# Supplementary material for: Progressive enhancement of kinetic proofreading in T cell antigen discrimination from receptor activation to DAG generation
Source: eLife. 2022 Sep 20;11:e75263. doi: 10.7554/eLife.75263 (PMC9536835; doi:10.7554/eLife.75263)
Supplement: Figure 5—source data 1. — Each data table is the TrackMate ‘spot-statistics’ output of one cell over four cycles of blue-light illumination (frames 0–40, 100–140, 200–240, and 300–340, with 3 s interval between frames). We calculated the lifetime of TrackIDs that existed at the start of each period of blue-light illumination that did not last for the full period and fit the resulting lifetime distributions using custom Python scripts available at https://github.com/dbritain/KP-paper (copy archived at swh:1:rev:167fa456901903740f0f3ee6a3e5324bc45207ea, Britain, 2022). [file elife-75263-fig5-data1.zip › Fig5SourceData/ZAP/zap2/cell1.csv]

Label	ID	TRACK_ID	QUALITY	POSITION_X	POSITION_Y	POSITION_Z	POSITION_T	FRAME	RADIUS	VISIBILITY	MANUAL_COLOR	MEAN_INTENSITY	MEDIAN_INTENSITY	MIN_INTENSITY	MAX_INTENSITY	TOTAL_INTENSITY	STANDARD_DEVIATION	ESTIMATED_DIAMETER	CONTRAST	SNR
ID449319	449319	0	60.653	20.184	6.870	0	0	0	2	1	-10921639	208.143	206	133	255	4371	44.001	7.600	0.136	1.135
ID449326	449326	6	75.736	11.084	18.633	0	0	0	2	1	-10921639	181.429	176	103	255	3810	50.725	2.000	0.174	1.060
ID449327	449327	7	36.293	22.275	20.648	0	0	0	2	1	-10921639	232.095	236	170	255	4874	26.911	7.600	0.063	1.021
ID449324	449324	8	49.074	24.968	16.102	0	0	0	2	1	-10921639	223.524	236	145	255	4694	36.690	2.000	0.102	1.129
ID449325	449325	9	56.871	16.679	18.125	0	0	0	2	1	-10921639	208.286	212	145	255	4374	36.598	2.000	0.137	1.368
ID449322	449322	None	45.564	26.094	13.349	0	0	0	2	1	-10921639	226.714	236	170	255	4761	32.170	2.000	0.088	1.142
ID449323	449323	None	38.126	30.213	13.228	0	0	0	2	1	-10921639	169.524	163	109	255	3560	41.552	2.000	0.065	0.494
ID449320	449320	10	63.190	28.655	7.276	0	0	0	2	1	-10921639	197.048	200	115	255	4138	45.190	4.800	0.148	1.121
ID449321	449321	11	42.011	22.811	9.908	0	0	0	2	1	-10921639	216.429	230	139	255	4545	40.647	7.600	0.077	0.765
ID449332	449332	1	64.564	31.042	33.522	0	0	0	2	1	-10921639	196.571	200	109	255	4128	50.327	7.600	0.138	0.945
ID449330	449330	2	46.902	23.618	28.047	0	0	0	2	1	-10921639	232.810	255	145	255	4889	33.310	7.600	0.097	1.235
ID449331	449331	3	68.983	15.416	31.892	0	0	0	2	1	-10921639	158.857	163	66	255	3336	55.886	2.000	0.166	0.808
ID449328	449328	4	52.411	28.663	22.350	0	0	0	2	1	-10921639	211.524	224	115	255	4442	43.325	4.800	0.120	1.048
ID449329	449329	5	55.679	11.536	24.497	0	0	0	2	1	-10921639	166.048	157	115	255	3487	41.705	2.000	0.097	0.706
ID449302	449302	2	50.690	23.617	27.876	0	1	1	2	1	-10921639	222.524	242	133	255	4673	40.041	2.000	0.101	1.022
ID449303	449303	3	57.934	16.021	31.937	0	1	1	2	1	-10921639	149.333	157	85	255	3136	41.395	2.000	0.152	0.951
ID449300	449300	4	56.461	28.149	22.563	0	1	1	2	1	-10921639	214.190	206	163	255	4498	35.770	4.800	0.127	1.352
ID449301	449301	5	39.802	11.730	24.551	0	1	1	2	1	-10921639	153.857	151	91	248	3231	40.146	2.000	0.065	0.469
ID449298	449298	6	64.933	11.189	18.759	0	1	1	2	1	-10921639	172.381	163	91	255	3620	45.695	2.000	0.168	1.086
ID449299	449299	7	36.510	22.112	21.096	0	1	1	2	1	-10921639	216.571	218	170	255	4548	30.857	7.600	0.052	0.689
ID449296	449296	8	40.312	24.593	16.741	0	1	1	2	1	-10921639	208.048	206	151	255	4369	35.439	2.000	0.064	0.711
ID449297	449297	9	55.624	16.920	18.253	0	1	1	2	1	-10921639	206.857	212	127	255	4344	42.260	2.000	0.123	1.070
ID449294	449294	10	52.725	28.564	6.993	0	1	1	2	1	-10921639	179.000	182	115	236	3759	39.815	2.000	0.132	1.048
ID449295	449295	11	45.051	22.399	9.764	0	1	1	2	1	-10921639	215.571	224	139	255	4527	36.202	7.600	0.105	1.128
ID449293	449293	0	54.701	20.125	6.808	0	1	1	2	1	-10921639	194.048	194	133	255	4075	41.365	7.600	0.129	1.070
ID449304	449304	1	71.285	30.931	33.244	0	1	1	2	1	-10921639	205.571	194	139	255	4317	34.609	4.800	0.172	1.747
ID449312	449312	3	38.733	16.055	31.823	0	2	2	2	1	-10921639	133.667	133	78	188	2807	32.731	7.600	0.120	0.878
ID449313	449313	1	55.768	30.451	33.118	0	2	2	2	1	-10921639	181.381	176	127	255	3809	35.909	7.600	0.153	1.343
ID449310	449310	4	37.897	28.278	23.052	0	2	2	2	1	-10921639	208.381	206	170	255	4376	27.433	4.800	0.083	1.163
ID449311	449311	2	39.285	23.882	27.330	0	2	2	2	1	-10921639	218.952	218	170	255	4598	26.034	3.200	0.071	1.121
ID449308	449308	6	42.866	10.652	18.926	0	2	2	2	1	-10921639	149.905	157	85	212	3148	33.456	2.000	0.116	0.930
ID449309	449309	9	52.237	15.134	18.602	0	2	2	2	1	-10921639	195.476	194	151	255	4105	34.874	6.384	0.103	1.044
ID449307	449307	0	37.700	20.313	6.093	0	2	2	2	1	-10921639	147.095	145	97	200	3089	31.947	2.000	0.111	0.917
ID449318	449318	1	47.359	30.606	31.103	0	3	3	2	1	-10921639	166.381	170	103	224	3494	30.268	4.800	0.131	1.272
ID449317	449317	2	49.801	23.112	27.893	0	3	3	2	1	-10921639	207.381	206	145	255	4355	34.286	6.358	0.111	1.204
ID449314	449314	6	39.378	10.939	18.991	0	3	3	2	1	-10921639	138.000	139	72	206	2898	38.135	2.000	0.128	0.822
ID449315	449315	None	45.120	11.917	24.442	0	3	3	2	1	-10921639	149.571	145	97	230	3141	35.732	2.000	0.088	0.678
ID449291	449291	None	44.324	15.176	18.249	0	4	4	2	1	-10921639	184.571	188	127	230	3876	27.187	6.365	0.130	1.560
ID449292	449292	2	35.284	20.889	27.567	0	4	4	2	1	-10921639	184.952	182	121	255	3884	33.057	6.316	0.055	0.587
ID449334	449334	12	35.087	26.565	22.918	0	6	6	2	1	-10921639	174.952	170	115	224	3674	33.504	4.800	0.086	0.831
ID449306	449306	12	36.235	25.386	23.484	0	7	7	2	1	-10921639	181.714	182	127	242	3816	30.253	7.600	0.069	0.779
ID449305	449305	None	35.965	16.780	22.852	0	7	7	2	1	-10921639	163.095	157	121	218	3425	22.843	2.000	0.081	1.068
ID449316	449316	None	36.474	14.950	17.325	0	8	8	2	1	-10921639	138.476	139	85	182	2908	24.673	2.000	0.125	1.250
ID449333	449333	None	39.870	18.624	28.237	0	10	10	2	1	-10921639	130.857	127	91	200	2748	30.723	2.000	0.092	0.715
ID449339	449339	None	42.202	22.889	9.791	0	12	12	2	1	-10921639	140.571	139	109	176	2952	21.535	2.000	0.142	1.622
ID449338	449338	13	39.038	12.394	23.940	0	13	13	2	1	-10921639	88.333	91	24	163	1855	36.866	2.000	0.155	0.642
ID449335	449335	14	35.892	22.740	11.521	0	14	14	2	1	-10921639	139.667	133	97	200	2933	24.487	2.000	0.102	1.060
ID449336	449336	13	35.068	13.099	24.026	0	14	14	2	1	-10921639	95.286	91	42	170	2001	31.848	2.000	0.122	0.651
ID449337	449337	14	47.209	22.937	11.199	0	15	15	2	1	-10921639	140.571	139	103	218	2952	29.919	2.000	0.129	1.074
ID449343	449343	14	47.492	22.292	10.115	0	16	16	2	1	-10921639	139.238	139	85	194	2924	31.209	4.800	0.169	1.293
ID449344	449344	None	36.200	13.068	23.198	0	16	16	2	1	-10921639	99.571	103	48	151	2091	28.184	2.000	0.148	0.910
ID449345	449345	14	38.998	22.774	10.813	0	17	17	2	1	-10921639	135.143	127	91	176	2838	25.763	2.000	0.112	1.060
ID449341	449341	14	38.157	22.592	10.498	0	18	18	2	1	-10921639	134.810	139	91	188	2831	27.336	4.800	0.133	1.160
ID449340	449340	14	39.037	22.933	10.913	0	19	19	2	1	-10921639	137.381	139	85	200	2885	27.162	2.000	0.127	1.144
ID449342	449342	14	41.153	22.696	10.137	0	20	20	2	1	-10921639	137.429	145	97	188	2886	24.334	7.600	0.131	1.306
ID449346	449346	14	37.827	23.401	11.332	0	21	21	2	1	-10921639	142.333	139	103	188	2989	24.358	2.000	0.119	1.238
ID449347	449347	None	35.614	13.425	18.847	0	21	21	2	1	-10921639	109.143	109	48	157	2292	29.488	2.000	0.150	0.967
ID449348	449348	None	42.534	26.966	5.199	0	23	23	2	1	-10921639	93.762	91	36	145	1969	31.391	2.000	0.191	0.957
ID449349	449349	None	45.831	23.856	11.819	0	24	24	2	1	-10921639	155.857	151	127	194	3273	23.163	4.800	0.144	1.689
ID449350	449350	None	35.197	30.368	13.953	0	27	27	2	1	-10921639	120.619	115	60	163	2533	25.194	2.000	0.128	1.088
ID449351	449351	15	37.169	31.200	31.395	0	27	27	2	1	-10921639	113.762	115	72	139	2389	17.874	4.800	0.204	2.158
ID449352	449352	15	35.101	31.084	31.212	0	28	28	2	1	-10921639	97.905	103	60	127	2056	19.550	4.800	0.195	1.635
ID449353	449353	None	36.841	22.621	11.842	0	30	30	2	1	-10921639	132.810	133	91	182	2789	22.677	2.000	0.108	1.137
ID449355	449355	16	47.949	24.987	12.995	0	33	33	2	1	-10921639	156.714	157	103	206	3291	27.749	2.000	0.147	1.451
ID449354	449354	16	36.736	24.453	12.009	0	34	34	2	1	-10921639	144.810	139	97	206	3041	26.677	6.236	0.110	1.078
ID449356	449356	16	40.287	25.841	13.903	0	35	35	2	1	-10921639	156.190	151	109	212	3280	25.473	7.600	0.106	1.179
ID449360	449360	17	41.647	22.924	11.355	0	36	36	2	1	-10921639	145.190	151	97	188	3049	25.577	4.800	0.146	1.447
ID449357	449357	17	40.566	23.824	10.137	0	37	37	2	1	-10921639	142.810	145	85	188	2999	21.768	4.800	0.152	1.726
ID449362	449362	17	38.665	23.858	10.538	0	38	38	2	1	-10921639	137.095	133	103	188	2879	26.965	2.000	0.109	0.996
ID449358	449358	17	37.786	23.704	10.865	0	39	39	2	1	-10921639	150.667	151	121	182	3164	18.513	4.800	0.122	1.772
ID449359	449359	None	44.901	20.315	21.871	0	39	39	2	1	-10921639	132.857	127	85	218	2790	32.893	2.000	0.102	0.749
ID449361	449361	17	37.499	23.737	10.222	0	40	40	2	1	-10921639	144.048	145	103	176	3025	21.933	6.157	0.137	1.582
ID449364	449364	None	37.310	30.617	21.448	0	41	41	2	1	-10921639	127.905	121	72	188	2686	31.984	2.000	0.122	0.869
ID449366	449366	17	37.993	24.018	11.134	0	42	42	2	1	-10921639	131.905	127	97	188	2770	22.140	4.800	0.126	1.333
ID449365	449365	None	36.775	29.733	10.206	0	42	42	2	1	-10921639	101.000	109	36	145	2121	33.159	2.000	0.157	0.825
ID449363	449363	17	37.286	23.197	10.740	0	43	43	2	1	-10921639	129.571	127	85	163	2721	22.496	4.800	0.148	1.487
ID449367	449367	17	38.806	23.753	11.006	0	44	44	2	1	-10921639	136.857	139	103	170	2874	22.942	2.000	0.126	1.340
ID449368	449368	17	44.562	23.959	11.075	0	46	46	2	1	-10921639	141.762	133	103	194	2977	25.900	2.000	0.141	1.350
ID449369	449369	17	37.676	24.126	11.922	0	47	47	2	1	-10921639	140.000	139	97	200	2940	27.183	6.194	0.097	0.909
ID449370	449370	17	39.578	24.327	11.452	0	48	48	2	1	-10921639	145.000	139	103	212	3045	30.589	2.000	0.127	1.065
ID449371	449371	18	44.895	30.609	30.285	0	48	48	2	1	-10921639	119.000	115	66	176	2499	31.410	2.000	0.161	1.049
ID449380	449380	18	63.198	30.317	29.284	0	49	49	2	1	-10921639	142.667	127	97	255	2996	40.085	2.000	0.163	0.995
ID449381	449381	None	35.629	16.263	32.324	0	49	49	2	1	-10921639	55.667	48	24	109	1169	26.399	2.000	0.213	0.740
ID449378	449378	17	40.248	23.889	11.838	0	49	49	2	1	-10921639	142.048	139	78	200	2983	31.883	2.000	0.093	0.761
ID449379	449379	19	38.427	25.626	16.082	0	49	49	2	1	-10921639	150.667	145	97	218	3164	33.229	7.600	0.081	0.680
ID449374	449374	18	60.158	30.181	29.240	0	50	50	2	1	-10921639	149.238	145	109	224	3134	33.244	6.325	0.170	1.304
ID449372	449372	17	38.813	23.675	11.686	0	50	50	2	1	-10921639	140.238	145	85	212	2945	26.591	7.600	0.101	0.966
ID449373	449373	19	36.588	26.170	16.851	0	50	50	2	1	-10921639	148.714	145	97	206	3123	29.244	2.000	0.100	0.926
ID449375	449375	19	46.228	26.152	16.032	0	51	51	2	1	-10921639	160.000	163	109	224	3360	33.254	2.000	0.106	0.921
ID449376	449376	20	41.446	37.223	20.559	0	51	51	2	1	-10921639	79.571	72	30	170	1671	33.867	2.000	0.178	0.711
ID449377	449377	18	48.213	30.312	29.390	0	51	51	2	1	-10921639	139.429	139	103	194	2928	27.320	2.000	0.146	1.298
ID449382	449382	19	43.539	26.056	16.985	0	52	52	2	1	-10921639	146.762	139	103	200	3082	29.680	2.000	0.092	0.834
ID449383	449383	20	62.067	37.111	21.076	0	52	52	2	1	-10921639	88.476	78	36	224	1858	43.529	2.000	0.241	0.788
ID449384	449384	None	39.376	26.363	27.255	0	52	52	2	1	-10921639	157.667	145	109	224	3311	29.969	4.800	0.102	0.975
ID449385	449385	18	50.739	30.650	29.880	0	52	52	2	1	-10921639	145.857	151	78	188	3063	33.248	4.800	0.200	1.461
ID449388	449388	20	75.819	37.825	21.604	0	53	53	2	1	-10921639	100.143	91	24	236	2103	56.422	2.000	0.280	0.776
ID449389	449389	18	52.393	32.062	31.376	0	53	53	2	1	-10921639	136.952	127	91	200	2876	36.125	7.600	0.187	1.194
ID449386	449386	None	35.559	23.895	11.727	0	53	53	2	1	-10921639	141.190	139	109	182	2965	21.867	2.000	0.111	1.287
ID449387	449387	19	49.863	26.046	16.511	0	53	53	2	1	-10921639	163.143	157	121	242	3426	32.650	2.000	0.125	1.110
ID449404	449404	18	81.221	31.891	31.059	0	54	54	2	1	-10921639	167.286	170	91	255	3513	51.311	2.000	0.221	1.181
ID449402	449402	21	44.282	17.190	18.259	0	54	54	2	1	-10921639	126.571	127	72	176	2658	32.182	2.000	0.159	1.077
ID449403	449403	20	47.262	38.295	21.610	0	54	54	2	1	-10921639	86.571	91	36	170	1818	36.739	2.000	0.204	0.798
ID449400	449400	None	38.560	26.433	14.316	0	54	54	2	1	-10921639	175.619	182	127	218	3688	26.375	4.800	0.125	1.482
ID449401	449401	19	36.868	26.347	15.249	0	54	54	2	1	-10921639	178.286	182	127	218	3744	25.164	4.800	0.117	1.484
ID449390	449390	None	35.009	31.597	10.198	0	55	55	2	1	-10921639	99.571	103	48	170	2091	36.374	2.000	0.141	0.678
ID449391	449391	19	46.273	26.847	16.738	0	55	55	2	1	-10921639	170.381	170	115	236	3578	34.263	2.000	0.102	0.919
ID449394	449394	18	83.623	32.087	30.653	0	55	55	2	1	-10921639	180.857	176	109	255	3798	50.496	2.000	0.219	1.288
ID449395	449395	22	35.688	16.749	31.853	0	55	55	2	1	-10921639	65.048	60	24	151	1366	30.227	2.000	0.164	0.606
ID449392	449392	21	47.100	17.635	18.486	0	55	55	2	1	-10921639	138.905	133	91	194	2917	28.726	2.000	0.167	1.387
ID449393	449393	20	60.375	38.418	21.943	0	55	55	2	1	-10921639	101.524	97	42	212	2132	44.207	2.000	0.227	0.851
ID449398	449398	18	85.642	32.248	30.428	0	56	56	2	1	-10921639	210.381	212	157	255	4418	36.563	4.800	0.246	2.271
ID449399	449399	22	74.580	16.237	31.821	0	56	56	2	1	-10921639	93.952	78	24	236	1973	56.973	2.000	0.283	0.727
ID449396	449396	21	44.302	16.214	18.268	0	56	56	2	1	-10921639	119.524	115	66	188	2510	37.227	2.000	0.135	0.765
ID449397	449397	20	65.171	38.673	21.976	0	56	56	2	1	-10921639	94.857	78	36	206	1992	48.837	2.000	0.245	0.765
ID449410	449410	18	73.302	32.608	30.709	0	57	57	2	1	-10921639	181.048	182	109	255	3802	48.295	2.000	0.186	1.174
ID449411	449411	22	66.814	16.160	31.606	0	57	57	2	1	-10921639	95.571	91	30	212	2007	51.663	2.000	0.253	0.748
ID449408	449408	21	37.016	15.799	18.303	0	57	57	2	1	-10921639	117.524	109	72	188	2468	32.499	2.000	0.125	0.803
ID449409	449409	20	63.519	38.195	22.096	0	57	57	2	1	-10921639	108.762	103	48	236	2284	47.426	2.000	0.185	0.717
ID449406	449406	23	35.294	21.633	11.778	0	57	57	2	1	-10921639	128.476	127	97	182	2698	20.292	4.800	0.119	1.342
ID449407	449407	None	46.270	27.652	14.111	0	57	57	2	1	-10921639	153.381	139	103	242	3221	37.779	2.000	0.084	0.628
ID449405	449405	24	39.878	20.862	4.640	0	57	57	2	1	-10921639	67.905	60	36	151	1426	29.940	2.000	0.185	0.709
ID449414	449414	23	35.859	20.714	12.450	0	58	58	2	1	-10921639	121.810	121	54	163	2558	25.396	4.800	0.153	1.273
ID449415	449415	21	40.127	17.806	18.036	0	58	58	2	1	-10921639	135.762	139	85	200	2851	31.330	4.800	0.137	1.043
ID449412	449412	24	37.217	20.499	4.622	0	58	58	2	1	-10921639	58.762	48	24	139	1234	32.363	2.000	0.243	0.711
ID449413	449413	25	49.959	32.106	10.223	0	58	58	2	1	-10921639	121.810	121	54	188	2558	40.675	2.000	0.174	0.886
ID449418	449418	22	50.488	16.699	30.986	0	58	58	2	1	-10921639	111.762	115	42	200	2347	40.621	2.000	0.164	0.774
ID449416	449416	20	66.721	37.685	21.951	0	58	58	2	1	-10921639	117.095	109	60	248	2459	50.302	2.000	0.226	0.857
ID449417	449417	18	78.386	32.472	30.010	0	58	58	2	1	-10921639	209.048	200	151	255	4390	34.679	4.800	0.212	2.108
ID449438	449438	21	39.001	16.417	17.971	0	59	59	2	1	-10921639	118.048	121	66	170	2479	31.780	2.000	0.125	0.824
ID449439	449439	20	53.310	37.820	22.211	0	59	59	2	1	-10921639	95.429	85	36	194	2004	44.777	2.000	0.183	0.660
ID449436	449436	24	41.175	19.736	4.064	0	59	59	2	1	-10921639	66.000	54	30	127	1386	28.254	2.000	0.296	1.066
ID449437	449437	25	71.640	32.987	10.294	0	59	59	2	1	-10921639	120.000	115	36	248	2520	54.033	2.000	0.216	0.790
ID449440	449440	22	41.332	17.562	28.385	0	59	59	2	1	-10921639	138.000	133	109	188	2898	22.775	4.800	0.135	1.437
ID449441	449441	18	74.026	32.551	30.597	0	59	59	2	1	-10921639	190.524	200	121	255	4001	48.873	4.800	0.194	1.268
ID449426	449426	22	44.928	16.993	31.111	0	60	60	2	1	-10921639	106.524	109	60	170	2237	29.676	6.058	0.179	1.088
ID449427	449427	26	39.775	11.275	33.018	0	60	60	2	1	-10921639	63.857	60	36	139	1341	29.109	2.000	0.231	0.824
ID449424	449424	20	40.929	37.544	21.888	0	60	60	2	1	-10921639	89.143	85	36	170	1872	41.669	2.000	0.134	0.507
ID449425	449425	18	58.359	32.640	30.549	0	60	60	2	1	-10921639	164.190	139	109	236	3448	43.184	4.800	0.184	1.183
ID449422	449422	21	43.117	18.156	18.928	0	60	60	2	1	-10921639	151.286	145	103	212	3177	29.152	3.200	0.135	1.235
ID449423	449423	None	39.052	7.696	21.683	0	60	60	2	1	-10921639	41.571	24	18	127	873	29.311	2.000	0.313	0.676
ID449420	449420	25	81.855	32.529	10.386	0	60	60	2	1	-10921639	138.381	127	54	255	2906	68.297	2.000	0.235	0.771
ID449421	449421	None	40.868	21.714	12.197	0	60	60	2	1	-10921639	140.667	151	97	194	2954	29.805	2.000	0.141	1.168
ID449419	449419	24	46.604	19.145	3.368	0	60	60	2	1	-10921639	65.143	60	18	127	1368	34.190	2.000	0.299	0.878
ID449430	449430	21	40.924	16.831	17.973	0	61	61	2	1	-10921639	151.810	157	85	194	3188	26.847	4.800	0.146	1.442
ID449431	449431	20	62.320	37.160	21.992	0	61	61	2	1	-10921639	120.381	121	54	236	2528	46.263	2.000	0.165	0.738
ID449428	449428	24	43.192	20.177	3.875	0	61	61	2	1	-10921639	78.952	78	30	145	1658	29.547	2.000	0.223	0.973
ID449429	449429	25	55.918	31.911	10.519	0	61	61	2	1	-10921639	139.000	127	91	236	2919	41.349	2.000	0.122	0.733
ID449434	449434	18	66.084	32.472	30.855	0	61	61	2	1	-10921639	165.429	157	97	248	3474	43.711	2.000	0.169	1.094
ID449435	449435	26	48.566	11.327	32.098	0	61	61	2	1	-10921639	80.714	72	42	139	1695	28.742	2.000	0.298	1.289
ID449432	449432	27	37.303	34.207	26.747	0	61	61	2	1	-10921639	136.857	133	72	212	2874	37.801	2.000	0.065	0.440
ID449433	449433	22	40.112	17.248	30.697	0	61	61	2	1	-10921639	97.190	97	36	157	2041	38.322	2.000	0.146	0.646
ID449446	449446	20	38.245	36.889	21.558	0	62	62	2	1	-10921639	109.905	109	48	200	2308	43.074	2.000	0.106	0.490
ID449447	449447	27	39.991	33.998	26.456	0	62	62	2	1	-10921639	131.857	133	72	230	2769	41.070	2.000	0.064	0.388
ID449444	449444	28	47.201	35.132	18.231	0	62	62	2	1	-10921639	136.619	133	91	212	2869	34.860	2.000	0.114	0.802
ID449445	449445	21	57.047	17.230	18.485	0	62	62	2	1	-10921639	155.333	145	103	230	3262	39.327	2.000	0.165	1.117
ID449442	449442	24	57.898	20.114	4.467	0	62	62	2	1	-10921639	89.429	78	42	206	1878	41.539	2.000	0.303	1.001
ID449443	449443	25	37.141	32.811	10.315	0	62	62	2	1	-10921639	118.095	115	60	176	2480	34.186	2.000	0.114	0.705
ID449450	449450	26	61.361	11.734	31.940	0	62	62	2	1	-10921639	98.381	91	48	224	2066	39.432	2.000	0.248	0.990
ID449448	449448	22	37.192	16.240	30.381	0	62	62	2	1	-10921639	119.238	121	72	163	2504	23.349	4.800	0.199	1.696
ID449449	449449	18	68.443	32.146	30.404	0	62	62	2	1	-10921639	174.476	170	109	255	3664	43.280	2.000	0.141	0.999
ID449458	449458	22	50.977	16.626	30.766	0	63	63	2	1	-10921639	103.571	103	30	230	2175	49.587	2.000	0.141	0.515
ID449459	449459	26	65.769	12.066	31.561	0	63	63	2	1	-10921639	95.857	97	36	255	2013	54.022	2.000	0.213	0.622
ID449456	449456	27	45.304	33.558	26.235	0	63	63	2	1	-10921639	129.667	127	48	255	2723	58.490	2.000	0.064	0.266
ID449457	449457	18	94.151	31.995	30.295	0	63	63	2	1	-10921639	186.048	188	91	255	3907	55.752	2.000	0.240	1.290
ID449454	449454	28	51.775	35.128	19.022	0	63	63	2	1	-10921639	145.476	133	85	255	3055	47.353	4.800	0.135	0.729
ID449455	449455	20	54.318	35.997	20.761	0	63	63	2	1	-10921639	134.143	133	60	242	2817	49.721	6.360	0.153	0.715
ID449452	449452	21	54.315	17.795	18.471	0	63	63	2	1	-10921639	170.333	163	121	224	3577	33.431	2.000	0.142	1.265
ID449453	449453	29	38.126	25.265	18.977	0	63	63	2	1	-10921639	161.048	151	109	218	3382	25.537	2.000	0.088	1.020
ID449451	449451	24	61.600	20.786	4.721	0	63	63	2	1	-10921639	115.190	109	48	212	2419	42.196	2.000	0.224	1.000
ID449462	449462	25	43.453	31.298	10.867	0	64	64	2	1	-10921639	155.143	157	109	224	3258	29.021	4.800	0.125	1.192
ID449463	449463	21	48.934	17.705	19.059	0	64	64	2	1	-10921639	155.905	145	97	236	3274	33.474	2.000	0.100	0.849
ID449460	449460	24	43.035	20.547	4.906	0	64	64	2	1	-10921639	102.810	103	54	188	2159	30.930	2.000	0.143	0.832
ID449461	449461	None	49.582	11.530	9.707	0	64	64	2	1	-10921639	57.429	42	18	170	1206	39.078	2.000	0.304	0.686
ID449468	449468	22	51.921	16.631	30.698	0	64	64	2	1	-10921639	104.667	103	30	218	2198	51.263	2.000	0.146	0.521
ID449466	449466	18	79.768	31.645	29.974	0	64	64	2	1	-10921639	192.190	200	97	255	4036	53.206	2.000	0.207	1.241
ID449467	449467	26	54.847	11.759	31.376	0	64	64	2	1	-10921639	101.333	91	60	200	2128	40.166	2.000	0.182	0.775
ID449464	449464	29	42.145	26.115	18.890	0	64	64	2	1	-10921639	174.476	170	145	255	3664	27.384	2.000	0.086	1.009
ID449465	449465	20	46.780	35.766	20.567	0	64	64	2	1	-10921639	125.381	115	48	255	2633	48.838	2.000	0.107	0.498
ID449478	449478	26	62.955	11.894	30.905	0	65	65	2	1	-10921639	100.095	91	48	255	2102	46.387	2.000	0.181	0.663
ID449479	449479	22	35.429	16.732	30.979	0	65	65	2	1	-10921639	94.952	91	36	176	1994	39.126	2.000	0.104	0.459
ID449476	449476	None	40.969	33.011	25.128	0	65	65	2	1	-10921639	144.333	145	78	212	3031	36.428	2.000	0.085	0.621
ID449477	449477	18	79.395	31.659	29.860	0	65	65	2	1	-10921639	191.571	194	91	255	4023	49.618	2.000	0.206	1.322
ID449474	449474	21	51.457	17.851	18.943	0	65	65	2	1	-10921639	162.905	145	121	255	3421	37.358	2.000	0.091	0.728
ID449475	449475	20	63.933	34.577	19.145	0	65	65	2	1	-10921639	157.762	157	91	255	3313	47.724	4.800	0.217	1.178
ID449472	449472	None	42.755	18.425	14.774	0	65	65	2	1	-10921639	136.476	145	60	206	2866	42.067	2.000	0.089	0.529
ID449473	449473	29	45.714	25.191	17.796	0	65	65	2	1	-10921639	167.810	170	115	224	3524	31.220	2.000	0.122	1.170
ID449470	449470	30	40.843	21.881	10.963	0	65	65	2	1	-10921639	138.333	133	85	200	2905	31.326	2.000	0.115	0.911
ID449471	449471	25	45.112	32.098	10.961	0	65	65	2	1	-10921639	138.048	139	91	188	2899	27.547	4.800	0.160	1.383
ID449469	449469	None	41.282	33.199	3.915	0	65	65	2	1	-10921639	71.095	66	36	163	1493	29.096	2.000	0.221	0.883
ID449486	449486	26	46.638	12.512	29.882	0	66	66	2	1	-10921639	99.286	91	48	194	2085	38.836	2.000	0.125	0.566
ID449487	449487	18	66.162	31.428	29.996	0	66	66	2	1	-10921639	185.619	182	109	255	3898	44.287	4.800	0.203	1.412
ID449484	449484	20	57.540	34.617	19.343	0	66	66	2	1	-10921639	166.714	157	97	255	3501	46.856	4.800	0.174	1.053
ID449485	449485	31	69.890	17.428	27.252	0	66	66	2	1	-10921639	163.524	151	109	255	3434	50.050	2.000	0.156	0.883
ID449482	449482	21	52.455	15.956	17.735	0	66	66	2	1	-10921639	162.952	170	103	224	3422	38.065	4.800	0.135	1.022
ID449483	449483	29	45.488	25.300	17.684	0	66	66	2	1	-10921639	177.381	176	121	236	3725	33.864	2.000	0.111	1.047
ID449480	449480	None	41.684	28.046	3.554	0	66	66	2	1	-10921639	85.381	78	36	170	1793	35.265	2.000	0.192	0.781
ID449481	449481	30	42.402	22.690	10.143	0	66	66	2	1	-10921639	153.333	157	103	230	3220	29.971	2.000	0.120	1.098
ID449504	449504	18	82.394	30.939	29.922	0	67	67	2	1	-10921639	184.000	188	109	255	3864	44.408	4.800	0.239	1.599
ID449502	449502	31	43.582	17.057	27.944	0	67	67	2	1	-10921639	133.619	127	78	230	2806	36.493	2.000	0.096	0.642
ID449503	449503	26	50.262	12.770	29.846	0	67	67	2	1	-10921639	99.000	91	48	218	2079	38.361	2.000	0.146	0.659
ID449500	449500	29	43.592	25.787	18.309	0	67	67	2	1	-10921639	177.048	170	115	242	3718	32.898	6.078	0.106	1.031
ID449501	449501	20	50.852	34.384	19.003	0	67	67	2	1	-10921639	156.143	151	115	242	3279	33.453	3.200	0.148	1.206
ID449498	449498	32	43.877	19.544	13.528	0	67	67	2	1	-10921639	150.667	145	109	218	3164	30.947	2.000	0.107	0.941
ID449499	449499	21	63.565	15.470	17.480	0	67	67	2	1	-10921639	150.429	145	72	255	3159	53.060	2.000	0.180	0.863
ID449497	449497	None	49.535	29.857	10.789	0	67	67	2	1	-10921639	154.524	145	97	206	3245	32.881	2.000	0.142	1.172
ID449494	449494	26	56.349	13.069	29.236	0	68	68	2	1	-10921639	104.095	103	48	242	2186	47.262	2.000	0.143	0.550
ID449495	449495	18	81.368	30.947	29.581	0	68	68	2	1	-10921639	193.095	200	109	255	4055	51.554	2.000	0.217	1.334
ID449492	449492	20	46.254	34.330	19.801	0	68	68	2	1	-10921639	148.095	145	91	230	3110	33.947	2.000	0.109	0.855
ID449493	449493	31	63.466	17.217	27.423	0	68	68	2	1	-10921639	160.905	151	97	255	3379	43.456	2.000	0.144	0.931
ID449490	449490	21	58.708	15.182	17.832	0	68	68	2	1	-10921639	152.571	151	85	242	3204	39.142	2.000	0.153	1.037
ID449491	449491	29	35.630	25.161	18.330	0	68	68	2	1	-10921639	157.905	163	115	206	3316	26.052	2.000	0.091	1.011
ID449488	449488	30	48.183	22.227	10.299	0	68	68	2	1	-10921639	150.762	145	91	242	3166	40.051	2.000	0.102	0.697
ID449489	449489	32	37.866	20.194	13.600	0	68	68	2	1	-10921639	139.381	139	78	212	2927	33.398	2.000	0.084	0.650
ID449496	449496	33	44.061	32.169	33.917	0	68	68	2	1	-10921639	107.286	103	60	176	2253	34.315	2.000	0.162	0.870
ID449558	449558	20	49.781	33.557	20.353	0	69	69	2	1	-10921639	158.952	145	103	248	3338	38.944	2.000	0.125	0.909
ID449559	449559	31	43.905	16.973	27.529	0	69	69	2	1	-10921639	137.524	133	85	206	2888	37.706	6.331	0.127	0.820
ID449556	449556	32	41.996	19.840	13.799	0	69	69	2	1	-10921639	141.810	139	66	212	2978	37.516	2.000	0.082	0.572
ID449557	449557	21	53.804	16.469	17.690	0	69	69	2	1	-10921639	146.190	139	91	224	3070	39.649	2.000	0.145	0.935
ID449554	449554	34	36.805	28.963	10.352	0	69	69	2	1	-10921639	154.095	170	91	206	3236	35.243	2.000	0.087	0.701
ID449555	449555	35	42.764	32.189	11.864	0	69	69	2	1	-10921639	148.524	145	103	194	3119	29.536	2.000	0.123	1.105
ID449552	449552	36	38.048	27.838	3.901	0	69	69	2	1	-10921639	83.048	78	36	176	1744	37.425	2.000	0.136	0.531
ID449553	449553	30	53.689	22.168	10.240	0	69	69	2	1	-10921639	169.571	170	127	255	3561	35.307	2.000	0.115	0.992
ID449562	449562	33	46.710	32.376	33.429	0	69	69	2	1	-10921639	132.571	121	72	248	2784	46.632	2.000	0.169	0.820
ID449560	449560	26	51.289	13.989	28.796	0	69	69	2	1	-10921639	108.810	85	54	242	2285	48.958	7.600	0.146	0.565
ID449561	449561	18	79.479	31.267	29.966	0	69	69	2	1	-10921639	189.143	182	109	255	3972	47.298	4.800	0.212	1.400
ID449526	449526	None	41.169	24.105	29.532	0	70	70	2	1	-10921639	103.619	115	24	176	2176	47.587	2.000	0.123	0.476
ID449527	449527	18	81.381	30.642	29.711	0	70	70	2	1	-10921639	197.476	194	121	255	4147	51.520	4.800	0.210	1.332
ID449524	449524	31	43.327	17.030	26.991	0	70	70	2	1	-10921639	151.381	151	91	230	3179	37.055	2.000	0.080	0.605
ID449525	449525	26	50.693	14.315	28.426	0	70	70	2	1	-10921639	128.238	127	78	255	2693	46.817	2.000	0.101	0.501
ID449522	449522	21	52.897	16.187	18.041	0	70	70	2	1	-10921639	149.571	151	78	236	3141	38.931	2.000	0.139	0.937
ID449523	449523	20	58.577	34.063	19.931	0	70	70	2	1	-10921639	152.190	133	91	224	3196	39.898	2.000	0.133	0.897
ID449520	449520	32	56.338	19.792	13.340	0	70	70	2	1	-10921639	159.381	157	78	255	3347	43.736	7.600	0.123	0.798
ID449521	449521	38	58.330	39.745	16.586	0	70	70	2	1	-10921639	94.952	85	30	255	1994	51.304	2.000	0.149	0.481
ID449518	449518	34	46.719	28.778	10.968	0	70	70	2	1	-10921639	167.524	170	109	230	3518	35.590	4.800	0.123	1.029
ID449519	449519	35	35.368	32.649	11.346	0	70	70	2	1	-10921639	120.333	127	54	194	2527	43.584	2.000	0.106	0.529
ID449516	449516	36	48.370	28.610	4.964	0	70	70	2	1	-10921639	101.286	103	42	206	2127	45.297	2.000	0.195	0.731
ID449517	449517	30	60.007	21.760	9.990	0	70	70	2	1	-10921639	172.667	163	121	255	3626	40.860	2.000	0.125	0.938
ID449574	449574	34	66.487	28.271	10.655	0	71	71	2	1	-10921639	179.619	157	127	255	3772	42.668	2.000	0.149	1.092
ID449575	449575	32	52.964	20.128	13.330	0	71	71	2	1	-10921639	159.143	163	78	242	3342	44.415	7.600	0.134	0.848
ID449572	449572	36	93.709	28.891	4.657	0	71	71	2	1	-10921639	139.000	121	48	255	2919	66.916	2.000	0.262	0.863
ID449573	449573	30	47.020	21.879	10.351	0	71	71	2	1	-10921639	173.714	176	121	255	3648	36.171	7.600	0.092	0.808
ID449580	449580	26	45.671	14.534	28.527	0	71	71	2	1	-10921639	146.429	139	72	230	3075	44.821	7.600	0.138	0.792
ID449581	449581	18	90.692	31.202	30.125	0	71	71	2	1	-10921639	195.048	194	121	255	4096	46.726	4.800	0.235	1.588
ID449578	449578	20	43.858	33.591	19.740	0	71	71	2	1	-10921639	152.762	157	91	212	3208	33.827	4.800	0.127	1.015
ID449579	449579	31	50.060	17.385	26.849	0	71	71	2	1	-10921639	168.048	157	115	248	3529	40.718	2.000	0.120	0.883
ID449576	449576	38	75.680	39.171	17.165	0	71	71	2	1	-10921639	99.619	91	36	255	2092	56.504	2.000	0.244	0.691
ID449577	449577	21	35.001	15.741	18.046	0	71	71	2	1	-10921639	138.952	139	85	200	2918	30.755	7.600	0.086	0.715
ID449510	449510	21	42.849	15.898	17.921	0	72	72	2	1	-10921639	141.238	151	72	212	2966	36.198	2.000	0.097	0.690
ID449511	449511	20	42.416	32.800	19.880	0	72	72	2	1	-10921639	155.571	151	103	212	3267	29.352	2.000	0.107	1.025
ID449508	449508	32	41.714	20.471	13.499	0	72	72	2	1	-10921639	142.333	157	48	224	2989	47.132	7.600	0.093	0.516
ID449509	449509	38	45.327	38.275	17.166	0	72	72	2	1	-10921639	110.571	109	48	182	2322	37.767	2.000	0.176	0.878
ID449506	449506	30	39.763	21.628	10.148	0	72	72	2	1	-10921639	160.571	157	97	224	3372	34.086	7.600	0.081	0.710
ID449507	449507	34	65.955	28.795	10.808	0	72	72	2	1	-10921639	184.571	188	121	255	3876	41.924	2.000	0.149	1.144
ID449505	449505	36	84.043	29.224	4.744	0	72	72	2	1	-10921639	156.571	139	91	255	3288	57.072	2.000	0.262	1.138
ID449514	449514	26	36.054	15.436	28.182	0	72	72	2	1	-10921639	135.762	127	91	230	2851	36.954	7.600	0.073	0.499
ID449515	449515	18	85.803	31.960	31.194	0	72	72	2	1	-10921639	182.571	188	97	255	3834	54.967	4.800	0.261	1.373
ID449512	449512	37	39.753	15.960	22.765	0	72	72	2	1	-10921639	171.000	170	121	255	3591	33.712	4.800	0.085	0.793
ID449513	449513	None	50.283	38.935	25.596	0	72	72	2	1	-10921639	75.524	60	36	218	1586	45.677	2.000	0.174	0.489
ID449570	449570	37	35.571	17.137	23.176	0	73	73	2	1	-10921639	162.429	170	109	230	3411	31.932	2.000	0.065	0.623
ID449571	449571	18	77.952	30.974	30.203	0	73	73	2	1	-10921639	182.524	182	115	255	3833	42.640	4.800	0.232	1.612
ID449568	449568	None	37.860	24.756	18.907	0	73	73	2	1	-10921639	157.952	157	103	206	3317	28.807	2.000	0.074	0.754
ID449569	449569	20	38.344	32.737	20.266	0	73	73	2	1	-10921639	157.619	151	109	212	3310	27.798	7.600	0.104	1.065
ID449566	449566	34	58.116	28.932	10.628	0	73	73	2	1	-10921639	184.619	182	133	255	3877	35.477	2.000	0.132	1.217
ID449567	449567	21	43.932	16.021	18.286	0	73	73	2	1	-10921639	144.143	163	72	212	3027	42.563	7.600	0.126	0.759
ID449564	449564	72	40.357	19.520	6.415	0	73	73	2	1	-10921639	120.714	127	66	176	2535	29.302	6.329	0.141	1.020
ID449565	449565	71	40.027	38.430	6.861	0	73	73	2	1	-10921639	66.190	60	36	157	1390	31.218	2.000	0.203	0.714
ID449563	449563	36	71.249	28.811	4.137	0	73	73	2	1	-10921639	144.905	109	85	255	3043	58.059	2.000	0.211	0.868
ID449538	449538	18	64.608	30.577	29.783	0	74	74	2	1	-10921639	171.000	170	97	248	3591	37.092	4.800	0.207	1.579
ID449536	449536	None	50.579	38.672	25.782	0	74	74	2	1	-10921639	83.190	66	30	206	1747	43.111	2.000	0.179	0.587
ID449537	449537	26	39.761	14.713	28.057	0	74	74	2	1	-10921639	128.762	127	85	206	2704	27.644	2.000	0.128	1.056
ID449534	449534	20	47.721	32.301	20.460	0	74	74	2	1	-10921639	165.714	163	115	248	3480	31.021	2.000	0.104	1.010
ID449535	449535	70	35.166	26.902	24.091	0	74	74	2	1	-10921639	163.095	157	127	212	3425	22.592	2.000	0.081	1.080
ID449532	449532	34	59.496	29.782	11.182	0	74	74	2	1	-10921639	181.524	188	85	255	3812	47.832	2.000	0.127	0.855
ID449533	449533	21	64.256	17.435	19.134	0	74	74	2	1	-10921639	181.381	176	97	255	3809	43.059	4.800	0.165	1.192
ID449530	449530	71	37.640	38.759	7.692	0	74	74	2	1	-10921639	63.143	60	18	151	1326	33.597	2.000	0.177	0.565
ID449531	449531	30	54.169	21.766	10.458	0	74	74	2	1	-10921639	166.095	157	91	255	3488	40.609	2.000	0.114	0.836
ID449528	449528	72	36.596	19.241	5.830	0	74	74	2	1	-10921639	108.429	115	60	157	2277	27.906	4.800	0.154	1.038
ID449529	449529	36	75.894	29.832	6.026	0	74	74	2	1	-10921639	162.714	151	78	255	3417	62.217	2.000	0.160	0.722
ID449542	449542	30	39.682	22.323	10.426	0	75	75	2	1	-10921639	167.571	170	115	230	3519	33.572	7.600	0.095	0.866
ID449543	449543	34	39.977	29.271	10.906	0	75	75	2	1	-10921639	179.905	176	127	248	3778	31.626	4.800	0.098	1.016
ID449540	449540	36	76.539	29.129	5.749	0	75	75	2	1	-10921639	178.476	157	109	255	3748	52.619	2.000	0.176	1.016
ID449541	449541	71	36.841	39.039	7.471	0	75	75	2	1	-10921639	74.381	78	36	139	1562	27.829	2.000	0.177	0.805
ID449539	449539	72	46.788	20.005	5.441	0	75	75	2	1	-10921639	107.143	115	48	200	2250	42.040	2.000	0.183	0.787
ID449550	449550	26	35.816	15.705	27.944	0	75	75	2	1	-10921639	131.952	121	97	194	2771	25.972	4.800	0.123	1.113
ID449551	449551	18	87.444	31.070	30.093	0	75	75	2	1	-10921639	180.571	182	109	255	3792	45.047	4.800	0.254	1.622
ID449548	449548	21	51.434	18.000	19.000	0	75	75	2	1	-10921639	176.381	170	127	242	3704	39.706	6.363	0.134	1.047
ID449549	449549	70	39.218	27.241	26.077	0	75	75	2	1	-10921639	155.857	151	115	242	3273	31.618	7.600	0.062	0.575
ID449546	449546	40	58.158	16.164	18.376	0	75	75	2	1	-10921639	145.762	133	60	242	3061	57.179	2.000	0.135	0.607
ID449547	449547	41	47.907	38.741	17.668	0	75	75	2	1	-10921639	101.571	109	30	170	2133	40.399	2.000	0.179	0.765
ID449544	449544	42	40.778	19.962	13.824	0	75	75	2	1	-10921639	146.667	157	72	224	3080	36.813	2.000	0.092	0.668
ID449545	449545	39	37.638	31.206	17.308	0	75	75	2	1	-10921639	164.905	163	115	236	3463	29.419	2.000	0.063	0.662
ID449602	449602	18	64.024	30.974	29.651	0	76	76	2	1	-10921639	161.762	163	97	236	3397	42.505	7.600	0.209	1.316
ID449600	449600	None	44.515	38.335	24.645	0	76	76	2	1	-10921639	78.571	66	36	182	1650	40.376	2.000	0.132	0.454
ID449601	449601	26	35.124	16.491	26.650	0	76	76	2	1	-10921639	140.905	139	97	200	2959	30.229	7.600	0.099	0.839
ID449598	449598	21	47.053	17.665	19.009	0	76	76	2	1	-10921639	177.905	176	121	236	3736	33.175	4.800	0.125	1.192
ID449599	449599	39	40.108	32.035	20.132	0	76	76	2	1	-10921639	156.524	157	115	212	3287	28.167	2.000	0.086	0.877
ID449596	449596	40	50.214	15.797	18.346	0	76	76	2	1	-10921639	147.000	133	72	236	3087	49.410	2.000	0.115	0.613
ID449597	449597	41	75.382	39.022	18.039	0	76	76	2	1	-10921639	118.048	115	54	212	2479	46.440	2.000	0.275	1.095
ID449594	449594	30	37.436	21.934	9.309	0	76	76	2	1	-10921639	146.429	145	103	212	3075	29.444	2.000	0.099	0.898
ID449595	449595	42	58.504	20.008	14.099	0	76	76	2	1	-10921639	158.000	157	78	255	3318	45.749	2.000	0.134	0.816
ID449592	449592	36	67.153	29.526	6.764	0	76	76	2	1	-10921639	169.286	163	78	255	3555	57.401	7.600	0.128	0.670
ID449593	449593	71	35.887	39.072	7.809	0	76	76	2	1	-10921639	74.714	72	30	145	1569	28.773	2.000	0.143	0.649
ID449590	449590	26	52.950	17.000	27.000	0	77	77	2	1	-10921639	153.048	145	91	206	3214	32.230	2.000	0.161	1.318
ID449591	449591	18	76.484	31.656	30.187	0	77	77	2	1	-10921639	179.000	188	91	255	3759	50.540	4.800	0.248	1.408
ID449588	449588	39	35.746	31.941	19.709	0	77	77	2	1	-10921639	159.619	157	109	212	3352	30.688	2.000	0.086	0.821
ID449589	449589	None	36.275	8.651	22.700	0	77	77	2	1	-10921639	61.619	54	24	170	1294	31.234	2.000	0.162	0.551
ID449586	449586	40	69.403	15.934	18.109	0	77	77	2	1	-10921639	160.000	157	85	255	3360	50.694	2.000	0.170	0.917
ID449587	449587	41	45.580	39.013	18.088	0	77	77	2	1	-10921639	103.952	103	54	163	2183	31.841	2.000	0.171	0.954
ID449584	449584	34	41.209	28.944	10.935	0	77	77	2	1	-10921639	177.714	182	127	224	3732	29.459	6.355	0.093	1.028
ID449585	449585	42	49.829	20.395	13.844	0	77	77	2	1	-10921639	158.571	157	78	255	3330	45.377	2.000	0.115	0.719
ID449582	449582	43	51.925	27.960	4.176	0	77	77	2	1	-10921639	135.095	139	66	242	2837	47.680	2.000	0.125	0.629
ID449583	449583	36	57.444	29.529	7.557	0	77	77	2	1	-10921639	172.190	151	103	255	3616	51.955	2.000	0.131	0.768
ID449622	449622	34	35.864	29.098	12.734	0	78	78	2	1	-10921639	186.571	176	145	242	3918	29.627	2.000	0.091	1.047
ID449623	449623	40	78.930	16.622	17.925	0	78	78	2	1	-10921639	166.143	163	109	255	3489	44.773	2.000	0.207	1.272
ID449620	449620	36	65.662	29.068	8.228	0	78	78	2	1	-10921639	164.667	163	72	255	3458	51.832	2.000	0.141	0.785
ID449621	449621	42	48.355	21.607	12.996	0	78	78	2	1	-10921639	180.571	182	133	255	3792	34.702	4.800	0.129	1.193
ID449619	449619	43	49.457	27.571	4.181	0	78	78	2	1	-10921639	107.048	103	42	224	2248	47.599	2.000	0.138	0.546
ID449626	449626	26	54.437	17.501	27.011	0	78	78	2	1	-10921639	155.048	139	78	230	3256	42.455	2.000	0.145	0.928
ID449627	449627	18	95.463	31.167	29.699	0	78	78	2	1	-10921639	186.286	170	121	255	3912	47.825	4.800	0.285	1.727
ID449624	449624	39	36.349	31.748	19.803	0	78	78	2	1	-10921639	149.095	139	103	206	3131	33.935	2.000	0.096	0.768
ID449625	449625	44	35.031	38.510	23.315	0	78	78	2	1	-10921639	98.333	97	36	163	2065	30.235	4.800	0.181	0.998
ID449606	449606	42	63.114	21.090	13.550	0	79	79	2	1	-10921639	190.381	176	115	255	3998	44.846	4.800	0.149	1.100
ID449607	449607	None	40.721	38.431	17.218	0	79	79	2	1	-10921639	103.667	103	48	170	2177	31.347	2.000	0.189	1.053
ID449604	449604	None	37.113	21.117	6.672	0	79	79	2	1	-10921639	119.476	121	54	163	2509	28.451	4.800	0.183	1.297
ID449605	449605	36	53.671	28.945	8.372	0	79	79	2	1	-10921639	174.857	170	91	255	3672	50.727	2.000	0.107	0.668
ID449603	449603	43	60.264	27.205	4.346	0	79	79	2	1	-10921639	123.286	115	48	236	2589	52.670	2.000	0.184	0.727
ID449610	449610	26	41.198	16.492	27.998	0	79	79	2	1	-10921639	119.476	121	60	188	2509	37.865	2.000	0.137	0.758
ID449611	449611	18	68.200	31.533	30.000	0	79	79	2	1	-10921639	155.143	151	85	230	3258	46.693	4.800	0.219	1.193
ID449608	449608	40	65.244	16.901	18.109	0	79	79	2	1	-10921639	178.524	176	109	255	3749	41.197	2.000	0.169	1.253
ID449609	449609	44	57.794	38.970	24.704	0	79	79	2	1	-10921639	89.381	72	36	255	1877	48.347	2.000	0.183	0.571
ID449618	449618	18	66.511	31.159	29.032	0	80	80	2	1	-10921639	162.095	151	103	255	3404	43.014	2.000	0.169	1.089
ID449616	449616	44	55.089	38.872	25.485	0	80	80	2	1	-10921639	96.952	85	48	218	2036	43.446	2.000	0.191	0.717
ID449617	449617	26	36.504	17.589	26.918	0	80	80	2	1	-10921639	142.000	133	103	218	2982	27.588	4.800	0.105	0.979
ID449614	449614	42	49.091	21.913	12.720	0	80	80	2	1	-10921639	176.762	182	121	242	3712	34.062	7.600	0.123	1.137
ID449615	449615	40	69.963	16.948	18.014	0	80	80	2	1	-10921639	169.905	170	85	255	3568	50.247	2.000	0.182	1.041
ID449612	449612	43	47.784	27.248	4.836	0	80	80	2	1	-10921639	128.810	127	66	236	2705	39.797	7.600	0.102	0.597
ID449613	449613	36	62.758	29.252	9.181	0	80	80	2	1	-10921639	181.762	176	115	255	3817	48.689	2.000	0.118	0.786
ID449639	449639	43	62.738	27.434	4.729	0	81	81	2	1	-10921639	152.476	145	91	255	3202	45.047	7.600	0.158	0.923
ID449644	449644	45	52.561	26.680	26.920	0	81	81	2	1	-10921639	169.333	170	85	255	3556	38.962	7.600	0.116	0.906
ID449645	449645	18	64.022	31.181	29.326	0	81	81	2	1	-10921639	173.524	163	109	255	3644	38.856	4.800	0.168	1.282
ID449642	449642	40	60.298	17.476	18.235	0	81	81	2	1	-10921639	171.857	170	85	255	3609	42.581	2.000	0.176	1.207
ID449643	449643	44	58.253	38.767	25.543	0	81	81	2	1	-10921639	96.714	85	36	255	2031	51.626	7.600	0.181	0.574
ID449640	449640	36	56.852	28.846	9.765	0	81	81	2	1	-10921639	207.143	200	157	255	4350	33.347	2.000	0.135	1.482
ID449641	449641	46	35.547	25.985	15.730	0	81	81	2	1	-10921639	189.143	194	127	255	3972	34.235	7.600	0.073	0.751
ID449638	449638	18	69.363	31.772	29.309	0	82	82	2	1	-10921639	176.762	170	109	255	3712	45.113	2.000	0.178	1.187
ID449636	449636	26	39.294	18.030	26.976	0	82	82	2	1	-10921639	129.905	127	78	194	2728	27.826	4.800	0.118	0.989
ID449637	449637	45	41.594	26.904	26.570	0	82	82	2	1	-10921639	156.810	157	91	230	3293	34.307	2.000	0.092	0.771
ID449634	449634	40	60.149	18.045	18.536	0	82	82	2	1	-10921639	177.381	182	127	255	3725	37.848	4.800	0.170	1.360
ID449635	449635	44	63.387	38.636	26.171	0	82	82	2	1	-10921639	108.048	91	54	255	2269	51.061	2.000	0.175	0.632
ID449632	449632	47	43.917	32.047	15.732	0	82	82	2	1	-10921639	161.476	157	109	236	3391	35.646	2.000	0.115	0.936
ID449633	449633	48	44.273	12.100	19.272	0	82	82	2	1	-10921639	87.095	78	24	170	1829	39.832	2.000	0.166	0.621
ID449630	449630	49	43.264	19.915	13.323	0	82	82	2	1	-10921639	147.619	157	91	242	3100	37.602	2.000	0.111	0.782
ID449631	449631	46	51.796	26.994	14.138	0	82	82	2	1	-10921639	197.000	200	145	255	4137	35.454	3.200	0.100	1.014
ID449628	449628	43	53.448	27.815	4.789	0	82	82	2	1	-10921639	133.143	121	78	255	2796	42.796	2.000	0.117	0.650
ID449629	449629	36	59.067	29.144	9.207	0	82	82	2	1	-10921639	179.905	176	109	255	3778	43.628	2.000	0.112	0.833
ID449654	449654	45	39.148	27.151	26.480	0	83	83	2	1	-10921639	160.238	151	121	248	3365	31.286	7.600	0.078	0.739
ID449655	449655	44	52.181	38.979	26.739	0	83	83	2	1	-10921639	95.857	91	42	218	2013	40.609	2.000	0.178	0.714
ID449652	449652	40	42.805	17.732	18.376	0	83	83	2	1	-10921639	173.571	170	127	218	3645	24.853	4.800	0.118	1.476
ID449653	449653	48	47.082	12.264	19.482	0	83	83	2	1	-10921639	94.905	91	42	200	1993	45.149	2.000	0.176	0.629
ID449650	449650	46	37.069	27.100	13.784	0	83	83	2	1	-10921639	189.429	188	151	255	3978	34.721	7.600	0.052	0.542
ID449651	449651	47	56.889	31.937	15.987	0	83	83	2	1	-10921639	178.190	182	85	255	3742	43.923	2.000	0.129	0.929
ID449648	449648	None	37.310	22.601	12.114	0	83	83	2	1	-10921639	172.714	170	115	255	3627	34.003	7.600	0.071	0.675
ID449649	449649	49	43.104	19.764	13.451	0	83	83	2	1	-10921639	153.619	151	85	242	3226	40.127	2.000	0.097	0.676
ID449646	449646	43	36.356	27.153	5.317	0	83	83	2	1	-10921639	126.762	127	66	206	2662	37.720	2.000	0.118	0.710
ID449647	449647	36	59.569	28.748	9.994	0	83	83	2	1	-10921639	191.286	194	133	255	4017	41.849	2.000	0.116	0.948
ID449656	449656	26	44.431	17.266	27.945	0	83	83	2	1	-10921639	129.333	127	72	194	2716	30.845	4.800	0.152	1.106
ID449657	449657	18	68.683	31.513	29.266	0	83	83	2	1	-10921639	162.857	163	78	255	3420	47.282	2.000	0.194	1.120
ID449668	449668	18	68.993	31.556	29.784	0	84	84	2	1	-10921639	167.905	170	72	255	3526	51.108	2.000	0.181	1.007
ID449666	449666	44	42.262	39.026	26.486	0	84	84	2	1	-10921639	94.810	78	66	188	1991	35.104	2.000	0.109	0.530
ID449667	449667	26	41.296	17.785	27.294	0	84	84	2	1	-10921639	153.381	145	109	248	3221	35.722	4.800	0.110	0.850
ID449664	449664	50	40.441	25.347	19.062	0	84	84	2	1	-10921639	183.905	182	121	242	3862	32.564	2.000	0.081	0.842
ID449665	449665	None	36.229	37.391	21.381	0	84	84	2	1	-10921639	124.381	127	72	176	2612	24.128	4.800	0.150	1.341
ID449662	449662	48	48.026	12.526	19.287	0	84	84	2	1	-10921639	113.190	109	60	188	2377	39.275	2.000	0.154	0.771
ID449663	449663	40	69.191	18.926	18.973	0	84	84	2	1	-10921639	197.381	182	133	255	4145	40.788	2.000	0.146	1.230
ID449660	449660	49	58.415	21.093	13.055	0	84	84	2	1	-10921639	189.524	176	127	255	3980	36.715	4.800	0.161	1.431
ID449661	449661	47	53.775	32.034	14.896	0	84	84	2	1	-10921639	171.333	170	91	255	3598	41.977	2.000	0.114	0.838
ID449658	449658	43	39.993	27.689	5.470	0	84	84	2	1	-10921639	133.000	139	66	242	2793	42.054	2.000	0.100	0.573
ID449659	449659	36	63.057	28.850	9.955	0	84	84	2	1	-10921639	194.381	182	133	255	4082	40.831	2.000	0.122	1.032
ID449686	449686	50	38.110	25.283	18.967	0	85	85	2	1	-10921639	184.381	176	145	236	3872	25.800	2.000	0.079	1.048
ID449687	449687	None	47.971	26.261	25.422	0	85	85	2	1	-10921639	179.048	170	133	255	3760	36.247	2.000	0.088	0.798
ID449684	449684	None	35.368	15.444	18.795	0	85	85	2	1	-10921639	144.714	145	72	212	3039	39.607	6.301	0.091	0.607
ID449685	449685	40	45.925	19.129	18.817	0	85	85	2	1	-10921639	194.810	194	145	255	4091	30.459	2.000	0.103	1.195
ID449682	449682	47	58.066	32.031	14.823	0	85	85	2	1	-10921639	177.095	170	91	255	3719	49.143	2.000	0.107	0.695
ID449683	449683	48	41.472	12.344	19.140	0	85	85	2	1	-10921639	99.000	97	36	194	2079	44.496	2.000	0.159	0.610
ID449680	449680	36	61.152	29.030	9.904	0	85	85	2	1	-10921639	202.143	194	133	255	4245	40.729	2.000	0.113	1.011
ID449681	449681	49	57.114	19.932	14.035	0	85	85	2	1	-10921639	175.000	170	121	255	3675	37.527	2.000	0.139	1.141
ID449678	449678	None	41.852	38.164	4.155	0	85	85	2	1	-10921639	91.762	85	48	182	1927	31.443	2.000	0.139	0.712
ID449679	449679	43	38.185	27.492	5.314	0	85	85	2	1	-10921639	134.381	127	66	242	2822	38.529	3.200	0.126	0.782
ID449688	449688	26	61.678	17.142	28.410	0	85	85	2	1	-10921639	159.667	151	97	224	3353	39.876	4.800	0.213	1.404
ID449689	449689	18	55.480	31.581	29.424	0	85	85	2	1	-10921639	163.190	163	85	230	3427	42.034	7.600	0.149	1.008
ID449698	449698	18	56.640	31.827	29.554	0	86	86	2	1	-10921639	155.952	163	48	236	3275	46.713	4.800	0.179	1.012
ID449696	449696	44	39.730	39.015	26.246	0	86	86	2	1	-10921639	92.524	85	42	151	1943	30.098	2.000	0.149	0.796
ID449697	449697	26	38.251	17.069	28.781	0	86	86	2	1	-10921639	133.476	127	85	200	2803	34.117	6.310	0.114	0.799
ID449694	449694	40	45.051	18.625	18.789	0	86	86	2	1	-10921639	185.476	182	127	255	3895	34.989	2.000	0.083	0.809
ID449695	449695	50	36.190	24.231	20.181	0	86	86	2	1	-10921639	185.190	188	121	236	3889	30.492	7.600	0.066	0.755
ID449692	449692	47	60.339	32.240	14.513	0	86	86	2	1	-10921639	199.048	212	115	255	4180	48.487	2.000	0.111	0.823
ID449693	449693	48	44.449	12.949	19.062	0	86	86	2	1	-10921639	116.905	121	54	200	2455	43.025	2.000	0.145	0.688
ID449690	449690	36	54.373	28.835	9.963	0	86	86	2	1	-10921639	203.190	200	151	255	4267	36.116	2.000	0.100	1.022
ID449691	449691	49	67.825	20.572	13.563	0	86	86	2	1	-10921639	194.190	194	103	255	4078	49.355	2.000	0.131	0.911
ID449670	449670	49	65.050	20.435	13.966	0	87	87	2	1	-10921639	191.476	188	103	255	4021	47.905	2.000	0.165	1.129
ID449671	449671	47	64.084	32.229	14.625	0	87	87	2	1	-10921639	196.714	200	109	255	4131	45.943	2.000	0.136	1.024
ID449669	449669	36	49.094	28.973	9.999	0	87	87	2	1	-10921639	198.810	188	121	255	4175	37.543	2.000	0.073	0.716
ID449676	449676	26	42.684	17.922	27.621	0	87	87	2	1	-10921639	156.857	157	97	236	3294	35.026	4.800	0.138	1.086
ID449677	449677	18	67.131	31.901	29.442	0	87	87	2	1	-10921639	164.714	170	103	255	3459	39.800	2.000	0.179	1.259
ID449674	449674	40	42.268	18.564	19.077	0	87	87	2	1	-10921639	204.571	206	151	255	4296	29.777	6.405	0.091	1.141
ID449675	449675	44	39.013	39.089	26.527	0	87	87	2	1	-10921639	88.619	85	30	151	1861	31.385	2.000	0.162	0.788
ID449672	449672	None	45.479	17.110	18.057	0	87	87	2	1	-10921639	178.190	170	121	255	3742	41.989	7.600	0.088	0.690
ID449673	449673	48	44.962	12.503	19.458	0	87	87	2	1	-10921639	117.524	97	48	188	2468	46.841	2.000	0.135	0.596
ID449716	449716	18	44.611	30.922	31.055	0	88	88	2	1	-10921639	158.286	163	97	218	3324	33.896	4.800	0.176	1.396
ID449717	449717	None	44.701	30.422	31.823	0	88	88	2	1	-10921639	132.619	133	66	200	2785	38.863	2.000	0.138	0.826
ID449714	449714	51	50.539	26.730	26.022	0	88	88	2	1	-10921639	187.571	182	127	255	3939	36.523	2.000	0.083	0.789
ID449715	449715	26	75.527	17.655	28.173	0	88	88	2	1	-10921639	173.524	163	121	255	3644	41.318	2.000	0.190	1.339
ID449712	449712	48	55.228	13.289	19.232	0	88	88	2	1	-10921639	123.286	115	42	236	2589	52.620	2.000	0.137	0.566
ID449713	449713	40	38.004	18.588	19.213	0	88	88	2	1	-10921639	191.524	188	139	255	4022	29.948	2.000	0.070	0.842
ID449710	449710	49	71.456	21.961	13.069	0	88	88	2	1	-10921639	205.238	200	115	255	4310	44.468	2.000	0.161	1.279
ID449711	449711	47	59.683	32.338	14.887	0	88	88	2	1	-10921639	194.429	194	121	255	4083	39.887	2.000	0.127	1.099
ID449709	449709	36	60.232	28.997	9.955	0	88	88	2	1	-10921639	198.667	188	139	255	4172	39.758	2.000	0.115	1.028
ID449702	449702	49	69.377	20.822	13.706	0	89	89	2	1	-10921639	212.000	224	133	255	4452	40.478	4.800	0.169	1.517
ID449703	449703	47	46.163	32.180	14.537	0	89	89	2	1	-10921639	196.476	200	121	255	4126	38.403	6.061	0.088	0.827
ID449700	449700	52	41.993	34.804	6.798	0	89	89	2	1	-10921639	128.286	121	78	188	2694	32.074	2.000	0.117	0.836
ID449701	449701	36	44.057	28.870	9.395	0	89	89	2	1	-10921639	193.857	188	151	255	4071	35.095	4.800	0.085	0.861
ID449699	449699	53	36.400	38.218	5.406	0	89	89	2	1	-10921639	97.810	97	48	163	2054	30.293	7.600	0.137	0.778
ID449708	449708	18	53.719	31.646	29.286	0	89	89	2	1	-10921639	157.000	151	97	248	3297	40.705	2.000	0.130	0.885
ID449706	449706	51	57.744	25.716	27.428	0	89	89	2	1	-10921639	198.429	194	121	255	4167	38.823	2.000	0.129	1.169
ID449707	449707	26	79.339	17.699	28.267	0	89	89	2	1	-10921639	193.857	188	127	255	4071	41.350	2.000	0.203	1.585
ID449704	449704	48	60.687	12.596	19.513	0	89	89	2	1	-10921639	133.762	115	54	255	2809	54.205	2.000	0.145	0.625
ID449705	449705	40	55.807	18.490	19.585	0	89	89	2	1	-10921639	204.571	206	109	255	4296	44.412	2.000	0.122	0.998
ID449730	449730	54	39.913	19.598	35.847	0	90	90	2	1	-10921639	70.619	66	30	157	1483	32.984	2.000	0.216	0.761
ID449728	449728	26	69.082	17.401	28.603	0	90	90	2	1	-10921639	163.429	151	85	255	3432	48.686	2.000	0.215	1.190
ID449729	449729	18	56.476	31.511	29.395	0	90	90	2	1	-10921639	162.571	151	91	255	3414	42.663	7.600	0.131	0.883
ID449718	449718	53	37.115	38.882	5.835	0	90	90	2	1	-10921639	90.762	78	48	145	1906	30.366	2.000	0.155	0.800
ID449719	449719	52	41.088	34.864	6.809	0	90	90	2	1	-10921639	123.619	121	72	188	2596	28.902	3.200	0.140	1.052
ID449726	449726	None	39.790	42.000	24.000	0	90	90	2	1	-10921639	81.429	79	36	145	1710	31.988	2.000	0.183	0.786
ID449727	449727	51	56.387	26.281	26.627	0	90	90	2	1	-10921639	193.810	188	139	255	4070	35.679	4.800	0.143	1.359
ID449724	449724	48	65.735	11.825	19.436	0	90	90	2	1	-10921639	128.810	121	48	236	2705	54.222	2.000	0.190	0.758
ID449725	449725	40	42.676	18.240	19.724	0	90	90	2	1	-10921639	196.143	188	145	255	4119	31.781	2.000	0.086	0.981
ID449722	449722	None	35.110	28.178	14.398	0	90	90	2	1	-10921639	196.048	188	139	255	4117	36.754	2.000	0.035	0.364
ID449723	449723	47	62.846	32.070	15.004	0	90	90	2	1	-10921639	202.810	212	115	255	4259	38.697	2.000	0.145	1.326
ID449720	449720	36	44.459	28.570	9.895	0	90	90	2	1	-10921639	179.714	176	121	255	3774	39.410	3.200	0.065	0.555
ID449721	449721	49	64.515	21.748	12.790	0	90	90	2	1	-10921639	194.952	194	133	255	4094	38.970	2.000	0.148	1.293
ID449734	449734	49	45.041	22.221	12.324	0	91	91	2	1	-10921639	167.238	176	85	248	3512	42.908	7.600	0.113	0.791
ID449735	449735	None	50.228	20.311	14.659	0	91	91	2	1	-10921639	176.190	176	115	255	3700	37.540	2.000	0.103	0.877
ID449732	449732	None	35.799	11.931	9.630	0	91	91	2	1	-10921639	52.952	48	24	133	1112	27.114	2.000	0.225	0.717
ID449733	449733	36	50.066	28.988	9.602	0	91	91	2	1	-10921639	206.524	212	151	255	4337	34.927	2.000	0.098	1.056
ID449731	449731	None	35.941	28.300	6.231	0	91	91	2	1	-10921639	139.143	139	66	218	2922	39.840	2.000	0.079	0.514
ID449742	449742	18	48.656	31.210	29.566	0	91	91	2	1	-10921639	169.095	176	109	255	3551	34.155	7.600	0.140	1.216
ID449743	449743	54	52.870	19.720	35.708	0	91	91	2	1	-10921639	69.714	60	12	206	1464	46.647	2.000	0.218	0.535
ID449740	449740	51	66.706	25.940	27.005	0	91	91	2	1	-10921639	215.095	218	157	255	4517	36.521	2.000	0.150	1.538
ID449741	449741	26	82.439	18.024	28.353	0	91	91	2	1	-10921639	189.143	188	115	255	3972	47.153	3.200	0.212	1.403
ID449738	449738	40	53.008	19.723	20.030	0	91	91	2	1	-10921639	210.048	206	157	255	4411	33.458	2.000	0.106	1.208
ID449739	449739	55	43.585	13.637	24.480	0	91	91	2	1	-10921639	123.619	127	48	200	2596	38.965	2.000	0.101	0.582
ID449736	449736	47	62.604	32.125	14.891	0	91	91	2	1	-10921639	210.476	212	133	255	4420	37.825	3.200	0.140	1.363
ID449737	449737	48	69.482	12.544	19.283	0	91	91	2	1	-10921639	146.143	127	66	255	3069	58.239	2.000	0.193	0.811
ID449782	449782	55	47.090	13.559	24.575	0	92	92	2	1	-10921639	123.571	115	60	230	2595	44.833	2.000	0.096	0.482
ID449783	449783	51	55.578	25.863	26.447	0	92	92	2	1	-10921639	218.810	218	163	255	4595	31.545	7.600	0.115	1.428
ID449780	449780	48	60.216	12.691	18.988	0	92	92	2	1	-10921639	134.619	127	66	255	2827	50.719	2.000	0.154	0.710
ID449781	449781	40	52.916	18.499	18.630	0	92	92	2	1	-10921639	207.667	212	163	255	4361	31.743	4.800	0.133	1.537
ID449778	449778	47	57.309	32.549	15.036	0	92	92	2	1	-10921639	190.476	200	85	255	4000	55.664	2.000	0.107	0.663
ID449779	449779	None	47.911	38.055	14.934	0	92	92	2	1	-10921639	92.333	85	42	212	1939	41.190	2.000	0.130	0.516
ID449776	449776	49	60.134	22.138	12.209	0	92	92	2	1	-10921639	198.048	200	97	248	4159	46.170	7.600	0.156	1.156
ID449777	449777	56	39.586	27.361	14.228	0	92	92	2	1	-10921639	208.000	206	157	255	4368	30.803	2.000	0.061	0.781
ID449775	449775	36	40.831	29.208	9.819	0	92	92	2	1	-10921639	188.238	194	133	255	3953	35.451	2.000	0.053	0.537
ID449786	449786	54	40.455	20.822	35.936	0	92	92	2	1	-10921639	58.476	48	24	194	1228	37.641	2.000	0.165	0.440
ID449784	449784	26	76.231	17.520	28.496	0	92	92	2	1	-10921639	195.000	194	115	255	4095	50.363	2.000	0.176	1.159
ID449785	449785	18	45.203	32.236	31.511	0	92	92	2	1	-10921639	145.571	145	85	212	3057	33.932	4.800	0.173	1.264
ID449750	449750	40	42.264	18.961	18.565	0	93	93	2	1	-10921639	214.048	218	157	255	4495	31.788	4.800	0.102	1.245
ID449751	449751	55	50.400	13.941	24.280	0	93	93	2	1	-10921639	123.476	127	60	236	2593	43.980	2.000	0.099	0.508
ID449748	449748	48	50.372	13.021	19.247	0	93	93	2	1	-10921639	129.333	115	54	224	2716	51.546	2.000	0.138	0.608
ID449749	449749	None	42.109	15.341	19.295	0	93	93	2	1	-10921639	169.286	176	66	255	3555	48.107	4.800	0.129	0.807
ID449746	449746	56	44.481	27.340	14.320	0	93	93	2	1	-10921639	228.619	236	139	255	4801	31.142	4.800	0.094	1.268
ID449747	449747	47	51.521	32.339	15.065	0	93	93	2	1	-10921639	212.238	212	145	255	4457	32.015	4.800	0.110	1.310
ID449744	449744	36	50.789	29.074	9.544	0	93	93	2	1	-10921639	197.000	194	151	255	4137	36.042	2.000	0.076	0.776
ID449745	449745	49	60.115	21.354	13.704	0	93	93	2	1	-10921639	203.095	206	115	255	4265	45.773	2.000	0.132	1.032
ID449754	449754	18	40.373	31.878	32.066	0	93	93	2	1	-10921639	130.143	139	78	176	2733	30.050	2.000	0.157	1.174
ID449755	449755	54	38.959	21.041	35.914	0	93	93	2	1	-10921639	53.286	48	18	163	1119	34.305	2.000	0.166	0.442
ID449752	449752	51	50.956	26.523	26.158	0	93	93	2	1	-10921639	212.429	212	145	255	4461	35.962	7.600	0.104	1.109
ID449753	449753	26	73.984	17.548	28.366	0	93	93	2	1	-10921639	188.857	200	121	255	3966	45.069	2.000	0.180	1.278
ID449764	449764	18	35.391	32.249	32.503	0	94	94	2	1	-10921639	111.571	121	36	157	2343	37.228	4.800	0.159	0.823
ID449762	449762	51	44.877	27.183	26.026	0	94	94	2	1	-10921639	204.286	212	133	255	4290	38.398	7.600	0.081	0.798
ID449763	449763	26	77.911	18.144	28.087	0	94	94	2	1	-10921639	177.524	163	103	255	3728	48.149	2.000	0.207	1.262
ID449760	449760	40	56.397	18.708	18.602	0	94	94	2	1	-10921639	220.571	224	170	255	4632	32.817	4.800	0.121	1.450
ID449761	449761	57	45.976	23.982	23.586	0	94	94	2	1	-10921639	214.095	206	157	255	4496	33.487	7.600	0.094	1.100
ID449758	449758	56	38.102	27.952	14.201	0	94	94	2	1	-10921639	225.762	218	176	255	4741	26.935	7.600	0.053	0.850
ID449759	449759	48	46.118	12.439	18.943	0	94	94	2	1	-10921639	124.048	121	66	194	2605	41.889	2.000	0.157	0.804
ID449756	449756	36	38.825	28.858	10.345	0	94	94	2	1	-10921639	184.286	182	133	255	3870	38.796	2.000	0.056	0.505
ID449757	449757	49	52.835	22.124	12.746	0	94	94	2	1	-10921639	199.714	194	121	255	4194	37.838	4.800	0.129	1.205
ID449830	449830	49	64.406	22.016	12.689	0	95	95	2	1	-10921639	207.238	206	121	255	4352	38.659	4.800	0.159	1.473
ID449831	449831	56	44.776	27.539	14.115	0	95	95	2	1	-10921639	221.429	224	163	255	4650	30.575	2.000	0.074	0.992
ID449829	449829	36	37.216	29.085	9.920	0	95	95	2	1	-10921639	177.762	182	127	255	3733	33.632	2.000	0.050	0.504
ID449838	449838	61	47.647	30.520	28.410	0	95	95	2	1	-10921639	177.286	163	127	255	3723	43.538	2.000	0.090	0.675
ID449839	449839	54	37.354	21.789	36.488	0	95	95	2	1	-10921639	49.857	36	18	151	1047	33.996	2.000	0.179	0.444
ID449836	449836	58	36.720	36.729	26.990	0	95	95	2	1	-10921639	102.095	97	54	212	2144	39.946	2.000	0.058	0.281
ID449837	449837	26	72.573	18.116	27.815	0	95	95	2	1	-10921639	170.429	176	103	255	3579	48.004	2.000	0.184	1.104
ID449834	449834	57	35.235	23.775	23.173	0	95	95	2	1	-10921639	204.619	206	163	255	4297	25.654	7.600	0.068	1.012
ID449835	449835	51	52.545	26.887	26.299	0	95	95	2	1	-10921639	222.524	224	157	255	4673	28.668	7.600	0.114	1.584
ID449832	449832	47	45.826	32.342	15.548	0	95	95	2	1	-10921639	201.667	200	145	255	4235	30.401	2.000	0.109	1.299
ID449833	449833	48	52.643	15.412	19.187	0	95	95	2	1	-10921639	190.381	182	115	255	3998	38.197	4.800	0.158	1.363
ID449796	449796	61	52.618	30.137	28.032	0	96	96	2	1	-10921639	190.810	188	127	255	4007	40.723	2.000	0.104	0.880
ID449797	449797	54	37.270	21.809	36.160	0	96	96	2	1	-10921639	49.238	42	18	145	1034	28.094	2.000	0.255	0.711
ID449794	449794	58	55.782	36.614	26.937	0	96	96	2	1	-10921639	116.810	109	60	255	2453	53.662	2.000	0.109	0.429
ID449795	449795	26	80.262	17.869	27.874	0	96	96	2	1	-10921639	176.857	176	103	255	3714	49.312	3.200	0.212	1.253
ID449792	449792	59	44.462	13.900	24.373	0	96	96	2	1	-10921639	119.905	109	48	230	2518	42.281	2.000	0.075	0.395
ID449793	449793	51	47.072	26.668	26.547	0	96	96	2	1	-10921639	217.000	236	145	255	4557	38.660	7.600	0.116	1.166
ID449790	449790	60	62.730	12.556	18.994	0	96	96	2	1	-10921639	150.238	157	91	218	3155	43.292	2.000	0.182	1.069
ID449791	449791	48	35.666	15.636	19.430	0	96	96	2	1	-10921639	183.476	182	133	236	3853	27.447	6.338	0.095	1.157
ID449788	449788	56	38.494	27.456	13.898	0	96	96	2	1	-10921639	220.619	218	170	255	4633	29.400	2.000	0.070	0.977
ID449789	449789	47	52.451	32.413	15.634	0	96	96	2	1	-10921639	198.286	200	133	255	4164	32.164	2.000	0.108	1.207
ID449787	449787	49	63.475	22.360	12.674	0	96	96	2	1	-10921639	196.429	194	109	255	4125	43.353	4.800	0.159	1.242
ID449766	449766	56	46.236	26.986	14.253	0	97	97	2	1	-10921639	210.238	212	163	255	4415	33.595	3.200	0.077	0.892
ID449767	449767	47	51.680	32.336	15.359	0	97	97	2	1	-10921639	196.381	200	139	255	4124	32.353	4.800	0.118	1.284
ID449765	449765	49	66.617	22.413	12.700	0	97	97	2	1	-10921639	194.952	212	97	255	4094	49.997	4.800	0.169	1.126
ID449774	449774	26	68.909	17.993	27.702	0	97	97	2	1	-10921639	157.476	157	91	255	3307	48.266	2.000	0.180	0.997
ID449772	449772	51	43.220	25.979	26.516	0	97	97	2	1	-10921639	198.762	200	109	255	4174	38.206	2.000	0.112	1.044
ID449773	449773	58	45.476	35.987	26.733	0	97	97	2	1	-10921639	116.714	109	60	206	2451	42.992	2.000	0.094	0.464
ID449770	449770	59	39.516	14.025	24.117	0	97	97	2	1	-10921639	104.714	103	48	230	2199	44.013	2.000	0.055	0.250
ID449771	449771	57	52.312	24.750	23.752	0	97	97	2	1	-10921639	227.714	236	176	255	4782	27.954	4.800	0.125	1.813
ID449768	449768	60	49.531	12.484	19.264	0	97	97	2	1	-10921639	115.143	115	42	194	2418	45.091	2.000	0.183	0.789
ID449769	449769	48	43.791	16.558	19.252	0	97	97	2	1	-10921639	178.762	182	115	230	3754	30.222	2.000	0.110	1.174
ID449798	449798	62	58.341	28.743	9.731	0	98	98	2	1	-10921639	177.429	170	121	255	3726	45.699	2.000	0.099	0.699
ID449799	449799	49	49.511	22.883	12.451	0	98	98	2	1	-10921639	177.619	176	78	255	3730	43.889	7.600	0.108	0.789
ID449806	449806	51	53.735	26.187	27.013	0	98	98	2	1	-10921639	195.762	200	127	255	4111	34.901	2.000	0.122	1.216
ID449807	449807	61	37.743	30.807	28.975	0	98	98	2	1	-10921639	153.333	151	109	206	3220	30.299	7.600	0.084	0.780
ID449804	449804	58	40.161	34.863	26.066	0	98	98	2	1	-10921639	156.190	157	103	236	3280	33.167	4.800	0.118	0.991
ID449805	449805	26	77.147	18.486	27.475	0	98	98	2	1	-10921639	175.952	163	115	255	3695	50.177	2.000	0.202	1.177
ID449802	449802	48	45.831	18.829	19.740	0	98	98	2	1	-10921639	186.524	188	133	248	3917	34.212	2.000	0.096	0.953
ID449803	449803	57	51.241	23.896	23.765	0	98	98	2	1	-10921639	215.571	218	163	255	4527	27.779	7.600	0.118	1.641
ID449800	449800	56	55.944	26.967	14.724	0	98	98	2	1	-10921639	202.048	188	151	255	4243	36.721	2.000	0.104	1.035
ID449801	449801	60	51.654	13.147	19.232	0	98	98	2	1	-10921639	131.190	127	72	194	2755	37.420	4.800	0.194	1.140
ID449814	449814	48	56.446	18.528	19.610	0	99	99	2	1	-10921639	196.000	194	151	248	4116	32.630	4.800	0.136	1.441
ID449815	449815	63	37.402	38.597	21.880	0	99	99	2	1	-10921639	113.952	115	54	182	2393	34.385	2.000	0.125	0.735
ID449812	449812	None	40.114	26.305	16.924	0	99	99	2	1	-10921639	197.286	200	151	255	4143	32.677	7.600	0.104	1.136
ID449813	449813	60	64.203	12.458	19.054	0	99	99	2	1	-10921639	117.190	127	48	230	2461	52.510	2.000	0.227	0.825
ID449810	449810	56	46.083	26.916	15.119	0	99	99	2	1	-10921639	202.000	200	145	255	4242	35.527	2.000	0.078	0.820
ID449811	449811	47	35.355	33.110	15.638	0	99	99	2	1	-10921639	170.714	170	139	224	3585	21.838	7.600	0.107	1.515
ID449808	449808	62	51.015	28.912	9.624	0	99	99	2	1	-10921639	180.524	176	133	255	3791	36.971	2.000	0.090	0.809
ID449809	449809	49	50.398	22.859	12.707	0	99	99	2	1	-10921639	177.905	170	97	236	3736	33.864	7.600	0.119	1.117
ID449818	449818	61	55.301	31.124	30.056	0	99	99	2	1	-10921639	163.476	163	103	224	3433	34.489	4.800	0.206	1.616
ID449816	449816	57	41.361	24.715	24.205	0	99	99	2	1	-10921639	204.810	212	157	255	4301	23.821	4.800	0.097	1.525
ID449817	449817	26	63.209	18.264	27.721	0	99	99	2	1	-10921639	150.714	151	78	248	3165	47.063	2.000	0.186	1.004
ID449828	449828	61	60.223	30.463	29.234	0	100	100	2	1	-10921639	179.381	182	91	255	3767	46.319	7.600	0.121	0.835
ID449826	449826	26	61.227	18.085	27.071	0	100	100	2	1	-10921639	156.571	157	91	236	3288	41.652	2.000	0.137	0.905
ID449827	449827	51	58.155	25.588	26.992	0	100	100	2	1	-10921639	199.905	212	121	255	4198	40.157	2.000	0.118	1.049
ID449824	449824	63	38.897	39.002	21.884	0	100	100	2	1	-10921639	117.810	121	72	188	2474	30.706	2.000	0.119	0.813
ID449825	449825	57	46.341	23.957	24.363	0	100	100	2	1	-10921639	218.095	224	170	255	4580	23.700	7.600	0.101	1.683
ID449822	449822	60	46.436	12.640	19.054	0	100	100	2	1	-10921639	131.857	121	85	194	2769	38.824	2.000	0.142	0.844
ID449823	449823	48	40.424	17.535	19.485	0	100	100	2	1	-10921639	194.476	194	139	255	4084	30.288	6.027	0.094	1.104
ID449820	449820	56	36.357	26.965	14.736	0	100	100	2	1	-10921639	202.524	206	139	255	4253	32.304	2.000	0.064	0.756
ID449821	449821	47	35.594	33.725	16.113	0	100	100	2	1	-10921639	161.238	170	85	206	3386	36.803	4.800	0.098	0.785
ID449819	449819	49	54.110	22.659	12.503	0	100	100	2	1	-10921639	186.905	182	139	255	3925	39.442	7.600	0.100	0.861
ID449846	449846	60	39.438	13.366	19.344	0	101	101	2	1	-10921639	127.952	133	60	176	2687	35.765	2.000	0.154	0.954
ID449847	449847	57	41.330	24.444	23.621	0	101	101	2	1	-10921639	206.810	206	145	248	4343	25.945	6.268	0.096	1.394
ID449844	449844	49	64.544	22.914	12.836	0	101	101	2	1	-10921639	194.429	200	121	255	4083	38.994	4.800	0.149	1.293
ID449845	449845	48	47.157	19.254	18.354	0	101	101	2	1	-10921639	184.286	176	115	255	3870	37.936	2.000	0.093	0.829
ID449850	449850	61	67.328	30.528	29.630	0	101	101	2	1	-10921639	168.667	163	109	255	3542	49.044	2.000	0.179	1.045
ID449848	449848	26	37.085	18.360	27.289	0	101	101	2	1	-10921639	139.429	133	91	212	2928	29.013	2.000	0.121	1.038
ID449849	449849	51	51.686	24.824	27.742	0	101	101	2	1	-10921639	166.429	170	85	236	3495	48.765	2.000	0.109	0.673
ID449842	449842	51	46.154	24.921	26.928	0	102	102	2	1	-10921639	202.810	206	115	255	4259	31.764	4.800	0.141	1.579
ID449843	449843	61	42.709	30.702	30.608	0	102	102	2	1	-10921639	130.190	133	54	188	2734	39.579	2.000	0.146	0.839
ID449840	449840	49	47.889	23.268	12.633	0	102	102	2	1	-10921639	172.905	163	139	230	3631	29.344	2.000	0.124	1.302
ID449841	449841	None	38.264	35.871	22.048	0	102	102	2	1	-10921639	156.143	157	109	224	3279	30.743	2.000	0.109	0.996
ID449851	449851	None	35.935	27.763	15.612	0	103	103	2	1	-10921639	186.048	182	133	230	3907	27.634	3.200	0.074	0.926
ID449852	449852	60	49.467	13.076	19.239	0	103	103	2	1	-10921639	120.714	121	72	200	2535	35.777	2.000	0.153	0.896
ID449853	449853	51	39.829	25.732	25.345	0	103	103	2	1	-10921639	186.333	182	139	236	3913	29.205	7.600	0.080	0.950
ID449858	449858	60	41.306	13.368	19.403	0	104	104	2	1	-10921639	122.476	121	60	188	2572	37.187	2.000	0.159	0.902
ID449859	449859	61	36.060	31.345	31.622	0	104	104	2	1	-10921639	101.286	115	30	151	2127	35.584	2.000	0.153	0.755
ID449856	449856	64	39.861	33.352	10.218	0	104	104	2	1	-10921639	137.429	133	97	200	2886	26.742	2.000	0.112	1.038
ID449857	449857	None	35.518	22.912	12.240	0	104	104	2	1	-10921639	146.619	139	109	206	3079	25.441	2.000	0.091	0.957
ID449854	449854	64	36.649	34.093	10.755	0	105	105	2	1	-10921639	110.762	115	54	157	2326	31.947	2.000	0.121	0.748
ID449855	449855	61	38.979	30.950	31.201	0	105	105	2	1	-10921639	103.095	103	48	157	2165	25.787	2.000	0.164	1.126
ID449860	449860	None	43.931	32.389	10.542	0	108	108	2	1	-10921639	142.952	139	85	194	3002	30.180	4.800	0.153	1.254
ID449861	449861	None	44.012	17.836	22.278	0	108	108	2	1	-10921639	151.857	151	109	212	3189	29.253	2.000	0.104	0.979
ID449862	449862	None	42.205	14.245	19.775	0	116	116	2	1	-10921639	109.000	115	54	157	2289	32.804	4.800	0.194	1.078
ID449863	449863	None	38.600	23.320	10.093	0	118	118	2	1	-10921639	110.190	115	42	163	2314	31.425	2.000	0.142	0.875
ID449864	449864	None	38.102	14.343	20.213	0	118	118	2	1	-10921639	99.810	103	48	157	2096	33.512	3.200	0.165	0.844
ID449865	449865	65	42.401	22.019	24.338	0	119	119	2	1	-10921639	174.429	176	133	224	3663	27.912	4.800	0.113	1.269
ID449870	449870	65	41.663	22.998	24.230	0	120	120	2	1	-10921639	165.190	163	127	200	3469	24.768	2.000	0.109	1.309
ID449868	449868	None	37.773	28.969	9.184	0	121	121	2	1	-10921639	125.619	121	78	176	2638	26.290	2.000	0.122	1.039
ID449869	449869	65	56.589	22.800	24.864	0	121	121	2	1	-10921639	199.333	188	151	248	4186	28.029	4.800	0.146	1.815
ID449867	449867	65	45.571	22.039	24.615	0	122	122	2	1	-10921639	185.476	182	145	242	3895	28.463	4.800	0.117	1.369
ID449866	449866	66	35.804	25.457	27.759	0	123	123	2	1	-10921639	131.524	133	42	194	2762	39.850	2.000	0.112	0.663
ID449871	449871	None	37.631	28.815	9.046	0	124	124	2	1	-10921639	110.286	109	60	163	2316	27.346	2.000	0.145	1.024
ID449872	449872	66	35.462	24.112	26.115	0	124	124	2	1	-10921639	155.000	157	109	188	3255	21.007	4.800	0.127	1.658
ID449874	449874	66	37.688	25.196	27.928	0	125	125	2	1	-10921639	123.810	133	60	182	2600	33.196	3.200	0.122	0.810
ID449873	449873	None	36.467	22.848	24.175	0	125	125	2	1	-10921639	156.714	151	127	212	3291	25.211	2.000	0.074	0.854
ID449876	449876	67	40.483	21.690	26.164	0	127	127	2	1	-10921639	143.286	145	97	182	3009	25.846	7.600	0.121	1.196
ID449875	449875	67	38.450	21.943	25.101	0	128	128	2	1	-10921639	149.524	157	103	212	3140	27.469	7.600	0.104	1.026
ID449877	449877	68	39.332	22.873	24.403	0	132	132	2	1	-10921639	144.952	151	97	194	3044	25.812	3.200	0.105	1.068
ID449878	449878	68	43.620	22.915	24.074	0	133	133	2	1	-10921639	167.524	170	115	212	3518	26.337	2.000	0.110	1.261
ID449882	449882	68	40.665	23.238	23.687	0	134	134	2	1	-10921639	157.667	151	115	212	3311	28.470	2.000	0.097	0.983
ID449881	449881	None	42.277	18.043	22.980	0	134	134	2	1	-10921639	140.048	139	103	188	2941	26.215	3.200	0.132	1.249
ID449879	449879	None	36.142	29.936	10.231	0	135	135	2	1	-10921639	104.762	103	54	145	2200	29.648	7.600	0.161	0.979
ID449880	449880	68	54.469	23.026	23.927	0	135	135	2	1	-10921639	179.905	176	139	236	3778	28.227	7.600	0.139	1.552
ID449884	449884	68	51.631	23.242	24.199	0	136	136	2	1	-10921639	169.190	163	127	230	3553	31.433	2.000	0.122	1.175
ID449883	449883	68	45.470	23.063	23.608	0	137	137	2	1	-10921639	169.524	170	127	236	3560	28.591	2.000	0.116	1.237
ID449887	449887	68	38.068	23.093	23.405	0	138	138	2	1	-10921639	158.000	163	109	200	3318	28.993	2.000	0.113	1.102
ID449886	449886	68	47.322	22.915	22.957	0	139	139	2	1	-10921639	163.381	163	115	206	3431	23.640	4.800	0.137	1.666
ID449885	449885	68	54.463	22.911	24.651	0	140	140	2	1	-10921639	168.952	170	121	236	3548	35.513	7.600	0.152	1.258
ID449888	449888	68	64.890	23.173	24.785	0	141	141	2	1	-10921639	158.333	145	97	255	3325	40.730	7.600	0.160	1.075
ID449889	449889	68	43.530	22.624	24.374	0	142	142	2	1	-10921639	167.190	163	139	230	3511	21.897	4.800	0.143	1.914
ID449890	449890	68	40.809	23.288	24.860	0	143	143	2	1	-10921639	157.667	157	109	212	3311	27.407	7.600	0.119	1.220
ID449891	449891	None	44.690	30.304	9.858	0	144	144	2	1	-10921639	90.667	91	36	170	1904	32.658	2.000	0.168	0.801
ID449892	449892	68	41.658	23.769	23.163	0	144	144	2	1	-10921639	175.667	176	133	218	3689	24.167	4.800	0.125	1.620
ID449895	449895	None	38.050	19.927	21.779	0	145	145	2	1	-10921639	150.143	151	97	200	3153	26.554	7.600	0.105	1.072
ID449896	449896	68	48.100	23.158	24.320	0	145	145	2	1	-10921639	177.000	176	139	230	3717	27.907	4.800	0.123	1.393
ID449894	449894	68	47.989	23.121	24.794	0	146	146	2	1	-10921639	149.619	145	109	218	3142	32.285	3.200	0.138	1.124
ID449893	449893	69	38.028	30.224	9.851	0	146	146	2	1	-10921639	98.952	103	54	151	2078	26.798	4.800	0.194	1.199
ID449899	449899	69	38.788	29.014	9.772	0	147	147	2	1	-10921639	105.429	103	60	170	2214	28.303	6.305	0.151	0.976
ID449900	449900	68	48.968	23.112	24.509	0	147	147	2	1	-10921639	165.238	170	103	242	3470	37.069	7.600	0.127	1.006
ID449898	449898	68	44.943	23.666	23.791	0	148	148	2	1	-10921639	172.667	176	115	236	3626	30.637	6.331	0.123	1.234
ID449897	449897	69	40.096	30.151	8.972	0	148	148	2	1	-10921639	89.381	85	60	145	1877	26.836	2.000	0.177	0.999
ID449902	449902	68	44.384	23.277	24.611	0	149	149	2	1	-10921639	147.571	145	97	212	3099	36.033	2.000	0.096	0.714
ID449901	449901	73	40.726	26.699	11.302	0	149	149	2	1	-10921639	121.571	115	66	176	2553	28.553	7.600	0.137	1.028
ID449903	449903	73	39.148	27.091	11.323	0	150	150	2	1	-10921639	127.571	127	78	170	2679	24.478	2.000	0.136	1.252
ID449904	449904	68	58.318	23.625	24.119	0	150	150	2	1	-10921639	188.048	182	127	248	3949	33.580	2.000	0.144	1.412
ID449906	449906	68	65.424	22.863	24.758	0	151	151	2	1	-10921639	181.143	176	97	255	3804	43.387	7.600	0.144	1.052
ID449905	449905	73	44.031	25.709	11.544	0	151	151	2	1	-10921639	136.000	139	78	194	2856	29.796	6.305	0.184	1.417
ID449934	449934	87	39.763	33.112	31.581	0	152	152	2	1	-10921639	67.238	60	24	133	1412	33.262	2.000	0.236	0.771
ID449932	449932	68	57.948	23.248	24.687	0	152	152	2	1	-10921639	170.286	163	97	242	3576	39.776	7.600	0.140	1.051
ID449933	449933	80	42.278	10.975	26.744	0	152	152	2	1	-10921639	52.762	42	18	145	1108	30.874	2.000	0.297	0.782
ID449930	449930	73	56.312	25.954	12.062	0	152	152	2	1	-10921639	136.238	133	78	218	2861	32.625	6.330	0.209	1.445
ID449931	449931	None	41.981	25.913	23.031	0	152	152	2	1	-10921639	170.952	176	121	224	3590	32.765	7.600	0.113	1.060
ID449929	449929	88	39.090	38.900	7.822	0	152	152	2	1	-10921639	53.524	42	24	121	1124	24.369	2.000	0.297	1.006
ID449918	449918	74	36.672	31.156	27.522	0	153	153	2	1	-10921639	126.190	121	72	182	2650	29.608	7.600	0.131	0.990
ID449919	449919	87	36.235	32.989	31.127	0	153	153	2	1	-10921639	80.476	78	30	139	1690	32.755	2.000	0.171	0.717
ID449916	449916	68	57.272	23.070	24.357	0	153	153	2	1	-10921639	173.000	170	133	248	3633	32.533	2.000	0.142	1.319
ID449917	449917	80	45.901	10.941	26.748	0	153	153	2	1	-10921639	52.714	42	18	170	1107	35.996	2.000	0.271	0.624
ID449914	449914	73	54.562	25.133	11.774	0	153	153	2	1	-10921639	146.190	151	97	212	3070	35.029	2.000	0.188	1.320
ID449915	449915	None	44.740	28.269	12.005	0	153	153	2	1	-10921639	136.952	133	78	224	2876	42.037	7.600	0.125	0.726
ID449913	449913	88	39.465	38.395	8.120	0	153	153	2	1	-10921639	62.857	54	24	115	1320	26.121	2.000	0.303	1.119
ID449910	449910	80	44.876	11.165	26.549	0	154	154	2	1	-10921639	54.762	42	18	145	1150	34.618	2.000	0.321	0.769
ID449911	449911	74	51.267	30.797	27.229	0	154	154	2	1	-10921639	146.095	151	85	206	3068	31.170	2.000	0.167	1.342
ID449908	449908	73	49.796	25.054	11.775	0	154	154	2	1	-10921639	136.905	133	97	182	2875	26.230	2.000	0.171	1.527
ID449909	449909	68	39.195	22.081	24.171	0	154	154	2	1	-10921639	164.857	157	115	200	3462	24.880	7.600	0.093	1.132
ID449907	449907	88	37.300	37.953	7.639	0	154	154	2	1	-10921639	62.810	60	36	109	1319	22.122	2.000	0.262	1.178
ID449912	449912	87	40.764	33.043	30.726	0	154	154	2	1	-10921639	83.952	85	36	145	1763	33.692	2.000	0.187	0.785
ID449926	449926	68	49.605	22.996	24.710	0	155	155	2	1	-10921639	158.476	151	109	236	3328	35.714	2.000	0.109	0.873
ID449927	449927	80	48.326	11.770	25.852	0	155	155	2	1	-10921639	64.857	48	36	151	1362	30.821	2.000	0.289	0.944
ID449924	449924	73	43.532	25.392	12.078	0	155	155	2	1	-10921639	127.571	127	72	170	2679	29.463	4.800	0.167	1.241
ID449925	449925	97	40.856	29.773	11.866	0	155	155	2	1	-10921639	111.095	103	85	182	2333	28.592	2.000	0.147	0.997
ID449928	449928	74	51.159	30.531	26.806	0	155	155	2	1	-10921639	154.286	151	91	206	3240	33.665	7.600	0.152	1.212
ID449922	449922	None	39.673	17.750	20.403	0	156	156	2	1	-10921639	110.857	109	54	163	2328	28.166	2.000	0.153	1.047
ID449923	449923	74	54.353	30.890	27.012	0	156	156	2	1	-10921639	155.952	151	121	224	3275	30.914	2.000	0.155	1.356
ID449920	449920	73	52.054	24.855	11.531	0	156	156	2	1	-10921639	138.000	133	85	200	2898	32.204	2.000	0.175	1.276
ID449921	449921	97	39.162	28.703	12.701	0	156	156	2	1	-10921639	120.476	115	72	212	2530	32.816	2.000	0.118	0.773
ID449942	449942	75	38.847	33.769	30.184	0	157	157	2	1	-10921639	110.476	103	54	176	2320	30.647	7.600	0.120	0.773
ID449940	449940	68	62.127	22.967	25.272	0	157	157	2	1	-10921639	166.333	163	115	255	3493	40.179	2.000	0.147	1.061
ID449941	449941	74	60.676	29.231	27.124	0	157	157	2	1	-10921639	158.762	151	91	230	3334	37.287	2.000	0.177	1.283
ID449939	449939	73	39.461	26.249	12.869	0	157	157	2	1	-10921639	141.810	145	103	194	2978	25.826	6.320	0.123	1.203
ID449935	449935	73	54.146	26.904	13.746	0	158	158	2	1	-10921639	168.333	163	115	230	3535	32.432	4.800	0.198	1.718
ID449938	449938	75	35.528	33.103	29.838	0	158	158	2	1	-10921639	111.952	109	66	157	2351	28.069	4.800	0.141	0.988
ID449936	449936	68	51.177	23.205	25.224	0	158	158	2	1	-10921639	170.381	163	127	255	3578	33.179	2.000	0.115	1.056
ID449937	449937	74	35.403	30.932	26.284	0	158	158	2	1	-10921639	159.381	157	121	194	3347	25.850	4.800	0.113	1.248
ID449954	449954	75	51.747	33.119	30.974	0	159	159	2	1	-10921639	119.714	133	60	176	2514	33.946	4.800	0.212	1.234
ID449955	449955	None	38.729	17.724	32.720	0	159	159	2	1	-10921639	56.429	48	12	133	1185	31.880	2.000	0.216	0.628
ID449952	449952	68	43.775	22.943	25.305	0	159	159	2	1	-10921639	163.667	151	115	242	3437	32.643	2.000	0.072	0.675
ID449953	449953	74	62.050	29.201	26.891	0	159	159	2	1	-10921639	171.429	176	91	255	3600	47.086	2.000	0.147	0.935
ID449950	449950	73	48.339	28.548	13.650	0	159	159	2	1	-10921639	148.143	139	85	255	3111	45.082	2.000	0.086	0.519
ID449951	449951	None	40.464	18.083	20.936	0	159	159	2	1	-10921639	141.762	145	72	182	2977	30.840	7.600	0.121	0.995
ID449949	449949	76	50.758	25.013	11.387	0	159	159	2	1	-10921639	146.476	133	85	212	3076	38.182	2.000	0.167	1.099
ID449943	449943	76	46.030	24.705	10.855	0	160	160	2	1	-10921639	142.095	145	91	188	2984	30.980	7.600	0.163	1.289
ID449948	449948	74	56.539	29.966	27.037	0	160	160	2	1	-10921639	154.238	151	78	242	3239	40.253	7.600	0.133	0.897
ID449946	449946	77	36.939	29.748	20.762	0	160	160	2	1	-10921639	148.333	151	109	212	3115	28.109	7.600	0.085	0.830
ID449947	449947	78	35.478	19.939	27.333	0	160	160	2	1	-10921639	124.143	121	66	182	2607	28.482	7.600	0.101	0.800
ID449944	449944	73	59.397	28.162	14.060	0	160	160	2	1	-10921639	165.524	157	109	255	3476	36.962	7.600	0.161	1.242
ID449945	449945	79	56.938	15.282	17.877	0	160	160	2	1	-10921639	108.333	103	48	206	2275	45.378	2.000	0.198	0.789
ID449958	449958	77	46.717	29.470	20.747	0	161	161	2	1	-10921639	155.619	145	115	255	3268	39.409	2.000	0.088	0.638
ID449959	449959	81	38.141	14.091	24.881	0	161	161	2	1	-10921639	86.476	78	48	163	1816	33.236	2.000	0.148	0.672
ID449956	449956	76	36.782	24.062	10.462	0	161	161	2	1	-10921639	100.714	97	42	182	2115	37.920	2.000	0.117	0.557
ID449957	449957	79	47.811	15.415	17.765	0	161	161	2	1	-10921639	105.952	109	42	194	2225	40.021	2.000	0.189	0.842
ID449960	449960	78	36.703	19.360	27.348	0	161	161	2	1	-10921639	122.667	127	60	188	2576	32.969	7.600	0.113	0.757
ID449961	449961	74	48.320	29.843	26.868	0	161	161	2	1	-10921639	160.810	157	103	212	3377	27.553	4.800	0.148	1.502
ID449974	449974	78	46.937	19.466	27.187	0	162	162	2	1	-10921639	136.714	139	66	212	2871	37.671	2.000	0.139	0.888
ID449975	449975	74	36.735	28.868	26.866	0	162	162	2	1	-10921639	149.571	157	72	206	3141	36.555	2.000	0.096	0.719
ID449972	449972	82	45.764	22.772	24.438	0	162	162	2	1	-10921639	159.381	151	103	236	3347	34.430	2.000	0.099	0.837
ID449973	449973	81	46.505	14.168	24.837	0	162	162	2	1	-10921639	97.048	91	48	176	2038	37.179	2.000	0.158	0.711
ID449970	449970	76	39.658	23.977	10.499	0	162	162	2	1	-10921639	99.571	97	30	170	2091	40.480	2.000	0.142	0.612
ID449971	449971	77	53.817	29.045	21.127	0	162	162	2	1	-10921639	172.476	176	121	255	3622	35.311	2.000	0.113	0.995
ID449976	449976	83	50.552	32.821	29.924	0	162	162	2	1	-10921639	111.714	115	48	182	2346	37.419	2.000	0.199	0.991
ID449984	449984	84	47.825	17.835	31.871	0	163	163	2	1	-10921639	80.810	78	18	200	1697	42.343	2.000	0.166	0.544
ID449982	449982	78	44.233	17.290	28.709	0	163	163	2	1	-10921639	108.238	109	42	212	2273	49.446	7.600	0.104	0.414
ID449983	449983	83	39.612	32.574	30.222	0	163	163	2	1	-10921639	97.286	109	30	163	2043	32.638	7.600	0.167	0.852
ID449980	449980	82	46.274	22.879	24.665	0	163	163	2	1	-10921639	157.048	151	97	236	3298	34.202	2.000	0.092	0.774
ID449981	449981	74	37.416	28.982	26.239	0	163	163	2	1	-10921639	151.762	157	103	212	3187	29.043	7.600	0.098	0.934
ID449978	449978	79	43.284	15.473	17.565	0	163	163	2	1	-10921639	124.190	127	66	188	2608	35.213	2.000	0.135	0.837
ID449979	449979	81	49.297	14.740	24.368	0	163	163	2	1	-10921639	120.190	109	66	212	2524	38.832	2.000	0.140	0.760
ID449977	449977	None	35.729	29.257	13.700	0	163	163	2	1	-10921639	125.333	121	72	206	2632	30.657	2.000	0.066	0.509
ID449968	449968	83	35.840	33.070	30.198	0	164	164	2	1	-10921639	98.190	97	54	151	2062	28.418	4.800	0.172	1.014
ID449969	449969	84	78.402	18.104	31.657	0	164	164	2	1	-10921639	105.619	85	30	255	2218	60.668	2.000	0.254	0.704
ID449966	449966	82	40.149	23.274	25.390	0	164	164	2	1	-10921639	166.810	157	139	236	3503	24.657	7.600	0.085	1.064
ID449967	449967	74	41.651	29.043	26.228	0	164	164	2	1	-10921639	151.381	139	103	212	3179	31.056	2.000	0.098	0.866
ID449964	449964	None	35.129	32.985	19.293	0	164	164	2	1	-10921639	138.619	145	85	218	2911	32.386	2.000	0.082	0.650
ID449965	449965	81	47.841	14.700	24.489	0	164	164	2	1	-10921639	127.095	121	66	224	2669	39.568	2.000	0.148	0.831
ID449962	449962	76	35.956	24.278	9.707	0	164	164	2	1	-10921639	89.143	91	42	151	1872	26.762	2.000	0.148	0.859
ID449963	449963	79	53.775	15.551	17.479	0	164	164	2	1	-10921639	131.714	127	72	236	2766	43.808	2.000	0.153	0.800
ID449990	449990	82	36.771	22.539	24.643	0	165	165	2	1	-10921639	176.524	176	139	224	3707	24.423	2.000	0.094	1.245
ID449991	449991	78	61.722	18.102	28.188	0	165	165	2	1	-10921639	149.048	151	78	236	3130	46.952	2.000	0.164	0.896
ID449988	449988	None	37.463	29.742	19.860	0	165	165	2	1	-10921639	177.095	176	139	236	3719	27.599	3.200	0.086	1.013
ID449989	449989	81	36.625	14.674	24.507	0	165	165	2	1	-10921639	99.857	85	42	176	2097	35.407	2.000	0.079	0.411
ID449986	449986	85	42.264	37.226	9.029	0	165	165	2	1	-10921639	82.048	78	36	145	1723	31.368	2.000	0.204	0.885
ID449987	449987	None	48.211	28.891	13.817	0	165	165	2	1	-10921639	143.238	133	109	230	3008	32.097	2.000	0.101	0.818
ID449985	449985	76	45.973	24.617	9.145	0	165	165	2	1	-10921639	100.190	85	60	182	2104	34.240	4.800	0.197	0.963
ID449992	449992	83	37.718	32.806	30.183	0	165	165	2	1	-10921639	91.524	97	42	157	1922	30.051	7.600	0.164	0.860
ID449993	449993	84	46.824	18.187	30.839	0	165	165	2	1	-10921639	106.476	103	36	194	2236	48.890	2.000	0.180	0.666
ID450006	450006	None	40.248	27.812	25.334	0	166	166	2	1	-10921639	164.095	170	121	212	3446	25.956	2.000	0.101	1.158
ID450007	450007	78	43.835	17.734	28.534	0	166	166	2	1	-10921639	120.667	127	48	212	2534	37.775	2.000	0.184	0.992
ID450004	450004	81	49.240	15.106	23.851	0	166	166	2	1	-10921639	119.810	115	66	200	2516	37.431	2.000	0.136	0.766
ID450005	450005	82	46.093	22.697	24.444	0	166	166	2	1	-10921639	174.095	170	121	224	3656	34.113	2.000	0.092	0.861
ID450002	450002	79	46.014	15.685	17.569	0	166	166	2	1	-10921639	128.238	121	78	224	2693	34.569	2.000	0.125	0.826
ID450003	450003	86	38.149	32.655	18.702	0	166	166	2	1	-10921639	139.476	139	91	200	2929	30.446	2.000	0.102	0.848
ID450001	450001	85	41.498	37.346	9.485	0	166	166	2	1	-10921639	78.000	66	36	151	1638	31.952	2.000	0.217	0.870
ID450008	450008	83	55.044	32.665	29.986	0	166	166	2	1	-10921639	109.381	121	36	182	2297	38.979	2.000	0.234	1.065
ID450016	450016	83	60.405	32.791	30.134	0	167	167	2	1	-10921639	106.190	103	36	188	2230	39.389	2.000	0.247	1.067
ID450014	450014	81	53.172	15.090	24.009	0	167	167	2	1	-10921639	125.238	127	66	200	2630	41.658	2.000	0.150	0.785
ID450015	450015	78	40.973	18.098	28.621	0	167	167	2	1	-10921639	112.238	115	42	176	2357	38.655	2.000	0.157	0.789
ID450012	450012	79	51.231	15.961	17.493	0	167	167	2	1	-10921639	122.667	121	60	230	2576	43.464	2.000	0.145	0.714
ID450013	450013	86	44.019	33.079	18.860	0	167	167	2	1	-10921639	142.143	139	97	255	2985	36.252	2.000	0.075	0.548
ID450010	450010	76	44.328	24.478	9.646	0	167	167	2	1	-10921639	131.524	145	60	170	2762	31.772	2.000	0.168	1.193
ID450011	450011	85	35.319	37.359	9.616	0	167	167	2	1	-10921639	75.857	72	42	145	1593	27.936	7.600	0.152	0.718
ID450009	450009	None	35.666	13.161	10.185	0	167	167	2	1	-10921639	59.048	54	30	103	1240	23.053	2.000	0.254	1.038
ID450000	450000	83	66.728	32.981	30.392	0	168	168	2	1	-10921639	108.571	103	54	236	2280	41.650	7.600	0.248	1.038
ID449998	449998	81	51.783	15.166	23.922	0	168	168	2	1	-10921639	125.571	127	60	188	2637	39.460	2.000	0.169	0.919
ID449999	449999	78	52.098	18.571	28.188	0	168	168	2	1	-10921639	147.286	151	91	200	3093	29.631	2.000	0.186	1.556
ID449996	449996	86	50.122	33.271	18.690	0	168	168	2	1	-10921639	148.905	145	97	236	3127	32.723	2.000	0.131	1.056
ID449997	449997	89	51.478	38.849	20.983	0	168	168	2	1	-10921639	88.857	85	36	151	1866	34.725	2.000	0.277	1.111
ID449994	449994	76	44.555	24.109	10.043	0	168	168	2	1	-10921639	124.667	127	66	200	2618	37.100	6.127	0.144	0.845
ID449995	449995	79	44.243	15.968	17.555	0	168	168	2	1	-10921639	117.810	109	66	206	2474	33.805	2.000	0.116	0.726
ID450022	450022	78	35.473	17.972	28.366	0	169	169	2	1	-10921639	117.810	121	54	176	2474	31.085	2.000	0.121	0.819
ID450023	450023	83	59.752	32.967	30.216	0	169	169	2	1	-10921639	111.762	103	66	200	2347	33.000	4.800	0.250	1.353
ID450020	450020	89	69.508	39.039	21.213	0	169	169	2	1	-10921639	96.048	85	30	224	2017	49.504	2.000	0.268	0.820
ID450021	450021	81	46.536	15.220	23.810	0	169	169	2	1	-10921639	114.524	121	48	188	2405	41.476	2.000	0.153	0.732
ID450018	450018	79	44.582	15.767	17.772	0	169	169	2	1	-10921639	116.952	109	54	224	2456	34.629	7.600	0.108	0.660
ID450019	450019	86	55.733	33.041	18.394	0	169	169	2	1	-10921639	164.000	157	91	255	3444	39.208	2.000	0.153	1.112
ID450017	450017	76	36.661	23.523	10.264	0	169	169	2	1	-10921639	120.095	121	48	176	2522	33.406	4.800	0.142	0.896
ID450052	450052	83	59.149	33.123	30.415	0	170	170	2	1	-10921639	112.714	109	60	194	2367	32.581	4.800	0.254	1.401
ID450050	450050	90	44.959	28.325	25.875	0	170	170	2	1	-10921639	153.667	151	85	212	3227	37.416	2.000	0.106	0.787
ID450051	450051	78	39.709	18.907	28.498	0	170	170	2	1	-10921639	133.714	145	91	176	2808	27.434	2.000	0.146	1.240
ID450048	450048	89	57.760	38.872	21.198	0	170	170	2	1	-10921639	92.714	91	36	194	1947	44.041	2.000	0.232	0.792
ID450049	450049	91	44.095	22.726	24.553	0	170	170	2	1	-10921639	170.714	170	115	255	3585	40.264	2.000	0.071	0.559
ID450046	450046	86	55.653	33.284	18.502	0	170	170	2	1	-10921639	155.952	139	109	255	3275	40.383	2.000	0.116	0.802
ID450047	450047	92	58.184	19.419	20.777	0	170	170	2	1	-10921639	180.810	182	121	255	3797	40.355	2.000	0.124	0.985
ID450044	450044	93	40.863	33.134	12.009	0	170	170	2	1	-10921639	117.810	115	78	170	2474	27.446	2.000	0.130	0.989
ID450045	450045	79	47.608	16.098	17.310	0	170	170	2	1	-10921639	106.143	109	36	194	2229	42.225	2.000	0.146	0.642
ID450038	450038	92	46.842	19.927	19.755	0	171	171	2	1	-10921639	157.190	157	91	236	3301	37.041	7.600	0.100	0.769
ID450039	450039	89	54.074	38.860	21.235	0	171	171	2	1	-10921639	89.143	78	30	188	1872	41.786	2.000	0.250	0.852
ID450036	450036	79	43.876	16.278	17.903	0	171	171	2	1	-10921639	105.143	97	36	170	2208	37.386	2.000	0.144	0.707
ID450037	450037	86	42.120	33.381	18.909	0	171	171	2	1	-10921639	142.571	139	91	242	2994	29.869	3.200	0.096	0.838
ID450034	450034	76	40.820	24.461	10.265	0	171	171	2	1	-10921639	117.476	115	48	176	2467	35.831	2.000	0.139	0.801
ID450035	450035	93	41.140	32.813	12.752	0	171	171	2	1	-10921639	119.667	109	85	194	2513	28.566	2.000	0.133	0.983
ID450042	450042	78	43.002	18.985	27.394	0	171	171	2	1	-10921639	155.286	151	103	224	3261	32.638	4.800	0.140	1.167
ID450043	450043	83	62.523	33.119	30.475	0	171	171	2	1	-10921639	123.381	115	54	188	2591	35.804	7.600	0.260	1.422
ID450040	450040	91	43.482	22.255	24.102	0	171	171	2	1	-10921639	180.429	176	133	230	3789	28.391	7.600	0.087	1.018
ID450041	450041	90	41.121	28.659	25.662	0	171	171	2	1	-10921639	170.476	170	109	218	3580	26.925	7.600	0.141	1.568
ID450102	450102	83	51.500	33.246	30.142	0	172	172	2	1	-10921639	110.952	115	60	176	2330	30.875	4.800	0.214	1.266
ID450103	450103	94	58.660	17.966	31.746	0	172	172	2	1	-10921639	79.619	60	24	224	1672	49.041	2.000	0.233	0.613
ID450100	450100	91	46.189	22.533	24.827	0	172	172	2	1	-10921639	178.143	182	127	236	3741	33.761	7.600	0.108	1.025
ID450101	450101	78	35.871	19.191	27.865	0	172	172	2	1	-10921639	134.000	139	78	200	2814	34.299	2.000	0.118	0.826
ID450098	450098	92	43.000	20.073	20.171	0	172	172	2	1	-10921639	167.714	163	127	230	3522	32.421	7.600	0.100	0.942
ID450099	450099	89	62.520	38.731	20.844	0	172	172	2	1	-10921639	101.619	103	36	182	2134	43.896	2.000	0.273	0.994
ID450096	450096	93	35.870	33.124	12.852	0	172	172	2	1	-10921639	123.333	115	91	170	2590	24.206	2.000	0.121	1.100
ID450097	450097	86	38.897	33.118	18.990	0	172	172	2	1	-10921639	153.667	157	97	212	3227	31.543	2.000	0.081	0.730
ID450095	450095	76	46.955	23.893	10.262	0	172	172	2	1	-10921639	118.286	121	42	194	2484	35.585	2.000	0.164	0.938
ID450054	450054	93	39.459	33.409	13.016	0	173	173	2	1	-10921639	120.476	115	91	176	2530	23.271	2.000	0.141	1.280
ID450055	450055	79	49.693	16.214	18.073	0	173	173	2	1	-10921639	116.619	121	48	206	2449	44.376	2.000	0.131	0.609
ID450053	450053	76	39.307	25.744	9.593	0	173	173	2	1	-10921639	133.048	139	78	194	2794	26.780	7.600	0.128	1.131
ID450062	450062	94	72.131	18.020	31.842	0	173	173	2	1	-10921639	84.857	60	30	255	1782	57.599	2.000	0.253	0.596
ID450060	450060	78	36.711	19.959	25.987	0	173	173	2	1	-10921639	172.190	170	127	230	3616	26.992	7.600	0.097	1.125
ID450061	450061	83	49.996	32.898	30.458	0	173	173	2	1	-10921639	105.429	109	42	182	2214	33.907	7.600	0.212	1.086
ID450058	450058	89	70.964	38.930	20.732	0	173	173	2	1	-10921639	109.190	103	48	242	2293	48.501	2.000	0.271	0.961
ID450059	450059	91	49.477	22.690	24.852	0	173	173	2	1	-10921639	180.333	170	127	255	3787	36.994	2.000	0.089	0.799
ID450056	450056	86	36.060	33.498	19.210	0	173	173	2	1	-10921639	141.714	139	97	194	2976	25.753	2.000	0.087	0.879
ID450057	450057	92	51.426	20.148	20.016	0	173	173	2	1	-10921639	172.143	182	97	230	3615	39.121	2.000	0.112	0.884
ID450082	450082	83	46.360	32.834	30.313	0	174	174	2	1	-10921639	112.810	109	48	157	2369	33.009	4.800	0.217	1.217
ID450083	450083	94	42.310	18.215	31.719	0	174	174	2	1	-10921639	76.143	66	24	157	1599	39.993	2.000	0.175	0.567
ID450080	450080	95	49.523	29.580	25.004	0	174	174	2	1	-10921639	182.905	182	127	230	3841	27.342	4.800	0.149	1.730
ID450081	450081	78	54.836	19.129	27.548	0	174	174	2	1	-10921639	139.238	133	72	242	2924	47.456	2.000	0.166	0.834
ID450078	450078	92	57.011	19.747	20.035	0	174	174	2	1	-10921639	161.714	157	97	255	3396	42.057	2.000	0.109	0.755
ID450079	450079	89	69.542	38.669	21.616	0	174	174	2	1	-10921639	117.476	115	48	248	2467	52.083	2.000	0.256	0.921
ID450076	450076	79	46.032	16.218	17.876	0	174	174	2	1	-10921639	118.952	133	48	194	2498	39.048	2.000	0.138	0.741
ID450077	450077	86	48.306	33.485	19.090	0	174	174	2	1	-10921639	151.571	145	103	224	3183	33.370	2.000	0.125	1.009
ID450074	450074	76	48.148	23.549	10.482	0	174	174	2	1	-10921639	127.381	133	54	182	2675	37.743	2.000	0.171	0.986
ID450075	450075	93	35.568	32.713	12.367	0	174	174	2	1	-10921639	110.571	109	60	170	2322	31.102	2.000	0.103	0.662
ID450073	450073	None	45.347	35.046	7.760	0	174	174	2	1	-10921639	85.095	78	48	182	1787	34.188	2.000	0.156	0.673
ID450032	450032	83	46.822	33.068	30.463	0	175	175	2	1	-10921639	112.381	109	36	188	2360	35.853	2.000	0.188	0.993
ID450033	450033	94	44.253	18.251	31.617	0	175	175	2	1	-10921639	70.619	60	18	157	1483	41.397	2.000	0.189	0.542
ID450030	450030	95	38.177	30.383	24.642	0	175	175	2	1	-10921639	175.095	176	127	224	3677	25.316	7.600	0.110	1.367
ID450031	450031	78	42.014	19.178	26.693	0	175	175	2	1	-10921639	142.095	151	91	212	2984	38.181	2.000	0.119	0.789
ID450028	450028	92	62.737	19.983	19.893	0	175	175	2	1	-10921639	189.429	188	139	255	3978	37.271	2.000	0.134	1.203
ID450029	450029	89	67.664	38.836	21.295	0	175	175	2	1	-10921639	137.762	127	72	230	2893	42.910	4.800	0.273	1.376
ID450026	450026	79	46.859	16.247	17.489	0	175	175	2	1	-10921639	122.952	121	48	218	2582	46.087	7.600	0.143	0.668
ID450027	450027	86	44.055	33.323	19.028	0	175	175	2	1	-10921639	155.524	151	109	212	3266	30.805	2.000	0.107	0.972
ID450024	450024	96	36.860	38.550	5.274	0	175	175	2	1	-10921639	73.857	66	42	133	1551	26.997	3.200	0.214	0.966
ID450025	450025	76	47.824	23.729	12.055	0	175	175	2	1	-10921639	139.667	145	78	194	2933	30.324	4.800	0.178	1.391
ID450070	450070	78	44.030	18.733	27.315	0	176	176	2	1	-10921639	144.714	151	91	200	3039	32.453	3.200	0.130	1.029
ID450071	450071	83	46.225	32.852	30.621	0	176	176	2	1	-10921639	99.619	109	36	170	2092	36.690	4.800	0.233	1.026
ID450068	450068	89	65.598	38.069	21.848	0	176	176	2	1	-10921639	130.333	121	66	255	2737	47.355	7.600	0.186	0.863
ID450069	450069	95	48.547	31.291	24.609	0	176	176	2	1	-10921639	176.810	182	109	230	3713	32.119	2.000	0.141	1.364
ID450066	450066	92	49.704	19.628	19.384	0	176	176	2	1	-10921639	167.048	170	103	242	3508	39.553	2.000	0.109	0.828
ID450067	450067	86	56.717	33.394	18.895	0	176	176	2	1	-10921639	173.333	170	121	255	3640	34.050	2.000	0.134	1.200
ID450064	450064	76	36.426	23.716	11.932	0	176	176	2	1	-10921639	131.429	133	97	182	2760	24.726	2.000	0.108	1.039
ID450065	450065	79	54.101	16.090	17.888	0	176	176	2	1	-10921639	144.143	145	85	224	3027	39.552	2.000	0.149	0.946
ID450063	450063	96	41.508	38.255	5.925	0	176	176	2	1	-10921639	71.190	60	36	182	1495	34.017	2.000	0.155	0.563
ID450072	450072	94	35.446	18.200	31.609	0	176	176	2	1	-10921639	66.571	60	24	145	1398	34.830	2.000	0.129	0.437
ID450118	450118	92	52.777	19.286	20.092	0	177	177	2	1	-10921639	185.714	182	127	255	3900	36.927	2.000	0.109	0.990
ID450119	450119	89	41.205	38.375	21.593	0	177	177	2	1	-10921639	127.000	127	72	194	2667	31.211	2.000	0.126	0.911
ID450116	450116	79	44.729	16.320	18.094	0	177	177	2	1	-10921639	143.619	139	85	206	3016	39.132	7.600	0.130	0.846
ID450117	450117	86	36.436	33.409	19.058	0	177	177	2	1	-10921639	168.667	170	121	242	3542	30.797	2.000	0.092	0.923
ID450114	450114	76	43.217	23.757	11.506	0	177	177	2	1	-10921639	139.667	139	97	206	2933	27.093	4.800	0.162	1.439
ID450115	450115	None	46.997	32.684	12.815	0	177	177	2	1	-10921639	141.190	139	66	200	2965	37.910	2.000	0.152	0.982
ID450113	450113	96	36.993	38.138	6.583	0	177	177	2	1	-10921639	68.810	60	30	163	1445	29.471	2.000	0.162	0.652
ID450122	450122	94	35.868	18.013	31.715	0	177	177	2	1	-10921639	72.667	72	24	139	1526	32.633	2.000	0.150	0.581
ID450120	450120	95	44.289	30.635	23.919	0	177	177	2	1	-10921639	189.762	194	151	242	3985	27.831	7.600	0.103	1.275
ID450121	450121	83	70.366	32.826	30.621	0	177	177	2	1	-10921639	103.667	109	36	218	2177	53.917	2.000	0.296	0.879
ID450112	450112	94	42.793	18.001	31.756	0	178	178	2	1	-10921639	73.857	66	18	176	1551	38.791	2.000	0.168	0.549
ID450110	450110	78	43.229	19.461	26.462	0	178	178	2	1	-10921639	158.810	163	97	242	3335	35.723	2.000	0.092	0.752
ID450111	450111	83	64.727	33.087	29.994	0	178	178	2	1	-10921639	129.381	127	54	206	2717	37.752	4.800	0.269	1.453
ID450108	450108	89	63.801	38.453	21.603	0	178	178	2	1	-10921639	135.048	133	60	255	2836	45.796	2.000	0.186	0.925
ID450109	450109	95	39.573	29.359	24.980	0	178	178	2	1	-10921639	186.952	188	145	230	3926	22.348	4.800	0.127	1.881
ID450106	450106	86	38.892	33.611	20.014	0	178	178	2	1	-10921639	157.333	151	97	218	3304	30.754	2.000	0.092	0.858
ID450107	450107	92	43.364	20.006	20.819	0	178	178	2	1	-10921639	180.524	182	133	248	3791	29.279	7.600	0.092	1.038
ID450104	450104	96	36.736	37.656	6.893	0	178	178	2	1	-10921639	65.429	66	24	145	1374	31.559	2.000	0.177	0.624
ID450105	450105	76	48.669	23.590	11.544	0	178	178	2	1	-10921639	139.762	139	91	176	2935	25.223	2.000	0.171	1.616
ID450148	450148	83	59.583	33.219	30.404	0	179	179	2	1	-10921639	118.000	127	60	200	2478	37.389	2.000	0.237	1.210
ID450149	450149	94	46.112	17.853	31.951	0	179	179	2	1	-10921639	80.238	78	30	206	1685	39.286	2.000	0.168	0.587
ID450146	450146	78	54.778	20.055	26.386	0	179	179	2	1	-10921639	173.905	176	127	255	3652	34.910	7.600	0.144	1.255
ID450147	450147	95	57.404	28.988	25.917	0	179	179	2	1	-10921639	185.333	200	109	255	3892	44.816	7.600	0.127	0.934
ID450144	450144	76	51.895	23.730	11.852	0	179	179	2	1	-10921639	149.857	151	109	200	3147	23.574	4.800	0.190	2.028
ID450145	450145	89	65.749	38.186	21.888	0	179	179	2	1	-10921639	138.857	145	66	255	2916	43.692	7.600	0.196	1.041
ID450143	450143	96	38.414	37.736	6.983	0	179	179	2	1	-10921639	65.381	60	30	145	1373	28.772	2.000	0.195	0.740
ID450130	450130	94	38.813	17.729	31.994	0	180	180	2	1	-10921639	83.476	85	36	176	1753	32.952	2.000	0.161	0.702
ID450128	450128	95	63.039	29.077	25.907	0	180	180	2	1	-10921639	184.619	188	97	248	3877	43.629	7.600	0.160	1.165
ID450129	450129	83	71.908	33.331	30.158	0	180	180	2	1	-10921639	126.476	115	60	218	2656	44.728	2.000	0.256	1.152
ID450126	450126	89	65.958	38.197	21.570	0	180	180	2	1	-10921639	146.762	139	60	255	3082	42.557	4.800	0.215	1.221
ID450127	450127	78	54.183	22.133	25.648	0	180	180	2	1	-10921639	183.762	188	91	255	3859	43.572	6.310	0.133	0.991
ID450124	450124	76	37.369	23.476	11.726	0	180	180	2	1	-10921639	132.476	127	72	194	2782	32.217	4.800	0.130	0.947
ID450125	450125	98	43.578	16.493	18.513	0	180	180	2	1	-10921639	143.238	151	78	212	3008	35.320	4.800	0.148	1.044
ID450123	450123	96	53.444	37.956	7.356	0	180	180	2	1	-10921639	72.000	60	36	188	1512	41.058	2.000	0.272	0.750
ID450086	450086	76	47.884	23.841	12.710	0	181	181	2	1	-10921639	143.762	139	85	224	3019	31.413	7.600	0.121	0.987
ID450087	450087	99	48.555	32.887	17.786	0	181	181	2	1	-10921639	177.333	176	91	255	3724	39.873	2.000	0.115	0.915
ID450084	450084	96	60.867	37.946	7.694	0	181	181	2	1	-10921639	80.905	72	36	236	1699	44.665	2.000	0.272	0.774
ID450085	450085	100	35.420	13.445	10.028	0	181	181	2	1	-10921639	48.952	42	18	133	1028	27.881	2.000	0.283	0.774
ID450094	450094	94	59.168	18.070	31.995	0	181	181	2	1	-10921639	86.762	72	36	218	1822	43.153	2.000	0.222	0.732
ID450092	450092	95	45.830	30.492	24.281	0	181	181	2	1	-10921639	205.429	200	170	236	4314	23.842	4.800	0.116	1.794
ID450093	450093	83	71.891	33.236	29.973	0	181	181	2	1	-10921639	129.524	133	66	230	2720	42.096	4.800	0.268	1.301
ID450090	450090	89	65.808	38.185	21.740	0	181	181	2	1	-10921639	132.286	121	66	255	2778	48.646	7.600	0.169	0.787
ID450091	450091	78	46.165	22.716	25.105	0	181	181	2	1	-10921639	178.524	170	121	242	3749	31.592	2.000	0.098	1.010
ID450088	450088	98	37.642	17.347	18.845	0	181	181	2	1	-10921639	138.857	145	72	200	2916	34.279	2.000	0.109	0.799
ID450089	450089	101	37.126	26.486	18.512	0	181	181	2	1	-10921639	172.143	176	121	255	3615	32.086	2.000	0.063	0.633
ID450150	450150	96	48.727	37.635	7.387	0	182	182	2	1	-10921639	77.857	72	30	182	1635	39.632	2.000	0.235	0.747
ID450151	450151	100	35.123	14.117	9.895	0	182	182	2	1	-10921639	49.238	36	24	139	1034	28.339	2.000	0.185	0.541
ID450160	450160	83	68.380	33.360	30.261	0	182	182	2	1	-10921639	130.381	121	78	200	2738	38.649	2.000	0.256	1.376
ID450161	450161	94	42.497	17.468	31.986	0	182	182	2	1	-10921639	96.429	97	54	157	2025	29.147	2.000	0.201	1.105
ID450158	450158	103	36.100	15.092	24.976	0	182	182	2	1	-10921639	100.810	97	36	200	2117	38.823	2.000	0.072	0.348
ID450159	450159	78	51.397	23.024	24.571	0	182	182	2	1	-10921639	193.286	194	127	255	4059	37.427	2.000	0.105	0.979
ID450156	450156	89	65.553	37.948	21.738	0	182	182	2	1	-10921639	136.333	133	66	255	2863	47.707	2.000	0.187	0.901
ID450157	450157	95	53.655	30.239	24.344	0	182	182	2	1	-10921639	215.048	218	145	255	4516	32.920	4.800	0.140	1.601
ID450154	450154	99	43.343	33.471	18.577	0	182	182	2	1	-10921639	169.476	163	133	242	3559	31.942	2.000	0.091	0.881
ID450155	450155	98	63.384	19.203	19.555	0	182	182	2	1	-10921639	190.381	194	121	255	3998	36.105	2.000	0.171	1.538
ID450152	450152	None	35.350	32.463	14.323	0	182	182	2	1	-10921639	150.476	157	103	194	3160	26.474	2.000	0.108	1.109
ID450153	450153	101	49.979	26.761	18.169	0	182	182	2	1	-10921639	161.048	145	121	255	3382	39.883	2.000	0.080	0.601
ID450134	450134	101	49.096	26.977	17.680	0	183	183	2	1	-10921639	174.381	163	127	255	3662	35.542	2.000	0.091	0.819
ID450135	450135	98	39.882	19.552	19.661	0	183	183	2	1	-10921639	154.952	151	115	230	3254	30.615	2.000	0.074	0.696
ID450132	450132	96	44.215	37.905	7.340	0	183	183	2	1	-10921639	74.810	72	42	157	1571	31.288	2.000	0.233	0.903
ID450133	450133	76	48.080	23.518	12.475	0	183	183	2	1	-10921639	149.524	145	97	224	3140	32.177	2.000	0.149	1.202
ID450131	450131	102	37.605	2.000	0.000	0	183	183	2	1	-10921639	47.571	36	17	139	999	32.037	2.000	0.256	0.606
ID450142	450142	94	36.158	17.855	31.561	0	183	183	2	1	-10921639	88.286	91	30	157	1854	34.544	2.000	0.154	0.681
ID450140	450140	104	41.342	27.125	25.840	0	183	183	2	1	-10921639	181.143	188	109	230	3804	36.736	2.000	0.088	0.798
ID450141	450141	83	49.012	33.530	30.024	0	183	183	2	1	-10921639	110.000	109	54	170	2310	34.300	7.600	0.216	1.141
ID450138	450138	103	68.052	15.069	24.739	0	183	183	2	1	-10921639	119.190	109	48	255	2503	53.106	2.000	0.173	0.663
ID450139	450139	78	47.468	22.417	24.868	0	183	183	2	1	-10921639	185.190	182	139	255	3889	31.357	4.800	0.110	1.171
ID450136	450136	89	70.136	37.713	21.768	0	183	183	2	1	-10921639	141.524	133	66	255	2972	52.643	2.000	0.186	0.845
ID450137	450137	95	54.047	31.264	23.320	0	183	183	2	1	-10921639	202.619	194	133	255	4255	37.396	2.000	0.105	1.033
ID450166	450166	89	48.298	37.446	21.742	0	184	184	2	1	-10921639	139.810	133	78	218	2936	43.139	2.000	0.127	0.730
ID450167	450167	95	47.211	30.469	23.525	0	184	184	2	1	-10921639	211.190	206	157	255	4435	31.054	4.800	0.098	1.218
ID450164	450164	101	52.403	26.837	18.103	0	184	184	2	1	-10921639	181.905	170	139	255	3820	38.768	2.000	0.093	0.799
ID450165	450165	98	35.618	16.795	19.034	0	184	184	2	1	-10921639	143.905	145	85	194	3022	31.555	6.323	0.104	0.862
ID450162	450162	102	56.030	1.000	0.000	0	184	184	2	1	-10921639	93.381	97	22	170	1961	40.402	4.800	0.364	1.233
ID450163	450163	76	53.450	23.414	12.487	0	184	184	2	1	-10921639	129.524	127	54	218	2720	48.414	2.000	0.161	0.744
ID450172	450172	None	38.945	24.996	34.914	0	184	184	2	1	-10921639	46.095	42	18	157	968	30.856	2.000	0.248	0.595
ID450170	450170	83	69.711	33.367	30.030	0	184	184	2	1	-10921639	136.952	133	85	218	2876	42.399	2.000	0.229	1.205
ID450171	450171	94	35.937	17.663	32.052	0	184	184	2	1	-10921639	87.476	91	30	182	1837	35.809	2.000	0.135	0.579
ID450168	450168	103	62.112	14.988	24.660	0	184	184	2	1	-10921639	123.381	115	60	255	2591	50.509	2.000	0.152	0.644
ID450169	450169	104	50.615	27.441	26.407	0	184	184	2	1	-10921639	194.476	200	133	255	4084	39.247	7.600	0.094	0.855
ID450182	450182	95	48.706	31.855	23.088	0	185	185	2	1	-10921639	188.667	188	133	255	3962	34.873	2.000	0.098	0.963
ID450183	450183	78	59.144	22.789	23.957	0	185	185	2	1	-10921639	206.476	218	145	255	4336	34.919	7.600	0.130	1.365
ID450180	450180	106	49.164	42.000	20.000	0	185	185	2	1	-10921639	97.952	97	48	212	2057	38.723	2.000	0.185	0.791
ID450181	450181	89	45.933	37.043	22.090	0	185	185	2	1	-10921639	133.143	139	85	206	2796	35.481	2.000	0.114	0.770
ID450178	450178	None	38.288	33.486	19.091	0	185	185	2	1	-10921639	171.000	170	115	242	3591	31.740	2.000	0.076	0.765
ID450179	450179	98	45.506	19.621	19.829	0	185	185	2	1	-10921639	170.524	170	121	255	3581	33.784	2.000	0.082	0.765
ID450176	450176	105	50.661	31.767	14.726	0	185	185	2	1	-10921639	154.333	170	72	255	3241	44.368	2.000	0.117	0.728
ID450177	450177	101	49.171	26.686	18.361	0	185	185	2	1	-10921639	176.143	170	127	255	3699	36.766	2.000	0.100	0.874
ID450186	450186	83	72.487	33.518	30.507	0	185	185	2	1	-10921639	122.952	115	54	230	2582	57.175	2.000	0.265	0.902
ID450184	450184	103	59.741	14.692	24.755	0	185	185	2	1	-10921639	124.238	115	54	255	2609	46.812	2.000	0.153	0.706
ID450185	450185	104	61.976	27.749	26.339	0	185	185	2	1	-10921639	188.667	188	127	255	3962	39.702	2.000	0.126	1.063
ID450174	450174	107	48.053	25.927	5.880	0	185	185	2	1	-10921639	81.048	72	36	176	1702	37.033	2.000	0.198	0.724
ID450175	450175	76	53.639	23.874	11.845	0	185	185	2	1	-10921639	139.429	133	85	230	2928	32.115	2.000	0.162	1.212
ID450173	450173	102	58.345	2.000	0.000	0	185	185	2	1	-10921639	118.429	103	66	182	2487	36.800	2.000	0.237	1.233
ID450214	450214	107	41.940	25.516	6.794	0	186	186	2	1	-10921639	94.524	85	30	157	1985	38.878	7.600	0.202	0.818
ID450215	450215	76	37.685	24.024	12.625	0	186	186	2	1	-10921639	132.429	127	78	176	2781	26.332	2.000	0.111	1.003
ID450213	450213	102	64.643	0.000	0.000	0	186	186	2	1	-10921639	119.667	130	79	188	2513	31.427	4.800	0.357	2.003
ID450222	450222	103	65.184	14.722	24.761	0	186	186	2	1	-10921639	125.619	115	54	255	2638	53.775	2.000	0.128	0.531
ID450223	450223	78	46.602	22.532	24.639	0	186	186	2	1	-10921639	201.381	212	121	255	4229	38.553	4.800	0.098	0.931
ID450220	450220	89	38.681	37.439	21.473	0	186	186	2	1	-10921639	135.381	139	72	188	2843	30.044	2.000	0.113	0.918
ID450221	450221	95	46.010	31.333	22.916	0	186	186	2	1	-10921639	192.238	188	115	255	4037	34.196	2.000	0.083	0.862
ID450218	450218	98	39.178	18.185	20.067	0	186	186	2	1	-10921639	174.000	182	103	212	3654	28.222	4.800	0.131	1.424
ID450219	450219	106	53.594	42.000	20.000	0	186	186	2	1	-10921639	97.238	85	24	194	2042	49.723	2.000	0.170	0.568
ID450216	450216	105	62.777	31.960	15.179	0	186	186	2	1	-10921639	167.571	163	85	255	3519	45.297	2.000	0.155	0.993
ID450217	450217	101	41.068	26.976	18.165	0	186	186	2	1	-10921639	177.381	176	121	248	3725	30.889	2.000	0.089	0.941
ID450226	450226	83	88.586	32.968	30.278	0	186	186	2	1	-10921639	149.190	151	72	248	3133	50.128	2.000	0.301	1.376
ID450224	450224	104	39.813	27.799	25.862	0	186	186	2	1	-10921639	173.952	176	97	248	3653	39.324	7.600	0.080	0.655
ID450225	450225	None	36.332	19.226	26.743	0	186	186	2	1	-10921639	165.762	163	109	230	3481	34.593	2.000	0.091	0.800
ID450212	450212	83	81.917	33.086	30.315	0	187	187	2	1	-10921639	136.619	127	54	242	2869	54.657	2.000	0.291	1.127
ID450210	450210	78	51.907	22.690	24.826	0	187	187	2	1	-10921639	205.095	212	115	255	4307	38.185	2.000	0.110	1.062
ID450211	450211	104	38.701	27.576	26.422	0	187	187	2	1	-10921639	186.381	182	133	255	3914	30.799	7.600	0.077	0.866
ID450208	450208	95	47.130	30.803	23.652	0	187	187	2	1	-10921639	178.524	182	97	255	3749	44.176	2.000	0.076	0.570
ID450209	450209	103	51.236	14.612	25.108	0	187	187	2	1	-10921639	112.286	97	66	242	2358	41.028	2.000	0.111	0.545
ID450206	450206	98	43.732	18.981	20.406	0	187	187	2	1	-10921639	181.143	188	115	236	3804	36.441	4.800	0.125	1.102
ID450207	450207	89	54.574	36.906	21.748	0	187	187	2	1	-10921639	125.571	115	66	230	2637	38.182	4.800	0.184	1.022
ID450204	450204	105	70.294	32.008	15.703	0	187	187	2	1	-10921639	179.667	176	103	255	3773	45.580	2.000	0.160	1.086
ID450205	450205	101	49.953	27.005	17.336	0	187	187	2	1	-10921639	185.476	176	133	255	3895	34.497	2.000	0.110	1.062
ID450202	450202	102	57.215	0.000	0.000	0	187	187	2	1	-10921639	109.286	109	79	194	2295	31.856	4.800	0.345	1.760
ID450203	450203	108	36.084	36.800	7.947	0	187	187	2	1	-10921639	88.905	85	48	157	1867	25.491	2.000	0.156	0.939
ID450190	450190	76	42.916	23.657	12.157	0	188	188	2	1	-10921639	164.857	157	121	230	3462	28.938	6.038	0.106	1.095
ID450191	450191	105	59.838	32.057	15.863	0	188	188	2	1	-10921639	172.095	170	85	248	3614	38.653	2.000	0.135	1.060
ID450188	450188	108	40.785	36.413	8.072	0	188	188	2	1	-10921639	95.810	97	48	163	2012	30.752	7.600	0.161	0.865
ID450189	450189	None	35.710	24.624	9.061	0	188	188	2	1	-10921639	132.238	133	66	182	2777	32.786	6.314	0.130	0.929
ID450187	450187	102	37.397	0.000	0.000	0	188	188	2	1	-10921639	81.857	78	56	133	1719	24.457	6.037	0.248	1.330
ID450198	450198	103	57.123	14.937	24.776	0	188	188	2	1	-10921639	117.190	121	54	224	2461	45.958	2.000	0.148	0.658
ID450199	450199	104	49.548	27.765	25.680	0	188	188	2	1	-10921639	182.286	176	121	255	3828	42.176	7.600	0.102	0.803
ID450196	450196	95	49.353	31.144	23.406	0	188	188	2	1	-10921639	191.857	188	139	255	4029	34.113	2.000	0.096	0.989
ID450197	450197	78	43.834	22.766	24.334	0	188	188	2	1	-10921639	196.143	188	151	255	4119	31.152	2.000	0.097	1.112
ID450194	450194	98	52.082	19.758	19.898	0	188	188	2	1	-10921639	176.714	176	127	248	3711	32.826	2.000	0.104	1.014
ID450195	450195	89	58.079	36.936	21.851	0	188	188	2	1	-10921639	130.762	133	66	212	2746	39.419	2.000	0.176	0.991
ID450192	450192	101	35.280	26.708	17.337	0	188	188	2	1	-10921639	181.429	176	133	224	3810	23.583	2.000	0.079	1.121
ID450193	450193	None	38.458	12.278	19.044	0	188	188	2	1	-10921639	79.905	72	30	133	1678	34.130	2.000	0.156	0.631
ID450200	450200	None	39.152	18.105	31.408	0	188	188	2	1	-10921639	93.190	103	36	151	1957	30.281	2.000	0.170	0.897
ID450201	450201	83	70.452	33.646	30.564	0	188	188	2	1	-10921639	107.571	97	30	212	2259	58.719	2.000	0.288	0.819
ID450230	450230	101	36.994	26.798	17.715	0	189	189	2	1	-10921639	161.571	157	115	255	3393	33.951	2.000	0.050	0.455
ID450231	450231	98	52.905	19.851	20.027	0	189	189	2	1	-10921639	180.000	182	103	255	3780	41.811	2.000	0.092	0.722
ID450228	450228	76	42.480	23.974	10.648	0	189	189	2	1	-10921639	156.571	157	97	230	3288	33.625	4.800	0.140	1.143
ID450229	450229	105	64.495	31.769	15.550	0	189	189	2	1	-10921639	184.952	170	97	255	3884	42.081	2.000	0.150	1.149
ID450227	450227	108	43.858	36.290	8.188	0	189	189	2	1	-10921639	93.524	85	48	188	1964	34.254	2.000	0.154	0.727
ID450236	450236	83	73.249	33.287	30.324	0	189	189	2	1	-10921639	125.571	127	66	230	2637	46.022	3.200	0.263	1.137
ID450234	450234	95	51.084	30.864	23.216	0	189	189	2	1	-10921639	175.952	170	91	255	3695	43.776	2.000	0.083	0.615
ID450235	450235	103	66.644	15.041	24.726	0	189	189	2	1	-10921639	131.333	127	60	255	2758	51.829	2.000	0.157	0.687
ID450232	450232	89	48.156	36.881	21.806	0	189	189	2	1	-10921639	116.857	109	60	212	2454	42.197	2.000	0.143	0.692
ID450233	450233	78	43.770	23.529	22.953	0	189	189	2	1	-10921639	209.810	206	176	255	4406	27.689	2.000	0.089	1.238
ID450244	450244	95	65.300	30.767	23.861	0	190	190	2	1	-10921639	210.095	212	109	255	4412	41.260	2.000	0.154	1.357
ID450245	450245	83	71.201	33.176	30.315	0	190	190	2	1	-10921639	130.810	121	60	206	2747	42.675	4.800	0.287	1.367
ID450242	450242	78	45.145	23.152	23.432	0	190	190	2	1	-10921639	235.905	236	182	255	4954	23.556	7.600	0.101	1.839
ID450243	450243	103	51.116	15.020	24.437	0	190	190	2	1	-10921639	139.095	139	66	248	2921	45.639	2.000	0.110	0.605
ID450240	450240	101	45.076	26.346	17.799	0	190	190	2	1	-10921639	192.667	188	151	248	4046	29.437	4.800	0.100	1.189
ID450241	450241	98	52.469	19.362	20.549	0	190	190	2	1	-10921639	215.905	230	145	255	4534	37.438	2.000	0.108	1.120
ID450238	450238	76	52.947	23.917	12.047	0	190	190	2	1	-10921639	169.857	170	109	248	3567	32.906	2.000	0.139	1.260
ID450239	450239	105	65.424	32.014	15.787	0	190	190	2	1	-10921639	203.952	212	133	255	4283	43.506	2.000	0.143	1.174
ID450237	450237	None	55.100	0.000	0.000	0	190	190	2	1	-10921639	98.619	103	56	151	2071	30.220	2.000	0.344	1.669
ID450246	450246	76	48.404	23.936	10.685	0	191	191	2	1	-10921639	159.333	157	109	212	3346	28.890	4.800	0.154	1.471
ID450247	450247	109	36.504	34.249	11.432	0	191	191	2	1	-10921639	136.333	133	78	206	2863	33.037	7.600	0.125	0.917
ID450254	450254	103	51.453	14.697	24.487	0	191	191	2	1	-10921639	137.429	145	72	224	2886	36.963	2.000	0.136	0.890
ID450255	450255	95	43.567	31.250	23.682	0	191	191	2	1	-10921639	196.190	194	133	255	4120	33.791	2.000	0.084	0.895
ID450252	450252	None	38.495	36.795	21.510	0	191	191	2	1	-10921639	109.143	97	48	194	2292	40.543	2.000	0.104	0.508
ID450253	450253	78	40.408	22.368	23.368	0	191	191	2	1	-10921639	222.238	224	176	255	4667	26.416	7.600	0.090	1.385
ID450250	450250	98	49.712	19.364	19.875	0	191	191	2	1	-10921639	182.524	176	133	255	3833	37.505	3.200	0.106	0.932
ID450251	450251	None	35.101	42.000	20.000	0	191	191	2	1	-10921639	83.095	72	30	151	1745	30.015	2.000	0.188	0.877
ID450248	450248	105	67.268	32.407	16.215	0	191	191	2	1	-10921639	186.667	182	109	255	3920	44.692	2.000	0.141	1.029
ID450249	450249	101	45.515	26.577	17.517	0	191	191	2	1	-10921639	188.381	176	133	255	3956	33.229	2.000	0.092	0.957
ID450258	450258	83	82.476	33.042	30.675	0	191	191	2	1	-10921639	115.524	103	36	236	2426	58.912	2.000	0.302	0.909
ID450256	450256	None	44.406	19.925	26.371	0	191	191	2	1	-10921639	185.238	188	133	255	3890	34.243	4.800	0.104	1.016
ID450257	450257	110	47.511	27.806	25.975	0	191	191	2	1	-10921639	181.143	182	97	248	3804	39.703	7.600	0.089	0.745
ID450276	450276	110	53.738	27.972	26.003	0	192	192	2	1	-10921639	181.524	182	91	255	3812	47.556	2.000	0.099	0.685
ID450277	450277	83	52.238	33.181	30.696	0	192	192	2	1	-10921639	103.952	103	36	206	2183	42.715	2.000	0.217	0.868
ID450274	450274	78	48.556	23.437	23.468	0	192	192	2	1	-10921639	236.143	242	182	255	4959	23.707	4.800	0.120	2.137
ID450275	450275	103	63.688	14.678	24.382	0	192	192	2	1	-10921639	161.952	157	109	255	3401	39.769	2.000	0.170	1.184
ID450272	450272	101	39.329	26.371	17.627	0	192	192	2	1	-10921639	179.762	176	127	255	3775	31.011	2.000	0.075	0.807
ID450273	450273	98	49.393	19.870	20.182	0	192	192	2	1	-10921639	202.429	206	109	255	4251	39.567	7.600	0.097	0.906
ID450270	450270	111	53.133	23.439	12.219	0	192	192	2	1	-10921639	165.476	163	78	255	3475	43.242	7.600	0.122	0.834
ID450271	450271	105	64.657	31.920	15.901	0	192	192	2	1	-10921639	181.905	170	121	255	3820	43.142	2.000	0.138	1.022
ID450268	450268	109	39.137	36.062	9.058	0	192	192	2	1	-10921639	90.048	97	48	176	1891	32.526	7.600	0.122	0.603
ID450269	450269	76	53.284	24.958	9.873	0	192	192	2	1	-10921639	155.619	163	78	230	3268	42.486	7.600	0.142	0.911
ID450262	450262	101	40.349	26.166	18.310	0	193	193	2	1	-10921639	177.048	176	127	255	3718	35.824	2.000	0.068	0.629
ID450263	450263	98	46.575	19.815	20.261	0	193	193	2	1	-10921639	187.810	182	121	255	3944	36.477	7.600	0.094	0.883
ID450260	450260	111	51.495	23.565	11.608	0	193	193	2	1	-10921639	164.476	163	109	230	3454	34.326	2.000	0.126	1.072
ID450261	450261	105	59.673	31.830	15.945	0	193	193	2	1	-10921639	181.952	176	127	255	3821	39.934	2.000	0.134	1.079
ID450259	450259	109	40.249	35.435	9.705	0	193	193	2	1	-10921639	117.476	115	54	176	2467	31.183	4.800	0.175	1.122
ID450266	450266	103	63.013	15.135	24.661	0	193	193	2	1	-10921639	142.048	151	48	255	2983	55.294	2.000	0.152	0.678
ID450267	450267	110	43.425	27.658	25.660	0	193	193	2	1	-10921639	164.571	163	91	242	3456	44.202	2.000	0.084	0.578
ID450264	450264	112	49.056	36.624	21.295	0	193	193	2	1	-10921639	115.762	115	54	218	2431	43.368	2.000	0.129	0.611
ID450265	450265	78	43.452	23.669	23.057	0	193	193	2	1	-10921639	222.714	224	182	255	4677	22.172	7.600	0.104	1.888
ID450294	450294	112	48.176	36.832	21.200	0	194	194	2	1	-10921639	123.810	121	60	230	2600	41.453	7.600	0.131	0.690
ID450295	450295	78	36.393	22.971	22.994	0	194	194	2	1	-10921639	212.667	218	170	255	4466	24.536	7.600	0.065	1.060
ID450292	450292	101	53.023	26.167	18.307	0	194	194	2	1	-10921639	181.667	170	127	255	3815	42.496	2.000	0.084	0.662
ID450293	450293	98	51.249	20.356	20.250	0	194	194	2	1	-10921639	187.619	182	121	255	3940	44.723	2.000	0.086	0.662
ID450290	450290	None	54.086	32.002	13.179	0	194	194	2	1	-10921639	169.524	170	109	224	3560	35.702	2.000	0.132	1.106
ID450291	450291	105	48.671	31.738	15.633	0	194	194	2	1	-10921639	170.048	163	103	242	3571	37.445	2.000	0.114	0.927
ID450289	450289	111	49.356	23.310	11.730	0	194	194	2	1	-10921639	156.143	157	78	218	3279	34.980	2.000	0.126	1.000
ID450298	450298	None	40.737	19.485	26.684	0	194	194	2	1	-10921639	146.762	151	85	248	3082	44.599	2.000	0.097	0.582
ID450296	450296	103	42.359	14.724	24.712	0	194	194	2	1	-10921639	123.571	121	54	230	2595	42.085	2.000	0.094	0.505
ID450297	450297	110	37.635	29.667	25.774	0	194	194	2	1	-10921639	172.429	182	109	212	3621	32.913	7.600	0.099	0.945
ID450308	450308	None	35.660	33.688	31.459	0	195	195	2	1	-10921639	87.524	91	24	157	1838	32.101	6.385	0.153	0.724
ID450306	450306	78	37.528	22.720	23.723	0	195	195	2	1	-10921639	214.000	206	170	255	4494	31.631	2.000	0.062	0.789
ID450307	450307	110	43.608	27.620	25.805	0	195	195	2	1	-10921639	176.762	188	78	255	3712	48.590	2.000	0.099	0.655
ID450304	450304	112	52.432	36.674	21.210	0	195	195	2	1	-10921639	128.048	115	72	218	2689	44.082	7.600	0.140	0.714
ID450305	450305	103	56.203	15.167	24.425	0	195	195	2	1	-10921639	144.333	139	85	242	3031	44.924	2.000	0.135	0.766
ID450302	450302	105	58.983	31.751	15.507	0	195	195	2	1	-10921639	183.667	182	115	255	3857	42.890	2.000	0.118	0.905
ID450303	450303	98	41.590	20.774	20.581	0	195	195	2	1	-10921639	223.381	218	170	255	4691	26.605	7.600	0.092	1.416
ID450300	450300	109	41.323	35.778	9.791	0	195	195	2	1	-10921639	102.571	91	42	170	2154	33.245	7.600	0.169	0.891
ID450301	450301	111	54.355	23.700	11.520	0	195	195	2	1	-10921639	167.429	163	127	230	3516	28.832	4.800	0.153	1.543
ID450299	450299	113	37.261	1.642	3.345	0	195	195	2	1	-10921639	69.524	60	30	127	1460	29.688	2.000	0.195	0.765
ID450278	450278	113	36.721	1.000	3.000	0	196	196	2	1	-10921639	78.238	85	42	109	1643	23.822	2.000	0.259	1.351
ID450279	450279	109	40.759	35.865	8.858	0	196	196	2	1	-10921639	88.857	85	48	151	1866	29.493	2.000	0.182	0.928
ID450288	450288	110	57.499	28.870	26.189	0	196	196	2	1	-10921639	175.905	188	97	255	3694	40.270	2.000	0.131	1.010
ID450286	450286	103	49.633	15.107	24.184	0	196	196	2	1	-10921639	133.286	139	60	242	2799	42.998	2.000	0.117	0.647
ID450287	450287	114	44.069	20.483	26.353	0	196	196	2	1	-10921639	183.381	188	127	242	3851	38.327	7.600	0.095	0.832
ID450284	450284	None	38.639	39.962	18.951	0	196	196	2	1	-10921639	82.905	85	30	182	1741	37.679	2.000	0.075	0.306
ID450285	450285	98	51.650	20.906	20.830	0	196	196	2	1	-10921639	216.810	218	139	255	4553	38.561	2.000	0.105	1.068
ID450282	450282	105	44.159	31.738	15.867	0	196	196	2	1	-10921639	179.762	182	109	255	3775	34.622	2.000	0.078	0.754
ID450283	450283	None	38.905	26.334	18.098	0	196	196	2	1	-10921639	181.286	176	133	255	3807	35.046	2.000	0.058	0.568
ID450280	450280	111	54.074	23.852	11.479	0	196	196	2	1	-10921639	156.524	157	72	218	3287	42.046	4.800	0.183	1.149
ID450281	450281	115	48.327	32.532	12.313	0	196	196	2	1	-10921639	150.476	145	91	242	3160	44.417	7.600	0.105	0.643
ID450310	450310	115	70.668	32.339	12.761	0	197	197	2	1	-10921639	197.952	200	115	255	4157	45.051	4.800	0.190	1.400
ID450311	450311	None	35.368	15.041	18.342	0	197	197	2	1	-10921639	113.905	121	42	163	2392	37.799	4.800	0.139	0.734
ID450309	450309	111	50.219	24.570	10.259	0	197	197	2	1	-10921639	138.810	145	72	218	2915	42.409	4.800	0.153	0.869
ID450316	450316	110	52.573	28.791	26.209	0	197	197	2	1	-10921639	166.667	170	85	230	3500	41.730	2.000	0.105	0.757
ID450314	450314	None	38.072	22.496	24.817	0	197	197	2	1	-10921639	221.429	224	139	255	4650	34.171	6.333	0.088	1.046
ID450315	450315	114	42.222	19.661	26.132	0	197	197	2	1	-10921639	197.952	188	133	255	4157	38.343	4.800	0.096	0.908
ID450312	450312	98	46.439	20.921	21.060	0	197	197	2	1	-10921639	221.095	242	145	255	4643	41.376	2.000	0.088	0.866
ID450313	450313	103	44.483	14.993	24.389	0	197	197	2	1	-10921639	131.048	133	66	230	2752	42.382	2.000	0.091	0.517
ID450326	450326	110	59.093	29.023	26.006	0	198	198	2	1	-10921639	170.762	170	103	255	3586	41.949	2.000	0.132	0.947
ID450327	450327	None	37.527	12.796	34.172	0	198	198	2	1	-10921639	65.381	66	30	115	1373	23.922	2.000	0.263	1.139
ID450324	450324	103	51.265	14.468	24.142	0	198	198	2	1	-10921639	114.333	103	48	212	2401	48.435	2.000	0.159	0.647
ID450325	450325	114	46.503	19.977	26.176	0	198	198	2	1	-10921639	191.286	188	121	255	4017	36.031	4.800	0.114	1.084
ID450322	450322	98	53.719	21.167	21.130	0	198	198	2	1	-10921639	225.095	242	139	255	4727	35.620	4.800	0.130	1.453
ID450323	450323	117	41.774	32.300	22.045	0	198	198	2	1	-10921639	175.571	176	127	236	3687	28.507	2.000	0.080	0.911
ID450320	450320	115	73.535	32.392	12.712	0	198	198	2	1	-10921639	194.143	188	115	255	4077	45.470	4.800	0.191	1.369
ID450321	450321	116	47.249	26.744	19.148	0	198	198	2	1	-10921639	192.619	188	145	255	4045	35.500	2.000	0.080	0.806
ID450318	450318	111	58.469	25.202	9.944	0	198	198	2	1	-10921639	137.429	139	66	255	2886	49.760	7.600	0.144	0.697
ID450319	450319	118	43.089	23.257	12.403	0	198	198	2	1	-10921639	142.000	139	66	218	2982	45.484	7.600	0.105	0.595
ID450317	450317	None	35.842	0.666	3.135	0	198	198	2	1	-10921639	86.000	85	36	139	1806	25.609	4.800	0.237	1.288
ID450354	450354	None	37.116	32.148	29.927	0	199	199	2	1	-10921639	117.190	115	60	182	2461	30.328	4.800	0.177	1.164
ID450352	450352	114	39.031	21.842	25.142	0	199	199	2	1	-10921639	201.571	212	139	255	4233	35.835	6.283	0.077	0.803
ID450353	450353	110	59.897	28.127	25.578	0	199	199	2	1	-10921639	181.429	176	91	255	3810	50.990	3.200	0.128	0.809
ID450350	450350	117	35.083	32.269	21.193	0	199	199	2	1	-10921639	179.095	170	133	218	3761	24.845	2.000	0.081	1.077
ID450351	450351	103	50.547	14.873	24.255	0	199	199	2	1	-10921639	126.143	127	78	242	2649	38.962	2.000	0.114	0.663
ID450348	450348	116	47.676	26.394	18.819	0	199	199	2	1	-10921639	201.524	194	139	255	4232	35.041	2.000	0.074	0.797
ID450349	450349	98	49.101	21.649	20.543	0	199	199	2	1	-10921639	232.952	242	182	255	4892	24.030	4.800	0.119	2.067
ID450346	450346	118	51.580	23.702	12.210	0	199	199	2	1	-10921639	170.429	170	85	255	3579	43.104	7.600	0.135	0.939
ID450347	450347	115	60.104	32.492	12.870	0	199	199	2	1	-10921639	187.762	182	121	255	3943	42.693	2.000	0.161	1.220
ID450344	450344	111	54.502	25.077	9.993	0	199	199	2	1	-10921639	145.524	145	72	255	3056	46.640	4.800	0.145	0.791
ID450345	450345	None	35.879	35.020	9.635	0	199	199	2	1	-10921639	98.333	97	48	182	2065	36.321	7.600	0.100	0.494
ID450336	450336	110	64.197	28.583	25.756	0	200	200	2	1	-10921639	189.857	206	97	255	3987	49.142	2.000	0.131	0.896
ID450334	450334	103	35.436	15.167	24.214	0	200	200	2	1	-10921639	120.381	115	60	194	2528	37.275	2.000	0.093	0.550
ID450335	450335	114	48.310	19.898	26.307	0	200	200	2	1	-10921639	190.905	194	115	248	4009	36.271	2.000	0.114	1.077
ID450332	450332	158	37.895	39.802	19.155	0	200	200	2	1	-10921639	87.190	91	24	163	1831	34.643	2.000	0.112	0.507
ID450333	450333	98	46.596	20.326	20.846	0	200	200	2	1	-10921639	210.238	212	151	255	4415	31.605	7.600	0.101	1.216
ID450330	450330	None	39.850	31.963	16.049	0	200	200	2	1	-10921639	174.429	176	109	236	3663	32.748	2.000	0.073	0.721
ID450331	450331	116	36.731	26.180	18.972	0	200	200	2	1	-10921639	198.857	188	145	255	4176	33.987	2.000	0.048	0.536
ID450328	450328	111	55.796	25.096	10.262	0	200	200	2	1	-10921639	146.905	151	60	242	3085	49.322	2.000	0.147	0.763
ID450329	450329	115	72.659	33.030	12.214	0	200	200	2	1	-10921639	163.476	151	103	255	3433	46.713	2.000	0.174	1.039
ID450342	450342	110	49.237	28.487	25.580	0	201	201	2	1	-10921639	178.238	182	72	255	3743	47.782	2.000	0.112	0.750
ID450343	450343	114	40.805	21.013	26.637	0	201	201	2	1	-10921639	162.429	170	85	218	3411	41.960	4.800	0.129	0.887
ID450340	450340	158	43.075	39.718	19.461	0	201	201	2	1	-10921639	87.238	91	30	188	1832	40.666	2.000	0.120	0.460
ID450341	450341	98	42.726	21.000	21.000	0	201	201	2	1	-10921639	209.524	212	145	255	4400	35.890	2.000	0.085	0.913
ID450338	450338	115	46.437	32.554	12.168	0	201	201	2	1	-10921639	151.619	145	109	218	3184	34.371	4.800	0.138	1.070
ID450339	450339	116	38.362	26.596	18.364	0	201	201	2	1	-10921639	185.381	188	127	255	3893	36.936	2.000	0.069	0.651
ID450337	450337	111	48.746	23.883	11.676	0	201	201	2	1	-10921639	159.762	157	97	200	3355	30.065	4.800	0.149	1.380
ID450358	450358	98	49.381	21.109	20.068	0	202	202	2	1	-10921639	199.429	194	133	255	4188	35.589	4.800	0.097	0.988
ID450359	450359	114	45.539	19.566	25.562	0	202	202	2	1	-10921639	180.857	188	121	255	3798	36.917	6.253	0.118	1.035
ID450356	450356	115	59.055	32.784	12.386	0	202	202	2	1	-10921639	144.048	139	72	236	3025	42.426	2.000	0.180	1.035
ID450357	450357	116	39.742	26.723	19.181	0	202	202	2	1	-10921639	181.429	176	121	255	3810	37.791	2.000	0.054	0.488
ID450355	450355	111	37.761	24.004	11.677	0	202	202	2	1	-10921639	148.857	157	103	194	3126	25.983	4.800	0.115	1.183
ID450360	450360	110	52.920	27.935	25.742	0	202	202	2	1	-10921639	180.619	188	97	255	3793	42.941	2.000	0.130	0.968
ID450364	450364	98	49.006	20.929	21.157	0	203	203	2	1	-10921639	207.095	212	157	255	4349	26.812	4.800	0.122	1.684
ID450365	450365	110	46.122	28.086	26.023	0	203	203	2	1	-10921639	175.619	182	97	255	3688	40.037	7.600	0.133	1.033
ID450362	450362	115	51.048	32.822	12.130	0	203	203	2	1	-10921639	133.667	133	72	230	2807	38.400	5.993	0.153	0.926
ID450363	450363	116	42.940	27.056	18.990	0	203	203	2	1	-10921639	185.714	182	145	255	3900	31.479	2.000	0.064	0.712
ID450361	450361	111	39.265	24.302	11.506	0	203	203	2	1	-10921639	148.762	151	91	188	3124	28.784	4.800	0.137	1.242
ID450370	450370	None	42.095	34.934	20.121	0	204	204	2	1	-10921639	156.190	163	85	194	3280	30.891	6.366	0.127	1.141
ID450371	450371	110	52.051	27.514	25.522	0	204	204	2	1	-10921639	169.857	170	78	255	3567	47.592	2.000	0.115	0.737
ID450368	450368	115	35.337	33.200	12.625	0	204	204	2	1	-10921639	133.095	133	91	182	2795	27.256	7.600	0.107	0.947
ID450369	450369	116	39.960	27.031	19.707	0	204	204	2	1	-10921639	184.524	176	139	248	3875	31.373	2.000	0.052	0.584
ID450372	450372	115	35.205	31.664	12.733	0	205	205	2	1	-10921639	145.857	145	97	188	3063	29.427	7.600	0.110	0.984
ID450373	450373	110	39.968	27.914	25.614	0	205	205	2	1	-10921639	162.333	163	85	242	3409	38.505	7.600	0.100	0.766
ID450366	450366	None	50.439	33.956	18.977	0	206	206	2	1	-10921639	155.095	157	91	230	3257	32.830	4.800	0.156	1.273
ID450367	450367	None	38.515	21.543	21.125	0	206	206	2	1	-10921639	163.286	170	109	230	3429	30.730	2.000	0.078	0.769
ID450374	450374	None	37.856	32.671	12.492	0	207	207	2	1	-10921639	121.429	121	72	176	2550	35.056	4.800	0.137	0.833
ID450375	450375	150	42.239	27.119	19.548	0	207	207	2	1	-10921639	174.381	170	133	236	3662	30.429	2.000	0.084	0.887
ID450378	450378	None	41.687	21.769	26.030	0	208	208	2	1	-10921639	161.429	157	103	212	3390	29.914	4.800	0.134	1.273
ID450376	450376	150	37.660	26.954	19.052	0	208	208	2	1	-10921639	168.571	163	115	224	3540	29.398	2.000	0.062	0.669
ID450377	450377	126	36.856	28.070	25.216	0	208	208	2	1	-10921639	168.095	170	133	218	3530	25.813	7.600	0.087	1.041
ID450380	450380	126	38.014	27.540	25.492	0	209	209	2	1	-10921639	167.762	163	139	224	3523	26.924	7.600	0.088	1.004
ID450379	450379	None	38.178	23.975	13.175	0	210	210	2	1	-10921639	140.333	139	85	182	2947	26.452	2.000	0.121	1.149
ID450381	450381	None	37.629	32.713	16.966	0	212	212	2	1	-10921639	146.619	145	78	200	3079	32.077	2.000	0.088	0.743
ID450382	450382	119	36.295	23.090	13.039	0	213	213	2	1	-10921639	129.000	127	78	188	2709	26.452	4.800	0.135	1.163
ID450383	450383	None	43.244	20.910	26.625	0	213	213	2	1	-10921639	130.571	127	85	194	2742	31.682	2.000	0.146	1.050
ID450386	450386	119	40.214	23.378	12.966	0	214	214	2	1	-10921639	129.571	133	60	188	2721	32.206	2.000	0.143	1.006
ID450387	450387	None	40.467	23.586	22.260	0	214	214	2	1	-10921639	167.238	170	109	230	3512	29.814	7.600	0.091	0.935
ID450384	450384	119	42.516	23.463	13.689	0	215	215	2	1	-10921639	125.905	121	72	194	2644	34.234	3.200	0.132	0.860
ID450388	450388	119	37.916	23.269	13.283	0	216	216	2	1	-10921639	129.619	127	72	188	2722	30.957	4.800	0.136	1.001
ID450389	450389	None	37.727	27.280	25.052	0	216	216	2	1	-10921639	160.714	151	121	224	3375	27.932	7.600	0.088	0.927
ID450385	450385	None	51.281	21.120	26.755	0	217	217	2	1	-10921639	143.000	145	78	200	3003	36.772	4.800	0.172	1.140
ID450390	450390	None	35.045	32.343	16.428	0	218	218	2	1	-10921639	141.190	139	97	188	2965	24.991	2.000	0.101	1.039
ID450392	450392	None	40.604	24.131	22.214	0	219	219	2	1	-10921639	168.000	163	121	224	3528	33.915	2.000	0.087	0.792
ID450393	450393	None	48.842	21.280	26.721	0	219	219	2	1	-10921639	130.476	133	60	206	2740	37.949	4.800	0.168	0.987
ID450394	450394	None	44.802	28.369	24.830	0	220	220	2	1	-10921639	174.667	170	103	218	3668	31.595	7.600	0.121	1.194
ID450395	450395	None	35.901	24.028	22.211	0	221	221	2	1	-10921639	165.143	157	121	255	3468	31.128	2.000	0.056	0.565
ID450391	450391	None	48.395	21.082	26.540	0	222	222	2	1	-10921639	139.476	145	66	218	2929	45.003	4.800	0.144	0.780
ID450396	450396	None	41.193	30.504	12.466	0	223	223	2	1	-10921639	130.238	127	72	206	2735	37.901	2.000	0.127	0.775
ID450397	450397	None	36.439	23.677	22.420	0	223	223	2	1	-10921639	170.143	170	133	230	3573	27.063	2.000	0.076	0.884
ID450398	450398	None	35.873	33.233	21.797	0	225	225	2	1	-10921639	137.381	139	85	188	2885	24.915	2.000	0.117	1.152
ID450399	450399	None	41.317	28.113	25.108	0	226	226	2	1	-10921639	140.905	139	91	224	2959	31.702	7.600	0.089	0.725
ID450400	450400	None	37.435	21.533	26.428	0	226	226	2	1	-10921639	140.238	145	91	182	2945	25.859	7.600	0.116	1.127
ID450402	450402	None	35.211	32.390	21.718	0	227	227	2	1	-10921639	148.571	151	115	206	3120	23.861	2.000	0.081	0.930
ID450401	450401	120	35.832	25.066	11.013	0	227	227	2	1	-10921639	117.381	127	66	163	2465	28.811	2.000	0.123	0.892
ID450408	450408	120	37.000	24.315	10.908	0	228	228	2	1	-10921639	106.810	103	60	170	2243	30.771	4.800	0.140	0.854
ID450403	450403	None	38.211	28.227	23.874	0	229	229	2	1	-10921639	158.476	163	121	206	3328	27.872	2.000	0.078	0.821
ID450404	450404	None	37.178	20.917	26.119	0	229	229	2	1	-10921639	129.952	121	78	206	2729	33.010	2.000	0.132	0.916
ID450407	450407	None	35.424	27.828	24.467	0	231	231	2	1	-10921639	148.095	145	115	218	3110	28.415	2.000	0.067	0.657
ID450406	450406	121	35.786	22.776	24.274	0	232	232	2	1	-10921639	140.857	139	97	200	2958	25.937	2.000	0.078	0.786
ID450405	450405	None	42.396	33.689	22.903	0	232	232	2	1	-10921639	137.476	139	78	194	2887	31.248	2.000	0.143	1.098
ID450411	450411	122	46.427	28.020	23.981	0	233	233	2	1	-10921639	162.143	157	109	248	3405	35.388	2.000	0.088	0.739
ID450412	450412	121	41.635	22.926	24.672	0	233	233	2	1	-10921639	148.429	139	103	218	3117	33.834	2.000	0.101	0.804
ID450414	450414	122	40.088	28.420	24.272	0	234	234	2	1	-10921639	169.286	170	139	230	3555	25.770	2.000	0.094	1.132
ID450413	450413	None	36.150	30.162	12.092	0	234	234	2	1	-10921639	124.381	127	60	176	2612	31.677	2.000	0.100	0.712
ID450409	450409	122	42.662	28.117	23.399	0	235	235	2	1	-10921639	165.714	163	109	242	3480	29.392	2.000	0.098	1.007
ID450410	450410	122	54.256	28.079	23.876	0	236	236	2	1	-10921639	166.048	163	115	242	3487	35.400	2.000	0.119	1.000
ID450415	450415	122	37.707	28.150	24.109	0	237	237	2	1	-10921639	154.190	145	109	206	3238	26.684	2.000	0.073	0.790
ID450416	450416	122	39.299	28.160	23.964	0	238	238	2	1	-10921639	151.905	145	103	212	3190	29.730	2.000	0.089	0.838
ID450417	450417	None	39.760	32.526	12.542	0	239	239	2	1	-10921639	116.619	121	66	176	2449	30.355	4.800	0.176	1.150
ID450418	450418	123	36.444	27.867	23.896	0	241	241	2	1	-10921639	146.952	139	109	230	3086	30.962	2.000	0.067	0.595
ID450419	450419	None	36.114	32.640	13.307	0	242	242	2	1	-10921639	106.190	109	42	163	2230	37.121	2.000	0.139	0.699
ID450420	450420	123	46.198	27.939	23.737	0	242	242	2	1	-10921639	154.429	145	103	230	3243	33.737	2.000	0.097	0.809
ID450422	450422	123	38.254	27.921	24.022	0	243	243	2	1	-10921639	157.000	151	127	248	3297	29.122	2.000	0.074	0.740
ID450423	450423	None	37.854	23.742	23.504	0	245	245	2	1	-10921639	162.238	163	121	236	3407	29.766	3.200	0.087	0.877
ID450421	450421	124	43.815	28.984	25.746	0	246	246	2	1	-10921639	155.000	151	78	230	3255	37.315	7.600	0.108	0.808
ID450424	450424	None	39.257	32.170	21.890	0	247	247	2	1	-10921639	142.000	145	72	194	2982	30.186	2.000	0.106	0.898
ID450425	450425	124	37.184	28.568	25.780	0	247	247	2	1	-10921639	143.571	145	85	200	3015	32.523	7.600	0.099	0.793
ID450426	450426	None	35.591	30.090	10.979	0	248	248	2	1	-10921639	109.429	115	48	145	2298	29.301	7.600	0.123	0.820
ID450427	450427	124	39.927	27.900	24.189	0	248	248	2	1	-10921639	159.095	157	121	230	3341	28.164	2.000	0.089	0.924
ID450430	450430	125	40.332	33.971	29.558	0	249	249	2	1	-10921639	73.857	60	24	145	1551	36.535	7.600	0.190	0.645
ID450428	450428	None	38.052	24.090	11.789	0	249	249	2	1	-10921639	106.571	109	54	145	2238	25.748	2.000	0.164	1.165
ID450429	450429	124	44.789	28.509	24.417	0	249	249	2	1	-10921639	169.667	163	139	230	3563	28.088	4.800	0.117	1.262
ID450431	450431	124	45.859	28.058	24.098	0	250	250	2	1	-10921639	176.190	176	127	230	3700	29.482	7.600	0.109	1.176
ID450432	450432	125	38.281	34.714	28.946	0	250	250	2	1	-10921639	85.143	85	36	145	1788	31.078	7.600	0.171	0.798
ID450434	450434	125	60.855	34.930	28.141	0	251	251	2	1	-10921639	95.810	91	48	255	2012	46.441	2.000	0.209	0.713
ID450433	450433	127	47.086	24.643	12.741	0	251	251	2	1	-10921639	133.381	127	103	182	2801	25.325	2.000	0.159	1.444
ID450438	450438	None	35.032	38.030	20.109	0	252	252	2	1	-10921639	78.476	78	36	157	1648	27.402	7.600	0.155	0.767
ID450439	450439	124	49.376	28.025	24.423	0	252	252	2	1	-10921639	167.762	163	127	255	3523	33.283	2.000	0.114	1.029
ID450437	450437	127	49.801	23.893	12.868	0	252	252	2	1	-10921639	122.095	121	60	200	2564	34.076	2.000	0.157	0.973
ID450440	450440	125	51.267	34.563	27.790	0	252	252	2	1	-10921639	95.429	103	30	206	2004	43.760	2.000	0.209	0.752
ID450435	450435	127	41.920	24.268	12.602	0	253	253	2	1	-10921639	115.762	115	60	188	2431	32.314	7.600	0.149	0.929
ID450436	450436	124	39.079	28.243	23.462	0	253	253	2	1	-10921639	167.190	163	127	212	3511	24.969	2.000	0.093	1.136
ID450444	450444	124	45.935	28.126	24.103	0	254	254	2	1	-10921639	166.810	157	133	255	3503	31.630	2.000	0.095	0.913
ID450445	450445	None	41.003	17.689	30.908	0	254	254	2	1	-10921639	51.048	42	12	151	1072	35.089	2.000	0.196	0.476
ID450442	450442	None	40.082	21.987	19.859	0	254	254	2	1	-10921639	142.048	145	103	200	2983	29.497	2.000	0.095	0.832
ID450443	450443	128	41.064	38.582	20.252	0	254	254	2	1	-10921639	82.810	85	36	157	1739	32.063	4.800	0.265	1.083
ID450441	450441	127	47.789	24.080	12.383	0	254	254	2	1	-10921639	122.381	121	66	188	2570	35.892	2.000	0.174	1.012
ID450454	450454	124	35.484	29.499	26.127	0	255	255	2	1	-10921639	151.286	157	91	212	3177	30.361	7.600	0.122	1.085
ID450452	450452	127	49.816	24.295	12.213	0	255	255	2	1	-10921639	128.190	133	60	212	2692	37.876	7.600	0.178	1.023
ID450453	450453	128	36.885	38.111	20.028	0	255	255	2	1	-10921639	80.714	78	30	151	1695	30.019	2.000	0.163	0.752
ID450455	450455	127	37.933	24.431	12.742	0	256	256	2	1	-10921639	132.810	133	66	200	2789	33.400	2.000	0.102	0.735
ID450458	450458	129	35.499	18.054	31.902	0	256	256	2	1	-10921639	43.762	42	18	133	919	26.739	2.000	0.252	0.660
ID450456	450456	130	54.052	32.000	22.022	0	256	256	2	1	-10921639	163.048	163	115	242	3424	34.131	2.000	0.145	1.208
ID450457	450457	133	43.971	36.603	28.143	0	256	256	2	1	-10921639	84.571	78	36	182	1776	38.627	2.000	0.162	0.610
ID450446	450446	127	43.286	24.217	11.831	0	257	257	2	1	-10921639	136.000	133	85	200	2856	32.565	7.600	0.128	0.946
ID450447	450447	132	39.302	20.894	19.598	0	257	257	2	1	-10921639	147.762	157	97	200	3103	28.649	7.600	0.114	1.052
ID450450	450450	133	38.685	36.236	28.105	0	257	257	2	1	-10921639	98.810	103	48	176	2075	29.063	2.000	0.141	0.841
ID450451	450451	129	35.235	18.086	31.872	0	257	257	2	1	-10921639	46.381	42	12	121	974	28.958	2.000	0.202	0.539
ID450448	450448	130	51.273	31.696	22.117	0	257	257	2	1	-10921639	164.000	157	97	242	3444	37.310	2.000	0.127	0.994
ID450449	450449	131	42.086	27.457	24.914	0	257	257	2	1	-10921639	175.476	176	121	236	3685	30.199	4.800	0.118	1.227
ID450500	450500	131	47.169	27.866	24.594	0	258	258	2	1	-10921639	153.286	145	103	242	3219	35.117	2.000	0.131	1.013
ID450501	450501	129	39.119	18.282	31.624	0	258	258	2	1	-10921639	52.190	48	12	121	1096	28.823	2.000	0.309	0.856
ID450498	450498	134	45.868	39.646	21.260	0	258	258	2	1	-10921639	73.571	60	24	176	1545	43.369	2.000	0.152	0.448
ID450499	450499	130	45.824	32.200	21.921	0	258	258	2	1	-10921639	151.238	145	115	206	3176	27.192	2.000	0.129	1.271
ID450497	450497	132	48.359	20.839	19.958	0	258	258	2	1	-10921639	158.524	163	103	224	3329	30.727	4.800	0.133	1.215
ID450462	450462	131	48.271	27.913	24.566	0	259	259	2	1	-10921639	173.143	170	109	255	3636	34.033	4.800	0.134	1.203
ID450463	450463	129	40.247	18.016	31.539	0	259	259	2	1	-10921639	59.857	54	24	145	1257	30.616	2.000	0.284	0.865
ID450460	450460	127	44.778	24.689	12.994	0	259	259	2	1	-10921639	153.952	145	109	200	3233	27.976	4.800	0.140	1.348
ID450461	450461	134	38.077	39.578	21.061	0	259	259	2	1	-10921639	74.476	66	24	170	1564	34.807	2.000	0.135	0.507
ID450459	450459	None	35.343	13.456	9.473	0	259	259	2	1	-10921639	45.048	36	18	139	946	35.140	7.600	0.253	0.517
ID450468	450468	129	41.705	18.056	31.133	0	260	260	2	1	-10921639	75.857	78	24	151	1593	29.887	2.000	0.225	0.933
ID450466	450466	134	48.262	39.776	21.150	0	260	260	2	1	-10921639	70.714	60	18	182	1485	39.950	2.000	0.172	0.519
ID450467	450467	131	39.808	27.531	24.823	0	260	260	2	1	-10921639	160.000	157	103	236	3360	29.261	7.600	0.114	1.120
ID450464	450464	135	62.832	23.888	5.168	0	260	260	2	1	-10921639	74.095	66	36	206	1556	44.761	2.000	0.319	0.800
ID450465	450465	127	51.440	24.363	12.345	0	260	260	2	1	-10921639	133.714	133	66	218	2808	44.638	2.000	0.147	0.770
ID450470	450470	127	54.664	23.957	12.288	0	261	261	2	1	-10921639	139.429	133	85	224	2928	38.768	2.000	0.162	1.003
ID450471	450471	136	54.162	21.155	20.094	0	261	261	2	1	-10921639	166.905	157	109	255	3505	41.895	2.000	0.131	0.926
ID450469	450469	135	61.518	23.349	4.373	0	261	261	2	1	-10921639	79.000	60	30	176	1659	42.065	2.000	0.381	1.036
ID450474	450474	137	50.603	36.047	27.242	0	261	261	2	1	-10921639	111.429	109	54	194	2340	38.178	2.000	0.155	0.784
ID450475	450475	129	58.250	18.143	31.512	0	261	261	2	1	-10921639	84.238	78	30	212	1769	43.142	2.000	0.298	0.897
ID450472	450472	138	38.693	31.368	22.096	0	261	261	2	1	-10921639	161.952	163	109	224	3401	29.371	2.000	0.076	0.778
ID450473	450473	134	37.634	39.400	21.954	0	261	261	2	1	-10921639	86.238	85	48	163	1811	32.801	2.000	0.122	0.570
ID450482	450482	137	35.607	35.924	27.160	0	262	262	2	1	-10921639	101.333	97	54	163	2128	34.210	7.600	0.105	0.565
ID450483	450483	129	64.585	18.175	31.321	0	262	262	2	1	-10921639	92.048	85	42	248	1933	48.393	2.000	0.233	0.720
ID450480	450480	134	42.070	39.379	22.016	0	262	262	2	1	-10921639	85.095	78	42	170	1787	34.511	2.000	0.142	0.614
ID450481	450481	None	42.755	27.802	23.954	0	262	262	2	1	-10921639	170.333	163	121	236	3577	30.414	7.600	0.098	1.001
ID450478	450478	136	45.664	19.421	18.935	0	262	262	2	1	-10921639	129.286	133	66	200	2715	41.486	2.000	0.129	0.714
ID450479	450479	138	43.769	31.721	21.693	0	262	262	2	1	-10921639	173.524	170	121	248	3644	29.941	3.200	0.109	1.140
ID450476	450476	135	39.945	23.642	4.559	0	262	262	2	1	-10921639	73.714	66	36	127	1548	26.135	2.000	0.224	1.033
ID450477	450477	127	68.391	24.024	12.098	0	262	262	2	1	-10921639	148.714	151	78	230	3123	43.732	2.000	0.175	1.012
ID450486	450486	127	61.122	23.981	12.743	0	263	263	2	1	-10921639	148.048	145	78	242	3109	37.695	2.000	0.165	1.112
ID450487	450487	136	56.113	20.560	19.595	0	263	263	2	1	-10921639	170.095	151	109	255	3572	37.390	4.800	0.145	1.155
ID450484	450484	135	47.723	23.305	4.881	0	263	263	2	1	-10921639	76.619	66	36	139	1609	28.442	2.000	0.297	1.234
ID450485	450485	None	41.439	13.734	9.810	0	263	263	2	1	-10921639	41.810	30	12	157	878	33.399	2.000	0.318	0.604
ID450490	450490	129	62.209	18.188	31.242	0	263	263	2	1	-10921639	94.857	78	42	212	1992	43.044	2.000	0.237	0.846
ID450488	450488	134	39.506	39.558	22.093	0	263	263	2	1	-10921639	84.429	78	36	188	1773	39.479	2.000	0.134	0.505
ID450489	450489	137	35.018	35.930	27.139	0	263	263	2	1	-10921639	102.714	103	48	170	2157	31.086	2.000	0.105	0.626
ID450502	450502	127	51.174	24.155	12.812	0	264	264	2	1	-10921639	145.476	145	78	212	3055	36.507	7.600	0.145	1.011
ID450503	450503	136	51.666	20.310	19.879	0	264	264	2	1	-10921639	157.667	151	109	255	3311	35.850	2.000	0.137	1.057
ID450506	450506	129	65.315	17.906	31.006	0	264	264	2	1	-10921639	99.381	91	30	224	2087	44.610	2.000	0.261	0.922
ID450504	450504	134	79.070	38.592	20.890	0	264	264	2	1	-10921639	102.952	78	30	255	2162	64.214	2.000	0.265	0.672
ID450505	450505	None	35.370	28.685	25.732	0	264	264	2	1	-10921639	143.095	151	66	212	3005	39.423	2.000	0.077	0.521
ID450494	450494	136	39.959	20.638	19.685	0	265	265	2	1	-10921639	156.762	151	115	218	3292	26.193	7.600	0.104	1.124
ID450495	450495	None	45.157	16.213	24.041	0	265	265	2	1	-10921639	110.286	109	42	194	2316	39.707	2.000	0.122	0.604
ID450492	450492	127	67.805	24.265	12.869	0	265	265	2	1	-10921639	147.476	133	72	236	3097	47.912	3.200	0.190	0.984
ID450493	450493	134	45.985	38.367	19.351	0	265	265	2	1	-10921639	101.524	103	42	182	2132	41.235	2.000	0.186	0.772
ID450491	450491	None	36.798	13.530	9.489	0	265	265	2	1	-10921639	44.476	36	18	127	934	30.096	2.000	0.331	0.734
ID450496	450496	129	47.768	17.591	30.717	0	265	265	2	1	-10921639	97.000	97	30	188	2037	37.000	2.000	0.225	0.965
ID450507	450507	127	69.647	24.744	12.758	0	266	266	2	1	-10921639	168.667	163	97	255	3542	41.308	2.000	0.172	1.196
ID450508	450508	129	57.243	17.382	30.823	0	266	266	2	1	-10921639	106.714	103	36	194	2241	42.558	2.000	0.266	1.054
ID450510	450510	139	35.330	23.840	23.937	0	267	267	2	1	-10921639	163.571	170	109	224	3435	30.471	6.362	0.086	0.851
ID450511	450511	129	54.824	17.299	30.548	0	267	267	2	1	-10921639	108.905	97	54	194	2287	40.051	2.000	0.247	1.076
ID450509	450509	127	73.853	24.345	12.863	0	267	267	2	1	-10921639	155.286	157	72	236	3261	50.228	2.000	0.207	1.060
ID450518	450518	None	41.565	16.433	24.032	0	268	268	2	1	-10921639	106.190	109	42	194	2230	41.619	2.000	0.128	0.579
ID450519	450519	139	36.223	23.723	24.256	0	268	268	2	1	-10921639	160.762	157	127	224	3376	23.041	2.000	0.087	1.122
ID450516	450516	127	69.947	24.497	12.550	0	268	268	2	1	-10921639	148.048	139	54	230	3109	51.426	2.000	0.222	1.046
ID450517	450517	None	35.076	17.895	18.239	0	268	268	2	1	-10921639	98.714	97	54	157	2073	30.073	2.000	0.125	0.729
ID450520	450520	129	63.448	17.619	30.179	0	268	268	2	1	-10921639	127.619	127	48	212	2680	40.418	2.000	0.240	1.220
ID450521	450521	None	39.974	33.544	30.455	0	268	268	2	1	-10921639	89.524	97	30	151	1880	32.197	2.000	0.170	0.809
ID450514	450514	140	36.497	32.844	25.369	0	269	269	2	1	-10921639	151.048	157	91	200	3172	32.996	6.296	0.095	0.794
ID450515	450515	129	65.009	17.767	29.721	0	269	269	2	1	-10921639	119.143	121	60	200	2502	40.963	4.800	0.286	1.293
ID450512	450512	127	59.643	24.174	12.783	0	269	269	2	1	-10921639	136.762	139	66	212	2872	40.352	2.000	0.187	1.070
ID450513	450513	139	45.642	23.684	23.836	0	269	269	2	1	-10921639	175.714	182	103	248	3690	32.128	7.600	0.098	0.979
ID450526	450526	141	35.724	33.411	30.420	0	270	270	2	1	-10921639	90.619	91	48	145	1903	29.204	3.200	0.148	0.802
ID450524	450524	140	35.576	33.226	25.655	0	270	270	2	1	-10921639	138.857	133	85	218	2916	29.771	6.314	0.099	0.841
ID450525	450525	129	80.079	17.955	29.134	0	270	270	2	1	-10921639	143.476	145	85	248	3013	47.436	2.000	0.257	1.235
ID450522	450522	127	76.583	24.328	13.278	0	270	270	2	1	-10921639	156.143	157	66	248	3279	54.705	2.000	0.220	1.030
ID450523	450523	139	53.392	23.208	23.677	0	270	270	2	1	-10921639	185.143	182	127	248	3888	32.746	4.800	0.138	1.368
ID450527	450527	127	81.823	24.286	13.202	0	271	271	2	1	-10921639	150.143	139	66	255	3153	54.688	2.000	0.242	1.071
ID450532	450532	141	43.470	33.484	30.489	0	271	271	2	1	-10921639	99.333	97	48	176	2086	35.055	3.200	0.186	0.889
ID450530	450530	139	48.094	23.178	23.883	0	271	271	2	1	-10921639	170.381	170	127	224	3578	29.030	2.000	0.113	1.189
ID450531	450531	129	62.843	17.917	29.184	0	271	271	2	1	-10921639	132.905	127	78	212	2791	40.579	2.000	0.223	1.195
ID450528	450528	142	35.559	9.455	23.826	0	271	271	2	1	-10921639	44.381	36	18	133	932	31.179	2.000	0.250	0.569
ID450529	450529	None	36.447	16.859	23.879	0	271	271	2	1	-10921639	121.524	121	72	176	2552	34.029	2.000	0.114	0.732
ID450534	450534	None	46.631	13.851	10.070	0	272	272	2	1	-10921639	49.286	42	18	133	1035	30.499	2.000	0.376	0.882
ID450535	450535	127	77.104	24.417	12.942	0	272	272	2	1	-10921639	152.143	139	91	242	3195	50.653	2.000	0.237	1.151
ID450533	450533	143	47.098	37.515	7.524	0	272	272	2	1	-10921639	63.381	54	18	188	1331	42.691	2.000	0.235	0.565
ID450540	450540	129	50.992	18.071	28.661	0	272	272	2	1	-10921639	124.143	127	66	200	2607	34.485	4.800	0.217	1.284
ID450541	450541	141	36.331	33.199	30.488	0	272	272	2	1	-10921639	98.143	91	66	145	2061	27.091	3.200	0.172	1.063
ID450538	450538	144	44.026	39.123	18.800	0	272	272	2	1	-10921639	103.905	109	48	200	2182	37.062	2.000	0.128	0.637
ID450539	450539	142	40.018	9.507	23.468	0	272	272	2	1	-10921639	47.333	36	12	121	994	32.538	2.000	0.298	0.667
ID450536	450536	145	54.812	34.497	15.340	0	272	272	2	1	-10921639	146.429	133	54	255	3075	45.008	2.000	0.136	0.779
ID450537	450537	146	50.147	18.372	18.220	0	272	272	2	1	-10921639	105.905	109	54	194	2224	41.598	2.000	0.181	0.782
ID450558	450558	143	43.113	36.832	7.123	0	273	273	2	1	-10921639	68.667	60	30	121	1442	31.600	2.000	0.249	0.867
ID450559	450559	127	75.612	24.407	13.172	0	273	273	2	1	-10921639	143.952	145	54	255	3023	57.597	2.000	0.201	0.836
ID450562	450562	144	40.069	38.855	18.799	0	273	273	2	1	-10921639	111.810	103	42	212	2348	39.744	2.000	0.099	0.506
ID450563	450563	129	42.530	17.993	29.064	0	273	273	2	1	-10921639	118.667	121	72	157	2492	26.411	4.800	0.198	1.488
ID450560	450560	145	42.321	35.072	16.016	0	273	273	2	1	-10921639	145.429	151	85	236	3054	36.049	2.000	0.094	0.692
ID450561	450561	146	48.094	18.950	18.680	0	273	273	2	1	-10921639	124.476	121	72	182	2614	34.835	2.000	0.164	1.007
ID450548	450548	None	38.774	23.446	24.700	0	274	274	2	1	-10921639	166.762	176	91	218	3502	29.213	4.800	0.107	1.103
ID450549	450549	129	63.282	18.209	28.509	0	274	274	2	1	-10921639	129.571	127	72	236	2721	47.301	2.000	0.226	1.010
ID450546	450546	144	50.757	38.923	19.073	0	274	274	2	1	-10921639	106.143	103	48	242	2229	46.226	2.000	0.114	0.469
ID450547	450547	None	43.838	16.304	24.140	0	274	274	2	1	-10921639	103.905	103	42	194	2182	44.755	2.000	0.133	0.544
ID450544	450544	145	51.587	34.762	15.223	0	274	274	2	1	-10921639	149.857	157	54	230	3147	47.343	2.000	0.142	0.786
ID450545	450545	146	48.513	18.877	18.317	0	274	274	2	1	-10921639	117.429	121	60	206	2466	40.303	2.000	0.162	0.812
ID450542	450542	143	51.442	36.917	6.251	0	274	274	2	1	-10921639	71.476	60	30	163	1501	34.355	2.000	0.298	0.955
ID450543	450543	127	82.771	24.528	12.736	0	274	274	2	1	-10921639	179.333	176	115	255	3766	43.117	2.000	0.240	1.609
ID450566	450566	145	46.071	35.028	15.860	0	275	275	2	1	-10921639	155.429	163	66	212	3264	37.387	7.600	0.115	0.860
ID450567	450567	146	38.051	18.480	18.390	0	275	275	2	1	-10921639	98.667	91	42	176	2072	37.979	2.000	0.126	0.580
ID450564	450564	143	37.122	36.267	5.805	0	275	275	2	1	-10921639	61.048	60	24	121	1282	26.078	2.000	0.240	0.907
ID450565	450565	127	62.843	24.484	12.591	0	275	275	2	1	-10921639	161.381	163	72	230	3389	46.030	2.000	0.191	1.124
ID450568	450568	144	39.481	38.697	19.368	0	275	275	2	1	-10921639	106.238	109	42	182	2231	42.520	2.000	0.109	0.490
ID450569	450569	129	68.255	18.327	28.663	0	275	275	2	1	-10921639	121.524	121	48	218	2552	51.031	2.000	0.242	0.928
ID450550	450550	None	35.641	30.651	9.191	0	276	276	2	1	-10921639	105.571	103	48	170	2217	40.094	2.000	0.089	0.431
ID450551	450551	127	66.485	24.612	12.769	0	276	276	2	1	-10921639	176.143	163	127	255	3699	39.822	7.600	0.146	1.127
ID450556	450556	147	39.412	23.553	24.649	0	276	276	2	1	-10921639	163.429	157	121	212	3432	27.587	2.000	0.099	1.068
ID450557	450557	129	67.861	18.030	28.722	0	276	276	2	1	-10921639	126.952	121	60	218	2666	45.606	2.000	0.216	0.990
ID450554	450554	144	48.486	38.148	19.361	0	276	276	2	1	-10921639	127.524	127	54	212	2678	41.331	7.600	0.141	0.763
ID450555	450555	148	39.584	30.221	23.817	0	276	276	2	1	-10921639	185.810	194	139	218	3902	23.786	4.800	0.116	1.620
ID450552	450552	145	52.680	35.498	15.236	0	276	276	2	1	-10921639	154.857	151	85	255	3252	41.921	7.600	0.127	0.830
ID450553	450553	146	41.007	18.997	18.538	0	276	276	2	1	-10921639	134.381	127	85	194	2822	37.020	6.349	0.137	0.876
ID450614	450614	148	51.340	30.991	24.285	0	277	277	2	1	-10921639	199.952	194	145	255	4199	31.573	6.326	0.104	1.194
ID450615	450615	129	65.130	18.355	28.519	0	277	277	2	1	-10921639	132.095	127	48	242	2774	52.725	2.000	0.210	0.870
ID450612	450612	144	49.075	36.325	19.680	0	277	277	2	1	-10921639	168.095	170	109	236	3530	35.652	2.000	0.119	1.006
ID450613	450613	147	42.689	23.190	24.266	0	277	277	2	1	-10921639	180.524	182	127	236	3791	28.193	2.000	0.100	1.160
ID450610	450610	127	71.535	23.563	10.420	0	277	277	2	1	-10921639	138.714	139	42	255	2913	59.730	6.370	0.205	0.789
ID450611	450611	146	42.633	17.832	18.023	0	277	277	2	1	-10921639	115.095	115	54	176	2417	39.720	2.000	0.150	0.756
ID450609	450609	149	40.942	34.500	7.233	0	277	277	2	1	-10921639	82.190	72	36	188	1726	40.221	3.200	0.188	0.646
ID450616	450616	None	42.329	14.006	33.211	0	277	277	2	1	-10921639	58.429	60	24	145	1227	29.546	2.000	0.257	0.809
ID450576	450576	129	56.436	18.265	28.277	0	278	278	2	1	-10921639	133.619	139	60	236	2806	44.145	2.000	0.167	0.865
ID450577	450577	None	40.322	32.967	30.697	0	278	278	2	1	-10921639	81.905	78	36	133	1720	32.173	2.000	0.253	1.028
ID450574	450574	146	46.281	18.594	18.403	0	278	278	2	1	-10921639	129.381	133	54	200	2717	43.202	2.000	0.142	0.746
ID450575	450575	147	41.221	22.703	23.816	0	278	278	2	1	-10921639	174.476	176	127	255	3664	34.010	2.000	0.102	0.946
ID450572	450572	127	71.152	23.615	10.536	0	278	278	2	1	-10921639	153.952	139	60	255	3233	57.289	4.800	0.268	1.137
ID450573	450573	145	39.985	35.908	15.838	0	278	278	2	1	-10921639	149.857	157	72	212	3147	37.201	2.000	0.110	0.801
ID450570	450570	149	36.024	34.192	7.059	0	278	278	2	1	-10921639	67.571	60	18	170	1419	35.094	2.000	0.098	0.343
ID450571	450571	None	43.353	29.381	9.896	0	278	278	2	1	-10921639	126.476	127	42	176	2656	33.701	2.000	0.153	0.994
ID450598	450598	145	49.995	35.635	14.906	0	279	279	2	1	-10921639	140.857	145	66	236	2958	45.038	2.000	0.109	0.615
ID450599	450599	146	60.486	19.346	18.868	0	279	279	2	1	-10921639	151.381	157	85	255	3179	46.769	4.800	0.181	0.992
ID450596	450596	127	53.940	23.486	9.998	0	279	279	2	1	-10921639	112.286	85	24	230	2358	63.519	2.000	0.135	0.421
ID450597	450597	None	59.675	24.386	12.604	0	279	279	2	1	-10921639	153.952	151	66	255	3233	53.817	2.000	0.127	0.643
ID450595	450595	149	39.324	36.759	5.889	0	279	279	2	1	-10921639	68.286	60	30	151	1434	29.306	2.000	0.184	0.725
ID450600	450600	151	63.282	32.092	21.090	0	279	279	2	1	-10921639	203.714	206	163	255	4278	33.273	2.000	0.140	1.505
ID450601	450601	129	63.297	18.285	28.499	0	279	279	2	1	-10921639	138.238	127	66	242	2903	48.680	2.000	0.154	0.759
ID450582	450582	152	51.689	36.978	18.962	0	280	280	2	1	-10921639	149.333	151	85	230	3136	44.259	2.000	0.136	0.810
ID450583	450583	151	54.575	31.307	21.753	0	280	280	2	1	-10921639	212.095	206	176	255	4454	26.790	7.600	0.128	1.802
ID450580	450580	145	60.836	35.394	14.982	0	280	280	2	1	-10921639	167.524	157	85	255	3518	40.740	2.000	0.138	0.999
ID450581	450581	146	53.499	20.273	18.850	0	280	280	2	1	-10921639	170.429	170	103	236	3579	40.837	4.800	0.162	1.167
ID450578	450578	149	37.358	35.964	6.782	0	280	280	2	1	-10921639	71.143	60	36	133	1494	27.531	2.000	0.145	0.655
ID450579	450579	127	57.840	23.670	10.229	0	280	280	2	1	-10921639	133.381	139	54	212	2801	46.208	6.303	0.183	0.893
ID450584	450584	147	48.600	22.885	24.169	0	280	280	2	1	-10921639	181.952	182	127	248	3821	33.591	2.000	0.097	0.961
ID450585	450585	129	66.030	18.138	28.930	0	280	280	2	1	-10921639	129.381	127	60	255	2717	50.397	2.000	0.184	0.798
ID450594	450594	129	63.165	18.241	28.868	0	281	281	2	1	-10921639	134.238	145	66	212	2819	44.240	2.000	0.206	1.037
ID450592	450592	153	47.310	16.043	24.067	0	281	281	2	1	-10921639	105.905	109	42	230	2224	44.597	2.000	0.095	0.412
ID450593	450593	147	44.649	23.101	24.601	0	281	281	2	1	-10921639	186.238	188	133	255	3911	31.969	6.231	0.103	1.085
ID450590	450590	152	41.617	36.928	19.354	0	281	281	2	1	-10921639	127.190	133	54	218	2671	41.572	2.000	0.113	0.622
ID450591	450591	151	56.657	31.019	22.319	0	281	281	2	1	-10921639	218.286	224	170	255	4584	31.468	4.800	0.130	1.599
ID450588	450588	154	51.248	13.974	18.917	0	281	281	2	1	-10921639	99.238	85	48	194	2084	36.718	2.000	0.201	0.906
ID450589	450589	146	47.192	18.781	18.922	0	281	281	2	1	-10921639	141.190	139	91	212	2965	29.607	2.000	0.132	1.110
ID450586	450586	127	64.392	23.543	10.407	0	281	281	2	1	-10921639	120.429	109	42	255	2529	60.227	2.000	0.170	0.582
ID450587	450587	145	45.169	35.574	14.960	0	281	281	2	1	-10921639	138.048	127	78	242	2899	43.294	2.000	0.102	0.592
ID450608	450608	129	64.851	18.363	28.972	0	282	282	2	1	-10921639	123.286	115	48	212	2589	49.420	2.000	0.198	0.824
ID450606	450606	151	58.150	31.375	22.920	0	282	282	2	1	-10921639	195.810	188	133	255	4112	42.143	7.600	0.113	0.940
ID450607	450607	153	62.518	15.920	24.136	0	282	282	2	1	-10921639	116.000	103	54	255	2436	48.603	2.000	0.151	0.627
ID450604	450604	154	44.675	14.128	18.851	0	282	282	2	1	-10921639	100.143	97	54	163	2103	32.664	2.000	0.192	0.989
ID450605	450605	152	42.995	36.761	19.122	0	282	282	2	1	-10921639	129.810	139	48	200	2726	46.976	7.600	0.121	0.596
ID450602	450602	127	79.722	23.226	10.163	0	282	282	2	1	-10921639	126.667	115	48	255	2660	62.017	2.000	0.226	0.754
ID450603	450603	145	48.932	35.284	15.328	0	282	282	2	1	-10921639	155.905	157	85	248	3274	41.334	2.000	0.118	0.798
ID450630	450630	127	82.620	23.205	10.478	0	283	283	2	1	-10921639	126.429	103	48	255	2655	64.398	2.000	0.251	0.787
ID450631	450631	146	42.531	18.917	18.404	0	283	283	2	1	-10921639	128.143	121	54	212	2691	40.392	2.000	0.117	0.664
ID450629	450629	None	35.104	31.455	8.529	0	283	283	2	1	-10921639	110.000	103	66	176	2310	28.604	2.000	0.107	0.741
ID450638	450638	155	40.333	15.896	32.767	0	283	283	2	1	-10921639	61.619	54	12	176	1294	35.664	2.000	0.198	0.571
ID450636	450636	153	73.761	16.009	24.127	0	283	283	2	1	-10921639	129.905	127	54	255	2728	53.729	2.000	0.176	0.723
ID450637	450637	129	40.905	18.513	28.897	0	283	283	2	1	-10921639	113.238	109	60	170	2378	31.683	2.000	0.152	0.941
ID450634	450634	147	49.066	23.166	23.231	0	283	283	2	1	-10921639	187.905	194	139	248	3946	34.716	2.000	0.098	0.969
ID450635	450635	151	58.331	31.474	22.906	0	283	283	2	1	-10921639	224.857	236	170	255	4722	28.704	4.800	0.140	1.929
ID450632	450632	154	54.412	13.964	19.015	0	283	283	2	1	-10921639	108.143	97	54	188	2271	37.641	2.000	0.205	0.977
ID450633	450633	152	37.495	37.009	19.174	0	283	283	2	1	-10921639	115.667	127	48	194	2429	40.935	7.600	0.093	0.480
ID450628	450628	155	51.094	15.648	32.208	0	284	284	2	1	-10921639	81.619	78	36	188	1714	37.527	2.000	0.235	0.827
ID450626	450626	153	66.713	16.078	23.913	0	284	284	2	1	-10921639	128.190	127	54	255	2692	54.818	2.000	0.147	0.600
ID450627	450627	147	39.777	21.344	23.881	0	284	284	2	1	-10921639	204.333	206	170	255	4291	24.264	4.800	0.093	1.439
ID450624	450624	146	49.524	19.045	18.711	0	284	284	2	1	-10921639	155.952	151	78	236	3275	45.576	2.000	0.105	0.650
ID450625	450625	151	49.974	31.945	22.084	0	284	284	2	1	-10921639	230.095	248	157	255	4832	29.372	7.600	0.114	1.609
ID450622	450622	127	68.543	23.117	10.333	0	284	284	2	1	-10921639	127.238	109	54	255	2672	56.700	2.000	0.208	0.772
ID450623	450623	154	47.704	14.143	18.858	0	284	284	2	1	-10921639	101.905	97	48	176	2140	38.889	2.000	0.187	0.827
ID450620	450620	151	53.013	31.637	22.533	0	285	285	2	1	-10921639	214.667	236	139	255	4508	41.730	6.290	0.113	1.045
ID450621	450621	155	51.135	15.682	32.477	0	285	285	2	1	-10921639	81.429	85	24	188	1710	38.603	7.600	0.257	0.864
ID450618	450618	146	46.092	18.966	18.376	0	285	285	2	1	-10921639	142.571	139	48	230	2994	48.790	2.000	0.080	0.433
ID450619	450619	154	64.095	14.382	18.873	0	285	285	2	1	-10921639	109.857	97	48	242	2307	51.635	2.000	0.210	0.739
ID450617	450617	127	51.176	23.322	10.494	0	285	285	2	1	-10921639	108.429	109	48	212	2277	50.238	2.000	0.155	0.580
ID450646	450646	155	56.776	15.608	32.217	0	286	286	2	1	-10921639	82.476	72	30	176	1732	43.066	2.000	0.289	0.859
ID450644	450644	None	40.583	28.080	25.888	0	286	286	2	1	-10921639	165.762	163	91	230	3481	39.424	7.600	0.089	0.684
ID450645	450645	None	39.900	18.950	27.779	0	286	286	2	1	-10921639	119.143	127	48	182	2502	34.852	2.000	0.130	0.785
ID450642	450642	151	57.861	31.675	21.730	0	286	286	2	1	-10921639	226.810	242	151	255	4763	33.361	4.800	0.146	1.728
ID450643	450643	153	45.718	16.280	24.168	0	286	286	2	1	-10921639	110.524	109	54	212	2321	42.246	2.000	0.118	0.552
ID450640	450640	154	54.212	14.100	18.839	0	286	286	2	1	-10921639	96.333	91	42	194	2023	40.702	2.000	0.195	0.771
ID450641	450641	146	47.979	19.701	19.332	0	286	286	2	1	-10921639	159.143	151	85	224	3342	42.325	4.800	0.140	0.923
ID450639	450639	None	48.237	34.996	6.928	0	286	286	2	1	-10921639	79.286	72	30	200	1665	39.497	2.000	0.185	0.628
ID450662	450662	155	64.699	15.392	32.640	0	287	287	2	1	-10921639	87.762	85	30	182	1843	45.777	2.000	0.356	1.007
ID450660	450660	151	57.823	30.966	22.006	0	287	287	2	1	-10921639	214.381	206	133	255	4502	37.532	2.000	0.117	1.193
ID450661	450661	153	52.987	16.767	24.033	0	287	287	2	1	-10921639	129.619	133	60	212	2722	41.940	2.000	0.126	0.690
ID450658	450658	146	47.777	20.461	19.351	0	287	287	2	1	-10921639	163.810	170	78	224	3440	40.730	4.800	0.130	0.927
ID450659	450659	None	46.372	34.707	19.124	0	287	287	2	1	-10921639	162.048	170	78	230	3403	40.058	2.000	0.112	0.816
ID450656	450656	None	35.565	33.150	12.674	0	287	287	2	1	-10921639	150.000	151	109	212	3150	26.861	2.000	0.086	0.880
ID450657	450657	154	72.151	14.044	18.781	0	287	287	2	1	-10921639	99.810	97	36	236	2096	52.593	2.000	0.242	0.740
ID450678	450678	151	53.083	32.046	21.672	0	288	288	2	1	-10921639	235.429	255	151	255	4944	32.084	7.600	0.129	1.676
ID450679	450679	None	39.002	23.100	24.945	0	288	288	2	1	-10921639	195.810	194	157	248	4112	29.051	6.291	0.084	1.046
ID450676	450676	154	42.297	14.024	18.630	0	288	288	2	1	-10921639	85.190	85	30	194	1789	40.832	2.000	0.126	0.468
ID450677	450677	146	36.340	19.530	18.809	0	288	288	2	1	-10921639	170.286	163	115	230	3576	34.028	4.800	0.091	0.836
ID450674	450674	156	50.521	24.115	12.733	0	288	288	2	1	-10921639	150.810	145	72	230	3167	42.636	2.000	0.122	0.768
ID450675	450675	None	36.924	35.515	15.451	0	288	288	2	1	-10921639	123.286	121	54	200	2589	48.185	2.000	0.082	0.389
ID450673	450673	157	44.410	34.844	7.303	0	288	288	2	1	-10921639	91.476	91	36	176	1921	39.531	2.000	0.182	0.713
ID450680	450680	155	55.793	15.616	32.538	0	288	288	2	1	-10921639	86.571	78	30	194	1818	45.568	7.600	0.257	0.777
ID450663	450663	157	63.522	35.024	6.844	0	289	289	2	1	-10921639	93.190	91	36	255	1957	49.421	2.000	0.191	0.605
ID450672	450672	155	45.418	15.487	32.477	0	289	289	2	1	-10921639	71.048	66	24	163	1492	39.828	2.000	0.226	0.658
ID450670	450670	159	41.276	27.900	25.483	0	289	289	2	1	-10921639	207.048	212	163	248	4348	24.814	7.600	0.101	1.525
ID450671	450671	160	42.315	19.050	28.291	0	289	289	2	1	-10921639	131.619	127	78	194	2764	31.012	2.000	0.126	0.950
ID450668	450668	146	48.384	20.699	19.819	0	289	289	2	1	-10921639	178.476	182	139	255	3748	35.004	2.000	0.102	0.942
ID450669	450669	151	56.365	32.152	21.955	0	289	289	2	1	-10921639	224.381	236	170	255	4712	31.904	4.800	0.126	1.579
ID450666	450666	161	49.980	33.681	12.479	0	289	289	2	1	-10921639	137.333	139	60	248	2884	49.875	2.000	0.104	0.520
ID450667	450667	154	49.310	13.857	19.018	0	289	289	2	1	-10921639	86.190	72	36	182	1810	35.788	2.000	0.183	0.746
ID450664	450664	None	39.874	28.937	9.607	0	289	289	2	1	-10921639	152.762	145	103	212	3208	30.051	2.000	0.101	0.934
ID450665	450665	156	35.671	24.340	12.637	0	289	289	2	1	-10921639	144.333	139	72	212	3031	34.264	3.200	0.117	0.881
ID450647	450647	157	54.889	34.994	6.845	0	290	290	2	1	-10921639	85.381	78	36	212	1793	43.837	2.000	0.180	0.593
ID450654	450654	160	41.656	18.838	28.051	0	290	290	2	1	-10921639	120.333	115	66	188	2527	31.508	2.000	0.117	0.799
ID450655	450655	155	54.314	15.633	32.647	0	290	290	2	1	-10921639	78.333	72	24	188	1645	42.466	7.600	0.277	0.800
ID450652	450652	151	63.318	32.149	22.001	0	290	290	2	1	-10921639	225.762	236	163	255	4741	32.620	4.800	0.148	1.789
ID450653	450653	159	36.167	28.305	25.188	0	290	290	2	1	-10921639	194.714	200	139	242	4089	25.636	4.800	0.093	1.289
ID450650	450650	154	40.395	14.211	19.178	0	290	290	2	1	-10921639	73.762	66	24	157	1549	35.700	2.000	0.176	0.619
ID450651	450651	146	54.291	20.169	19.290	0	290	290	2	1	-10921639	156.238	157	103	236	3281	41.538	2.000	0.135	0.895
ID450648	450648	161	60.186	33.224	12.282	0	290	290	2	1	-10921639	154.476	157	91	255	3244	41.947	2.000	0.136	0.883
ID450649	450649	156	45.028	24.272	13.342	0	290	290	2	1	-10921639	131.095	127	60	200	2753	41.499	2.000	0.119	0.670
ID450694	450694	159	57.772	28.172	25.517	0	291	291	2	1	-10921639	196.476	200	103	255	4126	50.658	2.000	0.131	0.899
ID450695	450695	155	72.127	15.662	32.814	0	291	291	2	1	-10921639	89.952	78	30	236	1889	52.628	2.000	0.308	0.806
ID450692	450692	151	53.302	31.827	22.002	0	291	291	2	1	-10921639	219.619	224	139	255	4612	34.555	4.800	0.137	1.531
ID450693	450693	162	40.594	22.830	24.521	0	291	291	2	1	-10921639	182.571	182	127	255	3834	39.170	2.000	0.071	0.615
ID450690	450690	154	38.661	14.419	18.907	0	291	291	2	1	-10921639	75.571	66	24	157	1587	35.761	2.000	0.156	0.569
ID450691	450691	146	68.373	20.443	19.889	0	291	291	2	1	-10921639	186.333	182	127	255	3913	44.131	2.000	0.165	1.193
ID450689	450689	161	52.780	33.618	12.743	0	291	291	2	1	-10921639	159.143	163	60	242	3342	46.675	6.300	0.145	0.863
ID450688	450688	155	62.511	15.934	32.751	0	292	292	2	1	-10921639	92.429	85	36	206	1941	42.499	2.000	0.267	0.917
ID450686	450686	None	42.690	16.676	24.173	0	292	292	2	1	-10921639	140.095	145	66	218	2942	43.160	2.000	0.094	0.558
ID450687	450687	162	45.008	21.024	25.189	0	292	292	2	1	-10921639	193.810	194	145	255	4070	31.507	2.000	0.082	0.936
ID450684	450684	146	62.076	20.425	19.699	0	292	292	2	1	-10921639	195.190	200	115	255	4099	46.775	2.000	0.130	0.959
ID450685	450685	151	56.027	31.901	21.646	0	292	292	2	1	-10921639	234.143	255	139	255	4917	33.666	4.800	0.141	1.717
ID450682	450682	161	60.952	33.035	13.107	0	292	292	2	1	-10921639	183.143	188	109	255	3846	39.454	2.000	0.141	1.147
ID450683	450683	154	51.330	14.690	18.813	0	292	292	2	1	-10921639	102.952	103	48	206	2162	42.749	2.000	0.153	0.638
ID450681	450681	163	39.453	24.171	11.488	0	292	292	2	1	-10921639	137.238	145	60	182	2882	36.169	2.000	0.123	0.832
ID450708	450708	159	45.803	27.430	25.711	0	293	293	2	1	-10921639	181.952	194	97	255	3821	47.211	7.600	0.093	0.655
ID450709	450709	155	81.705	15.976	32.768	0	293	293	2	1	-10921639	104.810	91	36	255	2201	54.851	2.000	0.316	0.918
ID450706	450706	146	68.121	20.316	19.498	0	293	293	2	1	-10921639	185.810	182	97	255	3902	52.591	2.000	0.162	0.986
ID450707	450707	151	59.330	31.442	22.187	0	293	293	2	1	-10921639	221.476	218	151	255	4651	31.971	7.600	0.131	1.610
ID450704	450704	163	47.052	24.437	12.840	0	293	293	2	1	-10921639	152.429	151	97	212	3201	35.816	2.000	0.146	1.085
ID450705	450705	154	36.655	14.305	19.097	0	293	293	2	1	-10921639	77.857	66	30	163	1635	35.881	2.000	0.171	0.634
ID450710	450710	163	64.207	24.639	13.011	0	294	294	2	1	-10921639	180.286	176	121	255	3786	40.551	7.600	0.159	1.221
ID450711	450711	161	41.576	33.429	12.662	0	294	294	2	1	-10921639	149.286	151	103	218	3135	29.418	2.000	0.109	0.996
ID450716	450716	155	73.186	16.083	32.655	0	294	294	2	1	-10921639	101.238	97	30	230	2126	49.274	2.000	0.311	0.976
ID450714	450714	151	59.995	31.809	21.871	0	294	294	2	1	-10921639	212.762	218	121	255	4468	40.905	4.800	0.138	1.262
ID450715	450715	159	48.909	27.948	25.749	0	294	294	2	1	-10921639	193.571	200	115	255	4065	37.431	7.600	0.125	1.146
ID450712	450712	154	47.318	14.186	18.988	0	294	294	2	1	-10921639	91.381	78	42	176	1919	37.388	2.000	0.194	0.795
ID450713	450713	146	62.387	20.000	19.000	0	294	294	2	1	-10921639	182.286	170	91	255	3828	52.866	3.200	0.151	0.904
ID450702	450702	159	53.463	27.921	24.989	0	295	295	2	1	-10921639	195.571	194	151	255	4107	35.642	2.000	0.103	1.021
ID450703	450703	155	61.123	16.105	32.347	0	295	295	2	1	-10921639	99.667	97	48	200	2093	40.019	2.000	0.259	1.026
ID450700	450700	151	61.160	31.692	22.180	0	295	295	2	1	-10921639	223.048	236	145	255	4684	37.856	4.800	0.150	1.534
ID450701	450701	None	35.751	22.891	25.350	0	295	295	2	1	-10921639	181.143	176	127	255	3804	28.157	2.000	0.063	0.766
ID450698	450698	154	41.707	14.077	18.905	0	295	295	2	1	-10921639	89.762	91	42	170	1885	35.985	2.000	0.154	0.665
ID450699	450699	146	59.242	20.219	19.565	0	295	295	2	1	-10921639	212.048	224	145	255	4453	39.121	7.600	0.149	1.404
ID450696	450696	163	75.171	24.492	12.538	0	295	295	2	1	-10921639	182.286	170	85	255	3828	56.237	4.800	0.201	1.083
ID450697	450697	161	36.805	33.381	13.237	0	295	295	2	1	-10921639	150.286	151	91	182	3156	26.037	4.800	0.107	1.112
ID450722	450722	159	60.286	27.935	25.085	0	296	296	2	1	-10921639	193.810	194	139	255	4070	39.819	7.600	0.113	0.992
ID450723	450723	155	74.124	16.179	32.138	0	296	296	2	1	-10921639	102.190	97	48	236	2146	49.433	2.000	0.284	0.914
ID450720	450720	146	65.450	20.735	19.549	0	296	296	2	1	-10921639	193.333	188	127	255	4060	39.883	7.600	0.148	1.246
ID450721	450721	151	60.005	31.245	21.983	0	296	296	2	1	-10921639	211.619	212	151	255	4444	34.600	7.600	0.129	1.394
ID450718	450718	161	37.164	34.807	15.097	0	296	296	2	1	-10921639	127.429	127	66	200	2676	35.038	7.600	0.100	0.660
ID450719	450719	154	59.922	14.033	18.835	0	296	296	2	1	-10921639	94.048	91	36	218	1975	45.469	2.000	0.233	0.782
ID450717	450717	163	69.765	24.735	13.266	0	296	296	2	1	-10921639	168.476	157	109	248	3538	40.562	7.600	0.193	1.347
ID450726	450726	154	50.764	14.175	18.777	0	297	297	2	1	-10921639	101.048	97	42	182	2122	40.115	2.000	0.188	0.797
ID450727	450727	146	46.743	21.225	19.598	0	297	297	2	1	-10921639	186.619	188	127	255	3919	35.969	7.600	0.091	0.869
ID450724	450724	163	73.504	24.613	12.272	0	297	297	2	1	-10921639	169.571	163	109	255	3561	46.442	7.600	0.180	1.112
ID450725	450725	161	37.621	33.948	13.855	0	297	297	2	1	-10921639	142.571	151	72	188	2994	31.408	3.200	0.115	0.933
ID450730	450730	155	76.354	16.200	32.061	0	297	297	2	1	-10921639	107.905	91	54	242	2266	46.949	2.000	0.299	1.059
ID450728	450728	151	54.222	31.560	21.724	0	297	297	2	1	-10921639	205.476	200	151	255	4315	38.109	7.600	0.124	1.191
ID450729	450729	159	45.373	28.889	23.406	0	297	297	2	1	-10921639	219.619	224	170	255	4612	28.699	4.800	0.102	1.418
ID450740	450740	155	68.750	16.260	31.917	0	298	298	2	1	-10921639	112.857	109	60	242	2370	43.554	2.000	0.256	1.057
ID450738	450738	164	50.182	27.296	25.977	0	298	298	2	1	-10921639	188.714	188	109	255	3963	42.304	2.000	0.104	0.838
ID450739	450739	None	40.175	33.913	31.355	0	298	298	2	1	-10921639	81.048	78	36	127	1702	29.328	7.600	0.239	1.066
ID450736	450736	165	38.425	23.426	24.195	0	298	298	2	1	-10921639	204.571	206	139	255	4296	36.588	6.367	0.081	0.837
ID450737	450737	None	49.046	15.926	24.572	0	298	298	2	1	-10921639	137.143	133	72	255	2880	41.739	2.000	0.138	0.795
ID450734	450734	146	48.280	20.690	19.486	0	298	298	2	1	-10921639	193.333	194	103	255	4060	47.244	7.600	0.091	0.685
ID450735	450735	151	60.133	31.684	22.116	0	298	298	2	1	-10921639	223.476	230	151	255	4693	36.072	4.800	0.147	1.584
ID450732	450732	None	46.616	18.437	18.097	0	298	298	2	1	-10921639	159.905	151	78	255	3358	49.962	6.349	0.086	0.509
ID450733	450733	154	54.157	14.739	18.763	0	298	298	2	1	-10921639	130.857	127	66	255	2748	45.232	2.000	0.120	0.620
ID450731	450731	163	67.738	24.644	12.544	0	298	298	2	1	-10921639	182.238	182	127	255	3827	42.305	2.000	0.160	1.191
ID450742	450742	163	57.842	24.711	12.785	0	299	299	2	1	-10921639	166.333	151	103	236	3493	40.697	7.600	0.132	0.951
ID450743	450743	154	49.862	14.747	18.891	0	299	299	2	1	-10921639	125.857	127	60	218	2643	42.408	2.000	0.130	0.684
ID450741	450741	166	41.723	26.836	9.727	0	299	299	2	1	-10921639	150.762	151	85	255	3166	39.028	7.600	0.074	0.535
ID450748	450748	155	77.483	16.674	31.835	0	299	299	2	1	-10921639	118.143	109	66	255	2481	49.711	2.000	0.287	1.061
ID450746	450746	165	51.997	22.810	24.405	0	299	299	2	1	-10921639	219.000	224	163	255	4599	28.256	2.000	0.108	1.509
ID450747	450747	164	50.265	27.653	26.050	0	299	299	2	1	-10921639	183.238	188	103	255	3848	40.471	2.000	0.109	0.887
ID450744	450744	146	57.148	19.862	19.352	0	299	299	2	1	-10921639	203.714	218	103	255	4278	49.584	7.600	0.132	0.961
ID450745	450745	151	55.158	32.046	21.892	0	299	299	2	1	-10921639	218.429	224	170	255	4587	28.428	6.307	0.125	1.709
ID450756	450756	164	37.129	27.365	25.948	0	300	300	2	1	-10921639	188.667	194	103	236	3962	37.242	3.200	0.081	0.762
ID450757	450757	155	76.901	16.395	31.657	0	300	300	2	1	-10921639	112.286	109	48	255	2358	56.473	2.000	0.276	0.861
ID450754	450754	151	48.991	32.208	22.537	0	300	300	2	1	-10921639	220.857	224	163	255	4638	23.709	4.800	0.132	2.171
ID450755	450755	165	38.970	22.782	24.446	0	300	300	2	1	-10921639	216.762	212	170	255	4552	28.149	6.325	0.081	1.159
ID450752	450752	146	53.295	18.353	18.410	0	300	300	2	1	-10921639	160.524	151	91	242	3371	48.891	2.000	0.112	0.662
ID450753	450753	154	35.382	14.463	18.740	0	300	300	2	1	-10921639	101.810	97	54	206	2138	40.828	2.000	0.094	0.429
ID450750	450750	163	57.942	24.622	13.158	0	300	300	2	1	-10921639	169.524	157	109	255	3560	40.781	2.000	0.122	0.906
ID450751	450751	None	48.837	33.632	12.810	0	300	300	2	1	-10921639	146.143	145	85	224	3069	39.899	2.000	0.132	0.857
ID450749	450749	166	42.632	26.793	9.405	0	300	300	2	1	-10921639	141.619	133	91	212	2974	39.089	7.600	0.097	0.642
ID450758	450758	166	40.500	26.557	10.244	0	301	301	2	1	-10921639	141.810	139	91	200	2978	31.613	7.600	0.111	0.894
ID450759	450759	163	41.871	25.000	12.000	0	301	301	2	1	-10921639	158.286	157	109	212	3324	28.002	6.339	0.146	1.437
ID450764	450764	164	38.421	28.070	25.614	0	301	301	2	1	-10921639	160.048	157	91	230	3361	40.186	2.000	0.088	0.645
ID450765	450765	155	48.758	16.453	31.400	0	301	301	2	1	-10921639	98.667	91	54	157	2072	31.145	2.000	0.234	1.201
ID450762	450762	151	46.569	32.660	23.281	0	301	301	2	1	-10921639	186.238	194	115	236	3911	35.750	7.600	0.130	1.201
ID450763	450763	165	36.288	21.859	25.313	0	301	301	2	1	-10921639	172.714	176	91	224	3627	32.412	7.600	0.090	0.876
ID450760	450760	154	39.652	14.667	18.598	0	301	301	2	1	-10921639	105.714	97	54	188	2220	29.965	2.000	0.126	0.788
ID450761	450761	167	42.161	21.005	19.884	0	301	301	2	1	-10921639	170.381	170	109	248	3578	34.096	7.600	0.075	0.693
ID450772	450772	164	46.018	28.359	26.022	0	302	302	2	1	-10921639	163.619	176	91	224	3436	39.042	2.000	0.122	0.913
ID450773	450773	155	45.281	16.763	31.475	0	302	302	2	1	-10921639	99.905	97	60	151	2098	24.831	4.800	0.245	1.583
ID450770	450770	None	35.531	17.730	24.094	0	302	302	2	1	-10921639	144.333	145	91	200	3031	28.582	4.800	0.111	1.012
ID450771	450771	165	37.346	23.165	25.116	0	302	302	2	1	-10921639	165.333	170	97	218	3472	34.896	2.000	0.073	0.641
ID450768	450768	167	51.925	20.829	20.005	0	302	302	2	1	-10921639	179.952	182	115	248	3779	36.218	7.600	0.104	0.933
ID450769	450769	151	48.351	31.858	22.273	0	302	302	2	1	-10921639	195.905	200	157	230	4114	23.184	4.800	0.147	2.162
ID450766	450766	163	51.088	24.355	12.137	0	302	302	2	1	-10921639	130.524	133	48	212	2741	41.776	2.000	0.156	0.844
ID450767	450767	154	46.619	14.900	18.981	0	302	302	2	1	-10921639	105.333	109	54	176	2212	31.947	2.000	0.180	1.004
ID450774	450774	154	46.131	15.102	18.753	0	303	303	2	1	-10921639	99.619	91	48	170	2092	35.162	2.000	0.173	0.835
ID450775	450775	167	38.158	21.153	20.500	0	303	303	2	1	-10921639	181.143	176	139	236	3804	27.432	7.600	0.091	1.097
ID450776	450776	164	41.288	28.852	24.266	0	303	303	2	1	-10921639	191.190	188	151	224	4015	24.673	4.800	0.096	1.355
ID450777	450777	155	45.256	17.064	30.981	0	303	303	2	1	-10921639	94.333	91	48	133	1981	27.345	4.800	0.242	1.344
ID450782	450782	155	40.261	16.998	31.058	0	304	304	2	1	-10921639	83.619	78	42	133	1756	28.095	4.800	0.235	1.133
ID450780	450780	167	54.516	21.411	20.065	0	304	304	2	1	-10921639	200.762	206	139	255	4216	34.034	4.800	0.137	1.420
ID450781	450781	151	70.604	32.729	22.185	0	304	304	2	1	-10921639	200.905	200	109	255	4219	46.929	4.800	0.173	1.266
ID450778	450778	None	39.375	33.435	13.202	0	304	304	2	1	-10921639	136.238	139	85	182	2861	24.160	6.319	0.137	1.358
ID450779	450779	154	38.360	14.743	18.836	0	304	304	2	1	-10921639	99.333	97	48	170	2086	31.787	2.000	0.124	0.690
ID450783	450783	154	43.836	14.811	18.891	0	305	305	2	1	-10921639	96.143	97	36	170	2019	32.858	2.000	0.153	0.777
ID450786	450786	None	40.276	21.083	25.928	0	305	305	2	1	-10921639	159.762	157	103	206	3355	30.105	4.800	0.118	1.120
ID450787	450787	None	35.315	32.162	28.940	0	305	305	2	1	-10921639	88.857	91	30	151	1866	34.872	2.000	0.135	0.606
ID450784	450784	167	50.118	20.808	19.784	0	305	305	2	1	-10921639	178.381	170	127	242	3746	33.379	7.600	0.104	1.009
ID450785	450785	151	64.908	32.611	21.349	0	305	305	2	1	-10921639	197.619	200	121	255	4150	45.989	4.800	0.169	1.241
ID450794	450794	154	40.467	14.943	18.517	0	306	306	2	1	-10921639	100.810	97	54	176	2117	30.566	2.000	0.169	0.955
ID450795	450795	167	37.253	21.709	19.971	0	306	306	2	1	-10921639	174.857	176	109	224	3672	28.134	7.600	0.080	0.918
ID450796	450796	151	66.802	32.898	22.084	0	306	306	2	1	-10921639	190.952	182	115	255	4010	45.308	2.000	0.159	1.154
ID450790	450790	154	40.411	15.197	18.725	0	307	307	2	1	-10921639	92.333	97	36	170	1939	34.212	2.000	0.153	0.716
ID450791	450791	151	62.668	32.398	22.962	0	307	307	2	1	-10921639	188.905	188	127	242	3967	34.371	2.000	0.167	1.570
ID450789	450789	None	38.630	24.484	12.834	0	307	307	2	1	-10921639	132.762	127	78	182	2788	27.519	4.800	0.133	1.132
ID450792	450792	None	36.911	33.702	12.860	0	308	308	2	1	-10921639	116.048	121	60	176	2437	32.222	2.000	0.125	0.799
ID450793	450793	151	68.950	31.960	22.675	0	308	308	2	1	-10921639	203.095	206	115	255	4265	40.209	6.327	0.173	1.489
ID450788	450788	151	53.591	32.235	21.629	0	309	309	2	1	-10921639	197.286	194	133	255	4143	36.632	4.800	0.126	1.208
ID450802	450802	151	56.642	32.705	21.635	0	310	310	2	1	-10921639	193.476	206	115	255	4063	38.443	4.800	0.175	1.497
ID450798	450798	151	47.578	31.479	22.514	0	311	311	2	1	-10921639	175.000	176	133	255	3675	33.119	7.600	0.097	0.936
ID450799	450799	None	42.688	23.855	24.280	0	311	311	2	1	-10921639	173.000	170	127	248	3633	27.122	3.200	0.092	1.074
ID450797	450797	168	50.010	24.572	12.693	0	311	311	2	1	-10921639	154.714	145	103	242	3249	32.794	2.000	0.123	1.030
ID450800	450800	168	40.271	24.712	13.114	0	312	312	2	1	-10921639	150.143	145	109	206	3153	24.729	7.600	0.110	1.205
ID450801	450801	151	56.987	31.549	23.102	0	312	312	2	1	-10921639	185.429	182	109	255	3894	40.650	4.800	0.142	1.134
ID450813	450813	151	43.292	31.481	22.522	0	313	313	2	1	-10921639	171.286	170	121	236	3597	30.817	2.000	0.108	1.081
ID450803	450803	169	37.984	18.730	23.062	0	314	314	2	1	-10921639	146.952	139	109	212	3086	26.368	7.600	0.090	0.923
ID450804	450804	151	46.344	32.141	22.706	0	314	314	2	1	-10921639	159.714	163	103	218	3354	28.909	6.301	0.134	1.307
ID450806	450806	169	50.285	18.486	22.755	0	315	315	2	1	-10921639	150.429	145	72	218	3159	37.214	2.000	0.165	1.142
ID450807	450807	151	38.676	30.496	23.468	0	315	315	2	1	-10921639	173.000	170	145	224	3633	23.056	7.600	0.088	1.216
ID450805	450805	170	43.501	24.070	12.772	0	315	315	2	1	-10921639	144.333	145	91	176	3031	23.894	4.800	0.166	1.720
ID450808	450808	171	43.593	24.335	23.859	0	315	315	2	1	-10921639	176.190	176	121	242	3700	30.629	2.000	0.098	1.031
ID450812	450812	171	35.196	24.559	24.938	0	316	316	2	1	-10921639	161.333	157	109	218	3388	28.225	6.358	0.098	1.020
ID450810	450810	172	41.122	33.518	19.546	0	316	316	2	1	-10921639	133.381	139	72	212	2801	40.446	2.000	0.124	0.727
ID450811	450811	169	47.901	18.425	23.024	0	316	316	2	1	-10921639	140.095	133	85	218	2942	39.666	2.000	0.129	0.808
ID450809	450809	170	38.858	24.445	12.456	0	316	316	2	1	-10921639	127.048	121	66	188	2668	36.128	2.000	0.137	0.849
ID450814	450814	172	35.925	33.426	21.007	0	317	317	2	1	-10921639	151.000	151	115	194	3171	23.257	4.800	0.110	1.291
ID450815	450815	169	53.344	17.760	23.274	0	317	317	2	1	-10921639	139.238	127	85	206	2924	29.131	2.000	0.169	1.381
ID450816	450816	171	35.537	24.641	23.747	0	317	317	2	1	-10921639	169.714	163	133	230	3564	24.567	7.600	0.108	1.344
ID450818	450818	None	44.241	17.689	22.850	0	319	319	2	1	-10921639	134.286	133	97	194	2820	26.123	7.600	0.149	1.332
ID450819	450819	None	37.860	22.043	26.743	0	319	319	2	1	-10921639	116.238	127	42	176	2441	37.859	2.000	0.124	0.678
ID450817	450817	None	37.886	25.094	11.289	0	319	319	2	1	-10921639	115.714	121	66	194	2430	34.308	2.000	0.110	0.671
ID450825	450825	173	35.256	31.634	22.854	0	320	320	2	1	-10921639	151.476	157	91	230	3181	30.129	2.000	0.101	0.921
ID450820	450820	173	57.366	32.235	22.854	0	321	321	2	1	-10921639	165.762	163	91	242	3481	32.547	4.800	0.157	1.382
ID450821	450821	173	39.078	32.224	21.819	0	322	322	2	1	-10921639	158.095	170	109	200	3320	26.254	4.800	0.123	1.317
ID450822	450822	173	36.405	31.864	23.272	0	323	323	2	1	-10921639	157.000	163	78	200	3297	28.457	2.000	0.102	1.017
ID450823	450823	None	35.374	24.621	23.610	0	323	323	2	1	-10921639	176.190	176	133	224	3700	25.428	6.061	0.088	1.123
ID450826	450826	173	39.495	31.586	22.902	0	324	324	2	1	-10921639	151.905	151	78	224	3190	36.548	6.130	0.105	0.790
ID450824	450824	173	54.191	31.552	22.904	0	325	325	2	1	-10921639	146.571	151	72	248	3078	47.664	2.000	0.130	0.707
ID450827	450827	173	45.633	31.585	22.816	0	326	326	2	1	-10921639	145.143	139	97	224	3048	35.235	2.000	0.124	0.906
ID450828	450828	173	39.405	31.598	22.983	0	327	327	2	1	-10921639	154.190	151	97	224	3238	30.914	2.000	0.094	0.858
ID450829	450829	173	55.453	31.624	23.069	0	328	328	2	1	-10921639	159.000	163	109	248	3339	35.255	2.000	0.145	1.142
ID450832	450832	173	45.249	31.377	22.983	0	329	329	2	1	-10921639	167.476	163	121	236	3517	26.174	6.363	0.119	1.360
ID450830	450830	173	38.580	31.394	23.052	0	330	330	2	1	-10921639	166.619	163	121	224	3499	25.619	6.299	0.099	1.170
ID450831	450831	None	42.717	24.559	23.807	0	330	330	2	1	-10921639	173.619	170	133	230	3646	27.623	4.800	0.117	1.313
ID450835	450835	173	39.353	31.909	23.129	0	331	331	2	1	-10921639	145.429	145	78	206	3054	28.640	2.000	0.091	0.843
ID450833	450833	173	53.698	32.171	23.120	0	332	332	2	1	-10921639	164.905	163	115	242	3463	32.223	4.800	0.140	1.260
ID450834	450834	173	37.577	32.259	23.297	0	333	333	2	1	-10921639	161.000	163	127	206	3381	22.309	4.800	0.116	1.503
ID450836	450836	173	52.056	32.043	23.171	0	334	334	2	1	-10921639	153.952	151	85	212	3233	29.059	4.800	0.162	1.480
ID450838	450838	None	36.529	23.929	24.267	0	335	335	2	1	-10921639	147.857	145	115	182	3105	21.664	2.000	0.099	1.230
ID450837	450837	173	41.928	31.868	23.230	0	335	335	2	1	-10921639	147.190	151	103	194	3091	22.846	4.800	0.140	1.585
ID450841	450841	173	44.097	31.840	22.849	0	336	336	2	1	-10921639	166.571	163	115	224	3498	26.273	4.800	0.122	1.374
ID450842	450842	174	41.289	29.211	16.683	0	337	337	2	1	-10921639	167.143	163	127	230	3510	25.488	2.000	0.107	1.265
ID450843	450843	173	47.810	32.307	22.390	0	337	337	2	1	-10921639	163.714	163	121	255	3438	34.372	2.000	0.118	1.005
ID450850	450850	173	52.035	32.082	22.330	0	338	338	2	1	-10921639	161.476	157	109	218	3391	33.983	2.000	0.137	1.145
ID450851	450851	None	46.579	31.045	26.029	0	338	338	2	1	-10921639	152.762	151	85	206	3208	32.581	2.000	0.139	1.143
ID450848	450848	None	36.202	27.175	10.884	0	338	338	2	1	-10921639	125.286	127	78	182	2631	26.428	6.214	0.126	1.059
ID450849	450849	174	35.973	28.078	16.258	0	338	338	2	1	-10921639	150.000	145	109	224	3150	26.274	2.000	0.071	0.756
ID450846	450846	None	45.387	24.197	22.978	0	339	339	2	1	-10921639	174.619	163	139	236	3667	27.935	2.000	0.096	1.095
ID450847	450847	173	45.335	31.201	23.289	0	339	339	2	1	-10921639	175.048	182	127	218	3676	25.374	4.800	0.117	1.446
ID450844	450844	175	42.541	18.799	17.215	0	339	339	2	1	-10921639	104.190	103	42	176	2188	37.431	2.000	0.137	0.670
ID450845	450845	174	39.477	28.392	17.372	0	339	339	2	1	-10921639	163.667	151	127	218	3437	29.505	2.000	0.094	0.954
ID450839	450839	175	44.639	19.340	17.340	0	340	340	2	1	-10921639	104.190	103	48	188	2188	41.636	2.000	0.141	0.620
ID450840	450840	173	44.618	31.297	22.814	0	340	340	2	1	-10921639	166.571	157	115	212	3498	28.253	2.000	0.119	1.253
