# Supplementary material for: Progressive enhancement of kinetic proofreading in T cell antigen discrimination from receptor activation to DAG generation
Source: eLife. 2022 Sep 20;11:e75263. doi: 10.7554/eLife.75263 (PMC9536835; doi:10.7554/eLife.75263)
Supplement: Figure 5—source data 1. — Each data table is the TrackMate ‘spot-statistics’ output of one cell over four cycles of blue-light illumination (frames 0–40, 100–140, 200–240, and 300–340, with 3 s interval between frames). We calculated the lifetime of TrackIDs that existed at the start of each period of blue-light illumination that did not last for the full period and fit the resulting lifetime distributions using custom Python scripts available at https://github.com/dbritain/KP-paper (copy archived at swh:1:rev:167fa456901903740f0f3ee6a3e5324bc45207ea, Britain, 2022). [file elife-75263-fig5-data1.zip › Fig5SourceData/ZAP/zap2/cell10.csv]

Label	ID	TRACK_ID	QUALITY	POSITION_X	POSITION_Y	POSITION_Z	POSITION_T	FRAME	RADIUS	VISIBILITY	MANUAL_COLOR	MEAN_INTENSITY	MEDIAN_INTENSITY	MIN_INTENSITY	MAX_INTENSITY	TOTAL_INTENSITY	STANDARD_DEVIATION	ESTIMATED_DIAMETER	CONTRAST	SNR
ID479479	479479	0	54.625	25.023	8.123	0	0	0	2	1	-10921639	140.143	130	88	230	2943	40.975	2.000	0.151	0.900
ID479485	479485	1	67.843	21.155	20.820	0	0	0	2	1	-10921639	163.619	154	85	248	3436	47.846	7.600	0.165	0.970
ID479484	479484	2	43.002	24.556	18.607	0	0	0	2	1	-10921639	142.333	136	85	218	2989	37.931	7.600	0.141	0.925
ID479483	479483	None	39.551	8.302	15.769	0	0	0	2	1	-10921639	112.524	115	48	191	2363	41.225	2.000	0.105	0.521
ID479482	479482	None	43.196	21.899	12.316	0	0	0	2	1	-10921639	163.810	151	115	245	3440	39.316	2.000	0.067	0.525
ID479481	479481	3	51.438	11.467	11.525	0	0	0	2	1	-10921639	178.619	173	115	255	3751	38.831	7.600	0.126	1.030
ID479480	479480	4	64.222	17.739	9.635	0	0	0	2	1	-10921639	193.905	182	133	255	4072	41.353	2.000	0.129	1.069
ID479495	479495	2	52.151	23.975	19.262	0	1	1	2	1	-10921639	151.143	136	97	233	3174	38.782	7.600	0.128	0.887
ID479494	479494	3	41.107	11.114	11.191	0	1	1	2	1	-10921639	153.667	148	103	221	3227	31.623	4.800	0.125	1.080
ID479493	479493	4	60.903	17.772	9.956	0	1	1	2	1	-10921639	192.333	182	136	251	4039	37.896	2.000	0.114	1.042
ID479492	479492	0	65.550	24.971	7.954	0	1	1	2	1	-10921639	135.905	136	57	245	2854	45.709	2.000	0.169	0.860
ID479496	479496	1	49.793	20.658	20.686	0	1	1	2	1	-10921639	157.714	148	103	230	3312	37.074	7.600	0.154	1.136
ID479487	479487	0	35.851	25.575	8.044	0	2	2	2	1	-10921639	119.476	118	69	176	2509	30.730	7.600	0.136	0.928
ID479491	479491	2	57.899	23.983	19.238	0	2	2	2	1	-10921639	155.524	145	97	233	3266	36.825	2.000	0.160	1.165
ID479490	479490	3	46.635	11.708	10.996	0	2	2	2	1	-10921639	150.238	145	109	224	3155	28.683	2.000	0.113	1.063
ID479489	479489	4	41.375	17.241	10.335	0	2	2	2	1	-10921639	165.429	170	106	215	3474	31.568	3.200	0.095	0.911
ID479488	479488	None	37.023	23.826	9.415	0	2	2	2	1	-10921639	151.095	151	97	227	3173	30.081	4.800	0.123	1.101
ID479471	479471	2	49.139	24.371	19.312	0	3	3	2	1	-10921639	160.000	157	118	212	3360	27.320	4.800	0.148	1.508
ID479470	479470	4	35.609	17.289	10.965	0	3	3	2	1	-10921639	164.429	160	127	230	3453	26.301	2.000	0.073	0.853
ID479469	479469	3	41.572	11.609	11.201	0	3	3	2	1	-10921639	151.143	151	100	218	3174	27.753	2.000	0.109	1.071
ID479468	479468	0	43.782	25.625	7.825	0	3	3	2	1	-10921639	118.667	109	75	200	2492	34.239	2.000	0.138	0.841
ID479502	479502	2	42.376	24.615	19.085	0	4	4	2	1	-10921639	135.762	145	75	209	2851	33.409	2.000	0.130	0.934
ID479501	479501	3	36.810	11.022	10.900	0	4	4	2	1	-10921639	137.714	139	94	191	2892	25.188	4.800	0.116	1.136
ID479500	479500	4	37.700	17.200	10.508	0	4	4	2	1	-10921639	153.286	145	103	206	3219	31.281	2.000	0.081	0.735
ID479499	479499	0	46.549	24.914	8.458	0	4	4	2	1	-10921639	132.524	130	75	191	2783	30.530	2.000	0.167	1.241
ID479478	479478	2	47.932	24.202	19.162	0	5	5	2	1	-10921639	141.714	139	97	230	2976	31.233	2.000	0.122	0.986
ID479498	479498	2	46.248	24.537	19.994	0	6	6	2	1	-10921639	129.095	124	88	209	2711	30.274	4.800	0.171	1.244
ID479497	479497	3	39.725	11.047	10.917	0	6	6	2	1	-10921639	134.476	127	81	182	2824	26.557	6.048	0.128	1.148
ID479474	479474	2	39.171	25.011	19.242	0	7	7	2	1	-10921639	130.762	124	91	170	2746	21.762	4.800	0.150	1.565
ID479473	479473	5	42.465	17.373	10.663	0	7	7	2	1	-10921639	164.429	166	106	224	3453	31.157	2.000	0.096	0.926
ID479472	479472	3	39.471	11.079	11.235	0	7	7	2	1	-10921639	139.143	139	78	200	2922	27.385	2.000	0.129	1.159
ID479475	479475	5	37.284	17.155	10.050	0	8	8	2	1	-10921639	178.857	170	154	239	3756	21.350	4.800	0.102	1.555
ID479477	479477	2	48.446	24.845	19.770	0	8	8	2	1	-10921639	131.524	133	72	194	2762	32.485	4.800	0.183	1.255
ID479476	479476	3	36.208	10.033	12.821	0	8	8	2	1	-10921639	139.667	136	94	194	2933	27.071	4.800	0.127	1.164
ID479486	479486	2	53.264	24.984	19.650	0	9	9	2	1	-10921639	137.714	130	72	206	2892	34.578	4.800	0.201	1.331
ID479503	479503	2	41.011	24.930	19.434	0	10	10	2	1	-10921639	127.095	124	94	182	2669	23.272	4.800	0.161	1.513
ID479504	479504	None	35.094	17.764	11.086	0	11	11	2	1	-10921639	167.524	170	121	242	3518	29.282	7.600	0.070	0.753
ID479511	479511	2	35.505	24.902	19.059	0	12	12	2	1	-10921639	123.048	127	72	176	2584	27.449	2.000	0.125	0.999
ID479506	479506	2	44.440	24.719	18.727	0	13	13	2	1	-10921639	113.905	121	42	176	2392	39.031	2.000	0.158	0.798
ID479505	479505	6	39.963	16.009	13.261	0	13	13	2	1	-10921639	164.048	160	124	248	3445	30.347	7.600	0.079	0.794
ID479510	479510	2	41.609	24.036	18.834	0	14	14	2	1	-10921639	121.000	133	60	176	2541	34.825	2.000	0.137	0.835
ID479509	479509	6	36.491	16.506	13.532	0	14	14	2	1	-10921639	159.810	148	109	230	3356	34.307	2.000	0.065	0.566
ID479507	479507	6	46.307	16.325	12.951	0	15	15	2	1	-10921639	176.333	166	133	227	3703	29.852	7.600	0.106	1.131
ID479508	479508	2	39.697	24.085	18.887	0	15	15	2	1	-10921639	117.619	127	63	179	2470	30.761	2.000	0.138	0.928
ID479513	479513	2	35.580	24.160	19.015	0	16	16	2	1	-10921639	113.714	112	63	197	2388	30.368	2.000	0.108	0.729
ID479512	479512	None	38.446	18.579	6.990	0	16	16	2	1	-10921639	140.524	145	78	194	2951	27.235	4.800	0.130	1.186
ID479515	479515	2	42.940	24.597	18.981	0	17	17	2	1	-10921639	104.429	103	51	197	2193	39.958	2.000	0.140	0.644
ID479514	479514	6	47.900	15.487	13.154	0	17	17	2	1	-10921639	178.286	182	133	245	3744	30.842	2.000	0.101	1.056
ID479518	479518	2	46.948	24.614	18.798	0	18	18	2	1	-10921639	118.857	124	54	206	2496	40.537	2.000	0.178	0.886
ID479517	479517	6	35.746	15.542	13.330	0	18	18	2	1	-10921639	172.286	173	133	221	3618	25.466	6.318	0.090	1.114
ID479519	479519	6	40.752	16.047	13.778	0	19	19	2	1	-10921639	161.952	157	109	227	3401	30.943	2.000	0.079	0.768
ID479516	479516	2	37.115	24.875	18.288	0	20	20	2	1	-10921639	125.524	130	72	170	2636	25.951	6.317	0.140	1.191
ID479522	479522	2	52.929	24.494	18.672	0	21	21	2	1	-10921639	130.429	130	66	191	2739	37.881	2.000	0.171	1.005
ID479521	479521	None	41.005	15.291	10.408	0	21	21	2	1	-10921639	165.952	160	133	233	3485	30.764	4.800	0.097	0.956
ID479520	479520	7	38.163	18.873	6.078	0	21	21	2	1	-10921639	120.714	124	63	166	2535	29.576	2.000	0.143	1.023
ID479523	479523	7	35.619	18.648	7.239	0	22	22	2	1	-10921639	141.476	148	100	185	2971	26.907	4.800	0.132	1.223
ID479524	479524	2	51.658	24.138	18.238	0	22	22	2	1	-10921639	138.190	136	91	203	2902	32.287	7.600	0.146	1.091
ID479526	479526	2	39.059	24.723	18.195	0	23	23	2	1	-10921639	130.571	136	81	185	2742	28.776	6.330	0.160	1.249
ID479525	479525	None	35.053	10.568	13.383	0	23	23	2	1	-10921639	135.095	133	91	179	2837	23.962	2.000	0.100	1.026
ID479528	479528	2	44.632	25.026	18.233	0	24	24	2	1	-10921639	126.714	127	72	179	2661	27.152	4.800	0.171	1.362
ID479534	479534	2	54.277	24.735	18.436	0	25	25	2	1	-10921639	136.381	145	75	224	2864	39.687	4.800	0.192	1.105
ID479533	479533	None	35.539	25.848	15.476	0	25	25	2	1	-10921639	121.810	124	60	173	2558	37.575	2.000	0.122	0.707
ID479527	479527	2	38.835	24.651	18.544	0	26	26	2	1	-10921639	103.619	103	30	179	2176	43.947	2.000	0.126	0.527
ID479531	479531	2	51.973	24.888	18.136	0	27	27	2	1	-10921639	121.190	127	48	191	2545	38.053	2.000	0.155	0.856
ID479530	479530	None	35.235	25.982	14.832	0	27	27	2	1	-10921639	118.714	124	54	176	2493	34.325	6.376	0.112	0.698
ID479529	479529	None	41.047	15.759	14.156	0	27	27	2	1	-10921639	161.571	157	112	236	3393	31.200	2.000	0.071	0.689
ID479532	479532	2	40.811	24.566	17.691	0	28	28	2	1	-10921639	120.048	127	48	188	2521	38.553	6.317	0.154	0.829
ID479542	479542	None	48.260	24.814	17.982	0	30	30	2	1	-10921639	116.524	121	36	197	2447	40.668	2.000	0.154	0.765
ID479541	479541	None	37.932	19.526	17.048	0	30	30	2	1	-10921639	160.810	160	124	227	3377	29.913	6.101	0.094	0.922
ID479540	479540	9	40.385	19.791	6.043	0	30	30	2	1	-10921639	140.190	148	63	182	2944	33.780	4.800	0.146	1.058
ID479539	479539	None	37.347	24.594	8.966	0	31	31	2	1	-10921639	114.476	133	39	160	2404	38.175	2.000	0.136	0.719
ID479538	479538	9	53.838	20.581	6.099	0	31	31	2	1	-10921639	131.286	139	42	255	2757	51.582	7.600	0.147	0.652
ID479546	479546	None	42.538	24.625	18.043	0	32	32	2	1	-10921639	115.095	127	51	179	2417	36.468	2.000	0.161	0.877
ID479545	479545	None	41.039	18.711	17.154	0	32	32	2	1	-10921639	165.905	166	115	209	3484	26.306	7.600	0.107	1.214
ID479544	479544	9	38.135	20.514	6.582	0	32	32	2	1	-10921639	128.476	121	57	200	2698	36.002	2.000	0.121	0.768
ID479537	479537	None	36.133	14.170	11.743	0	33	33	2	1	-10921639	163.333	166	115	221	3430	30.519	7.600	0.080	0.796
ID479543	479543	8	48.777	24.601	17.874	0	34	34	2	1	-10921639	115.952	124	36	194	2435	45.227	2.000	0.157	0.695
ID479535	479535	None	42.443	10.886	11.793	0	35	35	2	1	-10921639	141.429	139	78	197	2970	28.786	4.800	0.158	1.339
ID479536	479536	8	45.728	24.503	18.054	0	35	35	2	1	-10921639	114.238	127	45	194	2399	43.843	2.000	0.159	0.713
ID479547	479547	8	44.860	24.555	18.070	0	36	36	2	1	-10921639	112.048	124	45	191	2353	39.992	2.000	0.162	0.783
ID479555	479555	10	35.875	20.867	17.450	0	37	37	2	1	-10921639	151.952	151	109	221	3191	26.789	2.000	0.080	0.839
ID479556	479556	8	59.013	25.118	17.831	0	37	37	2	1	-10921639	114.952	121	42	215	2414	46.810	2.000	0.163	0.688
ID479549	479549	8	57.176	25.032	17.547	0	38	38	2	1	-10921639	117.286	127	45	206	2463	47.421	2.000	0.188	0.785
ID479548	479548	10	37.370	20.054	17.790	0	38	38	2	1	-10921639	150.095	148	88	209	3152	27.842	4.800	0.145	1.363
ID479571	479571	8	59.166	24.581	17.611	0	39	39	2	1	-10921639	119.190	121	39	197	2503	48.769	2.000	0.214	0.863
ID479570	479570	11	36.789	13.838	12.999	0	39	39	2	1	-10921639	170.476	163	139	242	3580	22.851	4.800	0.088	1.202
ID479551	479551	8	52.714	24.848	17.786	0	40	40	2	1	-10921639	107.333	115	42	182	2254	40.967	2.000	0.178	0.793
ID479550	479550	11	36.235	11.244	13.522	0	40	40	2	1	-10921639	118.857	118	54	176	2496	32.175	4.800	0.150	0.961
ID479554	479554	None	39.117	19.282	18.608	0	41	41	2	1	-10921639	112.429	112	48	173	2361	38.926	2.000	0.104	0.545
ID479553	479553	8	39.317	24.568	17.795	0	41	41	2	1	-10921639	102.429	106	39	160	2151	39.138	2.000	0.152	0.690
ID479552	479552	11	38.898	13.136	11.244	0	41	41	2	1	-10921639	145.810	145	94	212	3062	27.905	7.600	0.123	1.144
ID479565	479565	8	41.647	24.435	17.863	0	42	42	2	1	-10921639	116.571	124	57	160	2448	29.597	2.000	0.155	1.060
ID479564	479564	11	40.347	13.730	12.192	0	42	42	2	1	-10921639	171.667	173	136	212	3605	20.497	4.800	0.125	1.859
ID479557	479557	8	40.719	24.190	17.776	0	43	43	2	1	-10921639	115.095	124	54	166	2417	31.122	2.000	0.165	1.046
ID479559	479559	None	40.002	17.054	17.246	0	44	44	2	1	-10921639	153.857	148	109	218	3231	25.675	4.800	0.131	1.386
ID479558	479558	None	41.485	13.062	11.998	0	44	44	2	1	-10921639	163.905	166	124	206	3442	22.230	7.600	0.132	1.725
ID479560	479560	8	44.209	24.735	17.377	0	44	44	2	1	-10921639	120.286	133	45	170	2526	37.845	2.000	0.174	0.943
ID479569	479569	8	40.471	24.501	17.576	0	45	45	2	1	-10921639	107.286	109	39	179	2253	43.185	2.000	0.161	0.688
ID479567	479567	8	47.378	24.573	17.854	0	46	46	2	1	-10921639	98.952	100	30	182	2078	45.504	2.000	0.157	0.589
ID479566	479566	None	36.955	14.645	15.637	0	46	46	2	1	-10921639	158.143	157	106	206	3321	25.013	4.800	0.124	1.398
ID479568	479568	8	60.645	24.151	17.946	0	47	47	2	1	-10921639	125.095	139	63	200	2627	43.652	2.000	0.200	0.956
ID479573	479573	8	52.471	24.263	17.662	0	48	48	2	1	-10921639	125.095	130	54	194	2627	40.859	2.000	0.201	1.027
ID479572	479572	12	41.767	14.064	11.634	0	48	48	2	1	-10921639	166.810	170	136	230	3503	24.821	7.600	0.113	1.362
ID479563	479563	8	56.774	24.118	17.893	0	49	49	2	1	-10921639	129.524	133	57	194	2720	39.096	2.000	0.196	1.086
ID479562	479562	12	41.657	13.811	11.288	0	49	49	2	1	-10921639	166.524	170	115	230	3497	27.005	7.600	0.107	1.192
ID479561	479561	None	43.453	22.872	9.007	0	49	49	2	1	-10921639	133.667	130	66	197	2807	34.996	2.000	0.139	0.931
ID479575	479575	8	44.511	24.179	18.014	0	50	50	2	1	-10921639	123.476	136	51	179	2593	37.231	2.000	0.141	0.819
ID479574	479574	None	46.280	11.672	14.648	0	50	50	2	1	-10921639	131.190	124	69	194	2755	33.108	2.000	0.151	1.038
ID479582	479582	8	47.697	24.108	18.110	0	51	51	2	1	-10921639	137.952	142	81	206	2897	33.951	4.800	0.179	1.234
ID479581	479581	12	40.738	14.231	11.375	0	51	51	2	1	-10921639	171.190	166	124	248	3595	31.583	6.271	0.103	1.009
ID479577	479577	8	42.568	24.008	17.948	0	52	52	2	1	-10921639	133.429	136	75	185	2802	31.086	2.000	0.145	1.089
ID479576	479576	12	35.594	13.436	11.420	0	52	52	2	1	-10921639	147.000	154	75	203	3087	34.430	4.800	0.107	0.823
ID479579	479579	12	44.372	14.323	11.867	0	53	53	2	1	-10921639	170.190	166	121	248	3574	30.805	4.800	0.117	1.154
ID479578	479578	13	39.884	15.050	5.522	0	53	53	2	1	-10921639	109.952	100	63	179	2309	30.549	2.000	0.133	0.847
ID479580	479580	8	52.552	24.327	18.164	0	53	53	2	1	-10921639	131.952	133	72	191	2771	36.638	2.000	0.182	1.110
ID479594	479594	8	46.761	23.999	17.738	0	54	54	2	1	-10921639	131.048	124	78	191	2752	35.021	2.000	0.150	0.975
ID479593	479593	12	36.022	14.234	11.451	0	54	54	2	1	-10921639	160.143	160	109	212	3363	30.002	2.000	0.092	0.903
ID479592	479592	13	47.203	15.195	5.947	0	54	54	2	1	-10921639	125.524	124	66	206	2636	33.157	2.000	0.144	0.955
ID479595	479595	13	36.010	14.970	5.587	0	55	55	2	1	-10921639	127.857	130	78	179	2685	24.725	4.800	0.120	1.110
ID479597	479597	8	49.616	24.187	18.090	0	55	55	2	1	-10921639	137.905	139	75	185	2896	30.435	2.000	0.168	1.302
ID479596	479596	14	37.823	22.723	9.093	0	55	55	2	1	-10921639	136.381	124	78	185	2864	32.934	6.371	0.117	0.866
ID479599	479599	12	41.081	13.895	11.567	0	56	56	2	1	-10921639	171.429	170	133	215	3600	24.186	6.133	0.112	1.431
ID479598	479598	14	41.558	23.317	9.113	0	56	56	2	1	-10921639	136.238	145	78	185	2861	30.020	2.000	0.133	1.062
ID479600	479600	8	66.337	24.087	17.568	0	56	56	2	1	-10921639	154.667	157	57	230	3248	46.541	2.000	0.207	1.142
ID479591	479591	8	55.232	24.235	17.522	0	57	57	2	1	-10921639	154.619	151	78	218	3247	41.798	4.800	0.184	1.150
ID479590	479590	12	44.038	14.670	12.029	0	57	57	2	1	-10921639	176.190	173	148	227	3700	23.090	4.800	0.119	1.618
ID479589	479589	14	50.084	23.203	9.464	0	57	57	2	1	-10921639	141.048	139	72	221	2962	36.835	2.000	0.146	0.975
ID479588	479588	13	51.388	15.125	5.982	0	57	57	2	1	-10921639	115.381	112	63	197	2423	36.623	2.000	0.165	0.890
ID479583	479583	13	45.188	14.605	5.953	0	58	58	2	1	-10921639	108.857	103	57	218	2286	38.062	2.000	0.133	0.671
ID479587	479587	8	59.990	24.812	17.756	0	58	58	2	1	-10921639	144.095	157	63	236	3026	46.772	4.800	0.188	0.973
ID479586	479586	15	36.838	11.969	13.748	0	58	58	2	1	-10921639	151.952	160	100	203	3191	29.451	7.600	0.133	1.211
ID479585	479585	12	42.620	14.589	11.774	0	58	58	2	1	-10921639	182.476	182	151	221	3832	19.881	6.058	0.120	1.974
ID479584	479584	14	65.736	23.152	8.897	0	58	58	2	1	-10921639	162.810	160	103	248	3419	39.008	2.000	0.178	1.264
ID479605	479605	8	56.835	24.377	17.681	0	59	59	2	1	-10921639	167.905	163	109	233	3526	36.681	4.800	0.164	1.291
ID479604	479604	15	35.514	12.308	13.083	0	59	59	2	1	-10921639	147.762	151	72	194	3103	35.060	6.331	0.109	0.827
ID479603	479603	12	35.094	15.098	11.804	0	59	59	2	1	-10921639	183.619	179	142	221	3856	17.926	7.600	0.107	1.981
ID479602	479602	14	50.680	23.182	8.912	0	59	59	2	1	-10921639	162.381	170	91	224	3410	34.491	7.600	0.144	1.185
ID479601	479601	13	50.134	14.700	5.741	0	59	59	2	1	-10921639	123.524	118	69	221	2594	37.492	2.000	0.127	0.742
ID479607	479607	14	58.735	22.755	8.929	0	60	60	2	1	-10921639	167.762	170	91	255	3523	43.343	6.348	0.133	0.909
ID479606	479606	13	57.138	15.105	5.700	0	60	60	2	1	-10921639	142.524	139	85	209	2993	37.645	2.000	0.177	1.137
ID479609	479609	8	64.554	24.576	18.115	0	60	60	2	1	-10921639	159.619	166	78	255	3352	46.041	4.800	0.185	1.082
ID479608	479608	12	47.467	14.154	11.214	0	60	60	2	1	-10921639	182.143	200	109	233	3825	40.057	2.000	0.102	0.843
ID479615	479615	14	48.559	23.466	8.889	0	61	61	2	1	-10921639	161.143	160	109	233	3384	31.155	6.332	0.126	1.157
ID479614	479614	13	35.650	15.720	4.910	0	61	61	2	1	-10921639	120.190	118	72	163	2524	23.784	4.800	0.147	1.298
ID479617	479617	8	56.999	24.746	17.767	0	61	61	2	1	-10921639	147.952	157	81	227	3107	45.412	2.000	0.155	0.875
ID479616	479616	12	55.703	12.273	13.058	0	61	61	2	1	-10921639	167.810	170	97	245	3524	43.339	7.600	0.140	0.948
ID479613	479613	8	65.792	24.136	17.840	0	62	62	2	1	-10921639	160.524	166	78	251	3371	47.028	2.000	0.175	1.015
ID479612	479612	12	51.278	11.759	13.584	0	62	62	2	1	-10921639	160.762	157	109	242	3376	35.911	2.000	0.139	1.090
ID479611	479611	16	38.872	14.891	11.193	0	62	62	2	1	-10921639	191.476	191	145	224	4021	22.198	4.800	0.094	1.489
ID479610	479610	14	51.303	22.828	8.734	0	62	62	2	1	-10921639	165.476	157	94	251	3475	40.339	6.377	0.102	0.759
ID479619	479619	12	60.588	11.935	13.813	0	63	63	2	1	-10921639	156.857	148	100	255	3294	42.595	2.000	0.145	0.932
ID479618	479618	16	44.457	13.945	10.905	0	63	63	2	1	-10921639	181.714	185	133	239	3816	29.121	7.600	0.097	1.103
ID479620	479620	8	50.735	24.038	18.109	0	63	63	2	1	-10921639	155.048	154	109	218	3256	29.974	4.800	0.149	1.342
ID479623	479623	12	63.832	12.102	13.541	0	64	64	2	1	-10921639	182.524	182	109	248	3833	45.715	7.600	0.160	1.104
ID479622	479622	14	45.241	23.132	9.111	0	64	64	2	1	-10921639	171.524	166	112	255	3602	33.643	2.000	0.094	0.874
ID479621	479621	17	41.060	14.779	5.669	0	64	64	2	1	-10921639	137.714	133	100	191	2892	28.412	2.000	0.096	0.850
ID479625	479625	8	48.459	24.373	17.951	0	64	64	2	1	-10921639	155.905	160	91	206	3274	29.612	4.800	0.153	1.400
ID479624	479624	None	36.084	23.271	14.083	0	64	64	2	1	-10921639	170.048	166	130	218	3571	23.804	2.000	0.078	1.037
ID479630	479630	8	61.684	24.234	17.520	0	65	65	2	1	-10921639	162.190	151	100	255	3406	42.919	2.000	0.160	1.041
ID479629	479629	12	59.826	11.890	13.997	0	65	65	2	1	-10921639	172.048	176	115	255	3613	37.496	7.600	0.148	1.183
ID479628	479628	16	52.972	14.240	11.378	0	65	65	2	1	-10921639	185.857	179	115	255	3903	41.455	2.000	0.115	0.921
ID479627	479627	14	43.013	23.485	9.486	0	65	65	2	1	-10921639	169.143	170	109	255	3552	36.012	2.000	0.078	0.684
ID479626	479626	17	43.174	14.699	5.606	0	65	65	2	1	-10921639	138.952	142	94	215	2918	30.094	2.000	0.112	0.929
ID479637	479637	None	41.007	16.920	18.246	0	66	66	2	1	-10921639	142.286	145	72	188	2988	29.990	2.000	0.116	0.986
ID479636	479636	8	53.631	23.832	16.969	0	66	66	2	1	-10921639	177.429	173	115	239	3726	38.872	4.800	0.158	1.247
ID479635	479635	18	52.726	23.639	15.280	0	66	66	2	1	-10921639	187.714	194	124	239	3942	35.360	6.322	0.147	1.361
ID479634	479634	12	61.125	11.661	14.310	0	66	66	2	1	-10921639	178.476	182	109	245	3748	36.689	7.600	0.150	1.270
ID479633	479633	16	41.767	14.430	11.449	0	66	66	2	1	-10921639	190.714	191	130	255	4005	32.882	4.800	0.101	1.061
ID479632	479632	14	57.193	23.161	9.362	0	66	66	2	1	-10921639	170.571	163	106	255	3582	43.201	2.000	0.110	0.784
ID479631	479631	17	53.897	14.959	5.487	0	66	66	2	1	-10921639	140.524	127	78	236	2951	43.702	2.000	0.167	0.921
ID479655	479655	16	49.596	14.436	10.968	0	67	67	2	1	-10921639	184.238	182	118	255	3869	36.970	2.000	0.095	0.862
ID479654	479654	14	46.818	23.625	9.128	0	67	67	2	1	-10921639	161.238	176	69	255	3386	47.472	2.000	0.127	0.765
ID479653	479653	17	61.868	14.773	5.902	0	67	67	2	1	-10921639	144.952	142	78	251	3044	45.025	2.000	0.148	0.830
ID479659	479659	8	36.092	24.352	16.991	0	67	67	2	1	-10921639	158.286	163	88	212	3324	32.235	4.800	0.110	0.974
ID479658	479658	None	35.245	13.734	15.133	0	67	67	2	1	-10921639	169.048	166	118	221	3550	30.354	2.000	0.074	0.770
ID479657	479657	18	53.426	23.436	13.879	0	67	67	2	1	-10921639	195.857	191	145	255	4113	29.621	2.000	0.124	1.455
ID479656	479656	12	36.732	11.533	14.195	0	67	67	2	1	-10921639	162.667	166	109	221	3416	30.670	7.600	0.110	1.052
ID479647	479647	17	60.470	15.117	5.223	0	68	68	2	1	-10921639	129.048	142	63	215	2710	44.861	2.000	0.205	0.980
ID479652	479652	8	48.364	23.929	17.037	0	68	68	2	1	-10921639	153.905	151	75	236	3232	42.946	6.355	0.126	0.804
ID479651	479651	18	50.816	23.519	14.163	0	68	68	2	1	-10921639	181.048	188	85	242	3802	43.142	6.404	0.119	0.891
ID479650	479650	12	55.010	11.875	14.019	0	68	68	2	1	-10921639	162.048	160	106	255	3403	36.020	7.600	0.136	1.076
ID479649	479649	16	42.477	14.216	11.439	0	68	68	2	1	-10921639	177.905	166	115	239	3736	36.260	2.000	0.086	0.779
ID479648	479648	14	55.032	23.561	9.277	0	68	68	2	1	-10921639	165.952	160	103	251	3485	43.263	2.000	0.158	1.048
ID479639	479639	14	62.343	23.500	8.831	0	69	69	2	1	-10921639	165.190	157	85	255	3469	51.361	2.000	0.137	0.776
ID479638	479638	17	45.979	15.294	5.697	0	69	69	2	1	-10921639	140.476	142	63	224	2950	39.493	2.000	0.119	0.755
ID479642	479642	None	37.542	17.827	18.039	0	69	69	2	1	-10921639	140.143	145	94	182	2943	25.617	2.000	0.120	1.175
ID479641	479641	18	58.908	23.779	14.092	0	69	69	2	1	-10921639	179.667	188	94	233	3773	41.149	2.000	0.151	1.145
ID479640	479640	12	54.959	12.424	13.270	0	69	69	2	1	-10921639	185.333	188	106	255	3892	39.678	4.800	0.145	1.182
ID479646	479646	18	66.446	23.431	14.500	0	70	70	2	1	-10921639	207.714	209	157	255	4362	33.816	4.800	0.172	1.805
ID479645	479645	12	61.239	11.758	13.927	0	70	70	2	1	-10921639	184.286	191	130	255	3870	34.663	2.000	0.156	1.436
ID479644	479644	14	53.314	23.590	9.229	0	70	70	2	1	-10921639	154.905	148	75	255	3253	49.293	2.000	0.115	0.650
ID479643	479643	17	39.203	15.122	5.514	0	70	70	2	1	-10921639	137.952	130	88	203	2897	28.652	4.800	0.120	1.034
ID479663	479663	18	60.086	23.236	14.254	0	71	71	2	1	-10921639	195.571	194	136	255	4107	37.148	2.000	0.143	1.315
ID479662	479662	12	60.032	11.622	14.114	0	71	71	2	1	-10921639	178.714	179	118	245	3753	35.874	2.000	0.160	1.372
ID479661	479661	14	66.859	23.760	9.271	0	71	71	2	1	-10921639	166.762	176	85	255	3502	51.838	2.000	0.155	0.863
ID479660	479660	17	49.177	15.291	5.699	0	71	71	2	1	-10921639	137.333	136	85	203	2884	32.975	2.000	0.143	1.042
ID479664	479664	19	52.083	17.644	17.902	0	71	71	2	1	-10921639	151.952	145	69	230	3191	40.374	2.000	0.123	0.824
ID479669	479669	19	47.294	17.127	17.839	0	72	72	2	1	-10921639	141.286	142	72	212	2967	38.642	2.000	0.123	0.801
ID479668	479668	18	59.895	23.487	13.785	0	72	72	2	1	-10921639	201.333	197	139	255	4228	40.221	4.800	0.156	1.350
ID479667	479667	12	64.250	11.855	13.738	0	72	72	2	1	-10921639	183.571	188	118	255	3855	37.292	6.311	0.165	1.397
ID479666	479666	14	74.492	24.134	9.511	0	72	72	2	1	-10921639	198.524	197	106	255	4169	47.774	2.000	0.189	1.319
ID479665	479665	17	44.396	14.901	5.760	0	72	72	2	1	-10921639	143.286	139	91	224	3009	31.615	2.000	0.109	0.890
ID479679	479679	18	47.292	22.754	14.001	0	73	73	2	1	-10921639	182.762	188	109	251	3838	42.449	4.800	0.114	0.878
ID479678	479678	12	52.579	12.118	13.288	0	73	73	2	1	-10921639	177.286	188	94	227	3723	38.933	4.800	0.146	1.160
ID479677	479677	14	72.827	24.352	9.526	0	73	73	2	1	-10921639	197.143	203	130	255	4140	46.758	2.000	0.175	1.256
ID479676	479676	None	36.046	19.699	7.164	0	73	73	2	1	-10921639	170.667	170	109	224	3584	30.120	4.800	0.101	1.038
ID479675	479675	17	37.487	14.780	5.857	0	73	73	2	1	-10921639	141.952	145	88	188	2981	30.862	2.000	0.088	0.748
ID479671	479671	14	74.964	24.213	9.499	0	74	74	2	1	-10921639	196.190	197	106	255	4120	51.622	2.000	0.175	1.134
ID479670	479670	17	44.887	15.533	5.855	0	74	74	2	1	-10921639	145.952	148	88	230	3065	37.286	2.000	0.111	0.780
ID479674	479674	19	62.830	17.780	17.879	0	74	74	2	1	-10921639	158.333	151	91	245	3325	40.688	2.000	0.173	1.149
ID479673	479673	18	64.476	22.999	13.983	0	74	74	2	1	-10921639	184.571	185	97	255	3876	48.011	2.000	0.139	0.939
ID479672	479672	12	56.067	12.831	13.339	0	74	74	2	1	-10921639	188.429	197	121	255	3957	36.407	4.800	0.145	1.308
ID479687	479687	14	75.448	24.246	9.855	0	75	75	2	1	-10921639	212.429	224	121	255	4461	44.354	4.800	0.185	1.495
ID479686	479686	17	53.301	15.504	5.744	0	75	75	2	1	-10921639	147.667	145	88	224	3101	36.027	2.000	0.137	0.989
ID479689	479689	19	41.180	17.388	17.890	0	75	75	2	1	-10921639	144.524	154	63	191	3035	37.475	2.000	0.126	0.865
ID479688	479688	12	50.072	12.088	13.090	0	75	75	2	1	-10921639	170.048	170	103	233	3571	37.333	6.304	0.129	1.040
ID479691	479691	14	71.492	24.264	9.882	0	76	76	2	1	-10921639	212.143	221	136	255	4455	41.547	4.800	0.200	1.702
ID479690	479690	17	51.636	15.690	5.694	0	76	76	2	1	-10921639	149.619	139	100	212	3142	33.859	2.000	0.117	0.924
ID479692	479692	12	66.705	11.872	13.688	0	76	76	2	1	-10921639	189.905	191	127	255	3988	38.529	4.800	0.183	1.522
ID479683	479683	17	54.709	16.003	5.376	0	77	77	2	1	-10921639	143.238	148	78	212	3008	42.182	3.200	0.163	0.952
ID479685	479685	12	62.935	12.251	13.589	0	77	77	2	1	-10921639	185.333	185	112	242	3892	40.949	4.800	0.168	1.299
ID479684	479684	14	84.411	24.155	9.833	0	77	77	2	1	-10921639	215.476	221	139	255	4525	38.997	4.800	0.223	2.013
ID479682	479682	12	67.051	12.501	13.273	0	78	78	2	1	-10921639	193.952	194	133	255	4073	35.591	4.800	0.174	1.615
ID479681	479681	14	80.095	24.383	10.196	0	78	78	2	1	-10921639	199.333	191	121	255	4186	43.303	4.800	0.207	1.580
ID479680	479680	17	37.832	16.282	5.265	0	78	78	2	1	-10921639	131.095	130	63	179	2753	34.625	4.800	0.149	0.983
ID479695	479695	20	46.868	21.445	18.983	0	79	79	2	1	-10921639	118.810	109	51	221	2495	40.062	2.000	0.145	0.753
ID479694	479694	12	73.035	12.488	13.022	0	79	79	2	1	-10921639	205.286	200	118	255	4311	47.330	4.800	0.199	1.439
ID479693	479693	14	82.274	24.309	10.138	0	79	79	2	1	-10921639	207.810	206	133	255	4364	39.992	4.800	0.221	1.882
ID479703	479703	14	87.137	24.102	10.081	0	80	80	2	1	-10921639	204.857	206	118	255	4302	42.050	4.800	0.236	1.860
ID479706	479706	20	43.263	21.694	18.949	0	80	80	2	1	-10921639	108.667	100	57	203	2282	37.108	2.000	0.121	0.634
ID479705	479705	12	69.829	12.437	13.489	0	80	80	2	1	-10921639	199.143	212	88	255	4182	55.337	4.800	0.183	1.111
ID479704	479704	21	46.642	16.665	13.260	0	80	80	2	1	-10921639	195.762	197	115	255	4111	39.058	2.000	0.089	0.819
ID479702	479702	20	43.397	21.634	19.102	0	81	81	2	1	-10921639	106.238	91	54	230	2231	40.521	2.000	0.097	0.463
ID479701	479701	21	45.381	16.021	14.090	0	81	81	2	1	-10921639	211.619	209	157	255	4444	31.133	4.800	0.112	1.367
ID479700	479700	12	64.698	12.454	13.434	0	81	81	2	1	-10921639	208.000	221	106	255	4368	48.923	4.800	0.168	1.220
ID479699	479699	14	81.936	24.098	9.808	0	81	81	2	1	-10921639	200.238	197	124	255	4205	37.436	4.800	0.230	1.999
ID479698	479698	12	64.047	13.180	13.076	0	82	82	2	1	-10921639	208.810	212	121	255	4385	37.865	4.800	0.152	1.452
ID479697	479697	14	74.804	23.395	10.153	0	82	82	2	1	-10921639	192.810	188	136	255	4049	36.454	4.800	0.193	1.712
ID479696	479696	None	40.252	12.309	10.566	0	82	82	2	1	-10921639	172.048	179	72	255	3613	52.829	7.600	0.101	0.597
ID479707	479707	14	66.223	23.404	10.223	0	83	83	2	1	-10921639	185.810	194	112	242	3902	42.936	2.000	0.179	1.316
ID479709	479709	22	45.244	24.281	18.756	0	83	83	2	1	-10921639	117.905	118	66	160	2476	29.629	4.800	0.193	1.290
ID479708	479708	12	65.702	12.838	13.133	0	83	83	2	1	-10921639	217.952	227	142	255	4577	36.431	4.800	0.152	1.577
ID479711	479711	14	65.331	23.219	10.146	0	84	84	2	1	-10921639	176.857	166	121	255	3714	40.897	2.000	0.142	1.073
ID479710	479710	None	38.474	16.817	5.995	0	84	84	2	1	-10921639	155.429	154	106	212	3264	29.984	2.000	0.099	0.938
ID479713	479713	22	45.764	22.721	18.717	0	84	84	2	1	-10921639	120.476	121	51	215	2530	36.821	4.800	0.184	1.016
ID479712	479712	12	58.418	12.626	13.462	0	84	84	2	1	-10921639	215.810	218	139	255	4532	34.433	7.600	0.137	1.509
ID479723	479723	22	42.431	22.344	19.059	0	85	85	2	1	-10921639	123.190	118	78	191	2587	29.476	2.000	0.144	1.050
ID479722	479722	12	61.749	12.325	13.789	0	85	85	2	1	-10921639	209.333	218	112	255	4396	43.340	6.335	0.155	1.296
ID479721	479721	14	61.716	23.512	9.938	0	85	85	2	1	-10921639	161.381	160	88	255	3389	49.552	2.000	0.164	0.919
ID479718	479718	22	40.163	21.941	19.294	0	86	86	2	1	-10921639	112.952	109	75	166	2372	24.766	2.000	0.126	1.024
ID479717	479717	12	66.190	11.865	14.696	0	86	86	2	1	-10921639	218.429	239	130	255	4587	43.196	4.800	0.152	1.336
ID479716	479716	14	62.331	22.806	10.215	0	86	86	2	1	-10921639	172.238	160	109	255	3617	45.345	2.000	0.151	0.994
ID479719	479719	14	70.845	22.809	9.773	0	87	87	2	1	-10921639	179.095	179	106	255	3761	46.757	2.000	0.161	1.061
ID479720	479720	12	66.915	11.843	14.594	0	87	87	2	1	-10921639	215.143	212	127	255	4518	40.600	4.800	0.163	1.486
ID479715	479715	12	68.623	12.041	13.900	0	88	88	2	1	-10921639	221.810	245	130	255	4658	43.581	7.600	0.188	1.614
ID479714	479714	14	72.305	22.992	10.164	0	88	88	2	1	-10921639	199.524	197	142	255	4190	37.177	2.000	0.169	1.551
ID479725	479725	12	72.819	11.940	15.719	0	89	89	2	1	-10921639	207.762	230	127	255	4363	50.255	4.800	0.173	1.217
ID479724	479724	14	61.016	23.036	9.696	0	89	89	2	1	-10921639	197.810	197	136	255	4154	36.502	4.800	0.153	1.438
ID479727	479727	23	47.639	16.730	11.580	0	90	90	2	1	-10921639	209.238	215	130	255	4394	39.921	2.000	0.106	1.007
ID479726	479726	14	47.061	23.503	8.821	0	90	90	2	1	-10921639	147.000	148	69	236	3087	43.819	7.600	0.116	0.698
ID479728	479728	12	76.102	11.855	15.037	0	90	90	2	1	-10921639	225.762	248	145	255	4741	38.197	4.800	0.209	2.040
ID479732	479732	12	58.741	11.637	15.662	0	91	91	2	1	-10921639	204.810	209	115	255	4301	44.636	2.000	0.126	1.025
ID479731	479731	24	48.172	12.518	12.618	0	91	91	2	1	-10921639	231.333	242	157	255	4858	28.131	4.800	0.118	1.736
ID479730	479730	23	51.268	16.166	12.000	0	91	91	2	1	-10921639	222.619	233	127	255	4675	36.860	2.000	0.102	1.118
ID479729	479729	14	49.000	22.631	11.445	0	91	91	2	1	-10921639	183.190	173	115	255	3847	35.796	6.332	0.112	1.035
ID479743	479743	24	50.088	12.207	12.277	0	92	92	2	1	-10921639	208.667	221	85	255	4382	50.918	4.800	0.114	0.841
ID479742	479742	14	57.457	23.647	9.173	0	92	92	2	1	-10921639	169.857	176	75	251	3567	52.017	6.348	0.129	0.744
ID479745	479745	12	53.551	12.040	15.799	0	92	92	2	1	-10921639	212.619	224	127	255	4465	43.061	4.800	0.124	1.090
ID479744	479744	23	50.872	16.868	12.398	0	92	92	2	1	-10921639	224.095	236	136	255	4706	39.226	4.800	0.115	1.178
ID479741	479741	12	51.337	11.239	15.973	0	93	93	2	1	-10921639	185.190	179	121	255	3889	43.252	2.000	0.103	0.798
ID479740	479740	24	45.846	13.138	12.652	0	93	93	2	1	-10921639	229.571	248	176	255	4821	30.273	4.800	0.105	1.442
ID479739	479739	23	48.761	17.150	12.004	0	93	93	2	1	-10921639	217.381	218	151	255	4565	34.939	2.000	0.092	1.047
ID479738	479738	None	35.561	23.183	10.528	0	93	93	2	1	-10921639	183.619	185	118	245	3856	33.955	6.348	0.090	0.894
ID479737	479737	14	47.124	23.926	8.758	0	93	93	2	1	-10921639	160.286	151	97	242	3366	41.974	2.000	0.098	0.682
ID479735	479735	12	62.503	11.525	16.017	0	94	94	2	1	-10921639	209.762	221	133	255	4405	39.636	2.000	0.135	1.263
ID479734	479734	23	49.972	16.891	12.094	0	94	94	2	1	-10921639	221.905	215	163	255	4660	30.934	4.800	0.108	1.395
ID479733	479733	24	45.683	13.218	12.174	0	94	94	2	1	-10921639	216.190	218	160	255	4540	36.030	4.800	0.098	1.067
ID479736	479736	None	35.860	29.614	19.179	0	94	94	2	1	-10921639	79.762	75	36	133	1675	28.839	2.000	0.173	0.815
ID479751	479751	23	51.756	16.750	12.262	0	95	95	2	1	-10921639	214.905	218	130	255	4513	39.779	2.000	0.109	1.064
ID479750	479750	14	39.143	23.342	10.009	0	95	95	2	1	-10921639	172.619	166	118	218	3625	27.831	2.000	0.063	0.740
ID479749	479749	None	39.297	19.751	5.551	0	95	95	2	1	-10921639	163.952	166	127	209	3443	19.589	4.800	0.142	2.076
ID479754	479754	12	62.057	11.480	15.909	0	95	95	2	1	-10921639	204.381	215	121	255	4292	52.221	2.000	0.144	0.983
ID479753	479753	None	42.797	23.627	14.080	0	95	95	2	1	-10921639	158.667	142	103	242	3332	35.963	2.000	0.098	0.788
ID479752	479752	24	50.510	11.757	13.298	0	95	95	2	1	-10921639	222.048	255	148	255	4663	41.904	6.368	0.102	0.978
ID479747	479747	23	42.754	16.338	12.266	0	96	96	2	1	-10921639	217.238	227	157	255	4562	29.351	6.290	0.080	1.095
ID479746	479746	14	47.854	23.769	9.546	0	96	96	2	1	-10921639	183.810	179	136	255	3860	32.090	2.000	0.107	1.105
ID479748	479748	12	60.254	11.573	15.707	0	96	96	2	1	-10921639	206.857	215	121	255	4344	40.950	6.304	0.145	1.282
ID479759	479759	25	48.360	19.708	6.773	0	97	97	2	1	-10921639	174.429	173	124	230	3663	29.388	2.000	0.126	1.332
ID479762	479762	12	63.485	11.550	15.123	0	97	97	2	1	-10921639	220.238	233	145	255	4625	34.579	4.800	0.156	1.717
ID479761	479761	23	46.915	16.679	12.436	0	97	97	2	1	-10921639	210.286	215	127	255	4416	39.358	2.000	0.097	0.948
ID479760	479760	14	48.916	24.188	9.368	0	97	97	2	1	-10921639	155.762	157	109	242	3271	36.465	2.000	0.107	0.828
ID479758	479758	12	56.767	11.764	15.390	0	98	98	2	1	-10921639	201.286	209	136	255	4227	30.299	4.800	0.160	1.836
ID479757	479757	23	51.066	16.323	12.138	0	98	98	2	1	-10921639	207.857	203	142	255	4365	36.604	2.000	0.084	0.881
ID479756	479756	14	58.040	23.569	9.881	0	98	98	2	1	-10921639	180.048	170	112	255	3781	38.415	4.800	0.143	1.173
ID479755	479755	25	36.954	19.690	6.363	0	98	98	2	1	-10921639	145.048	145	72	209	3046	35.389	4.800	0.119	0.869
ID479766	479766	26	51.063	11.443	14.424	0	99	99	2	1	-10921639	191.143	200	115	255	4014	44.671	4.800	0.166	1.220
ID479765	479765	12	51.802	11.443	14.424	0	99	99	2	1	-10921639	191.143	200	115	255	4014	44.671	4.800	0.166	1.220
ID479764	479764	23	46.464	15.905	12.405	0	99	99	2	1	-10921639	211.429	209	136	255	4440	36.062	7.600	0.085	0.917
ID479763	479763	14	70.057	23.870	9.672	0	99	99	2	1	-10921639	182.238	166	130	255	3827	43.839	2.000	0.164	1.173
ID479775	479775	23	44.721	15.925	12.914	0	100	100	2	1	-10921639	227.381	227	157	255	4775	26.956	3.200	0.094	1.445
ID479774	479774	14	57.436	23.973	9.588	0	100	100	2	1	-10921639	193.952	185	139	255	4073	31.747	4.800	0.151	1.606
ID479773	479773	25	38.558	19.698	5.493	0	100	100	2	1	-10921639	128.095	136	45	197	2690	43.814	2.000	0.133	0.687
ID479777	479777	12	50.146	11.155	15.616	0	100	100	2	1	-10921639	162.143	154	78	255	3405	49.067	6.336	0.124	0.731
ID479776	479776	26	48.642	11.155	15.616	0	100	100	2	1	-10921639	162.143	154	78	255	3405	49.067	6.336	0.124	0.731
ID479767	479767	25	47.364	20.129	5.170	0	101	101	2	1	-10921639	142.905	142	66	203	3001	38.567	2.000	0.157	1.004
ID479772	479772	26	58.148	11.180	15.813	0	101	101	2	1	-10921639	147.000	136	81	221	3087	48.613	2.000	0.159	0.831
ID479771	479771	23	58.205	16.033	13.700	0	101	101	2	1	-10921639	219.667	221	166	255	4613	31.145	4.800	0.144	1.779
ID479770	479770	None	35.460	26.726	12.767	0	101	101	2	1	-10921639	140.476	148	78	200	2950	36.477	7.600	0.112	0.774
ID479769	479769	14	45.967	24.657	9.686	0	101	101	2	1	-10921639	166.476	166	94	227	3496	38.729	2.000	0.112	0.869
ID479768	479768	27	35.392	13.644	8.563	0	101	101	2	1	-10921639	151.333	142	103	212	3178	30.992	2.000	0.060	0.552
ID479782	479782	26	42.325	10.954	16.178	0	102	102	2	1	-10921639	144.143	145	85	209	3027	37.392	2.000	0.103	0.718
ID479781	479781	23	51.825	16.219	14.053	0	102	102	2	1	-10921639	226.952	233	173	255	4766	24.248	4.800	0.120	2.013
ID479780	479780	None	35.316	12.166	12.672	0	102	102	2	1	-10921639	180.810	173	124	239	3797	35.404	6.351	0.080	0.759
ID479779	479779	27	35.459	13.800	8.666	0	102	102	2	1	-10921639	154.857	157	100	224	3252	34.203	2.000	0.046	0.396
ID479778	479778	25	35.268	20.334	4.799	0	102	102	2	1	-10921639	133.429	139	63	176	2802	29.176	2.000	0.115	0.942
ID479787	479787	25	39.614	20.896	5.295	0	103	103	2	1	-10921639	131.952	136	66	191	2771	39.113	2.000	0.125	0.750
ID479788	479788	23	44.754	14.915	14.120	0	103	103	2	1	-10921639	210.000	218	154	255	4410	32.368	7.600	0.087	1.034
ID479783	479783	25	36.751	20.293	5.351	0	104	104	2	1	-10921639	142.952	145	78	182	3002	35.051	4.800	0.112	0.824
ID479786	479786	23	43.437	15.956	14.758	0	104	104	2	1	-10921639	208.000	206	133	255	4368	32.802	7.600	0.090	1.044
ID479785	479785	None	36.566	11.180	15.177	0	104	104	2	1	-10921639	151.810	151	85	218	3188	41.636	4.800	0.104	0.690
ID479784	479784	28	46.645	13.307	10.771	0	104	104	2	1	-10921639	190.048	191	97	245	3991	36.841	7.600	0.132	1.204
ID479791	479791	28	52.903	13.136	11.864	0	105	105	2	1	-10921639	182.810	188	121	255	3839	37.515	7.600	0.129	1.114
ID479790	479790	25	43.552	20.691	5.219	0	105	105	2	1	-10921639	134.476	145	69	194	2824	39.565	7.600	0.123	0.742
ID479794	479794	23	35.996	15.152	15.479	0	106	106	2	1	-10921639	188.619	188	130	255	3961	34.425	7.600	0.055	0.572
ID479793	479793	28	57.448	13.297	11.507	0	106	106	2	1	-10921639	198.048	209	115	255	4159	40.812	4.800	0.144	1.220
ID479792	479792	25	45.045	19.979	4.981	0	106	106	2	1	-10921639	152.238	160	81	203	3197	32.746	4.800	0.132	1.086
ID479798	479798	29	36.938	25.926	16.358	0	107	107	2	1	-10921639	138.619	136	88	194	2911	29.537	6.362	0.107	0.909
ID479797	479797	23	36.777	14.170	15.874	0	107	107	2	1	-10921639	175.381	179	112	248	3683	37.840	6.305	0.080	0.683
ID479796	479796	28	45.080	13.503	11.512	0	107	107	2	1	-10921639	199.571	194	145	255	4191	32.782	2.000	0.079	0.894
ID479795	479795	25	41.830	19.283	5.134	0	107	107	2	1	-10921639	145.619	148	72	212	3058	34.901	6.330	0.121	0.899
ID479799	479799	28	51.368	13.936	10.649	0	108	108	2	1	-10921639	199.857	194	136	255	4197	31.057	7.600	0.113	1.305
ID479801	479801	29	38.316	25.593	16.644	0	108	108	2	1	-10921639	121.857	130	60	191	2559	44.126	2.000	0.103	0.515
ID479800	479800	23	46.615	12.407	16.170	0	108	108	2	1	-10921639	168.238	176	109	224	3533	38.889	4.800	0.133	1.019
ID479815	479815	28	54.216	13.839	11.242	0	109	109	2	1	-10921639	188.048	185	121	255	3949	41.819	2.000	0.108	0.874
ID479814	479814	None	36.358	19.417	5.440	0	109	109	2	1	-10921639	139.952	136	57	209	2939	40.783	2.000	0.108	0.666
ID479816	479816	23	48.445	11.649	16.198	0	109	109	2	1	-10921639	157.429	166	94	203	3306	35.318	2.000	0.134	1.052
ID479789	479789	28	51.977	14.179	10.451	0	110	110	2	1	-10921639	185.190	188	100	255	3889	43.641	4.800	0.130	0.975
ID479806	479806	28	58.563	14.092	10.048	0	111	111	2	1	-10921639	187.000	197	118	255	3927	38.533	4.800	0.144	1.222
ID479805	479805	30	35.840	20.133	5.065	0	111	111	2	1	-10921639	135.429	139	72	188	2844	31.600	2.000	0.121	0.924
ID479803	479803	28	35.895	14.144	10.979	0	112	112	2	1	-10921639	185.905	194	121	248	3904	29.622	4.800	0.103	1.176
ID479802	479802	30	47.945	20.339	5.359	0	112	112	2	1	-10921639	165.429	176	88	218	3474	40.062	4.800	0.158	1.127
ID479804	479804	54	43.168	11.906	16.411	0	112	112	2	1	-10921639	146.667	151	94	209	3080	30.712	4.800	0.125	1.064
ID479811	479811	28	42.599	13.902	10.197	0	113	113	2	1	-10921639	176.095	182	91	251	3698	36.855	4.800	0.101	0.880
ID479810	479810	30	44.242	19.443	4.472	0	113	113	2	1	-10921639	143.905	148	66	209	3022	40.062	4.800	0.163	1.008
ID479812	479812	54	41.704	11.896	15.663	0	113	113	2	1	-10921639	142.238	139	81	200	2987	35.954	3.200	0.133	0.931
ID479807	479807	28	37.706	14.116	10.485	0	114	114	2	1	-10921639	169.952	170	112	236	3569	32.441	6.319	0.098	0.938
ID479809	479809	None	39.139	23.130	14.701	0	114	114	2	1	-10921639	152.190	142	115	221	3196	32.937	2.000	0.059	0.514
ID479808	479808	31	39.046	17.866	14.517	0	114	114	2	1	-10921639	169.333	157	121	233	3556	37.309	2.000	0.071	0.605
ID479820	479820	31	36.323	17.347	13.941	0	115	115	2	1	-10921639	185.000	188	136	233	3885	26.681	2.000	0.068	0.885
ID479819	479819	32	37.732	12.003	12.742	0	115	115	2	1	-10921639	143.857	145	85	200	3021	34.617	2.000	0.097	0.735
ID479818	479818	28	43.234	13.867	10.039	0	115	115	2	1	-10921639	165.762	163	109	224	3481	29.985	7.600	0.112	1.110
ID479817	479817	30	42.004	20.114	4.651	0	115	115	2	1	-10921639	138.810	145	85	173	2915	27.387	7.600	0.149	1.318
ID479829	479829	None	36.535	11.949	16.445	0	116	116	2	1	-10921639	135.857	139	72	185	2853	35.157	6.362	0.112	0.778
ID479828	479828	None	37.474	22.794	14.354	0	116	116	2	1	-10921639	173.476	157	133	248	3643	33.463	7.600	0.069	0.669
ID479827	479827	32	44.043	13.626	11.948	0	116	116	2	1	-10921639	193.333	197	133	236	4060	23.236	4.800	0.128	1.892
ID479826	479826	30	40.786	20.140	4.906	0	116	116	2	1	-10921639	147.810	148	91	191	3104	27.393	4.800	0.146	1.371
ID479813	479813	32	36.930	12.365	12.735	0	117	117	2	1	-10921639	145.381	151	66	200	3053	37.944	7.600	0.108	0.747
ID479822	479822	None	39.599	22.261	14.641	0	118	118	2	1	-10921639	181.143	182	136	255	3804	29.540	7.600	0.073	0.831
ID479821	479821	32	35.836	12.131	12.765	0	118	118	2	1	-10921639	151.000	151	75	212	3171	35.603	4.800	0.108	0.827
ID479823	479823	None	38.854	20.273	5.201	0	119	119	2	1	-10921639	147.714	148	88	185	3102	28.189	4.800	0.137	1.260
ID479825	479825	None	37.029	13.514	12.575	0	119	119	2	1	-10921639	192.571	191	151	255	4044	25.715	6.323	0.093	1.279
ID479824	479824	32	41.194	12.185	13.085	0	119	119	2	1	-10921639	156.238	160	72	221	3281	42.504	6.287	0.124	0.809
ID479835	479835	34	38.130	17.074	13.652	0	120	120	2	1	-10921639	186.190	182	148	251	3910	25.159	7.600	0.077	1.055
ID479836	479836	33	38.433	23.198	14.229	0	120	120	2	1	-10921639	162.524	157	103	236	3413	28.710	2.000	0.078	0.816
ID479831	479831	33	43.080	23.010	14.277	0	121	121	2	1	-10921639	164.762	163	121	233	3460	33.174	2.000	0.078	0.715
ID479830	479830	34	36.324	16.944	13.372	0	121	121	2	1	-10921639	193.095	185	157	255	4055	27.555	2.000	0.058	0.766
ID479834	479834	33	35.815	23.060	14.154	0	122	122	2	1	-10921639	164.952	160	133	251	3464	29.417	2.000	0.055	0.587
ID479833	479833	34	37.325	16.714	13.644	0	122	122	2	1	-10921639	189.143	185	148	255	3972	30.925	7.600	0.065	0.750
ID479832	479832	36	38.000	14.081	10.302	0	122	122	2	1	-10921639	166.286	160	103	233	3492	35.668	2.000	0.073	0.632
ID479847	479847	33	49.173	23.096	14.138	0	123	123	2	1	-10921639	178.286	176	133	248	3744	33.865	2.000	0.099	0.946
ID479846	479846	36	43.231	13.693	10.634	0	123	123	2	1	-10921639	187.381	191	103	245	3935	32.963	4.800	0.124	1.257
ID479838	479838	None	38.186	12.641	15.223	0	124	124	2	1	-10921639	155.762	160	97	197	3271	25.844	4.800	0.141	1.491
ID479837	479837	35	44.573	19.678	4.997	0	124	124	2	1	-10921639	151.048	154	91	188	3172	29.865	4.800	0.163	1.419
ID479843	479843	35	47.314	20.100	5.018	0	125	125	2	1	-10921639	156.524	157	106	200	3287	29.417	6.268	0.156	1.438
ID479844	479844	None	37.519	23.176	14.461	0	125	125	2	1	-10921639	167.143	160	130	248	3510	28.871	6.290	0.070	0.755
ID479839	479839	35	44.476	19.852	4.302	0	126	126	2	1	-10921639	135.333	142	54	185	2842	36.861	4.800	0.158	1.002
ID479842	479842	None	39.154	22.958	14.438	0	127	127	2	1	-10921639	164.381	157	127	224	3452	28.869	2.000	0.074	0.782
ID479841	479841	37	43.108	13.497	12.941	0	127	127	2	1	-10921639	164.714	163	100	230	3459	37.337	4.800	0.133	1.035
ID479840	479840	35	47.034	19.924	4.604	0	127	127	2	1	-10921639	155.238	154	106	200	3260	28.180	3.200	0.148	1.417
ID479845	479845	37	35.875	12.312	14.985	0	128	128	2	1	-10921639	119.000	127	42	173	2499	36.510	3.200	0.142	0.812
ID479848	479848	37	35.397	12.924	15.652	0	129	129	2	1	-10921639	128.857	133	60	191	2706	38.248	2.000	0.118	0.709
ID479851	479851	None	45.339	24.397	15.446	0	130	130	2	1	-10921639	171.524	170	127	248	3602	30.700	4.800	0.127	1.260
ID479850	479850	37	41.573	12.238	13.660	0	130	130	2	1	-10921639	142.857	154	69	197	3000	40.496	4.800	0.148	0.909
ID479853	479853	37	38.518	13.119	13.378	0	131	131	2	1	-10921639	160.714	160	100	203	3375	30.475	4.800	0.137	1.272
ID479852	479852	None	38.306	20.728	4.066	0	131	131	2	1	-10921639	118.524	121	60	179	2489	35.579	6.271	0.124	0.733
ID479849	479849	38	40.090	23.385	14.336	0	132	132	2	1	-10921639	161.048	154	130	242	3382	28.211	2.000	0.077	0.820
ID479855	479855	37	35.312	14.425	12.439	0	133	133	2	1	-10921639	168.667	170	115	245	3542	32.113	6.354	0.098	0.937
ID479857	479857	None	36.459	12.866	15.615	0	133	133	2	1	-10921639	137.476	136	63	191	2887	37.223	7.600	0.119	0.787
ID479856	479856	38	42.988	23.620	13.812	0	133	133	2	1	-10921639	164.286	160	103	233	3450	30.128	2.000	0.118	1.148
ID479854	479854	37	52.673	14.147	14.267	0	134	134	2	1	-10921639	184.905	185	130	230	3883	29.821	4.800	0.169	1.792
ID479858	479858	37	38.029	13.844	12.378	0	135	135	2	1	-10921639	159.619	166	91	209	3352	29.344	2.000	0.110	1.082
ID479863	479863	37	45.204	12.718	13.323	0	136	136	2	1	-10921639	153.857	160	85	206	3231	36.617	4.800	0.139	1.026
ID479862	479862	39	42.150	20.324	5.215	0	136	136	2	1	-10921639	146.524	136	85	197	3077	30.941	4.800	0.139	1.154
ID479860	479860	39	42.998	19.862	5.105	0	137	137	2	1	-10921639	134.238	136	78	188	2819	30.399	4.800	0.150	1.151
ID479859	479859	None	36.153	15.302	10.839	0	138	138	2	1	-10921639	180.476	185	103	236	3790	29.236	6.108	0.098	1.106
ID479861	479861	None	38.760	12.269	13.892	0	139	139	2	1	-10921639	140.857	154	69	191	2958	38.994	6.390	0.132	0.840
ID479865	479865	45	39.662	14.653	11.995	0	140	140	2	1	-10921639	173.810	170	130	239	3650	29.678	7.600	0.082	0.890
ID479864	479864	None	37.318	19.678	5.247	0	140	140	2	1	-10921639	142.571	148	100	179	2994	28.232	7.600	0.141	1.247
ID479866	479866	45	39.540	13.630	13.000	0	141	141	2	1	-10921639	158.762	151	115	194	3334	21.691	4.800	0.121	1.575
ID479871	479871	40	36.182	16.712	12.747	0	142	142	2	1	-10921639	189.000	188	151	239	3969	25.106	2.000	0.078	1.085
ID479870	479870	None	36.412	12.087	14.725	0	143	143	2	1	-10921639	126.143	133	66	185	2649	36.428	4.800	0.135	0.822
ID479869	479869	40	36.951	14.826	12.277	0	143	143	2	1	-10921639	166.952	163	124	224	3506	25.674	4.800	0.086	1.032
ID479874	479874	None	40.016	24.257	13.880	0	144	144	2	1	-10921639	165.667	170	124	218	3479	26.156	7.600	0.122	1.373
ID479873	479873	None	40.054	25.512	13.100	0	144	144	2	1	-10921639	135.286	139	66	197	2841	36.781	2.000	0.139	0.896
ID479872	479872	40	43.587	15.563	11.962	0	144	144	2	1	-10921639	187.952	179	133	255	3947	32.192	4.800	0.111	1.167
ID479867	479867	None	35.437	19.560	5.276	0	145	145	2	1	-10921639	125.429	124	57	185	2634	35.790	2.000	0.100	0.640
ID479868	479868	None	41.141	11.755	14.241	0	145	145	2	1	-10921639	134.238	142	60	176	2819	30.909	4.800	0.142	1.080
ID479875	479875	41	49.079	23.297	14.834	0	146	146	2	1	-10921639	165.571	166	115	230	3477	29.854	7.600	0.129	1.270
ID479877	479877	41	48.497	24.483	14.373	0	147	147	2	1	-10921639	167.286	160	133	218	3513	23.448	4.800	0.140	1.754
ID479876	479876	None	50.541	12.563	13.863	0	147	147	2	1	-10921639	155.000	157	100	224	3255	30.303	7.600	0.149	1.330
ID479878	479878	41	41.917	23.431	14.322	0	148	148	2	1	-10921639	158.714	145	127	212	3333	26.657	2.000	0.090	0.987
ID479879	479879	None	35.393	12.291	14.312	0	149	149	2	1	-10921639	130.905	133	63	197	2749	33.249	4.800	0.160	1.084
ID479880	479880	41	56.655	23.878	13.890	0	149	149	2	1	-10921639	167.238	170	94	224	3512	35.306	2.000	0.157	1.285
ID479895	479895	42	43.673	20.014	4.733	0	151	151	2	1	-10921639	146.476	151	91	200	3076	29.605	4.800	0.152	1.302
ID479883	479883	42	35.453	20.742	4.907	0	152	152	2	1	-10921639	120.952	121	57	166	2540	31.115	4.800	0.143	0.970
ID479885	479885	None	35.613	24.781	13.599	0	152	152	2	1	-10921639	143.190	136	75	197	3007	31.381	7.600	0.130	1.048
ID479884	479884	None	46.569	12.222	13.842	0	152	152	2	1	-10921639	132.476	130	57	203	2782	38.230	4.800	0.161	0.962
ID479882	479882	43	38.769	14.580	11.600	0	153	153	2	1	-10921639	168.429	170	115	233	3537	26.267	6.371	0.099	1.156
ID479881	479881	42	39.358	19.907	5.343	0	153	153	2	1	-10921639	128.524	130	66	182	2699	33.973	2.000	0.139	0.925
ID479887	479887	None	37.072	20.721	18.050	0	154	154	2	1	-10921639	136.905	139	72	212	2875	33.353	6.349	0.112	0.826
ID479886	479886	43	35.649	12.388	13.176	0	154	154	2	1	-10921639	127.190	133	63	173	2671	36.554	4.800	0.128	0.792
ID479890	479890	44	36.806	24.285	12.963	0	155	155	2	1	-10921639	152.238	154	121	203	3197	23.514	6.335	0.115	1.335
ID479889	479889	None	37.913	16.163	13.237	0	155	155	2	1	-10921639	178.857	182	139	221	3756	22.459	4.800	0.096	1.397
ID479888	479888	None	42.073	19.903	4.986	0	155	155	2	1	-10921639	131.095	136	81	176	2753	28.829	4.800	0.145	1.150
ID479894	479894	None	37.219	17.993	18.021	0	156	156	2	1	-10921639	130.095	139	72	170	2732	31.008	2.000	0.122	0.909
ID479893	479893	44	38.772	25.267	12.584	0	156	156	2	1	-10921639	135.333	139	81	191	2842	30.488	2.000	0.117	0.929
ID479897	479897	None	36.020	20.043	11.948	0	158	158	2	1	-10921639	169.619	173	97	255	3562	34.320	2.000	0.049	0.458
ID479896	479896	None	38.390	19.737	5.346	0	158	158	2	1	-10921639	121.095	127	54	179	2543	40.035	2.000	0.110	0.598
ID479891	479891	46	43.406	24.729	12.084	0	159	159	2	1	-10921639	148.238	157	63	221	3113	40.112	7.600	0.124	0.818
ID479892	479892	None	37.135	18.687	17.727	0	159	159	2	1	-10921639	128.190	136	42	185	2692	40.447	7.600	0.112	0.639
ID479899	479899	46	58.394	24.386	12.543	0	160	160	2	1	-10921639	173.619	160	124	255	3646	36.970	6.297	0.131	1.085
ID479898	479898	None	35.241	19.612	5.413	0	160	160	2	1	-10921639	119.476	127	51	179	2509	38.656	2.000	0.125	0.685
ID479900	479900	47	37.132	12.515	15.469	0	160	160	2	1	-10921639	139.952	142	94	176	2939	22.053	4.800	0.139	1.554
ID479903	479903	47	39.686	13.042	15.962	0	161	161	2	1	-10921639	128.476	130	63	188	2698	35.325	2.000	0.106	0.699
ID479902	479902	46	65.433	24.665	12.335	0	161	161	2	1	-10921639	174.476	176	109	255	3664	46.640	4.800	0.170	1.084
ID479901	479901	71	35.697	12.977	12.376	0	161	161	2	1	-10921639	137.143	139	69	194	2880	33.942	6.373	0.107	0.779
ID479904	479904	48	38.332	18.502	17.420	0	161	161	2	1	-10921639	165.190	173	103	200	3469	25.473	4.800	0.119	1.381
ID479908	479908	48	42.397	18.076	17.795	0	162	162	2	1	-10921639	147.143	160	88	197	3090	34.133	2.000	0.140	1.061
ID479907	479907	46	52.984	25.087	12.421	0	162	162	2	1	-10921639	154.429	151	91	218	3243	36.791	2.000	0.152	1.107
ID479906	479906	71	39.261	13.162	12.293	0	162	162	2	1	-10921639	148.333	151	81	203	3115	33.769	6.042	0.131	1.019
ID479905	479905	None	41.364	19.755	5.219	0	162	162	2	1	-10921639	115.286	115	48	182	2421	36.616	2.000	0.147	0.806
ID479925	479925	48	46.545	18.872	17.805	0	163	163	2	1	-10921639	152.095	154	78	212	3194	33.755	2.000	0.145	1.143
ID479924	479924	46	57.099	24.790	12.709	0	163	163	2	1	-10921639	167.762	163	109	233	3523	36.469	4.800	0.203	1.552
ID479916	479916	48	38.513	17.466	17.386	0	164	164	2	1	-10921639	168.000	170	121	209	3528	26.015	4.800	0.104	1.213
ID479915	479915	49	39.693	13.627	16.011	0	164	164	2	1	-10921639	163.143	163	103	203	3426	28.373	6.369	0.107	1.115
ID479914	479914	46	55.892	24.769	12.406	0	164	164	2	1	-10921639	161.000	151	88	239	3381	41.695	4.800	0.158	1.056
ID479913	479913	50	40.729	19.806	5.247	0	164	164	2	1	-10921639	125.810	130	63	179	2642	30.696	4.800	0.156	1.107
ID479911	479911	49	40.371	12.773	16.260	0	165	165	2	1	-10921639	142.810	142	100	215	2999	25.746	4.800	0.113	1.127
ID479910	479910	46	68.148	24.438	12.307	0	165	165	2	1	-10921639	178.143	182	88	255	3741	44.929	2.000	0.180	1.208
ID479909	479909	50	38.534	20.672	4.813	0	165	165	2	1	-10921639	128.190	139	57	157	2692	27.853	4.800	0.165	1.303
ID479912	479912	48	45.488	18.792	17.609	0	165	165	2	1	-10921639	150.524	151	88	203	3161	38.956	2.000	0.138	0.938
ID479927	479927	46	62.818	24.817	12.173	0	166	166	2	1	-10921639	161.143	154	81	245	3384	41.748	4.800	0.181	1.182
ID479926	479926	None	43.642	15.274	11.167	0	166	166	2	1	-10921639	171.429	163	127	233	3600	27.198	4.800	0.121	1.359
ID479929	479929	48	50.435	19.045	17.460	0	166	166	2	1	-10921639	169.190	166	94	239	3553	36.745	7.600	0.121	0.991
ID479928	479928	49	48.100	13.008	15.753	0	166	166	2	1	-10921639	142.810	133	78	215	2999	43.115	2.000	0.142	0.823
ID479935	479935	46	58.251	25.065	12.221	0	167	167	2	1	-10921639	163.857	176	91	230	3441	41.336	4.800	0.176	1.188
ID479934	479934	50	41.011	20.885	5.487	0	167	167	2	1	-10921639	128.571	145	54	173	2700	33.403	4.800	0.160	1.063
ID479938	479938	None	37.248	24.198	16.877	0	167	167	2	1	-10921639	137.143	145	45	197	2880	37.616	3.200	0.098	0.648
ID479937	479937	48	44.144	18.283	17.063	0	167	167	2	1	-10921639	160.524	163	88	230	3371	34.471	2.000	0.092	0.781
ID479936	479936	49	51.174	13.309	16.134	0	167	167	2	1	-10921639	147.762	145	66	212	3103	41.364	2.000	0.165	1.014
ID479919	479919	46	67.799	24.933	12.086	0	168	168	2	1	-10921639	183.143	185	88	236	3846	42.453	4.800	0.207	1.479
ID479918	479918	51	36.819	14.954	10.421	0	168	168	2	1	-10921639	159.095	160	115	209	3341	26.472	4.800	0.127	1.358
ID479917	479917	50	35.474	20.365	5.494	0	168	168	2	1	-10921639	123.476	124	75	166	2593	27.809	7.600	0.128	1.007
ID479920	479920	49	39.555	13.044	16.172	0	168	168	2	1	-10921639	141.286	145	78	197	2967	33.055	4.800	0.129	0.977
ID479933	479933	48	52.458	18.509	17.379	0	169	169	2	1	-10921639	174.476	173	109	251	3664	38.645	2.000	0.118	0.956
ID479932	479932	49	51.596	13.180	15.757	0	169	169	2	1	-10921639	149.762	163	66	221	3145	45.057	2.000	0.147	0.853
ID479931	479931	46	68.135	25.122	12.120	0	169	169	2	1	-10921639	170.762	179	97	255	3586	41.488	4.800	0.194	1.338
ID479930	479930	51	35.773	15.053	9.072	0	169	169	2	1	-10921639	155.333	157	85	197	3262	27.920	6.356	0.121	1.204
ID479943	479943	48	48.299	18.210	17.755	0	170	170	2	1	-10921639	151.048	148	75	221	3172	41.267	7.600	0.121	0.793
ID479942	479942	None	35.959	23.976	16.797	0	170	170	2	1	-10921639	138.667	145	57	209	2912	42.055	2.000	0.102	0.609
ID479941	479941	49	45.280	12.389	13.689	0	170	170	2	1	-10921639	141.952	139	54	248	2981	46.477	4.800	0.149	0.792
ID479940	479940	46	60.210	24.833	11.755	0	170	170	2	1	-10921639	173.381	173	115	255	3641	34.251	4.800	0.188	1.604
ID479939	479939	None	40.358	20.115	5.532	0	170	170	2	1	-10921639	139.190	136	103	191	2923	18.811	4.800	0.163	2.073
ID479923	479923	48	54.856	18.166	17.421	0	171	171	2	1	-10921639	168.190	166	112	239	3532	35.622	2.000	0.123	1.032
ID479922	479922	49	50.683	12.527	14.844	0	171	171	2	1	-10921639	159.095	154	109	215	3341	31.114	4.800	0.170	1.488
ID479921	479921	46	48.654	25.464	11.195	0	171	171	2	1	-10921639	156.952	160	115	197	3296	26.826	4.800	0.177	1.758
ID479947	479947	48	54.793	18.493	17.559	0	172	172	2	1	-10921639	170.429	170	85	255	3579	50.430	4.800	0.142	0.842
ID479946	479946	49	35.509	12.281	13.067	0	172	172	2	1	-10921639	128.762	142	39	188	2704	44.715	7.600	0.103	0.539
ID479945	479945	46	53.758	25.235	12.231	0	172	172	2	1	-10921639	170.857	170	127	230	3588	31.595	7.600	0.150	1.411
ID479944	479944	53	43.569	20.152	4.656	0	172	172	2	1	-10921639	136.619	139	85	170	2869	23.665	4.800	0.185	1.800
ID479972	479972	52	41.262	23.469	17.426	0	173	173	2	1	-10921639	172.714	179	88	224	3627	34.265	6.330	0.128	1.145
ID479971	479971	48	71.768	18.131	17.434	0	173	173	2	1	-10921639	195.238	188	124	255	4100	43.358	2.000	0.152	1.191
ID479970	479970	46	42.410	23.294	13.992	0	173	173	2	1	-10921639	187.667	191	121	230	3941	27.970	2.000	0.097	1.187
ID479969	479969	49	54.488	12.278	14.044	0	173	173	2	1	-10921639	152.714	163	69	227	3207	47.430	4.800	0.189	1.025
ID479968	479968	53	43.052	19.627	4.755	0	173	173	2	1	-10921639	134.762	136	94	203	2830	24.503	4.800	0.163	1.544
ID479959	479959	48	54.949	18.015	17.301	0	174	174	2	1	-10921639	184.048	188	124	255	3865	34.256	2.000	0.127	1.210
ID479958	479958	46	49.532	22.985	14.056	0	174	174	2	1	-10921639	188.333	191	121	255	3955	36.664	2.000	0.088	0.830
ID479957	479957	55	50.190	25.640	12.187	0	174	174	2	1	-10921639	153.333	151	81	218	3220	39.933	7.600	0.140	0.943
ID479956	479956	None	40.388	16.659	12.205	0	174	174	2	1	-10921639	202.619	206	145	255	4255	28.498	4.800	0.095	1.238
ID479955	479955	56	44.752	15.036	10.319	0	174	174	2	1	-10921639	178.667	188	109	224	3752	36.012	7.600	0.115	1.023
ID479954	479954	53	41.869	19.978	5.652	0	174	174	2	1	-10921639	142.381	145	103	179	2990	22.807	2.000	0.148	1.608
ID479960	479960	52	38.681	24.064	17.752	0	174	174	2	1	-10921639	135.190	142	57	212	2839	39.833	2.000	0.123	0.742
ID479975	479975	55	56.351	25.860	12.130	0	175	175	2	1	-10921639	165.048	160	91	248	3466	41.405	4.800	0.159	1.094
ID479974	479974	56	43.218	15.072	11.187	0	175	175	2	1	-10921639	186.429	185	130	230	3915	29.500	7.600	0.107	1.222
ID479973	479973	53	42.802	19.591	5.372	0	175	175	2	1	-10921639	134.429	133	75	194	2823	33.848	7.600	0.151	1.039
ID479978	479978	52	44.622	24.040	17.539	0	175	175	2	1	-10921639	140.762	133	66	251	2956	47.831	2.000	0.111	0.590
ID479977	479977	48	48.550	18.045	17.837	0	175	175	2	1	-10921639	158.524	160	78	239	3329	43.973	2.000	0.121	0.778
ID479976	479976	49	44.641	12.064	13.406	0	175	175	2	1	-10921639	137.905	154	45	194	2896	46.875	7.600	0.138	0.716
ID479951	479951	49	49.799	12.177	13.906	0	176	176	2	1	-10921639	137.524	148	57	209	2888	45.198	2.000	0.156	0.820
ID479950	479950	55	47.452	25.715	12.275	0	176	176	2	1	-10921639	148.381	157	88	221	3116	40.829	2.000	0.140	0.893
ID479949	479949	56	63.689	16.027	11.911	0	176	176	2	1	-10921639	204.762	188	145	255	4300	37.354	2.000	0.125	1.220
ID479948	479948	53	54.320	20.276	5.401	0	176	176	2	1	-10921639	144.476	145	81	215	3034	38.352	2.000	0.192	1.215
ID479953	479953	48	53.553	18.615	17.593	0	176	176	2	1	-10921639	161.333	176	60	227	3388	46.842	4.800	0.146	0.876
ID479952	479952	52	46.771	24.820	17.245	0	176	176	2	1	-10921639	139.714	142	69	206	2934	41.610	2.000	0.131	0.776
ID479990	479990	52	40.250	24.757	17.696	0	177	177	2	1	-10921639	120.857	127	51	197	2538	45.984	2.000	0.118	0.556
ID479989	479989	48	53.400	18.482	17.733	0	177	177	2	1	-10921639	169.810	173	75	251	3566	50.304	4.800	0.144	0.852
ID479988	479988	57	39.965	22.000	14.000	0	177	177	2	1	-10921639	192.476	188	118	255	4042	37.037	7.600	0.073	0.706
ID479987	479987	49	57.416	12.209	13.372	0	177	177	2	1	-10921639	164.143	154	75	239	3447	44.839	4.800	0.171	1.070
ID479986	479986	55	57.792	25.814	12.350	0	177	177	2	1	-10921639	162.571	160	112	239	3414	37.943	7.600	0.176	1.285
ID479985	479985	56	52.313	16.685	11.831	0	177	177	2	1	-10921639	202.286	197	145	255	4248	35.984	2.000	0.089	0.921
ID479984	479984	53	59.907	19.894	5.647	0	177	177	2	1	-10921639	159.619	160	103	230	3352	29.906	4.800	0.189	1.695
ID479967	479967	52	35.102	24.629	17.649	0	178	178	2	1	-10921639	123.619	118	57	203	2596	44.340	2.000	0.086	0.441
ID479966	479966	48	59.128	18.448	17.788	0	178	178	2	1	-10921639	167.000	182	60	255	3507	57.038	2.000	0.149	0.759
ID479965	479965	57	35.917	21.426	14.474	0	178	178	2	1	-10921639	193.571	191	121	255	4065	37.344	7.600	0.042	0.415
ID479964	479964	49	59.693	12.171	14.238	0	178	178	2	1	-10921639	167.476	166	85	230	3517	43.590	4.800	0.186	1.207
ID479963	479963	55	67.979	25.755	12.183	0	178	178	2	1	-10921639	174.571	191	66	251	3666	47.485	4.800	0.194	1.194
ID479962	479962	56	50.565	16.547	11.786	0	178	178	2	1	-10921639	208.905	215	163	255	4387	34.331	3.200	0.116	1.261
ID479961	479961	53	63.832	20.142	5.622	0	178	178	2	1	-10921639	147.333	142	97	236	3094	35.573	2.000	0.181	1.270
ID479991	479991	53	55.886	20.603	5.695	0	179	179	2	1	-10921639	130.905	118	78	200	2749	33.869	4.800	0.200	1.287
ID479996	479996	48	59.860	18.885	17.886	0	179	179	2	1	-10921639	185.286	197	78	255	3891	49.457	2.000	0.130	0.862
ID479995	479995	52	49.723	24.714	17.365	0	179	179	2	1	-10921639	155.000	151	81	233	3255	42.724	2.000	0.124	0.802
ID479994	479994	49	57.886	11.914	13.873	0	179	179	2	1	-10921639	166.048	166	94	236	3487	38.431	4.800	0.173	1.274
ID479993	479993	55	53.369	26.268	12.180	0	179	179	2	1	-10921639	160.952	160	91	212	3380	36.196	4.800	0.171	1.296
ID479992	479992	56	54.301	16.250	11.724	0	179	179	2	1	-10921639	214.905	206	157	255	4513	30.050	4.800	0.120	1.530
ID480013	480013	48	60.948	18.570	17.542	0	180	180	2	1	-10921639	185.952	185	85	255	3905	50.419	4.800	0.154	0.985
ID480012	480012	49	70.007	12.250	13.413	0	180	180	2	1	-10921639	165.476	166	81	255	3475	53.475	2.000	0.206	1.056
ID480011	480011	55	58.028	25.394	11.985	0	180	180	2	1	-10921639	174.476	163	112	251	3664	35.042	7.600	0.147	1.273
ID480010	480010	56	41.780	16.917	11.955	0	180	180	2	1	-10921639	198.762	212	145	255	4174	35.876	2.000	0.087	0.889
ID480009	480009	53	37.216	20.619	5.817	0	180	180	2	1	-10921639	130.048	139	78	173	2731	28.537	4.800	0.144	1.149
ID480008	480008	None	39.386	15.701	6.111	0	180	180	2	1	-10921639	126.048	124	75	209	2647	32.995	2.000	0.102	0.704
ID479999	479999	55	73.571	26.048	12.187	0	181	181	2	1	-10921639	172.381	170	81	255	3620	43.372	4.800	0.223	1.452
ID479998	479998	56	45.888	17.292	12.106	0	181	181	2	1	-10921639	200.571	203	142	255	4212	33.852	2.000	0.081	0.885
ID479997	479997	53	46.130	20.463	5.735	0	181	181	2	1	-10921639	139.810	139	100	209	2936	26.151	7.600	0.144	1.349
ID480001	480001	48	63.301	19.003	17.559	0	181	181	2	1	-10921639	186.048	179	103	255	3907	46.315	4.800	0.173	1.188
ID480000	480000	49	57.854	12.019	13.581	0	181	181	2	1	-10921639	184.810	188	115	245	3881	36.581	7.600	0.183	1.564
ID479983	479983	48	49.793	19.242	17.776	0	182	182	2	1	-10921639	170.762	185	100	242	3586	43.157	2.000	0.114	0.808
ID479982	479982	None	41.038	19.311	15.640	0	182	182	2	1	-10921639	201.762	203	109	255	4237	33.187	4.800	0.110	1.204
ID479981	479981	49	71.329	11.771	13.204	0	182	182	2	1	-10921639	193.429	206	118	242	4062	40.969	4.800	0.225	1.734
ID479980	479980	55	49.414	26.156	11.454	0	182	182	2	1	-10921639	161.857	173	100	221	3399	32.452	4.800	0.165	1.416
ID479979	479979	53	36.957	20.971	6.079	0	182	182	2	1	-10921639	127.762	136	69	176	2683	31.577	4.800	0.122	0.882
ID480007	480007	48	55.256	19.675	17.921	0	183	183	2	1	-10921639	168.333	160	112	233	3535	42.448	4.800	0.150	1.037
ID480006	480006	49	70.082	12.183	13.340	0	183	183	2	1	-10921639	187.714	191	106	255	3942	45.085	2.000	0.185	1.298
ID480005	480005	None	36.074	15.221	11.695	0	183	183	2	1	-10921639	199.476	194	142	255	4189	33.390	4.000	0.095	1.035
ID480004	480004	55	65.350	26.042	11.480	0	183	183	2	1	-10921639	170.381	176	94	239	3578	45.130	3.200	0.185	1.181
ID480003	480003	59	48.114	14.871	7.119	0	183	183	2	1	-10921639	146.429	154	60	209	3075	43.136	2.000	0.147	0.872
ID480002	480002	53	50.898	20.229	5.967	0	183	183	2	1	-10921639	147.810	151	72	227	3104	39.362	2.000	0.140	0.925
ID480015	480015	59	43.902	14.910	7.297	0	184	184	2	1	-10921639	144.238	154	72	218	3029	37.215	6.324	0.129	0.888
ID480014	480014	53	47.977	20.663	5.609	0	184	184	2	1	-10921639	131.190	130	78	206	2755	34.345	2.000	0.143	0.958
ID480019	480019	48	39.366	20.071	18.733	0	184	184	2	1	-10921639	130.048	133	66	185	2731	38.372	2.000	0.112	0.681
ID480018	480018	58	50.585	20.154	14.888	0	184	184	2	1	-10921639	191.667	197	124	255	4025	36.243	2.000	0.103	0.991
ID480017	480017	49	70.479	11.816	13.381	0	184	184	2	1	-10921639	177.143	188	103	255	3720	46.691	2.000	0.181	1.164
ID480016	480016	55	62.056	25.961	11.260	0	184	184	2	1	-10921639	165.000	173	88	227	3465	41.167	4.800	0.198	1.327
ID480023	480023	49	55.879	11.920	13.727	0	185	185	2	1	-10921639	167.571	179	94	224	3519	39.893	4.800	0.171	1.227
ID480022	480022	55	67.004	26.152	11.179	0	185	185	2	1	-10921639	171.952	179	103	227	3611	38.340	4.800	0.195	1.464
ID480021	480021	53	36.338	21.121	6.899	0	185	185	2	1	-10921639	145.333	148	94	182	3052	24.670	4.800	0.131	1.367
ID480020	480020	59	57.450	14.787	6.888	0	185	185	2	1	-10921639	148.333	142	75	245	3115	41.703	2.000	0.129	0.812
ID480025	480025	48	46.379	19.936	18.799	0	185	185	2	1	-10921639	132.143	124	51	200	2775	45.267	2.000	0.117	0.611
ID480024	480024	58	52.496	20.259	14.598	0	185	185	2	1	-10921639	198.762	191	109	255	4174	42.700	2.000	0.113	0.945
ID480031	480031	48	45.702	20.135	18.640	0	186	186	2	1	-10921639	135.048	136	57	194	2836	42.148	2.000	0.152	0.846
ID480030	480030	58	43.196	20.318	14.668	0	186	186	2	1	-10921639	179.190	182	85	239	3763	39.284	2.000	0.086	0.724
ID480029	480029	49	63.746	12.052	14.478	0	186	186	2	1	-10921639	176.000	176	106	255	3696	39.850	4.800	0.189	1.403
ID480028	480028	55	63.179	26.311	12.162	0	186	186	2	1	-10921639	172.905	166	127	255	3631	33.771	4.800	0.175	1.526
ID480027	480027	59	36.074	14.990	7.276	0	186	186	2	1	-10921639	140.810	148	72	197	2957	34.021	2.000	0.090	0.685
ID480026	480026	53	50.750	21.112	5.959	0	186	186	2	1	-10921639	137.381	142	66	194	2885	35.795	4.800	0.190	1.226
ID480047	480047	53	47.288	21.566	6.241	0	187	187	2	1	-10921639	128.381	133	42	215	2696	46.794	2.000	0.150	0.714
ID480052	480052	48	41.057	20.214	18.650	0	187	187	2	1	-10921639	136.190	127	63	200	2860	44.229	2.000	0.116	0.638
ID480051	480051	58	50.267	20.998	14.282	0	187	187	2	1	-10921639	197.143	197	151	255	4140	31.636	2.000	0.097	1.105
ID480050	480050	49	74.874	12.018	13.635	0	187	187	2	1	-10921639	174.095	182	85	255	3656	46.199	2.000	0.205	1.282
ID480049	480049	55	47.608	26.143	12.093	0	187	187	2	1	-10921639	161.333	166	97	212	3388	31.822	7.600	0.145	1.281
ID480048	480048	59	39.221	15.125	7.766	0	187	187	2	1	-10921639	153.429	154	81	206	3222	34.842	2.000	0.114	0.898
ID480046	480046	48	47.692	21.412	18.033	0	188	188	2	1	-10921639	155.714	166	81	215	3270	37.003	6.222	0.125	0.936
ID480045	480045	58	42.021	21.358	14.534	0	188	188	2	1	-10921639	179.143	176	91	239	3762	37.719	2.000	0.074	0.657
ID480044	480044	55	46.647	26.389	12.606	0	188	188	2	1	-10921639	142.286	142	85	233	2988	34.099	2.000	0.125	0.930
ID480043	480043	49	79.782	12.207	13.278	0	188	188	2	1	-10921639	168.667	176	75	255	3542	53.138	2.000	0.213	1.116
ID480042	480042	59	46.295	15.058	6.922	0	188	188	2	1	-10921639	143.667	148	60	206	3017	38.480	2.000	0.127	0.842
ID480079	480079	58	51.515	22.000	14.521	0	189	189	2	1	-10921639	190.524	182	145	255	4001	33.152	4.800	0.123	1.257
ID480078	480078	49	75.794	12.168	13.560	0	189	189	2	1	-10921639	169.048	173	75	255	3550	50.805	7.600	0.219	1.196
ID480077	480077	55	52.444	27.144	12.384	0	189	189	2	1	-10921639	132.238	151	75	188	2777	34.794	2.000	0.184	1.179
ID480076	480076	53	38.894	22.021	7.591	0	189	189	2	1	-10921639	131.143	130	57	197	2754	33.177	2.000	0.105	0.750
ID480080	480080	48	44.610	19.442	18.666	0	189	189	2	1	-10921639	135.810	133	57	197	2852	43.599	2.000	0.143	0.778
ID480037	480037	48	63.442	20.445	18.629	0	190	190	2	1	-10921639	139.190	139	39	236	2923	51.452	3.200	0.219	0.973
ID480036	480036	58	54.935	22.331	14.415	0	190	190	2	1	-10921639	168.524	160	106	255	3539	45.669	2.000	0.097	0.651
ID480035	480035	55	40.292	26.881	12.817	0	190	190	2	1	-10921639	121.000	133	60	170	2541	34.599	2.000	0.131	0.810
ID480034	480034	49	81.963	12.301	13.289	0	190	190	2	1	-10921639	175.381	191	75	255	3683	55.993	4.800	0.240	1.212
ID480033	480033	None	42.249	14.977	7.678	0	190	190	2	1	-10921639	141.571	142	85	197	2973	34.843	2.000	0.113	0.827
ID480032	480032	53	47.448	21.002	5.483	0	190	190	2	1	-10921639	109.571	112	45	200	2301	42.608	2.000	0.168	0.741
ID480039	480039	49	75.209	12.471	13.366	0	191	191	2	1	-10921639	172.238	173	75	251	3617	54.222	4.800	0.220	1.144
ID480038	480038	53	40.664	20.754	5.880	0	191	191	2	1	-10921639	117.524	121	60	185	2468	31.091	2.000	0.145	0.958
ID480041	480041	48	74.785	20.044	18.578	0	191	191	2	1	-10921639	160.381	154	72	255	3368	50.621	4.800	0.235	1.204
ID480040	480040	58	56.268	22.328	13.926	0	191	191	2	1	-10921639	164.238	154	97	255	3449	44.025	2.000	0.099	0.669
ID480055	480055	49	65.937	12.501	13.634	0	192	192	2	1	-10921639	179.333	182	100	233	3766	39.684	7.600	0.210	1.568
ID480054	480054	55	35.292	27.399	11.541	0	192	192	2	1	-10921639	116.333	121	54	166	2443	25.935	7.600	0.096	0.785
ID480053	480053	53	44.431	20.636	6.285	0	192	192	2	1	-10921639	137.286	142	72	197	2883	35.992	6.270	0.143	0.955
ID480057	480057	48	63.576	19.589	18.520	0	192	192	2	1	-10921639	168.048	166	69	255	3529	49.553	4.800	0.190	1.082
ID480056	480056	58	68.047	22.732	13.926	0	192	192	2	1	-10921639	180.905	197	106	255	3799	49.946	2.000	0.145	0.917
ID480071	480071	60	44.412	15.364	9.922	0	193	193	2	1	-10921639	159.476	157	94	221	3349	35.963	2.000	0.119	0.941
ID480070	480070	53	42.287	20.555	5.579	0	193	193	2	1	-10921639	127.667	130	75	182	2681	30.016	3.200	0.154	1.134
ID480069	480069	None	46.837	16.006	4.949	0	193	193	2	1	-10921639	116.286	112	63	200	2442	36.424	2.000	0.140	0.782
ID480075	480075	48	71.698	19.879	18.481	0	193	193	2	1	-10921639	179.095	166	112	255	3761	45.236	2.000	0.171	1.153
ID480074	480074	58	54.130	22.829	14.195	0	193	193	2	1	-10921639	193.286	191	118	255	4059	35.927	7.600	0.117	1.128
ID480073	480073	49	43.688	12.557	14.279	0	193	193	2	1	-10921639	157.667	160	97	200	3311	25.788	7.600	0.156	1.647
ID480072	480072	55	51.344	27.887	11.817	0	193	193	2	1	-10921639	123.524	115	72	194	2594	39.184	2.000	0.176	0.944
ID480063	480063	53	46.947	20.755	5.419	0	194	194	2	1	-10921639	108.619	115	30	191	2281	42.364	2.000	0.175	0.766
ID480068	480068	48	67.758	19.899	18.563	0	194	194	2	1	-10921639	165.238	160	69	255	3470	50.362	2.000	0.204	1.110
ID480067	480067	58	64.531	22.244	13.882	0	194	194	2	1	-10921639	192.238	191	106	255	4037	45.538	2.000	0.112	0.853
ID480066	480066	49	53.702	12.370	13.778	0	194	194	2	1	-10921639	144.381	151	81	224	3032	38.535	4.800	0.202	1.260
ID480065	480065	55	35.307	28.447	11.722	0	194	194	2	1	-10921639	109.714	112	66	170	2304	25.900	6.367	0.150	1.102
ID480064	480064	60	38.566	15.911	10.715	0	194	194	2	1	-10921639	171.333	173	118	206	3598	22.763	4.800	0.108	1.462
ID480062	480062	48	68.720	20.012	18.564	0	195	195	2	1	-10921639	164.190	154	69	255	3448	53.890	2.000	0.190	0.972
ID480061	480061	58	58.889	22.617	14.120	0	195	195	2	1	-10921639	198.381	188	151	255	4166	38.747	7.600	0.138	1.239
ID480060	480060	49	54.278	12.662	13.763	0	195	195	2	1	-10921639	160.095	170	97	224	3362	33.439	7.600	0.176	1.436
ID480059	480059	60	38.264	15.489	10.885	0	195	195	2	1	-10921639	172.905	188	106	221	3631	32.382	4.800	0.116	1.108
ID480058	480058	53	43.918	20.876	5.448	0	195	195	2	1	-10921639	114.000	112	57	182	2394	35.570	2.000	0.179	0.972
ID480087	480087	58	50.943	23.276	14.181	0	196	196	2	1	-10921639	200.476	191	130	255	4210	35.642	2.000	0.094	0.967
ID480086	480086	49	69.895	12.707	14.323	0	196	196	2	1	-10921639	171.952	170	106	236	3611	39.515	4.800	0.211	1.519
ID480085	480085	None	44.430	15.848	3.601	0	196	196	2	1	-10921639	104.857	106	57	157	2202	27.514	2.000	0.190	1.219
ID480088	480088	48	57.770	20.125	18.539	0	196	196	2	1	-10921639	164.095	163	85	255	3446	47.752	4.800	0.165	0.971
ID480091	480091	48	58.476	19.898	18.401	0	197	197	2	1	-10921639	177.714	173	133	255	3732	38.776	2.000	0.133	1.080
ID480090	480090	58	51.893	22.656	14.416	0	197	197	2	1	-10921639	204.286	206	130	255	4290	38.583	7.600	0.104	0.996
ID480089	480089	49	71.572	13.053	14.345	0	197	197	2	1	-10921639	171.048	173	100	255	3592	44.395	4.800	0.236	1.470
ID480084	480084	48	59.033	20.200	18.670	0	198	198	2	1	-10921639	153.000	151	66	245	3213	52.223	2.000	0.155	0.785
ID480083	480083	58	50.560	23.026	14.399	0	198	198	2	1	-10921639	199.857	185	148	255	4197	38.566	2.000	0.098	0.928
ID480082	480082	49	64.316	12.846	14.498	0	198	198	2	1	-10921639	155.095	163	72	221	3257	38.981	2.000	0.218	1.427
ID480081	480081	None	39.057	14.879	3.589	0	198	198	2	1	-10921639	91.048	88	42	139	1912	28.024	6.379	0.200	1.084
ID480095	480095	58	55.967	23.076	14.281	0	199	199	2	1	-10921639	208.857	221	148	255	4386	39.536	4.800	0.135	1.260
ID480094	480094	49	73.707	12.925	14.234	0	199	199	2	1	-10921639	172.524	185	85	218	3623	40.892	4.800	0.243	1.648
ID480093	480093	None	38.728	16.434	11.880	0	199	199	2	1	-10921639	190.286	194	127	221	3996	25.718	4.800	0.109	1.457
ID480092	480092	61	52.567	21.095	5.693	0	199	199	2	1	-10921639	129.952	124	91	194	2729	29.137	2.000	0.175	1.325
ID480096	480096	48	58.788	19.914	18.760	0	199	199	2	1	-10921639	144.286	136	66	248	3030	52.070	2.000	0.125	0.614
ID480100	480100	48	58.701	20.392	18.958	0	200	200	2	1	-10921639	166.952	157	109	251	3506	41.171	2.000	0.147	1.039
ID480099	480099	49	50.301	13.448	14.192	0	200	200	2	1	-10921639	156.762	160	69	215	3292	44.503	4.800	0.179	1.068
ID480098	480098	58	46.522	23.317	14.286	0	200	200	2	1	-10921639	205.952	197	154	255	4325	36.107	2.000	0.099	1.030
ID480097	480097	61	38.977	21.572	5.773	0	200	200	2	1	-10921639	130.571	133	72	176	2742	31.381	4.800	0.152	1.100
ID480109	480109	48	54.534	20.103	19.094	0	201	201	2	1	-10921639	162.619	157	112	248	3415	35.089	4.800	0.142	1.150
ID480108	480108	58	51.898	23.314	14.037	0	201	201	2	1	-10921639	203.048	203	154	255	4264	34.114	7.600	0.107	1.151
ID480107	480107	49	39.266	13.242	14.252	0	201	201	2	1	-10921639	146.000	154	66	200	3066	37.595	4.800	0.141	0.961
ID480106	480106	None	55.269	15.814	12.070	0	201	201	2	1	-10921639	188.238	185	136	245	3953	27.397	4.800	0.164	1.936
ID480105	480105	61	43.676	21.063	5.246	0	201	201	2	1	-10921639	118.143	127	48	173	2481	32.944	2.000	0.186	1.125
ID480103	480103	58	46.248	23.003	14.211	0	202	202	2	1	-10921639	195.095	191	148	255	4097	30.260	2.000	0.102	1.190
ID480102	480102	49	50.500	14.557	13.197	0	202	202	2	1	-10921639	185.476	188	139	221	3895	23.784	4.800	0.162	2.174
ID480101	480101	61	38.883	20.880	5.582	0	202	202	2	1	-10921639	137.857	139	94	179	2895	23.066	4.800	0.174	1.773
ID480104	480104	48	46.809	19.833	18.902	0	202	202	2	1	-10921639	151.286	145	85	218	3177	38.033	2.000	0.106	0.766
ID480119	480119	58	51.555	23.448	14.324	0	203	203	2	1	-10921639	196.810	200	139	255	4133	34.284	2.000	0.120	1.227
ID480118	480118	49	45.070	13.261	14.069	0	203	203	2	1	-10921639	147.048	157	94	185	3088	30.306	4.800	0.180	1.482
ID480117	480117	61	40.807	21.238	6.102	0	203	203	2	1	-10921639	132.476	139	69	179	2782	28.600	4.800	0.151	1.213
ID480123	480123	48	42.391	20.387	18.986	0	204	204	2	1	-10921639	139.619	148	51	209	2932	37.878	2.000	0.116	0.768
ID480122	480122	58	39.384	23.299	13.829	0	204	204	2	1	-10921639	181.048	179	133	227	3802	29.981	2.000	0.068	0.769
ID480121	480121	62	48.060	15.745	11.981	0	204	204	2	1	-10921639	182.857	185	130	239	3840	28.980	2.000	0.118	1.329
ID480120	480120	61	40.119	20.568	5.602	0	204	204	2	1	-10921639	141.714	148	85	188	2976	28.348	4.800	0.148	1.290
ID480116	480116	48	39.127	20.034	18.960	0	205	205	2	1	-10921639	141.476	139	66	215	2971	37.404	2.000	0.103	0.704
ID480115	480115	58	46.571	23.229	14.178	0	205	205	2	1	-10921639	199.095	194	157	251	4181	30.703	2.000	0.085	1.019
ID480114	480114	None	35.786	12.057	14.078	0	205	205	2	1	-10921639	110.429	112	48	166	2319	35.774	2.000	0.113	0.628
ID480113	480113	62	49.326	16.548	11.751	0	205	205	2	1	-10921639	198.762	194	151	255	4174	30.796	2.000	0.113	1.311
ID480111	480111	58	39.061	23.529	14.457	0	206	206	2	1	-10921639	195.333	191	151	251	4102	30.090	4.800	0.093	1.104
ID480110	480110	62	45.073	16.600	11.912	0	206	206	2	1	-10921639	202.524	194	157	255	4253	27.573	2.000	0.091	1.220
ID480112	480112	48	40.590	20.256	19.078	0	206	206	2	1	-10921639	145.476	148	75	203	3055	34.180	2.000	0.120	0.914
ID480126	480126	48	46.455	20.053	18.906	0	207	207	2	1	-10921639	139.810	142	85	212	2936	34.859	2.000	0.140	0.986
ID480125	480125	62	43.750	16.977	11.916	0	207	207	2	1	-10921639	191.667	194	136	245	4025	29.195	4.800	0.107	1.265
ID480124	480124	63	62.729	21.951	6.984	0	207	207	2	1	-10921639	168.429	170	94	255	3537	39.638	2.000	0.166	1.213
ID480131	480131	62	46.427	16.192	11.512	0	208	208	2	1	-10921639	191.333	200	124	242	4018	32.682	4.800	0.114	1.198
ID480130	480130	63	37.106	22.035	7.290	0	208	208	2	1	-10921639	145.095	148	66	206	3047	33.265	7.600	0.125	0.967
ID480132	480132	48	48.263	20.055	19.119	0	208	208	2	1	-10921639	145.048	151	85	218	3046	29.200	4.800	0.157	1.346
ID480135	480135	64	43.612	12.944	14.307	0	209	209	2	1	-10921639	141.619	145	75	185	2974	33.079	7.600	0.146	1.093
ID480134	480134	None	37.433	26.530	11.708	0	209	209	2	1	-10921639	122.762	121	60	203	2578	38.292	2.000	0.136	0.770
ID480133	480133	63	36.277	20.546	6.188	0	209	209	2	1	-10921639	141.524	145	75	194	2972	35.568	7.600	0.123	0.875
ID480136	480136	48	37.362	20.779	19.001	0	209	209	2	1	-10921639	133.571	130	81	215	2805	34.337	2.000	0.097	0.685
ID480127	480127	63	51.337	20.245	6.504	0	210	210	2	1	-10921639	169.143	170	112	255	3552	32.885	2.000	0.123	1.125
ID480129	480129	48	39.925	20.710	18.868	0	210	210	2	1	-10921639	141.714	148	72	197	2976	35.549	2.000	0.119	0.850
ID480128	480128	64	37.198	13.261	14.524	0	210	210	2	1	-10921639	133.714	133	69	227	2808	41.867	6.367	0.113	0.648
ID480150	480150	48	49.775	20.378	18.801	0	211	211	2	1	-10921639	139.857	139	60	227	2937	46.591	4.800	0.160	0.826
ID480149	480149	65	39.614	25.019	15.305	0	211	211	2	1	-10921639	155.619	157	100	197	3268	27.904	4.800	0.105	1.060
ID480148	480148	64	52.447	13.329	13.942	0	211	211	2	1	-10921639	142.714	145	66	218	2997	48.195	2.000	0.161	0.823
ID480147	480147	None	41.679	16.109	11.361	0	211	211	2	1	-10921639	194.048	197	145	251	4075	31.866	7.600	0.110	1.204
ID480146	480146	63	44.976	20.316	6.763	0	211	211	2	1	-10921639	163.476	166	109	224	3433	28.338	4.800	0.127	1.302
ID480139	480139	48	40.377	20.774	19.238	0	212	212	2	1	-10921639	130.095	133	69	182	2732	32.608	2.000	0.127	0.899
ID480138	480138	65	37.245	23.401	14.669	0	212	212	2	1	-10921639	168.000	160	130	230	3528	26.905	2.000	0.075	0.872
ID480137	480137	63	45.212	20.447	6.723	0	212	212	2	1	-10921639	164.000	166	109	218	3444	26.788	4.800	0.127	1.375
ID480142	480142	48	46.852	20.776	18.078	0	213	213	2	1	-10921639	152.524	160	100	212	3203	33.241	4.800	0.127	1.035
ID480141	480141	64	39.315	13.390	12.913	0	213	213	2	1	-10921639	152.619	154	85	218	3205	39.247	7.600	0.127	0.879
ID480140	480140	63	53.195	20.656	5.782	0	213	213	2	1	-10921639	152.667	151	88	224	3206	29.364	4.800	0.193	1.681
ID480143	480143	63	35.217	21.776	6.051	0	214	214	2	1	-10921639	134.286	139	63	185	2820	35.350	4.800	0.131	0.878
ID480145	480145	48	40.474	20.395	18.075	0	214	214	2	1	-10921639	148.286	151	78	197	3114	33.751	2.000	0.118	0.926
ID480144	480144	64	47.595	13.208	12.396	0	214	214	2	1	-10921639	150.905	157	66	230	3169	50.012	7.600	0.131	0.700
ID480155	480155	64	45.537	14.206	13.966	0	215	215	2	1	-10921639	159.524	157	103	221	3350	33.642	7.600	0.136	1.135
ID480154	480154	66	39.416	16.723	11.091	0	215	215	2	1	-10921639	190.762	194	157	242	4006	25.151	7.600	0.084	1.170
ID480156	480156	66	38.089	15.908	12.714	0	216	216	2	1	-10921639	197.333	200	154	251	4144	26.958	4.800	0.121	1.581
ID480166	480166	None	35.409	19.538	18.216	0	217	217	2	1	-10921639	144.048	145	66	188	3025	34.694	4.800	0.114	0.851
ID480165	480165	66	49.320	15.909	11.232	0	217	217	2	1	-10921639	189.429	188	139	239	3978	28.779	4.800	0.127	1.486
ID480158	480158	None	35.335	23.623	15.338	0	218	218	2	1	-10921639	159.238	154	109	212	3344	26.241	4.800	0.106	1.159
ID480157	480157	66	43.978	15.746	11.519	0	218	218	2	1	-10921639	192.524	194	139	248	4043	25.972	7.600	0.111	1.476
ID480161	480161	66	52.434	15.862	10.516	0	219	219	2	1	-10921639	210.762	215	145	255	4426	32.125	4.800	0.127	1.480
ID480159	480159	67	35.740	20.939	7.976	0	220	220	2	1	-10921639	164.762	163	115	212	3460	27.925	2.000	0.092	0.996
ID480160	480160	None	36.388	13.527	14.066	0	220	220	2	1	-10921639	154.381	163	88	194	3242	30.461	7.600	0.113	1.030
ID480163	480163	68	50.916	22.399	13.770	0	221	221	2	1	-10921639	188.905	179	124	255	3967	37.331	2.000	0.093	0.861
ID480162	480162	67	36.345	22.066	5.243	0	221	221	2	1	-10921639	116.000	118	63	170	2436	34.886	7.600	0.134	0.785
ID480164	480164	None	42.440	20.013	18.006	0	221	221	2	1	-10921639	133.381	139	51	233	2801	40.103	2.000	0.105	0.630
ID480151	480151	69	42.226	17.332	11.585	0	222	222	2	1	-10921639	174.333	170	130	255	3661	33.903	7.600	0.080	0.761
ID480153	480153	70	38.647	13.755	14.436	0	222	222	2	1	-10921639	144.429	145	94	194	3033	25.748	7.600	0.142	1.392
ID480152	480152	68	38.861	22.591	13.407	0	222	222	2	1	-10921639	181.905	182	139	230	3820	26.689	7.600	0.088	1.108
ID480167	480167	None	37.448	22.028	5.487	0	223	223	2	1	-10921639	109.714	112	45	160	2304	36.227	4.800	0.154	0.809
ID480169	480169	70	38.643	13.111	13.736	0	223	223	2	1	-10921639	129.857	142	60	166	2727	33.287	4.800	0.159	1.070
ID480168	480168	69	47.127	18.013	12.241	0	223	223	2	1	-10921639	181.667	173	142	255	3815	31.163	2.000	0.105	1.104
ID480174	480174	70	35.400	13.326	14.254	0	224	224	2	1	-10921639	122.952	115	63	182	2582	35.253	4.800	0.135	0.831
ID480173	480173	69	43.910	16.758	11.791	0	224	224	2	1	-10921639	177.429	176	130	255	3726	30.379	2.000	0.092	0.985
ID480171	480171	None	43.151	22.331	5.662	0	225	225	2	1	-10921639	133.476	130	78	176	2803	27.206	4.800	0.184	1.528
ID480172	480172	69	40.582	16.643	11.675	0	225	225	2	1	-10921639	163.048	157	124	242	3424	30.619	2.000	0.072	0.716
ID480170	480170	69	45.072	16.015	11.897	0	226	226	2	1	-10921639	168.619	160	139	239	3541	26.929	2.000	0.109	1.233
ID480175	480175	69	50.351	17.369	11.945	0	227	227	2	1	-10921639	167.667	163	109	255	3521	41.467	2.000	0.090	0.665
ID480176	480176	None	37.606	22.710	14.359	0	227	227	2	1	-10921639	175.000	179	130	230	3675	26.518	6.313	0.088	1.068
ID480188	480188	None	37.920	21.638	4.981	0	228	228	2	1	-10921639	119.429	124	69	173	2508	29.241	4.800	0.163	1.147
ID480183	480183	79	40.764	24.180	14.976	0	229	229	2	1	-10921639	165.143	163	97	224	3468	29.947	4.800	0.129	1.256
ID480182	480182	81	37.138	13.128	14.412	0	229	229	2	1	-10921639	110.952	124	39	154	2330	35.356	2.000	0.155	0.844
ID480181	480181	69	43.689	18.390	12.000	0	229	229	2	1	-10921639	172.095	176	124	239	3614	31.183	2.000	0.098	0.982
ID480180	480180	79	40.843	24.823	14.035	0	230	230	2	1	-10921639	162.476	166	91	215	3412	32.205	6.263	0.122	1.101
ID480179	480179	81	35.985	13.411	13.870	0	230	230	2	1	-10921639	120.333	124	60	170	2527	33.485	4.800	0.169	1.040
ID480178	480178	69	35.201	17.737	12.223	0	230	230	2	1	-10921639	177.429	176	142	242	3726	23.334	7.600	0.079	1.119
ID480177	480177	None	38.404	20.680	5.218	0	230	230	2	1	-10921639	124.619	130	54	173	2617	35.468	4.800	0.137	0.849
ID480187	480187	79	43.136	23.345	14.910	0	231	231	2	1	-10921639	182.857	185	133	224	3840	24.227	7.600	0.136	1.811
ID480186	480186	81	39.917	13.407	13.804	0	231	231	2	1	-10921639	111.952	115	51	170	2351	37.537	2.000	0.161	0.825
ID480185	480185	72	37.132	20.392	16.984	0	232	232	2	1	-10921639	153.667	157	91	215	3227	32.466	2.000	0.110	0.941
ID480184	480184	79	45.406	24.083	15.272	0	232	232	2	1	-10921639	168.857	166	106	224	3546	31.547	7.600	0.120	1.147
ID480192	480192	72	51.357	20.255	16.850	0	233	233	2	1	-10921639	161.762	173	75	227	3397	46.345	2.000	0.129	0.799
ID480190	480190	72	45.130	22.208	15.241	0	234	234	2	1	-10921639	194.857	191	148	255	4092	25.200	2.000	0.106	1.477
ID480189	480189	None	39.990	13.271	13.881	0	234	234	2	1	-10921639	123.333	130	60	173	2590	35.696	2.000	0.154	0.924
ID480191	480191	None	53.689	21.866	14.911	0	236	236	2	1	-10921639	190.286	182	136	248	3996	34.200	4.800	0.130	1.282
ID480193	480193	74	36.904	22.057	4.684	0	237	237	2	1	-10921639	127.429	139	81	173	2676	28.356	2.000	0.152	1.186
ID480199	480199	74	41.364	21.388	4.728	0	238	238	2	1	-10921639	132.524	130	72	185	2783	27.615	4.800	0.148	1.234
ID480200	480200	73	40.232	22.650	14.819	0	238	238	2	1	-10921639	176.000	170	112	255	3696	31.116	7.600	0.111	1.128
ID480201	480201	73	46.348	23.201	14.605	0	239	239	2	1	-10921639	175.667	173	106	245	3689	32.812	7.600	0.137	1.289
ID480195	480195	73	44.445	23.286	16.566	0	240	240	2	1	-10921639	147.238	151	66	200	3092	42.818	4.800	0.135	0.818
ID480194	480194	None	40.193	25.603	12.790	0	240	240	2	1	-10921639	147.762	145	81	215	3103	36.201	7.600	0.132	0.953
ID480198	480198	73	39.595	22.386	14.698	0	241	241	2	1	-10921639	182.143	188	136	245	3825	25.588	6.372	0.113	1.440
ID480197	480197	None	40.836	13.784	13.779	0	241	241	2	1	-10921639	133.619	139	81	185	2806	29.795	7.600	0.150	1.170
ID480196	480196	75	38.632	21.576	4.694	0	241	241	2	1	-10921639	117.952	121	57	176	2477	30.072	4.800	0.161	1.090
ID480203	480203	None	39.105	17.508	12.515	0	242	242	2	1	-10921639	176.857	170	118	239	3714	32.150	2.000	0.084	0.850
ID480202	480202	75	36.890	22.010	4.285	0	242	242	2	1	-10921639	97.810	106	39	163	2054	35.774	2.000	0.146	0.698
ID480204	480204	73	36.367	22.687	14.777	0	242	242	2	1	-10921639	169.286	160	124	227	3555	30.148	7.600	0.081	0.841
ID480212	480212	73	37.601	21.243	15.420	0	243	243	2	1	-10921639	171.429	176	124	221	3600	28.291	7.600	0.079	0.887
ID480211	480211	None	46.084	25.534	13.229	0	243	243	2	1	-10921639	143.857	148	81	206	3021	40.434	2.000	0.159	0.975
ID480210	480210	None	41.594	22.723	7.641	0	243	243	2	1	-10921639	134.905	139	51	191	2833	40.157	2.000	0.100	0.609
ID480209	480209	76	41.940	16.032	6.976	0	243	243	2	1	-10921639	135.238	139	81	182	2840	29.007	2.000	0.145	1.177
ID480208	480208	75	41.654	20.443	5.005	0	243	243	2	1	-10921639	132.476	136	60	191	2782	34.002	7.600	0.120	0.836
ID480207	480207	73	40.634	21.868	14.935	0	244	244	2	1	-10921639	175.524	173	130	227	3686	31.383	7.600	0.096	0.980
ID480206	480206	77	42.714	17.542	12.132	0	244	244	2	1	-10921639	176.190	166	145	245	3700	29.497	2.000	0.083	0.916
ID480205	480205	76	37.737	15.669	8.228	0	244	244	2	1	-10921639	141.714	142	78	185	2976	30.206	2.000	0.121	1.010
ID480215	480215	77	37.969	17.775	12.155	0	245	245	2	1	-10921639	170.571	160	121	245	3582	29.470	2.000	0.061	0.667
ID480214	480214	78	44.954	23.165	8.872	0	245	245	2	1	-10921639	150.190	163	88	200	3154	33.754	2.000	0.115	0.921
ID480213	480213	None	44.057	20.872	4.357	0	245	245	2	1	-10921639	115.571	118	45	179	2427	42.446	2.000	0.156	0.735
ID480216	480216	73	51.274	20.966	16.140	0	245	245	2	1	-10921639	160.476	157	118	233	3370	31.459	7.600	0.128	1.157
ID480222	480222	73	40.255	20.727	16.266	0	246	246	2	1	-10921639	159.286	160	106	242	3345	32.661	7.600	0.101	0.892
ID480221	480221	None	54.992	24.851	12.526	0	246	246	2	1	-10921639	169.619	176	91	251	3562	40.472	4.800	0.166	1.192
ID480220	480220	78	45.325	23.203	8.239	0	246	246	2	1	-10921639	143.000	142	60	224	3003	41.224	2.000	0.094	0.595
ID480219	480219	73	48.116	21.222	16.744	0	247	247	2	1	-10921639	144.143	142	72	218	3027	39.114	2.000	0.134	0.873
ID480218	480218	78	36.271	23.849	9.237	0	247	247	2	1	-10921639	128.238	133	57	212	2693	40.754	2.000	0.084	0.489
ID480217	480217	None	38.198	20.459	4.934	0	247	247	2	1	-10921639	127.619	139	66	176	2680	30.203	2.000	0.130	0.972
ID480236	480236	73	35.694	21.122	15.967	0	248	248	2	1	-10921639	162.905	160	118	212	3421	25.967	4.800	0.113	1.278
ID480235	480235	None	38.701	13.005	13.643	0	248	248	2	1	-10921639	121.905	115	75	170	2560	30.061	4.800	0.159	1.115
ID480234	480234	80	36.394	17.623	12.336	0	248	248	2	1	-10921639	177.476	176	145	230	3727	22.216	7.600	0.088	1.295
ID480233	480233	78	51.939	23.241	8.430	0	248	248	2	1	-10921639	147.333	148	66	236	3094	44.216	3.200	0.145	0.846
ID480231	480231	80	50.110	17.562	11.766	0	249	249	2	1	-10921639	184.810	188	136	255	3881	32.574	2.000	0.123	1.243
ID480230	480230	78	55.373	23.340	8.423	0	249	249	2	1	-10921639	154.524	163	63	233	3245	43.368	3.200	0.137	0.861
ID480232	480232	73	45.094	20.546	16.819	0	249	249	2	1	-10921639	146.619	145	78	209	3079	37.606	4.800	0.147	0.998
ID480223	480223	78	56.405	23.348	8.459	0	250	250	2	1	-10921639	149.524	142	72	245	3140	43.279	3.200	0.156	0.931
ID480225	480225	73	37.085	20.268	16.403	0	250	250	2	1	-10921639	159.905	157	109	209	3358	25.324	4.800	0.122	1.376
ID480224	480224	80	44.488	17.200	11.641	0	250	250	2	1	-10921639	173.429	179	121	230	3642	29.718	3.200	0.107	1.128
ID480229	480229	73	40.416	20.449	16.942	0	251	251	2	1	-10921639	144.476	148	66	194	3034	34.137	6.299	0.130	0.977
ID480228	480228	82	47.609	25.859	12.718	0	251	251	2	1	-10921639	150.667	151	100	230	3164	35.035	4.800	0.158	1.172
ID480227	480227	80	41.544	17.832	11.846	0	251	251	2	1	-10921639	175.476	163	124	236	3685	29.934	2.000	0.084	0.907
ID480226	480226	103	42.215	20.761	4.834	0	251	251	2	1	-10921639	125.524	130	60	185	2636	30.760	2.000	0.146	1.039
ID480263	480263	103	40.804	20.994	5.189	0	252	252	2	1	-10921639	131.810	127	81	176	2768	28.839	2.000	0.139	1.117
ID480266	480266	73	48.672	20.893	16.459	0	252	252	2	1	-10921639	173.952	170	130	224	3653	25.423	6.391	0.121	1.480
ID480265	480265	82	49.057	26.848	13.049	0	252	252	2	1	-10921639	133.143	133	72	194	2796	37.404	4.800	0.185	1.113
ID480264	480264	80	41.158	17.667	11.179	0	252	252	2	1	-10921639	184.429	185	142	255	3873	27.967	4.800	0.094	1.128
ID480242	480242	73	42.883	20.206	16.782	0	253	253	2	1	-10921639	143.333	148	63	218	3010	41.607	4.800	0.123	0.757
ID480241	480241	82	36.643	25.349	13.773	0	253	253	2	1	-10921639	147.619	151	100	194	3100	24.026	6.356	0.100	1.121
ID480240	480240	80	42.160	17.730	11.930	0	253	253	2	1	-10921639	191.476	197	136	255	4021	29.199	7.600	0.088	1.062
ID480247	480247	82	39.985	25.505	12.711	0	254	254	2	1	-10921639	149.048	151	91	197	3130	33.253	4.800	0.141	1.105
ID480246	480246	83	43.421	16.010	9.411	0	254	254	2	1	-10921639	157.333	160	112	227	3304	34.103	7.600	0.119	0.980
ID480243	480243	None	45.758	21.086	5.106	0	255	255	2	1	-10921639	128.857	127	88	179	2706	27.279	2.000	0.167	1.353
ID480245	480245	84	36.407	13.331	14.202	0	255	255	2	1	-10921639	112.000	109	42	182	2352	35.700	2.000	0.156	0.848
ID480244	480244	83	40.016	17.503	11.977	0	255	255	2	1	-10921639	167.619	157	115	236	3520	33.359	7.600	0.075	0.701
ID480239	480239	84	35.244	13.695	14.328	0	256	256	2	1	-10921639	136.762	136	88	185	2872	29.606	4.800	0.127	1.045
ID480238	480238	82	40.873	24.678	11.984	0	256	256	2	1	-10921639	161.667	170	100	218	3395	28.303	4.800	0.129	1.307
ID480237	480237	83	45.126	16.751	11.175	0	256	256	2	1	-10921639	184.619	185	130	239	3877	27.082	4.800	0.123	1.488
ID480251	480251	None	39.139	23.971	18.188	0	257	257	2	1	-10921639	119.857	118	63	179	2517	34.217	2.000	0.120	0.750
ID480250	480250	82	47.663	26.718	12.782	0	257	257	2	1	-10921639	150.571	139	100	224	3162	35.568	7.600	0.153	1.122
ID480249	480249	83	41.690	16.499	10.146	0	257	257	2	1	-10921639	160.095	163	100	218	3362	37.996	2.000	0.113	0.856
ID480248	480248	85	41.483	21.299	5.243	0	257	257	2	1	-10921639	133.238	133	78	185	2798	26.199	6.341	0.152	1.344
ID480254	480254	None	36.368	13.702	13.936	0	258	258	2	1	-10921639	136.429	136	81	185	2865	28.567	4.800	0.132	1.113
ID480253	480253	83	37.254	16.174	9.536	0	258	258	2	1	-10921639	158.476	163	112	203	3328	27.389	4.800	0.121	1.248
ID480252	480252	85	44.456	21.042	4.974	0	258	258	2	1	-10921639	140.429	142	91	176	2949	25.366	4.800	0.164	1.563
ID480279	480279	None	37.879	24.000	11.000	0	259	259	2	1	-10921639	167.667	176	66	230	3521	38.770	4.800	0.122	0.940
ID480278	480278	83	41.649	16.534	10.302	0	259	259	2	1	-10921639	170.000	176	118	212	3570	30.115	6.273	0.096	0.989
ID480277	480277	85	49.914	21.382	4.908	0	259	259	2	1	-10921639	145.476	154	103	191	3055	26.933	4.800	0.173	1.591
ID480282	480282	86	37.168	23.794	18.229	0	259	259	2	1	-10921639	118.429	121	57	179	2487	34.298	2.000	0.125	0.765
ID480281	480281	82	38.023	24.826	12.736	0	259	259	2	1	-10921639	157.524	157	100	221	3308	32.054	7.600	0.091	0.817
ID480271	480271	86	36.307	23.500	18.329	0	260	260	2	1	-10921639	113.714	118	60	170	2388	32.677	2.000	0.119	0.739
ID480270	480270	87	39.524	18.624	13.991	0	260	260	2	1	-10921639	177.143	179	139	221	3720	26.633	7.600	0.098	1.188
ID480269	480269	82	44.411	26.460	12.893	0	260	260	2	1	-10921639	147.381	148	91	218	3095	34.426	3.200	0.135	1.016
ID480268	480268	83	48.409	15.958	9.339	0	260	260	2	1	-10921639	149.190	145	75	251	3133	42.059	2.000	0.107	0.686
ID480267	480267	85	59.790	21.254	5.101	0	260	260	2	1	-10921639	141.429	148	78	215	2970	38.970	4.800	0.188	1.147
ID480262	480262	87	36.714	17.945	13.910	0	261	261	2	1	-10921639	182.857	185	139	233	3840	28.049	4.800	0.101	1.197
ID480261	480261	82	45.669	25.835	13.001	0	261	261	2	1	-10921639	163.000	173	91	212	3423	36.550	7.600	0.125	0.988
ID480260	480260	None	38.858	23.904	10.332	0	261	261	2	1	-10921639	162.381	173	66	218	3410	43.592	2.000	0.091	0.621
ID480259	480259	83	35.027	15.443	9.644	0	261	261	2	1	-10921639	147.857	157	85	200	3105	33.801	7.600	0.116	0.910
ID480258	480258	85	45.366	21.367	5.486	0	261	261	2	1	-10921639	139.905	142	75	209	2938	34.717	3.200	0.161	1.121
ID480255	480255	85	59.390	21.257	5.492	0	262	262	2	1	-10921639	138.571	133	72	255	2910	44.260	2.000	0.209	1.083
ID480257	480257	82	46.855	26.519	12.465	0	262	262	2	1	-10921639	157.619	157	88	236	3310	44.919	4.800	0.145	0.890
ID480256	480256	83	39.380	16.165	9.999	0	262	262	2	1	-10921639	165.810	170	109	224	3482	33.354	2.000	0.097	0.882
ID480276	480276	None	37.971	20.628	17.815	0	263	263	2	1	-10921639	141.048	139	69	200	2962	35.627	2.000	0.103	0.738
ID480275	480275	88	53.044	13.708	13.826	0	263	263	2	1	-10921639	157.048	160	100	215	3298	38.517	6.005	0.153	1.082
ID480274	480274	82	57.331	26.091	12.289	0	263	263	2	1	-10921639	166.810	173	66	233	3503	43.023	4.800	0.175	1.154
ID480273	480273	83	45.434	17.164	11.954	0	263	263	2	1	-10921639	205.952	200	160	251	4325	24.848	7.600	0.110	1.642
ID480272	480272	85	65.055	21.116	5.326	0	263	263	2	1	-10921639	141.476	142	54	221	2971	46.654	2.000	0.214	1.069
ID480287	480287	85	66.862	21.104	5.264	0	264	264	2	1	-10921639	147.000	145	75	239	3087	45.515	2.000	0.201	1.081
ID480290	480290	82	51.323	25.449	12.299	0	264	264	2	1	-10921639	180.952	182	115	239	3800	34.191	6.046	0.143	1.322
ID480289	480289	83	43.099	17.078	12.258	0	264	264	2	1	-10921639	205.476	200	163	255	4315	28.963	6.349	0.101	1.297
ID480288	480288	88	41.108	15.064	12.061	0	264	264	2	1	-10921639	181.333	185	124	251	3808	37.164	7.600	0.112	0.983
ID480295	480295	85	69.194	20.997	5.262	0	265	265	2	1	-10921639	157.476	166	88	233	3307	46.200	2.000	0.211	1.187
ID480299	480299	None	39.875	20.584	18.672	0	265	265	2	1	-10921639	124.048	136	54	200	2605	44.628	6.331	0.113	0.565
ID480298	480298	83	56.293	18.507	13.995	0	265	265	2	1	-10921639	206.714	212	154	255	4341	34.156	3.200	0.128	1.377
ID480297	480297	82	48.998	26.384	12.174	0	265	265	2	1	-10921639	167.571	170	112	236	3519	30.456	4.800	0.152	1.455
ID480296	480296	88	50.440	16.016	12.066	0	265	265	2	1	-10921639	199.857	203	133	255	4197	34.372	7.600	0.128	1.316
ID480294	480294	83	47.745	18.383	13.065	0	266	266	2	1	-10921639	200.762	206	139	255	4216	31.386	7.600	0.117	1.343
ID480293	480293	82	55.730	25.342	11.655	0	266	266	2	1	-10921639	178.714	170	112	227	3753	29.692	4.800	0.169	1.739
ID480292	480292	88	45.308	16.179	11.365	0	266	266	2	1	-10921639	186.857	185	136	242	3924	30.082	7.600	0.111	1.242
ID480291	480291	85	78.730	21.030	5.055	0	266	266	2	1	-10921639	146.048	148	78	255	3067	47.502	2.000	0.237	1.180
ID480286	480286	89	38.743	20.088	17.659	0	267	267	2	1	-10921639	140.476	133	69	224	2950	42.374	6.364	0.107	0.639
ID480285	480285	83	35.926	19.000	15.000	0	267	267	2	1	-10921639	182.429	188	109	251	3831	35.343	4.800	0.091	0.859
ID480284	480284	82	48.516	24.331	11.008	0	267	267	2	1	-10921639	176.905	182	118	233	3715	34.904	2.000	0.111	1.014
ID480283	480283	88	54.603	16.851	11.464	0	267	267	2	1	-10921639	205.286	197	142	255	4311	33.721	7.600	0.129	1.395
ID480280	480280	85	77.990	21.071	5.309	0	267	267	2	1	-10921639	156.429	157	72	255	3285	51.504	4.800	0.255	1.233
ID480317	480317	89	39.370	20.824	18.015	0	268	268	2	1	-10921639	142.333	145	60	194	2989	35.611	7.600	0.117	0.837
ID480316	480316	90	45.540	13.209	14.513	0	268	268	2	1	-10921639	107.857	112	30	206	2265	47.276	2.000	0.154	0.607
ID480315	480315	82	51.449	24.743	11.366	0	268	268	2	1	-10921639	169.190	173	88	255	3553	46.395	2.000	0.119	0.778
ID480314	480314	88	60.075	16.853	11.429	0	268	268	2	1	-10921639	190.905	191	124	255	4009	37.549	4.800	0.146	1.299
ID480313	480313	85	78.849	21.023	4.976	0	268	268	2	1	-10921639	153.476	148	72	255	3223	47.053	2.000	0.219	1.172
ID480303	480303	88	42.307	16.910	11.919	0	269	269	2	1	-10921639	181.952	170	151	255	3821	26.538	2.000	0.085	1.077
ID480302	480302	82	59.271	24.385	10.856	0	269	269	2	1	-10921639	176.381	166	91	255	3704	41.891	2.000	0.115	0.870
ID480301	480301	85	69.096	20.849	5.322	0	269	269	2	1	-10921639	147.952	154	63	239	3107	49.500	2.000	0.216	1.063
ID480300	480300	91	39.442	15.000	0.000	0	269	269	2	1	-10921639	64.857	51	42	109	1362	21.455	3.200	0.352	1.573
ID480305	480305	89	37.866	19.101	16.058	0	269	269	2	1	-10921639	166.619	176	97	209	3499	31.344	7.600	0.098	0.953
ID480304	480304	90	38.393	13.443	14.265	0	269	269	2	1	-10921639	115.286	112	45	176	2421	40.429	2.000	0.168	0.820
ID480338	480338	89	50.660	20.662	17.983	0	270	270	2	1	-10921639	147.000	136	72	209	3087	38.920	2.000	0.140	0.925
ID480337	480337	90	57.504	12.951	14.935	0	270	270	2	1	-10921639	114.571	121	54	203	2406	41.110	2.000	0.197	0.919
ID480336	480336	None	40.001	27.353	12.334	0	270	270	2	1	-10921639	144.238	145	85	221	3029	44.207	4.800	0.143	0.815
ID480335	480335	82	50.812	24.957	11.851	0	270	270	2	1	-10921639	171.238	170	94	242	3596	36.366	4.800	0.139	1.152
ID480334	480334	88	36.305	16.599	11.574	0	270	270	2	1	-10921639	177.381	176	136	224	3725	22.286	7.600	0.092	1.345
ID480333	480333	85	78.156	21.251	5.303	0	270	270	2	1	-10921639	148.048	157	57	255	3109	58.296	2.000	0.221	0.920
ID480332	480332	91	46.175	16.000	0.000	0	270	270	2	1	-10921639	99.571	100	42	151	2091	34.209	4.800	0.312	1.386
ID480327	480327	90	63.417	12.769	14.694	0	271	271	2	1	-10921639	116.048	115	54	236	2437	51.183	2.000	0.175	0.674
ID480326	480326	82	59.428	25.054	11.777	0	271	271	2	1	-10921639	164.000	157	97	255	3444	38.240	2.000	0.135	1.020
ID480325	480325	88	43.612	16.728	11.498	0	271	271	2	1	-10921639	183.381	182	145	230	3851	23.959	6.340	0.108	1.496
ID480324	480324	85	67.422	21.114	5.252	0	271	271	2	1	-10921639	139.381	139	57	233	2927	47.799	2.000	0.211	1.014
ID480323	480323	91	39.749	16.000	0.000	0	271	271	2	1	-10921639	100.238	102	60	145	2105	29.742	4.800	0.286	1.497
ID480311	480311	None	39.618	8.233	15.099	0	272	272	2	1	-10921639	51.762	42	9	139	1087	35.108	2.000	0.218	0.527
ID480310	480310	90	71.493	13.245	14.399	0	272	272	2	1	-10921639	135.381	142	54	221	2843	54.423	2.000	0.216	0.884
ID480309	480309	82	36.682	24.839	11.700	0	272	272	2	1	-10921639	159.810	160	85	203	3356	27.989	4.800	0.109	1.119
ID480308	480308	88	40.636	16.563	10.866	0	272	272	2	1	-10921639	178.095	182	139	221	3740	26.310	4.800	0.095	1.175
ID480307	480307	85	62.929	20.928	5.301	0	272	272	2	1	-10921639	136.190	142	69	224	2860	48.534	2.000	0.180	0.854
ID480306	480306	91	35.527	16.000	0.000	0	272	272	2	1	-10921639	90.667	81	54	136	1904	25.724	4.800	0.236	1.348
ID480312	480312	96	40.097	19.178	16.354	0	272	272	2	1	-10921639	160.762	160	103	236	3376	31.539	7.600	0.110	1.009
ID480319	480319	88	39.234	16.780	11.580	0	273	273	2	1	-10921639	178.476	176	148	251	3748	25.473	4.800	0.085	1.095
ID480318	480318	85	69.603	20.746	5.694	0	273	273	2	1	-10921639	160.381	151	100	233	3368	39.458	2.000	0.210	1.409
ID480322	480322	96	47.315	20.552	17.831	0	273	273	2	1	-10921639	139.381	145	60	218	2927	41.181	2.000	0.119	0.720
ID480321	480321	90	68.278	13.002	14.521	0	273	273	2	1	-10921639	143.762	148	66	255	3019	50.628	2.000	0.204	0.964
ID480320	480320	82	59.477	25.281	12.451	0	273	273	2	1	-10921639	171.286	173	100	233	3597	38.013	2.000	0.162	1.254
ID480347	480347	90	71.216	12.998	14.249	0	274	274	2	1	-10921639	163.619	163	88	255	3436	46.865	4.800	0.224	1.280
ID480346	480346	82	60.145	25.148	11.606	0	274	274	2	1	-10921639	181.952	176	118	242	3821	32.121	4.800	0.172	1.662
ID480345	480345	88	47.236	16.248	11.492	0	274	274	2	1	-10921639	177.619	188	81	255	3730	42.504	7.600	0.110	0.831
ID480344	480344	85	71.210	21.067	5.474	0	274	274	2	1	-10921639	152.810	163	72	251	3209	48.774	2.000	0.237	1.200
ID480331	480331	None	44.589	20.314	18.013	0	275	275	2	1	-10921639	129.381	139	54	206	2717	44.402	2.000	0.117	0.611
ID480330	480330	90	68.384	12.841	14.446	0	275	275	2	1	-10921639	167.952	170	72	255	3527	47.229	4.800	0.227	1.316
ID480329	480329	82	62.580	25.905	12.627	0	275	275	2	1	-10921639	180.238	188	91	245	3785	38.812	4.800	0.197	1.532
ID480328	480328	85	68.939	21.145	5.517	0	275	275	2	1	-10921639	154.714	148	106	236	3249	38.222	2.000	0.206	1.381
ID480351	480351	90	83.151	12.924	14.146	0	276	276	2	1	-10921639	195.524	185	112	255	4106	43.650	4.800	0.253	1.807
ID480350	480350	82	64.932	25.549	12.390	0	276	276	2	1	-10921639	167.952	173	81	251	3527	50.217	4.800	0.196	1.096
ID480349	480349	88	44.479	16.881	11.303	0	276	276	2	1	-10921639	191.238	188	142	242	4016	27.669	7.600	0.118	1.464
ID480348	480348	85	73.983	21.200	5.773	0	276	276	2	1	-10921639	162.762	154	109	248	3418	42.729	2.000	0.205	1.294
ID480343	480343	None	52.316	19.281	16.994	0	277	277	2	1	-10921639	154.429	163	75	227	3243	39.969	2.000	0.159	1.059
ID480342	480342	90	54.320	12.356	14.833	0	277	277	2	1	-10921639	147.857	148	97	221	3105	37.416	7.600	0.169	1.142
ID480341	480341	82	76.513	25.260	12.516	0	277	277	2	1	-10921639	198.905	194	154	255	4177	37.900	4.800	0.198	1.736
ID480340	480340	88	52.220	16.582	11.413	0	277	277	2	1	-10921639	192.095	191	148	255	4034	29.808	6.055	0.122	1.399
ID480339	480339	85	55.053	21.179	5.751	0	277	277	2	1	-10921639	144.619	145	88	239	3037	37.881	7.600	0.144	0.958
ID480359	480359	82	64.656	25.788	12.520	0	278	278	2	1	-10921639	167.048	170	81	242	3508	45.597	4.800	0.186	1.150
ID480358	480358	88	50.806	16.588	11.130	0	278	278	2	1	-10921639	179.714	185	136	230	3774	28.742	4.800	0.137	1.509
ID480357	480357	85	66.504	21.296	5.579	0	278	278	2	1	-10921639	144.905	133	106	248	3043	39.286	2.000	0.191	1.185
ID480360	480360	90	56.147	12.099	14.999	0	278	278	2	1	-10921639	139.714	139	75	194	2934	35.195	4.800	0.201	1.328
ID480356	480356	92	61.039	18.147	17.480	0	279	279	2	1	-10921639	148.714	139	100	239	3123	38.825	2.000	0.164	1.081
ID480355	480355	90	46.024	13.024	14.651	0	279	279	2	1	-10921639	145.762	136	94	227	3061	35.727	7.600	0.152	1.076
ID480354	480354	82	70.284	26.146	12.561	0	279	279	2	1	-10921639	178.286	176	112	248	3744	38.879	4.800	0.214	1.620
ID480353	480353	88	61.752	16.807	11.070	0	279	279	2	1	-10921639	181.667	179	121	255	3815	37.498	7.600	0.144	1.218
ID480352	480352	85	47.414	21.337	5.694	0	279	279	2	1	-10921639	128.381	121	81	185	2696	30.943	7.600	0.153	1.100
ID480375	480375	92	58.104	18.338	17.327	0	280	280	2	1	-10921639	173.905	166	97	251	3652	40.085	4.800	0.155	1.167
ID480374	480374	90	63.900	12.830	14.279	0	280	280	2	1	-10921639	177.667	182	109	255	3731	36.582	4.800	0.176	1.452
ID480373	480373	82	71.652	25.564	12.746	0	280	280	2	1	-10921639	180.524	182	81	255	3791	51.216	4.800	0.201	1.178
ID480372	480372	88	46.883	16.502	11.621	0	280	280	2	1	-10921639	187.429	188	133	245	3936	34.046	2.000	0.088	0.893
ID480371	480371	85	52.665	21.289	5.882	0	280	280	2	1	-10921639	149.143	142	103	212	3132	30.836	2.000	0.143	1.211
ID480365	480365	92	52.929	19.224	18.645	0	281	281	2	1	-10921639	144.000	154	54	206	3024	46.733	4.800	0.179	0.935
ID480364	480364	90	61.542	13.339	14.389	0	281	281	2	1	-10921639	183.286	182	94	255	3849	40.885	4.800	0.191	1.435
ID480363	480363	82	58.816	25.608	12.736	0	281	281	2	1	-10921639	170.333	173	94	255	3577	45.760	7.600	0.147	0.953
ID480362	480362	88	58.268	17.043	11.247	0	281	281	2	1	-10921639	192.381	197	115	255	4040	38.791	2.000	0.128	1.124
ID480361	480361	85	72.128	21.168	5.972	0	281	281	2	1	-10921639	156.238	148	94	251	3281	43.747	2.000	0.191	1.143
ID480367	480367	88	63.262	17.018	11.093	0	282	282	2	1	-10921639	202.381	209	145	255	4250	39.631	2.000	0.131	1.181
ID480366	480366	85	57.588	20.887	5.968	0	282	282	2	1	-10921639	153.667	151	97	236	3227	37.651	2.000	0.165	1.155
ID480370	480370	92	54.686	18.596	18.071	0	282	282	2	1	-10921639	154.905	145	75	224	3253	37.396	6.317	0.166	1.181
ID480369	480369	90	55.246	12.954	14.915	0	282	282	2	1	-10921639	168.143	173	97	239	3531	40.784	2.000	0.152	1.086
ID480368	480368	82	72.554	25.324	12.156	0	282	282	2	1	-10921639	188.333	185	118	255	3955	42.212	2.000	0.173	1.318
ID480379	480379	92	56.008	18.297	18.012	0	283	283	2	1	-10921639	146.524	148	69	221	3077	40.616	2.000	0.171	1.055
ID480378	480378	90	75.279	13.046	13.788	0	283	283	2	1	-10921639	179.762	179	118	255	3775	49.607	2.000	0.194	1.179
ID480377	480377	82	70.570	25.498	12.626	0	283	283	2	1	-10921639	187.381	185	124	255	3935	41.442	2.000	0.177	1.358
ID480376	480376	85	71.483	21.411	5.734	0	283	283	2	1	-10921639	162.190	154	97	248	3406	40.103	2.000	0.204	1.369
ID480383	480383	None	36.063	7.128	14.629	0	284	284	2	1	-10921639	73.762	72	33	142	1549	31.432	2.000	0.179	0.711
ID480382	480382	82	82.279	25.841	12.706	0	284	284	2	1	-10921639	186.714	182	94	255	3921	48.404	7.600	0.223	1.405
ID480381	480381	88	60.320	15.302	11.490	0	284	284	2	1	-10921639	196.571	209	88	255	4128	53.072	4.800	0.154	0.987
ID480380	480380	85	71.914	21.311	5.912	0	284	284	2	1	-10921639	162.857	163	106	255	3420	39.164	2.000	0.206	1.422
ID480385	480385	92	66.744	17.977	18.059	0	284	284	2	1	-10921639	150.667	154	69	255	3164	48.180	2.000	0.176	0.935
ID480384	480384	90	47.339	12.813	14.582	0	284	284	2	1	-10921639	159.952	163	78	251	3359	45.931	2.000	0.118	0.733
ID480398	480398	92	53.654	18.119	17.941	0	285	285	2	1	-10921639	154.143	160	63	209	3237	39.955	2.000	0.165	1.094
ID480397	480397	90	51.157	12.930	13.845	0	285	285	2	1	-10921639	174.286	176	103	245	3660	35.920	4.800	0.157	1.315
ID480396	480396	82	80.191	25.324	12.704	0	285	285	2	1	-10921639	203.714	194	139	255	4278	35.777	4.800	0.224	2.087
ID480394	480394	88	44.799	16.638	11.386	0	285	285	2	1	-10921639	201.952	209	160	245	4241	26.421	4.800	0.115	1.582
ID480392	480392	85	55.618	21.252	5.954	0	285	285	2	1	-10921639	161.190	163	109	224	3385	32.764	4.800	0.175	1.463
ID480390	480390	92	61.021	18.147	18.036	0	286	286	2	1	-10921639	148.762	145	66	230	3124	45.571	2.000	0.162	0.910
ID480389	480389	90	46.311	13.402	14.139	0	286	286	2	1	-10921639	161.095	157	100	218	3383	34.700	7.600	0.154	1.240
ID480388	480388	82	82.036	25.679	13.165	0	286	286	2	1	-10921639	187.952	182	100	255	3947	48.200	4.800	0.234	1.476
ID480387	480387	88	55.966	16.168	10.830	0	286	286	2	1	-10921639	188.095	188	85	242	3950	37.545	7.600	0.144	1.259
ID480386	480386	85	41.173	21.758	5.904	0	286	286	2	1	-10921639	134.333	139	63	194	2821	35.277	4.800	0.123	0.837
ID480391	480391	88	41.048	15.668	11.458	0	287	287	2	1	-10921639	183.857	194	115	236	3861	31.246	4.800	0.106	1.129
ID480395	480395	92	76.965	19.160	18.020	0	287	287	2	1	-10921639	178.238	182	97	255	3743	44.403	2.000	0.204	1.358
ID480393	480393	82	79.097	25.622	13.049	0	287	287	2	1	-10921639	170.857	166	91	255	3588	51.454	7.600	0.225	1.220
ID480411	480411	92	54.724	18.869	18.279	0	288	288	2	1	-10921639	174.143	170	127	227	3657	28.798	4.800	0.160	1.664
ID480410	480410	82	73.302	25.612	12.947	0	288	288	2	1	-10921639	173.238	170	97	248	3638	47.415	4.800	0.216	1.299
ID480409	480409	88	53.070	15.938	11.939	0	288	288	2	1	-10921639	206.238	203	154	255	4331	29.998	4.800	0.129	1.576
ID480408	480408	85	51.990	21.809	6.270	0	288	288	2	1	-10921639	145.286	145	78	236	3051	45.306	2.000	0.121	0.694
ID480407	480407	92	57.904	18.581	18.423	0	289	289	2	1	-10921639	176.048	173	127	233	3697	34.296	4.800	0.153	1.363
ID480406	480406	82	73.393	25.893	12.635	0	289	289	2	1	-10921639	179.286	182	100	255	3765	47.460	4.800	0.212	1.320
ID480405	480405	88	64.237	15.206	12.169	0	289	289	2	1	-10921639	194.571	209	106	255	4086	49.222	2.000	0.146	1.008
ID480404	480404	85	58.220	21.789	6.053	0	289	289	2	1	-10921639	145.476	142	81	255	3055	44.347	7.600	0.146	0.834
ID480399	480399	85	54.500	21.836	5.999	0	290	290	2	1	-10921639	142.143	133	85	255	2985	41.673	7.600	0.145	0.862
ID480403	480403	92	61.337	19.158	18.051	0	290	290	2	1	-10921639	166.429	163	85	251	3495	44.893	4.800	0.175	1.103
ID480402	480402	93	35.128	35.000	16.000	0	290	290	2	1	-10921639	52.429	45	30	142	1101	25.777	2.000	0.250	0.813
ID480401	480401	82	79.421	25.693	13.254	0	290	290	2	1	-10921639	172.143	160	100	255	3615	49.231	2.000	0.228	1.297
ID480400	480400	88	60.693	15.216	12.790	0	290	290	2	1	-10921639	208.571	215	142	255	4380	33.957	4.800	0.167	1.756
ID480431	480431	82	65.364	25.709	14.010	0	291	291	2	1	-10921639	172.095	166	112	255	3614	37.219	4.800	0.181	1.419
ID480430	480430	None	36.274	7.935	14.456	0	291	291	2	1	-10921639	85.095	88	45	139	1787	25.383	2.000	0.160	0.926
ID480429	480429	88	50.989	15.499	12.084	0	291	291	2	1	-10921639	183.333	194	106	245	3850	38.368	4.800	0.146	1.214
ID480428	480428	85	51.055	21.593	6.037	0	291	291	2	1	-10921639	142.952	130	81	224	3002	40.441	7.600	0.160	0.975
ID480433	480433	92	67.209	19.475	18.237	0	291	291	2	1	-10921639	166.714	160	100	255	3501	40.702	4.800	0.207	1.405
ID480432	480432	93	36.475	35.000	16.000	0	291	291	2	1	-10921639	55.429	48	30	130	1164	26.838	2.000	0.251	0.829
ID480415	480415	93	40.817	35.000	17.000	0	292	292	2	1	-10921639	60.286	48	21	142	1266	31.759	2.000	0.251	0.762
ID480414	480414	82	51.514	25.666	13.466	0	292	292	2	1	-10921639	171.619	163	118	248	3604	35.863	6.280	0.145	1.209
ID480413	480413	88	58.991	14.646	13.273	0	292	292	2	1	-10921639	200.857	197	163	255	4218	24.154	4.800	0.163	2.331
ID480412	480412	85	44.262	21.403	5.916	0	292	292	2	1	-10921639	147.238	130	100	215	3092	39.250	6.357	0.117	0.786
ID480416	480416	92	68.367	19.179	18.257	0	292	292	2	1	-10921639	174.429	170	109	255	3663	48.858	2.000	0.178	1.077
ID480421	480421	92	58.412	18.457	18.077	0	293	293	2	1	-10921639	144.905	136	66	242	3043	44.409	2.000	0.146	0.831
ID480420	480420	82	65.280	25.916	13.546	0	293	293	2	1	-10921639	170.143	176	94	236	3573	39.729	4.800	0.193	1.383
ID480419	480419	94	39.451	7.816	14.399	0	293	293	2	1	-10921639	95.905	94	57	151	2014	25.595	4.800	0.210	1.300
ID480418	480418	88	62.575	14.286	13.409	0	293	293	2	1	-10921639	174.333	185	100	233	3661	39.246	4.800	0.194	1.442
ID480417	480417	85	35.050	21.698	5.786	0	293	293	2	1	-10921639	118.952	118	63	194	2498	30.044	7.600	0.095	0.689
ID480439	480439	82	53.614	26.156	13.279	0	294	294	2	1	-10921639	165.667	160	133	236	3479	26.930	4.800	0.159	1.691
ID480438	480438	95	59.667	18.031	10.469	0	294	294	2	1	-10921639	188.619	182	112	255	3961	42.423	7.600	0.136	1.063
ID480437	480437	85	51.956	21.793	6.040	0	294	294	2	1	-10921639	132.238	127	72	215	2777	39.394	2.000	0.150	0.877
ID480442	480442	92	48.862	20.415	18.110	0	294	294	2	1	-10921639	161.714	163	109	255	3396	30.751	2.000	0.151	1.379
ID480441	480441	94	43.424	7.451	15.202	0	294	294	2	1	-10921639	95.667	97	45	163	2009	26.001	4.800	0.289	1.649
ID480440	480440	88	78.807	14.224	13.540	0	294	294	2	1	-10921639	195.476	200	124	255	4105	44.001	7.600	0.222	1.615
ID480423	480423	95	54.472	18.205	10.395	0	295	295	2	1	-10921639	190.429	185	130	255	3999	38.551	3.200	0.123	1.084
ID480422	480422	85	54.494	21.827	6.098	0	295	295	2	1	-10921639	135.857	139	75	255	2853	43.997	7.600	0.134	0.731
ID480427	480427	92	45.990	20.790	17.954	0	295	295	2	1	-10921639	145.048	145	88	233	3046	34.525	2.000	0.109	0.829
ID480426	480426	94	43.158	7.517	14.707	0	295	295	2	1	-10921639	92.619	88	54	142	1945	23.438	4.800	0.253	1.593
ID480425	480425	82	58.174	25.141	13.873	0	295	295	2	1	-10921639	161.619	160	112	251	3394	37.388	2.000	0.136	1.032
ID480424	480424	88	72.830	14.262	13.744	0	295	295	2	1	-10921639	180.476	179	112	255	3790	43.970	2.000	0.207	1.406
ID480435	480435	88	59.870	14.456	13.325	0	296	296	2	1	-10921639	169.857	157	100	255	3567	45.756	6.369	0.157	1.009
ID480434	480434	85	45.424	21.901	5.822	0	296	296	2	1	-10921639	129.143	127	85	188	2712	29.812	7.600	0.159	1.191
ID480436	480436	82	56.999	25.350	13.934	0	296	296	2	1	-10921639	152.476	145	85	233	3202	38.151	7.600	0.136	0.956
ID480453	480453	92	42.945	20.880	17.824	0	297	297	2	1	-10921639	144.762	154	66	188	3040	34.538	2.000	0.128	0.949
ID480452	480452	82	47.144	25.215	13.775	0	297	297	2	1	-10921639	153.524	154	88	209	3224	30.841	6.397	0.133	1.170
ID480451	480451	88	60.530	13.968	13.458	0	297	297	2	1	-10921639	183.571	182	97	255	3855	40.470	4.800	0.182	1.397
ID480450	480450	95	53.296	18.260	10.175	0	297	297	2	1	-10921639	183.143	179	127	255	3846	39.398	7.600	0.098	0.830
ID480449	480449	85	53.036	21.918	5.851	0	297	297	2	1	-10921639	136.810	136	97	215	2873	33.134	2.000	0.168	1.186
ID480447	480447	None	41.095	25.020	16.908	0	298	298	2	1	-10921639	144.714	145	60	197	3039	33.141	2.000	0.135	1.039
ID480446	480446	82	48.085	25.779	13.261	0	298	298	2	1	-10921639	156.190	157	88	215	3280	34.619	6.366	0.140	1.109
ID480445	480445	88	56.449	13.767	13.362	0	298	298	2	1	-10921639	180.762	194	106	242	3796	37.824	4.800	0.152	1.258
ID480444	480444	95	58.822	18.229	10.310	0	298	298	2	1	-10921639	194.952	188	133	255	4094	38.203	7.600	0.123	1.119
ID480443	480443	85	69.188	21.775	5.874	0	298	298	2	1	-10921639	161.333	151	112	251	3388	40.415	2.000	0.201	1.339
ID480448	480448	92	48.052	20.601	18.315	0	298	298	2	1	-10921639	151.429	148	94	230	3180	33.212	2.000	0.116	0.948
ID480463	480463	92	52.500	21.068	18.400	0	299	299	2	1	-10921639	155.095	148	91	221	3257	36.094	2.000	0.134	1.017
ID480462	480462	82	38.507	25.095	13.898	0	299	299	2	1	-10921639	150.952	154	63	188	3170	27.735	2.000	0.119	1.157
ID480461	480461	88	67.514	12.942	13.305	0	299	299	2	1	-10921639	183.810	176	81	255	3860	52.148	4.800	0.187	1.109
ID480460	480460	95	43.121	18.994	10.951	0	299	299	2	1	-10921639	198.048	191	136	255	4159	26.860	4.800	0.103	1.381
ID480459	480459	85	58.015	21.344	5.475	0	299	299	2	1	-10921639	143.619	139	60	239	3016	46.481	2.000	0.156	0.834
ID480471	480471	82	35.282	27.161	12.020	0	300	300	2	1	-10921639	130.238	127	75	182	2735	32.219	7.600	0.125	0.896
ID480470	480470	95	39.917	18.248	10.000	0	300	300	2	1	-10921639	191.143	185	151	255	4014	29.080	7.600	0.069	0.844
ID480469	480469	85	60.505	21.418	5.733	0	300	300	2	1	-10921639	170.619	166	133	248	3583	31.010	4.800	0.160	1.516
ID480473	480473	92	63.882	20.323	18.242	0	300	300	2	1	-10921639	165.571	166	100	239	3477	40.932	2.000	0.157	1.099
ID480472	480472	88	75.515	12.715	13.500	0	300	300	2	1	-10921639	189.524	185	100	255	3980	46.909	4.800	0.203	1.362
ID480468	480468	92	50.408	20.466	18.065	0	301	301	2	1	-10921639	140.619	157	57	221	2953	44.371	2.000	0.136	0.759
ID480467	480467	82	45.032	25.036	14.046	0	301	301	2	1	-10921639	158.524	163	81	206	3329	26.328	4.800	0.144	1.513
ID480466	480466	88	52.797	14.186	13.375	0	301	301	2	1	-10921639	175.095	179	109	251	3677	36.559	4.800	0.173	1.410
ID480465	480465	95	35.305	18.981	10.371	0	301	301	2	1	-10921639	180.429	182	133	242	3789	25.876	4.800	0.099	1.256
ID480464	480464	85	47.337	21.987	5.333	0	301	301	2	1	-10921639	136.190	133	78	206	2860	34.935	4.800	0.177	1.171
ID480455	480455	95	40.787	17.687	9.737	0	302	302	2	1	-10921639	186.048	185	142	233	3907	25.588	6.387	0.098	1.297
ID480454	480454	85	50.171	21.687	5.658	0	302	302	2	1	-10921639	146.333	142	94	218	3073	31.078	4.800	0.169	1.363
ID480458	480458	92	44.224	21.282	17.877	0	302	302	2	1	-10921639	137.143	142	51	209	2880	39.868	2.000	0.113	0.699
ID480457	480457	88	39.641	13.722	13.871	0	302	302	2	1	-10921639	158.381	160	106	224	3326	30.595	4.800	0.147	1.331
ID480456	480456	82	39.573	25.284	13.119	0	302	302	2	1	-10921639	145.143	142	100	188	3048	31.000	2.000	0.112	0.943
ID480479	480479	82	39.660	25.742	13.532	0	303	303	2	1	-10921639	138.095	145	63	194	2900	35.886	2.000	0.110	0.764
ID480478	480478	85	44.885	21.594	5.406	0	303	303	2	1	-10921639	128.810	133	63	191	2705	39.700	4.800	0.175	0.966
ID480481	480481	92	67.752	21.205	17.833	0	303	303	2	1	-10921639	147.619	157	75	255	3100	50.517	2.000	0.169	0.847
ID480480	480480	88	47.326	13.928	13.783	0	303	303	2	1	-10921639	158.333	157	112	218	3325	30.635	4.800	0.165	1.466
ID480477	480477	92	39.383	21.489	17.805	0	304	304	2	1	-10921639	138.571	148	57	233	2910	45.261	2.000	0.097	0.542
ID480476	480476	97	52.871	24.201	16.669	0	304	304	2	1	-10921639	163.714	173	66	227	3438	41.801	6.360	0.140	0.959
ID480475	480475	82	37.073	25.062	14.329	0	304	304	2	1	-10921639	168.952	173	112	206	3548	26.993	4.800	0.116	1.299
ID480474	480474	None	35.305	19.273	10.415	0	304	304	2	1	-10921639	191.095	182	142	255	4013	31.402	7.600	0.081	0.916
ID480490	480490	92	38.490	20.750	17.959	0	305	305	2	1	-10921639	134.667	148	60	188	2828	34.087	2.000	0.104	0.741
ID480489	480489	97	35.186	25.184	17.151	0	305	305	2	1	-10921639	139.476	145	75	194	2929	31.967	6.329	0.110	0.863
ID480488	480488	82	38.000	24.714	14.250	0	305	305	2	1	-10921639	156.857	151	112	221	3294	25.786	2.000	0.105	1.153
ID480487	480487	92	45.872	20.730	17.786	0	306	306	2	1	-10921639	142.571	148	57	218	2994	39.487	2.000	0.114	0.741
ID480486	480486	82	36.131	25.133	13.971	0	306	306	2	1	-10921639	165.048	166	97	221	3466	26.560	4.800	0.102	1.145
ID480485	480485	None	37.192	19.554	9.955	0	306	306	2	1	-10921639	190.524	185	154	255	4001	27.605	2.000	0.070	0.897
ID480483	480483	82	37.013	25.420	13.829	0	307	307	2	1	-10921639	144.524	145	100	194	3035	28.081	2.000	0.086	0.815
ID480482	480482	None	38.954	13.125	13.899	0	307	307	2	1	-10921639	128.190	130	54	185	2692	34.741	4.800	0.128	0.835
ID480484	480484	92	40.893	21.148	17.835	0	307	307	2	1	-10921639	132.762	136	63	206	2788	36.790	2.000	0.114	0.740
ID480499	480499	92	53.884	21.013	17.956	0	308	308	2	1	-10921639	140.000	136	60	236	2940	42.214	2.000	0.130	0.765
ID480498	480498	82	37.156	25.875	13.239	0	308	308	2	1	-10921639	148.714	145	75	191	3123	29.333	6.356	0.120	1.090
ID480497	480497	98	38.403	21.350	4.441	0	308	308	2	1	-10921639	130.048	151	51	185	2731	38.743	4.800	0.163	0.940
ID480494	480494	92	63.035	21.820	18.084	0	309	309	2	1	-10921639	164.571	163	81	230	3456	41.175	2.000	0.181	1.227
ID480493	480493	82	41.205	25.170	13.973	0	309	309	2	1	-10921639	163.810	179	106	209	3440	29.737	7.600	0.102	1.018
ID480492	480492	None	36.313	15.676	13.970	0	309	309	2	1	-10921639	168.571	163	127	255	3540	27.217	4.800	0.078	0.894
ID480491	480491	98	37.722	21.565	5.443	0	309	309	2	1	-10921639	143.714	142	81	200	3018	36.468	4.800	0.120	0.847
ID480509	480509	92	35.125	21.312	17.893	0	310	310	2	1	-10921639	132.095	133	69	206	2774	36.885	2.000	0.078	0.515
ID480508	480508	82	44.491	23.103	13.913	0	310	310	2	1	-10921639	180.095	182	139	224	3782	28.481	2.000	0.097	1.122
ID480501	480501	82	38.268	25.203	13.171	0	311	311	2	1	-10921639	160.095	151	100	221	3362	31.490	2.000	0.081	0.762
ID480500	480500	98	43.571	21.201	4.551	0	311	311	2	1	-10921639	151.238	151	106	194	3176	24.803	6.284	0.140	1.499
ID480495	480495	98	42.534	20.457	5.129	0	312	312	2	1	-10921639	147.952	157	88	200	3107	28.904	4.800	0.145	1.296
ID480496	480496	92	35.860	21.742	18.416	0	312	312	2	1	-10921639	142.857	148	91	188	3000	26.024	4.800	0.116	1.137
ID480503	480503	99	35.412	23.751	7.036	0	313	313	2	1	-10921639	135.714	145	57	182	2850	31.685	4.800	0.124	0.948
ID480502	480502	98	36.268	20.956	4.188	0	313	313	2	1	-10921639	125.905	136	63	170	2644	32.246	7.600	0.140	0.962
ID480505	480505	92	40.250	21.457	18.006	0	313	313	2	1	-10921639	135.000	148	54	197	2835	36.260	2.000	0.113	0.756
ID480504	480504	None	45.276	14.842	13.952	0	313	313	2	1	-10921639	161.095	157	115	218	3383	27.969	2.000	0.127	1.296
ID480507	480507	99	37.742	23.442	7.567	0	314	314	2	1	-10921639	149.524	145	109	200	3140	23.032	6.332	0.099	1.167
ID480506	480506	98	35.641	20.005	4.974	0	314	314	2	1	-10921639	134.857	133	91	179	2832	27.410	7.600	0.116	1.024
ID480511	480511	99	37.343	23.679	7.191	0	315	315	2	1	-10921639	133.476	136	51	203	2803	40.675	7.600	0.114	0.671
ID480510	480510	98	38.042	20.753	4.194	0	315	315	2	1	-10921639	128.190	136	60	176	2692	34.586	4.800	0.153	0.981
ID480512	480512	None	36.646	23.565	17.865	0	315	315	2	1	-10921639	131.143	139	51	191	2754	36.911	4.800	0.127	0.803
ID480521	480521	None	40.417	24.882	14.080	0	316	316	2	1	-10921639	153.905	151	106	224	3232	31.156	6.357	0.095	0.858
ID480520	480520	98	39.978	20.914	5.021	0	316	316	2	1	-10921639	148.048	151	103	182	3109	23.806	4.800	0.164	1.753
ID480516	480516	100	36.662	21.385	18.199	0	317	317	2	1	-10921639	131.714	139	60	191	2766	34.172	2.000	0.094	0.660
ID480515	480515	None	36.283	21.825	14.078	0	317	317	2	1	-10921639	167.095	160	127	215	3509	28.226	2.000	0.051	0.577
ID480514	480514	101	43.011	14.988	14.306	0	317	317	2	1	-10921639	174.619	182	127	227	3667	24.848	4.800	0.145	1.781
ID480513	480513	98	52.623	20.875	4.507	0	317	317	2	1	-10921639	155.381	157	100	227	3263	29.415	7.600	0.173	1.558
ID480519	480519	100	38.846	22.004	17.913	0	318	318	2	1	-10921639	135.238	151	54	182	2840	34.673	2.000	0.128	0.888
ID480518	480518	101	38.249	14.997	13.995	0	318	318	2	1	-10921639	170.714	173	136	218	3585	22.501	6.349	0.128	1.719
ID480517	480517	98	44.176	21.080	4.566	0	318	318	2	1	-10921639	152.333	157	91	185	3199	22.076	4.800	0.167	1.971
ID480523	480523	102	45.550	25.706	13.515	0	319	319	2	1	-10921639	156.810	163	66	200	3293	36.264	6.089	0.136	1.033
ID480522	480522	98	43.500	20.478	4.666	0	319	319	2	1	-10921639	153.190	151	112	203	3217	25.795	6.223	0.141	1.467
ID480525	480525	102	49.087	27.029	12.369	0	320	320	2	1	-10921639	137.381	148	57	203	2885	40.122	2.000	0.153	0.907
ID480524	480524	98	37.736	19.924	4.426	0	320	320	2	1	-10921639	131.619	142	60	176	2764	37.162	2.000	0.138	0.860
ID480532	480532	107	37.038	21.176	17.990	0	321	321	2	1	-10921639	125.238	118	57	182	2630	37.861	2.000	0.103	0.617
ID480531	480531	108	35.999	14.411	15.089	0	321	321	2	1	-10921639	146.000	154	75	230	3066	37.391	4.800	0.143	0.978
ID480530	480530	102	38.301	26.843	12.377	0	321	321	2	1	-10921639	131.571	148	51	182	2763	42.458	4.800	0.134	0.732
ID480529	480529	98	37.902	21.335	5.458	0	321	321	2	1	-10921639	151.905	157	85	191	3190	30.990	4.800	0.145	1.245
ID480542	480542	107	37.242	21.372	17.709	0	322	322	2	1	-10921639	126.190	139	39	197	2650	46.750	2.000	0.084	0.419
ID480541	480541	108	39.231	13.362	14.902	0	322	322	2	1	-10921639	122.476	133	69	188	2572	34.626	2.000	0.123	0.776
ID480540	480540	None	37.991	16.100	9.794	0	322	322	2	1	-10921639	163.857	163	115	203	3441	26.213	4.800	0.122	1.355
ID480539	480539	98	40.494	22.127	5.151	0	322	322	2	1	-10921639	145.048	154	66	179	3046	33.338	4.800	0.156	1.175
ID480533	480533	None	44.003	25.025	14.675	0	323	323	2	1	-10921639	163.000	154	103	230	3423	31.201	7.600	0.130	1.205
ID480527	480527	None	44.947	14.195	12.440	0	324	324	2	1	-10921639	159.619	163	103	221	3352	33.889	7.600	0.131	1.093
ID480526	480526	98	51.869	20.719	5.631	0	324	324	2	1	-10921639	176.905	179	121	248	3715	30.721	4.800	0.156	1.555
ID480528	480528	None	37.239	21.166	17.432	0	324	324	2	1	-10921639	138.476	145	78	197	2908	30.499	2.000	0.106	0.870
ID480538	480538	104	37.289	26.030	12.888	0	325	325	2	1	-10921639	143.571	151	85	176	3015	26.221	4.800	0.141	1.355
ID480537	480537	98	40.166	21.183	5.080	0	325	325	2	1	-10921639	141.571	148	72	182	2973	27.983	7.600	0.158	1.380
ID480535	480535	104	37.099	25.660	13.686	0	326	326	2	1	-10921639	138.810	145	78	185	2915	31.128	6.351	0.132	1.040
ID480534	480534	105	40.695	14.237	13.623	0	326	326	2	1	-10921639	152.762	151	91	206	3208	29.518	4.800	0.146	1.317
ID480536	480536	None	42.506	21.501	17.586	0	326	326	2	1	-10921639	126.810	139	45	206	2663	45.769	2.000	0.144	0.698
ID480543	480543	98	47.467	21.992	5.554	0	327	327	2	1	-10921639	159.238	157	94	203	3344	24.976	4.800	0.160	1.757
ID480544	480544	105	40.416	14.402	12.054	0	327	327	2	1	-10921639	154.095	157	94	209	3236	34.897	2.000	0.123	0.969
ID480559	480559	106	37.327	20.337	17.310	0	328	328	2	1	-10921639	140.857	142	78	185	2958	29.296	4.800	0.109	0.945
ID480558	480558	104	36.603	26.112	13.608	0	328	328	2	1	-10921639	142.524	145	97	188	2993	23.980	6.082	0.115	1.224
ID480557	480557	105	35.982	13.588	12.900	0	328	328	2	1	-10921639	139.857	142	81	191	2937	30.813	6.324	0.095	0.788
ID480556	480556	None	36.103	14.794	9.417	0	328	328	2	1	-10921639	135.571	148	63	191	2847	36.982	2.000	0.102	0.680
ID480555	480555	98	37.151	19.438	5.853	0	328	328	2	1	-10921639	148.524	154	103	197	3119	27.171	7.600	0.116	1.136
ID480548	480548	106	38.010	20.867	17.226	0	329	329	2	1	-10921639	143.952	151	78	191	3023	30.337	4.800	0.117	0.995
ID480547	480547	104	37.123	26.195	13.996	0	329	329	2	1	-10921639	149.381	148	106	203	3137	25.149	6.306	0.122	1.292
ID480546	480546	105	38.052	15.558	13.953	0	329	329	2	1	-10921639	174.048	179	121	230	3655	29.792	6.328	0.095	1.012
ID480545	480545	98	56.355	21.532	4.640	0	329	329	2	1	-10921639	150.238	157	69	197	3155	39.904	4.800	0.203	1.272
ID480554	480554	105	43.603	14.960	13.653	0	330	330	2	1	-10921639	155.619	151	109	212	3268	27.963	7.600	0.139	1.354
ID480553	480553	104	38.567	25.845	13.322	0	330	330	2	1	-10921639	154.619	157	100	191	3247	26.278	4.800	0.135	1.397
ID480552	480552	98	49.192	21.328	4.802	0	330	330	2	1	-10921639	146.524	145	100	194	3077	27.638	2.000	0.157	1.441
ID480563	480563	106	45.100	20.788	17.641	0	331	331	2	1	-10921639	128.143	130	39	215	2691	46.588	2.000	0.142	0.684
ID480562	480562	104	49.828	26.111	14.020	0	331	331	2	1	-10921639	146.238	142	81	233	3071	33.498	2.000	0.136	1.048
ID480561	480561	105	43.923	14.927	13.723	0	331	331	2	1	-10921639	158.333	157	97	218	3325	30.631	6.313	0.135	1.228
ID480560	480560	98	49.979	21.894	4.861	0	331	331	2	1	-10921639	145.857	157	88	185	3063	32.410	6.295	0.188	1.425
ID480551	480551	106	38.830	21.077	17.457	0	332	332	2	1	-10921639	138.000	136	94	191	2898	26.608	2.000	0.114	1.058
ID480550	480550	104	38.943	25.945	13.579	0	332	332	2	1	-10921639	138.667	148	63	188	2912	32.500	7.600	0.126	0.957
ID480549	480549	98	47.338	21.298	5.201	0	332	332	2	1	-10921639	151.762	148	94	194	3187	30.807	4.800	0.154	1.315
ID480567	480567	106	36.074	20.822	17.741	0	333	333	2	1	-10921639	116.190	124	45	179	2440	38.311	2.000	0.116	0.632
ID480566	480566	104	36.427	25.314	13.730	0	333	333	2	1	-10921639	145.190	145	81	197	3049	28.455	2.000	0.103	0.953
ID480565	480565	None	36.447	16.500	10.428	0	333	333	2	1	-10921639	159.143	157	112	203	3342	27.607	4.800	0.101	1.060
ID480564	480564	98	44.916	21.756	5.297	0	333	333	2	1	-10921639	140.905	151	69	188	2959	35.964	4.800	0.172	1.150
ID480571	480571	104	41.173	25.918	13.221	0	334	334	2	1	-10921639	152.571	151	85	206	3204	29.352	4.800	0.143	1.303
ID480570	480570	98	43.092	21.423	5.813	0	334	334	2	1	-10921639	146.429	145	106	188	3075	20.493	4.800	0.143	1.792
ID480569	480569	104	40.736	25.786	13.274	0	335	335	2	1	-10921639	148.810	151	100	197	3125	27.263	4.800	0.148	1.406
ID480568	480568	98	50.681	21.171	5.009	0	335	335	2	1	-10921639	139.524	136	91	209	2930	30.949	7.600	0.164	1.268
ID480574	480574	None	40.146	21.054	16.812	0	336	336	2	1	-10921639	136.429	142	63	182	2865	33.095	2.000	0.131	0.955
ID480573	480573	104	46.327	26.104	13.245	0	336	336	2	1	-10921639	145.190	145	81	200	3049	29.075	2.000	0.144	1.258
ID480572	480572	98	46.789	20.871	4.618	0	336	336	2	1	-10921639	155.048	160	97	191	3256	27.868	4.800	0.160	1.536
ID480575	480575	98	46.271	21.919	4.648	0	337	337	2	1	-10921639	147.190	154	91	185	3091	27.424	4.800	0.175	1.596
ID480576	480576	104	45.441	25.717	13.473	0	337	337	2	1	-10921639	147.381	145	94	209	3095	30.087	4.800	0.153	1.298
ID480579	480579	98	38.233	21.278	4.629	0	338	338	2	1	-10921639	144.714	145	106	176	3039	19.363	7.600	0.148	1.925
ID480581	480581	109	39.357	14.478	14.049	0	338	338	2	1	-10921639	144.000	142	94	218	3024	28.801	4.800	0.155	1.341
ID480580	480580	104	35.540	25.960	13.083	0	338	338	2	1	-10921639	140.571	145	85	188	2952	26.130	4.800	0.144	1.357
ID480578	480578	109	35.338	14.295	14.848	0	339	339	2	1	-10921639	137.286	145	69	188	2883	29.557	4.800	0.148	1.201
ID480577	480577	98	35.309	21.965	5.647	0	339	339	2	1	-10921639	157.810	160	100	197	3314	21.954	7.600	0.135	1.707
ID480582	480582	98	38.724	22.122	7.759	0	340	340	2	1	-10921639	164.762	166	118	194	3460	19.743	4.800	0.131	1.933
