# Supplementary material for: Progressive enhancement of kinetic proofreading in T cell antigen discrimination from receptor activation to DAG generation
Source: eLife. 2022 Sep 20;11:e75263. doi: 10.7554/eLife.75263 (PMC9536835; doi:10.7554/eLife.75263)
Supplement: Figure 5—source data 1. — Each data table is the TrackMate ‘spot-statistics’ output of one cell over four cycles of blue-light illumination (frames 0–40, 100–140, 200–240, and 300–340, with 3 s interval between frames). We calculated the lifetime of TrackIDs that existed at the start of each period of blue-light illumination that did not last for the full period and fit the resulting lifetime distributions using custom Python scripts available at https://github.com/dbritain/KP-paper (copy archived at swh:1:rev:167fa456901903740f0f3ee6a3e5324bc45207ea, Britain, 2022). [file elife-75263-fig5-data1.zip › Fig5SourceData/ZAP/zap2/cell11.csv]

Label	ID	TRACK_ID	QUALITY	POSITION_X	POSITION_Y	POSITION_Z	POSITION_T	FRAME	RADIUS	VISIBILITY	MANUAL_COLOR	MEAN_INTENSITY	MEDIAN_INTENSITY	MIN_INTENSITY	MAX_INTENSITY	TOTAL_INTENSITY	STANDARD_DEVIATION	ESTIMATED_DIAMETER	CONTRAST	SNR
ID482823	482823	0	58.373	4.967	42.166	0	0	0	2	1	-10921639	92.095	83	43	208	1934	39.503	2.000	0.235	0.886
ID482822	482822	1	59.558	18.530	39.044	0	0	0	2	1	-10921639	129.190	127	77	217	2713	40.339	2.000	0.203	1.080
ID482821	482821	2	35.802	13.248	20.976	0	0	0	2	1	-10921639	129.619	121	93	177	2722	23.986	2.000	0.101	0.991
ID482820	482820	3	51.982	19.622	9.823	0	0	0	2	1	-10921639	154.810	155	96	220	3251	30.499	7.600	0.172	1.490
ID482815	482815	3	54.756	20.026	9.828	0	1	1	2	1	-10921639	146.810	139	99	208	3083	28.292	2.000	0.181	1.593
ID482819	482819	0	45.076	4.781	41.508	0	1	1	2	1	-10921639	94.571	93	49	155	1986	29.539	2.000	0.219	1.150
ID482818	482818	1	50.992	18.492	39.255	0	1	1	2	1	-10921639	119.571	121	83	174	2511	26.419	4.800	0.205	1.542
ID482817	482817	None	37.435	22.011	30.966	0	1	1	2	1	-10921639	133.952	130	105	167	2813	18.048	4.800	0.137	1.792
ID482816	482816	2	39.039	12.536	20.677	0	1	1	2	1	-10921639	127.619	127	90	189	2680	27.237	2.000	0.110	0.927
ID482824	482824	1	51.418	18.489	38.878	0	2	2	2	1	-10921639	110.381	105	59	177	2318	29.214	2.000	0.235	1.438
ID482832	482832	1	55.969	18.321	38.718	0	3	3	2	1	-10921639	106.905	102	52	211	2245	36.301	2.000	0.240	1.140
ID482814	482814	1	36.688	18.369	38.417	0	4	4	2	1	-10921639	106.048	102	71	161	2227	24.355	2.000	0.143	1.091
ID482813	482813	1	39.370	18.630	38.479	0	5	5	2	1	-10921639	106.381	102	77	158	2234	23.185	2.000	0.161	1.271
ID482835	482835	1	35.698	18.997	38.411	0	6	6	2	1	-10921639	106.857	108	71	152	2244	22.729	2.000	0.148	1.215
ID482834	482834	1	37.176	19.559	38.456	0	7	7	2	1	-10921639	109.952	108	52	146	2309	27.149	2.000	0.151	1.063
ID482831	482831	1	46.313	18.826	37.744	0	8	8	2	1	-10921639	111.762	111	59	180	2347	33.614	2.000	0.165	0.944
ID482830	482830	4	37.016	21.751	9.701	0	8	8	2	1	-10921639	109.048	105	59	149	2290	24.709	2.000	0.140	1.081
ID482828	482828	None	35.405	10.343	40.084	0	9	9	2	1	-10921639	106.238	108	71	155	2231	21.331	4.800	0.166	1.419
ID482827	482827	1	49.814	18.666	37.812	0	9	9	2	1	-10921639	117.429	118	59	186	2466	36.702	2.000	0.164	0.903
ID482826	482826	29	37.734	14.849	27.969	0	9	9	2	1	-10921639	140.476	139	93	214	2950	26.630	2.000	0.100	0.961
ID482825	482825	4	38.311	19.216	10.264	0	9	9	2	1	-10921639	105.095	108	43	174	2207	33.814	2.000	0.143	0.778
ID482829	482829	29	37.639	14.479	27.957	0	10	10	2	1	-10921639	138.000	130	102	214	2898	26.302	7.600	0.095	0.913
ID482833	482833	1	36.492	18.753	37.895	0	11	11	2	1	-10921639	111.381	121	62	158	2339	29.767	2.000	0.151	0.981
ID482836	482836	1	36.540	18.306	37.694	0	12	12	2	1	-10921639	116.524	121	55	155	2447	29.063	2.000	0.147	1.029
ID482838	482838	None	37.285	19.393	37.667	0	16	16	2	1	-10921639	101.810	102	43	155	2138	32.654	2.000	0.140	0.767
ID482837	482837	None	36.010	18.691	9.327	0	17	17	2	1	-10921639	75.905	74	34	130	1594	28.415	2.000	0.221	0.967
ID482843	482843	None	35.448	20.410	14.673	0	37	37	2	1	-10921639	99.143	102	59	146	2082	25.148	2.000	0.142	0.977
ID482839	482839	None	36.673	16.364	28.646	0	38	38	2	1	-10921639	161.857	167	118	202	3399	24.741	2.000	0.100	1.189
ID482842	482842	5	41.682	12.845	20.583	0	39	39	2	1	-10921639	147.762	139	115	211	3103	28.064	2.000	0.112	1.059
ID482841	482841	None	35.361	16.165	28.412	0	40	40	2	1	-10921639	168.667	164	127	217	3542	24.459	2.000	0.093	1.169
ID482840	482840	5	36.625	14.483	20.379	0	40	40	2	1	-10921639	148.667	149	102	189	3122	26.120	2.000	0.106	1.095
ID482844	482844	None	40.047	19.365	14.955	0	43	43	2	1	-10921639	107.286	111	59	152	2253	29.538	4.800	0.184	1.128
ID482845	482845	None	39.368	19.730	15.425	0	45	45	2	1	-10921639	100.333	102	40	158	2107	36.014	2.000	0.194	0.905
ID482847	482847	None	38.031	14.269	17.014	0	47	47	2	1	-10921639	139.524	146	74	180	2930	28.106	7.600	0.133	1.168
ID482846	482846	None	35.008	19.738	15.203	0	47	47	2	1	-10921639	88.095	96	34	152	1850	34.586	2.000	0.152	0.673
ID482848	482848	None	36.725	14.934	16.431	0	49	49	2	1	-10921639	125.429	130	65	183	2634	34.275	4.800	0.125	0.811
ID482855	482855	None	39.335	19.057	15.974	0	50	50	2	1	-10921639	126.286	136	74	164	2652	26.801	4.800	0.175	1.402
ID482850	482850	None	36.287	21.412	31.155	0	51	51	2	1	-10921639	132.333	133	87	183	2779	27.703	4.800	0.107	0.923
ID482849	482849	None	35.412	20.089	20.853	0	51	51	2	1	-10921639	156.143	161	96	199	3279	23.877	7.600	0.107	1.265
ID482851	482851	None	35.683	13.470	33.795	0	52	52	2	1	-10921639	131.571	133	59	177	2763	32.383	7.600	0.124	0.897
ID482857	482857	6	39.712	21.209	31.271	0	53	53	2	1	-10921639	136.810	133	71	205	2873	29.971	2.000	0.114	0.937
ID482856	482856	7	38.738	19.055	15.774	0	53	53	2	1	-10921639	120.667	127	74	174	2534	26.869	4.800	0.157	1.218
ID482854	482854	None	40.099	13.837	34.472	0	54	54	2	1	-10921639	132.905	133	87	183	2791	24.684	2.000	0.135	1.285
ID482853	482853	6	39.303	21.620	30.964	0	54	54	2	1	-10921639	126.476	130	55	189	2656	36.949	4.800	0.152	0.901
ID482852	482852	7	36.495	19.548	15.959	0	54	54	2	1	-10921639	113.190	108	55	167	2377	34.852	4.800	0.130	0.747
ID482859	482859	6	41.430	21.642	29.669	0	55	55	2	1	-10921639	128.333	136	55	186	2695	41.236	2.000	0.120	0.669
ID482858	482858	7	36.610	18.897	15.768	0	55	55	2	1	-10921639	122.619	121	68	167	2575	28.842	4.800	0.143	1.063
ID482863	482863	7	36.124	19.234	15.693	0	56	56	2	1	-10921639	115.286	118	55	161	2421	28.254	2.000	0.135	0.973
ID482865	482865	8	38.793	13.630	34.191	0	56	56	2	1	-10921639	130.571	127	96	171	2742	22.803	4.800	0.135	1.359
ID482864	482864	6	43.032	21.811	29.824	0	56	56	2	1	-10921639	129.810	133	52	186	2726	36.217	2.000	0.134	0.849
ID482862	482862	8	42.484	13.449	34.192	0	57	57	2	1	-10921639	126.095	127	71	180	2648	28.714	6.328	0.156	1.187
ID482861	482861	6	43.177	20.864	30.368	0	57	57	2	1	-10921639	148.571	149	90	199	3120	29.807	7.600	0.123	1.091
ID482860	482860	9	49.057	20.243	21.417	0	57	57	2	1	-10921639	167.238	164	118	233	3512	29.079	4.800	0.139	1.404
ID482871	482871	8	36.512	14.106	34.366	0	58	58	2	1	-10921639	129.000	127	96	180	2709	19.486	4.800	0.142	1.644
ID482870	482870	9	45.920	20.109	21.496	0	58	58	2	1	-10921639	159.381	152	111	217	3347	30.569	2.000	0.115	1.074
ID482869	482869	10	36.739	13.102	18.244	0	58	58	2	1	-10921639	136.429	139	87	177	2865	24.516	4.800	0.139	1.358
ID482867	482867	9	37.356	20.153	22.632	0	59	59	2	1	-10921639	166.857	167	115	202	3504	21.562	4.800	0.111	1.542
ID482866	482866	10	36.270	15.034	17.331	0	59	59	2	1	-10921639	138.619	146	65	174	2911	32.963	4.800	0.133	0.987
ID482868	482868	8	37.850	13.315	34.799	0	59	59	2	1	-10921639	127.143	127	59	177	2670	30.942	4.800	0.151	1.077
ID482875	482875	None	40.779	22.384	31.277	0	60	60	2	1	-10921639	136.571	133	96	183	2868	24.865	2.000	0.125	1.221
ID482876	482876	8	48.131	13.976	34.333	0	60	60	2	1	-10921639	146.952	143	102	202	3086	28.248	2.000	0.151	1.365
ID482874	482874	8	53.278	13.638	34.120	0	61	61	2	1	-10921639	154.143	152	108	208	3237	28.857	2.000	0.165	1.510
ID482873	482873	9	35.079	19.829	21.347	0	61	61	2	1	-10921639	158.143	149	108	223	3321	30.398	2.000	0.095	0.904
ID482872	482872	None	41.557	20.101	15.204	0	61	61	2	1	-10921639	96.857	99	37	149	2034	37.382	2.000	0.157	0.703
ID482883	482883	9	50.669	20.138	20.851	0	62	62	2	1	-10921639	167.095	161	133	227	3509	27.493	2.000	0.127	1.368
ID482884	482884	8	59.431	13.859	34.140	0	62	62	2	1	-10921639	151.905	152	102	227	3190	30.796	2.000	0.172	1.447
ID482882	482882	8	48.411	14.022	34.242	0	63	63	2	1	-10921639	161.952	164	124	227	3401	25.160	7.600	0.145	1.629
ID482881	482881	None	41.154	17.632	28.043	0	63	63	2	1	-10921639	171.190	164	130	211	3595	24.203	2.000	0.101	1.294
ID482880	482880	9	38.562	21.434	20.495	0	63	63	2	1	-10921639	154.286	158	108	214	3240	24.747	4.800	0.127	1.410
ID482887	482887	8	66.390	13.903	34.001	0	64	64	2	1	-10921639	170.381	167	111	251	3578	39.992	2.000	0.165	1.207
ID482886	482886	None	42.072	21.773	29.116	0	64	64	2	1	-10921639	148.571	146	102	199	3120	30.821	2.000	0.120	1.032
ID482885	482885	9	38.074	21.292	20.597	0	64	64	2	1	-10921639	157.095	155	118	199	3299	25.006	2.000	0.106	1.202
ID482879	482879	8	58.815	13.978	34.315	0	65	65	2	1	-10921639	167.238	164	105	236	3512	34.451	2.000	0.161	1.344
ID482878	482878	9	59.220	20.978	21.022	0	65	65	2	1	-10921639	166.143	167	93	251	3489	37.525	2.000	0.138	1.076
ID482877	482877	11	37.179	20.381	15.201	0	65	65	2	1	-10921639	103.857	115	37	158	2181	34.115	2.000	0.175	0.906
ID482890	482890	8	59.880	14.150	34.505	0	66	66	2	1	-10921639	165.762	174	87	242	3481	43.537	2.000	0.168	1.095
ID482889	482889	9	57.621	21.022	21.077	0	66	66	2	1	-10921639	158.000	155	102	242	3318	38.698	2.000	0.124	0.902
ID482888	482888	11	46.548	20.745	14.829	0	66	66	2	1	-10921639	103.048	102	31	164	2164	34.870	2.000	0.189	0.938
ID482891	482891	11	43.176	20.641	14.755	0	67	67	2	1	-10921639	110.000	118	49	149	2310	31.814	4.800	0.191	1.110
ID482893	482893	8	66.785	14.025	34.057	0	67	67	2	1	-10921639	187.619	180	139	255	3940	34.976	2.000	0.171	1.566
ID482892	482892	9	64.889	20.730	21.162	0	67	67	2	1	-10921639	162.524	146	77	248	3413	46.903	2.000	0.154	0.925
ID482911	482911	8	69.405	13.881	34.160	0	68	68	2	1	-10921639	186.000	183	118	255	3906	41.608	2.000	0.155	1.200
ID482910	482910	12	41.479	11.492	30.218	0	68	68	2	1	-10921639	167.667	161	111	239	3521	34.127	2.000	0.108	0.959
ID482909	482909	9	47.094	21.000	22.000	0	68	68	2	1	-10921639	164.286	171	71	214	3450	36.187	3.200	0.147	1.167
ID482908	482908	11	52.807	20.612	14.678	0	68	68	2	1	-10921639	121.143	130	71	171	2544	32.603	4.800	0.230	1.392
ID482895	482895	9	56.267	20.543	21.255	0	69	69	2	1	-10921639	168.714	155	96	239	3543	45.225	2.000	0.146	0.953
ID482894	482894	11	58.271	20.084	14.712	0	69	69	2	1	-10921639	143.095	146	99	189	3005	29.499	4.800	0.223	1.770
ID482897	482897	8	63.009	14.173	34.054	0	69	69	2	1	-10921639	180.714	167	115	255	3795	43.370	2.000	0.139	1.016
ID482896	482896	12	48.529	11.273	29.839	0	69	69	2	1	-10921639	165.857	167	105	236	3483	34.943	2.000	0.132	1.104
ID482902	482902	8	67.540	14.305	34.150	0	70	70	2	1	-10921639	191.190	195	118	255	4015	38.194	2.000	0.155	1.342
ID482901	482901	13	39.822	21.993	29.926	0	70	70	2	1	-10921639	150.810	149	115	199	3167	23.483	4.800	0.132	1.493
ID482900	482900	12	40.490	10.842	30.315	0	70	70	2	1	-10921639	167.571	171	115	214	3519	26.347	7.600	0.132	1.488
ID482899	482899	9	62.581	20.239	21.420	0	70	70	2	1	-10921639	176.000	171	111	255	3696	39.280	2.000	0.162	1.252
ID482898	482898	11	56.776	20.670	14.890	0	70	70	2	1	-10921639	130.095	130	71	195	2732	33.727	4.800	0.225	1.417
ID482903	482903	11	54.138	20.598	14.786	0	71	71	2	1	-10921639	130.048	133	68	199	2731	34.852	4.800	0.202	1.255
ID482907	482907	8	60.414	14.181	34.227	0	71	71	2	1	-10921639	176.857	174	99	255	3714	38.810	2.000	0.135	1.085
ID482906	482906	13	45.958	22.298	30.232	0	71	71	2	1	-10921639	152.048	152	90	195	3193	30.258	2.000	0.145	1.271
ID482905	482905	12	55.146	10.646	30.289	0	71	71	2	1	-10921639	175.333	174	115	233	3682	29.650	2.000	0.151	1.552
ID482904	482904	9	73.638	20.002	21.276	0	71	71	2	1	-10921639	180.048	177	108	255	3781	44.732	2.000	0.175	1.202
ID482917	482917	8	57.913	14.040	33.844	0	72	72	2	1	-10921639	179.286	174	105	255	3765	38.381	2.000	0.131	1.079
ID482916	482916	13	48.138	22.373	30.465	0	72	72	2	1	-10921639	158.952	158	115	223	3338	28.883	4.800	0.139	1.343
ID482915	482915	12	52.538	10.772	29.698	0	72	72	2	1	-10921639	178.333	186	127	239	3745	28.359	7.600	0.144	1.579
ID482914	482914	9	58.020	19.660	22.278	0	72	72	2	1	-10921639	167.190	161	80	255	3511	49.731	2.000	0.141	0.832
ID482913	482913	None	35.867	16.317	16.288	0	72	72	2	1	-10921639	128.952	124	74	199	2708	34.278	2.000	0.109	0.737
ID482912	482912	11	49.368	21.123	14.135	0	72	72	2	1	-10921639	121.143	136	68	174	2544	31.073	4.800	0.214	1.376
ID482919	482919	9	44.494	19.356	21.937	0	73	73	2	1	-10921639	174.238	171	127	251	3659	32.703	2.000	0.121	1.154
ID482918	482918	11	40.517	21.381	14.116	0	73	73	2	1	-10921639	117.952	127	55	161	2477	31.819	4.800	0.182	1.140
ID482922	482922	8	51.753	14.876	35.585	0	73	73	2	1	-10921639	156.667	158	90	227	3290	40.232	4.800	0.164	1.099
ID482921	482921	13	59.691	22.946	30.840	0	73	73	2	1	-10921639	155.429	149	105	239	3264	38.660	2.000	0.159	1.101
ID482920	482920	12	63.605	11.057	30.512	0	73	73	2	1	-10921639	194.857	192	105	255	4092	43.976	7.600	0.154	1.180
ID482929	482929	8	36.885	14.760	36.331	0	74	74	2	1	-10921639	137.762	143	99	183	2893	29.565	7.600	0.124	1.030
ID482928	482928	14	38.684	12.418	31.608	0	74	74	2	1	-10921639	176.762	183	108	230	3712	33.289	4.800	0.107	1.025
ID482927	482927	13	66.495	22.915	30.980	0	74	74	2	1	-10921639	167.524	171	83	255	3518	43.226	2.000	0.174	1.147
ID482926	482926	12	39.906	10.311	29.212	0	74	74	2	1	-10921639	181.381	186	133	223	3809	27.723	7.600	0.110	1.296
ID482925	482925	9	43.559	19.008	22.626	0	74	74	2	1	-10921639	155.238	149	102	239	3260	33.587	2.000	0.085	0.723
ID482924	482924	None	40.830	27.282	21.892	0	74	74	2	1	-10921639	101.667	96	68	143	2135	20.575	4.800	0.229	1.841
ID482923	482923	11	48.596	21.505	14.020	0	74	74	2	1	-10921639	116.667	115	46	186	2450	38.588	2.000	0.178	0.912
ID482934	482934	8	39.985	15.674	35.932	0	75	75	2	1	-10921639	141.095	146	80	189	2963	31.359	4.800	0.141	1.115
ID482933	482933	13	50.725	23.735	31.637	0	75	75	2	1	-10921639	142.810	143	74	230	2999	42.696	7.600	0.138	0.812
ID482932	482932	14	47.156	11.466	31.056	0	75	75	2	1	-10921639	185.238	195	121	236	3890	30.144	6.318	0.136	1.472
ID482931	482931	15	43.275	21.795	29.403	0	75	75	2	1	-10921639	173.667	174	118	230	3647	26.458	4.800	0.126	1.466
ID482930	482930	11	49.923	21.763	13.738	0	75	75	2	1	-10921639	114.810	124	37	180	2411	37.750	2.000	0.188	0.962
ID482935	482935	11	63.796	21.572	14.199	0	76	76	2	1	-10921639	129.476	130	55	202	2719	48.171	2.000	0.206	0.917
ID482939	482939	8	37.801	15.741	35.688	0	76	76	2	1	-10921639	129.095	130	71	174	2711	33.390	6.329	0.143	0.968
ID482938	482938	15	49.497	22.206	29.869	0	76	76	2	1	-10921639	164.762	164	102	211	3460	26.144	4.800	0.164	1.774
ID482937	482937	14	39.879	11.130	29.448	0	76	76	2	1	-10921639	175.667	177	133	205	3689	22.606	4.800	0.127	1.752
ID482936	482936	9	38.794	18.150	22.888	0	76	76	2	1	-10921639	170.667	171	143	230	3584	21.200	4.800	0.095	1.398
ID482955	482955	15	62.799	22.113	30.048	0	77	77	2	1	-10921639	166.476	164	108	220	3496	31.522	4.800	0.211	1.839
ID482954	482954	14	45.070	11.101	29.527	0	77	77	2	1	-10921639	174.857	180	121	233	3672	29.702	7.600	0.134	1.390
ID482953	482953	9	35.149	17.354	23.397	0	77	77	2	1	-10921639	155.000	152	102	233	3255	27.765	2.000	0.068	0.711
ID482952	482952	11	52.679	21.370	14.439	0	77	77	2	1	-10921639	134.000	121	71	220	2814	40.501	3.200	0.194	1.075
ID482943	482943	14	52.381	11.211	28.061	0	78	78	2	1	-10921639	169.857	167	111	233	3567	34.565	7.600	0.154	1.311
ID482942	482942	16	35.339	8.908	21.128	0	78	78	2	1	-10921639	122.286	118	83	217	2568	32.740	3.200	0.134	0.881
ID482941	482941	17	47.713	14.101	17.048	0	78	78	2	1	-10921639	138.762	149	52	189	2914	36.301	2.000	0.148	0.987
ID482940	482940	11	55.254	21.699	13.934	0	78	78	2	1	-10921639	115.571	118	59	205	2427	37.798	2.000	0.194	0.993
ID482944	482944	15	58.910	22.473	29.670	0	78	78	2	1	-10921639	160.238	158	93	227	3365	31.380	4.800	0.199	1.693
ID482951	482951	15	59.632	22.112	29.564	0	79	79	2	1	-10921639	166.238	171	99	236	3491	33.672	4.800	0.187	1.554
ID482950	482950	14	52.758	11.280	28.601	0	79	79	2	1	-10921639	179.190	174	121	242	3763	35.665	4.800	0.166	1.433
ID482949	482949	None	35.840	14.954	22.960	0	79	79	2	1	-10921639	154.000	152	105	208	3234	28.732	2.000	0.073	0.726
ID482948	482948	None	45.544	26.368	22.121	0	79	79	2	1	-10921639	95.048	87	65	139	1996	25.746	2.000	0.206	1.263
ID482947	482947	16	51.436	8.639	20.911	0	79	79	2	1	-10921639	133.429	136	96	211	2802	30.810	3.200	0.169	1.250
ID482946	482946	17	43.626	16.278	16.347	0	79	79	2	1	-10921639	141.000	139	71	205	2961	40.085	2.000	0.123	0.772
ID482945	482945	11	63.757	21.839	14.081	0	79	79	2	1	-10921639	128.524	130	65	217	2699	42.327	2.000	0.231	1.140
ID482959	482959	14	51.188	11.001	28.026	0	80	80	2	1	-10921639	181.905	177	146	220	3820	24.558	4.800	0.155	1.984
ID482958	482958	16	55.473	8.857	21.017	0	80	80	2	1	-10921639	128.143	124	87	217	2691	34.552	2.000	0.160	1.023
ID482957	482957	17	43.956	15.592	16.405	0	80	80	2	1	-10921639	141.762	146	74	208	2977	43.551	2.000	0.122	0.705
ID482956	482956	11	57.534	21.608	13.916	0	80	80	2	1	-10921639	124.381	115	65	192	2612	36.997	2.000	0.224	1.232
ID482960	482960	15	47.560	22.663	30.983	0	80	80	2	1	-10921639	145.667	149	99	195	3059	29.657	4.800	0.161	1.360
ID482983	482983	11	70.808	21.417	13.910	0	81	81	2	1	-10921639	147.095	139	96	233	3089	40.990	3.200	0.250	1.434
ID482989	482989	None	35.311	16.157	33.794	0	81	81	2	1	-10921639	144.381	139	105	199	3032	25.220	4.800	0.134	1.354
ID482988	482988	15	61.471	22.681	30.774	0	81	81	2	1	-10921639	163.190	174	105	230	3427	39.386	4.800	0.195	1.352
ID482987	482987	14	48.321	11.074	28.060	0	81	81	2	1	-10921639	183.190	189	130	255	3847	30.242	4.800	0.135	1.442
ID482986	482986	None	49.604	15.251	22.441	0	81	81	2	1	-10921639	182.381	177	133	239	3830	28.745	2.000	0.131	1.473
ID482985	482985	16	46.273	8.650	21.803	0	81	81	2	1	-10921639	142.238	139	102	205	2987	30.269	2.000	0.118	0.995
ID482984	482984	17	49.150	15.473	16.006	0	81	81	2	1	-10921639	139.286	143	59	255	2925	46.003	2.000	0.128	0.686
ID482965	482965	15	63.098	22.397	30.809	0	82	82	2	1	-10921639	163.905	171	105	223	3442	35.080	4.800	0.195	1.522
ID482964	482964	14	56.654	9.857	28.454	0	82	82	2	1	-10921639	177.143	177	93	236	3720	36.256	4.800	0.179	1.484
ID482963	482963	16	36.855	8.849	21.018	0	82	82	2	1	-10921639	140.000	143	90	174	2940	23.567	4.800	0.145	1.505
ID482962	482962	17	39.885	15.217	15.862	0	82	82	2	1	-10921639	142.952	152	87	192	3002	30.737	2.000	0.139	1.132
ID482961	482961	11	74.296	21.725	13.932	0	82	82	2	1	-10921639	135.762	146	52	202	2851	45.778	2.000	0.268	1.252
ID482975	482975	19	48.239	15.211	21.798	0	83	83	2	1	-10921639	177.381	171	127	248	3725	28.914	2.000	0.110	1.214
ID482974	482974	17	49.084	15.002	15.909	0	83	83	2	1	-10921639	149.524	152	99	205	3140	31.527	2.000	0.146	1.211
ID482973	482973	11	84.899	21.696	13.809	0	83	83	2	1	-10921639	153.476	158	77	255	3223	54.995	2.000	0.259	1.148
ID482977	482977	15	46.862	23.430	31.486	0	83	83	2	1	-10921639	144.238	139	102	199	3029	29.173	3.200	0.139	1.210
ID482976	482976	14	46.572	10.830	27.815	0	83	83	2	1	-10921639	185.286	189	133	233	3891	25.421	4.800	0.137	1.753
ID482967	482967	17	54.024	15.680	16.095	0	84	84	2	1	-10921639	170.095	164	102	255	3572	39.917	2.000	0.114	0.872
ID482966	482966	11	78.365	21.244	14.227	0	84	84	2	1	-10921639	171.524	174	90	255	3602	45.331	2.000	0.219	1.359
ID482972	482972	15	45.385	21.542	30.596	0	84	84	2	1	-10921639	159.810	161	90	239	3356	35.411	2.000	0.131	1.045
ID482971	482971	18	36.603	8.959	29.090	0	84	84	2	1	-10921639	166.095	177	105	220	3488	36.015	7.600	0.100	0.839
ID482970	482970	14	37.955	10.676	27.223	0	84	84	2	1	-10921639	182.524	177	146	227	3833	26.977	7.600	0.086	1.067
ID482969	482969	None	38.869	8.152	21.505	0	84	84	2	1	-10921639	133.476	136	59	186	2803	35.649	2.000	0.125	0.830
ID482968	482968	19	52.416	14.062	21.197	0	84	84	2	1	-10921639	191.048	195	124	245	4012	31.373	2.000	0.123	1.337
ID482982	482982	15	61.111	20.975	30.621	0	85	85	2	1	-10921639	179.429	164	127	255	3768	41.347	2.000	0.132	1.015
ID482981	482981	18	37.063	9.869	28.214	0	85	85	2	1	-10921639	179.286	186	139	230	3765	27.470	4.800	0.105	1.237
ID482980	482980	19	41.702	14.171	21.620	0	85	85	2	1	-10921639	183.048	183	133	230	3844	29.459	2.000	0.096	1.087
ID482979	482979	17	54.440	15.507	15.645	0	85	85	2	1	-10921639	181.143	171	102	255	3804	39.521	2.000	0.121	0.989
ID482978	482978	11	83.602	21.219	14.010	0	85	85	2	1	-10921639	180.238	167	111	255	3785	49.659	2.000	0.211	1.265
ID482997	482997	20	41.849	21.078	35.593	0	86	86	2	1	-10921639	112.857	115	40	189	2370	40.926	2.000	0.147	0.709
ID482996	482996	21	43.379	11.038	31.754	0	86	86	2	1	-10921639	153.048	149	93	214	3214	38.488	2.000	0.112	0.802
ID482995	482995	15	53.070	21.764	30.336	0	86	86	2	1	-10921639	194.238	195	139	255	4079	34.878	4.800	0.130	1.281
ID482994	482994	22	46.933	19.396	28.902	0	86	86	2	1	-10921639	187.000	192	136	245	3927	29.993	4.800	0.132	1.454
ID482993	482993	18	46.385	9.484	28.125	0	86	86	2	1	-10921639	180.190	195	118	239	3784	35.562	7.600	0.131	1.171
ID482992	482992	19	38.349	15.107	22.500	0	86	86	2	1	-10921639	187.381	183	133	233	3935	25.182	4.800	0.108	1.455
ID482991	482991	17	62.490	15.623	15.550	0	86	86	2	1	-10921639	182.905	174	127	255	3841	40.373	2.000	0.127	1.021
ID482990	482990	11	58.340	21.059	13.859	0	86	86	2	1	-10921639	163.381	158	102	248	3431	35.538	3.200	0.184	1.429
ID483047	483047	23	40.748	8.452	21.467	0	87	87	2	1	-10921639	144.000	136	90	199	3024	34.280	2.000	0.129	0.957
ID483046	483046	17	64.730	15.250	15.382	0	87	87	2	1	-10921639	168.286	167	68	255	3534	57.942	2.000	0.145	0.737
ID483045	483045	11	54.361	21.572	13.388	0	87	87	2	1	-10921639	145.952	149	77	245	3065	44.801	4.800	0.181	0.997
ID483052	483052	20	37.777	21.500	35.549	0	87	87	2	1	-10921639	109.619	105	40	195	2302	42.740	2.000	0.120	0.550
ID483051	483051	21	47.335	10.950	31.514	0	87	87	2	1	-10921639	158.381	171	80	230	3326	42.769	2.000	0.113	0.754
ID483050	483050	15	61.181	22.867	30.616	0	87	87	2	1	-10921639	189.857	189	136	255	3987	37.707	7.600	0.152	1.331
ID483049	483049	22	49.500	19.340	28.851	0	87	87	2	1	-10921639	193.048	199	149	255	4054	29.855	4.800	0.132	1.507
ID483048	483048	19	36.236	14.921	21.577	0	87	87	2	1	-10921639	191.905	195	139	233	4030	23.416	4.800	0.099	1.479
ID482999	482999	17	56.314	15.497	15.389	0	88	88	2	1	-10921639	163.048	167	87	255	3424	49.971	2.000	0.142	0.809
ID482998	482998	11	69.862	21.676	13.488	0	88	88	2	1	-10921639	154.429	152	62	239	3243	52.384	2.000	0.223	1.074
ID483004	483004	20	40.854	21.620	35.999	0	88	88	2	1	-10921639	118.381	108	71	205	2486	36.408	2.000	0.113	0.658
ID483003	483003	15	66.682	23.326	30.989	0	88	88	2	1	-10921639	192.238	189	136	255	4037	39.765	3.200	0.152	1.279
ID483002	483002	21	47.694	10.747	31.384	0	88	88	2	1	-10921639	193.524	199	124	245	4064	32.165	4.800	0.140	1.474
ID483001	483001	22	53.865	18.691	28.899	0	88	88	2	1	-10921639	185.333	195	121	255	3892	38.128	2.000	0.127	1.099
ID483000	483000	23	49.542	8.637	21.110	0	88	88	2	1	-10921639	169.381	177	121	217	3557	29.444	4.800	0.143	1.443
ID483012	483012	21	55.674	10.632	31.758	0	89	89	2	1	-10921639	187.095	202	90	255	3929	49.097	2.000	0.131	0.880
ID483011	483011	15	69.655	23.315	30.908	0	89	89	2	1	-10921639	202.286	192	164	255	4248	35.258	2.000	0.157	1.556
ID483010	483010	22	48.667	19.899	28.837	0	89	89	2	1	-10921639	189.286	186	133	255	3975	35.529	4.800	0.102	0.982
ID483009	483009	None	39.384	9.846	27.351	0	89	89	2	1	-10921639	202.333	202	171	251	4249	24.725	4.800	0.114	1.678
ID483008	483008	None	39.739	15.260	21.688	0	89	89	2	1	-10921639	202.810	202	161	242	4259	24.667	4.800	0.089	1.343
ID483007	483007	23	58.954	8.108	20.972	0	89	89	2	1	-10921639	172.429	177	118	255	3621	40.633	2.000	0.143	1.061
ID483006	483006	17	65.739	15.592	15.531	0	89	89	2	1	-10921639	195.905	183	136	255	4114	40.732	2.000	0.131	1.112
ID483005	483005	11	78.101	21.516	13.200	0	89	89	2	1	-10921639	144.810	158	59	255	3041	58.354	2.000	0.245	0.976
ID483015	483015	23	54.239	8.453	21.043	0	90	90	2	1	-10921639	161.571	158	77	236	3393	42.897	4.800	0.163	1.057
ID483014	483014	17	72.665	15.808	15.635	0	90	90	2	1	-10921639	186.333	177	127	255	3913	42.205	2.000	0.158	1.204
ID483013	483013	11	90.276	21.266	13.633	0	90	90	2	1	-10921639	166.524	161	90	248	3497	51.911	2.000	0.272	1.370
ID483018	483018	20	40.168	21.389	35.155	0	90	90	2	1	-10921639	149.095	146	96	214	3131	32.499	2.000	0.103	0.854
ID483017	483017	21	59.026	10.505	31.858	0	90	90	2	1	-10921639	185.571	171	133	255	3897	40.860	4.800	0.134	1.072
ID483016	483016	15	61.717	23.355	30.900	0	90	90	2	1	-10921639	180.190	167	136	255	3784	34.186	7.600	0.143	1.318
ID483026	483026	20	36.710	21.285	35.658	0	91	91	2	1	-10921639	138.810	136	83	199	2915	34.532	2.000	0.105	0.762
ID483025	483025	None	41.058	10.169	32.773	0	91	91	2	1	-10921639	160.000	155	90	251	3360	47.259	2.000	0.096	0.595
ID483024	483024	21	44.183	10.960	30.999	0	91	91	2	1	-10921639	193.762	199	127	251	4069	34.984	6.351	0.091	0.924
ID483023	483023	15	65.707	23.333	30.493	0	91	91	2	1	-10921639	201.952	205	118	255	4241	39.363	4.800	0.169	1.483
ID483022	483022	24	35.579	14.714	22.010	0	91	91	2	1	-10921639	201.143	202	155	239	4224	21.636	4.800	0.089	1.513
ID483021	483021	23	42.215	8.599	21.067	0	91	91	2	1	-10921639	168.905	167	127	217	3547	27.395	2.000	0.102	1.146
ID483020	483020	17	73.177	15.669	15.664	0	91	91	2	1	-10921639	198.238	186	136	255	4163	42.024	2.000	0.161	1.311
ID483019	483019	11	91.630	21.792	13.658	0	91	91	2	1	-10921639	173.286	180	93	255	3639	54.814	2.000	0.255	1.285
ID483031	483031	25	47.034	9.456	26.519	0	92	92	2	1	-10921639	202.905	208	136	255	4261	35.626	7.600	0.113	1.156
ID483030	483030	24	40.608	15.474	21.804	0	92	92	2	1	-10921639	208.000	211	158	255	4368	26.117	6.097	0.082	1.206
ID483029	483029	23	35.044	8.315	19.959	0	92	92	2	1	-10921639	150.286	158	80	220	3156	39.151	4.800	0.110	0.762
ID483028	483028	17	72.874	15.917	15.851	0	92	92	2	1	-10921639	194.619	192	108	255	4087	45.713	2.000	0.149	1.102
ID483027	483027	11	73.886	21.989	13.496	0	92	92	2	1	-10921639	152.048	143	65	239	3193	52.345	2.000	0.237	1.114
ID483034	483034	20	46.747	21.021	35.527	0	92	92	2	1	-10921639	149.714	164	59	230	3144	47.066	2.000	0.120	0.681
ID483033	483033	15	57.327	23.179	30.620	0	92	92	2	1	-10921639	193.524	195	115	248	4064	34.320	7.600	0.144	1.422
ID483032	483032	21	52.994	10.959	31.362	0	92	92	2	1	-10921639	197.381	199	136	255	4145	35.726	2.000	0.107	1.067
ID483044	483044	20	37.153	22.232	35.473	0	93	93	2	1	-10921639	160.524	155	115	227	3371	30.074	2.000	0.084	0.824
ID483043	483043	26	44.748	17.456	34.276	0	93	93	2	1	-10921639	176.190	167	102	255	3700	39.678	2.000	0.091	0.738
ID483042	483042	15	60.471	23.420	30.757	0	93	93	2	1	-10921639	195.190	189	130	255	4099	36.156	7.600	0.140	1.326
ID483041	483041	21	55.901	11.540	31.160	0	93	93	2	1	-10921639	204.524	202	130	255	4295	38.220	2.000	0.113	1.091
ID483040	483040	25	38.636	8.963	26.787	0	93	93	2	1	-10921639	188.333	186	127	255	3955	29.100	7.600	0.083	0.991
ID483039	483039	24	39.026	14.236	21.084	0	93	93	2	1	-10921639	211.000	211	174	255	4431	24.848	4.800	0.082	1.284
ID483038	483038	23	51.866	8.602	20.858	0	93	93	2	1	-10921639	184.619	183	130	255	3877	31.102	4.800	0.124	1.309
ID483037	483037	None	37.236	20.156	19.291	0	93	93	2	1	-10921639	170.952	174	96	251	3590	32.417	2.000	0.063	0.621
ID483036	483036	17	67.417	15.830	15.741	0	93	93	2	1	-10921639	199.857	199	139	255	4197	38.689	2.000	0.143	1.289
ID483035	483035	11	74.365	21.642	13.580	0	93	93	2	1	-10921639	180.048	177	90	255	3781	46.405	4.800	0.203	1.307
ID483061	483061	26	47.547	17.880	34.635	0	94	94	2	1	-10921639	172.905	171	118	239	3631	35.915	2.000	0.118	1.013
ID483060	483060	15	63.059	23.190	30.789	0	94	94	2	1	-10921639	184.190	183	127	255	3868	38.511	2.000	0.135	1.136
ID483059	483059	21	40.200	12.288	30.155	0	94	94	2	1	-10921639	210.619	211	164	255	4423	24.385	7.600	0.087	1.383
ID483058	483058	None	37.221	19.542	28.804	0	94	94	2	1	-10921639	182.381	189	127	255	3830	33.591	2.000	0.074	0.746
ID483057	483057	25	50.272	8.261	26.641	0	94	94	2	1	-10921639	178.238	186	102	242	3743	39.631	2.000	0.122	0.978
ID483056	483056	24	52.190	14.778	21.187	0	94	94	2	1	-10921639	229.905	242	180	255	4828	25.795	4.800	0.122	1.937
ID483055	483055	23	53.075	8.855	20.261	0	94	94	2	1	-10921639	163.381	161	108	236	3431	36.003	2.000	0.128	1.032
ID483054	483054	17	59.501	16.093	16.211	0	94	94	2	1	-10921639	184.952	189	93	255	3884	50.505	2.000	0.107	0.707
ID483053	483053	11	83.716	21.736	13.799	0	94	94	2	1	-10921639	181.286	174	90	255	3807	49.168	2.000	0.222	1.340
ID483063	483063	17	55.013	15.586	16.866	0	95	95	2	1	-10921639	198.810	205	127	255	4175	39.788	2.000	0.102	0.923
ID483062	483062	11	76.772	21.124	14.300	0	95	95	2	1	-10921639	177.810	177	93	255	3734	50.109	2.000	0.207	1.218
ID483069	483069	26	57.837	17.654	34.569	0	95	95	2	1	-10921639	171.524	158	105	255	3602	46.537	2.000	0.115	0.759
ID483068	483068	21	43.642	10.811	31.709	0	95	95	2	1	-10921639	184.905	192	99	248	3883	40.859	4.800	0.098	0.806
ID483067	483067	15	65.528	23.012	30.366	0	95	95	2	1	-10921639	193.952	205	111	255	4073	43.904	7.600	0.168	1.273
ID483066	483066	25	51.626	8.279	26.470	0	95	95	2	1	-10921639	192.571	192	118	245	4044	39.039	4.800	0.138	1.193
ID483065	483065	24	39.358	14.866	21.145	0	95	95	2	1	-10921639	226.238	223	192	255	4751	17.994	4.800	0.090	2.081
ID483064	483064	23	62.429	9.130	20.291	0	95	95	2	1	-10921639	176.286	186	90	255	3702	46.309	4.800	0.157	1.035
ID483094	483094	26	63.593	17.783	34.517	0	96	96	2	1	-10921639	182.238	183	111	255	3827	46.367	7.600	0.157	1.066
ID483093	483093	21	51.076	10.734	31.697	0	96	96	2	1	-10921639	186.286	186	108	255	3912	43.483	2.000	0.120	0.920
ID483092	483092	15	60.600	22.825	30.137	0	96	96	2	1	-10921639	193.905	192	115	255	4072	39.134	4.800	0.151	1.300
ID483091	483091	25	53.931	8.675	25.656	0	96	96	2	1	-10921639	212.190	214	155	255	4456	30.944	4.800	0.137	1.648
ID483090	483090	24	40.044	15.180	20.841	0	96	96	2	1	-10921639	239.095	248	195	255	5021	20.017	4.800	0.089	1.953
ID483089	483089	23	62.180	8.993	20.463	0	96	96	2	1	-10921639	177.619	180	96	255	3730	51.255	2.000	0.129	0.790
ID483088	483088	17	48.215	15.664	17.210	0	96	96	2	1	-10921639	210.095	214	139	255	4412	38.131	2.000	0.099	0.991
ID483087	483087	11	83.990	21.576	14.170	0	96	96	2	1	-10921639	189.333	195	127	255	3976	46.370	4.800	0.242	1.589
ID483079	483079	17	48.109	15.849	17.415	0	97	97	2	1	-10921639	198.476	192	133	255	4168	41.443	2.000	0.103	0.895
ID483078	483078	11	83.553	21.327	14.262	0	97	97	2	1	-10921639	180.000	183	99	255	3780	48.861	2.000	0.228	1.370
ID483086	483086	26	62.172	17.594	34.653	0	97	97	2	1	-10921639	182.476	177	115	255	3832	43.264	2.000	0.145	1.070
ID483085	483085	15	45.664	22.615	30.214	0	97	97	2	1	-10921639	183.095	186	108	242	3845	40.209	6.261	0.125	1.012
ID483084	483084	21	38.132	11.496	30.479	0	97	97	2	1	-10921639	192.762	183	152	255	4048	27.959	4.800	0.069	0.886
ID483083	483083	27	47.541	20.721	29.007	0	97	97	2	1	-10921639	203.381	214	143	255	4271	32.505	6.091	0.111	1.249
ID483082	483082	25	50.102	8.440	25.945	0	97	97	2	1	-10921639	179.952	183	115	236	3779	40.937	2.000	0.127	0.993
ID483081	483081	24	46.396	15.142	20.664	0	97	97	2	1	-10921639	228.333	242	180	255	4795	28.873	4.800	0.099	1.425
ID483080	483080	23	47.988	9.006	20.519	0	97	97	2	1	-10921639	168.762	164	124	239	3544	32.726	2.000	0.107	1.000
ID483077	483077	26	71.856	17.857	34.581	0	98	98	2	1	-10921639	195.048	186	111	255	4096	50.946	2.000	0.172	1.125
ID483076	483076	21	45.656	11.871	30.665	0	98	98	2	1	-10921639	197.571	199	139	255	4149	37.113	2.000	0.082	0.811
ID483075	483075	27	63.633	21.058	28.978	0	98	98	2	1	-10921639	200.429	189	130	255	4209	42.800	2.000	0.140	1.148
ID483074	483074	25	59.743	8.611	26.029	0	98	98	2	1	-10921639	207.714	208	146	255	4362	33.219	3.200	0.130	1.434
ID483073	483073	24	45.058	14.789	20.230	0	98	98	2	1	-10921639	234.905	236	202	255	4933	18.833	4.800	0.105	2.377
ID483072	483072	23	66.548	8.922	20.462	0	98	98	2	1	-10921639	175.905	171	99	255	3694	49.699	2.000	0.155	0.949
ID483071	483071	17	55.043	15.942	17.299	0	98	98	2	1	-10921639	199.429	205	115	255	4188	43.985	2.000	0.118	0.958
ID483070	483070	11	64.636	21.396	14.063	0	98	98	2	1	-10921639	161.286	167	96	248	3387	40.836	2.000	0.180	1.204
ID483111	483111	17	42.460	15.941	18.252	0	99	99	2	1	-10921639	209.905	208	152	255	4408	33.110	4.800	0.098	1.132
ID483109	483109	11	66.918	21.563	14.084	0	99	99	2	1	-10921639	162.571	164	87	230	3414	42.445	2.000	0.192	1.232
ID483118	483118	26	72.054	17.962	34.416	0	99	99	2	1	-10921639	196.571	183	111	255	4128	44.622	2.000	0.153	1.168
ID483117	483117	21	45.913	11.889	31.178	0	99	99	2	1	-10921639	197.952	205	149	255	4157	33.382	2.000	0.115	1.227
ID483116	483116	27	67.030	21.436	28.889	0	99	99	2	1	-10921639	197.333	202	127	255	4144	41.532	3.200	0.147	1.215
ID483115	483115	25	63.646	9.097	26.011	0	99	99	2	1	-10921639	198.952	199	115	255	4178	42.439	2.000	0.138	1.136
ID483114	483114	28	45.934	27.523	21.099	0	99	99	2	1	-10921639	90.762	83	46	158	1906	33.770	2.000	0.217	0.959
ID483113	483113	24	47.972	15.385	20.672	0	99	99	2	1	-10921639	232.619	255	177	255	4885	28.704	4.800	0.104	1.524
ID483112	483112	23	61.039	8.924	20.216	0	99	99	2	1	-10921639	173.000	167	124	251	3633	38.694	4.800	0.162	1.250
ID483095	483095	11	73.129	21.344	14.223	0	100	100	2	1	-10921639	179.476	186	96	255	3769	48.349	4.800	0.206	1.269
ID483102	483102	26	70.711	18.144	34.481	0	100	100	2	1	-10921639	212.476	211	158	255	4462	36.556	2.000	0.156	1.569
ID483101	483101	21	39.841	11.908	30.913	0	100	100	2	1	-10921639	197.000	195	136	255	4137	34.937	2.000	0.073	0.765
ID483100	483100	27	57.509	21.543	28.509	0	100	100	2	1	-10921639	200.143	214	105	255	4203	48.642	2.000	0.128	0.932
ID483099	483099	25	58.733	9.002	26.617	0	100	100	2	1	-10921639	203.476	211	124	255	4273	38.340	4.800	0.145	1.347
ID483098	483098	28	42.627	28.016	21.233	0	100	100	2	1	-10921639	92.952	93	40	164	1952	33.362	2.000	0.193	0.900
ID483097	483097	23	59.011	8.905	19.806	0	100	100	2	1	-10921639	172.000	171	105	236	3612	38.338	2.000	0.138	1.088
ID483096	483096	17	41.461	15.277	18.199	0	100	100	2	1	-10921639	223.952	233	158	255	4703	33.760	6.118	0.092	1.119
ID483132	483132	26	70.211	18.099	34.248	0	101	101	2	1	-10921639	201.619	195	143	255	4234	43.041	2.000	0.141	1.155
ID483131	483131	27	56.131	20.973	28.804	0	101	101	2	1	-10921639	211.429	214	139	255	4440	35.074	2.000	0.117	1.259
ID483130	483130	25	44.823	9.358	26.255	0	101	101	2	1	-10921639	178.286	186	108	236	3744	40.549	3.200	0.113	0.895
ID483129	483129	17	43.309	16.016	18.926	0	101	101	2	1	-10921639	239.905	251	183	255	5038	21.730	4.800	0.101	2.022
ID483128	483128	11	59.731	22.081	13.739	0	101	101	2	1	-10921639	146.429	139	77	217	3075	40.029	7.600	0.186	1.146
ID483110	483110	26	43.303	18.603	34.850	0	102	102	2	1	-10921639	175.000	171	127	251	3675	35.558	3.200	0.107	0.952
ID483108	483108	None	35.071	10.707	30.747	0	102	102	2	1	-10921639	184.000	183	124	236	3864	30.671	7.600	0.083	0.920
ID483107	483107	27	56.383	21.083	28.147	0	102	102	2	1	-10921639	209.571	205	136	255	4401	34.922	2.000	0.115	1.236
ID483106	483106	28	43.423	27.749	21.355	0	102	102	2	1	-10921639	96.857	93	52	158	2034	31.296	2.000	0.189	0.983
ID483105	483105	17	49.222	15.000	20.000	0	102	102	2	1	-10921639	237.905	255	164	255	4996	28.279	4.800	0.119	1.785
ID483104	483104	None	43.667	19.000	19.000	0	102	102	2	1	-10921639	208.143	211	149	255	4371	35.893	4.800	0.097	1.022
ID483103	483103	11	51.852	21.223	14.257	0	102	102	2	1	-10921639	159.762	171	80	230	3355	38.260	3.200	0.179	1.269
ID483119	483119	11	48.905	22.180	14.126	0	103	103	2	1	-10921639	146.381	146	93	202	3074	30.985	2.000	0.159	1.294
ID483122	483122	27	54.213	20.864	28.216	0	103	103	2	1	-10921639	198.381	195	136	255	4166	35.418	2.000	0.116	1.165
ID483121	483121	28	38.480	28.235	21.635	0	103	103	2	1	-10921639	115.048	115	77	149	2416	17.795	4.800	0.204	2.187
ID483120	483120	17	50.796	14.644	20.074	0	103	103	2	1	-10921639	231.000	245	177	255	4851	27.772	4.800	0.126	1.857
ID483127	483127	27	38.678	20.750	27.883	0	104	104	2	1	-10921639	182.762	189	121	242	3838	31.972	2.000	0.073	0.782
ID483126	483126	28	37.544	27.238	21.113	0	104	104	2	1	-10921639	118.619	118	77	158	2491	20.544	4.800	0.180	1.761
ID483125	483125	None	40.359	19.875	19.739	0	104	104	2	1	-10921639	178.619	186	83	233	3751	40.952	2.000	0.090	0.718
ID483124	483124	17	50.855	15.404	20.176	0	104	104	2	1	-10921639	227.524	230	174	255	4778	26.105	4.800	0.126	1.955
ID483123	483123	11	41.776	22.056	14.411	0	104	104	2	1	-10921639	144.143	143	90	208	3027	27.161	4.800	0.153	1.412
ID483135	483135	27	35.433	20.059	27.131	0	105	105	2	1	-10921639	175.048	174	127	211	3676	24.661	3.200	0.089	1.162
ID483134	483134	17	63.098	14.492	20.846	0	105	105	2	1	-10921639	214.286	227	149	255	4500	37.114	4.800	0.147	1.478
ID483133	483133	11	45.552	22.156	14.371	0	105	105	2	1	-10921639	134.381	139	87	180	2822	26.014	4.800	0.191	1.659
ID483138	483138	None	38.062	13.863	28.305	0	106	106	2	1	-10921639	197.190	195	161	230	4141	19.500	4.800	0.098	1.807
ID483137	483137	17	65.273	14.543	20.928	0	106	106	2	1	-10921639	211.333	205	139	255	4438	39.534	2.000	0.144	1.344
ID483136	483136	11	46.074	22.977	13.621	0	106	106	2	1	-10921639	136.429	136	96	177	2865	25.246	4.800	0.161	1.500
ID483143	483143	17	66.126	14.525	20.942	0	107	107	2	1	-10921639	216.000	227	158	255	4536	36.366	2.000	0.147	1.523
ID483142	483142	11	51.587	22.059	13.718	0	107	107	2	1	-10921639	139.762	130	93	205	2935	28.385	4.800	0.173	1.452
ID483139	483139	11	39.196	21.950	14.178	0	108	108	2	1	-10921639	138.000	139	90	199	2898	23.770	6.163	0.155	1.556
ID483141	483141	30	38.449	15.256	28.009	0	108	108	2	1	-10921639	183.286	183	136	230	3849	26.727	2.000	0.080	1.014
ID483140	483140	17	62.468	14.610	21.037	0	108	108	2	1	-10921639	197.095	192	143	255	4139	37.089	2.000	0.133	1.246
ID483146	483146	30	35.329	14.942	27.081	0	109	109	2	1	-10921639	180.381	174	149	255	3788	24.721	2.000	0.071	0.965
ID483145	483145	17	50.796	14.303	21.180	0	109	109	2	1	-10921639	178.190	171	133	245	3742	33.463	2.000	0.109	1.050
ID483144	483144	11	36.013	21.238	14.836	0	109	109	2	1	-10921639	146.905	139	105	189	3085	24.570	2.000	0.117	1.256
ID483150	483150	11	40.471	22.144	13.364	0	110	110	2	1	-10921639	128.000	127	93	180	2688	24.528	4.800	0.190	1.663
ID483147	483147	None	39.229	14.245	20.963	0	111	111	2	1	-10921639	161.571	167	105	202	3393	24.256	3.200	0.119	1.418
ID483149	483149	31	35.844	24.163	31.933	0	111	111	2	1	-10921639	135.857	133	87	192	2853	23.333	4.800	0.122	1.265
ID483148	483148	None	36.237	27.305	20.818	0	111	111	2	1	-10921639	108.952	105	80	164	2288	19.765	4.800	0.164	1.554
ID483158	483158	None	35.858	19.778	34.805	0	112	112	2	1	-10921639	141.619	143	87	199	2974	31.717	3.200	0.091	0.747
ID483157	483157	31	37.070	24.127	29.965	0	112	112	2	1	-10921639	133.810	130	74	195	2810	32.279	2.000	0.107	0.805
ID483156	483156	59	36.459	16.270	27.679	0	112	112	2	1	-10921639	187.524	189	149	223	3938	20.215	4.800	0.092	1.560
ID483155	483155	None	35.043	19.082	18.009	0	112	112	2	1	-10921639	160.476	161	124	205	3370	23.453	3.200	0.083	1.050
ID483154	483154	11	39.371	21.979	13.878	0	112	112	2	1	-10921639	128.476	133	93	174	2698	22.892	4.800	0.159	1.542
ID483151	483151	11	39.114	22.400	13.334	0	113	113	2	1	-10921639	125.333	127	83	174	2632	24.003	4.800	0.200	1.740
ID483153	483153	59	44.703	15.865	27.800	0	113	113	2	1	-10921639	181.286	183	133	242	3807	28.196	2.000	0.099	1.161
ID483152	483152	None	36.464	14.468	20.297	0	113	113	2	1	-10921639	168.095	171	124	205	3530	21.826	4.800	0.114	1.580
ID483159	483159	11	40.654	21.883	13.991	0	114	114	2	1	-10921639	129.667	127	87	192	2723	23.546	4.800	0.177	1.654
ID483162	483162	11	37.254	21.996	13.425	0	115	115	2	1	-10921639	105.857	111	59	149	2223	27.111	4.800	0.181	1.198
ID483161	483161	32	49.201	27.360	21.362	0	116	116	2	1	-10921639	110.619	111	52	174	2323	35.089	2.000	0.207	1.079
ID483160	483160	11	45.118	21.974	14.256	0	116	116	2	1	-10921639	130.095	136	74	174	2732	31.370	4.800	0.203	1.398
ID483163	483163	11	41.078	21.548	14.290	0	117	117	2	1	-10921639	118.476	121	71	171	2488	30.818	4.800	0.186	1.207
ID483165	483165	None	36.474	19.015	27.101	0	117	117	2	1	-10921639	160.286	161	108	208	3366	20.601	4.800	0.112	1.570
ID483164	483164	32	37.411	27.619	21.531	0	117	117	2	1	-10921639	85.524	87	37	143	1796	32.922	2.000	0.159	0.714
ID483167	483167	11	52.325	21.800	14.207	0	118	118	2	1	-10921639	130.095	133	68	208	2732	39.061	7.600	0.178	1.006
ID483169	483169	None	35.751	24.374	30.883	0	118	118	2	1	-10921639	129.095	127	93	174	2711	22.556	7.600	0.114	1.175
ID483168	483168	32	51.718	27.091	21.687	0	118	118	2	1	-10921639	109.381	111	49	174	2297	32.474	2.000	0.217	1.201
ID483179	483179	33	40.427	15.705	20.456	0	119	119	2	1	-10921639	161.095	158	105	230	3383	32.104	2.000	0.082	0.761
ID483178	483178	11	48.972	21.700	14.165	0	119	119	2	1	-10921639	122.571	133	59	171	2574	36.634	4.800	0.201	1.118
ID483180	483180	32	42.129	27.155	21.916	0	119	119	2	1	-10921639	101.857	96	59	139	2139	24.367	3.200	0.203	1.413
ID483174	483174	33	44.585	15.751	20.577	0	120	120	2	1	-10921639	164.000	164	115	220	3444	28.244	4.800	0.115	1.201
ID483173	483173	11	39.106	21.836	13.982	0	120	120	2	1	-10921639	106.857	105	62	167	2244	29.503	7.600	0.159	0.994
ID483170	483170	11	53.827	21.603	14.141	0	121	121	2	1	-10921639	122.476	136	52	186	2572	43.303	2.000	0.198	0.935
ID483171	483171	11	40.649	21.959	14.054	0	122	122	2	1	-10921639	107.667	115	49	152	2261	31.368	2.000	0.163	0.962
ID483172	483172	None	36.082	19.657	27.497	0	122	122	2	1	-10921639	175.048	174	146	217	3676	18.043	4.800	0.109	1.910
ID483166	483166	11	43.787	21.583	14.567	0	123	123	2	1	-10921639	120.905	124	46	183	2539	37.937	2.000	0.147	0.818
ID483183	483183	11	41.535	21.241	14.452	0	124	124	2	1	-10921639	125.381	121	55	171	2633	35.650	4.800	0.175	1.046
ID483182	483182	34	39.673	26.570	21.655	0	125	125	2	1	-10921639	96.952	93	46	146	2036	32.502	2.000	0.187	0.941
ID483181	483181	11	49.702	20.779	14.991	0	125	125	2	1	-10921639	152.952	164	102	199	3212	32.068	4.800	0.196	1.564
ID483185	483185	34	39.777	26.091	21.926	0	126	126	2	1	-10921639	113.286	111	80	174	2379	24.759	4.800	0.162	1.278
ID483184	483184	11	61.624	21.283	14.463	0	126	126	2	1	-10921639	138.905	139	55	208	2917	49.127	2.000	0.202	0.951
ID483186	483186	11	49.898	21.390	14.536	0	127	127	2	1	-10921639	137.286	139	83	195	2883	27.220	4.800	0.193	1.635
ID483188	483188	11	35.625	20.887	14.754	0	128	128	2	1	-10921639	128.571	136	83	167	2700	25.742	4.800	0.163	1.400
ID483175	483175	11	43.405	21.700	14.882	0	129	129	2	1	-10921639	111.762	124	55	174	2347	38.986	2.000	0.127	0.645
ID483177	483177	None	41.364	17.512	26.915	0	129	129	2	1	-10921639	166.714	158	121	223	3501	27.456	2.000	0.095	1.052
ID483176	483176	35	38.269	26.289	21.862	0	129	129	2	1	-10921639	105.238	115	55	143	2210	26.931	3.200	0.168	1.124
ID483190	483190	35	35.928	25.936	22.116	0	130	130	2	1	-10921639	102.619	111	52	139	2155	27.710	2.000	0.157	1.007
ID483189	483189	11	46.369	21.325	14.947	0	130	130	2	1	-10921639	137.381	149	74	202	2885	36.877	4.800	0.172	1.094
ID483187	483187	11	43.992	20.807	14.944	0	131	131	2	1	-10921639	141.810	152	90	195	2978	31.096	4.800	0.185	1.426
ID483191	483191	11	41.864	20.322	14.961	0	132	132	2	1	-10921639	137.810	139	74	180	2894	26.468	6.290	0.162	1.450
ID483195	483195	36	35.292	16.655	15.965	0	133	133	2	1	-10921639	161.476	164	93	205	3391	26.886	4.800	0.099	1.078
ID483194	483194	11	38.624	20.778	14.833	0	133	133	2	1	-10921639	134.095	143	62	199	2816	36.079	4.800	0.144	0.936
ID483196	483196	None	45.677	26.027	22.181	0	133	133	2	1	-10921639	114.381	127	49	186	2402	38.032	2.000	0.146	0.766
ID483193	483193	36	36.937	16.358	15.831	0	134	134	2	1	-10921639	147.048	143	102	208	3088	27.471	2.000	0.103	1.004
ID483192	483192	11	35.035	21.737	14.781	0	134	134	2	1	-10921639	107.714	118	43	164	2262	34.656	2.000	0.122	0.676
ID483198	483198	36	37.582	15.764	16.240	0	135	135	2	1	-10921639	140.571	139	80	195	2952	32.800	2.000	0.092	0.724
ID483197	483197	11	38.157	21.213	14.897	0	135	135	2	1	-10921639	128.619	136	59	177	2701	34.256	4.800	0.152	0.988
ID483199	483199	11	46.815	20.125	15.133	0	136	136	2	1	-10921639	142.905	149	74	195	3001	32.579	6.317	0.175	1.309
ID483200	483200	None	41.630	25.482	21.888	0	136	136	2	1	-10921639	119.810	121	74	180	2516	28.104	2.000	0.134	1.010
ID483207	483207	11	47.239	20.000	15.000	0	137	137	2	1	-10921639	142.333	139	65	202	2989	35.384	4.800	0.173	1.189
ID483208	483208	None	35.954	17.310	26.861	0	137	137	2	1	-10921639	181.333	180	149	233	3808	23.821	2.000	0.077	1.084
ID483203	483203	None	41.916	12.329	30.059	0	138	138	2	1	-10921639	151.524	149	108	195	3182	29.158	4.800	0.136	1.247
ID483202	483202	11	41.855	18.362	15.745	0	138	138	2	1	-10921639	156.381	152	118	202	3284	24.717	4.800	0.142	1.575
ID483201	483201	None	37.478	12.186	20.140	0	139	139	2	1	-10921639	144.381	139	111	202	3032	25.678	4.800	0.111	1.126
ID483206	483206	38	36.859	20.594	27.853	0	140	140	2	1	-10921639	165.381	167	118	208	3473	28.850	4.800	0.100	1.038
ID483205	483205	None	43.005	25.167	22.809	0	140	140	2	1	-10921639	111.333	108	55	161	2338	31.250	2.000	0.157	0.969
ID483204	483204	39	39.667	20.217	15.171	0	140	140	2	1	-10921639	130.714	133	59	189	2745	31.232	6.313	0.159	1.151
ID483213	483213	37	41.271	10.944	28.797	0	141	141	2	1	-10921639	142.619	146	93	183	2995	26.095	4.800	0.168	1.569
ID483212	483212	38	42.917	19.983	27.655	0	141	141	2	1	-10921639	181.714	177	139	227	3816	25.763	4.800	0.125	1.571
ID483211	483211	None	35.895	17.125	27.659	0	141	141	2	1	-10921639	180.381	177	143	217	3788	26.219	6.051	0.093	1.174
ID483210	483210	39	49.187	20.691	15.373	0	141	141	2	1	-10921639	126.381	127	46	183	2654	40.626	4.800	0.213	1.094
ID483214	483214	37	36.452	12.196	29.660	0	142	142	2	1	-10921639	142.286	146	93	180	2988	27.176	6.293	0.126	1.171
ID483209	483209	None	36.945	19.196	27.384	0	143	143	2	1	-10921639	166.333	167	127	217	3493	21.919	4.800	0.093	1.297
ID483215	483215	40	35.165	20.870	15.440	0	145	145	2	1	-10921639	112.857	111	43	167	2370	38.415	2.000	0.148	0.759
ID483216	483216	42	42.461	18.557	27.793	0	145	145	2	1	-10921639	182.524	186	139	227	3833	24.291	4.800	0.134	1.774
ID483223	483223	40	39.510	19.654	16.565	0	146	146	2	1	-10921639	151.190	152	93	202	3175	28.767	7.600	0.131	1.218
ID483225	483225	41	42.537	12.605	29.083	0	146	146	2	1	-10921639	157.667	158	108	202	3311	23.249	4.800	0.131	1.566
ID483224	483224	42	52.351	18.979	28.133	0	146	146	2	1	-10921639	188.333	186	146	255	3955	24.931	4.800	0.134	1.787
ID483219	483219	41	37.104	12.151	28.765	0	147	147	2	1	-10921639	170.429	167	121	217	3579	26.494	4.800	0.119	1.370
ID483218	483218	42	38.501	18.018	27.096	0	147	147	2	1	-10921639	199.952	202	161	230	4199	21.873	6.028	0.098	1.632
ID483217	483217	40	43.604	19.799	15.741	0	147	147	2	1	-10921639	147.571	152	87	202	3099	29.976	4.800	0.169	1.422
ID483222	483222	41	49.566	12.698	29.595	0	148	148	2	1	-10921639	179.048	186	127	236	3760	33.929	4.800	0.131	1.224
ID483221	483221	42	46.050	18.738	28.527	0	148	148	2	1	-10921639	197.095	202	136	248	4139	34.905	6.321	0.101	1.033
ID483220	483220	None	38.631	25.174	22.470	0	148	148	2	1	-10921639	113.429	118	62	164	2382	32.276	2.000	0.135	0.835
ID483227	483227	41	45.455	12.114	29.640	0	149	149	2	1	-10921639	152.905	161	93	205	3211	36.700	7.600	0.135	0.993
ID483226	483226	None	36.586	15.638	16.050	0	149	149	2	1	-10921639	137.524	152	65	183	2888	33.310	4.800	0.122	0.899
ID483229	483229	41	37.869	12.561	29.472	0	150	150	2	1	-10921639	165.810	161	118	214	3482	25.672	2.000	0.080	0.959
ID483228	483228	42	53.662	19.990	27.946	0	150	150	2	1	-10921639	198.286	195	130	248	4164	29.845	4.800	0.130	1.526
ID483237	483237	41	44.396	12.178	28.670	0	151	151	2	1	-10921639	188.333	189	146	233	3955	24.681	4.800	0.138	1.853
ID483236	483236	42	44.645	18.907	28.147	0	151	151	2	1	-10921639	196.667	202	149	233	4130	26.648	4.800	0.118	1.563
ID483231	483231	42	40.858	19.434	28.260	0	152	152	2	1	-10921639	184.619	180	143	227	3877	23.138	4.800	0.106	1.529
ID483230	483230	43	54.364	20.037	15.778	0	152	152	2	1	-10921639	140.905	143	83	192	2959	31.302	4.800	0.187	1.419
ID483232	483232	41	55.896	12.576	29.535	0	152	152	2	1	-10921639	189.524	180	130	242	3980	34.481	4.800	0.153	1.456
ID483235	483235	41	48.529	12.278	29.083	0	153	153	2	1	-10921639	191.810	189	136	248	4028	30.753	4.800	0.116	1.300
ID483234	483234	42	53.756	18.738	28.348	0	153	153	2	1	-10921639	201.619	211	152	255	4234	34.241	4.800	0.125	1.309
ID483233	483233	43	41.794	18.825	15.831	0	153	153	2	1	-10921639	149.095	152	99	180	3131	23.488	4.800	0.158	1.733
ID483239	483239	42	59.680	18.847	27.952	0	154	154	2	1	-10921639	218.238	217	167	255	4583	31.455	6.340	0.146	1.763
ID483238	483238	43	35.880	20.172	15.524	0	154	154	2	1	-10921639	147.810	149	83	192	3104	26.583	4.800	0.159	1.526
ID483240	483240	41	58.106	11.882	28.793	0	154	154	2	1	-10921639	209.714	211	133	255	4404	33.123	4.800	0.144	1.592
ID483243	483243	42	46.233	18.716	27.257	0	155	155	2	1	-10921639	198.286	205	143	248	4164	30.259	6.336	0.105	1.245
ID483244	483244	41	59.771	12.076	29.304	0	155	155	2	1	-10921639	204.190	211	136	255	4288	31.717	4.800	0.151	1.688
ID483247	483247	42	36.843	19.523	28.719	0	156	156	2	1	-10921639	166.190	171	99	223	3490	37.105	2.000	0.082	0.677
ID483246	483246	None	38.536	16.061	27.360	0	156	156	2	1	-10921639	194.476	192	139	255	4084	28.001	7.600	0.063	0.827
ID483245	483245	None	41.654	19.211	15.187	0	156	156	2	1	-10921639	122.429	133	52	171	2571	35.870	2.000	0.146	0.869
ID483248	483248	41	71.295	11.925	30.072	0	156	156	2	1	-10921639	196.714	211	133	255	4131	38.607	2.000	0.173	1.503
ID483242	483242	41	64.858	11.831	29.853	0	157	157	2	1	-10921639	196.524	195	115	255	4127	38.584	4.800	0.164	1.437
ID483241	483241	42	35.367	19.131	27.320	0	157	157	2	1	-10921639	189.095	189	146	230	3971	22.596	6.301	0.085	1.304
ID483251	483251	41	65.938	11.942	29.450	0	158	158	2	1	-10921639	215.190	223	124	255	4519	32.791	4.800	0.167	1.879
ID483250	483250	42	51.302	18.609	27.785	0	158	158	2	1	-10921639	193.381	195	121	255	4061	38.294	6.327	0.115	1.039
ID483249	483249	44	40.551	20.654	16.054	0	158	158	2	1	-10921639	119.667	124	62	177	2513	33.494	2.000	0.151	0.935
ID483254	483254	41	57.029	11.984	28.828	0	159	159	2	1	-10921639	202.619	199	133	255	4255	34.256	7.600	0.125	1.312
ID483253	483253	42	57.316	18.947	27.790	0	159	159	2	1	-10921639	206.810	202	146	255	4343	33.467	4.800	0.144	1.556
ID483252	483252	44	39.504	19.546	16.187	0	159	159	2	1	-10921639	141.857	146	102	177	2979	24.459	4.800	0.189	1.848
ID483259	483259	41	62.224	11.722	28.788	0	160	160	2	1	-10921639	214.952	211	139	255	4514	34.899	7.600	0.158	1.681
ID483258	483258	42	43.219	18.455	27.706	0	160	160	2	1	-10921639	197.095	192	143	251	4139	29.891	4.800	0.112	1.331
ID483255	483255	44	43.337	18.798	15.954	0	161	161	2	1	-10921639	147.714	143	96	192	3102	25.556	4.800	0.165	1.640
ID483257	483257	41	63.569	11.459	29.821	0	161	161	2	1	-10921639	197.143	202	115	255	4140	45.934	4.800	0.171	1.254
ID483256	483256	42	58.316	18.707	27.798	0	161	161	2	1	-10921639	193.667	189	136	255	4067	36.854	2.000	0.126	1.179
ID483263	483263	41	71.524	12.020	30.000	0	162	162	2	1	-10921639	201.000	195	136	255	4221	40.384	4.800	0.174	1.473
ID483262	483262	42	39.549	19.497	28.368	0	162	162	2	1	-10921639	183.667	186	124	233	3857	25.804	6.318	0.094	1.222
ID483261	483261	None	42.170	14.920	26.778	0	162	162	2	1	-10921639	201.905	199	155	255	4240	28.784	2.000	0.082	1.058
ID483260	483260	44	35.526	20.211	15.400	0	162	162	2	1	-10921639	114.190	130	46	161	2398	36.474	4.800	0.162	0.875
ID483267	483267	44	41.878	20.115	15.745	0	163	163	2	1	-10921639	130.000	133	80	174	2730	26.353	4.800	0.168	1.420
ID483268	483268	41	72.831	11.653	30.184	0	163	163	2	1	-10921639	200.000	195	152	255	4200	35.707	7.600	0.181	1.715
ID483266	483266	41	66.074	12.135	30.374	0	164	164	2	1	-10921639	181.571	183	115	239	3813	37.317	7.600	0.171	1.423
ID483265	483265	42	41.422	18.893	29.033	0	164	164	2	1	-10921639	168.381	171	121	202	3536	27.484	3.200	0.113	1.245
ID483264	483264	46	35.709	11.704	21.773	0	164	164	2	1	-10921639	158.524	161	102	211	3329	26.250	7.600	0.083	0.927
ID483279	483279	42	37.622	19.063	28.575	0	165	165	2	1	-10921639	159.048	161	111	223	3340	29.162	6.338	0.103	1.020
ID483278	483278	45	39.624	11.068	27.811	0	165	165	2	1	-10921639	167.524	167	111	214	3518	28.826	4.800	0.113	1.184
ID483277	483277	46	36.074	10.415	20.271	0	165	165	2	1	-10921639	125.810	118	83	189	2642	35.358	2.000	0.116	0.740
ID483281	483281	None	37.250	19.013	34.423	0	165	165	2	1	-10921639	117.143	111	77	167	2460	23.198	2.000	0.123	1.104
ID483280	483280	41	44.059	12.222	30.527	0	165	165	2	1	-10921639	149.238	136	99	214	3134	37.790	2.000	0.129	0.903
ID483271	483271	47	40.553	14.543	20.473	0	166	166	2	1	-10921639	164.619	164	121	220	3457	29.617	3.200	0.103	1.037
ID483270	483270	46	38.146	9.768	20.317	0	166	166	2	1	-10921639	127.429	133	74	189	2676	31.309	2.000	0.108	0.794
ID483269	483269	48	36.040	19.789	14.907	0	166	166	2	1	-10921639	123.762	127	65	167	2599	31.014	4.800	0.167	1.143
ID483273	483273	45	48.541	10.964	28.006	0	166	166	2	1	-10921639	173.476	171	99	236	3643	32.157	6.281	0.132	1.261
ID483272	483272	42	44.794	16.990	26.969	0	166	166	2	1	-10921639	163.381	161	102	230	3431	33.250	2.000	0.111	0.984
ID483287	483287	45	35.067	12.229	29.655	0	167	167	2	1	-10921639	144.333	149	65	192	3031	36.274	5.974	0.100	0.725
ID483286	483286	None	50.071	18.825	28.577	0	167	167	2	1	-10921639	165.238	171	83	242	3470	41.426	4.800	0.139	0.972
ID483285	483285	42	44.123	16.442	27.045	0	167	167	2	1	-10921639	170.048	177	96	233	3571	38.401	7.600	0.085	0.692
ID483284	483284	47	36.777	14.753	20.515	0	167	167	2	1	-10921639	171.190	171	121	211	3595	21.489	4.800	0.114	1.634
ID483283	483283	46	38.078	10.345	20.409	0	167	167	2	1	-10921639	127.381	127	65	202	2675	36.228	2.000	0.130	0.810
ID483282	483282	48	50.403	19.232	15.074	0	167	167	2	1	-10921639	138.762	152	71	186	2914	35.470	4.800	0.184	1.214
ID483275	483275	47	47.712	15.676	20.212	0	168	168	2	1	-10921639	171.714	171	124	236	3606	27.666	4.800	0.123	1.355
ID483274	483274	48	56.945	19.378	14.904	0	168	168	2	1	-10921639	142.238	149	68	205	2987	36.598	2.000	0.194	1.261
ID483276	483276	42	56.343	16.702	27.373	0	168	168	2	1	-10921639	156.333	155	74	255	3283	51.240	2.000	0.113	0.621
ID483290	483290	42	51.792	16.687	27.755	0	169	169	2	1	-10921639	170.286	167	121	220	3576	28.378	4.800	0.151	1.575
ID483289	483289	47	35.838	14.812	20.860	0	169	169	2	1	-10921639	160.381	161	111	189	3368	21.823	4.800	0.114	1.505
ID483288	483288	48	51.811	19.144	15.064	0	169	169	2	1	-10921639	133.429	133	77	195	2802	33.664	2.000	0.172	1.164
ID483295	483295	48	49.843	18.992	14.665	0	170	170	2	1	-10921639	140.952	143	83	208	2960	30.132	4.800	0.175	1.394
ID483297	483297	42	44.675	15.424	27.387	0	170	170	2	1	-10921639	164.905	174	93	217	3463	34.456	2.000	0.117	1.004
ID483296	483296	None	41.242	9.050	26.790	0	170	170	2	1	-10921639	127.857	127	83	205	2685	32.466	2.000	0.138	0.952
ID483294	483294	42	54.496	15.784	27.437	0	171	171	2	1	-10921639	176.762	171	111	255	3712	39.535	7.600	0.144	1.127
ID483293	483293	47	47.705	14.567	20.903	0	171	171	2	1	-10921639	164.048	155	93	223	3445	36.914	2.000	0.108	0.864
ID483292	483292	None	39.998	9.944	20.788	0	171	171	2	1	-10921639	140.810	136	87	205	2957	31.398	2.000	0.106	0.862
ID483291	483291	48	42.434	19.661	14.899	0	171	171	2	1	-10921639	131.190	136	65	177	2755	27.820	4.800	0.192	1.520
ID483301	483301	42	55.040	16.000	28.000	0	172	172	2	1	-10921639	181.810	174	139	255	3818	36.506	2.000	0.127	1.124
ID483300	483300	None	40.490	9.862	26.953	0	172	172	2	1	-10921639	138.952	139	102	199	2918	26.811	2.000	0.095	0.900
ID483299	483299	47	64.144	13.882	20.895	0	172	172	2	1	-10921639	190.667	199	130	255	4004	35.030	2.000	0.158	1.489
ID483298	483298	48	50.719	19.333	14.408	0	172	172	2	1	-10921639	124.476	127	59	192	2614	41.858	2.000	0.164	0.837
ID483303	483303	47	42.704	14.055	20.888	0	173	173	2	1	-10921639	172.667	171	130	227	3626	23.770	6.378	0.107	1.399
ID483302	483302	48	63.103	19.708	14.286	0	173	173	2	1	-10921639	139.286	139	55	227	2925	44.191	2.000	0.229	1.175
ID483306	483306	None	35.903	20.949	34.628	0	173	173	2	1	-10921639	113.286	118	74	171	2379	28.740	2.000	0.147	1.010
ID483305	483305	42	63.774	15.361	28.010	0	173	173	2	1	-10921639	184.095	164	124	255	3866	40.233	2.000	0.136	1.093
ID483304	483304	49	41.493	21.572	21.346	0	173	173	2	1	-10921639	134.381	139	74	192	2822	32.310	2.000	0.133	0.978
ID483319	483319	None	39.917	14.981	18.372	0	174	174	2	1	-10921639	157.095	158	108	233	3299	32.989	2.000	0.095	0.827
ID483318	483318	48	67.774	19.874	14.575	0	174	174	2	1	-10921639	152.619	152	102	223	3205	32.686	4.800	0.242	1.820
ID483323	483323	42	61.454	15.177	28.310	0	174	174	2	1	-10921639	197.048	189	115	255	4138	41.087	3.200	0.134	1.133
ID483322	483322	49	61.847	21.713	21.864	0	174	174	2	1	-10921639	164.571	167	99	223	3456	37.608	2.000	0.195	1.426
ID483321	483321	47	54.983	14.766	21.082	0	174	174	2	1	-10921639	178.190	171	121	255	3742	34.303	2.000	0.130	1.197
ID483320	483320	50	49.021	10.173	20.217	0	174	174	2	1	-10921639	138.476	143	80	208	2908	39.942	2.000	0.143	0.869
ID483317	483317	42	54.831	15.335	28.371	0	175	175	2	1	-10921639	186.619	183	124	255	3919	39.360	2.000	0.112	0.958
ID483316	483316	49	61.202	21.608	21.414	0	175	175	2	1	-10921639	158.952	155	93	233	3338	45.162	2.000	0.171	1.027
ID483315	483315	47	46.750	14.002	21.117	0	175	175	2	1	-10921639	182.286	180	136	245	3828	28.725	6.313	0.103	1.186
ID483314	483314	50	38.351	10.195	20.181	0	175	175	2	1	-10921639	149.667	152	96	208	3143	31.713	4.800	0.136	1.133
ID483313	483313	48	56.743	19.277	14.707	0	175	175	2	1	-10921639	149.524	146	108	217	3140	28.745	2.000	0.176	1.558
ID483311	483311	42	65.380	14.683	28.249	0	176	176	2	1	-10921639	197.952	202	130	255	4157	44.358	2.000	0.135	1.060
ID483310	483310	49	71.227	21.719	21.518	0	176	176	2	1	-10921639	169.857	164	90	255	3567	50.250	2.000	0.181	1.037
ID483309	483309	47	52.847	14.668	20.921	0	176	176	2	1	-10921639	199.190	195	149	255	4183	30.275	4.800	0.129	1.500
ID483308	483308	50	44.509	10.244	20.654	0	176	176	2	1	-10921639	151.143	152	68	214	3174	43.764	2.000	0.104	0.652
ID483307	483307	48	62.951	19.078	14.362	0	176	176	2	1	-10921639	142.524	143	80	255	2993	45.215	2.000	0.186	0.989
ID483312	483312	51	37.276	20.760	33.583	0	176	176	2	1	-10921639	133.476	136	80	180	2803	29.303	7.600	0.135	1.082
ID483349	483349	51	36.728	20.875	33.776	0	177	177	2	1	-10921639	142.286	139	99	186	2988	23.908	4.800	0.144	1.502
ID483348	483348	42	62.952	14.793	28.334	0	177	177	2	1	-10921639	196.810	208	115	255	4133	42.269	7.600	0.138	1.127
ID483347	483347	49	46.679	22.123	21.892	0	177	177	2	1	-10921639	152.095	149	105	202	3194	28.613	2.000	0.135	1.263
ID483346	483346	50	42.635	9.886	20.117	0	177	177	2	1	-10921639	135.000	139	59	220	2835	40.726	2.000	0.106	0.636
ID483345	483345	47	50.748	14.906	19.433	0	177	177	2	1	-10921639	189.095	195	133	255	3971	37.974	2.000	0.112	1.002
ID483344	483344	48	56.415	19.493	14.385	0	177	177	2	1	-10921639	149.048	152	93	217	3130	36.045	4.800	0.178	1.252
ID483335	483335	42	52.203	14.951	28.347	0	178	178	2	1	-10921639	190.381	195	111	251	3998	42.799	2.000	0.099	0.804
ID483334	483334	49	58.314	21.945	21.199	0	178	178	2	1	-10921639	154.905	161	99	211	3253	33.704	4.800	0.182	1.418
ID483333	483333	50	52.869	9.796	20.252	0	178	178	2	1	-10921639	152.857	139	83	217	3210	38.765	2.000	0.143	0.989
ID483332	483332	47	61.408	15.126	19.319	0	178	178	2	1	-10921639	197.571	205	143	255	4149	33.930	6.340	0.150	1.520
ID483331	483331	48	56.369	20.000	14.531	0	178	178	2	1	-10921639	150.381	143	108	245	3158	34.416	2.000	0.155	1.172
ID483364	483364	None	46.244	19.238	34.167	0	179	179	2	1	-10921639	151.143	152	96	208	3174	32.393	2.000	0.115	0.963
ID483363	483363	52	38.657	23.042	32.323	0	179	179	2	1	-10921639	133.238	127	71	189	2798	31.713	2.000	0.123	0.921
ID483362	483362	53	43.921	11.879	31.225	0	179	179	2	1	-10921639	172.667	177	121	217	3626	30.042	4.800	0.115	1.187
ID483361	483361	42	39.505	14.702	28.251	0	179	179	2	1	-10921639	192.381	199	136	242	4040	29.342	7.600	0.087	1.051
ID483360	483360	49	65.317	21.830	21.616	0	179	179	2	1	-10921639	159.571	149	96	251	3351	44.939	2.000	0.164	1.003
ID483359	483359	47	51.614	14.694	20.030	0	179	179	2	1	-10921639	198.571	199	139	255	4170	32.901	4.800	0.123	1.327
ID483358	483358	50	41.357	10.023	20.290	0	179	179	2	1	-10921639	141.857	146	59	223	2979	43.328	2.000	0.089	0.536
ID483357	483357	48	47.793	19.525	14.336	0	179	179	2	1	-10921639	149.810	149	99	233	3146	33.451	6.302	0.179	1.359
ID483343	483343	52	45.438	21.506	33.092	0	180	180	2	1	-10921639	147.952	146	87	217	3107	33.434	4.800	0.138	1.076
ID483342	483342	53	46.951	11.422	31.265	0	180	180	2	1	-10921639	162.905	158	105	230	3421	38.307	4.800	0.117	0.889
ID483341	483341	42	49.906	14.531	28.438	0	180	180	2	1	-10921639	200.190	211	133	255	4204	35.556	7.600	0.116	1.174
ID483340	483340	49	53.322	21.441	21.464	0	180	180	2	1	-10921639	160.810	155	105	236	3377	35.645	2.000	0.133	1.061
ID483339	483339	None	36.545	12.601	21.684	0	180	180	2	1	-10921639	174.857	167	111	255	3672	36.976	2.000	0.041	0.369
ID483338	483338	50	37.037	10.137	19.980	0	180	180	2	1	-10921639	148.429	152	83	217	3117	37.407	7.600	0.091	0.661
ID483337	483337	47	60.810	14.699	18.713	0	180	180	2	1	-10921639	195.905	189	115	255	4114	40.872	7.600	0.121	1.032
ID483336	483336	48	48.163	19.452	14.480	0	180	180	2	1	-10921639	150.429	146	96	223	3159	36.921	2.000	0.145	1.031
ID483330	483330	52	61.071	20.299	33.731	0	181	181	2	1	-10921639	169.857	180	90	230	3567	41.615	2.000	0.164	1.149
ID483329	483329	53	58.232	12.188	30.762	0	181	181	2	1	-10921639	185.238	195	115	255	3890	44.292	2.000	0.138	1.012
ID483328	483328	42	47.105	15.351	28.529	0	181	181	2	1	-10921639	216.000	217	152	255	4536	27.116	4.800	0.121	1.717
ID483327	483327	49	66.611	22.047	21.810	0	181	181	2	1	-10921639	175.667	174	118	255	3689	38.046	2.000	0.167	1.320
ID483326	483326	50	40.865	10.313	20.240	0	181	181	2	1	-10921639	151.667	152	68	227	3185	45.788	2.000	0.086	0.525
ID483325	483325	47	52.383	14.592	18.739	0	181	181	2	1	-10921639	216.762	220	143	255	4552	28.296	4.800	0.129	1.748
ID483324	483324	48	46.627	19.506	14.250	0	181	181	2	1	-10921639	156.190	158	93	227	3280	32.726	6.343	0.160	1.317
ID483351	483351	47	41.025	14.790	17.408	0	182	182	2	1	-10921639	184.810	189	133	245	3881	36.059	2.000	0.083	0.785
ID483350	483350	48	61.256	20.204	14.313	0	182	182	2	1	-10921639	165.619	164	90	245	3478	42.711	2.000	0.170	1.130
ID483356	483356	52	55.634	20.153	34.179	0	182	182	2	1	-10921639	167.286	171	118	233	3513	34.093	2.000	0.141	1.213
ID483355	483355	None	45.971	22.871	33.399	0	182	182	2	1	-10921639	147.048	152	99	202	3088	33.284	4.800	0.144	1.114
ID483354	483354	53	55.548	13.297	29.809	0	182	182	2	1	-10921639	199.095	202	146	255	4181	33.993	4.800	0.133	1.376
ID483353	483353	49	55.375	21.972	21.918	0	182	182	2	1	-10921639	166.095	164	127	220	3488	30.110	4.800	0.170	1.606
ID483352	483352	50	59.844	10.588	20.273	0	182	182	2	1	-10921639	187.476	202	102	255	3937	44.975	4.800	0.150	1.085
ID483383	483383	48	61.383	19.712	14.782	0	183	183	2	1	-10921639	180.190	174	143	255	3784	32.606	4.800	0.171	1.614
ID483389	483389	52	60.778	19.984	33.779	0	183	183	2	1	-10921639	176.857	183	121	239	3714	35.736	4.800	0.173	1.460
ID483388	483388	53	65.865	12.110	30.816	0	183	183	2	1	-10921639	201.333	205	124	255	4228	44.827	2.000	0.152	1.188
ID483387	483387	None	52.774	14.993	29.090	0	183	183	2	1	-10921639	215.857	217	152	255	4533	30.899	4.800	0.116	1.456
ID483386	483386	49	63.077	21.690	21.221	0	183	183	2	1	-10921639	185.095	174	102	255	3887	39.564	4.800	0.174	1.385
ID483385	483385	50	52.894	10.593	20.347	0	183	183	2	1	-10921639	186.810	195	102	245	3923	41.541	4.800	0.145	1.141
ID483384	483384	47	47.105	14.619	19.259	0	183	183	2	1	-10921639	207.857	199	164	255	4365	30.521	6.120	0.100	1.240
ID483367	483367	47	52.878	14.016	20.786	0	184	184	2	1	-10921639	222.333	233	149	255	4669	32.441	2.000	0.115	1.412
ID483366	483366	50	51.586	10.216	20.314	0	184	184	2	1	-10921639	166.762	174	77	233	3502	46.110	2.000	0.129	0.824
ID483365	483365	None	37.993	15.271	16.380	0	184	184	2	1	-10921639	169.905	171	105	245	3568	37.927	2.000	0.071	0.593
ID483370	483370	52	43.801	20.243	33.583	0	184	184	2	1	-10921639	177.524	177	111	227	3728	29.592	4.800	0.146	1.530
ID483369	483369	53	66.954	12.007	30.770	0	184	184	2	1	-10921639	203.619	217	118	255	4276	44.763	2.000	0.156	1.229
ID483368	483368	49	40.718	21.780	21.509	0	184	184	2	1	-10921639	166.000	152	124	223	3486	30.140	3.200	0.109	1.085
ID483382	483382	52	57.663	21.456	33.720	0	185	185	2	1	-10921639	182.429	186	115	255	3831	38.635	4.800	0.171	1.378
ID483381	483381	53	60.321	11.953	30.590	0	185	185	2	1	-10921639	191.619	195	127	251	4024	41.475	4.800	0.158	1.263
ID483380	483380	49	52.922	21.591	21.131	0	185	185	2	1	-10921639	173.762	183	80	245	3649	49.511	2.000	0.132	0.820
ID483379	483379	47	53.123	14.629	20.648	0	185	185	2	1	-10921639	217.619	214	139	255	4570	37.783	4.800	0.127	1.295
ID483378	483378	50	61.009	9.869	20.318	0	185	185	2	1	-10921639	164.524	180	65	255	3455	51.000	2.000	0.135	0.768
ID483377	483377	48	52.251	19.604	15.024	0	185	185	2	1	-10921639	181.190	177	130	255	3805	34.625	2.000	0.128	1.190
ID483375	483375	53	60.332	12.089	30.396	0	186	186	2	1	-10921639	209.238	214	139	255	4394	34.664	6.332	0.142	1.500
ID483374	483374	49	66.725	21.843	21.393	0	186	186	2	1	-10921639	181.429	192	99	255	3810	41.631	2.000	0.165	1.236
ID483373	483373	50	62.633	10.145	20.268	0	186	186	2	1	-10921639	166.667	171	80	242	3500	49.156	2.000	0.160	0.934
ID483372	483372	47	51.440	15.346	19.425	0	186	186	2	1	-10921639	218.952	223	155	255	4598	32.237	4.800	0.122	1.473
ID483371	483371	48	51.700	20.075	14.774	0	186	186	2	1	-10921639	170.143	167	124	223	3573	29.660	2.000	0.137	1.379
ID483376	483376	52	56.847	19.396	33.893	0	186	186	2	1	-10921639	176.905	164	96	248	3715	42.055	2.000	0.119	0.897
ID483391	483391	50	58.247	10.017	20.292	0	187	187	2	1	-10921639	156.333	158	93	255	3283	46.887	3.200	0.130	0.766
ID483390	483390	48	71.685	20.020	14.382	0	187	187	2	1	-10921639	174.524	171	105	251	3665	43.265	2.000	0.202	1.357
ID483395	483395	52	58.124	20.204	33.830	0	187	187	2	1	-10921639	178.762	177	127	245	3754	32.336	4.800	0.149	1.436
ID483394	483394	53	64.164	12.172	30.665	0	187	187	2	1	-10921639	197.571	199	115	255	4149	51.333	2.000	0.138	0.936
ID483393	483393	49	71.073	21.708	21.550	0	187	187	2	1	-10921639	177.381	180	111	255	3725	46.987	2.000	0.187	1.191
ID483392	483392	47	53.779	15.468	19.503	0	187	187	2	1	-10921639	211.143	214	155	255	4434	32.066	3.200	0.121	1.422
ID483399	483399	49	62.685	21.568	21.381	0	188	188	2	1	-10921639	173.476	167	80	255	3643	47.977	4.800	0.169	1.048
ID483398	483398	47	54.212	15.826	19.735	0	188	188	2	1	-10921639	223.667	233	158	255	4697	31.384	4.800	0.117	1.492
ID483397	483397	50	68.895	10.088	20.087	0	188	188	2	1	-10921639	168.952	183	83	255	3548	49.278	2.000	0.172	1.007
ID483396	483396	48	71.957	19.903	14.326	0	188	188	2	1	-10921639	171.381	158	99	255	3599	46.577	2.000	0.196	1.206
ID483401	483401	52	48.749	21.280	33.370	0	188	188	2	1	-10921639	178.381	174	136	236	3746	28.186	4.800	0.127	1.422
ID483400	483400	53	77.067	11.936	30.932	0	188	188	2	1	-10921639	201.762	220	115	255	4237	53.191	2.000	0.173	1.120
ID483408	483408	52	64.123	20.647	33.814	0	189	189	2	1	-10921639	174.095	164	111	255	3656	39.819	4.800	0.184	1.360
ID483407	483407	53	66.165	11.828	30.850	0	189	189	2	1	-10921639	197.286	205	108	255	4143	46.368	2.000	0.161	1.182
ID483406	483406	54	36.472	14.769	27.911	0	189	189	2	1	-10921639	210.571	211	164	251	4422	24.149	7.600	0.084	1.349
ID483405	483405	49	53.537	21.162	21.272	0	189	189	2	1	-10921639	176.619	174	115	239	3709	33.597	2.000	0.114	1.077
ID483404	483404	47	54.797	15.794	19.914	0	189	189	2	1	-10921639	219.810	220	167	255	4616	26.799	4.800	0.125	1.820
ID483403	483403	50	65.395	9.930	20.012	0	189	189	2	1	-10921639	161.381	155	96	255	3389	40.782	2.000	0.162	1.105
ID483402	483402	48	66.905	19.811	14.387	0	189	189	2	1	-10921639	169.095	161	111	255	3551	44.042	4.800	0.192	1.237
ID483423	483423	52	53.391	20.167	34.329	0	190	190	2	1	-10921639	174.048	167	127	220	3655	30.681	4.800	0.163	1.588
ID483422	483422	53	64.534	11.558	31.118	0	190	190	2	1	-10921639	194.524	199	102	255	4085	50.193	2.000	0.158	1.060
ID483421	483421	54	49.746	14.527	28.733	0	190	190	2	1	-10921639	219.095	227	152	255	4601	32.464	4.800	0.130	1.554
ID483420	483420	49	64.315	20.915	20.863	0	190	190	2	1	-10921639	189.143	186	102	255	3972	43.170	2.000	0.137	1.059
ID483419	483419	50	57.648	9.898	20.880	0	190	190	2	1	-10921639	162.810	161	102	214	3419	33.402	2.000	0.155	1.307
ID483418	483418	47	48.415	16.082	19.813	0	190	190	2	1	-10921639	216.571	214	161	255	4548	31.109	4.800	0.099	1.258
ID483417	483417	None	46.094	15.339	16.821	0	190	190	2	1	-10921639	183.190	174	99	255	3847	47.346	2.000	0.098	0.691
ID483416	483416	48	69.456	19.809	14.420	0	190	190	2	1	-10921639	171.095	171	87	255	3593	47.957	4.800	0.204	1.210
ID483415	483415	52	57.381	20.514	33.849	0	191	191	2	1	-10921639	173.048	174	105	233	3634	34.499	4.800	0.166	1.427
ID483414	483414	53	62.864	11.998	30.987	0	191	191	2	1	-10921639	183.667	183	115	255	3857	47.427	7.600	0.150	1.012
ID483413	483413	54	56.369	14.927	28.489	0	191	191	2	1	-10921639	219.381	220	146	255	4607	33.779	7.600	0.129	1.479
ID483412	483412	49	51.328	20.904	20.981	0	191	191	2	1	-10921639	174.429	174	96	255	3663	40.904	2.000	0.110	0.844
ID483411	483411	50	50.131	9.702	20.481	0	191	191	2	1	-10921639	147.810	155	77	223	3104	42.205	2.000	0.127	0.792
ID483410	483410	47	57.989	15.933	20.091	0	191	191	2	1	-10921639	222.762	223	167	255	4678	31.610	2.000	0.127	1.589
ID483409	483409	48	77.543	19.931	13.925	0	191	191	2	1	-10921639	173.905	180	105	248	3652	41.122	4.800	0.227	1.562
ID483445	483445	52	47.289	21.370	33.368	0	192	192	2	1	-10921639	167.667	171	124	217	3521	24.303	4.800	0.132	1.607
ID483444	483444	53	66.780	12.767	30.617	0	192	192	2	1	-10921639	204.714	223	93	255	4299	47.112	7.600	0.173	1.279
ID483443	483443	49	37.871	23.231	22.129	0	192	192	2	1	-10921639	150.476	149	105	217	3160	33.842	2.000	0.099	0.804
ID483442	483442	47	53.216	15.498	20.759	0	192	192	2	1	-10921639	209.476	220	139	255	4399	41.371	2.000	0.116	1.050
ID483441	483441	50	50.556	9.227	20.660	0	192	192	2	1	-10921639	144.619	139	77	220	3037	38.997	3.200	0.157	1.007
ID483440	483440	55	39.669	15.596	16.380	0	192	192	2	1	-10921639	183.381	189	99	255	3851	46.195	2.000	0.087	0.638
ID483439	483439	48	61.945	19.698	14.175	0	192	192	2	1	-10921639	168.905	167	96	255	3547	42.700	2.000	0.190	1.262
ID483431	483431	55	46.108	15.903	15.915	0	193	193	2	1	-10921639	185.048	186	111	245	3886	38.942	2.000	0.091	0.789
ID483430	483430	48	57.910	19.290	13.983	0	193	193	2	1	-10921639	174.095	177	108	255	3656	40.056	2.000	0.143	1.085
ID483438	483438	52	65.057	20.787	33.884	0	193	193	2	1	-10921639	175.476	174	115	230	3685	37.336	2.000	0.196	1.541
ID483437	483437	53	66.167	12.351	30.891	0	193	193	2	1	-10921639	181.714	171	108	255	3816	53.424	2.000	0.145	0.859
ID483436	483436	54	53.657	15.070	28.480	0	193	193	2	1	-10921639	218.667	217	167	255	4592	31.675	7.600	0.112	1.388
ID483435	483435	49	38.912	24.750	22.310	0	193	193	2	1	-10921639	124.381	124	71	189	2612	34.231	2.000	0.126	0.814
ID483434	483434	None	42.014	19.054	20.574	0	193	193	2	1	-10921639	209.476	214	152	255	4399	31.082	6.324	0.098	1.198
ID483433	483433	50	38.259	9.562	20.601	0	193	193	2	1	-10921639	153.048	152	108	202	3214	29.544	2.000	0.110	1.027
ID483432	483432	47	44.351	17.123	20.127	0	193	193	2	1	-10921639	220.810	227	161	255	4637	28.544	4.800	0.094	1.331
ID483429	483429	52	49.191	19.736	33.747	0	194	194	2	1	-10921639	170.524	174	111	230	3581	37.648	4.800	0.165	1.280
ID483428	483428	53	72.279	12.709	30.732	0	194	194	2	1	-10921639	205.429	220	90	255	4314	52.129	3.200	0.171	1.153
ID483427	483427	54	46.189	15.141	28.302	0	194	194	2	1	-10921639	215.381	220	149	255	4523	29.379	7.600	0.112	1.481
ID483426	483426	47	49.941	16.112	20.839	0	194	194	2	1	-10921639	209.857	195	149	255	4407	37.843	2.000	0.098	0.992
ID483425	483425	55	44.164	15.511	16.186	0	194	194	2	1	-10921639	187.048	186	111	255	3928	42.295	2.000	0.083	0.677
ID483424	483424	48	50.572	19.556	14.421	0	194	194	2	1	-10921639	161.286	155	68	233	3387	47.983	7.600	0.146	0.855
ID483458	483458	52	61.157	20.973	32.956	0	195	195	2	1	-10921639	183.762	189	130	248	3859	32.015	2.000	0.168	1.647
ID483457	483457	53	64.447	12.203	30.902	0	195	195	2	1	-10921639	193.048	189	118	255	4054	46.269	7.600	0.153	1.108
ID483456	483456	54	40.107	15.410	28.070	0	195	195	2	1	-10921639	211.238	220	149	255	4436	29.777	4.800	0.087	1.134
ID483455	483455	56	40.323	18.728	20.672	0	195	195	2	1	-10921639	205.619	208	161	255	4318	28.236	2.000	0.086	1.157
ID483454	483454	47	42.922	16.194	20.835	0	195	195	2	1	-10921639	202.810	199	149	255	4259	35.122	2.000	0.075	0.804
ID483453	483453	55	35.615	15.461	16.435	0	195	195	2	1	-10921639	176.714	192	118	223	3711	36.361	4.800	0.102	0.896
ID483452	483452	48	50.960	20.031	14.192	0	195	195	2	1	-10921639	167.381	174	96	214	3515	37.664	6.265	0.152	1.176
ID483479	483479	57	41.738	9.673	20.879	0	196	196	2	1	-10921639	149.714	143	99	223	3144	27.141	6.356	0.106	1.057
ID483478	483478	56	38.499	18.257	20.217	0	196	196	2	1	-10921639	209.333	205	155	255	4396	26.932	4.800	0.081	1.163
ID483477	483477	55	38.444	14.922	16.192	0	196	196	2	1	-10921639	170.429	180	80	255	3579	40.755	2.000	0.081	0.623
ID483476	483476	48	54.215	20.623	14.278	0	196	196	2	1	-10921639	163.524	164	74	233	3434	46.422	4.800	0.161	0.976
ID483483	483483	52	74.153	20.776	33.018	0	196	196	2	1	-10921639	181.048	167	115	255	3802	43.269	2.000	0.182	1.287
ID483482	483482	53	72.359	12.242	30.670	0	196	196	2	1	-10921639	191.333	195	105	255	4018	52.449	2.000	0.173	1.074
ID483481	483481	54	46.273	15.948	27.890	0	196	196	2	1	-10921639	199.857	199	133	255	4197	36.215	2.000	0.085	0.867
ID483480	483480	47	36.583	16.407	20.759	0	196	196	2	1	-10921639	197.143	205	130	255	4140	35.012	7.600	0.064	0.681
ID483487	483487	53	69.481	12.218	30.349	0	197	197	2	1	-10921639	211.714	220	143	255	4446	40.501	4.800	0.171	1.525
ID483486	483486	47	49.878	17.105	20.844	0	197	197	2	1	-10921639	208.429	214	149	255	4377	32.620	2.000	0.094	1.093
ID483485	483485	57	38.202	10.274	19.737	0	197	197	2	1	-10921639	143.571	139	96	223	3015	31.203	6.359	0.098	0.824
ID483484	483484	48	42.624	18.467	15.456	0	197	197	2	1	-10921639	186.571	189	127	251	3918	37.140	6.351	0.100	0.911
ID483488	483488	52	76.759	21.042	33.174	0	197	197	2	1	-10921639	181.952	171	127	255	3821	40.905	2.000	0.189	1.416
ID483463	483463	None	40.725	18.848	28.248	0	198	198	2	1	-10921639	199.667	199	139	255	4193	33.776	3.200	0.085	0.928
ID483462	483462	None	42.264	15.826	27.910	0	198	198	2	1	-10921639	214.524	220	149	255	4505	31.127	4.800	0.085	1.085
ID483461	483461	47	57.849	17.327	21.040	0	198	198	2	1	-10921639	213.667	211	133	255	4487	36.422	2.000	0.118	1.236
ID483460	483460	48	51.766	16.244	15.775	0	198	198	2	1	-10921639	188.857	192	115	239	3966	36.174	3.200	0.125	1.163
ID483459	483459	58	43.098	21.448	14.041	0	198	198	2	1	-10921639	157.333	155	93	223	3304	36.045	4.800	0.155	1.169
ID483465	483465	52	73.731	21.011	33.031	0	198	198	2	1	-10921639	189.238	195	127	255	3974	42.144	2.000	0.174	1.329
ID483464	483464	53	71.712	12.732	30.266	0	198	198	2	1	-10921639	221.286	230	161	255	4647	34.769	4.800	0.176	1.903
ID483447	483447	48	46.287	15.787	15.963	0	199	199	2	1	-10921639	184.905	183	127	248	3883	35.877	2.000	0.121	1.116
ID483446	483446	58	53.793	19.733	14.586	0	199	199	2	1	-10921639	185.667	192	121	239	3899	36.317	4.800	0.146	1.304
ID483451	483451	52	67.662	20.838	33.203	0	199	199	2	1	-10921639	179.000	171	121	255	3759	39.053	2.000	0.163	1.285
ID483450	483450	53	74.454	12.347	30.056	0	199	199	2	1	-10921639	209.238	230	139	255	4394	46.355	4.800	0.180	1.376
ID483449	483449	None	37.685	8.632	23.110	0	199	199	2	1	-10921639	144.238	146	99	186	3029	25.141	2.000	0.104	1.085
ID483448	483448	47	53.464	17.197	21.118	0	199	199	2	1	-10921639	201.333	192	155	255	4228	35.291	2.000	0.098	1.017
ID483470	483470	52	71.965	20.998	33.475	0	200	200	2	1	-10921639	166.476	152	121	255	3496	44.011	2.000	0.172	1.110
ID483469	483469	53	72.909	12.720	29.969	0	200	200	2	1	-10921639	217.571	239	127	255	4569	39.864	4.800	0.186	1.709
ID483468	483468	47	50.262	17.793	21.044	0	200	200	2	1	-10921639	212.476	205	152	255	4462	29.779	4.800	0.122	1.550
ID483467	483467	48	43.275	16.241	16.258	0	200	200	2	1	-10921639	181.238	186	99	248	3806	43.621	2.000	0.108	0.808
ID483466	483466	58	57.888	20.544	14.658	0	200	200	2	1	-10921639	175.810	167	105	255	3692	42.530	2.000	0.149	1.069
ID483471	483471	58	59.790	20.033	14.293	0	201	201	2	1	-10921639	172.000	171	108	255	3612	42.191	2.000	0.158	1.115
ID483475	483475	52	70.565	20.818	33.686	0	201	201	2	1	-10921639	146.000	136	74	255	3066	52.208	2.000	0.176	0.836
ID483474	483474	53	60.066	12.763	29.850	0	201	201	2	1	-10921639	187.571	186	118	255	3939	38.034	7.600	0.135	1.176
ID483473	483473	47	50.782	17.942	20.819	0	201	201	2	1	-10921639	197.762	199	130	255	4153	32.396	3.200	0.106	1.168
ID483472	483472	48	40.932	15.230	15.736	0	201	201	2	1	-10921639	159.762	158	90	255	3355	39.866	2.000	0.086	0.634
ID483494	483494	52	65.017	20.524	33.506	0	202	202	2	1	-10921639	153.381	136	80	255	3221	48.792	2.000	0.188	0.993
ID483493	483493	53	50.336	13.235	29.688	0	202	202	2	1	-10921639	163.714	161	93	255	3438	42.415	7.600	0.109	0.758
ID483492	483492	58	53.814	19.835	14.259	0	202	202	2	1	-10921639	175.000	177	118	233	3675	32.593	6.345	0.167	1.538
ID483491	483491	52	60.633	20.405	33.873	0	203	203	2	1	-10921639	145.810	139	102	233	3062	36.694	4.800	0.186	1.248
ID483490	483490	53	52.304	15.164	28.008	0	203	203	2	1	-10921639	181.571	183	115	255	3813	37.839	2.000	0.104	0.908
ID483489	483489	58	51.639	20.040	14.711	0	203	203	2	1	-10921639	179.000	183	127	230	3759	29.506	6.314	0.139	1.483
ID483503	483503	52	59.915	20.211	33.879	0	204	204	2	1	-10921639	149.190	146	105	230	3133	33.384	2.000	0.181	1.371
ID483502	483502	None	35.353	12.310	29.091	0	204	204	2	1	-10921639	159.476	164	102	195	3349	29.383	4.800	0.110	1.079
ID483501	483501	53	42.689	16.028	27.741	0	204	204	2	1	-10921639	182.714	180	121	255	3837	29.543	7.600	0.098	1.100
ID483500	483500	None	36.433	24.877	22.260	0	204	204	2	1	-10921639	125.857	130	59	180	2643	35.966	4.800	0.131	0.813
ID483499	483499	None	46.435	18.521	20.775	0	204	204	2	1	-10921639	194.286	195	133	239	4080	29.773	2.000	0.105	1.235
ID483498	483498	58	54.992	19.465	14.436	0	204	204	2	1	-10921639	178.905	174	108	255	3757	39.681	6.044	0.138	1.091
ID483507	483507	58	61.878	19.038	14.530	0	205	205	2	1	-10921639	179.429	164	136	255	3768	35.871	2.000	0.138	1.215
ID483509	483509	52	49.117	20.437	34.139	0	205	205	2	1	-10921639	149.095	143	102	208	3131	28.392	6.346	0.153	1.390
ID483508	483508	53	38.305	14.945	28.142	0	205	205	2	1	-10921639	175.952	174	130	220	3695	24.808	7.600	0.091	1.189
ID483495	483495	58	63.415	19.268	14.490	0	206	206	2	1	-10921639	169.190	180	80	255	3553	50.684	2.000	0.156	0.901
ID483497	483497	52	50.263	19.914	33.915	0	206	206	2	1	-10921639	148.286	146	90	199	3114	27.800	4.800	0.175	1.588
ID483496	483496	53	38.491	14.207	28.091	0	206	206	2	1	-10921639	163.667	161	115	208	3437	23.982	4.800	0.111	1.361
ID483511	483511	52	40.976	20.582	34.095	0	207	207	2	1	-10921639	137.333	133	87	195	2884	26.613	4.800	0.133	1.212
ID483510	483510	58	42.977	18.875	13.702	0	207	207	2	1	-10921639	154.524	152	118	202	3245	24.616	4.800	0.136	1.499
ID483506	483506	52	36.234	21.290	34.119	0	208	208	2	1	-10921639	130.048	130	99	180	2731	21.837	2.000	0.109	1.171
ID483505	483505	None	37.337	19.059	20.946	0	208	208	2	1	-10921639	180.524	180	127	242	3791	26.124	6.388	0.070	0.902
ID483504	483504	58	42.035	19.569	13.968	0	208	208	2	1	-10921639	151.667	155	93	223	3185	32.827	6.347	0.124	1.017
ID483514	483514	52	42.206	21.138	34.287	0	209	209	2	1	-10921639	142.524	136	111	192	2993	21.869	6.374	0.137	1.570
ID483513	483513	None	38.672	23.804	22.214	0	209	209	2	1	-10921639	146.095	146	74	205	3068	39.226	2.000	0.112	0.750
ID483512	483512	58	44.309	18.884	14.117	0	209	209	2	1	-10921639	165.429	161	108	220	3474	31.497	2.000	0.123	1.151
ID483515	483515	58	54.280	19.571	14.220	0	210	210	2	1	-10921639	168.952	171	102	251	3548	40.162	7.600	0.141	1.039
ID483516	483516	52	35.365	20.838	34.252	0	210	210	2	1	-10921639	134.000	130	105	171	2814	17.012	6.300	0.142	1.957
ID483519	483519	58	54.121	19.869	14.001	0	211	211	2	1	-10921639	169.238	164	93	251	3554	34.686	4.800	0.138	1.185
ID483517	483517	58	58.924	19.351	13.949	0	212	212	2	1	-10921639	174.286	174	115	236	3660	32.473	2.000	0.153	1.423
ID483518	483518	58	63.037	19.377	14.015	0	213	213	2	1	-10921639	185.571	183	118	255	3897	35.328	2.000	0.157	1.429
ID483523	483523	60	36.170	13.438	29.821	0	214	214	2	1	-10921639	140.190	146	74	183	2944	30.825	7.600	0.125	1.013
ID483522	483522	58	70.452	20.096	14.233	0	214	214	2	1	-10921639	183.857	183	93	255	3861	45.310	2.000	0.178	1.224
ID483525	483525	60	35.863	13.484	29.304	0	215	215	2	1	-10921639	151.238	155	99	195	3176	25.373	3.200	0.115	1.234
ID483524	483524	58	57.153	19.841	14.220	0	215	215	2	1	-10921639	177.476	177	111	248	3727	41.961	6.297	0.140	1.042
ID483520	483520	58	57.615	19.951	14.168	0	216	216	2	1	-10921639	171.429	183	90	242	3600	43.541	2.000	0.160	1.084
ID483521	483521	58	59.421	19.512	14.289	0	217	217	2	1	-10921639	173.286	167	105	255	3639	44.512	2.000	0.156	1.049
ID483527	483527	58	63.705	19.586	14.504	0	218	218	2	1	-10921639	196.762	195	136	255	4132	37.241	4.800	0.152	1.397
ID483528	483528	None	38.669	22.848	22.810	0	218	218	2	1	-10921639	164.762	167	124	214	3460	24.970	4.800	0.117	1.379
ID483526	483526	58	70.842	19.702	14.414	0	219	219	2	1	-10921639	185.667	183	93	255	3899	50.908	2.000	0.187	1.152
ID483531	483531	None	41.645	13.613	29.829	0	220	220	2	1	-10921639	149.571	146	99	220	3141	32.523	2.000	0.099	0.832
ID483530	483530	58	75.837	19.751	14.161	0	220	220	2	1	-10921639	199.857	211	130	255	4197	43.636	4.800	0.204	1.554
ID483529	483529	58	70.487	19.909	14.750	0	221	221	2	1	-10921639	199.143	189	152	255	4182	33.707	4.800	0.181	1.810
ID483539	483539	58	65.688	19.803	14.511	0	222	222	2	1	-10921639	187.524	183	118	255	3938	41.498	2.000	0.155	1.210
ID483532	483532	58	69.049	19.982	14.730	0	223	223	2	1	-10921639	199.143	195	143	255	4182	32.606	4.800	0.171	1.779
ID483534	483534	61	38.221	13.947	29.378	0	224	224	2	1	-10921639	165.095	171	121	195	3467	20.025	4.800	0.133	1.936
ID483533	483533	58	67.403	19.863	14.605	0	224	224	2	1	-10921639	208.238	214	146	255	4373	33.578	4.800	0.172	1.818
ID483535	483535	58	67.500	19.491	14.409	0	225	225	2	1	-10921639	186.619	180	111	255	3919	50.569	2.000	0.155	0.989
ID483538	483538	62	45.159	20.950	34.270	0	225	225	2	1	-10921639	135.095	136	99	180	2837	20.263	4.800	0.182	2.050
ID483537	483537	61	37.432	14.757	28.960	0	225	225	2	1	-10921639	162.810	164	90	223	3419	34.573	2.000	0.079	0.688
ID483536	483536	None	35.633	10.597	26.035	0	225	225	2	1	-10921639	156.429	155	118	205	3285	23.226	7.600	0.100	1.229
ID483541	483541	62	44.957	21.034	34.734	0	226	226	2	1	-10921639	123.286	133	62	177	2589	34.667	4.800	0.183	1.100
ID483540	483540	58	65.882	19.570	14.439	0	226	226	2	1	-10921639	183.000	183	118	255	3843	48.445	2.000	0.165	1.070
ID483551	483551	None	40.594	13.889	29.919	0	227	227	2	1	-10921639	143.476	149	80	205	3013	33.370	2.000	0.101	0.785
ID483550	483550	58	66.403	19.678	14.574	0	227	227	2	1	-10921639	193.714	192	136	255	4068	37.670	4.800	0.165	1.457
ID483552	483552	62	40.598	21.018	34.269	0	227	227	2	1	-10921639	134.667	139	96	174	2828	19.655	4.800	0.163	1.921
ID483542	483542	58	69.965	19.898	14.279	0	228	228	2	1	-10921639	172.048	161	90	255	3613	48.163	2.000	0.182	1.098
ID483543	483543	58	70.617	19.561	14.320	0	229	229	2	1	-10921639	184.476	186	83	255	3874	50.111	2.000	0.189	1.169
ID483544	483544	None	38.074	15.162	27.906	0	229	229	2	1	-10921639	159.048	155	105	220	3340	27.402	2.000	0.090	0.954
ID483546	483546	None	35.533	10.754	25.858	0	230	230	2	1	-10921639	142.048	149	102	189	2983	24.669	7.600	0.096	1.005
ID483545	483545	58	71.582	19.857	14.525	0	230	230	2	1	-10921639	205.476	211	136	255	4315	39.202	7.600	0.171	1.533
ID483553	483553	58	70.641	19.735	14.558	0	231	231	2	1	-10921639	207.667	202	158	255	4361	31.638	4.800	0.189	2.090
ID483547	483547	58	79.526	18.953	14.721	0	232	232	2	1	-10921639	203.571	202	139	255	4275	42.472	2.000	0.185	1.500
ID483549	483549	None	35.391	22.456	34.119	0	232	232	2	1	-10921639	123.714	127	71	161	2598	21.263	7.600	0.147	1.495
ID483548	483548	None	39.857	24.984	23.056	0	232	232	2	1	-10921639	137.571	136	65	195	2889	30.574	7.600	0.108	0.879
ID483555	483555	58	69.645	19.386	14.566	0	233	233	2	1	-10921639	198.714	199	133	255	4173	37.780	2.000	0.160	1.448
ID483556	483556	58	76.748	19.280	14.829	0	234	234	2	1	-10921639	208.476	199	136	255	4378	39.062	3.200	0.181	1.637
ID483558	483558	None	35.995	14.051	20.366	0	235	235	2	1	-10921639	174.762	174	139	227	3670	25.341	2.000	0.082	1.040
ID483557	483557	58	74.131	19.257	14.691	0	235	235	2	1	-10921639	198.333	202	127	255	4165	41.657	2.000	0.174	1.408
ID483554	483554	58	75.460	19.211	14.973	0	236	236	2	1	-10921639	209.952	211	133	255	4409	42.409	4.800	0.175	1.471
ID483559	483559	63	43.064	22.911	13.819	0	237	237	2	1	-10921639	128.857	133	62	183	2706	35.796	2.000	0.147	0.922
ID483560	483560	58	59.982	18.595	14.770	0	237	237	2	1	-10921639	190.095	186	127	255	3992	34.512	4.800	0.151	1.442
ID483563	483563	58	60.544	18.441	14.946	0	238	238	2	1	-10921639	181.476	177	108	255	3811	40.456	2.000	0.152	1.183
ID483562	483562	63	47.318	23.053	14.009	0	238	238	2	1	-10921639	123.143	121	59	192	2586	37.936	2.000	0.150	0.845
ID483565	483565	None	36.364	20.562	34.457	0	239	239	2	1	-10921639	134.571	136	96	177	2826	20.400	4.800	0.159	1.806
ID483564	483564	58	39.727	18.352	15.596	0	239	239	2	1	-10921639	173.762	171	130	211	3649	25.149	6.084	0.113	1.398
ID483567	483567	None	35.492	22.364	14.695	0	240	240	2	1	-10921639	124.714	121	80	161	2619	25.403	2.000	0.142	1.220
ID483568	483568	None	41.958	14.823	28.975	0	240	240	2	1	-10921639	151.429	164	102	199	3180	28.668	2.000	0.115	1.089
ID483561	483561	85	36.821	20.732	34.212	0	241	241	2	1	-10921639	119.810	121	80	161	2516	21.484	4.800	0.153	1.481
ID483566	483566	85	35.481	21.494	34.002	0	242	242	2	1	-10921639	122.000	118	90	167	2562	20.801	2.000	0.144	1.479
ID483569	483569	85	40.919	21.671	33.497	0	243	243	2	1	-10921639	133.762	136	96	177	2809	20.396	4.800	0.157	1.783
ID483571	483571	None	35.513	24.732	22.408	0	246	246	2	1	-10921639	141.952	139	80	183	2981	29.949	2.000	0.105	0.902
ID483570	483570	64	35.883	22.646	14.935	0	246	246	2	1	-10921639	110.429	111	43	158	2319	33.445	2.000	0.140	0.810
ID483575	483575	64	42.507	22.193	14.710	0	247	247	2	1	-10921639	116.524	124	52	171	2447	29.003	2.000	0.150	1.050
ID483576	483576	65	39.000	20.830	34.405	0	247	247	2	1	-10921639	133.048	139	83	171	2794	21.362	4.800	0.148	1.609
ID483573	483573	65	35.920	20.986	34.556	0	248	248	2	1	-10921639	125.476	133	71	161	2635	28.056	7.600	0.163	1.252
ID483572	483572	None	37.708	10.131	26.070	0	248	248	2	1	-10921639	121.476	124	74	202	2551	32.081	2.000	0.123	0.829
ID483574	483574	None	37.222	22.016	14.748	0	249	249	2	1	-10921639	113.381	115	77	158	2381	24.473	3.200	0.164	1.307
ID483578	483578	65	47.605	21.860	33.536	0	250	250	2	1	-10921639	129.429	127	80	217	2718	36.203	2.000	0.148	0.924
ID483577	483577	66	37.739	14.823	19.809	0	250	250	2	1	-10921639	178.667	177	149	211	3752	18.589	6.326	0.103	1.797
ID483579	483579	66	41.775	16.650	19.875	0	251	251	2	1	-10921639	183.286	183	143	245	3849	26.870	2.000	0.086	1.085
ID483580	483580	65	36.926	20.981	34.473	0	251	251	2	1	-10921639	130.762	127	96	180	2746	22.494	2.000	0.122	1.264
ID483590	483590	65	47.117	21.353	33.996	0	252	252	2	1	-10921639	131.333	127	93	208	2758	30.271	2.000	0.132	1.011
ID483589	483589	66	39.312	15.538	18.940	0	252	252	2	1	-10921639	181.238	186	152	233	3806	21.199	4.800	0.099	1.544
ID483583	483583	65	40.459	22.122	33.992	0	253	253	2	1	-10921639	127.048	121	83	171	2668	25.516	2.000	0.142	1.240
ID483585	483585	65	38.410	21.096	34.128	0	254	254	2	1	-10921639	133.190	139	80	180	2797	23.761	4.800	0.143	1.399
ID483584	483584	None	41.576	14.324	19.157	0	254	254	2	1	-10921639	169.429	174	102	236	3558	33.297	7.600	0.097	0.899
ID483591	483591	None	38.184	22.037	21.152	0	255	255	2	1	-10921639	178.143	177	139	236	3741	21.795	6.299	0.095	1.414
ID483593	483593	65	35.270	20.777	34.126	0	255	255	2	1	-10921639	130.857	130	93	167	2748	18.260	4.800	0.144	1.803
ID483592	483592	None	35.174	18.875	27.279	0	255	255	2	1	-10921639	167.905	164	130	227	3526	25.014	2.000	0.072	0.902
ID483582	483582	65	36.645	21.340	34.188	0	256	256	2	1	-10921639	139.143	143	93	189	2922	23.654	4.800	0.124	1.302
ID483581	483581	67	50.753	14.111	19.919	0	256	256	2	1	-10921639	192.095	192	143	255	4034	30.412	6.263	0.113	1.279
ID483587	483587	68	38.981	19.155	27.605	0	257	257	2	1	-10921639	181.905	186	133	239	3820	30.468	7.600	0.085	0.931
ID483586	483586	67	56.462	15.007	20.608	0	257	257	2	1	-10921639	201.810	199	139	255	4238	36.137	2.000	0.121	1.201
ID483588	483588	65	50.420	20.836	34.006	0	257	257	2	1	-10921639	158.429	167	99	223	3327	29.287	4.800	0.161	1.499
ID483598	483598	65	46.102	21.056	33.794	0	258	258	2	1	-10921639	154.381	158	102	199	3242	27.524	4.800	0.163	1.573
ID483597	483597	68	46.678	19.201	27.266	0	258	258	2	1	-10921639	180.095	177	127	242	3782	30.070	2.000	0.097	1.062
ID483596	483596	69	48.314	10.218	25.906	0	258	258	2	1	-10921639	140.952	149	68	208	2960	39.306	2.000	0.144	0.904
ID483595	483595	70	59.141	22.160	21.108	0	258	258	2	1	-10921639	182.810	183	118	255	3839	33.707	2.000	0.140	1.329
ID483594	483594	67	55.076	14.655	20.200	0	258	258	2	1	-10921639	196.143	192	136	255	4119	33.170	4.800	0.128	1.346
ID483599	483599	71	37.529	22.025	14.573	0	259	259	2	1	-10921639	118.333	121	74	167	2485	24.379	2.000	0.128	1.104
ID483604	483604	65	52.211	21.971	33.573	0	259	259	2	1	-10921639	155.952	155	80	230	3275	38.848	7.600	0.157	1.090
ID483603	483603	68	46.882	19.335	27.250	0	259	259	2	1	-10921639	183.286	177	149	255	3849	31.746	2.000	0.086	0.913
ID483602	483602	69	41.810	10.783	25.624	0	259	259	2	1	-10921639	160.286	171	87	195	3366	30.090	4.800	0.133	1.254
ID483601	483601	70	38.839	21.191	21.024	0	259	259	2	1	-10921639	181.524	183	133	223	3812	25.363	4.800	0.112	1.438
ID483600	483600	67	52.128	15.040	20.152	0	259	259	2	1	-10921639	200.619	205	155	255	4213	28.259	2.000	0.116	1.475
ID483614	483614	65	46.436	21.235	34.156	0	260	260	2	1	-10921639	152.619	155	96	214	3205	29.303	2.000	0.129	1.194
ID483613	483613	68	40.834	19.308	27.395	0	260	260	2	1	-10921639	181.857	171	127	245	3819	34.637	2.000	0.068	0.665
ID483612	483612	69	42.704	10.489	25.598	0	260	260	2	1	-10921639	137.952	146	65	217	2897	42.992	2.000	0.131	0.745
ID483611	483611	70	50.605	22.014	21.749	0	260	260	2	1	-10921639	187.286	183	139	239	3933	26.745	4.800	0.121	1.515
ID483610	483610	72	35.489	10.083	20.931	0	260	260	2	1	-10921639	140.333	155	59	186	2947	35.221	4.800	0.123	0.871
ID483609	483609	67	42.575	15.480	20.198	0	260	260	2	1	-10921639	178.714	171	121	245	3753	33.505	2.000	0.096	0.937
ID483608	483608	71	39.440	22.032	14.294	0	260	260	2	1	-10921639	109.190	111	34	164	2293	36.905	2.000	0.161	0.820
ID483615	483615	67	46.507	15.033	19.736	0	261	261	2	1	-10921639	188.143	189	139	255	3951	28.180	2.000	0.099	1.198
ID483619	483619	65	43.380	21.231	33.746	0	261	261	2	1	-10921639	137.905	139	71	189	2896	34.616	2.000	0.131	0.922
ID483618	483618	68	42.499	19.791	28.179	0	261	261	2	1	-10921639	187.143	189	139	248	3930	24.446	4.800	0.114	1.564
ID483617	483617	72	39.228	9.880	23.276	0	261	261	2	1	-10921639	155.667	158	90	205	3269	29.746	4.800	0.109	1.027
ID483616	483616	70	39.216	22.810	21.983	0	261	261	2	1	-10921639	179.381	174	143	223	3767	22.914	4.800	0.117	1.645
ID483607	483607	65	48.528	21.605	33.635	0	262	262	2	1	-10921639	148.524	149	74	214	3119	41.195	2.000	0.148	0.932
ID483606	483606	72	44.174	10.132	25.432	0	262	262	2	1	-10921639	154.810	155	87	195	3251	32.595	4.800	0.155	1.272
ID483605	483605	67	60.955	15.192	19.874	0	262	262	2	1	-10921639	194.476	189	139	255	4084	32.503	2.000	0.139	1.461
ID483629	483629	65	59.269	21.165	34.148	0	263	263	2	1	-10921639	164.571	171	90	242	3456	38.759	2.000	0.158	1.160
ID483628	483628	68	47.069	19.194	27.441	0	263	263	2	1	-10921639	189.857	192	115	255	3987	37.062	2.000	0.079	0.751
ID483627	483627	72	51.013	10.534	25.751	0	263	263	2	1	-10921639	163.095	164	93	227	3425	33.520	2.000	0.135	1.161
ID483626	483626	70	38.570	22.548	21.212	0	263	263	2	1	-10921639	168.905	174	93	223	3547	36.738	2.000	0.089	0.748
ID483625	483625	67	48.342	15.514	20.035	0	263	263	2	1	-10921639	198.048	199	158	242	4159	28.207	2.000	0.108	1.367
ID483654	483654	65	66.823	21.524	34.043	0	264	264	2	1	-10921639	168.619	161	93	255	3541	42.890	2.000	0.189	1.248
ID483653	483653	68	35.678	19.179	27.403	0	264	264	2	1	-10921639	182.143	189	124	255	3825	31.539	2.000	0.059	0.645
ID483652	483652	72	50.241	11.069	27.143	0	264	264	2	1	-10921639	166.286	177	87	233	3492	38.367	4.800	0.132	1.013
ID483651	483651	None	45.882	9.588	23.786	0	264	264	2	1	-10921639	164.952	164	108	208	3464	29.703	2.000	0.122	1.208
ID483650	483650	70	39.372	22.610	21.765	0	264	264	2	1	-10921639	181.429	183	124	227	3810	24.921	7.600	0.112	1.469
ID483649	483649	67	50.070	15.309	20.469	0	264	264	2	1	-10921639	197.000	199	127	255	4137	30.869	3.200	0.129	1.460
ID483623	483623	68	47.594	18.944	28.236	0	265	265	2	1	-10921639	196.857	199	146	255	4134	32.183	2.000	0.112	1.233
ID483622	483622	72	64.098	11.070	26.827	0	265	265	2	1	-10921639	186.571	186	99	248	3918	41.965	4.800	0.172	1.305
ID483621	483621	70	42.949	21.486	21.220	0	265	265	2	1	-10921639	185.619	189	136	230	3898	29.263	4.800	0.114	1.301
ID483620	483620	67	54.036	15.012	19.942	0	265	265	2	1	-10921639	206.762	202	158	255	4342	26.797	4.800	0.122	1.682
ID483624	483624	65	71.370	20.914	34.145	0	265	265	2	1	-10921639	186.524	177	133	255	3917	34.249	4.800	0.194	1.771
ID483631	483631	70	48.989	21.051	21.056	0	266	266	2	1	-10921639	198.238	199	155	239	4163	26.342	4.800	0.139	1.833
ID483630	483630	67	55.505	14.396	19.855	0	266	266	2	1	-10921639	191.524	195	127	255	4022	37.110	2.000	0.119	1.099
ID483634	483634	65	68.269	21.018	34.164	0	266	266	2	1	-10921639	173.619	180	105	251	3646	38.888	4.800	0.183	1.380
ID483633	483633	68	44.242	19.514	27.608	0	266	266	2	1	-10921639	193.095	195	136	248	4055	30.053	4.800	0.106	1.231
ID483632	483632	72	57.433	11.163	26.775	0	266	266	2	1	-10921639	186.619	202	102	251	3919	41.466	4.800	0.148	1.163
ID483639	483639	68	43.955	18.246	28.908	0	267	267	2	1	-10921639	216.143	220	161	255	4539	24.163	4.800	0.117	1.877
ID483638	483638	72	44.230	11.545	28.265	0	267	267	2	1	-10921639	172.476	171	111	239	3622	30.781	2.000	0.098	1.002
ID483637	483637	73	58.900	10.012	24.418	0	267	267	2	1	-10921639	179.571	189	90	255	3771	46.875	2.000	0.132	0.892
ID483636	483636	70	46.205	22.000	21.000	0	267	267	2	1	-10921639	205.524	208	130	255	4316	34.139	6.341	0.128	1.363
ID483635	483635	67	48.378	14.493	19.592	0	267	267	2	1	-10921639	192.952	195	127	251	4052	33.451	2.000	0.111	1.150
ID483640	483640	65	58.119	21.144	33.989	0	267	267	2	1	-10921639	161.381	161	90	236	3389	39.426	2.000	0.143	1.022
ID483648	483648	65	60.330	20.907	33.837	0	268	268	2	1	-10921639	165.762	167	93	242	3481	43.834	2.000	0.150	0.987
ID483647	483647	68	48.893	19.289	27.941	0	268	268	2	1	-10921639	214.952	211	164	255	4514	26.099	2.000	0.101	1.505
ID483646	483646	72	46.814	11.335	28.156	0	268	268	2	1	-10921639	177.476	186	102	223	3727	38.005	4.800	0.122	1.013
ID483645	483645	73	53.530	9.692	23.615	0	268	268	2	1	-10921639	187.810	199	121	255	3944	38.784	2.000	0.114	0.989
ID483644	483644	70	55.285	20.841	21.632	0	268	268	2	1	-10921639	215.000	217	158	255	4515	30.475	4.800	0.133	1.651
ID483643	483643	67	51.920	14.801	19.922	0	268	268	2	1	-10921639	211.000	208	164	255	4431	33.094	2.000	0.115	1.315
ID483642	483642	74	46.630	10.893	20.489	0	268	268	2	1	-10921639	182.000	189	105	248	3822	44.869	6.344	0.108	0.791
ID483641	483641	None	42.069	22.372	14.803	0	268	268	2	1	-10921639	119.048	121	77	180	2500	26.753	2.000	0.137	1.072
ID483655	483655	74	42.002	10.251	20.499	0	269	269	2	1	-10921639	152.286	161	87	220	3198	47.699	2.000	0.098	0.569
ID483660	483660	65	62.597	21.167	34.014	0	269	269	2	1	-10921639	164.476	164	102	255	3454	44.149	2.000	0.139	0.911
ID483659	483659	68	52.875	19.318	28.289	0	269	269	2	1	-10921639	211.619	202	143	255	4444	33.218	2.000	0.109	1.256
ID483658	483658	73	50.590	10.340	25.336	0	269	269	2	1	-10921639	171.286	177	93	251	3597	46.208	2.000	0.106	0.711
ID483657	483657	70	35.578	20.409	21.242	0	269	269	2	1	-10921639	193.095	195	143	227	4055	24.757	4.800	0.087	1.248
ID483656	483656	67	53.084	14.300	20.482	0	269	269	2	1	-10921639	205.286	208	130	255	4311	40.257	6.333	0.115	1.052
ID483669	483669	65	63.008	21.037	33.746	0	270	270	2	1	-10921639	181.810	183	115	255	3818	43.164	2.000	0.148	1.089
ID483668	483668	None	35.786	18.135	29.763	0	270	270	2	1	-10921639	200.905	208	139	242	4219	29.201	7.600	0.059	0.767
ID483667	483667	72	38.438	12.415	29.363	0	270	270	2	1	-10921639	168.524	174	87	239	3539	39.259	6.355	0.098	0.767
ID483666	483666	68	35.057	19.799	27.597	0	270	270	2	1	-10921639	200.048	205	143	245	4201	30.875	7.600	0.072	0.873
ID483665	483665	73	48.101	10.700	25.664	0	270	270	2	1	-10921639	181.381	186	111	255	3809	39.538	2.000	0.099	0.826
ID483664	483664	None	38.006	22.222	21.163	0	270	270	2	1	-10921639	195.952	186	152	255	4115	30.258	7.600	0.097	1.142
ID483663	483663	70	37.496	20.432	21.007	0	270	270	2	1	-10921639	204.333	202	161	255	4291	25.732	6.202	0.091	1.329
ID483662	483662	67	53.259	14.098	20.833	0	270	270	2	1	-10921639	208.667	211	167	255	4382	31.630	2.000	0.104	1.238
ID483661	483661	74	42.063	10.504	20.840	0	270	270	2	1	-10921639	190.952	199	133	233	4010	31.723	6.263	0.111	1.203
ID483671	483671	70	41.864	19.778	20.708	0	271	271	2	1	-10921639	196.095	199	158	239	4118	23.770	4.800	0.113	1.671
ID483670	483670	67	39.867	14.836	20.670	0	271	271	2	1	-10921639	187.095	177	146	245	3929	27.695	2.000	0.089	1.105
ID483675	483675	65	68.739	20.974	34.119	0	271	271	2	1	-10921639	184.190	177	115	255	3868	40.364	2.000	0.158	1.249
ID483674	483674	72	48.034	12.038	28.618	0	271	271	2	1	-10921639	175.476	183	108	255	3685	38.501	4.800	0.123	1.000
ID483673	483673	68	47.650	19.789	27.838	0	271	271	2	1	-10921639	195.286	205	127	251	4101	32.950	3.200	0.103	1.109
ID483672	483672	74	44.916	9.881	23.023	0	271	271	2	1	-10921639	168.143	167	108	236	3531	32.105	2.000	0.108	1.018
ID483682	483682	65	75.948	20.944	34.089	0	272	272	2	1	-10921639	176.952	174	108	255	3716	44.738	2.000	0.186	1.240
ID483681	483681	68	54.929	19.795	28.028	0	272	272	2	1	-10921639	200.619	208	149	255	4213	35.058	7.600	0.119	1.221
ID483680	483680	72	43.336	10.838	25.912	0	272	272	2	1	-10921639	151.810	158	77	223	3188	37.072	2.000	0.098	0.729
ID483679	483679	74	38.017	9.763	22.723	0	272	272	2	1	-10921639	152.286	155	93	202	3198	30.475	6.353	0.105	0.953
ID483678	483678	75	37.049	22.288	21.987	0	272	272	2	1	-10921639	182.714	183	130	233	3837	26.569	4.800	0.098	1.229
ID483677	483677	67	52.705	14.732	20.604	0	272	272	2	1	-10921639	189.286	189	130	255	3975	36.147	2.000	0.122	1.140
ID483676	483676	70	39.398	18.961	20.276	0	272	272	2	1	-10921639	188.619	189	127	233	3961	32.073	2.000	0.091	0.982
ID483687	483687	None	42.665	17.541	30.138	0	273	273	2	1	-10921639	211.190	214	152	255	4435	31.780	7.600	0.089	1.090
ID483686	483686	68	53.765	19.531	27.945	0	273	273	2	1	-10921639	203.762	214	136	255	4279	39.895	2.000	0.112	1.030
ID483685	483685	72	38.316	10.928	25.804	0	273	273	2	1	-10921639	144.238	143	93	214	3029	34.015	7.600	0.095	0.733
ID483684	483684	75	36.378	23.898	21.469	0	273	273	2	1	-10921639	159.524	155	115	214	3350	29.624	7.600	0.106	1.032
ID483683	483683	67	42.388	14.841	21.116	0	273	273	2	1	-10921639	177.381	174	136	230	3725	25.449	2.000	0.105	1.327
ID483688	483688	65	66.706	20.925	34.064	0	273	273	2	1	-10921639	162.095	155	108	255	3404	45.146	2.000	0.160	0.988
ID483694	483694	65	56.785	20.721	34.185	0	274	274	2	1	-10921639	160.048	158	102	227	3361	37.320	2.000	0.153	1.137
ID483693	483693	76	42.423	13.789	28.986	0	274	274	2	1	-10921639	183.857	183	115	242	3861	30.601	3.200	0.095	1.043
ID483692	483692	68	66.308	19.807	27.960	0	274	274	2	1	-10921639	205.857	205	136	255	4323	40.502	2.000	0.139	1.243
ID483691	483691	72	38.951	11.290	25.938	0	274	274	2	1	-10921639	161.238	158	93	211	3386	38.072	7.600	0.086	0.669
ID483690	483690	75	45.483	23.731	21.540	0	274	274	2	1	-10921639	172.000	167	124	220	3612	30.796	4.800	0.122	1.216
ID483689	483689	74	38.217	9.982	20.886	0	274	274	2	1	-10921639	150.095	149	99	199	3152	29.110	2.000	0.116	1.070
ID483703	483703	68	61.151	19.705	28.069	0	275	275	2	1	-10921639	210.524	220	136	255	4421	41.130	2.000	0.128	1.162
ID483702	483702	72	43.083	11.143	25.244	0	275	275	2	1	-10921639	161.095	158	105	230	3383	36.203	2.000	0.100	0.805
ID483701	483701	75	58.819	23.640	21.611	0	275	275	2	1	-10921639	176.048	171	105	248	3697	44.319	2.000	0.144	0.999
ID483700	483700	74	44.327	9.997	21.668	0	275	275	2	1	-10921639	154.095	146	90	242	3236	37.113	6.416	0.100	0.755
ID483705	483705	65	39.195	20.321	33.503	0	275	275	2	1	-10921639	147.476	149	87	227	3097	38.378	2.000	0.099	0.695
ID483704	483704	76	42.604	14.807	28.658	0	275	275	2	1	-10921639	190.095	192	124	255	3992	37.765	2.000	0.082	0.766
ID483695	483695	74	50.851	9.954	20.625	0	276	276	2	1	-10921639	158.095	155	108	230	3320	37.009	4.800	0.136	1.022
ID483699	483699	68	60.025	19.633	27.827	0	276	276	2	1	-10921639	201.952	220	127	255	4241	45.813	2.000	0.126	0.990
ID483698	483698	76	48.690	14.017	27.802	0	276	276	2	1	-10921639	195.857	192	130	255	4113	36.502	2.000	0.088	0.869
ID483697	483697	72	36.458	11.938	25.421	0	276	276	2	1	-10921639	182.667	174	121	255	3836	29.701	7.600	0.068	0.778
ID483696	483696	75	50.316	22.810	20.903	0	276	276	2	1	-10921639	187.857	186	136	255	3945	30.913	6.308	0.123	1.334
ID483709	483709	76	48.947	16.605	29.164	0	277	277	2	1	-10921639	213.000	214	115	255	4473	39.986	7.600	0.113	1.078
ID483708	483708	68	51.311	19.130	27.804	0	277	277	2	1	-10921639	197.905	202	102	255	4156	47.019	2.000	0.089	0.690
ID483707	483707	72	52.335	11.817	24.693	0	277	277	2	1	-10921639	194.143	192	130	255	4077	35.126	7.600	0.112	1.114
ID483706	483706	75	55.060	22.812	21.025	0	277	277	2	1	-10921639	185.238	186	111	255	3890	37.995	7.600	0.139	1.193
ID483719	483719	72	51.729	11.068	24.368	0	278	278	2	1	-10921639	147.810	152	74	227	3104	46.137	2.000	0.126	0.717
ID483718	483718	75	41.623	23.633	21.154	0	278	278	2	1	-10921639	152.810	155	93	195	3209	32.118	6.331	0.139	1.160
ID483720	483720	76	57.501	15.755	28.225	0	278	278	2	1	-10921639	208.905	205	164	255	4387	29.088	4.800	0.138	1.744
ID483711	483711	75	55.189	22.764	21.223	0	279	279	2	1	-10921639	171.667	164	99	233	3605	37.592	4.800	0.157	1.243
ID483710	483710	None	35.065	22.852	14.552	0	279	279	2	1	-10921639	101.857	102	52	152	2139	27.284	2.000	0.124	0.825
ID483713	483713	76	41.824	17.318	28.481	0	279	279	2	1	-10921639	193.524	192	139	255	4064	32.113	4.800	0.115	1.247
ID483712	483712	72	44.010	10.783	23.631	0	279	279	2	1	-10921639	149.619	158	90	202	3142	36.051	4.800	0.136	0.991
ID483717	483717	76	40.528	18.017	27.843	0	280	280	2	1	-10921639	179.048	183	108	248	3760	38.915	7.600	0.093	0.783
ID483716	483716	72	51.955	11.022	24.267	0	280	280	2	1	-10921639	162.524	164	90	223	3413	38.056	2.000	0.131	0.991
ID483715	483715	75	63.402	23.007	21.085	0	280	280	2	1	-10921639	190.333	192	130	255	3997	38.640	2.000	0.154	1.314
ID483714	483714	77	41.955	10.017	20.449	0	280	280	2	1	-10921639	134.143	130	71	199	2817	35.010	2.000	0.127	0.866
ID483725	483725	78	41.523	13.796	32.572	0	281	281	2	1	-10921639	131.095	136	71	186	2753	33.852	2.000	0.133	0.912
ID483724	483724	76	40.926	16.515	28.716	0	281	281	2	1	-10921639	173.190	180	93	245	3637	36.810	7.600	0.091	0.784
ID483723	483723	72	41.393	11.000	24.000	0	281	281	2	1	-10921639	165.000	171	105	214	3465	32.300	4.800	0.126	1.141
ID483722	483722	75	73.751	23.057	21.483	0	281	281	2	1	-10921639	188.714	189	102	255	3963	46.053	2.000	0.182	1.264
ID483721	483721	77	56.151	10.081	21.314	0	281	281	2	1	-10921639	150.286	158	65	227	3156	42.502	2.000	0.164	0.994
ID483734	483734	78	35.289	13.821	32.848	0	282	282	2	1	-10921639	123.286	124	62	180	2589	31.837	2.000	0.114	0.791
ID483733	483733	76	60.549	16.847	28.248	0	282	282	2	1	-10921639	179.095	171	115	251	3761	39.261	2.000	0.129	1.044
ID483732	483732	77	51.015	10.584	21.401	0	282	282	2	1	-10921639	167.143	164	118	233	3510	28.219	4.800	0.182	1.828
ID483731	483731	75	80.195	23.222	21.112	0	282	282	2	1	-10921639	188.905	192	121	255	3967	41.055	2.000	0.206	1.569
ID483727	483727	77	50.947	10.722	21.766	0	283	283	2	1	-10921639	166.524	158	130	220	3497	27.865	4.800	0.143	1.498
ID483726	483726	75	76.187	22.927	21.307	0	283	283	2	1	-10921639	182.571	171	118	255	3834	44.846	2.000	0.200	1.356
ID483730	483730	None	37.307	20.983	34.619	0	283	283	2	1	-10921639	114.333	121	65	174	2401	26.813	4.800	0.177	1.284
ID483729	483729	78	36.004	14.073	31.786	0	283	283	2	1	-10921639	130.238	124	87	180	2735	29.900	7.600	0.124	0.964
ID483728	483728	76	55.280	16.510	28.483	0	283	283	2	1	-10921639	180.381	183	108	248	3788	37.833	7.600	0.148	1.227
ID483735	483735	77	78.964	10.735	21.462	0	284	284	2	1	-10921639	179.286	167	124	255	3765	40.090	4.800	0.237	1.714
ID483737	483737	76	48.276	15.158	29.868	0	284	284	2	1	-10921639	169.000	164	121	227	3549	29.210	4.800	0.135	1.372
ID483736	483736	75	61.447	23.183	21.592	0	284	284	2	1	-10921639	170.619	164	124	255	3583	36.800	2.000	0.156	1.253
ID483739	483739	75	58.330	23.632	21.160	0	285	285	2	1	-10921639	168.762	177	71	236	3544	43.844	4.800	0.172	1.127
ID483738	483738	77	64.513	10.566	21.420	0	285	285	2	1	-10921639	167.286	152	124	233	3513	36.696	4.800	0.195	1.488
ID483740	483740	76	60.444	16.323	28.257	0	285	285	2	1	-10921639	189.762	199	115	255	3985	40.060	4.800	0.162	1.318
ID483751	483751	75	53.623	23.586	21.602	0	286	286	2	1	-10921639	169.048	161	99	220	3550	34.120	4.800	0.177	1.489
ID483750	483750	77	56.877	10.757	21.729	0	286	286	2	1	-10921639	164.381	171	118	230	3452	32.343	2.000	0.162	1.418
ID483753	483753	79	44.265	13.862	31.985	0	286	286	2	1	-10921639	142.143	149	80	186	2985	34.826	7.600	0.139	0.998
ID483752	483752	76	58.953	16.472	28.493	0	286	286	2	1	-10921639	178.524	177	121	255	3749	38.887	2.000	0.134	1.084
ID483743	483743	76	57.873	15.931	27.046	0	287	287	2	1	-10921639	197.190	195	146	255	4141	35.660	2.000	0.136	1.321
ID483742	483742	75	67.397	23.995	21.810	0	287	287	2	1	-10921639	185.048	192	118	245	3886	39.010	4.800	0.201	1.591
ID483741	483741	77	58.721	10.979	21.860	0	287	287	2	1	-10921639	164.762	164	90	255	3460	38.956	2.000	0.157	1.149
ID483744	483744	79	42.898	13.955	30.984	0	287	287	2	1	-10921639	162.619	167	87	223	3415	33.451	7.600	0.122	1.055
ID483749	483749	79	55.779	14.154	31.670	0	288	288	2	1	-10921639	175.095	177	87	242	3677	43.151	7.600	0.171	1.186
ID483748	483748	76	55.356	16.259	27.042	0	288	288	2	1	-10921639	197.000	195	152	255	4137	31.166	2.000	0.107	1.227
ID483747	483747	75	62.603	23.138	22.052	0	288	288	2	1	-10921639	193.429	199	143	251	4062	31.595	2.000	0.158	1.673
ID483746	483746	77	48.477	10.780	22.106	0	288	288	2	1	-10921639	156.857	146	105	220	3294	30.182	2.000	0.122	1.127
ID483745	483745	None	42.660	20.792	14.757	0	288	288	2	1	-10921639	131.857	136	74	183	2769	26.762	4.800	0.175	1.469
ID483759	483759	None	36.094	16.068	13.961	0	289	289	2	1	-10921639	119.381	127	77	158	2507	24.001	4.800	0.165	1.406
ID483764	483764	79	66.150	13.673	31.528	0	289	289	2	1	-10921639	180.667	192	90	255	3794	44.802	4.800	0.179	1.223
ID483763	483763	76	52.478	16.082	26.351	0	289	289	2	1	-10921639	184.333	177	124	255	3871	40.345	2.000	0.087	0.728
ID483762	483762	75	57.058	24.760	21.638	0	289	289	2	1	-10921639	168.429	167	99	242	3537	42.467	4.800	0.152	1.049
ID483761	483761	80	46.512	21.160	22.071	0	289	289	2	1	-10921639	188.238	192	146	239	3953	29.978	4.800	0.119	1.337
ID483760	483760	77	45.527	10.746	21.972	0	289	289	2	1	-10921639	162.238	158	93	230	3407	32.047	6.368	0.131	1.169
ID483758	483758	79	60.900	13.131	31.070	0	290	290	2	1	-10921639	164.524	167	102	255	3455	43.673	7.600	0.159	1.034
ID483757	483757	76	36.788	15.820	25.801	0	290	290	2	1	-10921639	166.667	164	111	230	3500	36.167	2.000	0.055	0.484
ID483756	483756	80	38.675	21.225	22.631	0	290	290	2	1	-10921639	174.286	174	124	220	3660	25.589	7.600	0.112	1.368
ID483755	483755	77	36.926	10.607	22.154	0	290	290	2	1	-10921639	150.381	146	118	205	3158	24.804	6.307	0.128	1.373
ID483754	483754	75	63.633	25.506	21.370	0	290	290	2	1	-10921639	147.143	146	71	223	3090	49.744	4.800	0.221	1.071
ID483775	483775	80	53.896	20.620	22.599	0	291	291	2	1	-10921639	183.048	174	127	255	3844	36.959	2.000	0.131	1.151
ID483774	483774	75	63.815	25.150	21.633	0	291	291	2	1	-10921639	165.048	158	105	251	3466	43.376	2.000	0.179	1.154
ID483773	483773	77	39.414	10.990	22.084	0	291	291	2	1	-10921639	154.286	155	124	208	3240	23.791	4.800	0.135	1.538
ID483776	483776	79	66.263	12.811	31.301	0	291	291	2	1	-10921639	172.905	171	115	248	3631	38.511	2.000	0.166	1.277
ID483767	483767	77	36.085	8.806	21.911	0	292	292	2	1	-10921639	130.810	127	93	177	2747	24.588	7.600	0.116	1.109
ID483766	483766	75	35.490	26.502	21.302	0	292	292	2	1	-10921639	111.048	111	43	186	2332	40.334	2.000	0.111	0.552
ID483765	483765	None	45.323	17.108	14.018	0	292	292	2	1	-10921639	115.524	115	55	189	2426	33.273	2.000	0.162	0.967
ID483769	483769	79	73.341	12.629	31.262	0	292	292	2	1	-10921639	183.000	171	124	255	3843	41.821	2.000	0.170	1.271
ID483768	483768	80	52.142	20.577	22.561	0	292	292	2	1	-10921639	196.476	192	139	255	4126	38.947	7.600	0.124	1.110
ID483771	483771	80	53.495	20.310	22.665	0	293	293	2	1	-10921639	198.381	202	143	255	4166	31.295	2.000	0.129	1.447
ID483770	483770	75	50.068	24.926	21.762	0	293	293	2	1	-10921639	164.143	161	111	223	3447	33.846	4.800	0.155	1.300
ID483772	483772	79	59.174	13.262	31.159	0	293	293	2	1	-10921639	170.952	164	108	245	3590	39.641	7.600	0.150	1.126
ID483783	483783	75	50.332	23.000	22.000	0	294	294	2	1	-10921639	191.000	189	130	255	4011	37.991	6.336	0.132	1.176
ID483782	483782	82	37.103	21.263	15.133	0	294	294	2	1	-10921639	123.429	127	52	171	2592	29.662	2.000	0.142	1.036
ID483785	483785	79	62.483	13.190	30.971	0	294	294	2	1	-10921639	178.905	180	83	255	3757	42.964	2.000	0.149	1.079
ID483784	483784	80	51.424	20.518	22.599	0	294	294	2	1	-10921639	198.524	199	133	255	4169	39.669	7.600	0.113	1.014
ID483781	483781	None	41.072	25.040	31.028	0	295	295	2	1	-10921639	114.238	118	68	161	2399	26.514	2.000	0.153	1.140
ID483780	483780	79	55.421	13.217	30.221	0	295	295	2	1	-10921639	178.429	174	108	255	3747	42.029	7.600	0.113	0.863
ID483779	483779	80	55.767	20.463	22.519	0	295	295	2	1	-10921639	192.048	192	108	255	4033	43.323	2.000	0.117	0.928
ID483778	483778	81	46.758	26.870	21.345	0	295	295	2	1	-10921639	132.429	130	77	214	2781	33.763	4.800	0.200	1.308
ID483777	483777	82	35.889	18.997	14.349	0	295	295	2	1	-10921639	111.333	111	49	158	2338	34.464	2.000	0.131	0.747
ID483787	483787	81	35.780	25.450	21.675	0	296	296	2	1	-10921639	128.952	127	87	177	2708	23.517	2.000	0.098	0.980
ID483786	483786	80	47.490	20.317	22.400	0	296	296	2	1	-10921639	170.952	171	118	245	3590	37.544	2.000	0.109	0.898
ID483788	483788	79	49.340	14.274	32.501	0	296	296	2	1	-10921639	153.476	152	77	236	3223	48.907	2.000	0.105	0.597
ID483791	483791	83	56.769	13.330	30.134	0	297	297	2	1	-10921639	167.571	155	108	255	3519	46.406	2.000	0.111	0.720
ID483790	483790	80	53.184	20.067	22.966	0	297	297	2	1	-10921639	186.762	186	121	255	3922	33.562	4.800	0.135	1.323
ID483789	483789	81	43.073	25.581	21.840	0	297	297	2	1	-10921639	125.667	118	83	195	2639	32.899	2.000	0.137	0.921
ID483792	483792	79	59.552	14.669	32.763	0	297	297	2	1	-10921639	166.000	155	96	255	3486	43.986	2.000	0.131	0.875
ID483799	483799	79	60.282	14.513	33.093	0	298	298	2	1	-10921639	167.571	171	108	255	3519	45.539	2.000	0.119	0.783
ID483798	483798	83	45.651	13.616	29.776	0	298	298	2	1	-10921639	192.762	199	124	255	4048	34.765	6.238	0.101	1.017
ID483797	483797	92	37.338	15.158	24.426	0	298	298	2	1	-10921639	180.143	183	121	242	3783	33.516	2.000	0.080	0.796
ID483796	483796	80	57.473	20.395	22.530	0	298	298	2	1	-10921639	192.714	180	124	255	4047	34.604	2.000	0.133	1.309
ID483795	483795	81	35.501	25.963	21.720	0	298	298	2	1	-10921639	124.381	118	96	180	2612	23.750	2.000	0.116	1.088
ID483803	483803	80	50.703	21.010	22.091	0	299	299	2	1	-10921639	183.667	174	127	255	3857	32.982	2.000	0.124	1.231
ID483805	483805	79	63.716	14.607	32.533	0	299	299	2	1	-10921639	163.000	164	83	255	3423	56.207	7.600	0.138	0.703
ID483804	483804	92	36.111	15.896	24.361	0	299	299	2	1	-10921639	190.095	195	136	245	3992	33.981	6.396	0.074	0.767
ID483810	483810	79	60.986	14.861	31.648	0	300	300	2	1	-10921639	192.429	199	99	255	4041	50.720	4.800	0.149	0.985
ID483809	483809	None	62.220	14.144	30.234	0	300	300	2	1	-10921639	212.333	223	105	255	4459	45.293	6.341	0.152	1.240
ID483808	483808	80	58.146	20.664	22.317	0	300	300	2	1	-10921639	191.381	189	133	255	4019	36.452	4.800	0.139	1.281
ID483802	483802	79	49.482	15.041	32.579	0	301	301	2	1	-10921639	139.476	143	62	233	2929	48.067	2.000	0.108	0.565
ID483801	483801	80	40.473	21.063	22.180	0	301	301	2	1	-10921639	154.381	158	111	217	3242	28.202	2.000	0.105	1.040
ID483800	483800	84	37.329	26.132	21.254	0	301	301	2	1	-10921639	106.429	93	65	177	2235	29.250	2.000	0.099	0.656
ID483794	483794	84	35.800	26.255	20.933	0	302	302	2	1	-10921639	112.762	111	80	177	2368	23.065	2.000	0.110	0.967
ID483793	483793	None	43.233	22.271	14.937	0	302	302	2	1	-10921639	117.714	121	62	177	2472	29.450	2.000	0.167	1.141
ID483807	483807	None	42.774	22.021	22.281	0	303	303	2	1	-10921639	148.381	146	105	223	3116	29.644	2.000	0.090	0.827
ID483806	483806	None	36.143	9.646	21.235	0	303	303	2	1	-10921639	116.286	118	55	158	2442	26.582	2.000	0.138	1.059
ID483811	483811	None	49.696	22.827	14.963	0	304	304	2	1	-10921639	111.571	121	46	192	2343	39.166	2.000	0.158	0.775
ID483814	483814	91	37.346	16.957	30.060	0	305	305	2	1	-10921639	186.143	186	143	220	3909	20.143	7.600	0.108	1.806
ID483813	483813	None	39.038	14.981	24.818	0	305	305	2	1	-10921639	179.095	183	143	233	3761	23.076	2.000	0.083	1.194
ID483812	483812	None	40.780	14.929	18.008	0	305	305	2	1	-10921639	147.714	146	99	208	3102	29.586	2.000	0.105	0.949
ID483823	483823	None	39.295	25.529	21.474	0	306	306	2	1	-10921639	130.619	115	93	205	2743	35.632	2.000	0.110	0.728
ID483824	483824	91	49.640	17.262	30.166	0	306	306	2	1	-10921639	179.762	177	118	255	3775	31.402	2.000	0.110	1.138
ID483818	483818	86	40.962	15.112	27.108	0	307	307	2	1	-10921639	184.762	186	136	223	3880	27.905	7.600	0.094	1.141
ID483817	483817	87	35.793	22.575	14.877	0	307	307	2	1	-10921639	106.857	111	49	155	2244	35.916	2.000	0.142	0.740
ID483822	483822	86	37.741	16.743	29.163	0	308	308	2	1	-10921639	193.476	202	143	255	4063	27.038	2.000	0.081	1.076
ID483821	483821	87	39.090	22.279	15.407	0	308	308	2	1	-10921639	121.429	127	59	174	2550	35.608	2.000	0.144	0.857
ID483815	483815	None	35.603	25.248	21.345	0	309	309	2	1	-10921639	146.762	133	99	211	3082	35.181	2.000	0.091	0.697
ID483816	483816	86	49.702	16.803	28.487	0	309	309	2	1	-10921639	203.476	202	158	255	4273	28.558	4.800	0.121	1.537
ID483827	483827	86	41.514	17.829	29.694	0	310	310	2	1	-10921639	191.667	195	127	239	4025	31.820	7.600	0.095	1.045
ID483826	483826	None	48.652	14.961	26.204	0	310	310	2	1	-10921639	198.190	202	143	255	4162	28.935	4.800	0.111	1.372
ID483825	483825	87	41.996	22.828	15.169	0	310	310	2	1	-10921639	107.095	108	46	158	2249	37.483	2.000	0.144	0.719
ID483819	483819	87	43.218	22.394	15.005	0	311	311	2	1	-10921639	123.667	127	55	195	2597	35.480	2.000	0.129	0.794
ID483820	483820	86	39.237	17.432	29.742	0	311	311	2	1	-10921639	186.714	189	127	242	3921	36.129	7.600	0.082	0.779
ID483829	483829	None	36.656	21.071	33.943	0	312	312	2	1	-10921639	133.000	139	74	174	2793	29.351	2.000	0.119	0.962
ID483828	483828	86	54.770	16.933	28.862	0	312	312	2	1	-10921639	221.905	233	158	255	4660	31.659	4.800	0.126	1.568
ID483831	483831	86	51.970	17.487	29.241	0	313	313	2	1	-10921639	218.762	211	177	255	4594	29.240	4.800	0.123	1.644
ID483830	483830	None	35.153	22.736	14.984	0	313	313	2	1	-10921639	108.810	111	40	164	2285	36.925	2.000	0.103	0.552
ID483839	483839	86	40.728	17.346	28.672	0	314	314	2	1	-10921639	193.143	199	130	245	4056	31.979	4.800	0.098	1.081
ID483838	483838	88	42.056	15.144	27.067	0	314	314	2	1	-10921639	189.333	189	130	239	3976	29.229	7.600	0.089	1.058
ID483833	483833	88	50.591	16.138	27.320	0	315	315	2	1	-10921639	213.000	217	161	255	4473	29.732	4.800	0.115	1.479
ID483832	483832	None	38.213	23.696	22.283	0	315	315	2	1	-10921639	161.333	158	105	211	3388	28.512	6.320	0.103	1.059
ID483836	483836	88	59.387	17.587	28.202	0	316	316	2	1	-10921639	217.667	227	171	255	4571	32.141	4.800	0.141	1.669
ID483835	483835	None	40.683	21.058	34.078	0	317	317	2	1	-10921639	127.000	130	65	186	2667	29.355	2.000	0.131	1.003
ID483834	483834	88	52.924	17.307	27.632	0	317	317	2	1	-10921639	196.286	202	124	255	4122	35.151	7.600	0.127	1.257
ID483837	483837	88	42.891	18.024	28.127	0	318	318	2	1	-10921639	189.381	189	139	233	3977	23.187	4.800	0.111	1.638
ID483842	483842	None	40.052	21.103	33.694	0	320	320	2	1	-10921639	141.190	143	80	180	2965	30.288	4.800	0.146	1.190
ID483841	483841	89	35.305	26.083	21.429	0	320	320	2	1	-10921639	127.952	130	71	183	2687	32.902	2.000	0.108	0.758
ID483840	483840	89	36.068	26.006	21.665	0	321	321	2	1	-10921639	137.286	130	93	195	2883	27.185	2.000	0.117	1.054
ID483843	483843	None	40.645	20.267	33.977	0	322	322	2	1	-10921639	136.048	139	74	186	2857	31.044	2.000	0.117	0.920
ID483846	483846	90	36.392	20.540	33.625	0	327	327	2	1	-10921639	136.095	136	80	183	2858	28.929	6.052	0.133	1.102
ID483849	483849	90	36.143	21.514	33.817	0	328	328	2	1	-10921639	115.095	124	52	155	2417	31.156	2.000	0.141	0.910
ID483845	483845	90	35.686	21.316	33.947	0	329	329	2	1	-10921639	131.429	139	87	174	2760	24.420	4.800	0.138	1.305
ID483847	483847	None	37.352	14.940	27.446	0	330	330	2	1	-10921639	164.762	161	130	214	3460	23.433	2.000	0.083	1.077
ID483848	483848	90	37.814	22.763	33.257	0	330	330	2	1	-10921639	129.762	143	65	174	2725	30.227	2.000	0.122	0.934
ID483844	483844	90	42.276	23.019	33.092	0	331	331	2	1	-10921639	136.619	143	80	186	2869	28.129	4.800	0.153	1.286
ID483851	483851	90	40.287	21.247	33.957	0	332	332	2	1	-10921639	125.952	130	65	183	2645	30.215	7.600	0.132	0.969
ID483852	483852	None	39.467	11.242	20.799	0	336	336	2	1	-10921639	141.857	143	90	223	2979	31.732	2.000	0.109	0.877
ID483850	483850	None	38.701	15.416	26.423	0	337	337	2	1	-10921639	176.429	180	124	208	3705	21.688	4.800	0.105	1.542
ID483853	483853	None	40.784	22.747	15.438	0	338	338	2	1	-10921639	107.095	111	37	167	2249	43.571	2.000	0.140	0.603
