# Supplementary material for: Progressive enhancement of kinetic proofreading in T cell antigen discrimination from receptor activation to DAG generation
Source: eLife. 2022 Sep 20;11:e75263. doi: 10.7554/eLife.75263 (PMC9536835; doi:10.7554/eLife.75263)
Supplement: Figure 5—source data 1. — Each data table is the TrackMate ‘spot-statistics’ output of one cell over four cycles of blue-light illumination (frames 0–40, 100–140, 200–240, and 300–340, with 3 s interval between frames). We calculated the lifetime of TrackIDs that existed at the start of each period of blue-light illumination that did not last for the full period and fit the resulting lifetime distributions using custom Python scripts available at https://github.com/dbritain/KP-paper (copy archived at swh:1:rev:167fa456901903740f0f3ee6a3e5324bc45207ea, Britain, 2022). [file elife-75263-fig5-data1.zip › Fig5SourceData/ZAP/zap2/cell12.csv]

Label	ID	TRACK_ID	QUALITY	POSITION_X	POSITION_Y	POSITION_Z	POSITION_T	FRAME	RADIUS	VISIBILITY	MANUAL_COLOR	MEAN_INTENSITY	MEDIAN_INTENSITY	MIN_INTENSITY	MAX_INTENSITY	TOTAL_INTENSITY	STANDARD_DEVIATION	ESTIMATED_DIAMETER	CONTRAST	SNR
ID485958	485958	0	41.589	9.000	40.000	0	0	0	2	1	-10921639	103.429	95	67	207	2172	30.894	5.999	0.178	1.013
ID485957	485957	None	40.436	18.475	28.779	0	0	0	2	1	-10921639	144.429	142	89	210	3033	35.011	6.263	0.126	0.923
ID485956	485956	1	58.674	27.670	18.986	0	0	0	2	1	-10921639	203.571	198	148	255	4275	35.799	4.800	0.130	1.307
ID485955	485955	None	50.441	6.094	14.995	0	0	0	2	1	-10921639	136.048	134	72	212	2857	39.094	7.600	0.128	0.790
ID485954	485954	2	35.174	8.563	11.439	0	0	0	2	1	-10921639	149.048	151	89	196	3130	29.405	4.800	0.123	1.111
ID485953	485953	3	64.951	19.270	10.974	0	0	0	2	1	-10921639	167.095	170	95	255	3509	40.463	2.000	0.155	1.111
ID485950	485950	0	37.777	9.000	40.000	0	1	1	2	1	-10921639	105.048	106	67	142	2206	21.231	4.800	0.199	1.644
ID485949	485949	None	42.624	20.028	19.968	0	1	1	2	1	-10921639	214.810	212	187	255	4511	20.661	4.800	0.091	1.738
ID485948	485948	1	54.124	27.405	18.774	0	1	1	2	1	-10921639	196.952	193	145	255	4136	32.620	2.000	0.111	1.203
ID485947	485947	3	55.244	19.419	10.938	0	1	1	2	1	-10921639	174.048	173	112	229	3655	33.762	2.000	0.142	1.279
ID485946	485946	2	39.819	8.909	11.324	0	1	1	2	1	-10921639	155.619	162	89	204	3268	32.029	4.800	0.141	1.199
ID485945	485945	None	37.787	13.322	8.550	0	1	1	2	1	-10921639	141.048	142	86	210	2962	28.978	4.800	0.109	0.961
ID485967	485967	2	38.071	8.398	11.676	0	2	2	2	1	-10921639	142.714	151	64	187	2997	33.930	6.361	0.120	0.898
ID485966	485966	3	53.014	19.676	11.277	0	2	2	2	1	-10921639	169.857	182	100	255	3567	45.438	6.377	0.134	0.882
ID485969	485969	1	50.124	27.438	18.892	0	2	2	2	1	-10921639	187.048	179	134	255	3928	29.871	2.000	0.106	1.202
ID485968	485968	None	41.468	15.089	17.325	0	2	2	2	1	-10921639	201.429	204	156	255	4230	29.988	2.000	0.069	0.871
ID485943	485943	1	46.224	27.849	18.733	0	3	3	2	1	-10921639	175.952	170	128	232	3695	30.238	7.600	0.107	1.127
ID485942	485942	3	57.983	19.576	10.941	0	3	3	2	1	-10921639	162.381	159	98	240	3410	44.524	2.000	0.149	0.945
ID485941	485941	2	40.517	9.104	10.398	0	3	3	2	1	-10921639	125.810	131	56	168	2642	37.791	4.800	0.147	0.851
ID485944	485944	4	47.900	9.882	37.085	0	3	3	2	1	-10921639	103.333	100	64	162	2170	25.790	4.800	0.237	1.536
ID485965	485965	4	52.906	10.211	36.174	0	4	4	2	1	-10921639	97.524	89	64	168	2048	28.999	2.000	0.265	1.411
ID485964	485964	3	49.935	19.455	11.088	0	4	4	2	1	-10921639	172.571	168	100	226	3624	31.411	4.800	0.139	1.337
ID485939	485939	3	42.451	18.973	11.088	0	5	5	2	1	-10921639	169.667	176	114	221	3563	30.339	4.800	0.134	1.319
ID485940	485940	4	51.601	9.785	35.706	0	5	5	2	1	-10921639	95.476	89	50	165	2005	29.352	4.800	0.305	1.522
ID485963	485963	4	42.026	9.031	35.554	0	6	6	2	1	-10921639	75.619	75	36	140	1588	26.753	7.600	0.264	1.181
ID485962	485962	5	40.495	28.322	18.079	0	6	6	2	1	-10921639	161.524	151	126	229	3392	24.847	2.000	0.111	1.295
ID485959	485959	3	38.257	20.017	11.353	0	7	7	2	1	-10921639	133.000	126	72	187	2793	34.940	6.082	0.131	0.881
ID485960	485960	5	35.210	28.347	18.699	0	7	7	2	1	-10921639	159.048	148	114	198	3340	25.236	6.373	0.092	1.064
ID485951	485951	3	52.282	19.730	11.509	0	8	8	2	1	-10921639	160.619	156	106	210	3373	32.601	2.000	0.149	1.277
ID485952	485952	None	41.252	15.697	18.021	0	8	8	2	1	-10921639	189.429	184	140	232	3978	26.172	4.800	0.099	1.301
ID485961	485961	3	45.324	19.799	11.452	0	9	9	2	1	-10921639	135.381	151	64	196	2843	41.571	2.000	0.151	0.854
ID485938	485938	None	37.561	9.698	33.722	0	10	10	2	1	-10921639	66.571	61	39	128	1398	24.130	2.000	0.269	1.169
ID485937	485937	6	37.776	27.350	18.175	0	10	10	2	1	-10921639	170.333	170	137	224	3577	21.983	4.800	0.102	1.441
ID485936	485936	3	35.236	19.153	11.269	0	10	10	2	1	-10921639	130.048	142	64	176	2731	34.895	2.000	0.103	0.698
ID485971	485971	6	38.908	28.069	17.930	0	11	11	2	1	-10921639	163.143	162	114	212	3426	25.267	4.800	0.119	1.375
ID485970	485970	3	44.490	19.209	11.275	0	11	11	2	1	-10921639	149.429	156	84	201	3138	35.074	7.600	0.152	1.121
ID485977	485977	None	35.266	16.476	17.737	0	12	12	2	1	-10921639	180.857	182	112	255	3798	34.398	7.600	0.074	0.728
ID485973	485973	6	44.301	28.353	18.665	0	13	13	2	1	-10921639	152.714	154	95	212	3207	28.990	6.093	0.124	1.159
ID485972	485972	3	38.470	19.118	10.923	0	13	13	2	1	-10921639	142.476	145	95	207	2992	34.055	4.800	0.116	0.868
ID485975	485975	3	35.855	19.821	11.330	0	14	14	2	1	-10921639	135.286	148	78	182	2841	33.763	4.800	0.126	0.895
ID485976	485976	6	43.424	28.711	19.184	0	14	14	2	1	-10921639	135.571	142	53	196	2847	40.626	7.600	0.137	0.806
ID485978	485978	6	42.685	28.278	19.223	0	15	15	2	1	-10921639	149.952	165	89	184	3149	28.999	2.000	0.133	1.211
ID485974	485974	None	40.145	18.946	27.185	0	16	16	2	1	-10921639	145.571	154	92	173	3057	22.897	4.800	0.139	1.554
ID485979	485979	7	42.648	18.113	12.019	0	17	17	2	1	-10921639	171.238	168	117	212	3596	26.707	4.800	0.123	1.406
ID485987	485987	15	39.521	19.742	27.328	0	18	18	2	1	-10921639	147.333	151	103	201	3094	24.053	4.800	0.124	1.353
ID485986	485986	16	37.184	27.461	19.279	0	18	18	2	1	-10921639	164.476	162	131	193	3454	18.533	2.000	0.106	1.697
ID485985	485985	7	40.466	18.086	12.061	0	18	18	2	1	-10921639	170.333	170	117	226	3577	29.159	4.800	0.109	1.150
ID485983	485983	16	39.575	28.477	18.518	0	19	19	2	1	-10921639	145.286	151	95	182	3051	24.139	2.000	0.124	1.324
ID485982	485982	None	35.583	21.965	17.851	0	19	19	2	1	-10921639	191.286	190	159	232	4017	19.324	7.600	0.088	1.607
ID485981	485981	7	38.881	18.088	11.955	0	19	19	2	1	-10921639	166.619	170	120	221	3499	25.427	4.800	0.112	1.325
ID485984	485984	15	36.834	19.506	28.011	0	19	19	2	1	-10921639	132.857	134	78	187	2790	31.206	4.800	0.140	1.048
ID485991	485991	None	37.011	18.684	11.654	0	20	20	2	1	-10921639	171.905	168	120	224	3610	27.900	6.347	0.117	1.295
ID485992	485992	7	37.700	18.019	12.576	0	20	20	2	1	-10921639	183.095	184	120	224	3845	28.293	6.343	0.105	1.235
ID485990	485990	None	35.530	29.181	18.242	0	21	21	2	1	-10921639	123.524	128	75	173	2594	30.956	4.800	0.147	1.023
ID485989	485989	None	38.322	16.018	18.262	0	21	21	2	1	-10921639	182.905	182	123	240	3841	30.463	2.000	0.072	0.805
ID485988	485988	7	47.330	18.179	12.205	0	21	21	2	1	-10921639	179.619	173	123	249	3772	32.692	6.315	0.120	1.181
ID485980	485980	7	46.381	19.938	10.881	0	22	22	2	1	-10921639	157.381	162	100	215	3305	32.199	4.800	0.157	1.330
ID485995	485995	None	40.331	20.258	27.658	0	23	23	2	1	-10921639	139.952	145	67	193	2939	33.034	4.800	0.136	1.014
ID485994	485994	8	38.102	28.658	19.146	0	23	23	2	1	-10921639	117.190	120	58	187	2461	39.344	7.600	0.114	0.610
ID485993	485993	7	47.733	18.191	11.707	0	23	23	2	1	-10921639	178.000	179	131	255	3738	27.370	4.800	0.113	1.321
ID486003	486003	None	35.891	19.518	19.846	0	24	24	2	1	-10921639	196.000	198	145	235	4116	24.212	3.200	0.075	1.123
ID486002	486002	8	35.711	28.286	19.010	0	24	24	2	1	-10921639	137.000	145	89	176	2877	25.628	2.000	0.110	1.061
ID486001	486001	7	37.615	19.061	11.063	0	24	24	2	1	-10921639	150.857	159	86	190	3168	33.376	4.800	0.121	0.975
ID485997	485997	7	36.520	20.249	11.162	0	25	25	2	1	-10921639	141.952	145	86	184	2981	30.036	7.600	0.108	0.922
ID486006	486006	9	39.544	20.196	27.128	0	26	26	2	1	-10921639	138.905	142	84	193	2917	32.351	2.000	0.120	0.922
ID486005	486005	None	36.860	28.097	18.951	0	26	26	2	1	-10921639	134.714	128	75	182	2829	31.471	7.600	0.126	0.955
ID486004	486004	7	41.839	18.911	11.654	0	26	26	2	1	-10921639	161.619	154	126	215	3394	26.634	7.600	0.132	1.415
ID485999	485999	9	38.339	20.325	27.013	0	27	27	2	1	-10921639	153.143	159	89	193	3216	26.215	7.600	0.131	1.355
ID485998	485998	7	46.321	18.868	12.001	0	27	27	2	1	-10921639	158.810	168	100	218	3335	33.034	2.000	0.143	1.204
ID486000	486000	9	39.216	20.640	26.895	0	28	28	2	1	-10921639	149.333	159	86	187	3136	32.569	4.800	0.135	1.088
ID485996	485996	10	35.180	28.848	18.979	0	29	29	2	1	-10921639	115.286	126	70	184	2421	30.953	2.000	0.122	0.812
ID486009	486009	10	35.694	27.922	19.082	0	30	30	2	1	-10921639	140.381	142	86	196	2948	30.663	4.800	0.124	1.008
ID486008	486008	None	38.694	18.841	11.484	0	30	30	2	1	-10921639	144.476	154	84	193	3034	35.236	4.800	0.132	0.958
ID486010	486010	11	37.318	19.993	28.152	0	31	31	2	1	-10921639	120.667	126	61	179	2534	28.702	2.000	0.115	0.867
ID486007	486007	11	36.579	19.834	27.698	0	32	32	2	1	-10921639	126.381	123	78	170	2654	31.334	7.600	0.126	0.902
ID486014	486014	None	35.408	12.760	10.147	0	33	33	2	1	-10921639	125.810	128	67	176	2642	27.804	4.800	0.133	1.061
ID486013	486013	12	39.100	16.501	17.437	0	34	34	2	1	-10921639	187.095	190	131	235	3929	30.140	6.341	0.086	0.981
ID486011	486011	12	40.924	16.488	17.374	0	35	35	2	1	-10921639	191.238	196	142	246	4016	27.015	4.800	0.106	1.355
ID486012	486012	13	39.181	28.390	19.515	0	35	35	2	1	-10921639	146.571	145	106	182	3078	26.137	7.600	0.137	1.349
ID486015	486015	12	48.222	16.860	17.656	0	36	36	2	1	-10921639	191.762	193	140	255	4027	32.967	2.000	0.099	1.046
ID486016	486016	13	37.149	28.000	19.000	0	36	36	2	1	-10921639	145.571	151	78	210	3057	37.156	4.800	0.116	0.817
ID486018	486018	13	43.429	28.071	18.811	0	37	37	2	1	-10921639	139.143	145	81	207	2922	33.829	7.600	0.122	0.893
ID486017	486017	12	39.287	16.514	17.281	0	37	37	2	1	-10921639	188.429	184	142	238	3957	28.214	2.000	0.087	1.073
ID486019	486019	12	38.127	16.599	17.079	0	38	38	2	1	-10921639	183.905	182	140	226	3862	23.730	7.600	0.087	1.242
ID486020	486020	14	35.348	19.873	27.256	0	38	38	2	1	-10921639	146.476	154	92	176	3076	25.637	4.800	0.125	1.273
ID486023	486023	12	37.264	16.162	17.693	0	39	39	2	1	-10921639	176.952	176	131	240	3716	27.454	2.000	0.082	0.973
ID486025	486025	14	36.352	20.782	26.000	0	39	39	2	1	-10921639	164.524	168	117	204	3455	25.999	4.800	0.119	1.349
ID486024	486024	13	36.544	28.826	19.208	0	39	39	2	1	-10921639	129.667	134	47	184	2723	37.975	4.800	0.123	0.747
ID486022	486022	13	36.115	28.892	19.750	0	40	40	2	1	-10921639	132.810	137	64	184	2789	35.954	4.800	0.136	0.885
ID486021	486021	12	47.291	16.061	16.834	0	40	40	2	1	-10921639	187.476	187	140	235	3937	25.930	6.370	0.125	1.609
ID486031	486031	13	35.178	28.018	18.490	0	41	41	2	1	-10921639	124.619	131	56	173	2617	36.544	4.800	0.120	0.729
ID486030	486030	12	38.468	17.417	15.589	0	41	41	2	1	-10921639	179.333	179	140	255	3766	29.957	5.991	0.066	0.741
ID486027	486027	None	37.246	18.875	13.992	0	42	42	2	1	-10921639	176.952	176	134	235	3716	26.400	7.600	0.087	1.071
ID486029	486029	13	46.038	28.202	19.448	0	42	42	2	1	-10921639	139.238	142	67	190	2924	32.075	2.000	0.160	1.198
ID486028	486028	12	50.378	16.759	17.467	0	42	42	2	1	-10921639	193.286	196	134	249	4059	31.683	3.200	0.115	1.254
ID486026	486026	13	36.245	28.522	18.726	0	43	43	2	1	-10921639	120.619	120	56	173	2533	36.154	2.000	0.126	0.747
ID486033	486033	13	48.277	27.978	19.285	0	44	44	2	1	-10921639	146.667	159	67	210	3080	39.656	2.000	0.137	0.893
ID486032	486032	12	39.869	16.791	17.157	0	44	44	2	1	-10921639	185.429	187	128	243	3894	28.409	2.000	0.082	0.987
ID486035	486035	12	47.542	16.716	16.892	0	45	45	2	1	-10921639	184.381	184	140	255	3872	32.919	2.000	0.092	0.945
ID486036	486036	None	36.715	27.962	22.377	0	45	45	2	1	-10921639	133.524	142	58	179	2804	31.792	2.000	0.109	0.822
ID486039	486039	None	35.393	20.110	27.934	0	46	46	2	1	-10921639	122.095	123	64	168	2564	28.595	6.142	0.125	0.952
ID486038	486038	13	49.145	28.314	19.378	0	46	46	2	1	-10921639	146.810	154	75	201	3083	35.596	4.800	0.162	1.151
ID486037	486037	12	43.934	16.895	18.281	0	46	46	2	1	-10921639	182.190	184	126	238	3826	29.539	2.000	0.106	1.179
ID486034	486034	13	35.029	26.117	17.995	0	47	47	2	1	-10921639	163.524	165	92	201	3434	31.824	7.600	0.102	0.947
ID486041	486041	13	54.574	28.117	19.241	0	48	48	2	1	-10921639	156.571	159	75	229	3288	39.806	4.800	0.157	1.066
ID486040	486040	None	41.181	18.353	10.920	0	48	48	2	1	-10921639	140.619	148	89	201	2953	30.909	2.000	0.132	1.062
ID486043	486043	None	38.787	21.713	26.879	0	49	49	2	1	-10921639	142.429	148	70	193	2991	32.307	7.600	0.132	1.028
ID486042	486042	13	47.705	28.560	20.092	0	49	49	2	1	-10921639	139.905	142	53	210	2938	43.324	7.600	0.151	0.847
ID486049	486049	13	60.490	28.456	19.869	0	50	50	2	1	-10921639	168.762	162	112	224	3544	28.564	4.800	0.180	1.800
ID486048	486048	None	35.709	17.076	17.961	0	50	50	2	1	-10921639	182.571	182	142	226	3834	23.716	2.000	0.085	1.212
ID486067	486067	13	41.203	28.538	18.825	0	51	51	2	1	-10921639	143.667	148	67	193	3017	42.269	4.800	0.129	0.779
ID486069	486069	17	48.285	21.625	26.671	0	51	51	2	1	-10921639	147.238	156	58	215	3092	45.755	2.000	0.133	0.755
ID486068	486068	None	37.767	27.714	22.004	0	51	51	2	1	-10921639	148.048	154	72	201	3109	35.788	6.289	0.110	0.820
ID486047	486047	17	39.729	20.312	27.871	0	52	52	2	1	-10921639	139.714	140	72	193	2934	35.094	4.800	0.129	0.910
ID486046	486046	None	35.063	12.914	28.245	0	52	52	2	1	-10921639	88.381	89	39	137	1856	26.383	3.200	0.167	0.958
ID486045	486045	13	45.752	28.388	20.468	0	52	52	2	1	-10921639	172.143	176	98	210	3615	28.127	4.800	0.141	1.509
ID486044	486044	None	35.752	16.200	16.287	0	52	52	2	1	-10921639	180.857	179	126	229	3798	28.722	6.407	0.085	0.990
ID486055	486055	17	40.544	20.734	27.229	0	53	53	2	1	-10921639	150.905	159	106	204	3169	28.323	2.000	0.118	1.127
ID486054	486054	18	42.689	28.379	21.600	0	53	53	2	1	-10921639	160.762	162	106	218	3376	33.118	2.000	0.111	0.970
ID486053	486053	13	42.800	28.385	20.803	0	53	53	2	1	-10921639	172.190	176	114	218	3616	27.865	6.158	0.121	1.335
ID486063	486063	17	53.074	20.667	27.441	0	54	54	2	1	-10921639	169.048	168	112	215	3550	27.859	4.800	0.157	1.642
ID486062	486062	18	35.716	28.036	22.163	0	54	54	2	1	-10921639	173.429	176	145	215	3642	22.010	4.800	0.127	1.773
ID486051	486051	18	50.356	28.721	20.286	0	55	55	2	1	-10921639	170.286	168	92	255	3576	44.767	6.314	0.121	0.822
ID486050	486050	None	39.401	7.610	13.898	0	55	55	2	1	-10921639	121.667	128	78	168	2555	26.800	7.600	0.159	1.245
ID486052	486052	17	35.711	20.346	27.761	0	55	55	2	1	-10921639	140.095	137	84	193	2942	28.420	4.800	0.127	1.114
ID486058	486058	17	60.370	20.149	27.955	0	56	56	2	1	-10921639	144.286	137	84	221	3030	36.009	2.000	0.181	1.226
ID486057	486057	18	44.711	28.473	21.111	0	56	56	2	1	-10921639	184.143	187	137	215	3867	21.765	4.800	0.138	2.048
ID486056	486056	None	35.429	16.619	14.832	0	56	56	2	1	-10921639	196.190	193	159	249	4120	26.459	4.800	0.073	1.014
ID486066	486066	17	48.136	20.368	28.069	0	57	57	2	1	-10921639	147.762	156	84	204	3103	32.417	4.800	0.180	1.392
ID486065	486065	18	43.761	27.781	22.176	0	57	57	2	1	-10921639	155.857	159	86	221	3273	37.378	2.000	0.098	0.742
ID486064	486064	None	36.822	28.639	18.947	0	57	57	2	1	-10921639	150.048	151	86	221	3151	38.668	6.356	0.096	0.679
ID486059	486059	20	39.555	9.999	12.619	0	58	58	2	1	-10921639	140.619	140	84	207	2953	32.847	7.600	0.111	0.853
ID486061	486061	17	64.151	20.198	27.903	0	58	58	2	1	-10921639	161.952	156	109	235	3401	35.400	4.800	0.196	1.502
ID486060	486060	18	64.692	28.266	22.226	0	58	58	2	1	-10921639	189.238	201	117	252	3974	36.174	7.600	0.176	1.563
ID486079	486079	18	47.344	27.620	22.658	0	59	59	2	1	-10921639	152.476	156	81	226	3202	43.879	4.800	0.135	0.829
ID486078	486078	19	41.825	28.830	19.196	0	59	59	2	1	-10921639	150.524	159	64	201	3161	37.698	4.800	0.126	0.893
ID486077	486077	20	36.385	10.626	12.756	0	59	59	2	1	-10921639	150.190	151	106	179	3154	21.123	4.800	0.112	1.429
ID486076	486076	21	41.157	14.507	9.507	0	59	59	2	1	-10921639	154.095	159	86	207	3236	36.648	4.800	0.127	0.946
ID486081	486081	17	51.345	19.874	28.071	0	59	59	2	1	-10921639	153.000	151	86	215	3213	31.345	2.000	0.156	1.318
ID486080	486080	None	36.874	13.146	28.148	0	59	59	2	1	-10921639	89.571	86	53	162	1881	31.973	7.600	0.149	0.728
ID486071	486071	22	37.450	19.285	11.274	0	60	60	2	1	-10921639	149.762	165	75	196	3145	36.151	2.000	0.105	0.785
ID486070	486070	21	38.287	14.722	9.392	0	60	60	2	1	-10921639	128.762	140	47	204	2704	45.121	2.000	0.121	0.615
ID486075	486075	17	50.547	19.536	27.999	0	60	60	2	1	-10921639	149.381	151	70	210	3137	38.258	6.399	0.149	1.010
ID486074	486074	18	40.675	27.099	22.849	0	60	60	2	1	-10921639	178.429	182	100	221	3747	36.319	4.800	0.125	1.088
ID486073	486073	19	38.156	28.346	20.072	0	60	60	2	1	-10921639	179.095	184	100	232	3761	31.447	7.600	0.116	1.184
ID486072	486072	20	43.945	8.869	12.905	0	60	60	2	1	-10921639	134.238	137	67	207	2819	33.027	4.800	0.140	0.996
ID486093	486093	17	62.780	19.237	27.143	0	61	61	2	1	-10921639	168.714	170	95	255	3543	40.218	2.000	0.151	1.098
ID486092	486092	18	43.932	26.172	22.726	0	61	61	2	1	-10921639	189.810	193	134	255	3986	35.428	7.600	0.098	0.954
ID486091	486091	19	38.605	28.493	19.243	0	61	61	2	1	-10921639	160.571	168	98	198	3372	31.263	6.117	0.105	0.974
ID486090	486090	20	46.085	9.673	12.678	0	61	61	2	1	-10921639	156.952	151	95	204	3296	29.632	6.320	0.129	1.213
ID486089	486089	22	36.341	19.670	11.196	0	61	61	2	1	-10921639	130.667	140	67	193	2744	43.945	2.000	0.084	0.461
ID486088	486088	21	36.931	15.012	9.324	0	61	61	2	1	-10921639	128.143	142	47	210	2691	47.127	2.000	0.100	0.495
ID486087	486087	17	47.347	19.828	27.483	0	62	62	2	1	-10921639	170.762	170	126	221	3586	25.359	2.000	0.128	1.529
ID486086	486086	18	61.431	26.385	22.842	0	62	62	2	1	-10921639	195.619	198	128	255	4108	38.588	2.000	0.144	1.280
ID486085	486085	19	41.963	28.772	18.866	0	62	62	2	1	-10921639	136.000	137	58	235	2856	45.908	2.000	0.077	0.422
ID486084	486084	20	41.671	9.146	13.933	0	62	62	2	1	-10921639	136.857	140	75	184	2874	29.200	4.800	0.175	1.398
ID486083	486083	22	55.427	19.609	11.442	0	62	62	2	1	-10921639	145.810	151	44	226	3062	56.747	2.000	0.162	0.718
ID486082	486082	21	40.317	13.649	9.316	0	62	62	2	1	-10921639	130.524	142	47	182	2741	44.000	2.000	0.167	0.850
ID486095	486095	22	40.696	19.456	11.605	0	63	63	2	1	-10921639	176.571	173	137	212	3708	22.509	7.600	0.121	1.692
ID486094	486094	21	42.742	14.514	9.302	0	63	63	2	1	-10921639	125.381	134	42	226	2633	51.567	7.600	0.088	0.395
ID486099	486099	17	63.500	20.095	27.564	0	63	63	2	1	-10921639	165.190	170	100	249	3469	43.282	7.600	0.161	1.056
ID486098	486098	18	62.373	25.971	23.263	0	63	63	2	1	-10921639	199.286	196	112	255	4185	40.416	2.000	0.139	1.200
ID486097	486097	19	47.386	28.950	19.244	0	63	63	2	1	-10921639	147.857	154	75	218	3105	45.714	2.000	0.122	0.701
ID486096	486096	20	48.529	9.007	13.585	0	63	63	2	1	-10921639	152.571	151	86	235	3204	35.217	3.200	0.147	1.112
ID486103	486103	18	60.755	25.885	23.576	0	64	64	2	1	-10921639	190.619	190	86	255	4003	52.756	2.000	0.137	0.873
ID486102	486102	19	48.112	29.043	19.340	0	64	64	2	1	-10921639	144.619	145	81	229	3037	41.620	3.200	0.118	0.735
ID486101	486101	20	41.610	9.004	13.868	0	64	64	2	1	-10921639	152.905	159	95	190	3211	26.382	4.800	0.141	1.430
ID486100	486100	21	53.363	14.414	9.862	0	64	64	2	1	-10921639	168.476	173	92	235	3538	37.285	4.800	0.162	1.258
ID486104	486104	17	45.092	19.524	27.291	0	64	64	2	1	-10921639	184.048	170	123	238	3865	33.058	3.200	0.120	1.196
ID486109	486109	18	57.744	25.589	23.710	0	65	65	2	1	-10921639	186.381	190	81	255	3914	48.453	2.000	0.135	0.917
ID486108	486108	19	43.838	29.366	18.874	0	65	65	2	1	-10921639	157.190	173	86	204	3301	32.680	2.000	0.131	1.116
ID486107	486107	None	38.055	20.972	18.670	0	65	65	2	1	-10921639	200.571	198	165	255	4212	28.659	2.000	0.067	0.874
ID486106	486106	20	37.534	9.682	13.943	0	65	65	2	1	-10921639	163.333	162	120	224	3430	26.656	7.600	0.083	0.943
ID486105	486105	21	54.964	14.854	9.904	0	65	65	2	1	-10921639	157.667	159	75	240	3311	43.371	2.000	0.132	0.850
ID486130	486130	17	49.320	20.625	27.596	0	66	66	2	1	-10921639	161.714	159	89	232	3396	45.462	2.000	0.141	0.878
ID486129	486129	18	54.738	26.003	23.248	0	66	66	2	1	-10921639	207.333	210	151	255	4354	29.501	4.800	0.142	1.744
ID486128	486128	19	42.965	29.157	19.073	0	66	66	2	1	-10921639	152.429	165	98	212	3201	36.289	2.000	0.110	0.830
ID486127	486127	None	36.254	12.940	17.372	0	66	66	2	1	-10921639	178.952	179	128	240	3758	31.438	3.200	0.062	0.666
ID486126	486126	20	38.525	9.646	12.931	0	66	66	2	1	-10921639	173.619	184	120	207	3646	25.023	7.600	0.109	1.365
ID486125	486125	None	45.863	18.808	11.062	0	66	66	2	1	-10921639	154.286	168	61	224	3240	44.238	2.000	0.115	0.719
ID486124	486124	21	49.671	14.824	10.161	0	66	66	2	1	-10921639	165.333	173	75	249	3472	46.210	2.000	0.124	0.789
ID486111	486111	19	51.900	28.976	19.642	0	67	67	2	1	-10921639	159.905	173	92	212	3358	38.788	3.200	0.150	1.077
ID486110	486110	21	59.876	14.716	9.929	0	67	67	2	1	-10921639	165.381	170	70	255	3473	49.277	2.000	0.122	0.732
ID486112	486112	17	54.181	20.264	26.985	0	67	67	2	1	-10921639	184.619	184	123	255	3877	33.425	4.800	0.135	1.313
ID486123	486123	17	54.707	20.785	26.945	0	68	68	2	1	-10921639	185.952	193	114	229	3905	37.002	4.800	0.152	1.324
ID486122	486122	19	64.525	29.179	19.384	0	68	68	2	1	-10921639	161.524	165	78	240	3392	50.355	2.000	0.161	0.889
ID486121	486121	21	41.977	14.763	10.025	0	68	68	2	1	-10921639	161.286	159	84	224	3387	40.294	2.000	0.077	0.575
ID486135	486135	19	56.915	29.513	19.504	0	69	69	2	1	-10921639	155.857	159	89	252	3273	45.894	7.600	0.170	0.987
ID486134	486134	23	47.956	7.171	15.630	0	69	69	2	1	-10921639	133.000	145	64	229	2793	43.606	2.000	0.154	0.813
ID486133	486133	None	43.400	10.652	12.694	0	69	69	2	1	-10921639	186.048	184	142	255	3907	28.189	2.000	0.094	1.135
ID486132	486132	24	40.347	19.156	11.312	0	69	69	2	1	-10921639	161.238	170	78	224	3386	43.631	6.335	0.096	0.647
ID486131	486131	21	39.418	14.948	10.251	0	69	69	2	1	-10921639	161.476	159	72	226	3391	42.225	2.000	0.083	0.585
ID486137	486137	17	61.077	20.420	26.660	0	69	69	2	1	-10921639	190.810	187	131	255	4007	40.373	4.800	0.165	1.337
ID486136	486136	25	56.898	26.693	23.157	0	69	69	2	1	-10921639	187.762	190	100	255	3943	42.660	2.000	0.142	1.093
ID486150	486150	26	35.899	14.700	27.913	0	70	70	2	1	-10921639	119.429	117	53	212	2508	34.629	2.000	0.093	0.586
ID486149	486149	17	53.465	20.301	27.011	0	70	70	2	1	-10921639	188.952	193	128	235	3968	31.482	6.068	0.149	1.558
ID486148	486148	25	47.226	25.958	23.128	0	70	70	2	1	-10921639	202.905	218	126	255	4261	39.437	7.600	0.111	1.028
ID486147	486147	19	66.831	29.053	19.489	0	70	70	2	1	-10921639	183.000	204	84	255	3843	55.102	2.000	0.148	0.858
ID486146	486146	23	38.899	7.460	15.850	0	70	70	2	1	-10921639	122.810	131	47	182	2579	40.659	2.000	0.142	0.752
ID486145	486145	24	35.930	19.712	10.848	0	70	70	2	1	-10921639	151.000	154	70	221	3171	37.418	3.200	0.103	0.752
ID486144	486144	21	49.047	15.662	10.604	0	70	70	2	1	-10921639	187.143	179	112	255	3930	35.921	2.000	0.100	0.946
ID486119	486119	17	67.900	20.587	26.808	0	71	71	2	1	-10921639	192.524	193	98	255	4043	44.043	4.800	0.189	1.389
ID486118	486118	25	46.400	26.007	22.893	0	71	71	2	1	-10921639	186.476	184	95	255	3916	46.105	2.000	0.079	0.593
ID486117	486117	19	56.913	29.282	19.587	0	71	71	2	1	-10921639	183.619	184	120	255	3856	31.734	7.600	0.138	1.402
ID486116	486116	None	35.352	20.374	18.446	0	71	71	2	1	-10921639	211.190	212	162	255	4435	29.182	2.000	0.064	0.872
ID486115	486115	23	42.607	7.968	15.567	0	71	71	2	1	-10921639	151.143	148	98	201	3174	29.207	4.800	0.134	1.220
ID486114	486114	30	41.224	10.260	11.818	0	71	71	2	1	-10921639	151.143	159	64	210	3174	41.521	7.600	0.094	0.628
ID486113	486113	24	48.880	19.758	11.310	0	71	71	2	1	-10921639	162.143	170	81	249	3405	51.653	4.800	0.117	0.656
ID486120	486120	26	53.677	14.953	27.881	0	71	71	2	1	-10921639	124.000	123	64	252	2604	42.670	2.000	0.154	0.775
ID486151	486151	None	41.479	16.368	10.362	0	72	72	2	1	-10921639	161.571	165	95	255	3393	43.074	2.000	0.064	0.452
ID486158	486158	26	37.346	14.877	27.781	0	72	72	2	1	-10921639	113.619	109	64	184	2386	31.965	2.000	0.102	0.657
ID486157	486157	17	61.503	20.345	27.288	0	72	72	2	1	-10921639	199.714	198	142	255	4194	31.399	4.800	0.157	1.727
ID486156	486156	25	53.095	26.861	22.485	0	72	72	2	1	-10921639	220.333	224	156	255	4627	32.572	4.800	0.125	1.503
ID486155	486155	19	44.442	28.993	19.830	0	72	72	2	1	-10921639	188.381	190	131	255	3956	35.591	4.800	0.121	1.145
ID486154	486154	23	42.165	7.982	15.479	0	72	72	2	1	-10921639	149.095	154	92	196	3131	33.192	7.600	0.140	1.104
ID486153	486153	30	36.297	9.891	12.385	0	72	72	2	1	-10921639	148.619	154	81	212	3121	36.583	7.600	0.085	0.635
ID486152	486152	24	42.668	19.725	11.102	0	72	72	2	1	-10921639	153.667	170	84	210	3227	45.092	2.000	0.095	0.592
ID486159	486159	24	44.079	19.924	11.101	0	73	73	2	1	-10921639	151.762	154	72	224	3187	41.768	2.000	0.100	0.661
ID486163	486163	17	58.797	20.691	26.363	0	73	73	2	1	-10921639	201.095	193	142	255	4223	33.414	6.308	0.140	1.477
ID486162	486162	25	59.907	28.115	21.720	0	73	73	2	1	-10921639	207.190	229	112	255	4351	43.733	4.800	0.143	1.186
ID486161	486161	19	60.116	28.943	20.305	0	73	73	2	1	-10921639	195.238	198	106	252	4100	40.131	4.800	0.170	1.416
ID486160	486160	23	45.272	8.491	15.112	0	73	73	2	1	-10921639	156.762	165	70	221	3292	40.301	4.800	0.159	1.066
ID486143	486143	17	63.099	20.485	26.278	0	74	74	2	1	-10921639	211.238	201	170	255	4436	31.032	4.800	0.157	1.851
ID486142	486142	25	40.156	26.886	22.625	0	74	74	2	1	-10921639	189.286	198	92	255	3975	44.380	4.800	0.095	0.737
ID486141	486141	19	66.886	29.143	19.237	0	74	74	2	1	-10921639	184.810	190	92	255	3881	42.475	4.800	0.173	1.282
ID486140	486140	27	39.211	15.082	17.200	0	74	74	2	1	-10921639	208.286	207	170	255	4374	26.614	2.000	0.084	1.212
ID486139	486139	23	37.533	9.649	13.158	0	74	74	2	1	-10921639	178.143	170	131	226	3741	25.672	4.800	0.108	1.349
ID486138	486138	24	45.622	19.527	11.015	0	74	74	2	1	-10921639	162.095	179	86	226	3404	44.201	2.000	0.124	0.808
ID486167	486167	19	57.037	28.891	19.306	0	75	75	2	1	-10921639	176.095	176	103	255	3698	46.734	7.600	0.132	0.879
ID486166	486166	27	41.311	14.935	17.739	0	75	75	2	1	-10921639	197.762	196	145	255	4153	30.525	2.000	0.088	1.050
ID486165	486165	29	48.803	7.818	15.802	0	75	75	2	1	-10921639	149.048	148	92	215	3130	36.873	7.600	0.128	0.918
ID486164	486164	24	43.399	17.898	10.596	0	75	75	2	1	-10921639	192.095	196	134	246	4034	26.992	7.600	0.119	1.518
ID486170	486170	17	64.546	20.181	26.964	0	75	75	2	1	-10921639	184.667	190	126	255	3878	38.467	4.800	0.169	1.386
ID486169	486169	28	40.776	14.463	26.866	0	75	75	2	1	-10921639	108.333	114	61	198	2275	37.669	2.000	0.131	0.664
ID486168	486168	25	46.159	27.236	22.034	0	75	75	2	1	-10921639	204.286	204	131	255	4290	38.221	7.600	0.095	0.925
ID486175	486175	28	35.429	14.654	27.162	0	76	76	2	1	-10921639	115.333	117	70	159	2422	26.777	2.000	0.110	0.854
ID486174	486174	25	43.692	27.076	22.365	0	76	76	2	1	-10921639	201.810	201	134	255	4238	32.716	7.600	0.086	0.974
ID486173	486173	19	57.438	28.833	19.183	0	76	76	2	1	-10921639	174.905	182	106	240	3673	44.416	2.000	0.135	0.935
ID486172	486172	29	51.941	8.032	15.629	0	76	76	2	1	-10921639	157.619	170	78	212	3310	40.183	7.600	0.136	0.941
ID486171	486171	24	37.199	17.441	10.562	0	76	76	2	1	-10921639	177.000	176	140	255	3717	28.162	2.000	0.062	0.733
ID486176	486176	17	66.140	20.756	26.808	0	76	76	2	1	-10921639	183.619	190	117	255	3856	43.656	3.200	0.171	1.230
ID486196	486196	17	73.693	20.521	26.910	0	77	77	2	1	-10921639	190.238	187	109	255	3995	44.908	2.000	0.180	1.292
ID486195	486195	28	39.982	14.966	27.031	0	77	77	2	1	-10921639	114.190	112	61	215	2398	37.753	2.000	0.094	0.522
ID486194	486194	19	74.549	29.117	19.814	0	77	77	2	1	-10921639	196.524	184	114	255	4127	46.700	7.600	0.182	1.298
ID486193	486193	29	46.138	7.517	14.997	0	77	77	2	1	-10921639	162.905	168	98	212	3421	26.879	4.800	0.151	1.593
ID486192	486192	24	55.694	17.928	10.105	0	77	77	2	1	-10921639	176.667	179	95	235	3710	36.780	2.000	0.146	1.226
ID486183	486183	17	53.455	20.850	27.337	0	78	78	2	1	-10921639	167.905	162	117	246	3526	37.462	2.000	0.125	0.996
ID486182	486182	19	55.707	28.673	20.113	0	78	78	2	1	-10921639	184.095	190	123	238	3866	37.380	4.800	0.155	1.320
ID486181	486181	None	42.844	21.313	19.190	0	78	78	2	1	-10921639	201.524	198	151	252	4232	32.295	2.000	0.081	0.933
ID486180	486180	29	35.025	8.224	15.608	0	78	78	2	1	-10921639	143.095	148	95	187	3005	31.812	4.800	0.099	0.810
ID486179	486179	31	43.265	20.852	12.253	0	78	78	2	1	-10921639	167.619	179	89	235	3520	41.954	2.000	0.104	0.755
ID486178	486178	32	36.390	10.305	11.594	0	78	78	2	1	-10921639	155.095	159	92	198	3257	30.690	2.000	0.090	0.839
ID486177	486177	24	40.148	17.741	10.159	0	78	78	2	1	-10921639	161.286	168	89	235	3387	37.731	4.800	0.131	0.989
ID486199	486199	31	45.843	21.143	13.042	0	79	79	2	1	-10921639	184.476	193	103	255	3874	41.007	2.000	0.111	0.896
ID486198	486198	32	40.650	10.820	10.680	0	79	79	2	1	-10921639	168.667	168	106	215	3542	27.451	4.800	0.118	1.295
ID486197	486197	24	44.711	17.340	10.433	0	79	79	2	1	-10921639	158.429	154	89	238	3327	39.773	2.000	0.113	0.809
ID486203	486203	17	65.588	20.590	27.687	0	79	79	2	1	-10921639	180.429	184	106	252	3789	44.483	2.000	0.162	1.129
ID486202	486202	19	68.610	28.697	19.909	0	79	79	2	1	-10921639	193.095	198	106	255	4055	47.323	4.800	0.187	1.287
ID486201	486201	33	36.896	12.895	18.642	0	79	79	2	1	-10921639	177.714	198	114	221	3732	36.685	2.000	0.086	0.767
ID486200	486200	29	38.817	7.989	15.564	0	79	79	2	1	-10921639	159.952	165	100	221	3359	36.163	6.368	0.096	0.778
ID486191	486191	17	77.243	20.861	27.823	0	80	80	2	1	-10921639	182.667	179	95	255	3836	46.438	2.000	0.203	1.329
ID486190	486190	35	45.730	28.007	21.571	0	80	80	2	1	-10921639	167.381	165	112	238	3515	37.956	2.000	0.105	0.835
ID486189	486189	49	41.430	20.487	19.907	0	80	80	2	1	-10921639	193.095	187	142	255	4055	32.160	7.600	0.059	0.670
ID486188	486188	19	49.006	29.066	19.154	0	80	80	2	1	-10921639	167.333	173	103	229	3514	36.677	6.133	0.132	1.064
ID486187	486187	33	41.857	13.038	18.971	0	80	80	2	1	-10921639	172.952	187	98	212	3632	39.623	2.000	0.112	0.880
ID486186	486186	29	50.596	7.575	14.903	0	80	80	2	1	-10921639	169.619	168	117	224	3562	28.237	7.600	0.140	1.471
ID486185	486185	31	59.666	21.321	13.308	0	80	80	2	1	-10921639	178.905	176	98	255	3757	42.453	2.000	0.136	1.012
ID486184	486184	32	38.473	11.490	9.748	0	80	80	2	1	-10921639	137.429	148	56	193	2886	37.448	6.326	0.104	0.692
ID486227	486227	17	54.101	20.975	28.351	0	81	81	2	1	-10921639	174.190	170	128	232	3658	30.526	3.200	0.130	1.312
ID486226	486226	34	41.238	15.250	26.515	0	81	81	2	1	-10921639	128.810	123	70	210	2705	40.634	2.000	0.118	0.672
ID486225	486225	35	42.312	29.567	20.655	0	81	81	2	1	-10921639	164.714	168	98	224	3459	36.772	6.323	0.131	1.039
ID486224	486224	49	42.386	20.294	19.433	0	81	81	2	1	-10921639	212.286	218	170	249	4458	27.130	4.800	0.087	1.254
ID486223	486223	33	35.311	13.975	19.049	0	81	81	2	1	-10921639	175.714	176	120	221	3690	30.494	2.000	0.087	0.918
ID486222	486222	19	38.109	28.861	18.373	0	81	81	2	1	-10921639	161.429	168	103	212	3390	34.248	7.600	0.106	0.904
ID486221	486221	29	60.626	7.880	14.850	0	81	81	2	1	-10921639	168.238	165	117	249	3533	36.629	2.000	0.145	1.166
ID486220	486220	31	53.325	21.587	13.738	0	81	81	2	1	-10921639	177.238	179	84	255	3722	48.079	2.000	0.106	0.704
ID486219	486219	24	38.533	17.229	11.116	0	81	81	2	1	-10921639	159.095	156	100	255	3341	35.194	6.372	0.081	0.678
ID486218	486218	32	48.641	11.061	10.073	0	81	81	2	1	-10921639	153.143	151	89	204	3216	36.129	3.200	0.140	1.041
ID486210	486210	17	38.983	20.925	27.754	0	82	82	2	1	-10921639	155.190	162	112	207	3259	28.870	7.600	0.117	1.130
ID486209	486209	34	51.361	15.049	26.489	0	82	82	2	1	-10921639	132.619	126	78	252	2785	44.979	2.000	0.160	0.815
ID486208	486208	35	55.741	29.669	20.402	0	82	82	2	1	-10921639	158.905	156	89	255	3337	43.254	7.600	0.139	0.897
ID486207	486207	33	37.912	14.946	18.712	0	82	82	2	1	-10921639	183.952	182	131	255	3863	30.683	4.800	0.098	1.068
ID486206	486206	29	51.768	7.917	14.910	0	82	82	2	1	-10921639	144.143	142	81	226	3027	39.255	2.000	0.122	0.800
ID486205	486205	31	40.510	21.203	13.026	0	82	82	2	1	-10921639	158.333	156	92	221	3325	35.609	2.000	0.077	0.639
ID486204	486204	24	42.676	17.111	11.357	0	82	82	2	1	-10921639	145.286	137	92	235	3051	39.553	2.000	0.075	0.512
ID486215	486215	35	52.739	29.895	20.382	0	83	83	2	1	-10921639	168.524	165	112	246	3539	37.290	4.800	0.152	1.192
ID486214	486214	38	36.758	18.232	19.736	0	83	83	2	1	-10921639	187.952	184	134	255	3947	36.062	7.600	0.066	0.648
ID486213	486213	36	43.029	20.874	16.534	0	83	83	2	1	-10921639	207.238	210	159	255	4352	32.708	2.000	0.077	0.907
ID486212	486212	29	43.646	8.089	15.203	0	83	83	2	1	-10921639	146.810	154	70	212	3083	35.162	3.200	0.139	1.021
ID486211	486211	24	40.709	17.333	11.479	0	83	83	2	1	-10921639	152.619	142	89	249	3205	41.192	2.000	0.085	0.581
ID486217	486217	17	55.341	20.085	27.523	0	83	83	2	1	-10921639	167.810	173	70	224	3524	43.164	2.000	0.165	1.102
ID486216	486216	34	40.958	15.196	26.616	0	83	83	2	1	-10921639	114.905	109	53	210	2413	42.640	2.000	0.103	0.505
ID486247	486247	36	43.836	21.385	15.422	0	84	84	2	1	-10921639	196.810	196	142	255	4133	36.330	3.200	0.089	0.886
ID486246	486246	29	50.651	8.093	14.414	0	84	84	2	1	-10921639	155.286	165	81	235	3261	40.084	2.000	0.128	0.880
ID486245	486245	24	45.871	17.153	10.842	0	84	84	2	1	-10921639	155.476	145	112	246	3265	34.584	2.000	0.081	0.672
ID486251	486251	17	59.493	21.042	27.871	0	84	84	2	1	-10921639	167.048	170	112	226	3508	35.757	2.000	0.153	1.241
ID486250	486250	34	55.615	14.967	26.998	0	84	84	2	1	-10921639	127.571	117	64	252	2679	42.703	2.000	0.149	0.774
ID486249	486249	35	59.367	28.859	21.102	0	84	84	2	1	-10921639	188.381	190	137	235	3956	33.316	4.800	0.160	1.562
ID486248	486248	38	46.480	18.133	19.364	0	84	84	2	1	-10921639	220.714	224	179	255	4635	28.834	4.800	0.104	1.443
ID486255	486255	35	61.588	29.716	20.708	0	85	85	2	1	-10921639	176.714	173	100	255	3711	45.088	6.325	0.167	1.119
ID486254	486254	36	49.915	21.116	15.609	0	85	85	2	1	-10921639	212.571	224	156	255	4464	34.165	2.000	0.099	1.119
ID486253	486253	37	36.099	11.130	11.507	0	85	85	2	1	-10921639	172.048	170	114	221	3613	28.113	7.600	0.100	1.117
ID486252	486252	24	44.136	17.120	10.911	0	85	85	2	1	-10921639	153.952	142	114	255	3233	33.260	2.000	0.084	0.720
ID486257	486257	17	55.013	20.702	28.104	0	85	85	2	1	-10921639	165.762	176	109	235	3481	34.583	2.000	0.148	1.235
ID486256	486256	34	45.945	14.713	26.799	0	85	85	2	1	-10921639	129.952	128	75	201	2729	34.803	2.000	0.130	0.860
ID486244	486244	17	62.729	20.262	27.964	0	86	86	2	1	-10921639	169.190	170	103	238	3553	37.010	2.000	0.167	1.310
ID486243	486243	34	52.252	14.669	26.575	0	86	86	2	1	-10921639	137.524	131	72	255	2888	44.757	2.000	0.113	0.624
ID486242	486242	35	45.633	28.278	22.057	0	86	86	2	1	-10921639	178.905	176	109	224	3757	26.506	4.800	0.124	1.488
ID486241	486241	38	42.732	16.825	19.396	0	86	86	2	1	-10921639	221.810	221	182	255	4658	26.936	4.800	0.097	1.453
ID486240	486240	36	38.089	19.761	18.166	0	86	86	2	1	-10921639	223.667	229	165	255	4697	28.668	2.000	0.067	0.977
ID486239	486239	29	53.728	7.779	15.158	0	86	86	2	1	-10921639	169.952	170	95	255	3569	36.540	2.000	0.128	1.059
ID486238	486238	24	38.127	17.116	11.322	0	86	86	2	1	-10921639	161.429	154	84	255	3390	40.288	2.000	0.042	0.324
ID486237	486237	37	38.788	11.281	10.888	0	86	86	2	1	-10921639	164.095	173	86	212	3446	34.274	4.800	0.113	0.974
ID486231	486231	29	41.288	8.675	15.597	0	87	87	2	1	-10921639	181.524	184	123	238	3812	32.253	7.600	0.110	1.119
ID486230	486230	45	37.091	22.343	14.532	0	87	87	2	1	-10921639	210.286	212	156	255	4416	22.883	4.800	0.092	1.551
ID486229	486229	None	42.001	11.123	14.055	0	87	87	2	1	-10921639	195.429	187	162	246	4104	27.073	6.117	0.089	1.183
ID486228	486228	24	38.961	17.102	11.308	0	87	87	2	1	-10921639	164.000	156	95	252	3444	34.509	2.000	0.079	0.698
ID486236	486236	17	39.019	20.062	28.265	0	87	87	2	1	-10921639	151.286	159	109	187	3177	25.556	7.600	0.118	1.249
ID486235	486235	34	64.524	14.844	26.497	0	87	87	2	1	-10921639	146.048	142	81	255	3067	42.725	2.000	0.181	1.049
ID486234	486234	35	55.431	29.742	21.285	0	87	87	2	1	-10921639	180.857	179	109	255	3798	40.317	7.600	0.150	1.173
ID486233	486233	38	40.126	16.993	18.804	0	87	87	2	1	-10921639	222.619	229	165	255	4675	25.415	4.800	0.082	1.320
ID486232	486232	None	37.390	13.111	19.296	0	87	87	2	1	-10921639	179.619	198	98	224	3772	36.653	3.200	0.072	0.654
ID486263	486263	34	55.480	15.147	26.762	0	88	88	2	1	-10921639	124.333	120	53	249	2611	48.508	2.000	0.134	0.605
ID486262	486262	35	48.532	27.252	22.364	0	88	88	2	1	-10921639	188.333	184	140	255	3955	28.331	2.000	0.104	1.249
ID486261	486261	38	39.987	19.000	19.000	0	88	88	2	1	-10921639	229.667	235	162	255	4823	25.885	6.251	0.098	1.585
ID486260	486260	29	47.819	9.573	14.847	0	88	88	2	1	-10921639	200.762	204	159	240	4216	25.010	4.800	0.139	1.954
ID486259	486259	45	55.120	21.000	11.897	0	88	88	2	1	-10921639	190.762	196	112	255	4006	39.749	2.000	0.113	0.973
ID486258	486258	24	49.950	17.179	10.614	0	88	88	2	1	-10921639	182.190	173	137	255	3826	32.683	2.000	0.103	1.044
ID486264	486264	17	43.879	20.064	27.853	0	88	88	2	1	-10921639	149.667	145	86	229	3143	34.478	2.000	0.117	0.912
ID486278	486278	17	49.453	19.475	27.971	0	89	89	2	1	-10921639	161.571	159	86	226	3393	40.437	2.000	0.090	0.660
ID486277	486277	34	52.574	14.569	26.826	0	89	89	2	1	-10921639	136.619	134	78	255	2869	39.926	2.000	0.112	0.689
ID486276	486276	35	56.913	28.428	22.052	0	89	89	2	1	-10921639	204.476	201	131	255	4294	34.088	4.800	0.129	1.373
ID486275	486275	39	44.192	14.144	20.170	0	89	89	2	1	-10921639	206.143	221	142	255	4329	34.302	4.800	0.108	1.175
ID486274	486274	29	68.985	7.963	14.866	0	89	89	2	1	-10921639	185.095	184	103	255	3887	43.188	2.000	0.161	1.186
ID486273	486273	24	39.630	17.188	10.824	0	89	89	2	1	-10921639	169.857	168	114	252	3567	32.327	2.000	0.071	0.695
ID486272	486272	17	58.041	20.434	27.697	0	90	90	2	1	-10921639	176.857	165	114	255	3714	42.142	6.375	0.135	1.001
ID486271	486271	34	58.994	14.970	26.918	0	90	90	2	1	-10921639	148.238	140	86	255	3113	42.039	2.000	0.148	0.911
ID486270	486270	35	53.240	27.881	21.973	0	90	90	2	1	-10921639	197.333	207	140	255	4144	34.058	6.357	0.112	1.167
ID486269	486269	39	49.668	13.394	19.730	0	90	90	2	1	-10921639	172.571	173	109	255	3624	41.582	2.000	0.115	0.853
ID486268	486268	None	40.122	16.838	18.051	0	90	90	2	1	-10921639	215.857	210	173	255	4533	28.652	7.600	0.073	1.021
ID486267	486267	29	58.349	7.372	14.773	0	90	90	2	1	-10921639	136.714	131	53	255	2871	50.426	2.000	0.148	0.699
ID486266	486266	None	44.590	20.659	10.963	0	90	90	2	1	-10921639	162.143	170	81	255	3405	42.031	6.060	0.103	0.718
ID486265	486265	24	42.342	17.824	10.944	0	90	90	2	1	-10921639	174.952	170	109	255	3674	36.812	2.000	0.093	0.806
ID486279	486279	29	68.454	7.716	14.854	0	91	91	2	1	-10921639	161.905	159	98	255	3400	41.927	2.000	0.174	1.146
ID486283	486283	17	60.157	20.447	27.890	0	91	91	2	1	-10921639	181.286	179	128	255	3807	39.569	2.000	0.130	1.053
ID486282	486282	34	67.512	14.794	26.953	0	91	91	2	1	-10921639	163.286	156	81	255	3429	42.229	2.000	0.159	1.059
ID486281	486281	35	52.481	29.127	21.143	0	91	91	2	1	-10921639	198.429	204	137	249	4167	31.343	4.800	0.142	1.575
ID486280	486280	39	56.314	13.470	19.257	0	91	91	2	1	-10921639	201.143	207	137	255	4224	41.674	4.800	0.133	1.135
ID486290	486290	17	64.394	20.850	28.455	0	92	92	2	1	-10921639	196.429	190	134	255	4125	38.535	2.000	0.150	1.326
ID486289	486289	34	73.594	14.929	26.934	0	92	92	2	1	-10921639	168.762	170	89	255	3544	46.182	2.000	0.175	1.088
ID486288	486288	35	60.798	28.344	22.364	0	92	92	2	1	-10921639	220.810	215	173	255	4637	26.453	4.800	0.141	2.058
ID486287	486287	39	42.040	12.375	19.873	0	92	92	2	1	-10921639	153.286	148	86	240	3219	47.300	2.000	0.059	0.361
ID486286	486286	29	61.664	7.870	14.946	0	92	92	2	1	-10921639	163.190	159	92	255	3427	42.341	2.000	0.148	0.993
ID486285	486285	40	37.456	19.637	11.248	0	92	92	2	1	-10921639	168.143	193	106	226	3531	40.933	6.348	0.103	0.770
ID486284	486284	24	40.696	17.406	11.368	0	92	92	2	1	-10921639	178.857	190	98	255	3756	42.794	2.000	0.066	0.520
ID486295	486295	39	43.355	13.845	18.678	0	93	93	2	1	-10921639	195.810	193	114	255	4112	40.684	2.000	0.080	0.712
ID486294	486294	29	73.199	7.711	15.046	0	93	93	2	1	-10921639	165.714	162	109	255	3480	41.584	2.000	0.185	1.243
ID486293	486293	41	52.170	11.116	11.731	0	93	93	2	1	-10921639	183.238	187	109	232	3848	35.630	7.600	0.115	1.062
ID486292	486292	40	40.782	20.149	10.814	0	93	93	2	1	-10921639	171.524	187	86	218	3602	36.159	6.404	0.106	0.906
ID486291	486291	24	36.642	17.161	11.295	0	93	93	2	1	-10921639	175.571	179	86	255	3687	44.443	2.000	0.046	0.346
ID486298	486298	17	65.187	20.504	28.347	0	93	93	2	1	-10921639	198.000	207	131	255	4158	36.318	4.800	0.182	1.675
ID486297	486297	34	66.843	14.765	26.955	0	93	93	2	1	-10921639	163.000	162	95	255	3423	42.044	2.000	0.151	1.015
ID486296	486296	35	48.909	28.051	22.174	0	93	93	2	1	-10921639	208.048	212	140	255	4369	30.051	7.600	0.103	1.291
ID486305	486305	17	64.165	20.765	28.664	0	94	94	2	1	-10921639	188.190	176	106	255	3952	44.087	4.800	0.156	1.152
ID486304	486304	34	66.105	14.774	27.136	0	94	94	2	1	-10921639	153.619	156	72	255	3226	48.885	2.000	0.135	0.748
ID486303	486303	35	57.258	27.972	22.565	0	94	94	2	1	-10921639	201.667	207	134	255	4235	38.075	4.800	0.138	1.287
ID486302	486302	39	41.448	12.442	20.043	0	94	94	2	1	-10921639	159.810	182	84	221	3356	42.803	7.600	0.086	0.589
ID486301	486301	29	56.516	7.808	15.102	0	94	94	2	1	-10921639	161.238	162	103	235	3386	36.555	2.000	0.142	1.098
ID486300	486300	24	37.560	17.026	11.741	0	94	94	2	1	-10921639	198.571	204	128	255	4170	34.400	2.000	0.060	0.654
ID486299	486299	41	51.017	11.369	11.707	0	94	94	2	1	-10921639	187.143	184	120	255	3930	36.730	7.600	0.115	1.051
ID486335	486335	17	47.809	20.239	28.584	0	95	95	2	1	-10921639	178.619	179	114	255	3751	35.309	4.800	0.150	1.323
ID486334	486334	34	72.603	14.979	26.931	0	95	95	2	1	-10921639	157.476	145	84	255	3307	46.309	2.000	0.174	1.010
ID486333	486333	35	52.400	27.896	21.976	0	95	95	2	1	-10921639	201.714	198	140	255	4236	38.363	7.600	0.116	1.091
ID486332	486332	39	47.793	12.174	19.963	0	95	95	2	1	-10921639	152.381	145	95	232	3200	44.694	2.000	0.102	0.632
ID486331	486331	29	59.616	7.858	15.169	0	95	95	2	1	-10921639	145.429	134	89	207	3054	35.788	7.600	0.179	1.233
ID486330	486330	24	40.287	16.717	11.482	0	95	95	2	1	-10921639	183.571	176	106	255	3855	46.020	2.000	0.073	0.540
ID486329	486329	41	61.152	11.267	11.071	0	95	95	2	1	-10921639	172.667	182	86	243	3626	46.593	4.800	0.156	0.998
ID486320	486320	17	62.255	20.369	28.560	0	96	96	2	1	-10921639	187.857	193	86	255	3945	51.645	4.800	0.158	0.994
ID486319	486319	34	64.366	14.784	26.737	0	96	96	2	1	-10921639	154.381	162	72	255	3242	51.341	2.000	0.154	0.803
ID486318	486318	35	56.660	28.125	22.172	0	96	96	2	1	-10921639	220.952	224	170	255	4640	30.403	4.800	0.128	1.649
ID486317	486317	None	55.893	29.032	19.795	0	96	96	2	1	-10921639	201.429	204	120	255	4230	42.264	4.800	0.134	1.127
ID486316	486316	39	36.524	12.533	20.271	0	96	96	2	1	-10921639	166.762	173	100	210	3502	32.708	2.000	0.092	0.862
ID486315	486315	29	58.151	7.778	15.724	0	96	96	2	1	-10921639	146.143	137	100	212	3069	33.263	2.000	0.176	1.316
ID486314	486314	24	43.590	17.282	11.179	0	96	96	2	1	-10921639	172.571	170	100	255	3624	40.963	2.000	0.076	0.593
ID486313	486313	41	65.241	11.527	10.752	0	96	96	2	1	-10921639	186.286	190	114	255	3912	34.605	4.800	0.175	1.602
ID486311	486311	34	63.630	14.946	27.219	0	97	97	2	1	-10921639	150.333	145	92	255	3157	42.532	2.000	0.158	0.967
ID486310	486310	35	51.386	27.735	22.239	0	97	97	2	1	-10921639	212.857	207	145	255	4470	32.688	4.800	0.116	1.356
ID486309	486309	39	44.772	12.503	20.174	0	97	97	2	1	-10921639	168.429	173	114	212	3537	31.885	2.000	0.113	1.071
ID486308	486308	29	42.526	7.569	15.906	0	97	97	2	1	-10921639	134.333	140	95	182	2821	22.896	4.800	0.159	1.611
ID486307	486307	24	37.275	17.467	11.579	0	97	97	2	1	-10921639	181.286	182	126	246	3807	30.539	2.000	0.062	0.691
ID486306	486306	41	43.544	12.040	9.993	0	97	97	2	1	-10921639	147.952	156	70	196	3107	32.893	4.800	0.159	1.234
ID486312	486312	17	53.851	20.886	28.694	0	97	97	2	1	-10921639	177.714	182	106	246	3732	38.114	4.800	0.159	1.278
ID486343	486343	17	65.367	20.169	28.138	0	98	98	2	1	-10921639	188.667	190	131	255	3962	40.925	2.000	0.152	1.217
ID486342	486342	34	60.046	15.207	26.989	0	98	98	2	1	-10921639	150.952	134	89	255	3170	46.351	2.000	0.147	0.835
ID486341	486341	35	57.356	27.891	22.839	0	98	98	2	1	-10921639	189.429	190	120	255	3978	41.793	2.000	0.120	0.971
ID486340	486340	39	43.569	12.685	20.198	0	98	98	2	1	-10921639	167.810	168	109	235	3524	33.747	2.000	0.095	0.864
ID486339	486339	None	43.053	30.013	18.992	0	98	98	2	1	-10921639	154.714	156	89	215	3249	38.651	2.000	0.109	0.787
ID486338	486338	29	58.676	7.902	15.585	0	98	98	2	1	-10921639	138.333	126	78	221	2905	41.380	2.000	0.154	0.894
ID486337	486337	24	53.273	17.235	11.261	0	98	98	2	1	-10921639	168.905	168	81	255	3547	49.613	2.000	0.084	0.527
ID486336	486336	41	48.594	12.198	10.418	0	98	98	2	1	-10921639	148.095	162	61	212	3110	43.904	2.000	0.154	0.901
ID486327	486327	34	48.050	14.681	26.715	0	99	99	2	1	-10921639	151.000	154	81	255	3171	42.019	2.000	0.095	0.623
ID486326	486326	35	57.125	27.566	22.325	0	99	99	2	1	-10921639	201.857	204	114	255	4239	39.694	4.800	0.140	1.252
ID486325	486325	39	35.589	12.431	20.585	0	99	99	2	1	-10921639	151.714	148	103	218	3186	35.009	7.600	0.093	0.738
ID486324	486324	None	35.912	15.264	17.209	0	99	99	2	1	-10921639	194.667	207	134	238	4088	33.082	7.600	0.065	0.717
ID486323	486323	29	42.869	7.500	15.680	0	99	99	2	1	-10921639	133.143	137	78	201	2796	33.072	4.800	0.166	1.148
ID486322	486322	24	45.086	17.572	11.465	0	99	99	2	1	-10921639	171.905	170	100	255	3610	45.441	2.000	0.089	0.617
ID486321	486321	41	58.062	11.198	10.692	0	99	99	2	1	-10921639	172.476	176	106	229	3622	35.920	4.800	0.169	1.386
ID486328	486328	17	68.163	20.304	28.523	0	99	99	2	1	-10921639	195.810	190	106	255	4112	52.700	2.000	0.166	1.059
ID486350	486350	17	63.084	20.491	28.572	0	100	100	2	1	-10921639	204.286	201	109	255	4290	48.287	2.000	0.150	1.105
ID486349	486349	34	65.153	15.134	27.024	0	100	100	2	1	-10921639	180.000	176	92	255	3780	50.226	2.000	0.145	0.908
ID486348	486348	35	57.424	28.727	21.842	0	100	100	2	1	-10921639	201.143	221	98	255	4224	53.167	4.800	0.139	0.926
ID486347	486347	29	44.852	7.681	15.565	0	100	100	2	1	-10921639	154.524	154	106	221	3245	29.279	2.000	0.122	1.151
ID486346	486346	24	41.615	17.278	11.839	0	100	100	2	1	-10921639	197.143	193	134	255	4140	34.404	2.000	0.057	0.620
ID486345	486345	42	36.519	20.782	11.164	0	100	100	2	1	-10921639	159.857	173	84	218	3357	38.730	2.000	0.083	0.634
ID486344	486344	41	63.022	11.796	10.702	0	100	100	2	1	-10921639	204.619	210	151	255	4297	29.299	4.800	0.183	2.161
ID486359	486359	29	40.598	7.858	15.504	0	101	101	2	1	-10921639	146.333	142	100	198	3073	28.510	2.000	0.128	1.162
ID486358	486358	24	45.880	17.263	11.685	0	101	101	2	1	-10921639	190.048	187	148	255	3991	32.782	2.000	0.077	0.828
ID486357	486357	42	37.535	20.850	10.921	0	101	101	2	1	-10921639	147.238	154	75	210	3092	36.996	2.000	0.070	0.519
ID486356	486356	41	52.004	11.263	10.982	0	101	101	2	1	-10921639	167.667	165	92	232	3521	37.859	4.800	0.166	1.263
ID486363	486363	17	57.853	21.001	28.397	0	101	101	2	1	-10921639	208.143	207	140	255	4371	31.181	4.800	0.131	1.545
ID486362	486362	34	52.897	15.048	27.361	0	101	101	2	1	-10921639	158.429	156	98	255	3327	42.571	2.000	0.101	0.682
ID486361	486361	35	51.185	27.994	22.123	0	101	101	2	1	-10921639	208.095	218	142	255	4370	31.867	4.800	0.128	1.479
ID486360	486360	39	40.634	12.589	20.423	0	101	101	2	1	-10921639	182.762	176	128	249	3838	32.633	2.000	0.095	0.969
ID486370	486370	17	45.363	21.589	28.016	0	102	102	2	1	-10921639	185.857	187	106	255	3903	41.395	7.600	0.098	0.801
ID486369	486369	34	48.303	14.986	27.092	0	102	102	2	1	-10921639	167.810	162	106	255	3524	39.500	2.000	0.102	0.786
ID486368	486368	39	36.164	13.135	20.232	0	102	102	2	1	-10921639	169.286	168	114	226	3555	31.153	7.600	0.075	0.762
ID486367	486367	67	49.142	28.967	19.137	0	102	102	2	1	-10921639	186.762	190	117	255	3922	39.291	4.800	0.136	1.136
ID486366	486366	29	42.847	8.014	15.627	0	102	102	2	1	-10921639	140.048	134	95	196	2941	30.321	2.000	0.130	1.062
ID486365	486365	24	37.417	16.870	11.357	0	102	102	2	1	-10921639	181.667	182	117	252	3815	38.641	2.000	0.078	0.683
ID486364	486364	41	51.887	12.275	11.123	0	102	102	2	1	-10921639	177.333	176	109	255	3724	37.251	4.800	0.146	1.216
ID486351	486351	41	44.552	12.734	10.836	0	103	103	2	1	-10921639	181.095	184	123	215	3803	25.540	4.800	0.125	1.581
ID486355	486355	17	39.208	21.517	28.049	0	103	103	2	1	-10921639	180.857	176	123	252	3798	33.203	4.000	0.094	0.934
ID486354	486354	34	50.618	14.947	27.242	0	103	103	2	1	-10921639	165.619	156	114	255	3478	36.748	2.000	0.093	0.766
ID486353	486353	67	39.714	30.119	19.168	0	103	103	2	1	-10921639	158.952	168	98	207	3338	33.968	4.800	0.116	0.973
ID486352	486352	24	41.511	17.499	11.533	0	103	103	2	1	-10921639	196.905	193	148	255	4135	32.207	6.313	0.073	0.834
ID486371	486371	24	47.719	16.864	11.390	0	104	104	2	1	-10921639	185.524	179	100	255	3896	43.560	2.000	0.091	0.710
ID486373	486373	34	46.651	14.985	27.121	0	104	104	2	1	-10921639	156.238	156	100	255	3281	39.088	7.600	0.089	0.654
ID486372	486372	43	42.990	28.439	21.825	0	104	104	2	1	-10921639	195.810	198	131	255	4112	30.347	4.800	0.094	1.113
ID486379	486379	34	46.696	15.004	27.136	0	105	105	2	1	-10921639	138.000	131	75	255	2898	41.797	2.000	0.090	0.543
ID486378	486378	43	37.247	28.096	21.952	0	105	105	2	1	-10921639	176.524	168	112	224	3707	28.963	4.800	0.095	1.060
ID486381	486381	34	58.714	15.160	26.939	0	106	106	2	1	-10921639	152.571	151	75	255	3204	45.052	2.000	0.137	0.817
ID486380	486380	43	47.323	28.810	20.744	0	106	106	2	1	-10921639	187.857	198	95	255	3945	40.037	4.800	0.147	1.200
ID486375	486375	43	46.978	29.181	19.458	0	107	107	2	1	-10921639	162.619	165	81	243	3415	42.506	6.328	0.099	0.688
ID486374	486374	None	35.408	7.791	15.351	0	107	107	2	1	-10921639	127.381	131	75	168	2675	27.171	7.600	0.110	0.926
ID486377	486377	None	41.897	21.860	28.646	0	107	107	2	1	-10921639	154.857	151	86	229	3252	40.080	6.394	0.105	0.734
ID486376	486376	34	50.140	15.367	27.191	0	107	107	2	1	-10921639	148.429	154	61	243	3117	44.932	2.000	0.113	0.671
ID486383	486383	43	45.181	28.358	20.408	0	108	108	2	1	-10921639	193.905	198	137	246	4072	28.587	6.275	0.120	1.457
ID486382	486382	None	35.546	17.672	11.215	0	108	108	2	1	-10921639	163.238	165	86	238	3428	37.619	2.000	0.086	0.690
ID486384	486384	34	54.516	15.281	27.191	0	108	108	2	1	-10921639	151.286	148	84	249	3177	44.305	2.000	0.121	0.738
ID486395	486395	44	39.533	21.073	28.223	0	109	109	2	1	-10921639	179.048	184	112	232	3760	26.916	6.279	0.110	1.321
ID486394	486394	34	44.271	15.003	27.318	0	109	109	2	1	-10921639	142.190	140	78	215	2986	32.628	2.000	0.115	0.901
ID486393	486393	43	39.770	29.423	19.171	0	109	109	2	1	-10921639	151.381	162	98	204	3179	27.999	4.800	0.131	1.253
ID486388	486388	44	35.490	21.358	28.250	0	110	110	2	1	-10921639	157.905	156	106	210	3316	29.514	2.000	0.085	0.837
ID486387	486387	34	46.034	15.186	27.106	0	110	110	2	1	-10921639	131.286	131	78	235	2757	39.539	2.000	0.113	0.673
ID486386	486386	43	40.172	29.052	19.730	0	110	110	2	1	-10921639	153.333	159	86	207	3220	34.152	4.800	0.119	0.957
ID486385	486385	None	37.725	16.565	19.273	0	110	110	2	1	-10921639	178.905	168	145	252	3757	29.529	2.000	0.055	0.632
ID486391	486391	34	41.292	15.186	26.961	0	111	111	2	1	-10921639	130.952	137	61	215	2750	39.268	7.600	0.102	0.620
ID486390	486390	43	36.279	28.917	19.821	0	111	111	2	1	-10921639	147.381	154	84	196	3095	33.595	6.353	0.119	0.936
ID486389	486389	None	41.960	22.286	19.783	0	111	111	2	1	-10921639	199.143	193	142	255	4182	35.335	2.000	0.056	0.600
ID486392	486392	44	52.787	21.078	28.156	0	111	111	2	1	-10921639	173.667	168	117	232	3647	31.018	4.800	0.145	1.421
ID486398	486398	44	53.156	21.726	27.945	0	112	112	2	1	-10921639	175.143	176	100	238	3678	36.545	4.800	0.151	1.254
ID486397	486397	34	49.873	15.268	27.139	0	112	112	2	1	-10921639	138.143	148	70	224	2901	41.213	2.000	0.127	0.754
ID486396	486396	43	45.987	28.839	19.040	0	112	112	2	1	-10921639	153.095	159	81	210	3215	38.117	3.200	0.126	0.899
ID486399	486399	None	35.299	17.191	11.565	0	113	113	2	1	-10921639	173.714	168	128	255	3648	33.547	2.000	0.068	0.663
ID486401	486401	34	52.794	15.177	27.202	0	113	113	2	1	-10921639	134.714	140	61	221	2829	45.568	2.000	0.123	0.648
ID486400	486400	43	48.715	28.336	19.372	0	113	113	2	1	-10921639	191.000	190	126	238	4011	30.053	6.245	0.137	1.528
ID486403	486403	43	39.215	28.491	19.645	0	114	114	2	1	-10921639	177.190	179	128	215	3721	24.999	4.800	0.124	1.560
ID486402	486402	None	36.492	12.648	20.424	0	114	114	2	1	-10921639	152.571	140	109	218	3204	30.089	2.000	0.081	0.763
ID486404	486404	34	41.289	15.385	26.982	0	114	114	2	1	-10921639	115.429	120	44	207	2424	41.713	7.600	0.117	0.582
ID486407	486407	43	38.622	29.082	19.434	0	115	115	2	1	-10921639	151.143	148	75	207	3174	36.570	4.800	0.124	0.914
ID486406	486406	None	36.965	16.745	10.828	0	115	115	2	1	-10921639	151.524	151	109	215	3182	27.012	6.051	0.090	0.928
ID486405	486405	None	36.386	12.911	9.875	0	115	115	2	1	-10921639	127.524	134	72	173	2678	28.433	7.600	0.146	1.142
ID486408	486408	46	48.020	21.830	27.433	0	115	115	2	1	-10921639	162.905	159	89	238	3421	33.450	4.800	0.126	1.087
ID486414	486414	46	47.227	21.831	27.815	0	116	116	2	1	-10921639	154.714	159	86	221	3249	39.757	4.800	0.138	0.942
ID486413	486413	None	35.585	15.107	26.890	0	116	116	2	1	-10921639	118.905	120	61	196	2497	35.739	7.600	0.087	0.534
ID486412	486412	47	46.782	12.641	20.438	0	116	116	2	1	-10921639	159.190	154	112	229	3343	30.063	2.000	0.110	1.051
ID486415	486415	None	35.947	20.581	11.178	0	117	117	2	1	-10921639	135.762	145	64	184	2851	34.864	4.800	0.120	0.833
ID486418	486418	46	47.451	21.437	27.985	0	117	117	2	1	-10921639	145.857	148	81	221	3063	35.961	2.000	0.146	1.035
ID486417	486417	47	39.274	12.175	20.366	0	117	117	2	1	-10921639	142.619	145	103	193	2995	24.340	4.800	0.132	1.366
ID486416	486416	43	40.548	28.852	19.160	0	117	117	2	1	-10921639	150.143	148	92	210	3153	34.356	3.200	0.122	0.949
ID486411	486411	46	53.490	21.344	27.776	0	118	118	2	1	-10921639	164.381	165	89	246	3452	44.077	2.000	0.132	0.867
ID486410	486410	43	55.756	28.390	19.039	0	118	118	2	1	-10921639	186.952	184	114	229	3926	33.061	6.284	0.145	1.435
ID486409	486409	48	36.866	17.047	11.122	0	118	118	2	1	-10921639	150.190	140	86	255	3154	36.947	6.071	0.077	0.581
ID486427	486427	48	52.543	17.253	11.166	0	119	119	2	1	-10921639	158.000	145	89	255	3318	41.536	2.000	0.105	0.724
ID486429	486429	46	36.310	21.775	27.345	0	119	119	2	1	-10921639	166.095	168	100	210	3488	29.003	6.333	0.107	1.107
ID486428	486428	43	43.989	28.100	20.096	0	119	119	2	1	-10921639	181.905	176	140	243	3820	31.246	6.343	0.126	1.298
ID486422	486422	46	43.600	21.844	27.734	0	120	120	2	1	-10921639	150.238	162	81	207	3155	38.222	7.600	0.136	0.942
ID486421	486421	None	40.513	15.717	26.966	0	120	120	2	1	-10921639	135.190	134	78	201	2839	37.121	2.000	0.114	0.747
ID486420	486420	43	47.426	28.403	19.833	0	120	120	2	1	-10921639	180.857	190	123	212	3798	26.637	6.279	0.135	1.618
ID486419	486419	None	38.887	21.555	18.284	0	120	120	2	1	-10921639	202.095	193	165	255	4244	27.011	4.800	0.093	1.273
ID486423	486423	None	35.325	13.160	9.831	0	121	121	2	1	-10921639	118.333	123	53	165	2485	30.335	4.800	0.138	0.947
ID486426	486426	46	60.819	21.998	28.013	0	121	121	2	1	-10921639	167.190	173	92	240	3511	40.022	2.000	0.168	1.201
ID486425	486425	43	50.709	29.318	19.750	0	121	121	2	1	-10921639	180.095	193	117	224	3782	30.919	4.800	0.154	1.553
ID486424	486424	None	36.561	17.681	11.091	0	121	121	2	1	-10921639	151.095	156	78	204	3173	35.331	2.000	0.101	0.787
ID486431	486431	43	35.664	29.072	18.850	0	122	122	2	1	-10921639	151.952	156	86	198	3191	32.485	4.800	0.106	0.898
ID486430	486430	50	43.015	21.154	11.495	0	122	122	2	1	-10921639	134.667	140	58	201	2828	40.595	2.000	0.133	0.780
ID486434	486434	46	36.618	21.691	27.479	0	122	122	2	1	-10921639	165.810	170	89	218	3482	33.143	7.600	0.091	0.836
ID486433	486433	None	45.318	15.844	26.950	0	122	122	2	1	-10921639	146.333	145	95	221	3073	38.907	2.000	0.118	0.793
ID486432	486432	None	45.512	12.862	20.053	0	122	122	2	1	-10921639	157.048	151	117	235	3298	30.192	2.000	0.097	0.919
ID486438	486438	46	38.965	21.287	27.791	0	123	123	2	1	-10921639	162.619	168	95	207	3415	32.386	4.800	0.118	1.056
ID486437	486437	43	38.852	29.216	19.955	0	123	123	2	1	-10921639	151.762	154	86	187	3187	29.705	6.334	0.121	1.100
ID486436	486436	51	35.794	22.247	17.767	0	123	123	2	1	-10921639	196.762	193	154	238	4132	24.191	2.000	0.066	1.001
ID486435	486435	50	45.641	19.442	11.497	0	123	123	2	1	-10921639	160.000	176	72	221	3360	40.115	4.800	0.141	0.983
ID486439	486439	51	44.625	22.113	18.078	0	124	124	2	1	-10921639	215.000	215	165	255	4515	30.282	2.000	0.079	1.037
ID486441	486441	46	39.363	21.387	27.761	0	124	124	2	1	-10921639	155.238	170	92	201	3260	34.038	4.800	0.120	0.975
ID486440	486440	53	54.860	15.378	27.032	0	124	124	2	1	-10921639	127.190	126	58	218	2671	46.250	2.000	0.142	0.684
ID486446	486446	46	40.134	21.018	28.116	0	125	125	2	1	-10921639	157.095	159	112	207	3299	25.959	4.800	0.118	1.276
ID486445	486445	53	43.897	15.361	26.969	0	125	125	2	1	-10921639	110.524	117	44	193	2321	42.359	2.000	0.118	0.551
ID486444	486444	None	38.764	28.359	20.826	0	125	125	2	1	-10921639	175.857	182	117	232	3693	30.979	7.600	0.114	1.166
ID486443	486443	None	35.845	12.923	20.279	0	125	125	2	1	-10921639	151.238	145	120	235	3176	27.664	6.320	0.089	0.898
ID486442	486442	None	37.987	17.781	11.211	0	125	125	2	1	-10921639	144.619	148	89	190	3037	29.916	6.085	0.123	1.063
ID486451	486451	46	38.676	21.799	27.662	0	127	127	2	1	-10921639	142.571	142	95	201	2994	34.866	2.000	0.101	0.750
ID486450	486450	None	50.775	12.662	20.289	0	127	127	2	1	-10921639	151.714	145	103	252	3186	36.965	2.000	0.105	0.781
ID486449	486449	None	39.115	8.189	15.762	0	127	127	2	1	-10921639	100.238	92	47	159	2105	29.565	7.600	0.165	0.959
ID486448	486448	None	39.941	19.878	10.930	0	127	127	2	1	-10921639	124.000	131	58	173	2604	33.966	2.000	0.129	0.837
ID486447	486447	46	41.449	21.549	28.102	0	128	128	2	1	-10921639	148.667	156	81	196	3122	30.632	2.000	0.104	0.911
ID486452	486452	46	41.138	22.016	27.800	0	129	129	2	1	-10921639	142.095	145	84	184	2984	34.026	2.000	0.113	0.846
ID486455	486455	46	45.138	21.463	27.954	0	130	130	2	1	-10921639	148.619	154	81	215	3121	36.360	2.000	0.122	0.886
ID486454	486454	None	41.664	28.779	20.070	0	130	130	2	1	-10921639	153.286	156	78	221	3219	39.145	7.600	0.130	0.900
ID486453	486453	46	45.935	21.834	27.397	0	131	131	2	1	-10921639	176.476	184	123	221	3706	24.227	6.340	0.130	1.680
ID486456	486456	46	36.018	21.528	27.762	0	132	132	2	1	-10921639	145.952	156	81	210	3065	34.933	3.200	0.116	0.871
ID486457	486457	52	36.959	28.870	20.808	0	133	133	2	1	-10921639	144.048	137	78	204	3025	35.119	7.600	0.108	0.798
ID486459	486459	46	47.040	22.062	27.143	0	134	134	2	1	-10921639	162.905	165	95	238	3421	34.755	7.600	0.112	0.941
ID486458	486458	52	39.079	29.242	19.753	0	134	134	2	1	-10921639	156.381	159	109	196	3284	27.674	4.800	0.136	1.354
ID486461	486461	46	61.761	21.964	27.012	0	135	135	2	1	-10921639	167.857	173	84	255	3525	40.533	4.800	0.172	1.213
ID486460	486460	46	35.262	22.173	27.369	0	136	136	2	1	-10921639	153.667	154	98	207	3227	29.542	6.180	0.079	0.763
ID486463	486463	46	41.882	21.845	27.580	0	137	137	2	1	-10921639	139.381	142	75	201	2927	38.336	7.600	0.136	0.868
ID486462	486462	54	41.209	28.882	20.077	0	137	137	2	1	-10921639	153.571	156	112	210	3225	25.916	4.800	0.149	1.536
ID486466	486466	46	37.231	22.412	27.362	0	138	138	2	1	-10921639	158.095	151	106	207	3320	27.329	7.600	0.118	1.223
ID486465	486465	54	39.549	28.686	18.109	0	138	138	2	1	-10921639	134.429	145	56	184	2823	35.001	2.000	0.134	0.909
ID486464	486464	None	39.330	22.954	16.132	0	138	138	2	1	-10921639	173.476	170	120	235	3643	30.061	4.800	0.089	0.940
ID486474	486474	46	47.994	21.950	27.489	0	139	139	2	1	-10921639	161.429	165	114	198	3390	26.756	7.600	0.141	1.493
ID486471	486471	55	37.051	20.353	11.161	0	140	140	2	1	-10921639	137.143	148	64	182	2880	32.792	4.800	0.135	0.992
ID486470	486470	56	42.928	13.085	10.485	0	140	140	2	1	-10921639	116.476	120	36	198	2446	41.062	7.600	0.163	0.794
ID486473	486473	None	36.762	28.639	21.587	0	140	140	2	1	-10921639	130.333	142	61	193	2737	40.231	2.000	0.130	0.743
ID486472	486472	None	37.914	28.030	19.400	0	140	140	2	1	-10921639	154.048	154	103	226	3235	28.650	7.600	0.096	0.944
ID486467	486467	56	38.172	13.164	10.500	0	141	141	2	1	-10921639	118.048	117	64	159	2479	26.598	7.600	0.146	1.130
ID486469	486469	46	48.124	22.249	27.032	0	141	141	2	1	-10921639	154.667	151	67	207	3248	37.484	7.600	0.144	1.036
ID486468	486468	55	42.402	20.902	11.915	0	141	141	2	1	-10921639	133.762	137	78	196	2809	32.070	2.000	0.118	0.877
ID486479	486479	55	35.686	19.936	11.212	0	142	142	2	1	-10921639	131.143	142	56	182	2754	36.995	4.800	0.137	0.854
ID486478	486478	56	35.706	13.115	10.221	0	142	142	2	1	-10921639	105.810	112	28	159	2222	34.349	3.200	0.162	0.860
ID486481	486481	46	44.915	21.472	27.909	0	142	142	2	1	-10921639	135.524	128	70	201	2846	41.051	7.600	0.131	0.765
ID486480	486480	None	43.307	28.341	21.593	0	142	142	2	1	-10921639	156.000	165	75	201	3276	34.037	3.200	0.127	1.033
ID486475	486475	46	38.288	21.810	27.351	0	143	143	2	1	-10921639	151.048	156	100	210	3172	29.740	7.600	0.111	1.011
ID486487	486487	46	36.464	19.961	25.397	0	144	144	2	1	-10921639	176.667	173	151	215	3710	17.951	7.600	0.101	1.799
ID486486	486486	None	42.283	29.340	19.209	0	144	144	2	1	-10921639	150.000	154	78	198	3150	34.385	7.600	0.139	1.066
ID486485	486485	None	35.476	12.710	10.213	0	144	144	2	1	-10921639	101.000	103	44	159	2121	31.905	2.000	0.141	0.784
ID486483	486483	57	52.672	21.771	27.906	0	145	145	2	1	-10921639	145.571	148	84	212	3057	37.654	2.000	0.151	1.012
ID486482	486482	None	37.450	23.126	15.356	0	145	145	2	1	-10921639	163.952	162	86	243	3443	34.886	7.600	0.091	0.782
ID486484	486484	57	40.413	22.065	27.361	0	146	146	2	1	-10921639	151.952	156	100	201	3191	24.433	7.600	0.117	1.305
ID486477	486477	57	40.985	21.227	27.590	0	147	147	2	1	-10921639	148.238	148	86	207	3113	36.170	7.600	0.128	0.928
ID486476	486476	58	37.778	28.723	19.216	0	147	147	2	1	-10921639	148.524	154	67	207	3119	33.737	4.800	0.143	1.103
ID486489	486489	57	38.231	22.462	27.341	0	148	148	2	1	-10921639	159.762	159	112	229	3355	32.505	7.600	0.092	0.830
ID486488	486488	58	37.959	28.904	21.605	0	148	148	2	1	-10921639	133.810	137	64	182	2810	38.929	7.600	0.119	0.730
ID486493	486493	58	51.744	28.954	19.837	0	149	149	2	1	-10921639	149.619	154	86	212	3142	32.279	4.800	0.179	1.404
ID486491	486491	59	41.074	27.800	21.835	0	150	150	2	1	-10921639	162.048	168	64	229	3403	40.818	6.294	0.114	0.810
ID486490	486490	58	42.134	28.425	19.905	0	150	150	2	1	-10921639	180.571	179	126	238	3792	28.792	4.800	0.147	1.612
ID486492	486492	None	37.502	22.055	27.244	0	150	150	2	1	-10921639	152.619	159	109	198	3205	27.947	7.600	0.105	1.039
ID486501	486501	59	38.014	27.668	22.627	0	151	151	2	1	-10921639	137.667	148	56	226	2891	45.714	2.000	0.097	0.531
ID486500	486500	58	37.758	29.565	19.969	0	151	151	2	1	-10921639	125.190	134	53	198	2629	41.464	7.600	0.129	0.691
ID486499	486499	61	38.333	21.536	28.275	0	152	152	2	1	-10921639	141.762	145	70	187	2977	28.114	4.800	0.139	1.234
ID486498	486498	58	43.835	29.139	19.826	0	152	152	2	1	-10921639	154.857	162	72	196	3252	30.089	4.800	0.179	1.565
ID486497	486497	72	40.471	20.514	11.679	0	152	152	2	1	-10921639	148.571	154	103	198	3120	26.712	4.800	0.146	1.417
ID486503	486503	72	36.587	20.650	11.282	0	153	153	2	1	-10921639	122.905	131	61	196	2581	39.638	2.000	0.119	0.662
ID486502	486502	60	36.011	13.055	11.357	0	153	153	2	1	-10921639	118.905	123	61	170	2497	34.195	2.000	0.123	0.764
ID486505	486505	61	35.592	21.848	27.510	0	153	153	2	1	-10921639	143.238	142	84	201	3008	34.051	4.800	0.126	0.940
ID486504	486504	58	43.990	29.576	20.416	0	153	153	2	1	-10921639	139.619	148	78	184	2932	36.738	4.800	0.169	1.098
ID486495	486495	58	36.100	30.103	20.869	0	154	154	2	1	-10921639	147.238	148	92	201	3092	30.456	4.800	0.136	1.156
ID486494	486494	60	47.850	12.824	11.970	0	154	154	2	1	-10921639	151.095	159	92	196	3173	27.640	4.800	0.171	1.593
ID486496	486496	61	49.903	21.518	27.829	0	154	154	2	1	-10921639	152.571	159	84	226	3204	42.679	2.000	0.152	0.944
ID486514	486514	61	42.258	21.173	27.903	0	155	155	2	1	-10921639	152.238	168	89	207	3197	36.343	4.800	0.131	0.969
ID486513	486513	58	45.046	30.078	21.368	0	155	155	2	1	-10921639	148.048	151	92	207	3109	33.644	7.600	0.151	1.154
ID486507	486507	58	38.759	28.525	21.824	0	156	156	2	1	-10921639	154.095	154	84	218	3236	34.644	4.800	0.123	0.976
ID486506	486506	60	40.412	12.936	11.990	0	156	156	2	1	-10921639	133.857	134	86	193	2811	27.947	2.000	0.133	1.126
ID486508	486508	61	45.973	21.838	26.446	0	156	156	2	1	-10921639	166.095	168	92	218	3488	30.801	6.316	0.123	1.183
ID486510	486510	58	62.359	30.044	20.832	0	157	157	2	1	-10921639	172.714	179	103	240	3627	40.773	7.600	0.171	1.238
ID486509	486509	60	40.155	12.948	11.778	0	157	157	2	1	-10921639	154.952	151	117	198	3254	27.040	6.280	0.135	1.363
ID486511	486511	58	57.798	29.536	21.609	0	158	158	2	1	-10921639	163.333	176	81	235	3430	50.250	2.000	0.174	0.961
ID486512	486512	61	44.452	21.811	26.795	0	158	158	2	1	-10921639	148.333	156	58	218	3115	36.158	2.000	0.132	0.956
ID486519	486519	61	36.752	20.688	27.414	0	159	159	2	1	-10921639	144.905	151	84	193	3043	30.510	4.800	0.129	1.085
ID486518	486518	58	61.101	28.851	21.546	0	159	159	2	1	-10921639	180.190	193	81	255	3784	51.616	4.800	0.156	0.942
ID486517	486517	62	41.717	20.262	18.940	0	159	159	2	1	-10921639	189.619	182	126	249	3982	31.726	2.000	0.076	0.846
ID486516	486516	None	35.788	13.382	19.319	0	159	159	2	1	-10921639	147.048	151	92	198	3088	29.552	2.000	0.099	0.898
ID486515	486515	63	39.405	21.154	11.331	0	159	159	2	1	-10921639	119.857	126	47	193	2517	41.477	2.000	0.105	0.549
ID486523	486523	61	44.337	20.524	26.449	0	160	160	2	1	-10921639	170.714	176	112	229	3585	30.017	2.000	0.119	1.211
ID486522	486522	58	46.744	29.790	20.066	0	160	160	2	1	-10921639	167.381	176	112	240	3515	34.868	4.800	0.162	1.338
ID486521	486521	62	36.438	20.811	18.019	0	160	160	2	1	-10921639	199.381	196	162	240	4187	22.364	4.800	0.080	1.317
ID486520	486520	63	36.388	20.750	11.398	0	160	160	2	1	-10921639	122.190	128	47	190	2566	42.648	7.600	0.120	0.613
ID486527	486527	64	55.167	14.880	26.246	0	161	161	2	1	-10921639	127.619	128	64	210	2680	34.080	2.000	0.190	1.194
ID486526	486526	58	56.781	29.292	21.042	0	161	161	2	1	-10921639	194.381	198	106	243	4082	34.849	7.600	0.161	1.550
ID486525	486525	62	41.730	20.982	18.791	0	161	161	2	1	-10921639	204.667	201	173	255	4298	24.346	2.000	0.077	1.195
ID486524	486524	63	36.675	20.953	11.220	0	161	161	2	1	-10921639	115.429	128	36	179	2424	43.215	2.000	0.096	0.466
ID486528	486528	61	37.126	21.605	26.034	0	161	161	2	1	-10921639	163.857	176	117	229	3441	29.736	7.600	0.103	1.029
ID486535	486535	58	62.032	29.611	20.916	0	162	162	2	1	-10921639	174.619	184	78	255	3667	50.307	4.800	0.172	1.019
ID486534	486534	62	45.550	21.665	18.817	0	162	162	2	1	-10921639	204.048	198	156	255	4285	29.449	2.000	0.091	1.161
ID486533	486533	None	35.959	11.256	13.546	0	162	162	2	1	-10921639	146.333	148	70	190	3073	28.601	4.800	0.129	1.168
ID486537	486537	61	47.788	20.251	26.841	0	162	162	2	1	-10921639	162.667	179	86	221	3416	40.458	2.000	0.122	0.876
ID486536	486536	64	41.820	15.035	25.744	0	162	162	2	1	-10921639	124.714	120	53	198	2619	37.514	2.000	0.126	0.743
ID486532	486532	61	39.732	21.270	26.705	0	163	163	2	1	-10921639	159.857	162	92	215	3357	35.299	4.800	0.134	1.070
ID486531	486531	64	39.224	14.495	25.945	0	163	163	2	1	-10921639	112.714	106	61	187	2367	34.949	2.000	0.140	0.792
ID486530	486530	58	63.754	29.257	21.074	0	163	163	2	1	-10921639	181.857	179	109	255	3819	32.492	4.800	0.175	1.666
ID486529	486529	None	40.471	15.057	12.878	0	163	163	2	1	-10921639	170.905	176	137	252	3589	27.880	7.600	0.095	1.068
ID486541	486541	61	37.105	19.897	26.624	0	164	164	2	1	-10921639	157.952	165	84	215	3317	34.718	4.800	0.121	0.983
ID486540	486540	58	66.251	29.676	20.385	0	164	164	2	1	-10921639	165.333	168	78	246	3472	50.674	2.000	0.183	1.010
ID486539	486539	None	35.513	13.400	19.882	0	164	164	2	1	-10921639	138.143	140	78	207	2901	33.809	7.600	0.082	0.618
ID486538	486538	None	38.040	21.282	11.282	0	164	164	2	1	-10921639	122.381	126	56	193	2570	41.331	2.000	0.099	0.533
ID486543	486543	None	41.751	21.291	18.639	0	165	165	2	1	-10921639	201.476	198	148	255	4231	33.425	2.000	0.090	0.996
ID486542	486542	65	43.225	15.041	13.283	0	165	165	2	1	-10921639	185.048	190	137	235	3886	30.309	7.600	0.107	1.180
ID486546	486546	61	63.610	21.314	26.474	0	165	165	2	1	-10921639	182.143	182	137	252	3825	32.815	4.800	0.172	1.626
ID486545	486545	64	45.365	14.963	26.043	0	165	165	2	1	-10921639	128.238	128	61	218	2693	36.387	2.000	0.119	0.751
ID486544	486544	58	63.530	28.782	21.435	0	165	165	2	1	-10921639	187.333	182	120	255	3934	37.033	4.800	0.174	1.498
ID486551	486551	61	37.121	20.310	26.223	0	166	166	2	1	-10921639	153.000	154	117	212	3213	25.579	2.000	0.088	0.969
ID486550	486550	64	37.550	15.163	25.925	0	166	166	2	1	-10921639	119.381	123	67	198	2507	33.942	2.000	0.102	0.653
ID486549	486549	58	50.334	29.797	20.094	0	166	166	2	1	-10921639	155.381	162	86	212	3263	41.826	7.600	0.157	1.011
ID486548	486548	65	48.606	13.700	13.032	0	166	166	2	1	-10921639	175.048	176	126	240	3676	33.293	2.000	0.104	0.993
ID486547	486547	66	41.323	21.177	11.157	0	166	166	2	1	-10921639	133.238	145	53	201	2798	42.218	2.000	0.117	0.661
ID486556	486556	61	43.993	21.060	26.738	0	167	167	2	1	-10921639	158.333	162	103	224	3325	36.241	3.200	0.125	0.973
ID486555	486555	58	54.512	28.496	21.358	0	167	167	2	1	-10921639	196.238	201	148	255	4121	29.868	4.800	0.146	1.675
ID486554	486554	68	47.876	21.541	18.863	0	167	167	2	1	-10921639	207.381	204	154	255	4355	33.359	2.000	0.096	1.087
ID486553	486553	65	55.359	14.193	12.698	0	167	167	2	1	-10921639	174.286	168	126	255	3660	35.096	2.000	0.132	1.160
ID486552	486552	66	36.809	21.389	11.198	0	167	167	2	1	-10921639	127.667	137	58	187	2681	39.942	2.000	0.091	0.532
ID486563	486563	61	38.052	20.113	26.883	0	168	168	2	1	-10921639	145.381	142	86	201	3053	34.212	6.378	0.108	0.830
ID486562	486562	64	57.337	14.916	25.942	0	168	168	2	1	-10921639	136.476	140	64	218	2866	37.284	2.000	0.169	1.057
ID486561	486561	58	56.769	28.410	21.914	0	168	168	2	1	-10921639	188.190	179	120	255	3952	35.837	7.600	0.127	1.187
ID486560	486560	None	39.202	14.142	20.046	0	168	168	2	1	-10921639	154.190	151	103	235	3238	33.013	2.000	0.073	0.639
ID486559	486559	68	41.288	21.646	18.390	0	168	168	2	1	-10921639	207.381	201	165	255	4355	26.438	4.800	0.101	1.439
ID486558	486558	65	52.635	14.526	13.227	0	168	168	2	1	-10921639	184.905	176	120	255	3883	35.060	6.209	0.119	1.119
ID486557	486557	66	35.290	21.216	11.131	0	168	168	2	1	-10921639	129.143	131	67	204	2712	38.144	2.000	0.092	0.568
ID486579	486579	61	39.444	20.823	26.364	0	169	169	2	1	-10921639	169.667	168	100	210	3563	30.444	4.800	0.126	1.252
ID486578	486578	64	46.688	14.987	26.033	0	169	169	2	1	-10921639	129.857	123	75	182	2727	32.797	2.000	0.147	1.013
ID486577	486577	58	50.856	28.441	22.016	0	169	169	2	1	-10921639	187.429	187	123	255	3936	35.434	2.000	0.097	0.934
ID486576	486576	None	50.899	30.055	20.417	0	169	169	2	1	-10921639	170.619	168	103	243	3583	41.436	7.600	0.139	1.007
ID486575	486575	68	44.805	21.706	17.963	0	169	169	2	1	-10921639	208.286	207	159	255	4374	28.713	7.600	0.100	1.324
ID486574	486574	65	62.040	13.207	13.304	0	169	169	2	1	-10921639	184.333	187	98	255	3871	39.121	4.800	0.187	1.485
ID486573	486573	66	44.770	20.983	11.204	0	169	169	2	1	-10921639	135.429	140	70	210	2844	40.451	2.000	0.130	0.768
ID486567	486567	64	40.651	14.973	25.856	0	170	170	2	1	-10921639	122.762	123	61	184	2578	34.654	2.000	0.104	0.668
ID486566	486566	58	57.527	29.113	21.299	0	170	170	2	1	-10921639	184.048	179	120	255	3865	37.152	6.107	0.147	1.267
ID486565	486565	68	47.701	21.520	18.383	0	170	170	2	1	-10921639	211.667	207	159	255	4445	28.783	6.316	0.108	1.434
ID486564	486564	65	53.320	12.456	13.569	0	170	170	2	1	-10921639	170.286	168	100	246	3576	39.384	4.800	0.161	1.201
ID486568	486568	61	37.477	19.650	26.536	0	170	170	2	1	-10921639	142.190	145	58	204	2986	39.401	2.000	0.100	0.656
ID486572	486572	64	36.083	14.876	26.206	0	171	171	2	1	-10921639	118.143	123	72	162	2481	28.034	2.000	0.113	0.857
ID486571	486571	58	58.787	29.125	21.339	0	171	171	2	1	-10921639	199.762	193	142	255	4195	37.742	6.255	0.147	1.357
ID486570	486570	68	41.079	20.783	17.941	0	171	171	2	1	-10921639	216.762	221	176	255	4552	28.348	4.800	0.088	1.237
ID486569	486569	65	47.810	14.065	13.596	0	171	171	2	1	-10921639	184.857	184	140	255	3882	31.099	6.205	0.113	1.210
ID486583	486583	58	41.549	29.549	21.572	0	172	172	2	1	-10921639	172.286	179	81	252	3618	42.153	7.600	0.088	0.658
ID486582	486582	68	43.021	21.137	16.950	0	172	172	2	1	-10921639	235.286	235	201	255	4941	20.497	4.800	0.104	2.154
ID486581	486581	65	53.815	14.921	14.044	0	172	172	2	1	-10921639	195.857	196	145	255	4113	34.447	2.000	0.111	1.136
ID486580	486580	69	44.857	21.180	11.119	0	172	172	2	1	-10921639	155.810	165	84	229	3272	41.967	2.000	0.110	0.733
ID486584	486584	61	56.571	20.744	26.253	0	172	172	2	1	-10921639	178.619	179	112	226	3751	31.514	4.800	0.161	1.568
ID486591	486591	61	49.522	20.205	26.143	0	173	173	2	1	-10921639	172.190	179	92	212	3616	33.151	2.000	0.133	1.223
ID486590	486590	64	45.992	15.049	26.330	0	173	173	2	1	-10921639	130.429	128	70	193	2739	31.633	2.000	0.134	0.976
ID486589	486589	58	62.161	29.716	21.258	0	173	173	2	1	-10921639	199.524	210	114	255	4190	41.350	4.800	0.154	1.286
ID486588	486588	68	45.937	20.230	18.069	0	173	173	2	1	-10921639	222.381	221	156	255	4670	29.849	3.200	0.087	1.199
ID486587	486587	111	44.953	12.040	13.692	0	173	173	2	1	-10921639	158.714	154	95	232	3333	39.715	6.318	0.104	0.754
ID486586	486586	65	44.273	14.552	13.344	0	173	173	2	1	-10921639	187.714	190	131	255	3942	33.626	6.278	0.102	1.031
ID486585	486585	69	48.456	21.027	11.294	0	173	173	2	1	-10921639	151.333	145	70	226	3178	47.981	2.000	0.121	0.679
ID486599	486599	68	39.337	20.996	19.511	0	174	174	2	1	-10921639	214.905	210	159	255	4513	30.359	4.800	0.082	1.073
ID486598	486598	111	48.987	12.313	13.662	0	174	174	2	1	-10921639	164.476	162	89	249	3454	43.086	4.800	0.119	0.810
ID486597	486597	65	47.430	13.592	13.191	0	174	174	2	1	-10921639	190.524	190	106	252	4001	40.881	4.800	0.124	1.029
ID486596	486596	69	44.450	20.888	11.271	0	174	174	2	1	-10921639	148.952	165	72	252	3128	50.098	4.800	0.122	0.645
ID486602	486602	61	61.823	21.043	26.195	0	174	174	2	1	-10921639	172.048	168	112	226	3613	34.282	3.200	0.159	1.379
ID486601	486601	64	43.702	15.153	26.130	0	174	174	2	1	-10921639	117.286	123	58	184	2463	34.635	2.000	0.121	0.734
ID486600	486600	58	71.499	29.770	21.153	0	174	174	2	1	-10921639	186.190	187	100	255	3910	48.793	2.000	0.177	1.145
ID486645	486645	61	43.419	20.545	26.461	0	175	175	2	1	-10921639	165.190	170	92	232	3469	33.001	4.800	0.123	1.096
ID486644	486644	58	51.457	29.780	21.170	0	175	175	2	1	-10921639	167.524	165	100	235	3518	38.966	4.800	0.147	1.105
ID486643	486643	65	38.698	13.471	13.044	0	175	175	2	1	-10921639	170.571	168	103	252	3582	35.916	4.800	0.120	1.019
ID486642	486642	69	46.520	21.528	11.527	0	175	175	2	1	-10921639	153.095	156	61	232	3215	48.531	2.000	0.094	0.543
ID486595	486595	61	47.248	20.417	25.990	0	176	176	2	1	-10921639	168.286	173	109	240	3534	34.818	2.000	0.120	1.038
ID486594	486594	None	45.684	15.497	26.493	0	176	176	2	1	-10921639	132.810	131	75	207	2789	35.947	3.200	0.153	0.979
ID486593	486593	58	63.993	30.106	20.281	0	176	176	2	1	-10921639	182.476	182	126	246	3832	35.451	4.800	0.193	1.662
ID486592	486592	65	50.383	12.438	13.598	0	176	176	2	1	-10921639	167.810	168	92	238	3524	43.783	6.332	0.114	0.783
ID486623	486623	58	62.401	29.803	21.039	0	177	177	2	1	-10921639	179.714	193	98	255	3774	42.760	7.600	0.161	1.166
ID486622	486622	None	35.836	20.633	18.998	0	177	177	2	1	-10921639	215.524	218	176	255	4526	27.112	2.000	0.072	1.067
ID486621	486621	65	44.464	12.530	13.772	0	177	177	2	1	-10921639	182.619	187	134	224	3835	31.565	6.282	0.110	1.146
ID486620	486620	70	46.860	16.278	12.740	0	177	177	2	1	-10921639	207.619	204	168	246	4360	23.619	6.287	0.114	1.804
ID486619	486619	69	46.634	21.288	12.038	0	177	177	2	1	-10921639	171.000	176	89	243	3591	42.469	2.000	0.122	0.879
ID486624	486624	61	53.477	20.259	26.339	0	177	177	2	1	-10921639	176.905	168	120	255	3715	37.257	2.000	0.119	1.008
ID486615	486615	71	35.767	17.564	13.075	0	178	178	2	1	-10921639	203.476	201	145	255	4273	35.136	6.351	0.065	0.706
ID486614	486614	70	35.495	15.211	13.030	0	178	178	2	1	-10921639	186.714	190	126	243	3921	31.161	7.600	0.080	0.890
ID486613	486613	69	48.766	21.581	11.926	0	178	178	2	1	-10921639	150.905	156	47	246	3169	56.550	2.000	0.096	0.465
ID486618	486618	61	53.025	20.099	26.372	0	178	178	2	1	-10921639	179.810	182	123	238	3776	31.814	2.000	0.126	1.269
ID486617	486617	58	67.423	29.747	21.304	0	178	178	2	1	-10921639	191.333	196	114	255	4018	42.209	4.800	0.182	1.399
ID486616	486616	65	40.785	11.687	14.368	0	178	178	2	1	-10921639	153.048	148	95	212	3214	39.339	6.334	0.100	0.709
ID486607	486607	58	74.209	29.910	20.899	0	179	179	2	1	-10921639	186.429	184	120	255	3915	42.388	4.800	0.198	1.452
ID486606	486606	65	36.174	10.195	14.916	0	179	179	2	1	-10921639	121.476	131	47	204	2551	41.655	6.404	0.118	0.614
ID486605	486605	70	42.484	13.236	13.496	0	179	179	2	1	-10921639	171.571	165	103	246	3603	38.126	4.000	0.125	1.002
ID486604	486604	71	55.792	16.654	12.910	0	179	179	2	1	-10921639	203.476	207	120	255	4273	36.426	2.000	0.118	1.175
ID486603	486603	69	41.167	21.508	11.803	0	179	179	2	1	-10921639	145.333	151	72	224	3052	46.742	2.000	0.098	0.558
ID486608	486608	61	48.408	20.068	25.772	0	179	179	2	1	-10921639	171.571	170	126	240	3603	33.467	2.000	0.110	1.020
ID486612	486612	61	54.028	19.738	25.487	0	180	180	2	1	-10921639	182.286	179	134	255	3828	36.331	2.000	0.118	1.062
ID486611	486611	58	53.240	30.107	21.511	0	180	180	2	1	-10921639	164.857	176	100	207	3462	31.060	2.000	0.164	1.495
ID486610	486610	73	44.700	20.126	18.100	0	180	180	2	1	-10921639	224.190	229	137	255	4708	31.229	6.330	0.092	1.214
ID486609	486609	71	53.446	17.248	12.853	0	180	180	2	1	-10921639	200.048	207	126	255	4201	37.853	2.000	0.117	1.109
ID486630	486630	61	40.354	19.564	26.839	0	181	181	2	1	-10921639	152.905	145	81	232	3211	37.977	2.000	0.124	0.886
ID486629	486629	58	62.293	30.478	21.728	0	181	181	2	1	-10921639	172.286	173	106	224	3618	33.133	4.800	0.178	1.572
ID486628	486628	73	41.941	20.049	17.561	0	181	181	2	1	-10921639	217.667	224	159	255	4571	33.063	2.000	0.077	0.946
ID486627	486627	70	42.439	12.229	12.803	0	181	181	2	1	-10921639	138.000	131	81	215	2898	35.303	2.000	0.155	1.049
ID486626	486626	69	37.827	20.772	12.273	0	181	181	2	1	-10921639	167.095	179	86	226	3509	43.484	4.800	0.103	0.720
ID486625	486625	71	47.945	17.910	12.474	0	181	181	2	1	-10921639	177.048	176	86	255	3718	44.797	2.000	0.110	0.784
ID486631	486631	70	51.749	12.822	12.121	0	182	182	2	1	-10921639	141.095	142	72	193	2963	30.859	4.800	0.172	1.340
ID486636	486636	61	41.754	18.940	25.456	0	182	182	2	1	-10921639	172.762	168	134	243	3628	28.770	7.600	0.088	0.972
ID486635	486635	58	64.744	30.174	21.802	0	182	182	2	1	-10921639	178.619	173	100	255	3751	37.433	4.800	0.180	1.457
ID486634	486634	73	45.430	21.197	18.595	0	182	182	2	1	-10921639	231.190	238	179	255	4855	24.390	4.800	0.109	1.860
ID486633	486633	69	43.988	21.000	12.000	0	182	182	2	1	-10921639	160.048	156	95	229	3361	42.935	2.000	0.115	0.771
ID486632	486632	71	51.475	18.514	12.307	0	182	182	2	1	-10921639	175.476	176	81	249	3685	43.889	4.800	0.143	0.999
ID486647	486647	71	53.630	17.998	12.219	0	183	183	2	1	-10921639	156.429	154	72	235	3285	44.643	2.000	0.125	0.777
ID486646	486646	70	63.312	12.512	12.065	0	183	183	2	1	-10921639	141.762	131	72	221	2977	43.280	2.000	0.195	1.069
ID486651	486651	74	42.699	16.078	26.536	0	183	183	2	1	-10921639	141.095	151	70	207	2963	41.819	2.000	0.102	0.625
ID486650	486650	58	55.443	30.218	21.364	0	183	183	2	1	-10921639	178.762	179	114	255	3754	34.611	4.800	0.154	1.381
ID486649	486649	None	45.198	16.205	19.771	0	183	183	2	1	-10921639	175.095	176	103	246	3677	38.896	2.000	0.086	0.716
ID486648	486648	73	40.338	21.410	17.368	0	183	183	2	1	-10921639	213.810	218	145	255	4490	34.409	2.000	0.074	0.854
ID486655	486655	58	49.526	29.640	21.261	0	184	184	2	1	-10921639	179.571	182	120	252	3771	34.189	4.800	0.137	1.263
ID486654	486654	73	45.486	22.151	17.279	0	184	184	2	1	-10921639	228.286	238	176	255	4794	27.225	4.800	0.095	1.454
ID486653	486653	71	60.328	19.243	12.161	0	184	184	2	1	-10921639	178.952	170	89	249	3758	46.404	2.000	0.173	1.135
ID486652	486652	70	59.617	12.579	11.964	0	184	184	2	1	-10921639	145.238	137	95	207	3050	40.080	2.000	0.177	1.089
ID486656	486656	74	39.844	15.682	26.587	0	184	184	2	1	-10921639	132.095	131	67	221	2774	39.831	2.000	0.097	0.586
ID486639	486639	75	53.821	20.572	11.977	0	185	185	2	1	-10921639	165.714	170	81	252	3480	46.561	2.000	0.120	0.765
ID486638	486638	71	52.186	18.000	11.781	0	185	185	2	1	-10921639	170.571	162	106	255	3582	45.719	6.365	0.114	0.763
ID486637	486637	70	59.668	11.965	12.202	0	185	185	2	1	-10921639	137.667	131	47	210	2891	49.728	2.000	0.206	0.946
ID486641	486641	58	63.929	29.322	22.105	0	185	185	2	1	-10921639	181.333	179	120	238	3808	33.152	2.000	0.165	1.546
ID486640	486640	73	38.009	22.775	16.890	0	185	185	2	1	-10921639	205.381	207	151	243	4313	27.773	4.800	0.087	1.178
ID486663	486663	75	60.179	20.744	12.019	0	186	186	2	1	-10921639	178.619	179	103	255	3751	44.608	2.000	0.139	0.977
ID486662	486662	70	66.202	11.482	12.147	0	186	186	2	1	-10921639	127.905	117	47	224	2686	55.042	2.000	0.220	0.839
ID486666	486666	58	57.508	29.963	21.532	0	186	186	2	1	-10921639	155.952	162	72	232	3275	48.199	2.000	0.136	0.777
ID486665	486665	76	39.733	18.443	22.026	0	186	186	2	1	-10921639	198.286	207	112	255	4164	42.548	7.600	0.078	0.676
ID486664	486664	77	35.844	20.495	19.440	0	186	186	2	1	-10921639	229.952	229	170	255	4829	23.489	7.600	0.076	1.387
ID486661	486661	58	45.055	30.303	20.506	0	187	187	2	1	-10921639	162.905	165	95	198	3421	29.548	4.800	0.147	1.411
ID486660	486660	76	56.721	16.978	20.063	0	187	187	2	1	-10921639	201.857	198	131	255	4239	41.076	4.800	0.141	1.214
ID486659	486659	77	40.661	22.867	17.771	0	187	187	2	1	-10921639	230.619	235	179	255	4843	25.303	4.800	0.084	1.414
ID486658	486658	75	56.748	21.076	11.884	0	187	187	2	1	-10921639	189.095	193	123	243	3971	34.535	4.800	0.159	1.503
ID486657	486657	70	63.141	11.760	12.166	0	187	187	2	1	-10921639	157.762	148	92	235	3313	43.702	4.800	0.197	1.191
ID486673	486673	78	40.767	19.152	26.921	0	188	188	2	1	-10921639	139.143	140	64	201	2922	37.365	2.000	0.087	0.599
ID486672	486672	58	49.982	29.614	19.680	0	188	188	2	1	-10921639	168.571	173	92	232	3540	38.119	4.800	0.171	1.291
ID486671	486671	None	36.462	19.542	19.834	0	188	188	2	1	-10921639	231.381	232	198	255	4859	22.384	4.800	0.085	1.613
ID486670	486670	76	53.542	16.908	19.220	0	188	188	2	1	-10921639	203.333	212	123	255	4270	39.567	4.800	0.126	1.152
ID486669	486669	77	39.443	23.075	17.230	0	188	188	2	1	-10921639	209.048	215	123	255	4390	36.008	7.600	0.063	0.691
ID486668	486668	75	66.094	20.919	11.877	0	188	188	2	1	-10921639	196.857	198	123	255	4134	40.215	2.000	0.166	1.392
ID486667	486667	70	55.827	13.407	10.463	0	188	188	2	1	-10921639	165.810	170	86	235	3482	43.415	7.600	0.177	1.151
ID486727	486727	80	37.364	15.418	26.503	0	189	189	2	1	-10921639	107.000	112	44	187	2247	40.851	2.000	0.109	0.516
ID486726	486726	58	68.230	29.954	19.719	0	189	189	2	1	-10921639	173.571	182	100	232	3645	41.516	4.800	0.216	1.485
ID486725	486725	76	55.304	16.673	19.108	0	189	189	2	1	-10921639	198.286	198	134	255	4164	34.780	2.000	0.120	1.225
ID486724	486724	77	40.609	23.236	17.288	0	189	189	2	1	-10921639	213.190	224	165	255	4477	33.551	6.349	0.078	0.922
ID486723	486723	75	64.677	21.782	11.625	0	189	189	2	1	-10921639	180.619	187	92	249	3793	41.709	2.000	0.149	1.123
ID486722	486722	70	60.216	11.582	12.192	0	189	189	2	1	-10921639	166.476	156	106	246	3496	40.733	7.600	0.181	1.254
ID486728	486728	78	35.604	20.059	26.701	0	189	189	2	1	-10921639	142.619	151	84	193	2995	33.045	2.000	0.086	0.680
ID486679	486679	79	36.474	15.831	10.054	0	190	190	2	1	-10921639	167.143	173	117	243	3510	36.267	6.389	0.073	0.630
ID486684	486684	80	41.603	15.488	26.700	0	190	190	2	1	-10921639	103.333	95	36	193	2170	41.729	2.000	0.131	0.574
ID486683	486683	58	78.354	29.517	20.046	0	190	190	2	1	-10921639	166.429	165	86	255	3495	53.571	4.800	0.232	1.169
ID486682	486682	76	46.282	17.443	19.400	0	190	190	2	1	-10921639	198.714	201	134	255	4173	41.638	2.000	0.093	0.810
ID486681	486681	75	60.406	22.027	11.844	0	190	190	2	1	-10921639	186.381	193	120	255	3914	36.277	2.000	0.131	1.191
ID486680	486680	70	67.725	11.868	12.387	0	190	190	2	1	-10921639	171.810	173	81	255	3608	44.858	2.000	0.183	1.187
ID486678	486678	80	46.952	15.695	26.723	0	191	191	2	1	-10921639	115.429	109	53	207	2424	39.708	2.000	0.142	0.723
ID486677	486677	58	57.980	29.826	19.900	0	191	191	2	1	-10921639	165.714	162	86	252	3480	42.561	4.800	0.196	1.275
ID486676	486676	75	47.784	21.775	11.553	0	191	191	2	1	-10921639	190.571	190	123	255	4002	39.089	2.000	0.101	0.895
ID486675	486675	70	58.150	11.673	11.696	0	191	191	2	1	-10921639	167.667	170	117	240	3521	34.365	2.000	0.156	1.316
ID486674	486674	79	52.613	17.186	10.715	0	191	191	2	1	-10921639	188.857	176	134	255	3966	40.672	2.000	0.123	1.018
ID486708	486708	80	37.851	15.555	26.607	0	192	192	2	1	-10921639	121.000	120	56	184	2541	39.805	2.000	0.118	0.643
ID486707	486707	58	76.129	30.416	20.281	0	192	192	2	1	-10921639	173.095	170	114	238	3635	40.196	4.800	0.214	1.519
ID486706	486706	70	60.021	12.249	11.698	0	192	192	2	1	-10921639	175.857	176	120	255	3693	42.796	4.800	0.164	1.160
ID486705	486705	75	47.387	22.101	11.496	0	192	192	2	1	-10921639	185.429	201	114	238	3894	40.062	2.000	0.100	0.842
ID486704	486704	79	54.489	16.179	10.222	0	192	192	2	1	-10921639	197.333	184	126	255	4144	43.320	7.600	0.135	1.084
ID486687	486687	70	41.182	11.288	12.220	0	193	193	2	1	-10921639	147.476	156	56	196	3097	38.397	7.600	0.123	0.840
ID486686	486686	75	56.378	21.898	10.984	0	193	193	2	1	-10921639	184.476	184	109	255	3874	39.168	6.346	0.135	1.121
ID486685	486685	79	47.044	16.624	10.412	0	193	193	2	1	-10921639	186.048	179	123	255	3907	44.070	4.800	0.121	0.913
ID486690	486690	80	44.651	15.203	26.048	0	193	193	2	1	-10921639	119.000	120	44	198	2499	40.146	2.000	0.132	0.693
ID486689	486689	58	83.854	29.862	20.376	0	193	193	2	1	-10921639	179.524	173	100	255	3770	49.242	3.200	0.244	1.431
ID486688	486688	81	45.855	18.619	18.697	0	193	193	2	1	-10921639	213.286	218	162	255	4479	25.671	4.800	0.100	1.506
ID486695	486695	58	80.355	30.891	20.203	0	194	194	2	1	-10921639	167.952	170	70	240	3527	46.591	2.000	0.248	1.433
ID486694	486694	81	36.405	18.558	18.348	0	194	194	2	1	-10921639	199.524	204	140	249	4190	28.393	6.382	0.090	1.162
ID486693	486693	75	59.018	22.044	10.686	0	194	194	2	1	-10921639	181.238	176	114	255	3806	36.680	2.000	0.134	1.168
ID486692	486692	79	41.798	17.668	11.038	0	194	194	2	1	-10921639	181.429	187	117	235	3810	32.893	4.800	0.109	1.083
ID486691	486691	70	56.233	13.002	10.297	0	194	194	2	1	-10921639	170.810	187	86	255	3587	43.625	4.800	0.150	1.019
ID486696	486696	80	44.126	15.786	26.318	0	194	194	2	1	-10921639	132.095	140	64	187	2774	36.985	2.000	0.134	0.842
ID486703	486703	80	42.911	15.282	26.028	0	195	195	2	1	-10921639	103.048	100	42	184	2164	42.079	2.000	0.101	0.449
ID486702	486702	58	81.594	30.858	19.973	0	195	195	2	1	-10921639	180.810	196	84	249	3797	46.390	4.800	0.236	1.489
ID486701	486701	81	36.467	18.329	18.329	0	195	195	2	1	-10921639	185.190	187	100	255	3889	36.731	2.000	0.083	0.770
ID486700	486700	82	37.826	23.336	16.519	0	195	195	2	1	-10921639	208.095	196	142	255	4370	35.714	2.000	0.057	0.633
ID486699	486699	75	67.889	22.574	11.074	0	195	195	2	1	-10921639	197.190	210	81	255	4141	55.775	2.000	0.155	0.951
ID486698	486698	79	55.846	18.091	10.833	0	195	195	2	1	-10921639	193.905	193	131	255	4072	38.947	2.000	0.108	0.971
ID486697	486697	70	60.094	12.885	9.895	0	195	195	2	1	-10921639	170.810	176	98	229	3587	41.130	2.000	0.147	1.062
ID486719	486719	58	73.722	30.804	20.274	0	196	196	2	1	-10921639	179.381	187	98	243	3767	47.293	2.000	0.211	1.321
ID486718	486718	82	35.058	23.666	16.478	0	196	196	2	1	-10921639	208.429	207	154	255	4377	30.151	6.317	0.088	1.119
ID486717	486717	75	56.970	22.112	10.956	0	196	196	2	1	-10921639	198.571	196	142	255	4170	32.529	4.800	0.135	1.451
ID486716	486716	70	62.025	12.907	10.235	0	196	196	2	1	-10921639	165.952	170	75	243	3485	49.673	6.376	0.141	0.826
ID486721	486721	84	42.193	19.760	26.520	0	196	196	2	1	-10921639	146.619	156	47	212	3079	43.987	2.000	0.102	0.618
ID486720	486720	80	38.121	15.594	25.753	0	196	196	2	1	-10921639	130.095	137	75	201	2732	36.484	2.000	0.121	0.772
ID486711	486711	75	57.456	23.078	11.069	0	197	197	2	1	-10921639	181.905	196	95	243	3820	42.575	2.000	0.138	1.037
ID486710	486710	79	42.646	17.832	10.689	0	197	197	2	1	-10921639	184.429	190	112	240	3873	35.132	6.239	0.110	1.036
ID486709	486709	70	58.059	13.219	9.774	0	197	197	2	1	-10921639	155.095	165	70	212	3257	45.139	6.311	0.166	0.980
ID486715	486715	84	50.738	20.404	25.984	0	197	197	2	1	-10921639	167.000	176	103	226	3507	37.062	4.800	0.125	1.003
ID486714	486714	58	71.508	30.293	20.376	0	197	197	2	1	-10921639	174.381	165	120	246	3662	40.740	4.800	0.183	1.324
ID486713	486713	82	39.274	24.495	15.521	0	197	197	2	1	-10921639	211.286	210	165	255	4437	26.035	4.800	0.096	1.423
ID486712	486712	None	45.149	11.801	12.496	0	197	197	2	1	-10921639	156.286	148	86	212	3282	35.942	6.287	0.137	1.046
ID486742	486742	84	44.781	20.509	26.484	0	198	198	2	1	-10921639	171.238	182	84	224	3596	35.338	2.000	0.124	1.071
ID486741	486741	83	47.732	24.727	21.236	0	198	198	2	1	-10921639	197.810	193	137	252	4154	39.111	2.000	0.093	0.860
ID486740	486740	58	80.110	30.618	19.849	0	198	198	2	1	-10921639	173.810	165	103	255	3650	49.278	4.800	0.245	1.390
ID486739	486739	None	46.266	19.367	19.366	0	198	198	2	1	-10921639	212.381	229	156	255	4460	34.345	2.000	0.096	1.081
ID486738	486738	82	42.144	24.082	13.857	0	198	198	2	1	-10921639	205.190	212	126	255	4309	30.961	4.800	0.106	1.269
ID486737	486737	75	56.387	22.393	11.036	0	198	198	2	1	-10921639	188.143	193	109	255	3951	39.841	2.000	0.124	1.045
ID486736	486736	79	44.524	17.895	10.132	0	198	198	2	1	-10921639	163.381	170	84	215	3431	38.180	2.000	0.120	0.915
ID486735	486735	70	60.294	13.518	9.805	0	198	198	2	1	-10921639	157.190	154	84	255	3301	42.920	2.000	0.154	0.975
ID486734	486734	None	36.384	15.835	25.750	0	199	199	2	1	-10921639	145.000	156	86	201	3045	33.020	4.800	0.109	0.863
ID486733	486733	83	35.232	24.307	21.771	0	199	199	2	1	-10921639	191.000	198	137	249	4011	34.883	3.200	0.082	0.828
ID486732	486732	58	82.988	30.456	20.088	0	199	199	2	1	-10921639	191.952	184	123	255	4031	42.429	3.200	0.220	1.632
ID486731	486731	82	46.106	22.946	12.703	0	199	199	2	1	-10921639	197.905	201	103	255	4156	41.245	6.256	0.093	0.816
ID486730	486730	79	47.350	18.669	10.159	0	199	199	2	1	-10921639	168.524	162	92	249	3539	38.413	4.800	0.122	0.955
ID486729	486729	70	65.588	13.056	10.092	0	199	199	2	1	-10921639	145.000	148	61	255	3045	50.158	2.000	0.173	0.853
ID486743	486743	70	52.638	12.906	10.127	0	200	200	2	1	-10921639	142.429	148	75	201	2991	38.560	2.000	0.156	0.999
ID486749	486749	58	55.966	30.455	19.668	0	200	200	2	1	-10921639	173.714	176	109	224	3648	31.129	4.800	0.163	1.565
ID486748	486748	85	39.432	19.495	19.085	0	200	200	2	1	-10921639	211.714	210	156	255	4446	34.297	7.600	0.082	0.931
ID486747	486747	None	41.202	24.074	15.944	0	200	200	2	1	-10921639	212.571	215	151	255	4464	32.394	2.000	0.087	1.050
ID486746	486746	86	39.198	11.896	12.889	0	200	200	2	1	-10921639	152.238	151	84	204	3197	29.975	6.325	0.115	1.050
ID486745	486745	82	52.597	22.222	11.222	0	200	200	2	1	-10921639	194.381	204	106	249	4082	42.212	3.200	0.137	1.111
ID486744	486744	79	63.988	18.209	10.803	0	200	200	2	1	-10921639	180.048	182	84	255	3781	49.083	2.000	0.123	0.806
ID486756	486756	87	37.827	15.144	25.765	0	201	201	2	1	-10921639	123.429	131	56	201	2592	37.924	2.000	0.100	0.591
ID486755	486755	58	54.046	30.692	20.092	0	201	201	2	1	-10921639	163.571	156	109	221	3435	35.066	4.800	0.184	1.450
ID486754	486754	85	38.613	19.283	18.245	0	201	201	2	1	-10921639	214.857	210	159	255	4512	28.603	4.800	0.083	1.151
ID486753	486753	86	36.371	11.861	12.710	0	201	201	2	1	-10921639	149.476	145	109	204	3139	25.526	7.600	0.108	1.139
ID486752	486752	82	46.946	21.832	11.672	0	201	201	2	1	-10921639	204.429	210	148	252	4293	28.972	6.279	0.106	1.354
ID486751	486751	79	54.994	19.219	10.648	0	201	201	2	1	-10921639	189.238	184	137	246	3974	35.602	2.000	0.127	1.200
ID486750	486750	70	43.544	13.679	9.471	0	201	201	2	1	-10921639	126.714	126	44	198	2661	45.249	2.000	0.127	0.633
ID486759	486759	85	35.534	19.385	18.203	0	202	202	2	1	-10921639	205.952	204	156	255	4325	28.914	2.000	0.072	0.960
ID486758	486758	None	41.045	24.028	17.145	0	202	202	2	1	-10921639	211.524	218	159	255	4442	28.149	2.000	0.079	1.107
ID486757	486757	79	42.099	19.672	10.656	0	202	202	2	1	-10921639	174.238	182	117	221	3659	32.156	3.200	0.106	1.040
ID486762	486762	None	41.838	20.147	26.832	0	202	202	2	1	-10921639	154.619	154	81	218	3247	37.460	2.000	0.086	0.653
ID486761	486761	87	36.167	15.052	26.080	0	202	202	2	1	-10921639	115.762	123	50	170	2431	31.867	2.000	0.118	0.764
ID486760	486760	58	53.765	30.180	20.003	0	202	202	2	1	-10921639	181.762	193	134	224	3817	29.149	4.800	0.160	1.717
ID486766	486766	58	51.049	29.967	19.590	0	203	203	2	1	-10921639	169.048	165	92	224	3550	36.795	4.800	0.153	1.221
ID486765	486765	86	35.284	12.013	13.365	0	203	203	2	1	-10921639	131.238	120	72	187	2756	32.421	7.600	0.104	0.761
ID486764	486764	82	37.477	21.534	11.350	0	203	203	2	1	-10921639	164.952	173	92	232	3464	38.645	6.310	0.090	0.702
ID486763	486763	79	44.503	18.971	11.167	0	203	203	2	1	-10921639	170.667	168	89	232	3584	38.125	6.357	0.116	0.927
ID486773	486773	58	53.561	30.487	20.309	0	204	204	2	1	-10921639	164.857	162	126	215	3462	29.009	4.800	0.176	1.701
ID486772	486772	86	36.448	12.113	13.615	0	204	204	2	1	-10921639	140.619	134	92	190	2953	26.041	7.600	0.118	1.142
ID486771	486771	82	36.052	21.762	11.183	0	204	204	2	1	-10921639	169.286	170	112	215	3555	31.615	6.108	0.089	0.878
ID486770	486770	79	52.172	18.392	10.909	0	204	204	2	1	-10921639	164.952	162	86	252	3464	39.609	2.000	0.104	0.785
ID486767	486767	79	39.372	19.461	11.114	0	205	205	2	1	-10921639	167.619	168	114	229	3520	36.656	7.600	0.099	0.825
ID486769	486769	58	46.380	30.904	19.870	0	205	205	2	1	-10921639	139.048	134	92	196	2920	30.983	7.600	0.143	1.122
ID486768	486768	82	38.494	20.994	11.573	0	205	205	2	1	-10921639	185.381	182	134	249	3893	31.186	2.000	0.082	0.903
ID486779	486779	79	45.325	19.352	10.665	0	206	206	2	1	-10921639	163.048	159	112	226	3424	30.147	7.600	0.116	1.125
ID486780	486780	58	36.007	30.780	19.980	0	206	206	2	1	-10921639	128.905	134	75	170	2707	27.925	4.800	0.134	1.090
ID486777	486777	58	44.368	30.975	20.245	0	207	207	2	1	-10921639	140.238	142	89	196	2945	32.336	7.600	0.136	1.036
ID486776	486776	79	57.944	20.179	10.679	0	207	207	2	1	-10921639	179.619	190	98	255	3772	40.478	2.000	0.130	1.021
ID486778	486778	79	56.821	20.182	10.896	0	208	208	2	1	-10921639	174.762	176	114	240	3670	43.005	2.000	0.118	0.855
ID486775	486775	58	35.505	31.177	20.849	0	209	209	2	1	-10921639	117.524	137	67	162	2468	31.748	2.000	0.105	0.704
ID486774	486774	79	57.433	19.453	10.813	0	209	209	2	1	-10921639	177.619	173	123	255	3730	36.035	4.800	0.147	1.265
ID486790	486790	58	45.442	31.083	19.688	0	210	210	2	1	-10921639	141.238	148	67	193	2966	34.583	2.000	0.131	0.945
ID486789	486789	None	35.183	21.304	17.407	0	210	210	2	1	-10921639	206.762	207	154	243	4342	25.853	2.000	0.071	1.064
ID486788	486788	79	48.468	19.463	11.251	0	210	210	2	1	-10921639	166.619	165	103	255	3499	38.107	2.000	0.142	1.090
ID486782	486782	88	35.245	17.428	19.365	0	211	211	2	1	-10921639	173.524	168	126	235	3644	33.295	2.000	0.070	0.680
ID486781	486781	79	35.939	21.515	10.930	0	211	211	2	1	-10921639	150.190	156	72	193	3154	29.669	6.335	0.116	1.051
ID486787	486787	89	40.252	21.512	27.063	0	212	212	2	1	-10921639	137.905	151	70	204	2896	38.056	7.600	0.107	0.700
ID486786	486786	88	41.123	17.087	19.142	0	212	212	2	1	-10921639	170.524	168	123	221	3581	29.207	2.000	0.085	0.917
ID486785	486785	79	58.234	21.003	11.016	0	212	212	2	1	-10921639	172.286	187	103	238	3618	37.375	2.000	0.161	1.277
ID486783	486783	79	40.302	20.966	10.457	0	213	213	2	1	-10921639	154.810	168	67	210	3251	41.430	4.800	0.146	0.952
ID486784	486784	89	36.986	21.439	27.005	0	213	213	2	1	-10921639	136.905	142	64	196	2875	39.411	2.000	0.105	0.659
ID486791	486791	79	39.584	20.605	10.935	0	214	214	2	1	-10921639	153.810	151	114	215	3230	27.213	4.800	0.116	1.174
ID486793	486793	89	45.148	20.247	26.081	0	214	214	2	1	-10921639	160.905	168	103	215	3379	30.217	4.800	0.119	1.130
ID486792	486792	130	37.281	29.924	19.005	0	214	214	2	1	-10921639	154.000	151	112	204	3234	25.548	6.333	0.117	1.258
ID486799	486799	None	35.063	13.226	10.448	0	215	215	2	1	-10921639	107.429	120	28	159	2256	41.064	2.000	0.128	0.592
ID486801	486801	130	43.530	30.077	18.304	0	215	215	2	1	-10921639	149.952	165	64	201	3149	37.210	2.000	0.123	0.883
ID486800	486800	None	37.345	21.550	15.850	0	215	215	2	1	-10921639	203.095	207	145	249	4265	29.148	4.800	0.080	1.029
ID486802	486802	79	37.385	21.626	10.856	0	216	216	2	1	-10921639	150.143	156	95	204	3153	31.707	2.000	0.116	0.988
ID486798	486798	None	44.394	30.669	19.911	0	217	217	2	1	-10921639	143.143	154	61	218	3006	39.193	7.600	0.149	0.949
ID486797	486797	None	37.525	21.006	16.530	0	217	217	2	1	-10921639	206.810	207	154	255	4343	24.273	7.600	0.086	1.348
ID486796	486796	None	35.196	10.463	16.151	0	217	217	2	1	-10921639	113.810	112	56	165	2390	30.544	7.600	0.153	0.988
ID486795	486795	79	42.199	21.768	10.647	0	217	217	2	1	-10921639	141.333	148	81	201	2968	33.852	2.000	0.108	0.811
ID486794	486794	90	36.074	13.541	9.962	0	217	217	2	1	-10921639	118.667	131	67	156	2492	30.647	2.000	0.125	0.861
ID486803	486803	90	39.260	13.383	10.141	0	218	218	2	1	-10921639	103.381	103	39	179	2171	37.698	2.000	0.154	0.730
ID486806	486806	None	39.071	21.990	11.047	0	219	219	2	1	-10921639	142.714	142	56	215	2997	42.544	3.200	0.128	0.760
ID486805	486805	None	35.945	24.596	18.280	0	220	220	2	1	-10921639	195.048	198	123	246	4096	32.477	2.000	0.060	0.676
ID486804	486804	None	43.579	10.191	16.879	0	220	220	2	1	-10921639	112.143	114	67	170	2355	30.301	2.000	0.171	1.083
ID486809	486809	91	41.468	23.323	12.170	0	221	221	2	1	-10921639	147.619	151	67	204	3100	36.124	2.000	0.103	0.763
ID486807	486807	91	39.824	22.229	10.553	0	222	222	2	1	-10921639	139.048	142	75	170	2920	26.290	4.800	0.138	1.282
ID486811	486811	None	35.781	21.811	11.169	0	224	224	2	1	-10921639	140.190	151	67	196	2944	38.513	4.800	0.118	0.769
ID486810	486810	None	37.373	21.488	27.041	0	225	225	2	1	-10921639	140.952	154	84	182	2960	30.922	2.000	0.125	1.010
ID486808	486808	None	38.173	30.767	19.028	0	226	226	2	1	-10921639	132.524	131	70	182	2783	38.965	2.000	0.129	0.777
ID486813	486813	None	38.033	30.082	18.932	0	228	228	2	1	-10921639	144.857	148	98	193	3042	26.768	4.800	0.134	1.276
ID486812	486812	None	35.575	20.952	16.977	0	228	228	2	1	-10921639	184.619	179	142	255	3877	28.282	7.600	0.057	0.699
ID486814	486814	92	52.094	23.101	11.772	0	229	229	2	1	-10921639	158.286	154	106	215	3324	30.835	2.000	0.146	1.306
ID486818	486818	None	40.049	29.326	19.049	0	230	230	2	1	-10921639	160.000	159	128	232	3360	24.920	7.600	0.120	1.375
ID486817	486817	92	41.776	21.928	11.355	0	230	230	2	1	-10921639	152.762	165	64	226	3208	43.290	4.800	0.151	0.927
ID486816	486816	92	50.774	22.180	11.350	0	231	231	2	1	-10921639	144.714	148	58	218	3039	45.087	2.000	0.154	0.859
ID486815	486815	92	43.419	19.505	11.472	0	232	232	2	1	-10921639	149.714	145	72	218	3144	42.017	4.800	0.120	0.763
ID486820	486820	92	47.060	20.016	10.881	0	233	233	2	1	-10921639	164.190	173	78	215	3448	34.564	7.600	0.130	1.091
ID486819	486819	None	35.979	23.238	25.264	0	234	234	2	1	-10921639	157.905	162	100	198	3316	28.094	2.000	0.094	0.970
ID486826	486826	93	36.111	29.369	19.165	0	236	236	2	1	-10921639	157.905	159	114	218	3316	29.462	6.357	0.111	1.073
ID486823	486823	None	38.182	23.233	11.759	0	237	237	2	1	-10921639	159.381	159	100	196	3347	23.848	7.600	0.120	1.429
ID486824	486824	93	36.748	30.613	17.868	0	237	237	2	1	-10921639	126.571	131	53	176	2658	35.304	2.000	0.134	0.849
ID486822	486822	None	36.134	20.254	25.050	0	238	238	2	1	-10921639	152.762	148	112	215	3208	25.882	2.000	0.090	0.974
ID486821	486821	None	35.700	19.955	11.330	0	238	238	2	1	-10921639	156.095	168	81	204	3278	33.799	4.800	0.110	0.917
ID486825	486825	None	40.624	20.253	11.479	0	240	240	2	1	-10921639	143.762	137	89	229	3019	36.978	2.000	0.108	0.760
ID486827	486827	94	39.022	19.435	11.217	0	243	243	2	1	-10921639	147.571	151	75	207	3099	37.192	3.200	0.105	0.755
ID486835	486835	94	42.498	19.364	11.255	0	244	244	2	1	-10921639	150.095	148	72	212	3152	39.342	4.800	0.132	0.890
ID486836	486836	95	37.042	31.329	18.800	0	244	244	2	1	-10921639	130.476	137	86	176	2740	28.069	4.800	0.147	1.195
ID486829	486829	95	40.521	30.878	18.930	0	245	245	2	1	-10921639	120.905	123	58	159	2539	34.382	2.000	0.157	0.953
ID486828	486828	94	36.760	19.276	11.256	0	245	245	2	1	-10921639	149.333	151	67	218	3136	33.251	3.200	0.116	0.934
ID486837	486837	94	38.300	19.849	10.966	0	246	246	2	1	-10921639	156.810	159	106	207	3293	26.076	4.800	0.114	1.229
ID486834	486834	95	40.441	30.970	19.390	0	247	247	2	1	-10921639	124.143	123	58	201	2607	38.261	7.600	0.126	0.728
ID486833	486833	96	35.646	26.023	15.412	0	247	247	2	1	-10921639	178.381	179	117	255	3746	31.113	7.600	0.079	0.843
ID486832	486832	94	41.878	19.983	11.218	0	247	247	2	1	-10921639	150.667	159	75	212	3164	35.206	2.000	0.135	1.015
ID486839	486839	96	37.631	26.592	15.387	0	248	248	2	1	-10921639	154.571	162	75	212	3246	38.729	3.200	0.112	0.805
ID486838	486838	94	57.501	19.193	11.198	0	248	248	2	1	-10921639	156.762	162	75	238	3292	43.698	2.000	0.152	0.946
ID486840	486840	95	38.016	31.431	19.248	0	248	248	2	1	-10921639	119.476	128	67	176	2509	32.904	6.368	0.144	0.913
ID486831	486831	95	43.162	30.788	18.288	0	249	249	2	1	-10921639	127.857	131	58	201	2685	37.960	2.000	0.147	0.862
ID486830	486830	94	41.352	19.626	11.111	0	249	249	2	1	-10921639	154.952	154	75	229	3254	36.799	2.000	0.122	0.914
ID486847	486847	None	37.825	26.228	14.234	0	250	250	2	1	-10921639	168.619	170	109	215	3541	27.436	7.600	0.108	1.203
ID486846	486846	94	56.416	19.170	10.885	0	250	250	2	1	-10921639	157.762	156	95	229	3313	37.950	2.000	0.127	0.937
ID486848	486848	95	40.139	30.876	18.797	0	250	250	2	1	-10921639	126.333	131	50	184	2653	34.644	2.000	0.165	1.033
ID486860	486860	None	37.446	22.852	26.035	0	251	251	2	1	-10921639	146.619	151	67	204	3079	36.803	6.311	0.093	0.680
ID486859	486859	None	35.182	19.759	22.908	0	251	251	2	1	-10921639	180.190	179	142	249	3784	27.462	7.600	0.071	0.869
ID486858	486858	95	48.861	31.206	19.307	0	251	251	2	1	-10921639	127.000	137	61	184	2667	37.425	4.800	0.188	1.075
ID486857	486857	None	35.273	9.572	19.061	0	251	251	2	1	-10921639	103.857	103	56	148	2181	24.969	6.329	0.146	1.061
ID486856	486856	None	36.666	23.025	10.815	0	251	251	2	1	-10921639	150.095	156	92	201	3152	28.220	6.292	0.113	1.078
ID486855	486855	95	46.903	31.137	19.449	0	252	252	2	1	-10921639	122.000	137	47	173	2562	36.358	2.000	0.181	1.031
ID486845	486845	102	36.318	22.090	26.740	0	253	253	2	1	-10921639	123.286	123	58	187	2589	39.118	2.000	0.103	0.591
ID486844	486844	97	37.777	16.805	25.933	0	253	253	2	1	-10921639	119.000	128	53	165	2499	35.637	7.600	0.108	0.650
ID486843	486843	95	53.528	31.316	19.563	0	253	253	2	1	-10921639	127.333	126	64	198	2674	38.936	2.000	0.206	1.117
ID486842	486842	98	37.853	26.238	14.528	0	253	253	2	1	-10921639	162.762	154	103	204	3418	27.413	4.800	0.108	1.156
ID486841	486841	127	39.693	21.000	11.000	0	253	253	2	1	-10921639	168.571	176	112	212	3540	26.377	3.200	0.120	1.367
ID486854	486854	102	38.099	22.476	26.525	0	254	254	2	1	-10921639	124.476	137	53	204	2614	40.876	7.600	0.113	0.617
ID486853	486853	97	36.115	16.839	26.236	0	254	254	2	1	-10921639	122.857	131	67	173	2580	32.427	2.000	0.110	0.749
ID486852	486852	95	55.917	31.217	19.363	0	254	254	2	1	-10921639	140.524	142	64	215	2951	37.076	4.800	0.198	1.251
ID486851	486851	98	44.492	25.828	15.726	0	254	254	2	1	-10921639	170.524	162	120	240	3581	33.087	2.000	0.091	0.860
ID486850	486850	99	42.344	14.018	12.963	0	254	254	2	1	-10921639	150.238	145	81	196	3155	29.455	2.000	0.125	1.136
ID486849	486849	127	41.029	23.221	11.115	0	254	254	2	1	-10921639	139.571	142	64	212	2931	35.923	2.000	0.102	0.722
ID486863	486863	98	41.971	25.594	14.500	0	255	255	2	1	-10921639	158.000	159	103	218	3318	30.801	4.800	0.110	1.013
ID486862	486862	99	45.285	13.677	13.119	0	255	255	2	1	-10921639	146.333	142	100	212	3073	30.207	7.600	0.112	0.978
ID486861	486861	None	46.685	19.505	10.537	0	255	255	2	1	-10921639	170.524	170	114	229	3581	32.250	4.800	0.154	1.408
ID486866	486866	97	37.578	17.054	26.079	0	255	255	2	1	-10921639	135.381	148	61	184	2843	38.116	7.600	0.114	0.727
ID486865	486865	95	68.671	31.237	19.069	0	255	255	2	1	-10921639	150.429	162	86	204	3159	38.470	2.000	0.223	1.427
ID486864	486864	101	45.681	9.923	17.042	0	255	255	2	1	-10921639	122.000	123	70	187	2562	29.876	2.000	0.149	1.061
ID486871	486871	97	41.995	17.201	25.587	0	256	256	2	1	-10921639	137.714	131	67	226	2892	47.157	2.000	0.114	0.598
ID486870	486870	100	41.770	18.591	23.977	0	256	256	2	1	-10921639	190.524	190	148	235	4001	25.003	7.600	0.103	1.427
ID486869	486869	95	64.391	31.212	19.010	0	256	256	2	1	-10921639	146.095	145	84	215	3068	37.262	4.800	0.204	1.330
ID486868	486868	101	41.866	9.807	17.166	0	256	256	2	1	-10921639	120.190	112	81	173	2524	24.128	7.600	0.153	1.320
ID486867	486867	98	47.269	25.332	14.515	0	256	256	2	1	-10921639	172.048	165	128	215	3613	28.117	3.200	0.120	1.309
ID486872	486872	102	43.435	22.130	26.263	0	256	256	2	1	-10921639	153.714	154	89	224	3228	35.744	7.600	0.099	0.778
ID486884	486884	102	36.297	21.813	26.748	0	257	257	2	1	-10921639	124.333	128	56	210	2611	42.055	2.000	0.093	0.504
ID486883	486883	97	51.721	17.018	25.927	0	257	257	2	1	-10921639	142.000	154	75	229	2982	43.128	2.000	0.146	0.837
ID486882	486882	100	37.713	19.227	22.701	0	257	257	2	1	-10921639	185.000	184	123	226	3885	26.651	7.600	0.090	1.148
ID486881	486881	95	57.817	31.198	18.991	0	257	257	2	1	-10921639	150.429	154	98	229	3159	35.452	2.000	0.163	1.190
ID486880	486880	101	47.163	9.935	17.089	0	257	257	2	1	-10921639	128.333	126	72	182	2695	35.173	2.000	0.151	0.957
ID486879	486879	98	52.630	25.692	15.133	0	257	257	2	1	-10921639	174.429	179	98	255	3663	42.703	2.000	0.126	0.916
ID486878	486878	103	36.461	21.537	11.439	0	257	257	2	1	-10921639	144.571	165	61	207	3036	48.045	2.000	0.101	0.554
ID486895	486895	97	49.318	16.757	25.486	0	258	258	2	1	-10921639	156.619	156	86	232	3289	39.071	2.000	0.128	0.913
ID486894	486894	95	49.396	31.229	19.253	0	258	258	2	1	-10921639	128.619	128	81	193	2701	33.805	2.000	0.166	1.083
ID486893	486893	101	51.306	9.820	17.059	0	258	258	2	1	-10921639	114.476	117	61	201	2404	35.222	2.000	0.157	0.882
ID486892	486892	98	52.787	25.790	15.615	0	258	258	2	1	-10921639	178.095	176	123	249	3740	34.252	2.000	0.121	1.122
ID486891	486891	103	39.679	20.439	11.093	0	258	258	2	1	-10921639	159.952	168	92	207	3359	29.842	6.071	0.128	1.218
ID486908	486908	97	40.773	17.766	24.654	0	259	259	2	1	-10921639	169.000	182	103	235	3549	37.483	7.600	0.121	0.971
ID486907	486907	95	59.629	30.675	19.330	0	259	259	2	1	-10921639	142.810	142	64	210	2999	48.284	2.000	0.187	0.933
ID486906	486906	101	49.418	9.962	16.946	0	259	259	2	1	-10921639	116.238	117	64	179	2441	31.918	2.000	0.169	1.054
ID486905	486905	98	49.847	25.758	15.505	0	259	259	2	1	-10921639	181.619	173	112	255	3814	35.846	2.000	0.102	0.941
ID486904	486904	103	47.597	20.162	10.931	0	259	259	2	1	-10921639	160.810	170	86	212	3377	32.933	4.800	0.136	1.169
ID486877	486877	97	54.394	17.071	25.195	0	260	260	2	1	-10921639	145.000	148	75	224	3045	44.515	2.000	0.140	0.802
ID486876	486876	95	53.825	30.767	19.541	0	260	260	2	1	-10921639	143.857	142	58	249	3021	53.032	6.361	0.158	0.741
ID486875	486875	101	54.635	9.995	17.002	0	260	260	2	1	-10921639	118.667	123	64	201	2492	35.204	2.000	0.197	1.110
ID486874	486874	104	49.302	22.911	11.768	0	260	260	2	1	-10921639	158.476	159	81	246	3328	37.195	6.063	0.113	0.868
ID486873	486873	103	37.737	20.202	10.947	0	260	260	2	1	-10921639	153.048	154	86	221	3214	36.335	6.289	0.103	0.787
ID486887	486887	98	51.181	25.678	15.975	0	261	261	2	1	-10921639	183.524	184	112	255	3854	36.990	2.000	0.107	0.962
ID486886	486886	105	35.536	13.412	13.337	0	261	261	2	1	-10921639	128.667	131	67	193	2702	38.102	7.600	0.103	0.632
ID486885	486885	104	37.189	23.154	11.805	0	261	261	2	1	-10921639	152.476	156	92	193	3202	27.444	2.000	0.107	1.072
ID486890	486890	97	54.352	16.974	25.915	0	261	261	2	1	-10921639	138.000	140	75	226	2898	42.389	2.000	0.138	0.787
ID486889	486889	95	48.379	31.022	19.588	0	261	261	2	1	-10921639	134.619	140	72	207	2827	39.349	2.000	0.149	0.888
ID486888	486888	101	50.797	10.042	17.002	0	261	261	2	1	-10921639	114.952	103	61	179	2414	35.843	2.000	0.177	0.966
ID486903	486903	None	49.064	21.273	26.943	0	262	262	2	1	-10921639	134.619	137	81	198	2827	38.069	2.000	0.119	0.753
ID486902	486902	None	43.300	19.604	21.091	0	262	262	2	1	-10921639	201.429	207	159	238	4230	21.456	4.800	0.118	1.976
ID486901	486901	95	65.240	31.063	19.810	0	262	262	2	1	-10921639	152.952	159	78	243	3212	42.278	2.000	0.180	1.102
ID486900	486900	98	48.358	25.215	16.237	0	262	262	2	1	-10921639	180.333	176	123	255	3787	38.024	2.000	0.083	0.731
ID486899	486899	101	46.521	10.020	16.414	0	262	262	2	1	-10921639	120.238	123	44	182	2525	37.219	2.000	0.166	0.920
ID486898	486898	105	46.307	13.814	12.918	0	262	262	2	1	-10921639	159.714	162	109	201	3354	28.552	4.800	0.134	1.321
ID486897	486897	104	40.526	22.883	11.822	0	262	262	2	1	-10921639	156.048	148	106	212	3277	27.782	2.000	0.114	1.147
ID486896	486896	103	40.806	20.039	11.173	0	262	262	2	1	-10921639	154.095	159	72	207	3236	37.467	4.800	0.112	0.830
ID486926	486926	95	72.236	31.077	19.560	0	263	263	2	1	-10921639	157.905	156	86	255	3316	49.505	2.000	0.202	1.073
ID486925	486925	101	45.053	10.076	16.530	0	263	263	2	1	-10921639	114.143	112	47	176	2397	35.228	2.000	0.167	0.927
ID486924	486924	105	38.217	14.793	13.236	0	263	263	2	1	-10921639	165.333	168	112	198	3472	25.118	7.600	0.135	1.567
ID486923	486923	104	35.408	23.304	11.998	0	263	263	2	1	-10921639	161.571	168	106	204	3393	29.723	7.600	0.109	1.072
ID486922	486922	103	35.679	20.465	10.994	0	263	263	2	1	-10921639	149.048	156	78	210	3130	34.171	2.000	0.091	0.726
ID486911	486911	105	37.211	13.595	13.439	0	264	264	2	1	-10921639	146.048	154	81	187	3067	31.593	2.000	0.107	0.895
ID486910	486910	104	37.440	23.981	11.892	0	264	264	2	1	-10921639	149.524	159	86	215	3140	33.648	4.800	0.103	0.831
ID486909	486909	103	36.841	19.557	10.898	0	264	264	2	1	-10921639	149.905	151	78	212	3148	35.651	3.200	0.096	0.737
ID486914	486914	106	35.262	21.167	26.677	0	264	264	2	1	-10921639	129.952	123	70	204	2729	38.027	2.000	0.082	0.516
ID486913	486913	95	74.879	30.786	19.261	0	264	264	2	1	-10921639	160.095	168	84	255	3362	53.269	2.000	0.193	0.974
ID486912	486912	101	45.800	9.941	16.816	0	264	264	2	1	-10921639	116.905	112	70	182	2455	33.722	2.000	0.158	0.944
ID486935	486935	105	52.272	13.906	13.114	0	265	265	2	1	-10921639	151.905	154	92	218	3190	39.054	2.000	0.153	1.032
ID486934	486934	103	61.478	20.081	11.237	0	265	265	2	1	-10921639	166.333	165	84	255	3493	47.733	2.000	0.166	0.992
ID486941	486941	106	36.746	22.377	25.828	0	265	265	2	1	-10921639	137.524	131	81	187	2888	35.561	2.000	0.106	0.738
ID486940	486940	107	35.918	17.095	25.209	0	265	265	2	1	-10921639	140.619	140	86	190	2953	32.435	4.800	0.116	0.904
ID486939	486939	95	73.263	30.816	19.578	0	265	265	2	1	-10921639	150.238	168	58	255	3155	55.054	2.000	0.209	0.942
ID486938	486938	None	37.908	20.489	19.591	0	265	265	2	1	-10921639	201.333	193	140	255	4228	30.503	3.200	0.076	0.931
ID486937	486937	101	52.196	10.098	16.927	0	265	265	2	1	-10921639	123.000	117	61	193	2583	37.955	2.000	0.191	1.038
ID486936	486936	None	42.186	25.881	15.846	0	265	265	2	1	-10921639	180.143	173	109	255	3783	32.782	2.000	0.083	0.840
ID486919	486919	95	58.213	31.084	19.538	0	266	266	2	1	-10921639	141.952	140	81	246	2981	46.323	2.000	0.164	0.863
ID486918	486918	101	49.545	10.122	16.822	0	266	266	2	1	-10921639	111.333	112	58	182	2338	35.353	7.600	0.171	0.920
ID486917	486917	105	38.097	13.601	13.627	0	266	266	2	1	-10921639	143.571	140	92	207	3015	27.495	2.000	0.104	0.981
ID486916	486916	None	39.591	24.002	12.391	0	266	266	2	1	-10921639	147.048	165	58	215	3088	44.296	4.800	0.108	0.648
ID486915	486915	103	36.966	21.045	11.143	0	266	266	2	1	-10921639	147.714	159	75	198	3102	36.817	3.200	0.112	0.808
ID486921	486921	106	48.089	22.925	24.975	0	266	266	2	1	-10921639	148.429	151	78	229	3117	39.757	2.000	0.125	0.831
ID486920	486920	107	35.700	16.930	25.365	0	266	266	2	1	-10921639	126.857	126	64	196	2664	34.800	2.000	0.104	0.689
ID486933	486933	106	36.835	22.031	26.588	0	267	267	2	1	-10921639	120.667	123	50	201	2534	40.429	3.200	0.138	0.722
ID486932	486932	107	42.995	16.913	25.214	0	267	267	2	1	-10921639	140.667	142	81	207	2954	33.176	2.000	0.125	0.941
ID486931	486931	95	60.936	31.140	19.377	0	267	267	2	1	-10921639	156.667	156	89	240	3290	40.638	4.800	0.186	1.207
ID486930	486930	101	69.311	10.035	16.884	0	267	267	2	1	-10921639	147.000	142	84	221	3087	39.470	2.000	0.233	1.408
ID486929	486929	109	42.616	25.387	15.722	0	267	267	2	1	-10921639	194.333	193	154	255	4081	27.782	4.800	0.090	1.160
ID486928	486928	105	65.634	13.821	12.967	0	267	267	2	1	-10921639	157.524	151	100	224	3308	39.231	2.000	0.175	1.194
ID486927	486927	103	51.287	21.312	11.154	0	267	267	2	1	-10921639	161.714	162	95	221	3396	36.068	4.800	0.176	1.344
ID486950	486950	106	40.589	22.504	26.295	0	268	268	2	1	-10921639	140.667	140	67	204	2954	39.702	2.000	0.108	0.692
ID486949	486949	107	53.974	17.001	25.281	0	268	268	2	1	-10921639	141.000	145	72	255	2961	42.310	2.000	0.126	0.747
ID486948	486948	95	56.044	31.044	18.274	0	268	268	2	1	-10921639	166.048	170	98	224	3487	35.535	4.800	0.165	1.327
ID486947	486947	108	39.643	20.201	18.254	0	268	268	2	1	-10921639	199.905	193	145	246	4198	28.539	2.000	0.092	1.177
ID486946	486946	101	59.838	10.258	16.690	0	268	268	2	1	-10921639	140.381	134	86	218	2948	41.032	2.000	0.200	1.141
ID486945	486945	109	42.886	25.801	16.390	0	268	268	2	1	-10921639	177.095	179	106	240	3719	38.855	7.600	0.082	0.694
ID486944	486944	105	54.677	14.080	12.899	0	268	268	2	1	-10921639	140.762	140	81	238	2956	39.179	2.000	0.130	0.826
ID486943	486943	110	42.581	22.992	11.918	0	268	268	2	1	-10921639	156.381	162	70	212	3284	38.212	2.000	0.103	0.765
ID486942	486942	103	45.401	20.404	10.930	0	268	268	2	1	-10921639	151.810	145	92	224	3188	34.620	6.011	0.129	0.999
ID486951	486951	103	48.835	21.445	11.217	0	269	269	2	1	-10921639	162.190	154	84	215	3406	36.776	4.800	0.164	1.246
ID486958	486958	107	69.976	16.976	25.226	0	269	269	2	1	-10921639	158.619	154	98	255	3331	44.525	2.000	0.181	1.090
ID486957	486957	95	55.810	31.380	18.801	0	269	269	2	1	-10921639	172.143	165	109	238	3615	31.598	4.800	0.159	1.498
ID486956	486956	108	45.530	20.128	18.050	0	269	269	2	1	-10921639	198.857	196	156	252	4176	28.795	2.000	0.109	1.360
ID486955	486955	101	59.716	10.273	16.886	0	269	269	2	1	-10921639	134.286	131	58	224	2820	46.830	2.000	0.175	0.853
ID486954	486954	109	40.062	25.489	15.665	0	269	269	2	1	-10921639	188.333	187	134	255	3955	31.757	6.352	0.076	0.836
ID486953	486953	105	59.868	13.899	13.109	0	269	269	2	1	-10921639	150.571	145	78	255	3162	40.666	2.000	0.170	1.077
ID486952	486952	110	49.322	22.545	11.609	0	269	269	2	1	-10921639	171.905	170	98	229	3610	39.823	4.800	0.140	1.060
ID486959	486959	103	51.883	21.174	11.386	0	270	270	2	1	-10921639	152.095	154	70	221	3194	42.403	4.800	0.179	1.088
ID486964	486964	107	43.807	17.207	25.224	0	270	270	2	1	-10921639	150.857	140	112	210	3168	29.628	4.800	0.146	1.295
ID486963	486963	95	58.183	30.896	20.002	0	270	270	2	1	-10921639	170.905	179	103	210	3589	32.151	4.800	0.203	1.794
ID486962	486962	101	49.140	10.417	16.506	0	270	270	2	1	-10921639	134.619	128	56	201	2827	38.575	4.800	0.197	1.146
ID486961	486961	109	52.274	25.400	15.819	0	270	270	2	1	-10921639	195.524	187	162	255	4106	27.739	4.800	0.129	1.611
ID486960	486960	105	58.583	13.941	13.058	0	270	270	2	1	-10921639	146.333	140	75	255	3073	43.268	2.000	0.148	0.871
ID486967	486967	109	35.863	24.021	13.190	0	271	271	2	1	-10921639	155.667	165	75	238	3269	38.176	7.600	0.070	0.536
ID486966	486966	105	63.974	13.946	13.079	0	271	271	2	1	-10921639	143.381	145	67	255	3011	45.812	2.000	0.155	0.840
ID486965	486965	103	55.112	20.861	11.137	0	271	271	2	1	-10921639	153.000	156	75	212	3213	40.389	2.000	0.146	0.967
ID486972	486972	107	47.426	16.908	25.583	0	271	271	2	1	-10921639	135.524	126	78	232	2846	40.741	2.000	0.129	0.758
ID486971	486971	None	35.995	23.146	24.710	0	271	271	2	1	-10921639	151.095	151	98	215	3173	32.121	2.000	0.078	0.680
ID486970	486970	95	52.405	30.941	19.406	0	271	271	2	1	-10921639	159.048	170	70	224	3340	45.213	4.800	0.166	1.002
ID486969	486969	None	37.541	20.306	17.882	0	271	271	2	1	-10921639	189.381	184	151	255	3977	25.893	7.600	0.098	1.308
ID486968	486968	101	69.737	10.249	17.075	0	271	271	2	1	-10921639	132.143	128	70	229	2775	47.146	2.000	0.222	1.018
ID486975	486975	109	47.585	25.049	15.243	0	272	272	2	1	-10921639	182.857	190	89	255	3840	41.460	7.600	0.108	0.861
ID486974	486974	105	55.772	14.086	13.237	0	272	272	2	1	-10921639	143.286	145	64	255	3009	44.955	2.000	0.125	0.708
ID486973	486973	103	60.563	21.074	11.043	0	272	272	2	1	-10921639	164.000	159	78	240	3444	48.142	7.600	0.151	0.891
ID486978	486978	107	43.815	16.997	25.394	0	272	272	2	1	-10921639	140.952	142	81	190	2960	29.485	4.800	0.147	1.224
ID486977	486977	95	65.624	30.777	20.407	0	272	272	2	1	-10921639	161.905	182	64	255	3400	50.864	4.800	0.194	1.035
ID486976	486976	101	50.379	10.194	17.124	0	272	272	2	1	-10921639	116.190	120	56	179	2440	37.672	2.000	0.175	0.917
ID486983	486983	95	73.198	31.086	19.975	0	273	273	2	1	-10921639	165.286	170	67	246	3471	47.104	2.000	0.210	1.220
ID486982	486982	101	69.189	10.233	17.097	0	273	273	2	1	-10921639	127.476	131	58	229	2677	46.084	2.000	0.225	1.017
ID486981	486981	109	55.298	25.770	15.771	0	273	273	2	1	-10921639	173.667	176	95	255	3647	42.851	2.000	0.100	0.739
ID486980	486980	105	70.753	14.117	13.247	0	273	273	2	1	-10921639	142.714	137	64	255	2997	53.703	2.000	0.165	0.755
ID486979	486979	103	43.869	21.043	11.047	0	273	273	2	1	-10921639	149.714	156	78	210	3144	35.024	7.600	0.136	1.023
ID486984	486984	107	63.993	16.952	25.359	0	273	273	2	1	-10921639	155.143	148	89	232	3258	38.731	2.000	0.179	1.217
ID487015	487015	107	60.207	17.256	25.592	0	274	274	2	1	-10921639	144.095	137	72	243	3026	51.960	2.000	0.158	0.756
ID487014	487014	112	45.345	23.076	23.960	0	274	274	2	1	-10921639	182.143	184	128	229	3825	32.833	2.000	0.107	1.072
ID487013	487013	95	77.721	31.257	19.630	0	274	274	2	1	-10921639	175.524	176	67	255	3686	53.201	2.000	0.193	1.066
ID487012	487012	None	37.526	19.069	17.885	0	274	274	2	1	-10921639	195.952	193	154	240	4115	24.711	4.800	0.089	1.291
ID487011	487011	101	47.361	10.398	17.275	0	274	274	2	1	-10921639	112.714	100	58	193	2367	41.760	2.000	0.157	0.734
ID487010	487010	109	51.308	25.390	15.427	0	274	274	2	1	-10921639	180.857	179	112	255	3798	42.035	2.000	0.106	0.823
ID487009	487009	105	69.085	14.331	13.210	0	274	274	2	1	-10921639	155.857	148	81	255	3273	52.179	2.000	0.165	0.844
ID487008	487008	103	41.851	20.734	11.064	0	274	274	2	1	-10921639	154.048	154	98	221	3235	33.905	2.000	0.110	0.899
ID486991	486991	107	51.189	16.938	25.790	0	275	275	2	1	-10921639	144.381	137	95	198	3032	32.948	2.000	0.157	1.188
ID486990	486990	112	44.031	22.968	23.819	0	275	275	2	1	-10921639	168.429	168	98	255	3537	42.838	2.000	0.099	0.709
ID486989	486989	95	86.778	31.035	19.733	0	275	275	2	1	-10921639	194.571	201	84	255	4086	53.592	4.800	0.239	1.400
ID486988	486988	101	57.794	10.568	17.152	0	275	275	2	1	-10921639	139.905	140	86	235	2938	35.429	2.000	0.159	1.083
ID486987	486987	109	38.435	25.851	15.942	0	275	275	2	1	-10921639	160.429	170	98	232	3369	37.093	7.600	0.066	0.534
ID486986	486986	105	71.290	14.256	13.143	0	275	275	2	1	-10921639	159.905	154	72	255	3358	51.480	2.000	0.176	0.928
ID486985	486985	103	61.131	21.708	11.200	0	275	275	2	1	-10921639	167.524	176	98	232	3518	45.487	4.800	0.183	1.141
ID487007	487007	107	54.132	16.979	25.661	0	276	276	2	1	-10921639	155.429	173	89	255	3264	40.714	6.308	0.153	1.016
ID487006	487006	112	46.842	23.303	23.174	0	276	276	2	1	-10921639	212.000	204	170	255	4452	28.009	4.800	0.128	1.714
ID487005	487005	95	79.232	30.899	19.917	0	276	276	2	1	-10921639	185.619	198	92	255	3898	53.545	2.000	0.193	1.124
ID487004	487004	113	42.401	17.663	18.529	0	276	276	2	1	-10921639	194.429	196	145	255	4083	28.797	6.298	0.092	1.134
ID487003	487003	101	61.676	9.989	16.889	0	276	276	2	1	-10921639	123.667	128	67	226	2597	42.266	2.000	0.189	0.932
ID487002	487002	109	46.667	25.688	16.040	0	276	276	2	1	-10921639	185.952	193	106	255	3905	42.227	7.600	0.082	0.670
ID487001	487001	105	69.738	14.069	13.122	0	276	276	2	1	-10921639	165.905	162	92	255	3484	41.851	2.000	0.184	1.234
ID487000	487000	103	59.285	21.304	11.242	0	276	276	2	1	-10921639	168.000	173	98	226	3528	44.406	4.800	0.169	1.092
ID486999	486999	107	54.816	17.310	25.564	0	277	277	2	1	-10921639	149.143	140	84	255	3132	47.491	2.000	0.148	0.808
ID486998	486998	112	38.659	23.141	23.861	0	277	277	2	1	-10921639	183.095	193	98	238	3845	33.095	6.392	0.117	1.162
ID486997	486997	95	83.404	30.841	19.414	0	277	277	2	1	-10921639	204.714	218	100	255	4299	49.648	4.800	0.227	1.526
ID486996	486996	113	46.410	17.311	18.952	0	277	277	2	1	-10921639	188.810	190	134	252	3965	36.799	3.200	0.094	0.885
ID486995	486995	101	63.752	10.324	16.905	0	277	277	2	1	-10921639	125.095	128	61	207	2627	45.813	2.000	0.217	0.973
ID486994	486994	109	40.268	25.290	16.090	0	277	277	2	1	-10921639	184.524	184	109	255	3875	36.318	7.600	0.068	0.647
ID486993	486993	105	65.289	14.162	13.064	0	277	277	2	1	-10921639	151.286	148	72	252	3177	47.022	2.000	0.158	0.876
ID486992	486992	103	62.196	21.303	11.088	0	277	277	2	1	-10921639	164.381	179	86	224	3452	43.128	2.000	0.179	1.156
ID487023	487023	105	59.476	14.493	13.209	0	278	278	2	1	-10921639	142.048	134	78	243	2983	49.256	2.000	0.151	0.757
ID487022	487022	103	62.517	21.239	11.239	0	278	278	2	1	-10921639	150.714	145	61	243	3165	48.451	7.600	0.169	0.899
ID487027	487027	107	49.234	17.082	25.192	0	278	278	2	1	-10921639	159.143	159	103	201	3342	27.181	4.800	0.163	1.643
ID487026	487026	112	45.637	23.038	23.664	0	278	278	2	1	-10921639	175.524	182	106	243	3686	38.369	7.600	0.119	0.971
ID487025	487025	95	84.962	30.796	19.746	0	278	278	2	1	-10921639	183.571	196	72	255	3855	56.583	2.000	0.227	1.201
ID487024	487024	101	54.712	10.531	17.150	0	278	278	2	1	-10921639	124.810	114	67	190	2621	35.440	2.000	0.178	1.065
ID487021	487021	107	51.530	17.001	25.698	0	279	279	2	1	-10921639	147.857	145	86	240	3105	37.890	4.800	0.155	1.048
ID487020	487020	112	38.785	23.465	23.557	0	279	279	2	1	-10921639	173.952	168	134	226	3653	29.524	4.800	0.108	1.145
ID487019	487019	95	86.196	30.949	19.769	0	279	279	2	1	-10921639	182.286	176	100	255	3828	55.098	2.000	0.221	1.198
ID487018	487018	101	59.356	10.238	16.998	0	279	279	2	1	-10921639	118.667	106	58	201	2492	41.523	2.000	0.212	0.999
ID487017	487017	105	52.172	14.992	13.289	0	279	279	2	1	-10921639	154.524	154	100	215	3245	33.988	2.000	0.148	1.172
ID487016	487016	103	65.121	21.627	11.274	0	279	279	2	1	-10921639	160.381	162	67	255	3368	54.868	7.600	0.182	0.901
ID487031	487031	101	69.763	10.635	17.064	0	280	280	2	1	-10921639	134.429	120	84	218	2823	41.533	2.000	0.208	1.115
ID487030	487030	114	44.607	25.773	15.922	0	280	280	2	1	-10921639	173.143	168	95	255	3636	41.140	2.000	0.061	0.484
ID487029	487029	105	55.674	14.509	12.805	0	280	280	2	1	-10921639	151.190	145	100	235	3175	35.901	2.000	0.144	1.059
ID487028	487028	103	75.850	21.623	11.440	0	280	280	2	1	-10921639	170.095	176	72	255	3572	62.339	2.000	0.201	0.913
ID487035	487035	107	64.990	17.236	25.614	0	280	280	2	1	-10921639	155.524	154	81	255	3266	48.551	2.000	0.181	0.981
ID487034	487034	112	45.294	23.181	22.807	0	280	280	2	1	-10921639	187.571	187	114	246	3939	35.338	2.000	0.107	1.027
ID487033	487033	95	81.464	31.087	19.825	0	280	280	2	1	-10921639	186.000	182	123	255	3906	48.817	2.000	0.205	1.299
ID487032	487032	None	37.159	16.477	19.174	0	280	280	2	1	-10921639	162.857	168	89	218	3420	38.536	3.200	0.089	0.689
ID487042	487042	107	58.231	17.662	25.826	0	281	281	2	1	-10921639	152.429	145	81	240	3201	37.567	2.000	0.171	1.182
ID487041	487041	112	42.560	22.784	22.377	0	281	281	2	1	-10921639	204.476	196	154	255	4294	31.979	4.800	0.094	1.095
ID487040	487040	95	84.648	30.990	19.289	0	281	281	2	1	-10921639	198.952	207	114	255	4178	48.005	4.800	0.228	1.541
ID487039	487039	101	52.946	10.546	17.023	0	281	281	2	1	-10921639	123.905	117	81	212	2602	36.684	2.000	0.146	0.861
ID487038	487038	114	36.537	25.902	15.881	0	281	281	2	1	-10921639	177.714	184	114	255	3732	33.748	2.000	0.061	0.608
ID487037	487037	105	59.001	14.682	12.750	0	281	281	2	1	-10921639	157.667	151	100	255	3311	36.310	2.000	0.161	1.207
ID487036	487036	103	75.137	21.386	11.628	0	281	281	2	1	-10921639	185.333	184	120	255	3892	42.023	2.000	0.197	1.454
ID487047	487047	95	78.668	31.149	19.419	0	282	282	2	1	-10921639	189.286	198	114	255	3975	44.650	4.800	0.215	1.502
ID487046	487046	115	36.646	16.803	18.530	0	282	282	2	1	-10921639	191.381	184	148	252	4019	24.838	4.800	0.090	1.271
ID487045	487045	101	58.468	10.584	16.819	0	282	282	2	1	-10921639	130.333	134	67	201	2737	36.336	2.000	0.186	1.125
ID487044	487044	105	63.864	14.850	12.903	0	282	282	2	1	-10921639	153.524	142	84	255	3224	40.319	2.000	0.172	1.115
ID487043	487043	103	56.909	22.662	12.211	0	282	282	2	1	-10921639	174.619	184	92	240	3667	43.517	7.600	0.170	1.168
ID487048	487048	107	51.778	17.124	25.830	0	282	282	2	1	-10921639	131.000	131	78	235	2751	41.796	3.200	0.152	0.825
ID487056	487056	107	50.549	17.276	25.648	0	283	283	2	1	-10921639	127.429	128	53	229	2676	45.515	2.000	0.147	0.717
ID487055	487055	None	46.787	23.076	23.644	0	283	283	2	1	-10921639	166.429	165	89	229	3495	40.283	2.000	0.132	0.962
ID487054	487054	95	77.737	30.925	19.711	0	283	283	2	1	-10921639	168.143	173	84	255	3531	50.507	2.000	0.222	1.209
ID487053	487053	115	45.835	17.279	18.735	0	283	283	2	1	-10921639	188.000	187	123	252	3948	34.366	4.800	0.116	1.135
ID487052	487052	114	37.314	26.309	16.532	0	283	283	2	1	-10921639	183.619	187	134	255	3856	28.918	7.600	0.079	0.931
ID487051	487051	101	59.851	10.699	16.827	0	283	283	2	1	-10921639	128.095	134	58	215	2690	40.610	2.000	0.188	0.998
ID487050	487050	105	42.669	14.781	12.991	0	283	283	2	1	-10921639	150.714	154	98	224	3165	29.680	4.800	0.122	1.106
ID487049	487049	103	60.517	21.449	11.515	0	283	283	2	1	-10921639	176.571	173	117	240	3708	31.761	4.800	0.175	1.653
ID487076	487076	107	43.671	17.284	25.475	0	284	284	2	1	-10921639	147.238	145	92	210	3092	33.035	2.000	0.122	0.968
ID487075	487075	95	70.634	30.630	19.458	0	284	284	2	1	-10921639	173.571	162	100	255	3645	47.678	4.800	0.221	1.317
ID487074	487074	115	39.072	16.278	19.101	0	284	284	2	1	-10921639	181.429	190	117	229	3810	32.785	2.000	0.095	0.964
ID487073	487073	114	39.957	26.201	17.070	0	284	284	2	1	-10921639	187.048	190	95	255	3928	38.118	2.000	0.066	0.610
ID487072	487072	101	56.230	10.604	16.636	0	284	284	2	1	-10921639	122.333	128	64	207	2569	42.830	2.000	0.170	0.829
ID487071	487071	105	54.509	15.907	12.815	0	284	284	2	1	-10921639	163.429	151	126	243	3432	32.884	2.000	0.126	1.114
ID487070	487070	103	79.227	21.769	11.581	0	284	284	2	1	-10921639	195.286	193	128	255	4101	40.989	4.800	0.220	1.715
ID487079	487079	101	60.019	10.805	16.931	0	285	285	2	1	-10921639	117.190	117	61	232	2461	43.063	2.000	0.164	0.768
ID487078	487078	105	40.917	15.014	13.203	0	285	285	2	1	-10921639	150.333	151	100	232	3157	32.066	6.022	0.114	0.958
ID487077	487077	103	72.370	21.568	11.188	0	285	285	2	1	-10921639	167.190	173	67	255	3511	57.561	2.000	0.200	0.968
ID487082	487082	95	57.526	30.403	19.276	0	285	285	2	1	-10921639	181.048	187	106	232	3802	35.969	4.800	0.190	1.606
ID487081	487081	115	49.546	17.288	18.544	0	285	285	2	1	-10921639	198.143	196	148	255	4161	35.719	2.000	0.098	0.993
ID487080	487080	114	43.906	27.198	17.194	0	285	285	2	1	-10921639	192.762	190	100	255	4048	40.799	7.600	0.091	0.788
ID487069	487069	116	42.377	23.716	21.988	0	286	286	2	1	-10921639	192.000	187	134	255	4032	34.835	4.800	0.112	1.113
ID487068	487068	95	66.657	31.068	19.910	0	286	286	2	1	-10921639	158.000	168	84	249	3318	51.110	2.000	0.225	1.134
ID487067	487067	115	42.627	17.414	18.674	0	286	286	2	1	-10921639	189.333	184	142	255	3976	33.576	2.000	0.083	0.861
ID487066	487066	101	56.501	10.918	16.730	0	286	286	2	1	-10921639	126.524	134	61	207	2657	41.503	2.000	0.175	0.910
ID487065	487065	114	45.182	25.912	15.905	0	286	286	2	1	-10921639	194.048	204	106	255	4075	34.889	7.600	0.103	1.042
ID487064	487064	103	64.816	21.394	11.111	0	286	286	2	1	-10921639	147.857	159	56	240	3105	51.484	2.000	0.170	0.833
ID487063	487063	None	36.273	17.059	25.293	0	287	287	2	1	-10921639	141.571	142	81	221	2973	36.777	2.000	0.107	0.745
ID487062	487062	116	46.412	23.477	21.661	0	287	287	2	1	-10921639	199.190	201	145	255	4183	31.871	4.800	0.109	1.228
ID487061	487061	115	49.662	16.951	18.970	0	287	287	2	1	-10921639	190.429	184	156	255	3999	29.866	2.000	0.105	1.217
ID487060	487060	95	58.342	28.928	18.263	0	287	287	2	1	-10921639	196.333	198	109	255	4123	38.857	7.600	0.155	1.354
ID487059	487059	101	65.743	10.745	16.617	0	287	287	2	1	-10921639	127.762	120	50	226	2683	46.014	2.000	0.199	0.922
ID487058	487058	None	43.507	24.099	12.817	0	287	287	2	1	-10921639	160.952	154	95	221	3380	36.284	7.600	0.105	0.842
ID487057	487057	103	50.081	21.275	11.158	0	287	287	2	1	-10921639	144.238	151	70	243	3029	46.610	2.000	0.135	0.735
ID487089	487089	116	45.486	23.025	21.919	0	288	288	2	1	-10921639	215.000	221	162	255	4515	28.256	6.290	0.108	1.488
ID487088	487088	117	55.544	31.425	20.473	0	288	288	2	1	-10921639	151.143	148	92	215	3174	37.817	2.000	0.165	1.134
ID487087	487087	115	49.629	17.080	19.214	0	288	288	2	1	-10921639	199.905	198	148	255	4198	33.572	2.000	0.096	1.039
ID487086	487086	95	62.320	27.801	17.695	0	288	288	2	1	-10921639	209.857	212	128	255	4407	41.610	7.600	0.132	1.175
ID487085	487085	101	57.612	10.961	16.508	0	288	288	2	1	-10921639	125.857	134	56	212	2643	43.634	2.000	0.170	0.836
ID487084	487084	118	35.653	15.710	12.544	0	288	288	2	1	-10921639	163.524	165	114	224	3434	28.823	4.800	0.106	1.092
ID487083	487083	103	60.582	22.189	11.203	0	288	288	2	1	-10921639	158.048	159	72	221	3319	46.769	3.200	0.172	0.993
ID487104	487104	116	47.346	23.057	21.770	0	289	289	2	1	-10921639	222.762	221	176	255	4678	29.332	4.800	0.118	1.600
ID487103	487103	117	51.126	31.605	20.458	0	289	289	2	1	-10921639	130.286	120	56	224	2736	50.735	2.000	0.138	0.622
ID487102	487102	115	51.970	17.818	19.217	0	289	289	2	1	-10921639	219.333	224	170	255	4606	29.289	7.600	0.107	1.452
ID487101	487101	95	53.258	27.845	17.513	0	289	289	2	1	-10921639	217.571	224	148	255	4569	32.869	4.800	0.135	1.575
ID487100	487100	101	66.530	10.661	16.553	0	289	289	2	1	-10921639	139.190	137	58	238	2923	49.507	2.000	0.193	0.909
ID487099	487099	118	46.368	15.747	13.218	0	289	289	2	1	-10921639	172.143	173	128	215	3615	28.225	4.800	0.126	1.363
ID487098	487098	103	56.411	22.681	11.681	0	289	289	2	1	-10921639	188.095	196	131	255	3950	38.543	4.800	0.186	1.527
ID487095	487095	115	43.451	16.514	19.789	0	290	290	2	1	-10921639	185.143	179	131	246	3888	28.113	6.319	0.094	1.135
ID487094	487094	95	46.050	27.467	16.730	0	290	290	2	1	-10921639	194.476	198	126	255	4084	32.509	7.600	0.104	1.125
ID487093	487093	101	39.323	10.587	16.472	0	290	290	2	1	-10921639	118.714	120	70	187	2493	27.586	4.800	0.169	1.244
ID487092	487092	None	49.591	24.157	13.329	0	290	290	2	1	-10921639	164.905	168	98	252	3463	39.713	7.600	0.112	0.837
ID487091	487091	118	42.136	15.000	13.444	0	290	290	2	1	-10921639	147.524	145	100	238	3098	33.012	4.800	0.122	0.970
ID487090	487090	103	44.423	21.587	11.102	0	290	290	2	1	-10921639	147.000	156	84	207	3087	38.468	7.600	0.130	0.878
ID487097	487097	116	52.017	23.520	21.451	0	290	290	2	1	-10921639	222.762	226	162	255	4678	27.573	7.600	0.127	1.820
ID487096	487096	117	51.752	31.390	20.348	0	290	290	2	1	-10921639	138.810	137	72	193	2915	38.472	2.000	0.154	0.965
ID487111	487111	116	44.516	23.239	20.579	0	291	291	2	1	-10921639	224.762	232	170	255	4720	26.353	6.331	0.101	1.567
ID487110	487110	117	45.216	31.503	20.380	0	291	291	2	1	-10921639	122.619	117	42	196	2575	47.391	2.000	0.139	0.630
ID487109	487109	115	40.647	16.841	19.885	0	291	291	2	1	-10921639	189.286	187	128	249	3975	26.859	6.030	0.097	1.244
ID487108	487108	95	54.281	28.066	17.651	0	291	291	2	1	-10921639	201.810	196	131	255	4238	34.112	7.600	0.139	1.441
ID487107	487107	101	55.362	10.589	16.540	0	291	291	2	1	-10921639	120.905	126	53	232	2539	41.002	2.000	0.178	0.892
ID487106	487106	118	38.978	15.952	14.173	0	291	291	2	1	-10921639	163.333	156	126	215	3430	28.350	2.000	0.101	1.055
ID487105	487105	103	52.867	21.615	11.406	0	291	291	2	1	-10921639	159.714	168	78	224	3354	44.380	4.800	0.171	1.050
ID487119	487119	103	50.735	21.316	10.947	0	292	292	2	1	-10921639	163.762	168	89	238	3439	36.825	6.387	0.139	1.089
ID487124	487124	116	46.396	24.076	20.912	0	292	292	2	1	-10921639	231.000	246	151	255	4851	32.056	4.800	0.097	1.274
ID487123	487123	117	60.560	31.845	20.115	0	292	292	2	1	-10921639	137.810	126	64	221	2894	41.608	2.000	0.188	1.048
ID487122	487122	115	53.958	16.517	20.248	0	292	292	2	1	-10921639	208.476	201	145	255	4378	33.676	6.363	0.116	1.291
ID487121	487121	101	58.919	10.961	16.635	0	292	292	2	1	-10921639	125.048	117	50	255	2626	47.780	2.000	0.149	0.678
ID487120	487120	95	37.423	26.801	15.895	0	292	292	2	1	-10921639	177.952	184	92	252	3737	41.922	7.600	0.071	0.565
ID487118	487118	None	40.122	16.857	22.056	0	293	293	2	1	-10921639	182.905	187	117	255	3841	38.986	4.800	0.104	0.885
ID487117	487117	116	46.181	24.108	21.221	0	293	293	2	1	-10921639	233.381	243	179	255	4901	26.475	6.276	0.115	1.812
ID487116	487116	117	72.748	31.884	20.016	0	293	293	2	1	-10921639	128.857	131	67	255	2706	49.134	2.000	0.212	0.917
ID487115	487115	115	39.723	16.192	20.196	0	293	293	2	1	-10921639	176.952	187	86	255	3716	38.718	6.358	0.094	0.787
ID487114	487114	101	51.005	10.872	16.537	0	293	293	2	1	-10921639	112.286	112	53	196	2358	38.379	2.000	0.165	0.827
ID487113	487113	95	40.747	26.003	16.033	0	293	293	2	1	-10921639	182.905	190	78	255	3841	49.281	7.600	0.062	0.432
ID487112	487112	103	51.124	21.556	10.549	0	293	293	2	1	-10921639	164.333	173	84	226	3451	36.635	4.800	0.158	1.225
ID487159	487159	103	51.369	21.156	10.813	0	294	294	2	1	-10921639	168.571	168	78	249	3540	41.035	7.600	0.137	0.990
ID487164	487164	115	42.392	16.000	21.000	0	294	294	2	1	-10921639	187.952	193	114	240	3947	35.456	2.000	0.095	0.919
ID487163	487163	117	59.123	31.615	19.933	0	294	294	2	1	-10921639	128.333	112	64	224	2695	45.005	2.000	0.180	0.868
ID487162	487162	116	44.608	24.628	20.592	0	294	294	2	1	-10921639	216.667	240	109	255	4550	47.646	2.000	0.089	0.744
ID487161	487161	101	53.466	10.794	16.808	0	294	294	2	1	-10921639	125.333	120	64	221	2632	39.590	2.000	0.158	0.864
ID487160	487160	119	53.586	24.295	13.204	0	294	294	2	1	-10921639	188.905	179	114	255	3967	45.011	7.600	0.105	0.797
ID487127	487127	119	47.958	24.981	14.916	0	295	295	2	1	-10921639	212.429	232	114	255	4461	43.718	2.000	0.094	0.839
ID487126	487126	None	35.790	16.108	13.665	0	295	295	2	1	-10921639	166.810	162	123	232	3503	28.437	2.000	0.074	0.812
ID487125	487125	103	46.075	21.788	11.102	0	295	295	2	1	-10921639	171.762	187	81	255	3607	47.499	3.200	0.121	0.778
ID487132	487132	None	35.669	18.074	30.289	0	295	295	2	1	-10921639	90.571	92	47	148	1902	30.739	2.000	0.098	0.526
ID487131	487131	115	44.804	15.710	20.670	0	295	295	2	1	-10921639	177.952	184	106	252	3737	36.964	2.000	0.105	0.911
ID487130	487130	117	63.396	31.755	19.988	0	295	295	2	1	-10921639	138.429	142	61	255	2907	48.789	2.000	0.177	0.852
ID487129	487129	116	38.601	24.089	20.350	0	295	295	2	1	-10921639	236.810	240	193	255	4973	20.980	4.800	0.085	1.777
ID487128	487128	101	48.753	11.106	16.375	0	295	295	2	1	-10921639	122.952	126	61	204	2582	38.636	2.000	0.195	1.039
ID487150	487150	117	62.807	31.676	19.954	0	296	296	2	1	-10921639	130.952	126	56	226	2750	45.013	2.000	0.196	0.954
ID487149	487149	116	51.607	24.106	20.405	0	296	296	2	1	-10921639	230.667	235	196	255	4844	23.631	4.800	0.121	2.110
ID487148	487148	101	53.619	11.103	16.784	0	296	296	2	1	-10921639	116.143	123	50	210	2439	41.577	2.000	0.179	0.848
ID487147	487147	119	46.278	24.779	14.568	0	296	296	2	1	-10921639	188.714	190	98	255	3963	46.287	2.000	0.078	0.588
ID487146	487146	103	64.489	21.140	10.894	0	296	296	2	1	-10921639	175.762	173	92	255	3691	45.041	2.000	0.148	1.009
ID487158	487158	None	40.735	17.812	30.978	0	297	297	2	1	-10921639	83.714	78	33	148	1758	34.035	2.000	0.161	0.684
ID487157	487157	116	50.643	23.380	21.625	0	297	297	2	1	-10921639	207.810	196	165	255	4364	31.606	4.800	0.124	1.455
ID487156	487156	115	43.656	15.637	21.033	0	297	297	2	1	-10921639	166.429	170	112	229	3495	29.400	4.800	0.126	1.266
ID487155	487155	117	68.483	31.862	19.828	0	297	297	2	1	-10921639	129.190	126	64	255	2713	47.294	2.000	0.210	0.949
ID487154	487154	101	51.309	10.663	16.513	0	297	297	2	1	-10921639	115.143	120	61	224	2418	38.743	2.000	0.172	0.872
ID487153	487153	120	36.309	15.659	14.193	0	297	297	2	1	-10921639	155.048	159	106	210	3256	29.405	2.000	0.085	0.825
ID487152	487152	119	45.461	23.701	12.185	0	297	297	2	1	-10921639	176.762	173	95	255	3712	44.130	7.600	0.122	0.869
ID487151	487151	103	50.153	21.461	10.819	0	297	297	2	1	-10921639	170.905	173	75	226	3589	40.870	7.600	0.136	1.004
ID487143	487143	117	69.385	31.855	19.675	0	298	298	2	1	-10921639	132.000	137	50	255	2772	52.272	2.000	0.208	0.870
ID487142	487142	101	58.670	10.886	16.439	0	298	298	2	1	-10921639	137.381	145	70	240	2885	43.696	2.000	0.195	1.026
ID487141	487141	120	38.046	15.601	13.983	0	298	298	2	1	-10921639	176.857	173	134	221	3714	25.356	7.600	0.081	1.051
ID487140	487140	119	47.170	24.345	13.994	0	298	298	2	1	-10921639	202.286	207	109	255	4248	45.163	7.600	0.096	0.782
ID487139	487139	103	65.422	21.229	10.714	0	298	298	2	1	-10921639	180.000	182	109	252	3780	43.136	2.000	0.157	1.132
ID487145	487145	116	44.291	24.196	20.539	0	298	298	2	1	-10921639	222.095	215	168	255	4664	29.747	7.600	0.099	1.344
ID487144	487144	115	37.608	15.479	20.701	0	298	298	2	1	-10921639	161.524	170	75	232	3392	47.320	7.600	0.078	0.493
ID487135	487135	101	50.552	10.821	16.418	0	299	299	2	1	-10921639	132.143	134	67	190	2775	33.003	2.000	0.188	1.269
ID487134	487134	120	44.088	15.853	13.694	0	299	299	2	1	-10921639	169.667	168	126	246	3563	32.949	2.000	0.083	0.788
ID487133	487133	103	67.480	21.551	10.827	0	299	299	2	1	-10921639	190.857	193	86	255	4008	49.226	4.800	0.178	1.174
ID487138	487138	116	53.230	23.559	21.204	0	299	299	2	1	-10921639	226.000	238	156	255	4746	35.788	4.800	0.138	1.527
ID487137	487137	115	48.359	15.159	20.420	0	299	299	2	1	-10921639	172.714	170	100	243	3627	42.520	7.600	0.104	0.766
ID487136	487136	117	69.924	31.814	19.096	0	299	299	2	1	-10921639	154.095	142	78	255	3236	48.532	2.000	0.193	1.026
ID487175	487175	120	41.006	15.640	13.884	0	300	300	2	1	-10921639	181.095	173	134	229	3803	30.465	2.000	0.084	0.926
ID487174	487174	103	48.242	21.511	10.681	0	300	300	2	1	-10921639	174.905	176	95	240	3673	41.815	7.600	0.134	0.989
ID487180	487180	116	49.096	22.915	22.262	0	300	300	2	1	-10921639	228.333	235	165	255	4795	28.652	7.600	0.118	1.684
ID487179	487179	115	50.138	15.159	20.546	0	300	300	2	1	-10921639	168.714	165	106	255	3543	41.023	7.600	0.132	0.959
ID487178	487178	117	56.993	31.570	19.605	0	300	300	2	1	-10921639	131.524	123	64	255	2762	50.551	6.392	0.156	0.702
ID487177	487177	101	46.346	10.552	16.320	0	300	300	2	1	-10921639	137.714	134	84	193	2892	32.906	4.800	0.175	1.248
ID487176	487176	None	45.264	24.188	13.648	0	300	300	2	1	-10921639	202.524	207	126	255	4253	33.325	4.800	0.091	1.017
ID487167	487167	117	46.487	31.930	19.518	0	301	301	2	1	-10921639	113.476	109	50	207	2383	43.569	2.000	0.129	0.597
ID487166	487166	101	45.003	11.182	16.409	0	301	301	2	1	-10921639	119.905	123	58	210	2518	39.873	3.200	0.143	0.753
ID487165	487165	103	53.786	22.055	10.911	0	301	301	2	1	-10921639	175.714	184	86	240	3690	41.623	3.200	0.157	1.144
ID487168	487168	116	41.903	22.884	21.832	0	301	301	2	1	-10921639	218.000	218	176	255	4578	24.556	7.600	0.112	1.786
ID487173	487173	116	54.306	23.688	21.053	0	302	302	2	1	-10921639	202.333	204	123	255	4249	38.106	2.000	0.107	1.028
ID487172	487172	117	62.298	32.009	19.739	0	302	302	2	1	-10921639	119.952	114	58	249	2519	45.379	2.000	0.173	0.778
ID487171	487171	101	49.323	11.002	16.483	0	302	302	2	1	-10921639	126.714	120	67	218	2661	37.591	2.000	0.177	1.015
ID487170	487170	121	38.550	24.723	14.204	0	302	302	2	1	-10921639	175.000	184	103	240	3675	41.085	7.600	0.093	0.727
ID487169	487169	103	51.006	21.545	10.499	0	302	302	2	1	-10921639	157.000	176	58	252	3297	55.919	4.800	0.167	0.804
ID487191	487191	116	51.106	24.134	20.480	0	303	303	2	1	-10921639	201.048	193	148	255	4222	34.948	2.000	0.096	1.012
ID487190	487190	101	40.724	11.539	16.184	0	303	303	2	1	-10921639	133.476	131	86	182	2803	28.609	2.000	0.143	1.171
ID487189	487189	None	37.009	15.635	14.123	0	303	303	2	1	-10921639	163.667	165	103	210	3437	30.230	2.000	0.070	0.706
ID487188	487188	121	45.257	24.013	12.676	0	303	303	2	1	-10921639	172.667	184	95	226	3626	38.217	6.049	0.107	0.871
ID487187	487187	103	53.055	22.000	11.000	0	303	303	2	1	-10921639	173.905	165	106	255	3652	41.650	7.600	0.156	1.127
ID487192	487192	117	69.578	31.860	19.838	0	303	303	2	1	-10921639	126.810	131	47	255	2663	50.809	2.000	0.199	0.828
ID487197	487197	117	64.809	31.836	19.665	0	304	304	2	1	-10921639	137.905	140	56	255	2896	47.508	2.000	0.187	0.916
ID487196	487196	116	45.344	24.208	20.301	0	304	304	2	1	-10921639	209.143	215	162	255	4392	28.186	4.800	0.087	1.191
ID487195	487195	131	42.948	15.742	19.916	0	304	304	2	1	-10921639	178.905	165	134	255	3757	30.560	7.600	0.091	0.974
ID487194	487194	121	39.980	24.000	15.000	0	304	304	2	1	-10921639	188.762	184	120	252	3964	33.827	2.000	0.072	0.746
ID487193	487193	103	54.923	21.485	10.768	0	304	304	2	1	-10921639	176.476	173	98	255	3706	35.976	4.800	0.151	1.284
ID487183	487183	121	35.872	24.494	14.728	0	305	305	2	1	-10921639	196.571	196	137	255	4128	29.778	2.000	0.081	0.987
ID487182	487182	101	35.078	12.953	15.123	0	305	305	2	1	-10921639	142.857	145	86	184	3000	24.573	2.000	0.117	1.213
ID487181	487181	103	67.051	21.470	10.866	0	305	305	2	1	-10921639	180.952	184	86	255	3800	45.221	2.000	0.169	1.159
ID487186	487186	122	43.001	22.811	23.000	0	305	305	2	1	-10921639	202.381	215	123	249	4250	36.242	6.337	0.092	0.942
ID487185	487185	117	58.866	31.916	19.685	0	305	305	2	1	-10921639	126.429	120	47	255	2655	47.211	2.000	0.159	0.735
ID487184	487184	131	42.955	16.277	19.434	0	305	305	2	1	-10921639	177.762	176	106	235	3733	39.315	3.200	0.085	0.711
ID487207	487207	121	37.603	24.388	14.739	0	306	306	2	1	-10921639	186.143	182	142	255	3909	26.988	2.000	0.066	0.854
ID487206	487206	103	62.278	21.939	10.461	0	306	306	2	1	-10921639	158.524	168	64	255	3329	55.551	2.000	0.172	0.837
ID487210	487210	122	38.118	23.089	23.123	0	306	306	2	1	-10921639	188.619	187	126	252	3961	30.615	4.800	0.089	1.011
ID487209	487209	117	63.961	31.631	19.688	0	306	306	2	1	-10921639	133.238	131	47	255	2798	54.874	2.000	0.175	0.724
ID487208	487208	101	38.552	11.868	15.996	0	306	306	2	1	-10921639	137.429	137	86	182	2886	26.873	2.000	0.138	1.240
ID487215	487215	117	69.669	31.626	19.866	0	307	307	2	1	-10921639	132.857	131	67	255	2790	49.996	2.000	0.215	0.942
ID487214	487214	None	36.249	24.746	20.255	0	307	307	2	1	-10921639	180.333	187	126	246	3787	32.897	7.600	0.054	0.563
ID487213	487213	101	42.701	11.677	15.630	0	307	307	2	1	-10921639	123.333	123	75	187	2590	31.076	2.000	0.160	1.093
ID487212	487212	121	43.501	24.196	12.446	0	307	307	2	1	-10921639	174.524	182	92	249	3665	36.799	6.136	0.119	1.010
ID487211	487211	103	60.892	21.319	10.619	0	307	307	2	1	-10921639	178.000	182	98	255	3738	38.937	4.800	0.147	1.171
ID487216	487216	122	35.828	22.128	24.258	0	307	307	2	1	-10921639	183.857	184	114	232	3861	23.103	7.600	0.095	1.384
ID487199	487199	101	38.753	11.316	15.884	0	308	308	2	1	-10921639	116.238	114	53	176	2441	37.547	2.000	0.143	0.773
ID487198	487198	103	43.539	21.534	10.741	0	308	308	2	1	-10921639	170.714	179	109	218	3585	29.848	4.800	0.125	1.273
ID487202	487202	122	41.612	23.421	23.470	0	308	308	2	1	-10921639	188.095	184	159	249	3950	23.283	4.800	0.092	1.366
ID487201	487201	117	60.138	32.010	20.153	0	308	308	2	1	-10921639	132.000	140	67	252	2772	45.098	2.000	0.155	0.787
ID487200	487200	None	37.084	15.951	19.620	0	308	308	2	1	-10921639	163.381	165	100	224	3431	34.813	2.000	0.064	0.567
ID487203	487203	103	57.573	21.333	10.544	0	309	309	2	1	-10921639	177.048	173	98	255	3718	40.893	2.000	0.138	1.051
ID487205	487205	122	50.196	23.290	22.971	0	309	309	2	1	-10921639	205.190	210	156	255	4309	30.379	4.800	0.118	1.424
ID487204	487204	117	63.829	31.921	19.932	0	309	309	2	1	-10921639	136.524	145	50	255	2867	46.054	2.000	0.181	0.910
ID487221	487221	122	48.610	23.249	23.211	0	310	310	2	1	-10921639	202.333	196	165	252	4249	26.008	4.800	0.122	1.689
ID487220	487220	117	53.224	31.893	19.501	0	310	310	2	1	-10921639	129.048	131	50	255	2710	48.647	2.000	0.141	0.656
ID487219	487219	123	46.450	16.231	19.428	0	310	310	2	1	-10921639	173.143	168	109	255	3636	37.609	2.000	0.098	0.825
ID487218	487218	None	36.432	24.563	14.661	0	310	310	2	1	-10921639	184.857	176	137	255	3882	36.258	2.000	0.074	0.699
ID487217	487217	103	59.595	22.645	10.767	0	310	310	2	1	-10921639	172.000	170	95	255	3612	45.852	2.000	0.147	0.963
ID487223	487223	123	36.623	16.509	19.235	0	311	311	2	1	-10921639	181.667	182	145	221	3815	24.243	2.000	0.088	1.213
ID487222	487222	103	53.971	22.284	10.501	0	311	311	2	1	-10921639	170.905	179	100	224	3589	31.408	4.800	0.157	1.479
ID487224	487224	117	48.979	31.600	19.674	0	311	311	2	1	-10921639	123.667	117	33	238	2597	48.847	2.000	0.136	0.607
ID487228	487228	122	36.169	22.638	24.850	0	312	312	2	1	-10921639	163.429	162	78	210	3432	37.568	2.000	0.092	0.733
ID487227	487227	117	44.844	31.562	19.565	0	312	312	2	1	-10921639	130.619	128	56	224	2743	45.583	7.600	0.131	0.665
ID487226	487226	124	41.892	29.304	17.933	0	312	312	2	1	-10921639	174.143	173	126	226	3657	24.949	7.600	0.106	1.334
ID487225	487225	103	45.728	21.462	10.500	0	312	312	2	1	-10921639	138.000	159	44	226	2898	56.976	2.000	0.098	0.433
ID487236	487236	122	44.328	22.947	23.357	0	313	313	2	1	-10921639	189.524	187	142	243	3980	25.506	4.800	0.124	1.635
ID487235	487235	117	44.132	31.684	19.552	0	313	313	2	1	-10921639	122.048	117	53	204	2563	43.561	2.000	0.127	0.633
ID487234	487234	124	36.396	29.102	18.251	0	313	313	2	1	-10921639	166.857	170	112	207	3504	24.015	7.600	0.099	1.248
ID487233	487233	None	48.293	23.766	12.116	0	313	313	2	1	-10921639	182.381	187	106	240	3830	38.018	7.600	0.122	1.041
ID487232	487232	103	48.752	21.272	10.862	0	313	313	2	1	-10921639	164.333	162	95	229	3451	38.392	2.000	0.127	0.962
ID487231	487231	117	46.110	31.507	19.250	0	314	314	2	1	-10921639	129.667	128	50	204	2723	44.158	2.000	0.122	0.638
ID487230	487230	124	42.931	29.297	18.136	0	314	314	2	1	-10921639	172.000	179	126	226	3612	23.341	7.600	0.121	1.595
ID487229	487229	103	51.079	21.255	10.692	0	314	314	2	1	-10921639	161.333	165	92	226	3388	35.462	4.800	0.152	1.203
ID487239	487239	117	53.148	31.182	19.134	0	315	315	2	1	-10921639	151.333	159	92	201	3178	36.354	2.000	0.169	1.204
ID487238	487238	None	36.531	11.879	15.808	0	315	315	2	1	-10921639	119.000	123	70	170	2499	27.792	2.000	0.131	0.995
ID487237	487237	103	56.301	21.378	10.753	0	315	315	2	1	-10921639	179.524	176	109	240	3770	38.789	2.000	0.144	1.166
ID487247	487247	125	41.950	23.108	11.061	0	316	316	2	1	-10921639	163.857	165	89	226	3441	38.973	4.800	0.141	1.040
ID487246	487246	103	39.993	21.161	10.474	0	316	316	2	1	-10921639	138.762	159	44	212	2914	52.487	7.600	0.103	0.494
ID487249	487249	None	40.150	24.070	23.833	0	316	316	2	1	-10921639	185.429	196	126	229	3894	30.870	6.009	0.101	1.098
ID487248	487248	117	48.471	30.906	19.291	0	316	316	2	1	-10921639	138.905	142	86	198	2917	36.749	3.200	0.146	0.966
ID487245	487245	None	40.044	19.980	26.177	0	317	317	2	1	-10921639	158.857	162	109	221	3336	29.212	6.074	0.105	1.036
ID487244	487244	117	38.412	31.009	19.107	0	317	317	2	1	-10921639	141.810	156	92	190	2978	32.057	4.800	0.128	1.007
ID487243	487243	None	38.103	28.176	18.089	0	317	317	2	1	-10921639	179.429	184	140	221	3768	22.934	7.600	0.097	1.389
ID487242	487242	None	36.669	25.031	14.654	0	317	317	2	1	-10921639	182.190	182	142	238	3826	27.034	7.600	0.069	0.866
ID487241	487241	125	45.211	23.668	11.886	0	317	317	2	1	-10921639	167.095	168	98	249	3509	39.324	7.600	0.104	0.799
ID487240	487240	103	44.808	21.636	10.469	0	317	317	2	1	-10921639	143.238	156	47	232	3008	53.322	7.600	0.139	0.656
ID487253	487253	None	39.301	23.167	22.260	0	318	318	2	1	-10921639	199.714	198	159	252	4194	24.485	4.800	0.087	1.311
ID487252	487252	117	39.014	31.136	19.712	0	318	318	2	1	-10921639	127.048	137	58	184	2668	31.802	2.000	0.126	0.896
ID487251	487251	125	49.610	24.134	12.139	0	318	318	2	1	-10921639	168.524	182	86	249	3539	39.503	7.600	0.118	0.898
ID487250	487250	103	49.156	20.343	10.825	0	318	318	2	1	-10921639	167.714	176	81	212	3522	33.938	4.800	0.135	1.178
ID487255	487255	125	56.702	23.672	11.655	0	319	319	2	1	-10921639	181.857	190	92	255	3819	41.944	4.800	0.144	1.095
ID487254	487254	103	37.264	21.326	10.458	0	319	319	2	1	-10921639	146.381	170	50	224	3074	55.234	7.600	0.106	0.506
ID487256	487256	117	40.483	31.090	19.065	0	319	319	2	1	-10921639	136.857	148	61	190	2874	37.987	2.000	0.124	0.793
ID487263	487263	125	54.062	22.649	11.059	0	320	320	2	1	-10921639	167.333	168	86	229	3514	45.429	4.800	0.161	1.021
ID487265	487265	None	42.254	23.282	22.245	0	320	320	2	1	-10921639	194.667	187	140	249	4088	30.480	2.000	0.077	0.909
ID487264	487264	117	35.887	28.838	18.129	0	320	320	2	1	-10921639	175.333	168	131	221	3682	28.336	4.800	0.112	1.247
ID487267	487267	117	45.326	28.862	18.639	0	321	321	2	1	-10921639	169.905	170	112	232	3568	31.242	6.220	0.144	1.367
ID487266	487266	125	71.277	22.763	10.973	0	321	321	2	1	-10921639	173.238	182	89	249	3638	49.358	2.000	0.191	1.125
ID487259	487259	117	43.690	30.080	18.167	0	322	322	2	1	-10921639	153.429	156	86	204	3222	32.151	4.800	0.147	1.226
ID487258	487258	126	44.444	24.524	12.302	0	322	322	2	1	-10921639	163.429	173	89	252	3432	44.923	7.600	0.125	0.811
ID487257	487257	125	44.244	21.548	10.445	0	322	322	2	1	-10921639	146.381	170	42	215	3074	54.310	7.600	0.127	0.606
ID487262	487262	None	38.060	23.320	23.174	0	323	323	2	1	-10921639	186.810	187	142	229	3923	28.213	2.000	0.076	0.934
ID487261	487261	117	42.369	31.177	19.429	0	323	323	2	1	-10921639	134.524	137	72	184	2825	35.032	3.200	0.133	0.903
ID487260	487260	126	53.623	23.754	11.632	0	323	323	2	1	-10921639	180.048	184	109	235	3781	35.011	7.600	0.139	1.258
ID487269	487269	117	48.397	31.456	19.397	0	324	324	2	1	-10921639	150.286	154	95	212	3156	34.283	2.000	0.171	1.278
ID487268	487268	126	49.691	22.555	10.875	0	324	324	2	1	-10921639	167.952	176	78	235	3527	47.869	4.800	0.167	1.003
ID487271	487271	117	40.181	31.561	19.720	0	325	325	2	1	-10921639	109.190	120	39	179	2293	43.433	2.000	0.121	0.541
ID487270	487270	126	61.684	21.012	10.131	0	325	325	2	1	-10921639	153.238	162	58	255	3218	50.782	2.000	0.165	0.854
ID487274	487274	None	35.732	15.912	20.199	0	326	326	2	1	-10921639	144.762	142	98	204	3040	25.772	2.000	0.088	0.911
ID487273	487273	117	41.264	31.000	19.000	0	326	326	2	1	-10921639	131.952	128	84	187	2771	33.540	6.346	0.149	1.023
ID487272	487272	126	50.548	22.726	10.969	0	326	326	2	1	-10921639	155.476	156	56	215	3265	47.286	6.307	0.140	0.808
ID487275	487275	126	47.237	22.936	11.375	0	327	327	2	1	-10921639	158.524	176	53	232	3329	49.918	4.800	0.129	0.728
ID487277	487277	117	49.672	30.918	19.610	0	327	327	2	1	-10921639	136.238	140	84	204	2861	38.244	2.000	0.141	0.882
ID487276	487276	None	35.241	16.255	12.852	0	327	327	2	1	-10921639	155.238	154	98	218	3260	29.776	4.800	0.098	0.927
ID487278	487278	117	51.520	31.025	19.728	0	328	328	2	1	-10921639	132.667	142	67	215	2786	41.129	2.000	0.147	0.829
ID487279	487279	126	58.137	22.830	11.000	0	329	329	2	1	-10921639	176.333	190	56	255	3703	50.791	4.800	0.154	0.927
ID487281	487281	117	58.511	31.241	19.808	0	329	329	2	1	-10921639	141.143	142	67	207	2964	41.094	2.000	0.158	0.939
ID487280	487280	None	38.023	22.288	16.193	0	329	329	2	1	-10921639	202.810	201	151	246	4259	26.778	2.000	0.075	1.062
ID487287	487287	117	49.307	30.812	19.353	0	330	330	2	1	-10921639	161.095	165	89	210	3383	38.763	4.800	0.156	1.120
ID487286	487286	126	55.665	21.265	10.804	0	330	330	2	1	-10921639	183.952	198	109	246	3863	36.845	4.800	0.173	1.473
ID487288	487288	None	39.277	24.305	23.496	0	330	330	2	1	-10921639	192.190	193	142	243	4036	21.521	7.600	0.097	1.585
ID487285	487285	None	40.258	21.152	27.107	0	331	331	2	1	-10921639	151.095	154	95	221	3173	34.116	6.346	0.099	0.798
ID487284	487284	117	49.101	31.110	19.800	0	331	331	2	1	-10921639	146.381	159	81	207	3074	30.875	4.800	0.165	1.340
ID487283	487283	None	36.501	22.648	16.111	0	331	331	2	1	-10921639	197.905	190	156	249	4156	28.073	2.000	0.070	0.925
ID487282	487282	126	46.144	23.205	11.146	0	331	331	2	1	-10921639	150.667	168	56	235	3164	46.259	4.800	0.125	0.722
ID487292	487292	None	42.926	22.592	23.332	0	332	332	2	1	-10921639	185.524	182	142	249	3896	27.180	4.800	0.097	1.204
ID487291	487291	117	42.133	31.192	19.620	0	332	332	2	1	-10921639	132.524	134	75	196	2783	33.139	2.000	0.123	0.876
ID487290	487290	126	44.964	23.759	12.176	0	332	332	2	1	-10921639	167.143	179	84	212	3510	40.392	4.800	0.130	0.955
ID487289	487289	128	42.208	22.000	11.000	0	332	332	2	1	-10921639	163.524	179	84	210	3434	39.720	4.800	0.127	0.927
ID487295	487295	117	49.374	31.334	19.276	0	333	333	2	1	-10921639	149.762	145	86	212	3145	32.286	2.000	0.135	1.100
ID487294	487294	129	37.749	12.363	15.018	0	333	333	2	1	-10921639	126.000	128	72	182	2646	30.570	4.800	0.149	1.067
ID487293	487293	128	48.990	20.418	11.145	0	333	333	2	1	-10921639	160.571	165	75	224	3372	41.122	4.800	0.135	0.929
ID487307	487307	129	36.917	12.518	15.205	0	334	334	2	1	-10921639	122.429	128	67	162	2571	26.598	2.000	0.119	0.976
ID487306	487306	126	48.091	23.864	11.603	0	334	334	2	1	-10921639	164.190	184	81	207	3448	38.556	3.200	0.133	0.998
ID487308	487308	117	37.469	31.420	19.486	0	334	334	2	1	-10921639	141.524	148	84	190	2972	32.292	4.800	0.141	1.085
ID487305	487305	117	46.827	31.098	19.283	0	335	335	2	1	-10921639	146.286	162	67	196	3072	36.372	4.800	0.139	0.983
ID487304	487304	126	52.439	22.902	11.584	0	335	335	2	1	-10921639	177.286	182	92	240	3723	33.915	4.800	0.170	1.523
ID487301	487301	None	45.414	21.892	26.309	0	336	336	2	1	-10921639	155.667	151	109	215	3269	29.138	6.053	0.137	1.291
ID487300	487300	None	36.155	15.412	20.131	0	336	336	2	1	-10921639	132.190	148	67	176	2776	36.604	2.000	0.110	0.713
ID487299	487299	117	38.532	30.656	19.088	0	336	336	2	1	-10921639	142.143	151	81	212	2985	37.135	6.057	0.121	0.823
ID487298	487298	126	46.820	23.055	11.667	0	336	336	2	1	-10921639	181.000	187	106	221	3801	29.567	4.800	0.142	1.521
ID487297	487297	117	37.602	30.758	19.536	0	337	337	2	1	-10921639	131.000	142	58	182	2751	40.634	7.600	0.120	0.691
ID487296	487296	126	48.883	22.054	10.763	0	337	337	2	1	-10921639	167.524	176	89	215	3518	36.656	2.000	0.136	1.096
ID487311	487311	126	44.472	23.119	11.261	0	338	338	2	1	-10921639	158.571	173	64	218	3330	43.858	4.800	0.130	0.830
ID487312	487312	None	40.889	11.290	16.196	0	338	338	2	1	-10921639	107.333	120	42	159	2254	37.470	2.000	0.154	0.763
ID487303	487303	None	45.916	30.840	19.587	0	339	339	2	1	-10921639	137.048	140	61	196	2878	40.756	2.000	0.138	0.815
ID487302	487302	126	38.590	21.173	10.837	0	339	339	2	1	-10921639	157.667	159	103	221	3311	27.784	4.800	0.113	1.150
ID487310	487310	None	35.564	17.228	19.150	0	340	340	2	1	-10921639	164.476	168	128	207	3454	24.663	2.000	0.091	1.115
ID487309	487309	126	45.703	23.501	11.626	0	340	340	2	1	-10921639	161.714	176	72	212	3396	38.105	2.000	0.118	0.893
