# Supplementary material for: Progressive enhancement of kinetic proofreading in T cell antigen discrimination from receptor activation to DAG generation
Source: eLife. 2022 Sep 20;11:e75263. doi: 10.7554/eLife.75263 (PMC9536835; doi:10.7554/eLife.75263)
Supplement: Figure 5—source data 1. — Each data table is the TrackMate ‘spot-statistics’ output of one cell over four cycles of blue-light illumination (frames 0–40, 100–140, 200–240, and 300–340, with 3 s interval between frames). We calculated the lifetime of TrackIDs that existed at the start of each period of blue-light illumination that did not last for the full period and fit the resulting lifetime distributions using custom Python scripts available at https://github.com/dbritain/KP-paper (copy archived at swh:1:rev:167fa456901903740f0f3ee6a3e5324bc45207ea, Britain, 2022). [file elife-75263-fig5-data1.zip › Fig5SourceData/ZAP/zap2/cell13.csv]

Label	ID	TRACK_ID	QUALITY	POSITION_X	POSITION_Y	POSITION_Z	POSITION_T	FRAME	RADIUS	VISIBILITY	MANUAL_COLOR	MEAN_INTENSITY	MEDIAN_INTENSITY	MIN_INTENSITY	MAX_INTENSITY	TOTAL_INTENSITY	STANDARD_DEVIATION	ESTIMATED_DIAMETER	CONTRAST	SNR
ID490071	490071	0	43.455	14.687	5.350	0	0	0	2	1	-10921639	150.714	157	85	216	3165	36.168	4.800	0.130	0.961
ID490072	490072	None	38.681	16.215	22.229	0	0	0	2	1	-10921639	106.619	106	59	165	2239	27.012	2.000	0.128	0.896
ID490069	490069	0	37.881	15.078	5.895	0	1	1	2	1	-10921639	157.143	157	119	212	3300	26.346	2.000	0.081	0.889
ID490068	490068	0	38.854	15.151	5.402	0	2	2	2	1	-10921639	164.095	165	97	212	3446	31.914	4.800	0.119	1.091
ID490073	490073	None	35.364	17.990	13.114	0	5	5	2	1	-10921639	138.952	148	80	174	2918	27.189	3.200	0.106	0.983
ID490067	490067	None	37.591	15.596	5.928	0	6	6	2	1	-10921639	154.476	157	106	199	3244	26.070	6.290	0.101	1.087
ID490070	490070	None	35.257	15.027	9.642	0	10	10	2	1	-10921639	168.905	165	136	204	3547	20.957	2.000	0.087	1.294
ID490076	490076	None	35.624	16.004	5.262	0	14	14	2	1	-10921639	145.524	140	102	195	3056	24.190	4.800	0.111	1.202
ID490080	490080	None	49.569	15.636	5.037	0	17	17	2	1	-10921639	144.619	153	80	225	3037	37.610	4.800	0.159	1.057
ID490075	490075	1	44.886	15.485	5.506	0	19	19	2	1	-10921639	160.190	161	114	212	3364	25.365	7.600	0.137	1.517
ID490074	490074	1	36.615	15.591	5.756	0	20	20	2	1	-10921639	141.714	153	89	195	2976	31.020	4.800	0.121	0.987
ID490079	490079	None	38.699	20.057	11.054	0	22	22	2	1	-10921639	102.857	106	63	161	2160	27.585	2.000	0.144	0.941
ID490078	490078	None	40.351	16.090	18.096	0	23	23	2	1	-10921639	137.714	131	102	195	2892	25.597	2.000	0.112	1.081
ID490077	490077	None	35.608	14.329	5.086	0	23	23	2	1	-10921639	138.333	140	89	174	2905	21.896	4.800	0.136	1.517
ID490086	490086	None	37.788	7.514	22.238	0	30	30	2	1	-10921639	113.714	114	59	157	2388	26.995	2.000	0.143	1.055
ID490083	490083	None	35.009	19.478	11.638	0	31	31	2	1	-10921639	125.381	127	68	170	2633	23.968	4.800	0.152	1.378
ID490082	490082	2	37.006	15.581	20.427	0	33	33	2	1	-10921639	120.905	123	63	165	2539	29.523	4.800	0.132	0.958
ID490081	490081	None	37.386	16.176	9.549	0	33	33	2	1	-10921639	156.095	153	119	208	3278	23.035	2.000	0.096	1.184
ID490090	490090	2	46.683	16.194	19.948	0	34	34	2	1	-10921639	126.952	127	80	170	2666	26.468	2.000	0.176	1.436
ID490085	490085	2	43.015	15.437	19.196	0	35	35	2	1	-10921639	149.524	148	114	195	3140	21.335	4.800	0.153	1.864
ID490084	490084	3	36.507	14.175	6.025	0	35	35	2	1	-10921639	116.762	127	51	161	2452	30.948	2.000	0.113	0.765
ID490087	490087	3	35.754	13.478	6.452	0	36	36	2	1	-10921639	133.429	140	51	195	2802	37.302	4.800	0.145	0.908
ID490089	490089	2	35.394	16.029	18.091	0	36	36	2	1	-10921639	134.810	140	89	182	2831	25.404	6.285	0.115	1.091
ID490088	490088	None	39.610	19.073	10.874	0	36	36	2	1	-10921639	122.095	123	80	161	2564	22.282	4.800	0.189	1.740
ID490091	490091	2	37.834	16.290	20.158	0	38	38	2	1	-10921639	138.190	140	102	165	2902	16.943	4.800	0.149	2.110
ID490095	490095	4	35.740	12.924	6.600	0	39	39	2	1	-10921639	140.952	140	85	195	2960	25.723	7.600	0.095	0.951
ID490096	490096	2	43.517	16.484	20.342	0	39	39	2	1	-10921639	139.619	136	102	191	2932	24.683	6.326	0.136	1.352
ID490094	490094	2	35.335	16.054	20.733	0	40	40	2	1	-10921639	122.476	123	76	165	2572	25.236	4.800	0.159	1.331
ID490093	490093	4	45.407	14.298	7.473	0	40	40	2	1	-10921639	147.000	153	68	191	3087	34.765	4.800	0.172	1.243
ID490092	490092	None	40.584	8.833	5.405	0	40	40	2	1	-10921639	125.524	131	63	174	2636	32.024	4.800	0.170	1.139
ID490099	490099	4	38.991	15.737	7.362	0	41	41	2	1	-10921639	118.762	140	29	187	2494	46.669	2.000	0.118	0.538
ID490098	490098	None	46.383	16.302	19.912	0	42	42	2	1	-10921639	149.333	140	106	191	3136	25.933	7.600	0.161	1.599
ID490097	490097	None	40.910	12.871	6.795	0	43	43	2	1	-10921639	140.476	144	72	187	2950	27.298	7.600	0.125	1.141
ID490100	490100	5	39.671	16.507	21.885	0	44	44	2	1	-10921639	120.000	127	63	174	2520	34.245	4.800	0.178	1.061
ID490103	490103	5	36.665	15.531	19.467	0	45	45	2	1	-10921639	144.333	153	89	199	3031	29.562	6.314	0.117	1.022
ID490102	490102	None	45.854	11.807	7.030	0	45	45	2	1	-10921639	155.476	153	110	216	3265	28.416	2.000	0.117	1.142
ID490101	490101	5	47.471	15.086	20.007	0	46	46	2	1	-10921639	155.286	153	119	195	3261	21.707	6.326	0.168	2.056
ID490106	490106	5	45.074	15.472	20.788	0	47	47	2	1	-10921639	139.190	136	97	199	2923	24.923	4.800	0.167	1.601
ID490105	490105	None	38.771	17.309	12.983	0	47	47	2	1	-10921639	134.905	131	76	174	2833	23.443	4.800	0.135	1.364
ID490104	490104	6	36.486	15.431	7.327	0	47	47	2	1	-10921639	124.000	131	59	170	2604	28.644	7.600	0.136	1.034
ID490110	490110	5	37.283	16.636	20.754	0	48	48	2	1	-10921639	125.476	140	46	187	2635	37.168	2.000	0.142	0.840
ID490109	490109	None	37.148	4.929	20.585	0	48	48	2	1	-10921639	104.095	102	51	161	2186	31.926	2.000	0.166	0.928
ID490108	490108	6	37.280	15.547	7.279	0	48	48	2	1	-10921639	110.429	119	38	170	2319	40.307	2.000	0.125	0.609
ID490107	490107	5	52.669	14.540	20.947	0	49	49	2	1	-10921639	156.381	161	85	216	3284	31.406	6.140	0.179	1.513
ID490111	490111	None	39.671	4.450	19.709	0	50	50	2	1	-10921639	109.524	110	42	170	2300	30.808	4.800	0.216	1.262
ID490112	490112	5	47.877	16.653	21.012	0	50	50	2	1	-10921639	130.000	127	55	191	2730	37.835	2.000	0.169	0.994
ID490113	490113	5	42.570	16.559	19.699	0	51	51	2	1	-10921639	129.524	140	59	187	2720	37.423	4.800	0.152	0.913
ID490119	490119	None	35.860	13.637	7.072	0	53	53	2	1	-10921639	146.571	153	76	187	3078	29.581	4.800	0.135	1.176
ID490115	490115	8	38.801	14.962	20.048	0	54	54	2	1	-10921639	150.810	148	110	191	3167	24.893	7.600	0.118	1.278
ID490114	490114	None	37.518	9.708	3.808	0	54	54	2	1	-10921639	126.714	136	85	165	2661	25.221	2.000	0.136	1.203
ID490116	490116	7	42.180	5.274	20.638	0	54	54	2	1	-10921639	112.619	114	68	174	2365	30.276	2.000	0.174	1.100
ID490118	490118	7	43.389	5.069	20.568	0	55	55	2	1	-10921639	114.429	114	63	174	2403	29.130	2.000	0.180	1.201
ID490117	490117	8	36.881	15.029	17.835	0	55	55	2	1	-10921639	151.190	148	106	212	3175	25.522	7.600	0.084	0.921
ID490121	490121	7	40.686	3.387	18.489	0	56	56	2	1	-10921639	119.238	119	68	161	2504	29.261	3.200	0.169	1.181
ID490120	490120	9	46.381	15.801	7.528	0	56	56	2	1	-10921639	143.952	153	68	191	3023	31.242	4.800	0.175	1.371
ID490127	490127	9	42.765	14.544	7.346	0	57	57	2	1	-10921639	143.524	153	55	195	3014	38.332	7.600	0.152	0.990
ID490128	490128	10	46.921	16.531	20.885	0	57	57	2	1	-10921639	147.429	153	72	199	3096	34.882	4.800	0.182	1.302
ID490131	490131	None	36.368	5.281	21.061	0	58	58	2	1	-10921639	116.190	127	63	157	2440	26.990	7.600	0.147	1.102
ID490130	490130	10	41.110	16.031	19.990	0	58	58	2	1	-10921639	157.905	157	114	204	3316	21.405	4.800	0.128	1.672
ID490129	490129	None	37.543	9.042	4.411	0	58	58	2	1	-10921639	124.048	131	68	165	2605	30.528	4.800	0.147	1.040
ID490126	490126	10	37.425	15.678	19.737	0	59	59	2	1	-10921639	162.905	165	131	212	3421	18.772	4.800	0.140	2.127
ID490125	490125	11	36.727	17.953	19.657	0	60	60	2	1	-10921639	143.810	136	97	195	3020	30.403	6.273	0.146	1.207
ID490124	490124	10	41.992	15.249	19.600	0	60	60	2	1	-10921639	166.048	161	106	216	3487	29.102	6.309	0.113	1.161
ID490123	490123	None	35.993	14.261	8.146	0	60	60	2	1	-10921639	161.381	157	127	195	3389	22.637	7.600	0.101	1.307
ID490122	490122	12	44.715	8.354	4.898	0	60	60	2	1	-10921639	135.381	136	85	182	2843	30.022	2.000	0.152	1.193
ID490134	490134	11	38.867	16.953	20.996	0	61	61	2	1	-10921639	148.714	148	85	191	3123	27.428	4.800	0.125	1.201
ID490133	490133	13	48.971	5.049	20.931	0	61	61	2	1	-10921639	132.905	131	72	199	2791	32.212	2.000	0.154	1.102
ID490132	490132	12	54.275	9.060	5.186	0	61	61	2	1	-10921639	149.619	148	93	221	3142	34.177	4.800	0.169	1.268
ID490135	490135	12	52.694	8.593	5.097	0	62	62	2	1	-10921639	165.952	161	106	208	3485	28.805	4.800	0.174	1.707
ID490137	490137	13	51.728	5.120	20.911	0	62	62	2	1	-10921639	147.095	144	93	204	3089	33.405	4.800	0.168	1.266
ID490136	490136	11	37.748	15.693	19.666	0	62	62	2	1	-10921639	162.571	161	127	204	3414	23.336	4.800	0.122	1.514
ID490139	490139	13	55.980	5.205	20.720	0	63	63	2	1	-10921639	154.810	157	85	242	3251	39.572	6.132	0.182	1.202
ID490138	490138	12	74.787	9.285	5.225	0	63	63	2	1	-10921639	182.952	199	106	255	3842	44.156	4.800	0.208	1.426
ID490143	490143	13	40.136	5.586	20.259	0	64	64	2	1	-10921639	168.857	170	119	208	3546	23.474	4.800	0.123	1.577
ID490142	490142	None	35.718	18.005	10.081	0	64	64	2	1	-10921639	149.429	157	72	187	3138	31.904	7.600	0.109	0.922
ID490141	490141	14	38.088	14.997	7.607	0	64	64	2	1	-10921639	170.810	174	127	204	3587	22.943	7.600	0.115	1.535
ID490140	490140	12	38.218	10.588	4.974	0	64	64	2	1	-10921639	150.714	161	93	191	3165	28.161	7.600	0.125	1.189
ID490146	490146	34	47.782	16.856	20.588	0	65	65	2	1	-10921639	145.095	153	80	216	3047	36.639	4.800	0.150	1.031
ID490145	490145	14	40.791	15.059	7.134	0	65	65	2	1	-10921639	156.857	165	80	208	3294	37.123	7.600	0.110	0.836
ID490144	490144	12	46.944	8.955	4.399	0	65	65	2	1	-10921639	143.762	140	85	212	3019	36.380	6.335	0.170	1.150
ID490147	490147	12	42.006	10.768	4.216	0	66	66	2	1	-10921639	135.619	140	55	195	2848	38.297	4.800	0.154	0.944
ID490148	490148	34	43.699	17.628	20.576	0	66	66	2	1	-10921639	134.905	148	42	191	2833	45.508	2.000	0.148	0.762
ID490151	490151	None	36.033	3.465	18.848	0	67	67	2	1	-10921639	148.333	157	72	199	3115	32.509	2.000	0.108	0.887
ID490150	490150	35	36.354	19.310	10.665	0	67	67	2	1	-10921639	131.571	127	93	178	2763	26.315	2.000	0.123	1.096
ID490149	490149	15	42.587	7.812	4.921	0	67	67	2	1	-10921639	152.429	144	102	204	3201	27.511	7.600	0.164	1.558
ID490154	490154	34	42.550	16.129	22.249	0	68	68	2	1	-10921639	139.952	136	89	199	2939	27.954	4.800	0.133	1.178
ID490153	490153	35	35.049	20.451	11.170	0	68	68	2	1	-10921639	124.286	127	85	157	2610	17.579	4.800	0.152	1.870
ID490152	490152	15	39.815	8.712	4.437	0	68	68	2	1	-10921639	133.810	131	68	182	2810	32.186	7.600	0.146	1.060
ID490155	490155	15	38.974	9.702	4.695	0	69	69	2	1	-10921639	152.429	161	110	195	3201	21.947	4.800	0.158	1.892
ID490157	490157	34	39.825	16.062	22.047	0	69	69	2	1	-10921639	148.429	153	97	212	3117	29.926	4.800	0.149	1.285
ID490156	490156	25	41.825	16.248	7.761	0	69	69	2	1	-10921639	156.857	153	106	212	3294	25.358	7.600	0.127	1.391
ID490179	490179	25	37.349	14.892	8.785	0	70	70	2	1	-10921639	169.429	174	127	225	3558	24.303	2.000	0.092	1.177
ID490180	490180	None	40.355	6.209	15.516	0	70	70	2	1	-10921639	165.143	157	114	225	3468	32.701	2.000	0.075	0.709
ID490167	490167	15	57.156	9.432	5.653	0	71	71	2	1	-10921639	177.619	178	114	255	3730	34.296	7.600	0.159	1.418
ID490171	490171	24	36.018	5.133	21.569	0	71	71	2	1	-10921639	141.048	153	72	199	2962	36.653	6.341	0.116	0.799
ID490170	490170	None	38.970	3.333	12.795	0	71	71	2	1	-10921639	126.714	131	55	191	2661	39.010	2.000	0.120	0.694
ID490169	490169	None	45.244	20.539	11.209	0	71	71	2	1	-10921639	118.429	131	51	170	2487	40.670	2.000	0.179	0.884
ID490168	490168	25	38.336	14.226	8.545	0	71	71	2	1	-10921639	174.238	174	123	255	3659	28.281	6.083	0.078	0.887
ID490166	490166	None	36.138	18.348	22.363	0	72	72	2	1	-10921639	124.667	131	80	174	2618	27.389	6.360	0.127	1.027
ID490165	490165	24	36.010	7.956	21.431	0	72	72	2	1	-10921639	162.762	157	123	233	3418	27.862	6.370	0.123	1.275
ID490164	490164	25	36.914	15.407	7.351	0	72	72	2	1	-10921639	160.810	174	89	195	3377	30.940	4.800	0.127	1.173
ID490163	490163	15	52.314	9.388	6.182	0	72	72	2	1	-10921639	173.429	170	123	255	3642	33.992	4.800	0.159	1.400
ID490162	490162	None	40.952	2.988	19.008	0	73	73	2	1	-10921639	147.714	148	85	199	3102	33.002	2.000	0.098	0.802
ID490161	490161	None	39.730	3.916	13.186	0	73	73	2	1	-10921639	140.667	144	85	199	2954	34.219	2.000	0.117	0.859
ID490160	490160	15	51.554	9.270	6.497	0	73	73	2	1	-10921639	166.952	165	102	246	3506	37.588	4.800	0.156	1.201
ID490159	490159	16	41.029	20.954	11.390	0	74	74	2	1	-10921639	143.571	148	89	204	3015	33.370	6.331	0.125	0.954
ID490158	490158	15	49.762	9.500	6.120	0	74	74	2	1	-10921639	157.952	153	102	233	3317	36.557	6.234	0.144	1.087
ID490183	490183	16	39.527	21.352	11.715	0	75	75	2	1	-10921639	159.571	161	106	191	3351	24.863	4.800	0.152	1.690
ID490182	490182	None	40.514	16.552	7.826	0	75	75	2	1	-10921639	163.952	170	102	216	3443	31.606	4.800	0.122	1.128
ID490181	490181	15	39.263	7.282	4.328	0	75	75	2	1	-10921639	105.714	102	46	178	2220	39.391	2.000	0.154	0.715
ID490185	490185	17	62.186	16.951	20.683	0	75	75	2	1	-10921639	173.190	174	110	246	3637	38.559	4.800	0.187	1.415
ID490184	490184	18	44.440	4.978	21.289	0	75	75	2	1	-10921639	156.048	161	89	242	3277	33.200	7.600	0.111	0.943
ID490178	490178	19	45.112	7.988	21.720	0	76	76	2	1	-10921639	160.952	161	97	225	3380	39.095	6.339	0.139	1.002
ID490177	490177	17	38.168	17.356	20.747	0	76	76	2	1	-10921639	155.429	153	114	216	3264	30.865	4.800	0.113	1.024
ID490176	490176	18	45.945	5.212	21.215	0	76	76	2	1	-10921639	158.571	153	110	233	3330	34.099	7.600	0.096	0.815
ID490175	490175	None	35.055	5.948	14.743	0	76	76	2	1	-10921639	177.619	178	140	212	3730	22.509	2.000	0.086	1.255
ID490174	490174	None	36.033	4.818	13.142	0	76	76	2	1	-10921639	162.762	165	114	208	3418	24.960	7.600	0.113	1.328
ID490173	490173	16	69.656	20.133	11.060	0	76	76	2	1	-10921639	183.619	187	119	255	3856	37.537	2.000	0.177	1.469
ID490172	490172	15	39.244	8.064	4.766	0	76	76	2	1	-10921639	139.667	144	89	212	2933	31.238	4.800	0.140	1.096
ID490194	490194	19	36.903	7.768	21.404	0	77	77	2	1	-10921639	164.810	170	114	199	3461	22.038	4.800	0.117	1.562
ID490193	490193	16	60.797	20.579	10.558	0	77	77	2	1	-10921639	166.857	170	106	242	3504	42.775	4.800	0.172	1.144
ID490192	490192	15	50.054	9.073	4.975	0	77	77	2	1	-10921639	164.238	174	119	216	3449	30.689	4.800	0.171	1.565
ID490191	490191	17	41.569	17.328	21.188	0	78	78	2	1	-10921639	154.857	161	93	195	3252	30.152	4.800	0.130	1.183
ID490190	490190	18	37.524	4.473	20.430	0	78	78	2	1	-10921639	143.381	148	93	187	3011	27.997	4.800	0.128	1.159
ID490189	490189	20	35.559	4.956	12.305	0	78	78	2	1	-10921639	147.238	157	93	187	3092	27.503	4.800	0.113	1.087
ID490188	490188	16	51.451	20.491	11.073	0	78	78	2	1	-10921639	160.810	148	123	238	3377	30.877	4.800	0.138	1.262
ID490187	490187	None	38.994	16.788	7.001	0	78	78	2	1	-10921639	133.048	144	68	174	2794	36.537	7.600	0.118	0.768
ID490186	490186	15	50.523	10.065	4.920	0	78	78	2	1	-10921639	166.190	170	97	204	3490	26.986	4.800	0.170	1.793
ID490206	490206	18	48.030	6.583	21.925	0	79	79	2	1	-10921639	168.000	178	102	216	3528	33.168	7.600	0.138	1.227
ID490205	490205	17	53.715	17.719	20.601	0	79	79	2	1	-10921639	168.952	178	80	246	3548	43.231	4.800	0.156	1.052
ID490204	490204	20	43.563	5.232	12.371	0	79	79	2	1	-10921639	165.190	174	93	216	3469	34.941	4.800	0.136	1.134
ID490203	490203	16	54.436	20.769	11.216	0	79	79	2	1	-10921639	150.857	157	72	212	3168	39.238	4.800	0.179	1.169
ID490202	490202	15	45.279	9.667	4.293	0	79	79	2	1	-10921639	135.000	144	63	191	2835	38.436	7.600	0.148	0.905
ID490229	490229	17	47.262	16.971	21.646	0	80	80	2	1	-10921639	158.905	157	80	225	3337	39.050	2.000	0.149	1.058
ID490228	490228	18	52.277	5.886	21.848	0	80	80	2	1	-10921639	155.286	153	76	204	3261	36.839	4.800	0.171	1.233
ID490227	490227	21	37.579	16.954	17.518	0	80	80	2	1	-10921639	190.810	191	153	242	4007	23.468	4.800	0.085	1.280
ID490226	490226	20	42.856	4.037	12.788	0	80	80	2	1	-10921639	158.905	161	110	195	3337	24.627	4.800	0.137	1.559
ID490225	490225	16	54.350	20.703	11.202	0	80	80	2	1	-10921639	144.429	144	76	208	3033	44.726	7.600	0.168	0.928
ID490224	490224	None	43.280	16.924	7.222	0	80	80	2	1	-10921639	139.810	144	76	199	2936	37.657	2.000	0.125	0.826
ID490223	490223	15	44.672	8.757	4.602	0	80	80	2	1	-10921639	158.476	157	123	208	3328	24.018	4.800	0.157	1.793
ID490199	490199	18	47.818	4.827	20.678	0	81	81	2	1	-10921639	172.143	174	106	229	3615	36.654	4.800	0.133	1.100
ID490198	490198	21	40.745	17.721	17.009	0	81	81	2	1	-10921639	184.619	182	136	255	3877	29.969	7.600	0.082	0.935
ID490197	490197	20	37.735	5.218	13.915	0	81	81	2	1	-10921639	169.429	170	114	225	3558	30.079	4.800	0.124	1.246
ID490196	490196	16	55.654	20.708	11.319	0	81	81	2	1	-10921639	143.905	153	59	216	3022	44.343	2.000	0.176	0.970
ID490195	490195	15	47.288	9.677	4.769	0	81	81	2	1	-10921639	155.619	157	114	225	3268	26.447	4.800	0.135	1.396
ID490201	490201	17	39.597	17.361	21.596	0	81	81	2	1	-10921639	148.714	144	76	216	3123	35.888	7.600	0.115	0.856
ID490200	490200	22	54.553	8.290	20.976	0	81	81	2	1	-10921639	192.095	191	131	255	4034	30.297	6.338	0.147	1.627
ID490247	490247	16	47.803	20.231	11.410	0	82	82	2	1	-10921639	158.952	157	110	225	3338	29.198	7.600	0.141	1.348
ID490246	490246	None	38.333	16.840	7.084	0	82	82	2	1	-10921639	136.286	148	85	191	2862	34.485	7.600	0.110	0.783
ID490245	490245	15	53.519	10.147	5.434	0	82	82	2	1	-10921639	165.762	165	93	242	3481	39.966	6.314	0.160	1.144
ID490250	490250	22	51.849	7.198	22.317	0	82	82	2	1	-10921639	171.857	178	114	216	3609	29.835	4.800	0.161	1.595
ID490249	490249	21	44.898	16.646	19.207	0	82	82	2	1	-10921639	187.857	187	136	250	3945	28.163	4.800	0.118	1.410
ID490248	490248	20	44.343	4.752	13.894	0	82	82	2	1	-10921639	170.095	174	119	225	3572	28.158	4.800	0.125	1.346
ID490207	490207	15	57.244	9.671	6.232	0	83	83	2	1	-10921639	179.143	182	136	229	3762	28.734	4.800	0.177	1.872
ID490211	490211	22	42.109	5.517	21.417	0	83	83	2	1	-10921639	150.238	148	102	221	3155	28.392	2.000	0.106	1.012
ID490210	490210	21	48.582	16.744	20.542	0	83	83	2	1	-10921639	187.619	191	114	238	3940	39.941	4.800	0.127	1.060
ID490209	490209	20	40.421	4.103	12.730	0	83	83	2	1	-10921639	144.571	144	97	204	3036	32.115	6.288	0.117	0.942
ID490208	490208	16	60.570	19.681	11.237	0	83	83	2	1	-10921639	166.333	161	102	238	3493	43.372	2.000	0.162	1.071
ID490215	490215	21	42.802	16.612	17.720	0	84	84	2	1	-10921639	197.667	199	144	255	4151	29.598	6.230	0.097	1.177
ID490214	490214	20	35.045	5.432	12.180	0	84	84	2	1	-10921639	159.000	161	106	204	3339	25.211	6.314	0.119	1.344
ID490213	490213	16	60.298	19.757	11.470	0	84	84	2	1	-10921639	171.381	174	102	250	3599	45.057	2.000	0.151	0.998
ID490212	490212	15	60.332	9.812	5.193	0	84	84	2	1	-10921639	165.857	170	102	238	3483	37.213	4.800	0.181	1.363
ID490217	490217	23	49.577	7.711	20.957	0	84	84	2	1	-10921639	173.143	174	123	233	3636	30.658	6.284	0.121	1.220
ID490216	490216	22	53.322	4.626	20.917	0	84	84	2	1	-10921639	162.190	157	89	238	3406	41.499	4.800	0.156	1.054
ID490222	490222	23	49.023	6.417	21.488	0	85	85	2	1	-10921639	161.905	165	110	221	3400	30.937	6.324	0.144	1.320
ID490221	490221	21	35.951	16.677	18.337	0	85	85	2	1	-10921639	197.143	195	161	242	4140	21.497	4.800	0.078	1.329
ID490220	490220	20	51.323	4.902	11.972	0	85	85	2	1	-10921639	164.381	161	102	225	3452	28.431	4.800	0.153	1.530
ID490219	490219	16	45.532	20.229	11.281	0	85	85	2	1	-10921639	164.048	170	110	225	3445	29.733	7.600	0.122	1.203
ID490218	490218	15	53.718	8.753	5.203	0	85	85	2	1	-10921639	160.857	161	89	208	3378	33.729	4.800	0.196	1.561
ID490261	490261	23	39.486	6.197	22.017	0	86	86	2	1	-10921639	135.095	136	80	199	2837	32.247	4.800	0.134	0.989
ID490260	490260	None	46.575	17.279	20.642	0	86	86	2	1	-10921639	185.381	182	127	250	3893	30.768	4.800	0.120	1.296
ID490259	490259	21	36.390	15.014	18.002	0	86	86	2	1	-10921639	202.810	204	161	255	4259	25.629	6.332	0.071	1.048
ID490258	490258	20	61.159	5.244	12.054	0	86	86	2	1	-10921639	165.762	170	85	229	3481	38.756	4.800	0.173	1.264
ID490257	490257	16	59.366	20.324	11.303	0	86	86	2	1	-10921639	188.476	195	102	250	3958	35.842	4.800	0.155	1.408
ID490256	490256	15	45.509	9.790	5.161	0	86	86	2	1	-10921639	158.905	157	97	216	3337	29.670	4.800	0.149	1.392
ID490231	490231	None	41.829	16.303	6.277	0	87	87	2	1	-10921639	138.095	140	72	191	2900	34.384	2.000	0.141	0.995
ID490230	490230	15	46.860	9.623	4.432	0	87	87	2	1	-10921639	141.476	153	68	199	2971	40.543	7.600	0.165	0.989
ID490234	490234	23	49.986	6.050	21.325	0	87	87	2	1	-10921639	161.333	170	114	212	3388	29.500	4.800	0.157	1.487
ID490233	490233	20	50.776	5.577	12.233	0	87	87	2	1	-10921639	170.286	174	119	229	3576	28.348	2.000	0.143	1.499
ID490232	490232	16	51.543	20.308	10.904	0	87	87	2	1	-10921639	178.810	187	119	238	3755	34.333	2.000	0.120	1.119
ID490244	490244	26	36.239	17.671	20.992	0	88	88	2	1	-10921639	156.143	170	102	212	3279	33.819	6.402	0.085	0.726
ID490243	490243	23	38.996	7.312	21.163	0	88	88	2	1	-10921639	156.048	157	110	191	3277	25.500	2.000	0.110	1.218
ID490242	490242	20	41.948	4.765	12.299	0	88	88	2	1	-10921639	145.667	144	93	195	3059	31.479	2.000	0.116	0.962
ID490241	490241	16	50.228	19.796	11.056	0	88	88	2	1	-10921639	181.429	191	97	238	3810	36.452	4.800	0.149	1.292
ID490240	490240	15	70.710	9.893	4.802	0	88	88	2	1	-10921639	179.048	178	114	255	3760	35.685	4.800	0.196	1.645
ID490255	490255	23	40.481	7.674	22.495	0	89	89	2	1	-10921639	159.667	165	106	199	3353	24.583	4.800	0.123	1.423
ID490254	490254	26	38.649	16.349	18.643	0	89	89	2	1	-10921639	200.190	204	144	250	4204	26.767	4.800	0.092	1.260
ID490253	490253	16	56.539	20.456	12.196	0	89	89	2	1	-10921639	212.905	216	161	255	4471	28.059	4.800	0.147	1.949
ID490252	490252	20	51.535	5.214	12.341	0	89	89	2	1	-10921639	178.286	191	110	221	3744	35.316	4.800	0.156	1.359
ID490251	490251	15	56.783	9.592	5.099	0	89	89	2	1	-10921639	173.190	178	89	238	3637	37.117	4.800	0.161	1.294
ID490239	490239	26	40.619	17.359	20.926	0	90	90	2	1	-10921639	161.952	161	97	216	3401	29.947	7.600	0.098	0.966
ID490238	490238	23	38.008	9.583	21.047	0	90	90	2	1	-10921639	156.476	153	106	208	3286	26.256	2.000	0.107	1.147
ID490237	490237	20	49.996	5.122	12.859	0	90	90	2	1	-10921639	155.048	148	106	212	3256	32.896	2.000	0.126	1.056
ID490236	490236	16	67.714	20.279	11.963	0	90	90	2	1	-10921639	214.143	221	170	255	4497	32.032	7.600	0.162	1.862
ID490235	490235	15	42.247	8.451	4.770	0	90	90	2	1	-10921639	146.905	148	85	187	3085	33.045	4.800	0.148	1.149
ID490275	490275	23	38.697	9.019	21.717	0	91	91	2	1	-10921639	160.095	165	93	221	3362	34.512	4.800	0.109	0.909
ID490274	490274	16	55.712	20.507	11.619	0	91	91	2	1	-10921639	204.095	208	131	255	4286	44.770	7.600	0.138	1.103
ID490273	490273	None	35.461	11.517	6.005	0	91	91	2	1	-10921639	182.095	191	102	233	3824	33.036	6.299	0.089	0.902
ID490272	490272	15	39.417	8.462	5.076	0	91	91	2	1	-10921639	153.048	153	93	208	3214	35.836	7.600	0.130	0.982
ID490271	490271	23	42.752	9.250	21.503	0	92	92	2	1	-10921639	167.667	178	119	229	3521	33.507	4.800	0.123	1.093
ID490270	490270	26	43.178	17.833	20.730	0	92	92	2	1	-10921639	162.143	153	110	233	3405	38.406	7.600	0.104	0.794
ID490269	490269	16	45.861	21.576	10.177	0	92	92	2	1	-10921639	166.048	174	106	229	3487	42.619	4.800	0.142	0.967
ID490268	490268	15	47.612	9.680	5.376	0	92	92	2	1	-10921639	170.810	170	97	221	3587	33.864	4.800	0.128	1.144
ID490263	490263	16	47.701	20.160	10.983	0	93	93	2	1	-10921639	204.190	212	153	246	4288	24.744	4.800	0.121	1.788
ID490262	490262	15	42.549	9.524	6.448	0	93	93	2	1	-10921639	174.476	178	123	221	3664	27.332	6.093	0.125	1.417
ID490267	490267	28	41.567	4.784	21.693	0	93	93	2	1	-10921639	143.190	140	72	216	3007	33.662	6.369	0.122	0.928
ID490266	490266	23	47.847	9.562	21.404	0	93	93	2	1	-10921639	174.286	165	119	238	3660	29.418	2.000	0.119	1.261
ID490265	490265	26	48.766	16.248	18.913	0	93	93	2	1	-10921639	213.810	212	161	255	4490	26.464	6.090	0.117	1.688
ID490264	490264	27	50.069	4.929	12.342	0	93	93	2	1	-10921639	162.571	174	93	221	3414	34.904	2.000	0.144	1.176
ID490286	490286	23	47.478	10.045	20.960	0	94	94	2	1	-10921639	175.905	178	123	242	3694	35.058	2.000	0.103	0.937
ID490285	490285	26	45.443	15.415	19.501	0	94	94	2	1	-10921639	199.762	199	127	255	4195	35.485	4.800	0.107	1.086
ID490284	490284	28	40.336	4.511	20.147	0	94	94	2	1	-10921639	157.524	165	102	191	3308	23.213	4.800	0.123	1.489
ID490283	490283	27	47.812	4.650	12.163	0	94	94	2	1	-10921639	154.000	148	85	208	3234	33.647	2.000	0.124	1.012
ID490282	490282	16	39.320	21.045	10.676	0	94	94	2	1	-10921639	177.714	191	110	229	3732	32.047	4.800	0.122	1.202
ID490281	490281	None	52.031	15.940	7.261	0	94	94	2	1	-10921639	183.095	195	76	238	3845	40.530	4.800	0.141	1.120
ID490280	490280	15	41.311	8.710	5.179	0	94	94	2	1	-10921639	154.619	153	110	208	3247	29.126	4.800	0.126	1.186
ID490279	490279	26	57.707	16.631	19.898	0	95	95	2	1	-10921639	207.143	212	144	255	4350	37.876	4.800	0.133	1.284
ID490278	490278	27	57.805	5.328	12.137	0	95	95	2	1	-10921639	179.000	191	110	246	3759	39.027	3.200	0.161	1.274
ID490277	490277	16	62.623	20.193	11.027	0	95	95	2	1	-10921639	208.048	208	157	255	4369	29.568	4.800	0.160	1.936
ID490276	490276	15	40.214	9.013	3.810	0	95	95	2	1	-10921639	138.238	136	93	199	2903	30.086	4.800	0.124	1.014
ID490287	490287	15	48.188	10.393	5.791	0	96	96	2	1	-10921639	183.333	191	131	233	3850	27.856	6.306	0.135	1.568
ID490291	490291	23	37.754	9.390	21.515	0	96	96	2	1	-10921639	159.333	157	110	216	3346	33.150	4.800	0.113	0.977
ID490290	490290	26	50.720	17.127	19.442	0	96	96	2	1	-10921639	210.571	208	144	255	4422	29.293	2.000	0.103	1.341
ID490289	490289	27	40.485	4.817	12.561	0	96	96	2	1	-10921639	180.143	182	136	216	3783	24.208	7.600	0.109	1.467
ID490288	490288	16	49.586	20.217	10.687	0	96	96	2	1	-10921639	199.381	204	127	255	4187	31.524	7.600	0.131	1.467
ID490303	490303	27	40.722	4.922	12.331	0	97	97	2	1	-10921639	153.429	157	89	204	3222	32.549	2.000	0.120	1.010
ID490302	490302	15	42.858	9.846	4.828	0	97	97	2	1	-10921639	154.143	161	80	204	3237	28.334	4.800	0.144	1.369
ID490305	490305	23	37.495	8.536	21.459	0	97	97	2	1	-10921639	162.381	157	123	229	3410	25.527	2.000	0.079	0.927
ID490304	490304	26	40.781	15.129	19.336	0	97	97	2	1	-10921639	197.524	195	153	246	4148	26.457	4.800	0.103	1.395
ID490322	490322	23	40.458	8.975	21.610	0	98	98	2	1	-10921639	153.571	148	97	221	3225	34.635	2.000	0.109	0.874
ID490321	490321	16	36.515	21.374	10.032	0	98	98	2	1	-10921639	159.000	165	106	212	3339	27.007	7.600	0.108	1.152
ID490311	490311	15	66.830	9.692	4.369	0	99	99	2	1	-10921639	157.667	165	68	246	3311	45.517	7.600	0.208	1.192
ID490314	490314	23	51.421	9.092	21.368	0	99	99	2	1	-10921639	168.000	165	127	229	3528	29.855	2.000	0.126	1.260
ID490313	490313	None	36.967	14.896	19.892	0	99	99	2	1	-10921639	174.952	174	119	216	3674	26.692	4.800	0.092	1.103
ID490312	490312	16	38.683	20.382	10.640	0	99	99	2	1	-10921639	178.143	174	127	221	3741	23.812	3.200	0.098	1.338
ID490301	490301	None	39.225	5.411	21.887	0	100	100	2	1	-10921639	139.048	148	85	182	2920	33.072	4.800	0.132	0.982
ID490300	490300	23	37.018	8.294	21.449	0	100	100	2	1	-10921639	167.810	157	131	242	3524	24.480	2.000	0.103	1.283
ID490299	490299	29	35.468	4.221	12.006	0	100	100	2	1	-10921639	148.000	165	80	191	3108	33.306	4.800	0.113	0.904
ID490298	490298	16	41.845	19.868	10.880	0	100	100	2	1	-10921639	199.524	204	131	242	4190	30.687	7.600	0.098	1.162
ID490297	490297	15	52.397	9.069	4.315	0	100	100	2	1	-10921639	148.429	153	72	208	3117	41.330	4.800	0.173	1.057
ID490295	490295	82	35.431	16.052	19.027	0	101	101	2	1	-10921639	168.667	178	123	204	3542	25.999	2.000	0.093	1.104
ID490294	490294	29	43.797	6.135	11.650	0	101	101	2	1	-10921639	158.190	148	106	225	3322	29.906	2.000	0.103	0.989
ID490293	490293	16	43.568	19.335	10.922	0	101	101	2	1	-10921639	203.048	199	131	255	4264	26.405	2.000	0.091	1.282
ID490292	490292	15	37.209	9.221	5.084	0	101	101	2	1	-10921639	145.810	148	97	221	3062	32.488	7.600	0.130	1.032
ID490296	490296	23	51.179	7.730	21.067	0	101	101	2	1	-10921639	180.190	174	119	233	3784	28.294	7.600	0.128	1.446
ID490310	490310	23	39.503	6.302	20.746	0	102	102	2	1	-10921639	181.286	178	144	225	3807	21.590	4.800	0.132	1.959
ID490309	490309	82	48.233	14.666	18.773	0	102	102	2	1	-10921639	184.619	182	123	255	3877	35.579	2.000	0.109	1.023
ID490308	490308	30	37.220	17.188	13.121	0	102	102	2	1	-10921639	207.857	212	136	255	4365	29.406	7.600	0.061	0.815
ID490307	490307	16	54.433	20.070	10.741	0	102	102	2	1	-10921639	212.190	212	161	255	4456	29.839	2.000	0.120	1.528
ID490306	490306	15	49.264	9.858	4.635	0	102	102	2	1	-10921639	159.286	153	119	199	3345	25.580	2.000	0.140	1.534
ID490318	490318	23	53.929	7.766	20.930	0	103	103	2	1	-10921639	189.571	187	144	246	3981	33.815	2.000	0.123	1.232
ID490317	490317	30	44.450	18.356	12.103	0	103	103	2	1	-10921639	221.048	229	174	255	4642	27.019	2.000	0.092	1.377
ID490316	490316	16	47.192	21.038	11.365	0	103	103	2	1	-10921639	204.048	212	123	255	4285	36.544	6.154	0.108	1.089
ID490315	490315	15	46.857	9.723	4.033	0	103	103	2	1	-10921639	140.857	140	76	191	2958	29.384	4.800	0.165	1.357
ID490327	490327	16	50.591	21.002	11.050	0	104	104	2	1	-10921639	203.238	208	140	246	4268	28.674	4.800	0.121	1.531
ID490326	490326	15	43.087	9.390	4.537	0	104	104	2	1	-10921639	141.238	140	80	195	2966	30.509	6.303	0.140	1.137
ID490328	490328	23	40.143	6.158	20.174	0	104	104	2	1	-10921639	173.190	165	127	233	3637	26.351	4.800	0.105	1.251
ID490319	490319	30	41.129	17.422	12.994	0	105	105	2	1	-10921639	201.190	199	148	255	4225	34.721	2.000	0.071	0.769
ID490320	490320	23	55.408	6.451	20.938	0	105	105	2	1	-10921639	165.190	157	106	233	3469	33.530	7.600	0.146	1.256
ID490323	490323	None	45.939	9.990	4.643	0	106	106	2	1	-10921639	147.571	148	110	208	3099	23.368	4.800	0.167	1.810
ID490325	490325	23	39.643	5.879	20.750	0	106	106	2	1	-10921639	161.048	165	119	191	3382	24.095	4.800	0.131	1.546
ID490324	490324	30	37.911	17.727	12.629	0	106	106	2	1	-10921639	207.714	199	174	242	4362	23.608	7.600	0.084	1.371
ID490330	490330	23	41.528	6.161	20.303	0	107	107	2	1	-10921639	164.286	178	119	204	3450	28.510	2.000	0.110	1.144
ID490329	490329	30	38.332	17.335	10.225	0	107	107	2	1	-10921639	205.619	204	165	255	4318	30.127	3.200	0.067	0.852
ID490331	490331	32	35.562	9.676	5.731	0	108	108	2	1	-10921639	135.810	136	89	187	2852	23.515	4.800	0.119	1.232
ID490332	490332	31	60.680	21.923	11.178	0	108	108	2	1	-10921639	205.524	208	131	255	4316	40.740	7.600	0.147	1.291
ID490339	490339	31	40.539	21.143	11.783	0	109	109	2	1	-10921639	180.524	182	123	225	3791	28.138	7.600	0.095	1.116
ID490338	490338	30	35.512	17.874	8.780	0	109	109	2	1	-10921639	174.762	170	136	229	3670	25.068	2.000	0.075	0.973
ID490337	490337	32	44.857	10.244	6.074	0	109	109	2	1	-10921639	135.381	127	93	208	2843	30.703	6.308	0.132	1.029
ID490343	490343	30	41.302	17.456	8.027	0	110	110	2	1	-10921639	168.000	161	127	229	3528	29.392	2.000	0.096	0.997
ID490344	490344	31	35.365	22.846	11.783	0	110	110	2	1	-10921639	148.619	153	93	187	3121	28.028	4.800	0.126	1.188
ID490335	490335	33	35.956	6.349	12.017	0	111	111	2	1	-10921639	133.190	127	89	182	2797	29.075	2.000	0.113	0.927
ID490334	490334	30	40.406	17.486	8.421	0	111	111	2	1	-10921639	184.190	187	140	255	3868	30.898	4.800	0.109	1.173
ID490336	490336	31	59.313	20.965	11.510	0	111	111	2	1	-10921639	202.905	208	148	255	4261	37.586	2.000	0.134	1.275
ID490342	490342	None	44.794	18.244	13.827	0	112	112	2	1	-10921639	200.714	208	144	255	4215	33.653	2.000	0.075	0.837
ID490341	490341	31	49.646	21.561	12.350	0	112	112	2	1	-10921639	190.905	187	131	255	4009	37.384	4.800	0.127	1.149
ID490340	490340	33	44.527	6.658	11.764	0	112	112	2	1	-10921639	153.857	153	119	212	3231	23.631	2.000	0.126	1.455
ID490346	490346	31	45.615	21.303	11.262	0	113	113	2	1	-10921639	198.762	199	140	255	4174	29.871	7.600	0.122	1.447
ID490345	490345	33	35.825	7.302	11.024	0	113	113	2	1	-10921639	142.714	144	85	182	2997	31.568	4.800	0.121	0.977
ID490333	490333	31	58.056	21.014	11.747	0	114	114	2	1	-10921639	197.476	195	144	255	4147	31.091	4.800	0.159	1.747
ID490347	490347	31	60.498	21.075	10.695	0	115	115	2	1	-10921639	193.952	191	123	255	4073	34.037	7.600	0.162	1.591
ID490353	490353	31	55.906	21.952	10.947	0	116	116	2	1	-10921639	185.810	199	102	246	3902	44.775	4.800	0.159	1.141
ID490352	490352	None	46.929	10.736	6.774	0	116	116	2	1	-10921639	161.524	157	127	255	3392	30.641	2.000	0.107	1.019
ID490349	490349	31	51.945	22.181	12.393	0	117	117	2	1	-10921639	162.571	165	106	216	3414	30.365	4.800	0.175	1.598
ID490348	490348	None	37.805	14.306	11.037	0	117	117	2	1	-10921639	169.667	161	119	229	3563	31.038	2.000	0.063	0.648
ID490350	490350	31	39.454	20.896	10.788	0	118	118	2	1	-10921639	173.048	174	114	238	3634	30.308	4.800	0.124	1.263
ID490351	490351	31	42.521	21.099	10.081	0	119	119	2	1	-10921639	158.952	170	85	195	3338	31.737	3.200	0.125	1.109
ID490357	490357	37	40.501	20.809	14.372	0	120	120	2	1	-10921639	153.762	161	72	195	3229	32.047	6.216	0.119	1.022
ID490355	490355	31	36.578	21.825	10.425	0	121	121	2	1	-10921639	144.333	157	63	199	3031	39.934	4.800	0.125	0.801
ID490354	490354	36	35.502	11.016	5.144	0	121	121	2	1	-10921639	130.524	140	59	182	2741	36.202	4.800	0.147	0.925
ID490356	490356	37	37.072	21.325	13.685	0	121	121	2	1	-10921639	164.000	174	80	199	3444	31.964	6.347	0.113	1.045
ID490363	490363	31	44.655	20.966	10.109	0	122	122	2	1	-10921639	155.429	165	102	208	3264	33.839	4.800	0.134	1.082
ID490362	490362	36	37.151	10.575	4.991	0	122	122	2	1	-10921639	131.143	140	46	195	2754	37.317	4.800	0.144	0.884
ID490359	490359	31	38.210	18.352	8.918	0	123	123	2	1	-10921639	180.571	178	136	233	3792	24.142	6.367	0.087	1.202
ID490358	490358	36	35.418	9.726	4.851	0	123	123	2	1	-10921639	126.143	131	80	170	2649	27.255	4.800	0.151	1.212
ID490361	490361	38	40.417	7.818	21.751	0	123	123	2	1	-10921639	139.238	148	72	178	2924	33.554	6.104	0.143	1.041
ID490360	490360	37	40.281	20.211	13.965	0	123	123	2	1	-10921639	170.857	170	110	204	3588	28.187	6.364	0.124	1.342
ID490371	490371	38	35.750	7.043	20.816	0	124	124	2	1	-10921639	135.000	140	97	174	2835	23.516	7.600	0.140	1.409
ID490370	490370	37	36.025	20.985	14.161	0	124	124	2	1	-10921639	141.333	148	68	216	2968	36.378	7.600	0.089	0.637
ID490369	490369	31	51.891	17.087	7.367	0	124	124	2	1	-10921639	160.048	165	72	238	3361	44.179	2.000	0.126	0.812
ID490367	490367	39	37.790	19.977	10.181	0	125	125	2	1	-10921639	174.667	174	93	238	3668	37.870	4.800	0.105	0.874
ID490368	490368	38	43.474	7.865	21.553	0	125	125	2	1	-10921639	140.429	144	76	204	2949	35.226	2.000	0.134	0.942
ID490366	490366	38	37.928	8.043	21.090	0	126	126	2	1	-10921639	156.286	157	123	199	3282	23.061	4.800	0.136	1.625
ID490365	490365	39	42.912	21.275	11.808	0	126	126	2	1	-10921639	155.000	165	89	199	3255	31.343	6.007	0.125	1.095
ID490364	490364	40	38.399	10.073	4.308	0	126	126	2	1	-10921639	113.619	102	51	170	2386	38.812	7.600	0.150	0.766
ID490374	490374	38	39.038	7.876	21.676	0	127	127	2	1	-10921639	135.762	144	59	212	2851	38.538	6.288	0.104	0.666
ID490373	490373	39	41.652	18.969	10.760	0	127	127	2	1	-10921639	192.143	191	123	233	4035	23.913	6.307	0.112	1.623
ID490372	490372	40	48.380	10.094	4.662	0	127	127	2	1	-10921639	135.429	144	76	178	2844	30.164	4.800	0.194	1.460
ID490379	490379	None	35.820	16.048	17.075	0	128	128	2	1	-10921639	177.286	165	144	225	3723	25.726	7.600	0.078	0.997
ID490378	490378	41	41.511	18.098	14.109	0	128	128	2	1	-10921639	188.286	187	136	242	3954	29.348	2.000	0.083	0.981
ID490377	490377	None	36.388	21.758	11.839	0	128	128	2	1	-10921639	120.762	136	42	174	2536	44.182	7.600	0.109	0.537
ID490376	490376	39	37.729	18.420	9.277	0	128	128	2	1	-10921639	171.571	170	110	233	3603	30.446	4.800	0.094	0.964
ID490382	490382	None	37.856	17.640	20.561	0	129	129	2	1	-10921639	119.905	127	38	174	2518	38.265	6.354	0.141	0.776
ID490381	490381	41	39.348	19.035	13.838	0	129	129	2	1	-10921639	172.333	182	110	242	3619	34.155	6.190	0.083	0.773
ID490380	490380	39	41.542	19.703	10.306	0	129	129	2	1	-10921639	168.619	174	89	225	3541	37.741	4.800	0.129	1.018
ID490375	490375	39	42.800	19.726	10.517	0	130	130	2	1	-10921639	171.571	174	106	221	3603	31.459	6.133	0.120	1.165
ID490384	490384	73	37.497	8.518	21.537	0	132	132	2	1	-10921639	127.714	131	68	174	2682	30.741	4.800	0.143	1.038
ID490385	490385	73	37.680	7.874	22.064	0	133	133	2	1	-10921639	123.524	131	72	161	2594	26.464	2.000	0.132	1.086
ID490387	490387	None	45.160	17.063	20.410	0	134	134	2	1	-10921639	149.619	153	80	212	3142	29.415	4.800	0.149	1.322
ID490386	490386	None	39.859	18.131	11.884	0	134	134	2	1	-10921639	166.810	157	136	229	3503	28.544	7.600	0.070	0.765
ID490388	490388	42	43.399	5.543	20.694	0	135	135	2	1	-10921639	132.048	136	72	174	2773	27.847	2.000	0.148	1.221
ID490383	490383	42	40.742	7.223	20.191	0	136	136	2	1	-10921639	148.381	144	106	204	3116	25.299	7.600	0.145	1.489
ID490403	490403	None	42.856	17.797	7.368	0	138	138	2	1	-10921639	132.381	140	55	187	2780	39.155	2.000	0.136	0.808
ID490405	490405	None	38.100	6.936	21.151	0	138	138	2	1	-10921639	134.952	144	85	170	2834	25.414	7.600	0.139	1.300
ID490404	490404	None	38.596	16.849	20.313	0	138	138	2	1	-10921639	139.143	136	102	182	2922	20.809	4.800	0.147	1.710
ID490399	490399	None	36.766	6.303	22.246	0	140	140	2	1	-10921639	105.810	110	42	148	2222	32.829	2.000	0.134	0.760
ID490398	490398	None	47.226	19.819	10.816	0	140	140	2	1	-10921639	162.143	165	97	216	3405	35.242	4.800	0.151	1.210
ID490397	490397	44	35.695	16.800	6.820	0	140	140	2	1	-10921639	148.619	148	85	204	3121	31.325	7.600	0.105	0.902
ID490396	490396	45	38.829	10.545	5.557	0	140	140	2	1	-10921639	138.476	140	102	191	2908	20.581	4.800	0.124	1.488
ID490391	490391	None	37.324	5.212	12.777	0	141	141	2	1	-10921639	118.000	123	51	170	2478	34.943	2.000	0.128	0.764
ID490390	490390	44	54.159	16.592	7.076	0	141	141	2	1	-10921639	158.905	165	76	221	3337	40.374	4.800	0.159	1.078
ID490389	490389	45	42.811	9.819	5.813	0	141	141	2	1	-10921639	136.571	140	85	187	2868	26.735	4.800	0.148	1.319
ID490392	490392	43	45.405	15.756	18.881	0	141	141	2	1	-10921639	170.143	170	123	225	3573	27.108	4.800	0.125	1.391
ID490402	490402	46	42.259	9.068	21.347	0	142	142	2	1	-10921639	146.429	144	114	187	3075	22.322	4.800	0.151	1.720
ID490401	490401	43	39.618	15.991	19.224	0	142	142	2	1	-10921639	164.619	153	136	212	3457	23.593	4.800	0.121	1.503
ID490400	490400	47	43.915	20.224	11.752	0	142	142	2	1	-10921639	169.571	174	119	216	3561	26.036	4.800	0.161	1.805
ID490395	490395	46	39.174	7.132	22.559	0	143	143	2	1	-10921639	107.952	110	55	170	2267	32.709	2.000	0.195	1.076
ID490394	490394	43	35.487	16.943	20.348	0	143	143	2	1	-10921639	147.238	148	102	178	3092	21.107	4.800	0.150	1.824
ID490393	490393	47	37.895	20.379	11.760	0	143	143	2	1	-10921639	139.429	136	106	182	2928	22.004	4.800	0.121	1.372
ID490410	490410	48	37.695	17.073	7.310	0	144	144	2	1	-10921639	153.952	161	76	199	3233	35.210	4.800	0.124	0.962
ID490407	490407	None	40.040	9.853	15.250	0	145	145	2	1	-10921639	158.905	157	114	255	3337	31.640	2.000	0.067	0.635
ID490406	490406	48	46.425	16.809	7.631	0	145	145	2	1	-10921639	198.857	204	148	255	4176	24.876	4.800	0.133	1.871
ID490409	490409	None	35.919	16.239	21.938	0	145	145	2	1	-10921639	123.905	119	59	174	2602	33.816	2.000	0.125	0.812
ID490408	490408	43	37.157	17.671	18.868	0	145	145	2	1	-10921639	146.762	157	59	199	3082	36.737	2.000	0.108	0.778
ID490414	490414	43	37.961	17.190	18.698	0	146	146	2	1	-10921639	153.905	153	93	208	3232	28.100	6.085	0.116	1.142
ID490413	490413	None	42.761	20.055	10.046	0	146	146	2	1	-10921639	146.381	153	68	195	3074	32.620	4.800	0.143	1.120
ID490415	490415	None	37.283	17.533	6.783	0	147	147	2	1	-10921639	153.810	165	76	216	3230	36.480	7.600	0.113	0.855
ID490416	490416	43	51.579	16.478	19.233	0	148	148	2	1	-10921639	183.810	191	136	250	3860	30.995	4.800	0.131	1.372
ID490411	490411	None	35.285	10.955	5.528	0	149	149	2	1	-10921639	134.238	136	85	187	2819	24.356	4.800	0.122	1.200
ID490412	490412	43	65.091	16.759	19.055	0	149	149	2	1	-10921639	175.619	178	119	242	3688	42.462	2.000	0.169	1.198
ID490417	490417	49	35.703	20.946	11.157	0	150	150	2	1	-10921639	137.238	148	63	187	2882	35.675	2.000	0.133	0.904
ID490419	490419	49	37.619	21.406	11.543	0	151	151	2	1	-10921639	136.381	148	63	170	2864	31.968	2.000	0.130	0.979
ID490418	490418	50	47.253	16.053	7.177	0	151	151	2	1	-10921639	179.000	178	123	250	3759	30.465	4.800	0.126	1.316
ID490420	490420	43	64.517	17.101	19.364	0	151	151	2	1	-10921639	189.619	191	136	255	3982	34.945	4.800	0.159	1.486
ID490422	490422	43	36.018	16.760	17.767	0	152	152	2	1	-10921639	166.048	165	106	204	3487	26.278	4.800	0.111	1.264
ID490421	490421	50	41.256	16.988	7.149	0	152	152	2	1	-10921639	155.143	161	93	199	3258	33.377	2.000	0.113	0.943
ID490423	490423	None	36.107	10.354	5.667	0	153	153	2	1	-10921639	135.000	140	85	182	2835	27.297	4.800	0.138	1.200
ID490424	490424	50	44.844	16.387	7.384	0	153	153	2	1	-10921639	177.619	178	123	238	3730	29.510	4.800	0.139	1.469
ID490427	490427	51	37.936	18.914	19.604	0	154	154	2	1	-10921639	137.667	144	59	191	2891	39.607	4.800	0.122	0.756
ID490426	490426	52	37.708	20.845	12.016	0	154	154	2	1	-10921639	141.333	153	63	195	2968	38.711	4.800	0.138	0.885
ID490425	490425	50	43.221	16.768	8.041	0	154	154	2	1	-10921639	186.762	191	131	250	3922	34.457	7.600	0.113	1.103
ID490438	490438	53	44.563	6.833	20.821	0	155	155	2	1	-10921639	140.048	144	76	187	2941	32.990	7.600	0.161	1.176
ID490437	490437	51	42.948	18.847	19.166	0	155	155	2	1	-10921639	143.095	148	76	187	3005	31.900	2.000	0.143	1.120
ID490436	490436	52	36.625	18.094	12.950	0	155	155	2	1	-10921639	173.381	170	140	229	3641	21.353	6.334	0.091	1.360
ID490435	490435	50	38.168	16.682	6.588	0	155	155	2	1	-10921639	167.238	170	97	221	3512	29.336	6.304	0.115	1.171
ID490434	490434	None	41.120	10.301	5.658	0	155	155	2	1	-10921639	140.857	136	97	212	2958	29.068	4.800	0.139	1.180
ID490443	490443	51	36.870	18.504	16.726	0	156	156	2	1	-10921639	146.905	153	85	212	3085	38.624	2.000	0.103	0.711
ID490442	490442	50	38.266	17.701	9.135	0	156	156	2	1	-10921639	173.762	178	119	208	3649	27.011	4.800	0.126	1.437
ID490444	490444	53	36.386	6.082	19.879	0	156	156	2	1	-10921639	116.000	123	42	157	2436	29.574	4.800	0.148	1.009
ID490430	490430	53	41.994	7.305	20.881	0	157	157	2	1	-10921639	135.238	136	76	187	2840	28.763	4.800	0.185	1.467
ID490429	490429	None	45.694	18.145	20.065	0	157	157	2	1	-10921639	152.476	153	72	204	3202	30.431	4.800	0.145	1.268
ID490428	490428	54	36.937	16.370	6.221	0	157	157	2	1	-10921639	162.619	165	102	195	3415	24.596	4.800	0.126	1.484
ID490431	490431	None	37.777	10.097	6.043	0	158	158	2	1	-10921639	133.571	131	76	182	2805	27.526	4.800	0.149	1.262
ID490433	490433	55	40.776	20.082	10.653	0	158	158	2	1	-10921639	150.810	153	85	199	3167	32.024	6.267	0.126	1.051
ID490432	490432	54	44.970	16.864	6.180	0	158	158	2	1	-10921639	142.857	148	76	199	3000	38.775	7.600	0.138	0.896
ID490447	490447	56	36.445	19.016	19.161	0	159	159	2	1	-10921639	147.857	153	80	195	3105	32.393	4.800	0.112	0.919
ID490446	490446	55	43.823	20.811	11.601	0	159	159	2	1	-10921639	140.000	153	63	195	2940	39.079	2.000	0.154	0.958
ID490445	490445	54	47.794	16.721	6.650	0	159	159	2	1	-10921639	167.810	178	106	221	3524	30.621	7.600	0.124	1.210
ID490439	490439	57	38.393	14.259	5.758	0	160	160	2	1	-10921639	164.143	170	123	195	3447	20.723	4.800	0.131	1.839
ID490441	490441	56	42.310	16.856	20.038	0	160	160	2	1	-10921639	167.571	170	110	216	3519	27.609	6.293	0.127	1.367
ID490440	490440	54	35.765	17.609	6.469	0	160	160	2	1	-10921639	130.810	140	55	191	2747	44.444	2.000	0.103	0.552
ID490452	490452	56	36.123	17.829	19.034	0	161	161	2	1	-10921639	163.571	174	114	204	3435	27.842	6.325	0.125	1.306
ID490451	490451	None	42.934	5.465	12.814	0	161	161	2	1	-10921639	121.381	119	63	182	2549	36.058	2.000	0.141	0.832
ID490450	490450	None	47.833	20.171	11.226	0	161	161	2	1	-10921639	143.143	144	85	221	3006	32.782	4.800	0.150	1.140
ID490449	490449	None	42.166	9.985	5.891	0	161	161	2	1	-10921639	136.810	136	97	187	2873	27.149	2.000	0.140	1.235
ID490448	490448	57	40.280	15.825	5.228	0	161	161	2	1	-10921639	137.714	148	68	187	2892	37.326	4.800	0.158	1.008
ID490453	490453	56	36.511	16.615	19.772	0	162	162	2	1	-10921639	165.667	161	123	208	3479	25.396	6.337	0.124	1.436
ID490467	490467	56	41.791	17.214	19.989	0	163	163	2	1	-10921639	158.571	157	110	204	3330	28.691	6.322	0.120	1.188
ID490466	490466	58	37.281	5.721	12.368	0	163	163	2	1	-10921639	125.381	127	68	170	2633	28.882	4.800	0.132	1.014
ID490465	490465	59	42.249	20.035	10.762	0	163	163	2	1	-10921639	138.429	140	80	191	2907	32.241	4.800	0.139	1.049
ID490464	490464	57	48.919	15.713	5.819	0	163	163	2	1	-10921639	151.619	161	80	208	3184	34.935	7.600	0.152	1.146
ID490455	490455	57	42.401	16.860	6.140	0	164	164	2	1	-10921639	141.762	144	72	208	2977	35.551	2.000	0.119	0.846
ID490454	490454	60	37.442	9.391	5.925	0	164	164	2	1	-10921639	118.000	127	51	161	2478	34.717	4.800	0.160	0.936
ID490459	490459	56	49.302	17.282	19.791	0	164	164	2	1	-10921639	162.000	161	106	229	3402	34.664	6.283	0.131	1.085
ID490458	490458	None	37.831	5.951	19.635	0	164	164	2	1	-10921639	151.143	153	110	212	3174	24.540	4.800	0.112	1.239
ID490457	490457	58	38.244	5.627	12.619	0	164	164	2	1	-10921639	136.048	140	89	178	2857	23.159	7.600	0.134	1.393
ID490456	490456	59	47.437	20.886	11.318	0	164	164	2	1	-10921639	128.190	144	46	191	2692	41.069	4.800	0.180	0.951
ID490463	490463	56	43.735	18.366	20.937	0	165	165	2	1	-10921639	141.905	153	93	199	2980	31.884	7.600	0.138	1.078
ID490462	490462	59	43.977	20.853	12.692	0	165	165	2	1	-10921639	130.190	136	55	191	2734	39.235	4.800	0.150	0.865
ID490461	490461	57	37.845	16.983	6.626	0	165	165	2	1	-10921639	160.286	165	110	204	3366	25.088	7.600	0.117	1.334
ID490460	490460	60	39.555	11.588	6.149	0	165	165	2	1	-10921639	162.048	170	85	208	3403	33.371	6.316	0.116	1.013
ID490471	490471	56	45.443	18.937	20.056	0	166	166	2	1	-10921639	148.381	153	89	208	3116	33.974	2.000	0.129	1.000
ID490470	490470	61	47.498	6.066	19.849	0	166	166	2	1	-10921639	154.000	157	102	212	3234	30.911	4.800	0.137	1.201
ID490469	490469	59	42.618	19.873	11.548	0	166	166	2	1	-10921639	157.333	161	106	195	3304	25.835	4.800	0.165	1.725
ID490468	490468	60	54.097	11.271	6.221	0	166	166	2	1	-10921639	161.000	165	114	229	3381	33.708	4.800	0.186	1.499
ID490475	490475	None	45.815	7.714	20.615	0	167	167	2	1	-10921639	172.143	182	106	212	3615	30.960	6.315	0.139	1.361
ID490474	490474	61	45.146	6.861	20.394	0	167	167	2	1	-10921639	176.143	182	131	212	3699	24.912	4.800	0.133	1.662
ID490473	490473	None	37.431	5.601	13.894	0	167	167	2	1	-10921639	134.286	131	93	174	2820	21.939	2.000	0.118	1.292
ID490472	490472	60	43.949	10.816	5.794	0	167	167	2	1	-10921639	158.476	165	97	204	3328	26.178	4.800	0.174	1.792
ID490477	490477	None	35.160	18.767	21.582	0	168	168	2	1	-10921639	109.095	102	46	178	2291	35.094	4.800	0.168	0.894
ID490476	490476	61	63.487	6.271	20.706	0	168	168	2	1	-10921639	173.762	182	93	250	3649	42.314	2.000	0.177	1.235
ID490483	490483	62	40.869	19.433	12.045	0	169	169	2	1	-10921639	168.238	170	114	233	3533	30.103	7.600	0.085	0.880
ID490482	490482	None	38.836	11.453	6.615	0	169	169	2	1	-10921639	162.667	165	123	212	3416	27.997	2.000	0.100	1.057
ID490484	490484	61	48.014	6.832	21.151	0	169	169	2	1	-10921639	159.286	161	114	238	3345	29.114	6.322	0.131	1.270
ID490479	490479	62	37.173	19.142	12.810	0	170	170	2	1	-10921639	179.952	187	127	216	3779	24.865	6.329	0.097	1.278
ID490478	490478	63	38.948	4.834	12.927	0	170	170	2	1	-10921639	132.857	127	93	178	2790	24.719	2.000	0.117	1.124
ID490481	490481	61	57.415	6.914	21.058	0	170	170	2	1	-10921639	162.381	165	110	242	3410	32.626	6.286	0.169	1.438
ID490480	490480	64	36.739	17.295	19.655	0	170	170	2	1	-10921639	155.000	148	110	204	3255	26.974	4.800	0.123	1.259
ID490493	490493	64	43.179	17.509	18.484	0	171	171	2	1	-10921639	169.000	191	85	225	3549	46.432	2.000	0.100	0.663
ID490492	490492	63	39.537	5.820	12.895	0	171	171	2	1	-10921639	146.952	144	114	187	3086	21.449	7.600	0.148	1.765
ID490487	490487	63	35.949	5.002	12.990	0	172	172	2	1	-10921639	129.762	140	68	174	2725	27.752	6.049	0.135	1.114
ID490486	490486	None	35.657	18.665	12.161	0	172	172	2	1	-10921639	179.619	178	140	246	3772	29.296	6.218	0.087	0.985
ID490485	490485	None	43.153	16.792	6.396	0	172	172	2	1	-10921639	160.333	161	76	238	3367	40.183	4.800	0.121	0.859
ID490488	490488	None	51.435	5.503	19.819	0	172	172	2	1	-10921639	171.619	165	119	238	3604	29.493	6.355	0.149	1.509
ID490506	490506	63	39.007	5.885	13.996	0	173	173	2	1	-10921639	158.286	165	119	191	3324	20.192	4.800	0.130	1.802
ID490505	490505	None	36.302	11.257	5.124	0	173	173	2	1	-10921639	148.810	157	97	195	3125	29.526	4.800	0.131	1.167
ID490495	490495	63	38.474	5.629	12.394	0	174	174	2	1	-10921639	140.000	131	72	195	2940	35.074	7.600	0.124	0.883
ID490494	490494	None	52.957	16.378	6.829	0	174	174	2	1	-10921639	183.238	174	140	246	3848	29.146	2.000	0.118	1.326
ID490499	490499	65	41.076	8.059	20.948	0	174	174	2	1	-10921639	162.714	165	102	225	3417	33.803	7.600	0.113	0.975
ID490498	490498	None	35.621	18.233	19.342	0	174	174	2	1	-10921639	154.143	153	102	204	3237	26.757	4.800	0.103	1.075
ID490497	490497	None	55.599	5.432	18.849	0	174	174	2	1	-10921639	167.905	165	102	250	3526	41.339	2.000	0.154	1.087
ID490496	490496	66	45.334	19.679	11.498	0	174	174	2	1	-10921639	159.381	178	68	212	3347	41.965	4.800	0.143	0.951
ID490491	490491	65	64.168	6.306	20.808	0	175	175	2	1	-10921639	173.476	182	97	246	3643	44.184	4.800	0.185	1.228
ID490490	490490	63	36.930	5.273	12.149	0	175	175	2	1	-10921639	125.952	131	59	187	2645	37.750	2.000	0.098	0.594
ID490489	490489	66	44.053	19.779	10.386	0	175	175	2	1	-10921639	157.714	174	59	225	3312	45.457	7.600	0.122	0.755
ID490503	490503	63	41.511	5.551	12.083	0	176	176	2	1	-10921639	149.667	148	97	199	3143	27.315	4.800	0.140	1.346
ID490502	490502	None	36.590	17.827	6.951	0	176	176	2	1	-10921639	156.381	170	76	199	3284	36.297	4.800	0.101	0.790
ID490501	490501	67	43.992	9.778	6.288	0	176	176	2	1	-10921639	162.714	174	97	212	3417	32.894	6.088	0.129	1.131
ID490500	490500	None	37.231	12.754	5.105	0	176	176	2	1	-10921639	169.429	174	106	225	3558	29.765	6.394	0.097	1.011
ID490504	490504	65	69.904	6.960	20.733	0	176	176	2	1	-10921639	186.952	187	93	250	3926	44.479	4.800	0.200	1.398
ID490510	490510	65	67.035	7.212	20.899	0	177	177	2	1	-10921639	182.190	187	76	255	3826	45.622	4.800	0.180	1.221
ID490509	490509	66	46.362	19.541	11.912	0	177	177	2	1	-10921639	168.381	182	89	225	3536	39.307	4.800	0.149	1.109
ID490508	490508	63	38.190	5.591	12.392	0	177	177	2	1	-10921639	146.714	148	93	191	3081	27.984	7.600	0.113	1.063
ID490507	490507	67	57.482	10.062	5.868	0	177	177	2	1	-10921639	174.095	182	106	229	3656	31.901	4.800	0.163	1.530
ID490511	490511	67	63.077	10.803	6.066	0	178	178	2	1	-10921639	183.381	182	131	246	3851	36.799	2.000	0.147	1.275
ID490516	490516	65	41.496	8.661	21.349	0	178	178	2	1	-10921639	170.905	182	97	204	3589	29.913	6.317	0.118	1.202
ID490515	490515	None	39.831	18.097	19.986	0	178	178	2	1	-10921639	147.476	144	102	199	3097	26.265	2.000	0.121	1.210
ID490514	490514	68	47.786	5.096	20.352	0	178	178	2	1	-10921639	166.810	170	114	221	3503	32.549	6.311	0.129	1.172
ID490513	490513	63	50.373	5.575	13.604	0	178	178	2	1	-10921639	173.048	165	127	229	3634	23.846	4.800	0.134	1.718
ID490512	490512	66	45.571	19.402	13.277	0	178	178	2	1	-10921639	177.762	174	140	238	3733	28.098	6.150	0.113	1.288
ID490519	490519	66	39.829	18.836	12.666	0	179	179	2	1	-10921639	179.286	178	127	212	3765	22.424	4.800	0.124	1.759
ID490518	490518	None	35.243	14.552	6.021	0	179	179	2	1	-10921639	185.381	191	136	225	3893	26.502	6.297	0.098	1.247
ID490517	490517	67	48.355	9.295	6.274	0	179	179	2	1	-10921639	161.857	165	93	225	3399	40.119	4.800	0.140	0.990
ID490522	490522	65	39.992	8.865	21.118	0	179	179	2	1	-10921639	171.905	178	106	225	3610	29.228	4.800	0.135	1.400
ID490521	490521	68	37.126	6.245	20.056	0	179	179	2	1	-10921639	175.095	178	127	225	3677	25.875	6.280	0.104	1.269
ID490520	490520	None	37.183	4.802	18.207	0	179	179	2	1	-10921639	167.190	170	97	216	3511	30.392	3.200	0.103	1.025
ID490523	490523	67	36.618	8.910	5.847	0	180	180	2	1	-10921639	158.571	161	97	208	3330	28.844	4.800	0.122	1.198
ID490525	490525	68	39.092	5.711	19.443	0	180	180	2	1	-10921639	169.667	170	131	208	3563	22.970	2.000	0.093	1.258
ID490524	490524	66	42.018	19.000	11.142	0	180	180	2	1	-10921639	182.571	187	127	238	3834	27.784	6.356	0.108	1.284
ID490527	490527	None	37.636	16.909	6.122	0	181	181	2	1	-10921639	167.429	178	89	221	3516	36.958	4.800	0.106	0.872
ID490526	490526	67	45.609	9.510	6.095	0	181	181	2	1	-10921639	178.476	182	119	216	3748	28.023	7.600	0.145	1.612
ID490530	490530	None	43.433	8.210	20.989	0	181	181	2	1	-10921639	177.000	182	127	221	3717	26.486	4.800	0.124	1.475
ID490529	490529	None	35.363	15.007	18.934	0	181	181	2	1	-10921639	154.048	161	106	204	3235	28.743	2.000	0.064	0.645
ID490528	490528	68	42.243	5.676	19.218	0	181	181	2	1	-10921639	177.667	174	136	229	3731	27.027	6.220	0.114	1.341
ID490535	490535	None	36.359	17.286	13.039	0	182	182	2	1	-10921639	192.143	195	153	233	4035	24.508	7.600	0.079	1.142
ID490534	490534	67	44.826	9.388	6.292	0	182	182	2	1	-10921639	162.048	165	76	221	3403	38.078	4.800	0.148	1.094
ID490536	490536	68	45.118	5.584	19.534	0	182	182	2	1	-10921639	163.905	153	114	208	3442	28.372	2.000	0.130	1.331
ID490539	490539	68	44.390	5.072	19.848	0	183	183	2	1	-10921639	153.143	161	76	204	3216	36.516	7.600	0.129	0.961
ID490538	490538	69	41.349	20.268	10.572	0	183	183	2	1	-10921639	167.714	174	123	208	3522	25.735	7.600	0.118	1.372
ID490537	490537	67	49.163	11.173	6.442	0	183	183	2	1	-10921639	196.619	199	140	255	4129	28.703	4.800	0.158	1.870
ID490531	490531	67	65.731	10.766	6.702	0	184	184	2	1	-10921639	209.333	208	127	255	4396	35.171	4.800	0.166	1.695
ID490533	490533	68	49.436	5.004	19.446	0	184	184	2	1	-10921639	152.762	157	97	238	3208	32.360	2.000	0.134	1.114
ID490532	490532	69	45.468	19.872	11.637	0	184	184	2	1	-10921639	190.000	195	144	233	3990	26.838	4.800	0.142	1.761
ID490543	490543	None	39.856	16.509	6.379	0	185	185	2	1	-10921639	165.143	170	72	229	3468	43.143	4.800	0.107	0.741
ID490542	490542	67	55.899	10.887	6.454	0	185	185	2	1	-10921639	202.571	199	140	255	4254	32.562	4.800	0.150	1.619
ID490546	490546	70	38.252	8.346	21.963	0	185	185	2	1	-10921639	148.190	153	80	208	3112	35.923	7.600	0.128	0.938
ID490545	490545	68	40.931	5.362	19.402	0	185	185	2	1	-10921639	149.810	157	89	204	3146	35.972	4.800	0.118	0.876
ID490544	490544	69	45.998	19.402	10.660	0	185	185	2	1	-10921639	198.810	199	153	246	4175	24.701	6.054	0.116	1.677
ID490541	490541	70	61.965	7.513	20.694	0	186	186	2	1	-10921639	171.476	174	106	255	3601	44.649	2.000	0.150	1.001
ID490540	490540	67	58.258	11.022	6.540	0	186	186	2	1	-10921639	202.190	199	157	255	4246	31.890	2.000	0.131	1.465
ID490547	490547	67	61.430	10.322	6.622	0	187	187	2	1	-10921639	188.286	178	136	255	3954	39.302	2.000	0.144	1.205
ID490549	490549	70	45.004	5.859	19.836	0	187	187	2	1	-10921639	162.619	174	89	208	3415	31.855	4.800	0.138	1.239
ID490548	490548	69	40.288	20.674	11.519	0	187	187	2	1	-10921639	168.286	174	97	221	3534	37.358	4.800	0.141	1.110
ID490551	490551	69	43.799	20.700	13.526	0	188	188	2	1	-10921639	168.619	174	97	216	3541	39.586	4.800	0.129	0.976
ID490550	490550	67	44.818	9.379	6.683	0	188	188	2	1	-10921639	175.619	182	97	233	3688	39.240	2.000	0.107	0.862
ID490553	490553	71	37.219	9.529	20.359	0	188	188	2	1	-10921639	168.571	165	114	204	3540	25.039	2.000	0.098	1.198
ID490552	490552	70	40.376	5.368	20.141	0	188	188	2	1	-10921639	141.857	144	76	191	2979	36.672	2.000	0.122	0.843
ID490557	490557	71	60.680	7.802	20.538	0	189	189	2	1	-10921639	184.048	187	97	255	3865	45.731	4.800	0.162	1.122
ID490556	490556	69	42.936	19.818	11.414	0	189	189	2	1	-10921639	184.524	195	123	238	3875	33.485	6.276	0.118	1.163
ID490555	490555	72	42.462	15.607	6.879	0	189	189	2	1	-10921639	205.714	216	157	246	4320	27.823	4.800	0.104	1.399
ID490554	490554	67	41.086	10.900	5.334	0	189	189	2	1	-10921639	179.381	187	119	246	3767	36.991	6.309	0.101	0.893
ID490559	490559	72	40.580	17.548	6.147	0	190	190	2	1	-10921639	158.667	165	68	229	3332	45.617	2.000	0.100	0.634
ID490558	490558	67	69.744	10.264	6.060	0	190	190	2	1	-10921639	208.619	229	110	255	4381	44.080	4.800	0.176	1.415
ID490561	490561	71	62.317	8.188	20.240	0	190	190	2	1	-10921639	188.667	191	144	255	3962	34.269	2.000	0.141	1.358
ID490560	490560	69	38.024	21.555	11.752	0	190	190	2	1	-10921639	136.810	148	55	199	2873	43.214	6.319	0.123	0.692
ID490566	490566	71	57.142	7.538	20.054	0	191	191	2	1	-10921639	195.571	195	157	255	4107	30.011	4.800	0.143	1.635
ID490565	490565	69	37.850	20.726	12.611	0	191	191	2	1	-10921639	162.952	165	106	221	3422	33.998	7.600	0.117	1.007
ID490564	490564	None	36.011	6.703	11.999	0	191	191	2	1	-10921639	155.048	153	127	199	3256	20.934	2.000	0.097	1.306
ID490563	490563	72	44.520	16.882	7.104	0	191	191	2	1	-10921639	190.333	191	140	255	3997	31.789	2.000	0.104	1.128
ID490562	490562	67	54.296	10.003	6.501	0	191	191	2	1	-10921639	211.524	221	153	255	4442	30.224	4.800	0.156	1.892
ID490575	490575	67	58.544	10.896	6.305	0	192	192	2	1	-10921639	213.333	216	148	255	4480	33.410	4.800	0.156	1.724
ID490579	490579	None	36.385	17.847	19.760	0	192	192	2	1	-10921639	136.333	140	89	199	2863	30.203	2.000	0.095	0.784
ID490578	490578	71	58.989	6.548	20.198	0	192	192	2	1	-10921639	207.095	216	153	255	4349	29.536	4.800	0.161	1.944
ID490577	490577	69	50.583	20.215	11.629	0	192	192	2	1	-10921639	192.619	187	144	255	4045	30.261	4.800	0.135	1.510
ID490576	490576	72	39.410	17.915	6.272	0	192	192	2	1	-10921639	150.762	165	63	212	3166	43.525	3.200	0.100	0.631
ID490567	490567	67	49.693	11.707	6.070	0	193	193	2	1	-10921639	229.762	233	157	255	4825	27.042	6.266	0.129	1.940
ID490569	490569	71	57.967	9.314	21.051	0	193	193	2	1	-10921639	191.048	199	123	242	4012	33.827	4.800	0.159	1.552
ID490568	490568	69	64.392	20.292	12.294	0	193	193	2	1	-10921639	197.381	187	136	255	4145	35.497	2.000	0.152	1.470
ID490583	490583	71	71.055	8.971	21.297	0	194	194	2	1	-10921639	217.286	216	165	255	4563	32.179	4.800	0.183	2.091
ID490582	490582	74	62.883	5.952	20.018	0	194	194	2	1	-10921639	196.048	187	136	255	4117	41.126	4.800	0.159	1.308
ID490581	490581	69	47.986	20.745	12.235	0	194	194	2	1	-10921639	183.048	195	97	233	3844	45.167	7.600	0.130	0.936
ID490580	490580	67	49.191	10.747	5.681	0	194	194	2	1	-10921639	213.095	208	157	250	4475	29.428	6.321	0.117	1.515
ID490597	490597	74	71.456	7.555	20.190	0	195	195	2	1	-10921639	217.762	221	144	255	4573	32.747	4.800	0.183	2.058
ID490596	490596	69	49.411	19.489	13.181	0	195	195	2	1	-10921639	209.286	204	170	250	4395	21.893	4.800	0.113	1.949
ID490595	490595	None	52.312	17.972	7.180	0	195	195	2	1	-10921639	180.429	187	114	255	3789	42.330	3.200	0.114	0.869
ID490594	490594	67	52.633	11.186	5.607	0	195	195	2	1	-10921639	217.333	225	148	255	4564	29.138	4.800	0.134	1.763
ID490574	490574	74	67.478	7.480	20.171	0	196	196	2	1	-10921639	218.381	225	144	255	4586	34.825	4.800	0.186	1.964
ID490573	490573	69	51.880	19.169	13.241	0	196	196	2	1	-10921639	227.238	225	182	255	4772	25.915	4.800	0.110	1.736
ID490572	490572	75	44.604	21.679	11.671	0	196	196	2	1	-10921639	173.524	174	93	255	3644	46.702	7.600	0.113	0.753
ID490571	490571	None	39.607	6.029	12.295	0	196	196	2	1	-10921639	144.048	153	63	191	3025	34.584	4.800	0.133	0.980
ID490570	490570	67	44.444	10.078	6.330	0	196	196	2	1	-10921639	187.952	195	114	233	3947	32.803	7.600	0.122	1.245
ID490599	490599	None	45.690	16.994	7.406	0	197	197	2	1	-10921639	201.524	216	114	255	4232	42.172	2.000	0.092	0.803
ID490598	490598	67	46.049	11.353	6.480	0	197	197	2	1	-10921639	207.714	208	140	255	4362	32.867	4.800	0.122	1.374
ID490601	490601	74	69.383	7.398	20.184	0	197	197	2	1	-10921639	209.000	212	140	255	4389	33.312	4.800	0.203	2.118
ID490600	490600	75	43.489	20.352	11.654	0	197	197	2	1	-10921639	216.238	216	170	255	4541	22.993	4.800	0.122	2.045
ID490591	490591	75	49.689	19.455	12.584	0	198	198	2	1	-10921639	229.048	229	174	255	4810	25.374	4.800	0.112	1.820
ID490590	490590	67	50.256	10.503	7.315	0	198	198	2	1	-10921639	214.190	208	165	255	4498	24.145	4.800	0.123	1.944
ID490589	490589	77	40.450	13.538	5.637	0	198	198	2	1	-10921639	199.429	204	153	250	4188	29.236	2.000	0.074	0.937
ID490593	490593	74	50.069	8.101	20.778	0	198	198	2	1	-10921639	186.524	195	110	238	3917	35.108	7.600	0.123	1.167
ID490592	490592	76	47.827	5.939	19.297	0	198	198	2	1	-10921639	182.857	182	131	238	3840	32.801	4.800	0.116	1.160
ID490588	490588	76	53.669	5.894	19.461	0	199	199	2	1	-10921639	188.143	191	136	255	3951	29.069	4.800	0.140	1.589
ID490587	490587	75	40.099	19.839	13.680	0	199	199	2	1	-10921639	181.667	191	114	242	3815	36.707	2.000	0.081	0.738
ID490586	490586	None	35.015	19.199	7.984	0	199	199	2	1	-10921639	188.857	199	110	233	3966	35.608	7.600	0.076	0.749
ID490585	490585	67	54.201	10.887	6.804	0	199	199	2	1	-10921639	213.571	225	165	255	4485	30.561	4.800	0.119	1.488
ID490584	490584	77	37.863	13.844	6.336	0	199	199	2	1	-10921639	211.190	216	144	255	4435	35.237	6.318	0.081	0.895
ID490613	490613	None	36.132	17.962	20.503	0	200	200	2	1	-10921639	124.476	119	85	199	2614	29.958	2.000	0.111	0.828
ID490612	490612	None	37.896	8.568	21.012	0	200	200	2	1	-10921639	170.476	174	106	204	3580	28.773	4.800	0.125	1.318
ID490611	490611	None	35.908	8.568	21.012	0	200	200	2	1	-10921639	170.476	174	106	204	3580	28.773	4.800	0.125	1.318
ID490610	490610	75	51.581	20.557	11.735	0	200	200	2	1	-10921639	201.238	208	127	255	4226	39.556	7.600	0.124	1.121
ID490609	490609	67	55.105	11.520	6.574	0	200	200	2	1	-10921639	218.190	212	182	255	4582	25.093	4.800	0.127	1.955
ID490603	490603	67	50.759	11.049	6.787	0	201	201	2	1	-10921639	214.524	216	174	255	4505	27.739	7.600	0.106	1.487
ID490602	490602	None	46.979	13.761	5.805	0	201	201	2	1	-10921639	209.333	208	148	255	4396	30.706	7.600	0.106	1.312
ID490604	490604	75	56.170	20.278	12.382	0	201	201	2	1	-10921639	222.952	238	153	255	4682	33.600	4.800	0.140	1.625
ID490607	490607	75	51.591	20.254	12.807	0	202	202	2	1	-10921639	209.714	212	148	255	4404	29.527	4.800	0.126	1.593
ID490606	490606	None	37.482	17.322	7.155	0	202	202	2	1	-10921639	195.952	208	131	233	4115	28.579	4.800	0.094	1.173
ID490605	490605	67	57.428	10.824	7.060	0	202	202	2	1	-10921639	210.190	208	148	255	4414	30.708	4.800	0.139	1.672
ID490608	490608	78	44.574	6.099	20.032	0	202	202	2	1	-10921639	164.143	165	110	225	3447	30.981	2.000	0.112	1.068
ID490615	490615	75	37.443	21.936	11.117	0	203	203	2	1	-10921639	176.143	178	119	233	3699	36.837	7.600	0.099	0.858
ID490614	490614	67	55.343	10.759	6.402	0	203	203	2	1	-10921639	209.048	208	140	255	4390	34.030	4.800	0.151	1.613
ID490616	490616	78	56.794	5.840	19.136	0	203	203	2	1	-10921639	184.238	187	136	229	3869	28.611	4.800	0.157	1.749
ID490623	490623	67	58.101	10.782	6.917	0	204	204	2	1	-10921639	203.286	199	161	255	4269	32.265	7.600	0.133	1.478
ID490625	490625	99	42.887	11.140	22.753	0	204	204	2	1	-10921639	135.429	131	68	212	2844	39.270	2.000	0.101	0.631
ID490624	490624	78	58.209	5.847	19.199	0	204	204	2	1	-10921639	174.286	170	119	238	3660	34.546	2.000	0.141	1.251
ID490619	490619	99	38.174	9.117	21.145	0	205	205	2	1	-10921639	173.476	174	136	212	3643	21.360	7.600	0.102	1.497
ID490618	490618	79	36.612	19.137	12.090	0	205	205	2	1	-10921639	196.238	195	153	238	4121	21.833	4.800	0.088	1.452
ID490617	490617	67	54.427	11.069	6.512	0	205	205	2	1	-10921639	214.667	212	157	255	4508	27.356	4.800	0.143	1.963
ID490622	490622	78	56.663	4.988	19.292	0	206	206	2	1	-10921639	164.000	157	106	233	3444	31.984	2.000	0.156	1.386
ID490621	490621	79	43.200	20.760	11.454	0	206	206	2	1	-10921639	178.952	182	114	246	3758	32.289	2.000	0.111	1.109
ID490620	490620	67	51.579	11.334	7.017	0	206	206	2	1	-10921639	204.238	199	148	255	4289	31.116	4.800	0.128	1.488
ID490631	490631	67	63.871	10.824	6.580	0	207	207	2	1	-10921639	207.524	208	131	255	4358	39.133	2.000	0.138	1.289
ID490633	490633	78	48.443	5.787	19.068	0	207	207	2	1	-10921639	165.333	170	127	208	3472	26.099	6.359	0.144	1.598
ID490632	490632	79	38.083	20.267	10.367	0	207	207	2	1	-10921639	179.429	182	123	216	3768	22.761	6.287	0.099	1.423
ID490630	490630	78	47.858	5.914	18.708	0	208	208	2	1	-10921639	172.000	170	131	221	3612	26.842	4.800	0.142	1.596
ID490629	490629	67	48.593	11.369	6.905	0	208	208	2	1	-10921639	213.238	216	165	255	4478	25.751	4.800	0.119	1.762
ID490647	490647	78	40.098	5.700	18.915	0	209	209	2	1	-10921639	157.857	148	123	208	3315	26.186	6.070	0.102	1.114
ID490646	490646	79	40.705	19.894	10.918	0	209	209	2	1	-10921639	192.476	191	161	233	4042	24.334	3.200	0.094	1.360
ID490645	490645	67	53.477	10.833	6.663	0	209	209	2	1	-10921639	219.143	216	174	255	4602	29.069	4.800	0.105	1.430
ID490627	490627	79	37.912	19.517	11.064	0	210	210	2	1	-10921639	194.905	195	148	246	4093	26.353	4.800	0.097	1.311
ID490626	490626	67	56.063	11.206	7.042	0	210	210	2	1	-10921639	199.190	191	144	255	4183	36.508	2.000	0.106	1.042
ID490628	490628	78	47.950	4.855	18.286	0	210	210	2	1	-10921639	168.524	170	119	208	3539	24.103	4.800	0.153	1.856
ID490637	490637	79	47.180	18.383	11.303	0	211	211	2	1	-10921639	195.095	191	148	246	4097	28.089	2.000	0.101	1.275
ID490636	490636	67	62.917	11.316	6.872	0	211	211	2	1	-10921639	199.571	195	136	255	4191	39.592	2.000	0.124	1.111
ID490635	490635	78	51.501	5.184	18.650	0	212	212	2	1	-10921639	154.905	157	93	225	3253	38.996	4.800	0.156	1.075
ID490634	490634	67	53.212	11.098	6.489	0	212	212	2	1	-10921639	211.857	204	148	255	4449	35.517	6.306	0.122	1.295
ID490649	490649	78	40.291	4.929	19.140	0	213	213	2	1	-10921639	140.381	148	85	178	2948	25.621	4.800	0.154	1.461
ID490648	490648	67	46.249	11.130	7.527	0	213	213	2	1	-10921639	185.286	178	140	255	3891	31.318	2.000	0.092	1.002
ID490639	490639	78	48.582	4.948	18.846	0	214	214	2	1	-10921639	150.762	157	93	195	3166	30.061	6.326	0.161	1.393
ID490638	490638	67	48.571	11.198	6.761	0	214	214	2	1	-10921639	188.667	178	148	255	3962	32.409	2.000	0.091	0.972
ID490641	490641	78	39.037	5.620	19.379	0	215	215	2	1	-10921639	158.952	153	119	199	3338	22.772	7.600	0.114	1.423
ID490640	490640	67	54.009	11.651	6.285	0	215	215	2	1	-10921639	198.190	195	153	255	4162	29.923	2.000	0.123	1.448
ID490643	490643	80	39.816	15.076	6.114	0	216	216	2	1	-10921639	173.286	174	123	233	3639	29.609	7.600	0.099	1.050
ID490642	490642	67	47.017	10.592	4.476	0	216	216	2	1	-10921639	171.524	178	114	238	3602	35.336	4.800	0.137	1.172
ID490644	490644	78	44.850	5.828	18.812	0	216	216	2	1	-10921639	155.381	157	97	216	3263	31.478	6.273	0.124	1.092
ID490651	490651	81	40.714	20.529	10.419	0	217	217	2	1	-10921639	157.905	161	106	225	3316	34.019	6.339	0.134	1.094
ID490650	490650	80	53.721	14.877	5.902	0	217	217	2	1	-10921639	196.000	195	127	255	4116	31.262	2.000	0.119	1.333
ID490663	490663	81	40.318	20.880	10.785	0	218	218	2	1	-10921639	159.333	165	93	208	3346	33.479	4.800	0.131	1.104
ID490662	490662	80	35.029	14.984	6.494	0	218	218	2	1	-10921639	179.333	187	106	242	3766	33.950	4.800	0.088	0.853
ID490661	490661	67	40.743	10.879	6.075	0	218	218	2	1	-10921639	179.333	178	127	229	3766	24.502	6.152	0.101	1.337
ID490664	490664	None	35.105	4.557	17.871	0	218	218	2	1	-10921639	130.905	131	80	182	2749	25.022	2.000	0.116	1.084
ID490667	490667	81	44.132	19.989	8.956	0	219	219	2	1	-10921639	159.667	165	89	204	3353	33.788	7.600	0.129	1.081
ID490666	490666	67	39.913	11.759	6.799	0	219	219	2	1	-10921639	189.762	195	148	238	3985	25.161	4.800	0.087	1.206
ID490665	490665	None	44.691	12.124	3.103	0	219	219	2	1	-10921639	155.857	161	89	204	3273	35.709	4.800	0.138	1.059
ID490654	490654	None	53.012	5.024	18.928	0	220	220	2	1	-10921639	136.762	140	63	212	2872	40.961	2.000	0.150	0.872
ID490653	490653	81	44.407	19.484	9.793	0	220	220	2	1	-10921639	182.381	182	136	233	3830	23.915	4.800	0.113	1.548
ID490652	490652	67	42.615	11.350	6.592	0	220	220	2	1	-10921639	179.190	187	110	250	3763	37.085	6.391	0.076	0.682
ID490670	490670	81	39.810	20.177	10.302	0	221	221	2	1	-10921639	156.857	157	110	195	3294	25.340	4.800	0.129	1.416
ID490669	490669	67	35.189	11.391	6.666	0	221	221	2	1	-10921639	169.952	178	106	225	3569	33.791	2.000	0.067	0.634
ID490668	490668	83	42.977	14.924	5.677	0	221	221	2	1	-10921639	179.333	182	119	229	3766	27.467	6.086	0.115	1.350
ID490658	490658	None	37.281	9.259	21.672	0	222	222	2	1	-10921639	145.810	148	102	199	3062	27.119	4.800	0.129	1.227
ID490657	490657	83	40.162	15.692	5.920	0	222	222	2	1	-10921639	169.000	182	106	216	3549	29.153	4.800	0.117	1.213
ID490655	490655	83	43.677	15.326	5.976	0	223	223	2	1	-10921639	176.286	178	123	242	3702	28.231	4.800	0.104	1.176
ID490656	490656	81	42.916	20.269	11.432	0	223	223	2	1	-10921639	174.571	174	106	221	3666	27.486	4.800	0.147	1.626
ID490671	490671	84	43.248	10.808	6.818	0	224	224	2	1	-10921639	178.714	178	136	229	3753	25.739	2.000	0.105	1.324
ID490673	490673	None	50.611	9.371	21.857	0	224	224	2	1	-10921639	139.667	136	76	216	2933	38.010	2.000	0.142	0.916
ID490672	490672	81	35.238	19.703	10.601	0	224	224	2	1	-10921639	160.476	157	114	199	3370	27.960	6.304	0.105	1.087
ID490659	490659	84	43.824	10.723	5.868	0	225	225	2	1	-10921639	157.619	153	110	212	3310	29.335	2.000	0.117	1.122
ID490660	490660	81	37.407	20.347	10.589	0	225	225	2	1	-10921639	167.429	165	131	238	3516	24.198	7.600	0.108	1.344
ID490675	490675	None	42.785	15.814	6.210	0	226	226	2	1	-10921639	165.476	170	85	221	3475	36.273	6.329	0.117	0.953
ID490674	490674	84	37.035	10.710	6.248	0	226	226	2	1	-10921639	161.381	161	123	204	3389	22.602	4.800	0.122	1.552
ID490676	490676	None	45.387	6.634	20.108	0	226	226	2	1	-10921639	151.143	153	110	212	3174	22.588	4.800	0.157	1.818
ID490677	490677	84	45.664	10.577	6.079	0	227	227	2	1	-10921639	166.524	161	127	225	3497	24.703	7.600	0.120	1.441
ID490679	490679	85	55.020	21.281	10.832	0	228	228	2	1	-10921639	153.619	157	97	204	3226	29.610	4.800	0.192	1.669
ID490678	490678	86	38.260	17.863	6.611	0	228	228	2	1	-10921639	147.905	148	76	199	3106	30.724	7.600	0.107	0.929
ID490680	490680	None	35.491	5.894	21.056	0	228	228	2	1	-10921639	121.476	123	59	157	2551	25.787	6.295	0.152	1.244
ID490682	490682	85	36.605	21.142	11.871	0	229	229	2	1	-10921639	146.429	153	97	195	3075	27.694	4.800	0.130	1.215
ID490681	490681	86	35.256	15.084	5.902	0	229	229	2	1	-10921639	168.667	170	114	225	3542	28.763	6.321	0.088	0.950
ID490687	490687	87	41.579	11.211	5.855	0	230	230	2	1	-10921639	163.381	170	114	208	3431	25.641	4.800	0.125	1.412
ID490688	490688	86	41.292	17.657	6.618	0	230	230	2	1	-10921639	158.857	165	68	208	3336	36.539	7.600	0.124	0.960
ID490691	490691	85	39.594	20.826	10.695	0	231	231	2	1	-10921639	150.857	153	80	204	3168	32.025	4.800	0.147	1.204
ID490690	490690	86	40.042	16.851	7.314	0	231	231	2	1	-10921639	161.048	174	93	199	3382	33.140	4.800	0.134	1.151
ID490689	490689	87	44.177	11.114	5.931	0	231	231	2	1	-10921639	154.095	153	119	225	3236	26.482	6.079	0.124	1.284
ID490683	490683	87	35.404	10.642	6.184	0	232	232	2	1	-10921639	150.048	148	97	191	3151	24.675	6.286	0.110	1.203
ID490684	490684	85	39.935	20.000	11.000	0	232	232	2	1	-10921639	164.429	174	97	191	3453	28.526	6.335	0.137	1.393
ID490686	490686	86	38.755	17.815	7.632	0	233	233	2	1	-10921639	168.571	174	106	221	3540	30.407	7.600	0.104	1.042
ID490685	490685	87	40.095	10.666	5.322	0	233	233	2	1	-10921639	145.619	148	80	187	3058	29.780	4.800	0.143	1.225
ID490693	490693	86	42.992	17.062	7.924	0	234	234	2	1	-10921639	189.000	187	140	225	3969	24.491	4.800	0.124	1.707
ID490692	490692	87	41.179	11.765	4.924	0	234	234	2	1	-10921639	161.143	165	106	199	3384	26.379	4.800	0.160	1.684
ID490695	490695	86	36.751	15.416	5.830	0	235	235	2	1	-10921639	159.667	161	93	216	3353	29.350	6.050	0.093	0.928
ID490694	490694	87	53.907	10.985	5.636	0	235	235	2	1	-10921639	155.714	144	119	250	3270	32.358	2.000	0.136	1.153
ID490696	490696	88	43.242	20.562	10.554	0	235	235	2	1	-10921639	157.000	157	97	216	3297	34.456	4.800	0.158	1.244
ID490699	490699	127	43.291	6.715	20.797	0	236	236	2	1	-10921639	122.762	119	76	170	2578	25.487	4.800	0.173	1.423
ID490698	490698	88	38.593	18.175	8.806	0	236	236	2	1	-10921639	180.571	182	127	242	3792	24.939	4.800	0.110	1.433
ID490697	490697	87	52.093	11.519	5.554	0	236	236	2	1	-10921639	180.286	182	140	255	3786	29.863	6.323	0.144	1.519
ID490703	490703	127	42.605	6.841	21.066	0	237	237	2	1	-10921639	118.810	119	76	174	2495	23.872	4.800	0.175	1.485
ID490702	490702	89	46.178	20.855	10.866	0	237	237	2	1	-10921639	142.857	144	76	208	3000	35.070	2.000	0.157	1.108
ID490701	490701	None	41.103	15.256	6.208	0	237	237	2	1	-10921639	156.476	161	93	216	3286	32.452	2.000	0.112	0.973
ID490700	490700	89	41.839	20.362	10.494	0	238	238	2	1	-10921639	166.619	170	102	208	3499	35.177	6.218	0.118	1.001
ID490707	490707	None	40.266	10.252	21.576	0	239	239	2	1	-10921639	127.714	136	72	178	2682	35.130	4.800	0.151	0.956
ID490706	490706	89	40.716	20.827	10.922	0	239	239	2	1	-10921639	147.381	157	89	199	3095	31.897	7.600	0.158	1.260
ID490705	490705	90	40.329	15.482	5.881	0	239	239	2	1	-10921639	156.143	157	97	233	3279	29.616	4.800	0.099	0.951
ID490704	490704	91	39.840	10.777	5.673	0	239	239	2	1	-10921639	147.143	144	110	204	3090	22.975	2.000	0.112	1.294
ID490718	490718	None	35.267	17.601	20.457	0	240	240	2	1	-10921639	121.571	123	68	199	2553	26.574	6.338	0.132	1.070
ID490717	490717	89	40.748	20.373	10.476	0	240	240	2	1	-10921639	151.857	157	80	199	3189	31.489	2.000	0.119	1.023
ID490716	490716	90	42.922	13.784	6.000	0	240	240	2	1	-10921639	181.571	187	110	225	3813	32.369	6.304	0.106	1.075
ID490715	490715	91	42.333	10.497	6.273	0	240	240	2	1	-10921639	166.095	161	123	221	3488	30.199	4.800	0.133	1.290
ID490714	490714	89	37.659	19.954	9.857	0	241	241	2	1	-10921639	155.381	165	89	212	3263	32.090	4.800	0.115	0.999
ID490713	490713	90	40.102	15.233	5.990	0	241	241	2	1	-10921639	173.857	178	93	216	3651	31.173	4.800	0.115	1.148
ID490711	490711	None	43.394	17.055	7.549	0	242	242	2	1	-10921639	183.571	191	136	221	3855	26.074	7.600	0.114	1.439
ID490710	490710	90	44.902	13.572	5.447	0	242	242	2	1	-10921639	168.143	182	76	225	3531	45.527	7.600	0.113	0.750
ID490712	490712	89	35.474	20.777	10.782	0	242	242	2	1	-10921639	132.571	127	72	191	2784	32.725	2.000	0.136	0.969
ID490709	490709	89	42.182	21.457	10.628	0	243	243	2	1	-10921639	150.143	161	80	191	3153	26.671	4.800	0.159	1.542
ID490708	490708	90	42.523	14.194	6.078	0	243	243	2	1	-10921639	172.429	170	114	225	3621	29.424	4.800	0.117	1.223
ID490723	490723	90	56.357	14.767	5.573	0	244	244	2	1	-10921639	180.381	174	119	255	3788	34.124	4.800	0.144	1.333
ID490725	490725	None	36.757	12.997	19.801	0	244	244	2	1	-10921639	160.714	161	123	199	3375	20.543	4.800	0.128	1.770
ID490724	490724	89	36.133	20.000	10.000	0	244	244	2	1	-10921639	154.524	157	89	191	3245	27.053	7.600	0.111	1.137
ID490731	490731	None	37.432	18.666	19.158	0	245	245	2	1	-10921639	112.571	114	51	165	2364	35.294	2.000	0.134	0.756
ID490730	490730	90	60.079	14.762	5.952	0	245	245	2	1	-10921639	174.429	178	89	255	3663	39.519	2.000	0.144	1.114
ID490732	490732	None	38.332	9.595	22.099	0	245	245	2	1	-10921639	117.905	123	42	170	2476	32.188	7.600	0.149	0.950
ID490727	490727	90	43.454	14.900	6.052	0	246	246	2	1	-10921639	168.952	170	97	246	3548	37.564	2.000	0.101	0.822
ID490726	490726	92	37.841	11.929	4.794	0	246	246	2	1	-10921639	156.905	161	106	199	3295	24.668	6.352	0.126	1.420
ID490729	490729	89	43.439	20.138	10.623	0	246	246	2	1	-10921639	155.619	153	114	212	3268	30.223	7.600	0.128	1.168
ID490728	490728	93	37.552	17.604	7.565	0	246	246	2	1	-10921639	171.524	174	93	208	3602	32.449	7.600	0.109	1.036
ID490719	490719	92	43.416	11.511	4.372	0	247	247	2	1	-10921639	147.571	153	80	208	3099	34.503	4.800	0.172	1.256
ID490722	490722	94	46.350	6.107	19.412	0	247	247	2	1	-10921639	123.905	131	76	182	2602	29.756	2.000	0.167	1.194
ID490721	490721	89	38.871	20.744	10.089	0	247	247	2	1	-10921639	124.810	127	42	187	2621	38.808	2.000	0.128	0.731
ID490720	490720	93	41.596	17.214	7.225	0	247	247	2	1	-10921639	166.857	165	102	212	3504	32.630	4.800	0.137	1.234
ID490735	490735	94	36.165	7.237	20.770	0	248	248	2	1	-10921639	107.571	114	46	165	2259	34.007	2.000	0.139	0.772
ID490734	490734	89	38.955	19.914	10.143	0	248	248	2	1	-10921639	135.714	136	68	212	2850	33.374	7.600	0.117	0.854
ID490733	490733	93	39.612	15.404	6.420	0	248	248	2	1	-10921639	148.381	144	76	221	3116	34.559	7.600	0.102	0.793
ID490747	490747	93	42.974	15.152	6.073	0	249	249	2	1	-10921639	159.429	165	80	221	3348	35.056	2.000	0.104	0.860
ID490738	490738	94	35.845	7.406	20.879	0	250	250	2	1	-10921639	111.095	110	42	170	2333	33.234	7.600	0.150	0.874
ID490737	490737	89	56.848	20.106	10.270	0	250	250	2	1	-10921639	155.952	165	63	233	3275	42.952	7.600	0.146	0.927
ID490736	490736	93	51.379	14.731	6.255	0	250	250	2	1	-10921639	177.762	187	85	246	3733	41.939	4.800	0.137	1.025
ID490743	490743	95	44.988	10.215	4.731	0	251	251	2	1	-10921639	138.714	140	76	195	2913	30.594	4.800	0.170	1.317
ID490746	490746	94	35.666	7.346	20.261	0	251	251	2	1	-10921639	125.000	123	68	165	2625	30.956	4.800	0.144	1.015
ID490745	490745	89	54.121	19.949	10.195	0	251	251	2	1	-10921639	158.286	165	72	221	3324	40.774	2.000	0.147	0.992
ID490744	490744	93	55.164	14.771	6.210	0	251	251	2	1	-10921639	168.619	170	85	255	3541	41.492	2.000	0.123	0.889
ID490742	490742	96	41.176	11.013	21.119	0	252	252	2	1	-10921639	128.905	131	76	191	2707	27.579	4.800	0.147	1.198
ID490741	490741	89	51.278	19.975	10.165	0	252	252	2	1	-10921639	168.714	182	76	216	3543	37.619	4.800	0.160	1.238
ID490740	490740	93	45.672	14.642	6.072	0	252	252	2	1	-10921639	168.857	170	97	233	3546	35.285	7.600	0.107	0.927
ID490739	490739	95	45.167	11.016	5.052	0	252	252	2	1	-10921639	150.810	148	97	221	3167	30.673	7.600	0.143	1.227
ID490751	490751	96	36.226	8.340	20.993	0	253	253	2	1	-10921639	121.048	123	63	161	2542	25.635	4.800	0.177	1.419
ID490750	490750	89	38.477	20.855	11.226	0	253	253	2	1	-10921639	136.333	153	68	187	2863	35.832	4.800	0.142	0.949
ID490749	490749	93	44.726	15.021	5.926	0	253	253	2	1	-10921639	171.857	178	114	233	3609	30.735	6.308	0.103	1.041
ID490748	490748	95	43.746	10.868	5.046	0	253	253	2	1	-10921639	153.857	161	93	204	3231	30.424	4.800	0.157	1.372
ID490759	490759	95	39.358	11.126	5.692	0	254	254	2	1	-10921639	161.619	161	131	221	3394	24.289	6.108	0.110	1.322
ID490761	490761	None	42.467	12.213	20.713	0	254	254	2	1	-10921639	144.714	148	80	195	3039	31.719	4.800	0.138	1.104
ID490760	490760	89	37.020	21.044	11.601	0	254	254	2	1	-10921639	131.619	144	55	178	2764	34.823	7.600	0.134	0.893
ID490753	490753	97	49.484	18.063	7.066	0	255	255	2	1	-10921639	175.095	178	106	229	3677	37.246	2.000	0.146	1.196
ID490752	490752	95	49.818	10.900	5.011	0	255	255	2	1	-10921639	150.095	153	102	195	3152	29.165	7.600	0.169	1.488
ID490755	490755	89	44.954	20.339	11.154	0	256	256	2	1	-10921639	165.190	161	110	225	3469	30.024	2.000	0.104	1.036
ID490754	490754	97	41.062	15.938	6.105	0	256	256	2	1	-10921639	170.143	170	106	216	3573	33.168	4.800	0.121	1.110
ID490758	490758	98	38.562	8.592	20.797	0	257	257	2	1	-10921639	135.619	140	85	187	2848	25.037	7.600	0.139	1.319
ID490757	490757	89	45.702	20.262	11.389	0	257	257	2	1	-10921639	171.714	170	106	229	3606	36.869	4.800	0.107	0.901
ID490756	490756	95	40.188	11.303	4.545	0	257	257	2	1	-10921639	148.952	157	85	191	3128	27.879	6.275	0.130	1.232
ID490765	490765	98	35.301	9.699	21.843	0	258	258	2	1	-10921639	114.952	119	42	161	2414	33.141	7.600	0.127	0.784
ID490764	490764	100	36.105	6.335	20.340	0	258	258	2	1	-10921639	110.571	114	51	153	2322	30.185	4.800	0.161	1.016
ID490763	490763	89	47.825	20.046	11.110	0	258	258	2	1	-10921639	164.381	157	102	246	3452	34.656	2.000	0.110	0.942
ID490762	490762	95	39.562	11.150	6.017	0	258	258	2	1	-10921639	149.667	153	106	204	3143	26.624	6.294	0.116	1.170
ID490767	490767	89	42.017	20.052	10.641	0	259	259	2	1	-10921639	176.143	182	123	221	3699	29.877	2.000	0.110	1.172
ID490766	490766	101	46.784	14.448	5.954	0	259	259	2	1	-10921639	172.476	170	119	250	3622	33.698	2.000	0.104	0.967
ID490768	490768	100	40.388	7.802	20.664	0	259	259	2	1	-10921639	125.000	131	59	178	2625	32.541	7.600	0.159	1.056
ID490771	490771	100	49.254	8.356	21.007	0	260	260	2	1	-10921639	133.619	140	51	191	2806	36.235	4.800	0.190	1.177
ID490770	490770	89	44.555	20.185	11.287	0	260	260	2	1	-10921639	183.857	187	119	229	3861	25.321	7.600	0.114	1.488
ID490769	490769	101	35.720	15.269	5.989	0	260	260	2	1	-10921639	165.143	157	127	216	3468	26.654	2.000	0.085	0.971
ID490775	490775	100	41.488	7.281	20.374	0	261	261	2	1	-10921639	120.810	114	59	174	2537	33.575	2.000	0.130	0.830
ID490774	490774	89	46.394	20.120	10.748	0	261	261	2	1	-10921639	192.857	187	144	250	4050	26.314	7.600	0.108	1.423
ID490773	490773	101	53.647	17.854	7.242	0	261	261	2	1	-10921639	183.810	199	93	255	3860	46.358	2.000	0.122	0.860
ID490772	490772	None	37.466	10.541	4.778	0	261	261	2	1	-10921639	136.524	136	93	178	2867	22.196	6.292	0.134	1.457
ID490776	490776	None	41.374	10.780	20.843	0	261	261	2	1	-10921639	146.810	157	72	204	3083	33.827	6.361	0.129	0.990
ID490778	490778	89	46.868	20.081	11.398	0	262	262	2	1	-10921639	199.619	204	148	255	4192	27.077	7.600	0.127	1.660
ID490777	490777	101	44.100	16.778	7.304	0	262	262	2	1	-10921639	192.000	199	114	238	4032	31.452	4.800	0.131	1.418
ID490787	490787	100	35.953	9.046	21.267	0	263	263	2	1	-10921639	151.810	153	110	199	3188	23.702	6.345	0.130	1.471
ID490786	490786	89	47.103	21.765	12.642	0	263	263	2	1	-10921639	156.286	170	72	221	3282	43.574	7.600	0.136	0.861
ID490785	490785	101	43.440	15.342	6.211	0	263	263	2	1	-10921639	178.476	195	89	216	3748	34.525	4.800	0.119	1.096
ID490784	490784	None	42.136	10.397	5.191	0	263	263	2	1	-10921639	138.333	136	85	199	2905	34.251	4.800	0.154	1.077
ID490783	490783	100	49.823	10.005	20.673	0	264	264	2	1	-10921639	160.048	161	93	208	3361	35.381	4.800	0.160	1.248
ID490782	490782	None	38.543	15.760	20.391	0	264	264	2	1	-10921639	136.190	140	63	187	2860	29.388	3.200	0.116	0.964
ID490781	490781	None	38.005	7.576	20.073	0	264	264	2	1	-10921639	154.762	157	80	208	3250	31.978	4.800	0.130	1.116
ID490780	490780	89	39.741	20.377	12.102	0	264	264	2	1	-10921639	193.286	195	165	229	4059	20.063	4.800	0.109	1.895
ID490779	490779	101	48.144	17.913	7.332	0	264	264	2	1	-10921639	184.429	182	102	233	3873	38.996	7.600	0.122	1.026
ID490791	490791	100	43.419	9.978	20.984	0	265	265	2	1	-10921639	149.667	153	97	221	3143	29.442	6.297	0.133	1.194
ID490790	490790	89	61.852	20.439	11.990	0	265	265	2	1	-10921639	202.667	199	148	255	4256	37.207	2.000	0.123	1.196
ID490789	490789	101	40.760	18.537	7.224	0	265	265	2	1	-10921639	173.810	174	106	225	3650	37.560	6.240	0.108	0.903
ID490788	490788	102	35.114	10.330	4.936	0	265	265	2	1	-10921639	136.238	140	85	187	2861	29.385	4.800	0.142	1.151
ID490799	490799	89	62.503	20.703	12.702	0	266	266	2	1	-10921639	196.667	208	106	255	4130	48.063	2.000	0.142	1.016
ID490798	490798	101	49.739	17.544	7.942	0	266	266	2	1	-10921639	212.571	216	110	255	4464	36.360	4.800	0.113	1.189
ID490797	490797	102	50.092	10.421	5.161	0	266	266	2	1	-10921639	145.476	144	76	216	3055	38.324	4.800	0.179	1.151
ID490801	490801	100	35.935	10.476	21.165	0	266	266	2	1	-10921639	148.095	153	93	187	3110	26.393	7.600	0.123	1.232
ID490800	490800	None	36.380	6.913	20.099	0	266	266	2	1	-10921639	134.714	136	72	170	2829	25.540	4.800	0.137	1.270
ID490796	490796	100	56.859	10.011	19.983	0	267	267	2	1	-10921639	187.238	191	131	255	3932	33.617	4.800	0.161	1.547
ID490795	490795	89	57.992	20.568	12.032	0	267	267	2	1	-10921639	206.762	216	136	255	4342	44.203	7.600	0.141	1.153
ID490794	490794	None	41.437	5.664	12.342	0	267	267	2	1	-10921639	141.095	148	89	187	2963	26.302	4.800	0.143	1.345
ID490793	490793	101	50.933	15.372	6.393	0	267	267	2	1	-10921639	190.381	187	123	255	3998	36.925	4.800	0.116	1.068
ID490792	490792	102	55.839	10.655	5.843	0	267	267	2	1	-10921639	181.095	178	140	255	3803	30.667	2.000	0.129	1.354
ID490805	490805	100	52.493	8.633	20.546	0	268	268	2	1	-10921639	173.143	178	93	225	3636	41.984	4.800	0.156	1.115
ID490804	490804	89	70.707	20.717	12.001	0	268	268	2	1	-10921639	199.238	212	119	255	4184	45.487	4.800	0.176	1.311
ID490803	490803	101	48.586	17.566	6.899	0	268	268	2	1	-10921639	178.048	182	119	229	3739	35.655	7.600	0.130	1.149
ID490802	490802	102	48.790	10.430	5.920	0	268	268	2	1	-10921639	159.333	161	97	204	3346	32.888	4.800	0.160	1.336
ID490823	490823	100	37.985	8.318	20.832	0	269	269	2	1	-10921639	150.619	157	59	195	3163	39.235	7.600	0.116	0.797
ID490822	490822	None	36.364	16.634	19.149	0	269	269	2	1	-10921639	150.810	153	102	204	3167	29.595	4.800	0.121	1.103
ID490821	490821	103	50.385	10.746	19.214	0	269	269	2	1	-10921639	190.000	191	148	255	3990	29.781	2.000	0.104	1.200
ID490820	490820	89	63.366	20.816	12.233	0	269	269	2	1	-10921639	217.857	233	131	255	4575	41.640	4.800	0.154	1.395
ID490819	490819	101	48.408	18.542	7.582	0	269	269	2	1	-10921639	208.810	216	110	255	4385	37.215	4.800	0.123	1.231
ID490818	490818	None	35.330	15.358	5.866	0	269	269	2	1	-10921639	183.952	191	131	221	3863	26.699	7.600	0.089	1.126
ID490817	490817	102	44.049	10.787	5.713	0	269	269	2	1	-10921639	179.143	174	140	221	3762	20.725	4.800	0.146	2.202
ID490815	490815	None	35.045	18.948	13.622	0	270	270	2	1	-10921639	193.286	199	131	250	4059	29.952	6.134	0.078	0.930
ID490814	490814	104	40.754	6.481	12.564	0	270	270	2	1	-10921639	145.524	140	93	199	3056	32.255	4.800	0.143	1.131
ID490813	490813	89	43.405	20.690	11.867	0	270	270	2	1	-10921639	197.190	204	144	255	4141	33.289	7.600	0.094	1.014
ID490812	490812	101	52.286	17.480	7.190	0	270	270	2	1	-10921639	204.619	199	144	255	4297	34.011	4.800	0.129	1.379
ID490811	490811	102	41.571	11.427	5.443	0	270	270	2	1	-10921639	154.095	157	80	204	3236	37.503	6.312	0.145	1.038
ID490816	490816	103	71.609	9.521	19.846	0	270	270	2	1	-10921639	197.476	187	127	255	4147	40.133	4.800	0.200	1.638
ID490807	490807	101	45.882	17.897	7.152	0	271	271	2	1	-10921639	191.048	199	131	246	4012	34.296	4.800	0.129	1.275
ID490806	490806	102	60.486	11.140	5.128	0	271	271	2	1	-10921639	164.286	161	114	221	3450	34.278	7.600	0.201	1.603
ID490810	490810	103	50.853	8.929	21.154	0	271	271	2	1	-10921639	157.381	165	102	195	3305	28.715	2.000	0.177	1.646
ID490809	490809	104	43.490	6.186	12.709	0	271	271	2	1	-10921639	145.571	144	97	204	3057	30.782	4.800	0.159	1.296
ID490808	490808	89	60.336	20.289	12.074	0	271	271	2	1	-10921639	227.095	233	170	255	4769	27.083	4.800	0.143	2.092
ID490831	490831	103	65.098	9.200	21.059	0	272	272	2	1	-10921639	164.190	165	110	229	3448	32.750	4.800	0.207	1.719
ID490830	490830	104	43.839	6.201	13.134	0	272	272	2	1	-10921639	136.143	140	89	195	2859	31.682	4.800	0.161	1.193
ID490829	490829	89	59.225	20.802	11.622	0	272	272	2	1	-10921639	198.238	204	140	255	4163	37.700	7.600	0.146	1.344
ID490828	490828	101	43.601	17.286	6.889	0	272	272	2	1	-10921639	186.286	191	114	238	3912	29.488	7.600	0.110	1.251
ID490839	490839	103	52.939	8.650	21.011	0	273	273	2	1	-10921639	161.143	174	89	212	3384	35.119	4.800	0.172	1.347
ID490838	490838	89	43.848	20.959	12.410	0	273	273	2	1	-10921639	206.524	216	136	242	4337	32.143	7.600	0.113	1.302
ID490837	490837	101	45.843	18.141	6.922	0	273	273	2	1	-10921639	197.095	204	131	250	4139	31.247	7.600	0.115	1.302
ID490843	490843	103	68.305	9.201	20.309	0	274	274	2	1	-10921639	201.571	199	131	255	4233	36.770	4.800	0.184	1.707
ID490842	490842	89	37.108	19.000	11.000	0	274	274	2	1	-10921639	223.762	225	174	255	4699	24.304	7.600	0.086	1.458
ID490841	490841	101	48.356	17.408	7.234	0	274	274	2	1	-10921639	208.524	208	148	255	4379	33.190	7.600	0.104	1.186
ID490840	490840	105	38.356	11.846	5.842	0	274	274	2	1	-10921639	173.048	170	131	212	3634	23.038	4.800	0.116	1.567
ID490827	490827	103	78.122	8.357	20.772	0	275	275	2	1	-10921639	179.762	178	89	255	3775	50.525	2.000	0.222	1.292
ID490826	490826	89	43.058	19.844	10.177	0	275	275	2	1	-10921639	212.810	225	140	255	4469	35.929	4.800	0.102	1.095
ID490825	490825	101	51.715	17.499	7.471	0	275	275	2	1	-10921639	218.571	221	136	255	4590	36.704	7.600	0.118	1.260
ID490824	490824	105	40.571	11.843	4.802	0	275	275	2	1	-10921639	153.429	153	89	212	3222	33.120	2.000	0.105	0.880
ID490836	490836	103	72.102	8.118	20.816	0	276	276	2	1	-10921639	183.238	187	106	255	3848	44.066	4.800	0.199	1.383
ID490835	490835	None	40.065	14.159	16.839	0	276	276	2	1	-10921639	202.000	208	136	246	4242	30.672	2.000	0.080	0.973
ID490834	490834	None	36.267	6.339	12.380	0	276	276	2	1	-10921639	139.857	144	72	208	2937	35.433	2.000	0.125	0.877
ID490833	490833	101	49.307	18.350	8.015	0	276	276	2	1	-10921639	233.619	250	170	255	4906	27.594	4.800	0.120	1.809
ID490832	490832	105	37.899	11.324	5.097	0	276	276	2	1	-10921639	149.048	157	76	212	3130	40.883	7.600	0.112	0.735
ID490846	490846	103	77.385	8.141	21.045	0	277	277	2	1	-10921639	180.619	187	110	255	3793	40.530	4.800	0.219	1.600
ID490845	490845	101	52.674	19.170	7.929	0	277	277	2	1	-10921639	223.810	225	140	255	4700	36.198	6.361	0.117	1.298
ID490844	490844	105	44.689	12.014	5.213	0	277	277	2	1	-10921639	171.000	178	80	225	3591	42.470	7.600	0.127	0.906
ID490847	490847	105	39.221	11.120	5.187	0	278	278	2	1	-10921639	143.857	157	72	195	3021	36.263	4.800	0.131	0.917
ID490850	490850	103	68.034	8.385	20.805	0	278	278	2	1	-10921639	162.524	170	89	242	3413	44.412	2.000	0.198	1.207
ID490849	490849	106	35.856	6.419	12.605	0	278	278	2	1	-10921639	148.286	153	80	195	3114	32.552	4.800	0.131	1.054
ID490848	490848	101	62.131	19.775	8.936	0	278	278	2	1	-10921639	215.238	233	123	255	4520	45.032	4.800	0.144	1.200
ID490854	490854	103	68.760	7.949	20.937	0	279	279	2	1	-10921639	169.048	165	106	246	3550	38.679	6.330	0.189	1.391
ID490853	490853	106	37.244	6.781	12.274	0	279	279	2	1	-10921639	150.286	148	93	199	3156	25.164	4.800	0.123	1.305
ID490852	490852	101	57.723	18.437	6.909	0	279	279	2	1	-10921639	212.714	216	148	255	4467	34.163	3.200	0.126	1.397
ID490851	490851	105	35.793	12.403	5.991	0	279	279	2	1	-10921639	166.286	165	119	212	3492	28.547	4.800	0.115	1.199
ID490855	490855	105	35.166	11.245	5.281	0	280	280	2	1	-10921639	149.048	161	85	208	3130	35.713	4.800	0.131	0.964
ID490859	490859	103	69.237	8.172	20.892	0	280	280	2	1	-10921639	175.048	174	97	242	3676	44.507	2.000	0.182	1.211
ID490858	490858	106	38.406	6.455	12.979	0	280	280	2	1	-10921639	149.619	157	85	204	3142	35.612	4.800	0.139	1.023
ID490857	490857	107	39.458	19.511	9.941	0	280	280	2	1	-10921639	206.952	216	136	255	4346	39.158	7.600	0.096	0.928
ID490856	490856	101	51.274	18.544	6.707	0	280	280	2	1	-10921639	207.667	212	127	255	4361	37.446	4.800	0.139	1.352
ID490871	490871	107	40.050	19.974	10.871	0	281	281	2	1	-10921639	213.000	216	131	255	4473	35.795	7.600	0.084	0.919
ID490870	490870	101	46.413	18.192	7.045	0	281	281	2	1	-10921639	220.524	229	153	255	4631	31.128	6.122	0.101	1.296
ID490869	490869	105	45.584	13.051	5.276	0	281	281	2	1	-10921639	180.571	187	102	233	3792	39.824	4.800	0.120	0.971
ID490872	490872	103	70.683	8.481	21.015	0	281	281	2	1	-10921639	188.762	191	127	255	3964	37.883	4.800	0.194	1.617
ID490867	490867	101	54.725	18.659	6.881	0	282	282	2	1	-10921639	221.810	246	148	255	4658	39.471	4.800	0.136	1.348
ID490866	490866	105	56.896	13.202	5.436	0	282	282	2	1	-10921639	190.762	208	102	255	4006	47.799	4.800	0.156	1.079
ID490868	490868	103	54.352	8.937	21.010	0	282	282	2	1	-10921639	171.524	174	110	250	3602	34.130	6.094	0.140	1.234
ID490863	490863	109	37.091	6.444	12.195	0	283	283	2	1	-10921639	134.714	136	55	204	2829	40.428	2.000	0.117	0.698
ID490862	490862	None	42.798	19.738	9.815	0	283	283	2	1	-10921639	222.048	238	153	255	4663	37.841	7.600	0.091	0.982
ID490861	490861	101	51.267	17.613	6.935	0	283	283	2	1	-10921639	218.286	238	127	255	4584	43.911	4.800	0.114	1.020
ID490860	490860	105	53.507	11.791	5.498	0	283	283	2	1	-10921639	174.381	182	93	255	3662	46.157	6.318	0.134	0.891
ID490865	490865	103	63.777	8.313	20.921	0	283	283	2	1	-10921639	178.524	170	119	246	3749	32.968	4.800	0.191	1.735
ID490864	490864	108	36.684	14.563	18.179	0	283	283	2	1	-10921639	187.000	182	136	238	3927	31.900	4.800	0.095	1.016
ID490886	490886	103	61.066	8.854	20.933	0	284	284	2	1	-10921639	188.095	191	114	250	3950	36.768	4.800	0.154	1.366
ID490885	490885	108	40.291	14.971	17.878	0	284	284	2	1	-10921639	204.333	208	131	255	4291	32.812	2.000	0.090	1.030
ID490884	490884	109	35.183	7.620	11.528	0	284	284	2	1	-10921639	181.857	178	123	242	3819	23.122	2.000	0.074	1.080
ID490883	490883	101	53.150	18.753	6.831	0	284	284	2	1	-10921639	226.905	255	131	255	4765	41.139	4.800	0.126	1.236
ID490882	490882	105	50.972	12.221	6.327	0	284	284	2	1	-10921639	207.143	208	144	255	4350	39.478	6.366	0.130	1.207
ID490876	490876	103	48.260	7.396	21.034	0	285	285	2	1	-10921639	162.238	161	110	221	3407	33.429	4.800	0.138	1.174
ID490875	490875	110	37.877	19.690	11.947	0	285	285	2	1	-10921639	206.571	204	119	255	4338	40.343	6.318	0.076	0.724
ID490874	490874	101	51.165	18.791	7.294	0	285	285	2	1	-10921639	213.286	229	119	255	4479	46.235	6.342	0.123	1.007
ID490873	490873	105	52.799	12.521	5.586	0	285	285	2	1	-10921639	213.000	216	144	255	4473	33.051	4.800	0.123	1.409
ID490879	490879	110	46.481	20.344	12.477	0	286	286	2	1	-10921639	210.714	221	131	255	4425	34.425	4.800	0.099	1.098
ID490878	490878	101	50.342	17.468	7.030	0	286	286	2	1	-10921639	214.810	216	157	255	4511	31.046	7.600	0.117	1.444
ID490877	490877	105	47.880	11.767	5.643	0	286	286	2	1	-10921639	187.000	191	136	250	3927	30.204	6.232	0.105	1.175
ID490881	490881	103	60.769	8.660	20.885	0	286	286	2	1	-10921639	177.429	178	97	238	3726	38.557	4.800	0.168	1.323
ID490880	490880	108	37.274	15.046	17.624	0	286	286	2	1	-10921639	187.619	191	123	242	3940	29.954	3.200	0.093	1.069
ID490887	490887	105	64.225	12.008	6.065	0	287	287	2	1	-10921639	202.857	204	153	255	4260	33.474	4.800	0.164	1.706
ID490891	490891	103	61.524	9.336	20.813	0	287	287	2	1	-10921639	186.048	178	106	255	3907	40.816	4.800	0.165	1.292
ID490890	490890	108	35.818	15.610	18.101	0	287	287	2	1	-10921639	175.857	178	114	233	3693	31.950	2.000	0.078	0.798
ID490889	490889	110	36.709	19.143	11.154	0	287	287	2	1	-10921639	209.048	204	157	255	4390	31.919	2.000	0.071	0.865
ID490888	490888	101	51.313	18.101	7.079	0	287	287	2	1	-10921639	209.571	208	144	255	4401	34.256	6.099	0.118	1.289
ID490895	490895	111	40.895	6.785	13.695	0	288	288	2	1	-10921639	174.905	182	114	238	3673	30.726	4.800	0.127	1.279
ID490894	490894	110	42.299	19.015	11.296	0	288	288	2	1	-10921639	206.476	208	123	255	4336	39.142	2.000	0.078	0.761
ID490893	490893	101	60.362	17.450	6.345	0	288	288	2	1	-10921639	206.048	212	119	255	4327	47.327	4.800	0.154	1.160
ID490892	490892	105	46.295	11.821	5.452	0	288	288	2	1	-10921639	175.905	182	80	242	3694	47.724	6.214	0.110	0.728
ID490897	490897	103	53.343	7.806	21.376	0	288	288	2	1	-10921639	164.571	165	114	216	3456	28.087	2.000	0.154	1.564
ID490896	490896	108	47.240	16.913	18.000	0	288	288	2	1	-10921639	190.000	195	127	250	3990	35.919	7.600	0.118	1.117
ID490902	490902	103	66.152	8.047	20.372	0	289	289	2	1	-10921639	195.238	208	131	255	4100	36.392	4.800	0.163	1.501
ID490901	490901	111	39.759	6.370	12.952	0	289	289	2	1	-10921639	152.667	153	63	221	3206	38.291	2.000	0.103	0.747
ID490900	490900	110	47.278	19.693	12.373	0	289	289	2	1	-10921639	200.714	212	136	255	4215	40.983	2.000	0.088	0.791
ID490899	490899	101	55.661	17.081	6.659	0	289	289	2	1	-10921639	225.381	229	161	255	4733	31.486	4.800	0.127	1.615
ID490898	490898	105	58.540	11.598	5.271	0	289	289	2	1	-10921639	206.714	221	123	255	4341	43.495	4.800	0.137	1.149
ID490903	490903	101	60.234	16.557	6.693	0	290	290	2	1	-10921639	197.714	199	106	255	4152	44.932	2.000	0.135	1.050
ID490907	490907	103	47.099	7.607	20.559	0	290	290	2	1	-10921639	150.619	153	89	208	3163	36.797	2.000	0.153	1.086
ID490906	490906	None	40.197	14.253	16.342	0	290	290	2	1	-10921639	213.714	216	178	255	4488	24.021	7.600	0.085	1.390
ID490905	490905	110	43.274	19.526	12.883	0	290	290	2	1	-10921639	176.667	170	123	238	3710	36.568	4.800	0.099	0.868
ID490904	490904	111	58.538	7.749	12.229	0	290	290	2	1	-10921639	192.762	191	131	255	4048	34.729	2.000	0.131	1.286
ID490911	490911	103	37.465	8.429	20.631	0	291	291	2	1	-10921639	144.095	148	80	191	3026	34.521	4.800	0.140	1.023
ID490910	490910	110	53.857	19.870	12.583	0	291	291	2	1	-10921639	192.524	195	123	255	4043	39.411	4.800	0.120	1.043
ID490909	490909	None	45.217	11.923	6.531	0	291	291	2	1	-10921639	199.048	195	148	255	4180	27.088	2.000	0.095	1.280
ID490908	490908	101	52.043	15.402	6.189	0	291	291	2	1	-10921639	196.190	204	110	255	4120	40.816	6.300	0.119	1.023
ID490923	490923	103	54.948	9.962	20.595	0	292	292	2	1	-10921639	187.048	199	114	242	3928	40.615	4.800	0.147	1.181
ID490922	490922	None	50.160	17.037	18.021	0	292	292	2	1	-10921639	206.143	204	140	255	4329	36.109	4.800	0.118	1.202
ID490921	490921	None	49.824	8.036	12.965	0	292	292	2	1	-10921639	201.667	199	157	250	4235	29.258	4.800	0.128	1.560
ID490920	490920	101	51.106	15.445	5.983	0	292	292	2	1	-10921639	218.714	229	161	255	4593	33.449	6.302	0.119	1.388
ID490919	490919	103	53.268	9.591	21.109	0	293	293	2	1	-10921639	172.762	182	97	225	3628	34.109	7.600	0.149	1.316
ID490918	490918	None	39.019	17.729	12.761	0	293	293	2	1	-10921639	215.667	212	178	255	4529	25.603	4.800	0.097	1.486
ID490917	490917	101	55.147	16.504	6.326	0	293	293	2	1	-10921639	186.286	174	127	255	3912	40.641	4.800	0.159	1.259
ID490916	490916	112	45.477	11.114	6.108	0	293	293	2	1	-10921639	191.143	191	136	238	4014	30.442	4.800	0.133	1.471
ID490915	490915	103	70.720	8.928	20.886	0	294	294	2	1	-10921639	191.095	195	119	250	4013	40.897	2.000	0.186	1.467
ID490914	490914	None	39.013	15.000	16.000	0	294	294	2	1	-10921639	219.524	221	153	255	4610	32.949	2.000	0.068	0.851
ID490913	490913	101	65.090	16.557	6.077	0	294	294	2	1	-10921639	203.524	208	119	255	4274	47.886	4.800	0.170	1.234
ID490912	490912	112	43.801	11.485	6.186	0	294	294	2	1	-10921639	192.619	204	131	246	4045	41.224	2.000	0.096	0.821
ID490931	490931	103	45.948	8.857	21.336	0	295	295	2	1	-10921639	167.952	174	114	208	3527	31.894	7.600	0.146	1.340
ID490930	490930	113	38.948	17.682	17.817	0	295	295	2	1	-10921639	187.381	199	123	242	3935	39.446	4.800	0.097	0.838
ID490929	490929	114	53.122	7.012	13.272	0	295	295	2	1	-10921639	193.857	212	123	233	4071	34.534	7.600	0.140	1.381
ID490928	490928	101	51.957	15.814	6.425	0	295	295	2	1	-10921639	215.667	242	140	255	4529	44.762	6.070	0.117	1.013
ID490943	490943	103	36.901	7.047	22.022	0	296	296	2	1	-10921639	104.810	110	46	148	2201	30.995	2.000	0.165	0.958
ID490942	490942	113	36.201	17.494	18.875	0	296	296	2	1	-10921639	170.810	161	123	233	3587	29.898	6.359	0.099	1.028
ID490941	490941	None	35.518	19.952	13.319	0	296	296	2	1	-10921639	175.762	170	123	238	3691	33.252	6.377	0.077	0.752
ID490940	490940	114	36.450	6.318	13.091	0	296	296	2	1	-10921639	145.762	144	85	195	3061	33.660	4.800	0.121	0.936
ID490939	490939	101	53.358	16.335	6.265	0	296	296	2	1	-10921639	214.762	216	153	255	4510	33.137	6.326	0.140	1.592
ID490938	490938	None	52.675	11.353	5.301	0	296	296	2	1	-10921639	193.571	204	102	246	4065	42.102	4.800	0.145	1.161
ID490927	490927	103	43.983	7.483	21.522	0	297	297	2	1	-10921639	110.143	114	29	178	2313	44.838	2.000	0.180	0.748
ID490926	490926	None	40.385	15.622	12.901	0	297	297	2	1	-10921639	214.810	216	153	255	4511	32.386	2.000	0.060	0.751
ID490925	490925	114	38.123	6.970	12.935	0	297	297	2	1	-10921639	151.000	161	97	191	3171	29.798	3.200	0.116	1.049
ID490924	490924	101	61.149	15.730	6.055	0	297	297	2	1	-10921639	207.381	221	123	255	4355	39.556	4.800	0.147	1.346
ID490935	490935	113	36.025	18.428	18.356	0	298	298	2	1	-10921639	162.667	165	110	229	3416	38.699	2.000	0.087	0.671
ID490934	490934	114	39.918	6.611	13.510	0	298	298	2	1	-10921639	147.571	148	106	204	3099	31.101	2.000	0.100	0.862
ID490933	490933	101	51.747	15.627	6.434	0	298	298	2	1	-10921639	216.381	221	153	255	4544	39.256	4.800	0.126	1.235
ID490932	490932	116	43.169	10.334	4.658	0	298	298	2	1	-10921639	168.381	170	106	208	3536	34.961	4.800	0.116	0.998
ID490937	490937	103	53.341	8.214	20.934	0	298	298	2	1	-10921639	158.476	165	93	212	3328	39.446	7.600	0.153	1.064
ID490936	490936	115	41.465	11.173	19.311	0	298	298	2	1	-10921639	196.571	199	148	238	4128	25.860	7.600	0.092	1.285
ID490950	490950	103	39.711	7.793	21.289	0	299	299	2	1	-10921639	151.048	157	89	212	3172	33.308	7.600	0.122	0.988
ID490949	490949	115	41.442	11.736	18.738	0	299	299	2	1	-10921639	209.000	221	148	255	4389	32.505	2.000	0.097	1.142
ID490948	490948	113	44.054	16.815	18.157	0	299	299	2	1	-10921639	196.238	199	119	255	4121	35.926	2.000	0.087	0.879
ID490947	490947	None	37.870	20.029	13.185	0	299	299	2	1	-10921639	179.381	187	119	242	3767	32.367	4.800	0.103	1.031
ID490946	490946	114	71.545	6.845	13.006	0	299	299	2	1	-10921639	189.952	191	110	255	3989	38.658	4.800	0.202	1.650
ID490945	490945	101	56.679	16.081	6.106	0	299	299	2	1	-10921639	213.810	216	157	255	4490	34.019	2.000	0.129	1.432
ID490944	490944	116	52.079	9.803	5.861	0	299	299	2	1	-10921639	194.190	208	136	255	4078	38.115	4.800	0.120	1.094
ID490964	490964	103	57.486	7.940	21.251	0	300	300	2	1	-10921639	166.524	165	106	233	3497	33.642	4.800	0.163	1.386
ID490963	490963	115	36.347	12.349	18.809	0	300	300	2	1	-10921639	200.905	199	157	255	4219	25.387	2.000	0.084	1.230
ID490962	490962	114	52.083	5.837	12.899	0	300	300	2	1	-10921639	152.857	157	89	208	3210	32.656	2.000	0.150	1.218
ID490961	490961	101	59.360	16.173	5.679	0	300	300	2	1	-10921639	212.714	212	157	255	4467	37.805	2.000	0.122	1.223
ID490960	490960	116	49.102	11.482	5.218	0	300	300	2	1	-10921639	199.429	199	140	255	4188	40.706	6.324	0.118	1.033
ID490957	490957	103	56.655	8.372	21.370	0	301	301	2	1	-10921639	157.429	157	102	208	3306	34.465	4.800	0.184	1.422
ID490956	490956	113	41.027	16.152	15.974	0	301	301	2	1	-10921639	207.429	208	165	255	4356	29.699	7.600	0.063	0.823
ID490955	490955	101	68.306	16.210	5.703	0	301	301	2	1	-10921639	199.476	204	144	255	4189	37.967	2.000	0.145	1.329
ID490954	490954	116	52.795	10.061	5.196	0	301	301	2	1	-10921639	189.000	199	110	255	3969	42.229	6.058	0.125	0.991
ID490951	490951	101	56.929	15.500	6.319	0	302	302	2	1	-10921639	196.000	191	123	255	4116	43.845	4.800	0.142	1.111
ID490953	490953	103	51.072	8.875	21.484	0	302	302	2	1	-10921639	175.333	187	136	233	3682	30.170	7.600	0.171	1.701
ID490952	490952	113	35.029	16.224	15.563	0	302	302	2	1	-10921639	204.571	208	148	255	4296	27.863	2.000	0.051	0.718
ID490959	490959	116	41.887	11.741	7.169	0	303	303	2	1	-10921639	203.333	204	165	246	4270	20.133	4.800	0.112	2.036
ID490958	490958	101	46.912	15.655	6.048	0	303	303	2	1	-10921639	168.286	157	110	233	3534	36.624	2.000	0.109	0.904
ID490967	490967	103	38.332	8.785	19.897	0	304	304	2	1	-10921639	171.238	161	144	238	3596	25.516	4.800	0.117	1.408
ID490966	490966	116	50.932	11.714	7.588	0	304	304	2	1	-10921639	203.429	199	161	255	4272	32.073	7.600	0.094	1.085
ID490965	490965	101	43.191	16.083	5.934	0	304	304	2	1	-10921639	169.952	170	102	225	3569	33.233	2.000	0.087	0.819
ID490975	490975	103	40.479	8.364	21.687	0	305	305	2	1	-10921639	134.238	136	63	191	2819	39.999	4.800	0.139	0.818
ID490974	490974	None	41.344	16.565	15.007	0	305	305	2	1	-10921639	199.000	195	148	255	4179	28.011	7.600	0.083	1.084
ID490973	490973	116	42.657	11.394	7.441	0	305	305	2	1	-10921639	202.000	199	157	250	4242	25.263	4.800	0.113	1.620
ID490972	490972	101	40.841	15.837	5.783	0	305	305	2	1	-10921639	177.524	178	110	238	3728	33.048	2.000	0.085	0.842
ID490979	490979	103	38.733	8.031	20.128	0	306	306	2	1	-10921639	162.952	170	80	195	3422	32.584	4.800	0.126	1.120
ID490978	490978	None	41.577	20.777	13.339	0	306	306	2	1	-10921639	145.000	140	97	212	3045	36.267	6.348	0.116	0.834
ID490977	490977	101	48.688	16.900	6.091	0	306	306	2	1	-10921639	175.524	165	119	238	3686	33.817	2.000	0.119	1.102
ID490976	490976	None	40.816	14.000	5.000	0	306	306	2	1	-10921639	192.857	199	114	246	4050	34.131	7.600	0.087	0.908
ID490971	490971	None	36.600	12.386	18.699	0	307	307	2	1	-10921639	154.810	157	106	212	3251	32.516	3.200	0.079	0.696
ID490970	490970	117	37.227	14.083	14.688	0	307	307	2	1	-10921639	189.857	187	157	233	3987	21.569	7.600	0.082	1.336
ID490969	490969	101	38.813	17.241	6.563	0	307	307	2	1	-10921639	149.667	148	114	208	3143	27.163	7.600	0.083	0.848
ID490968	490968	None	52.261	11.216	6.498	0	307	307	2	1	-10921639	193.810	191	140	250	4070	31.288	4.800	0.141	1.535
ID490980	490980	117	46.155	13.225	13.336	0	308	308	2	1	-10921639	203.429	204	157	255	4272	26.942	4.800	0.106	1.443
ID490981	490981	118	35.620	12.620	4.533	0	310	310	2	1	-10921639	188.762	182	157	225	3964	17.977	4.800	0.090	1.726
ID490983	490983	118	39.634	12.764	5.130	0	311	311	2	1	-10921639	184.857	182	140	233	3882	23.301	6.310	0.097	1.405
ID490982	490982	None	56.123	11.672	5.472	0	313	313	2	1	-10921639	197.952	195	148	255	4157	33.337	6.149	0.131	1.378
ID490987	490987	119	35.088	8.076	19.573	0	315	315	2	1	-10921639	139.238	131	89	204	2924	31.268	7.600	0.122	0.971
ID490986	490986	120	43.493	12.575	3.258	0	315	315	2	1	-10921639	166.667	174	85	221	3500	39.784	4.800	0.124	0.922
ID490990	490990	119	36.955	7.862	19.699	0	316	316	2	1	-10921639	125.952	127	68	182	2645	28.724	6.316	0.131	1.016
ID490989	490989	None	37.180	18.635	19.534	0	316	316	2	1	-10921639	111.571	123	21	165	2343	41.553	2.000	0.130	0.618
ID490988	490988	120	52.138	11.945	3.685	0	316	316	2	1	-10921639	192.714	195	148	238	4047	25.201	6.272	0.143	1.916
ID490984	490984	None	44.776	16.075	5.341	0	318	318	2	1	-10921639	174.286	187	89	229	3660	36.650	4.800	0.137	1.144
ID490985	490985	121	39.549	12.448	3.236	0	320	320	2	1	-10921639	168.000	170	114	216	3528	29.511	4.800	0.119	1.206
ID490993	490993	121	46.363	11.246	4.016	0	321	321	2	1	-10921639	186.810	191	114	238	3923	32.261	4.800	0.129	1.324
ID491001	491001	None	45.797	9.892	21.257	0	322	322	2	1	-10921639	139.095	140	97	191	2921	23.435	7.600	0.171	1.736
ID491000	491000	121	40.342	10.921	4.309	0	322	322	2	1	-10921639	179.333	187	114	216	3766	28.352	6.331	0.128	1.432
ID490994	490994	121	58.084	13.571	4.177	0	323	323	2	1	-10921639	184.143	191	102	255	3867	41.323	2.000	0.145	1.127
ID490991	490991	121	38.468	12.765	3.720	0	324	324	2	1	-10921639	186.476	191	140	212	3916	20.402	7.600	0.117	1.912
ID490992	490992	122	42.121	9.428	21.506	0	324	324	2	1	-10921639	108.952	119	38	170	2288	45.378	2.000	0.165	0.681
ID490996	490996	122	38.075	9.771	20.763	0	325	325	2	1	-10921639	117.952	123	59	161	2477	28.722	7.600	0.149	1.063
ID490997	490997	121	50.507	11.364	3.843	0	326	326	2	1	-10921639	180.143	191	106	221	3783	32.173	4.800	0.150	1.457
ID490995	490995	121	44.714	12.786	3.712	0	327	327	2	1	-10921639	185.667	187	148	225	3899	22.254	7.600	0.114	1.712
ID491006	491006	121	40.170	13.786	3.909	0	328	328	2	1	-10921639	175.810	178	123	221	3692	23.750	7.600	0.126	1.658
ID491005	491005	None	37.108	10.416	20.671	0	329	329	2	1	-10921639	126.905	131	68	170	2665	29.380	4.800	0.169	1.249
ID491004	491004	123	47.542	17.166	19.859	0	329	329	2	1	-10921639	146.381	140	93	195	3074	29.154	4.800	0.163	1.409
ID491003	491003	None	35.852	18.383	14.154	0	329	329	2	1	-10921639	165.571	157	140	212	3477	23.807	2.000	0.067	0.876
ID491002	491002	121	47.409	11.057	4.289	0	329	329	2	1	-10921639	192.143	204	106	229	4035	35.553	4.800	0.132	1.261
ID490999	490999	123	35.243	17.425	20.202	0	330	330	2	1	-10921639	144.857	148	97	195	3042	23.273	4.800	0.148	1.601
ID490998	490998	121	37.933	10.224	5.833	0	330	330	2	1	-10921639	184.143	191	131	221	3867	26.889	4.800	0.116	1.426
ID491007	491007	124	38.480	13.481	4.052	0	331	331	2	1	-10921639	185.190	178	153	225	3889	25.083	6.307	0.115	1.519
ID491009	491009	123	36.379	17.598	19.865	0	331	331	2	1	-10921639	127.095	131	59	174	2669	32.599	7.600	0.134	0.919
ID491008	491008	121	35.944	11.297	6.934	0	331	331	2	1	-10921639	179.238	170	140	242	3764	30.507	7.600	0.068	0.746
ID491010	491010	124	59.217	13.115	3.070	0	332	332	2	1	-10921639	181.000	182	123	242	3801	34.495	4.800	0.152	1.383
ID491015	491015	124	45.620	13.377	3.703	0	333	333	2	1	-10921639	185.333	187	144	246	3892	24.770	4.800	0.129	1.707
ID491017	491017	None	45.114	9.524	21.348	0	333	333	2	1	-10921639	121.429	127	55	161	2550	28.010	4.800	0.195	1.414
ID491016	491016	None	36.107	7.740	7.210	0	333	333	2	1	-10921639	147.286	153	102	204	3093	28.180	2.000	0.099	0.942
ID491014	491014	None	43.074	17.758	19.653	0	334	334	2	1	-10921639	124.190	127	63	182	2608	35.109	4.800	0.167	1.010
ID491013	491013	124	45.351	13.687	3.236	0	334	334	2	1	-10921639	144.095	157	63	191	3026	39.184	2.000	0.141	0.908
ID491011	491011	124	40.219	13.028	3.606	0	335	335	2	1	-10921639	174.952	170	140	208	3674	22.482	4.800	0.136	1.864
ID491012	491012	None	38.952	16.109	14.659	0	335	335	2	1	-10921639	178.143	178	136	229	3741	29.833	4.800	0.095	1.036
ID491023	491023	125	46.743	11.860	6.685	0	336	336	2	1	-10921639	197.571	195	161	250	4149	25.414	2.000	0.098	1.393
ID491022	491022	124	51.243	12.816	3.636	0	336	336	2	1	-10921639	188.667	199	136	246	3962	29.523	4.800	0.146	1.625
ID491021	491021	None	38.066	9.275	20.973	0	337	337	2	1	-10921639	120.905	131	42	165	2539	31.980	7.600	0.168	1.088
ID491020	491020	126	38.497	18.353	18.192	0	337	337	2	1	-10921639	159.143	161	110	199	3342	23.079	7.600	0.109	1.358
ID491019	491019	125	40.171	11.840	6.015	0	337	337	2	1	-10921639	186.857	182	131	255	3924	27.927	2.000	0.093	1.141
ID491018	491018	124	43.046	13.960	3.745	0	337	337	2	1	-10921639	177.619	178	102	225	3730	29.390	7.600	0.141	1.489
ID491031	491031	124	59.236	13.552	3.102	0	338	338	2	1	-10921639	161.571	170	63	233	3393	47.003	2.000	0.161	0.951
ID491033	491033	126	35.102	18.252	19.496	0	338	338	2	1	-10921639	163.762	165	110	191	3439	23.028	4.800	0.122	1.548
ID491032	491032	125	38.206	11.761	6.724	0	338	338	2	1	-10921639	189.429	187	148	246	3978	26.858	2.000	0.060	0.796
ID491030	491030	None	37.129	10.003	20.722	0	339	339	2	1	-10921639	123.714	123	63	165	2598	27.454	4.800	0.176	1.349
ID491029	491029	None	37.868	15.570	13.805	0	339	339	2	1	-10921639	184.381	187	140	238	3872	25.230	4.800	0.092	1.235
ID491028	491028	125	50.008	11.805	6.715	0	339	339	2	1	-10921639	198.429	195	153	255	4167	30.541	2.000	0.100	1.179
ID491027	491027	124	49.291	13.043	3.803	0	339	339	2	1	-10921639	195.000	191	153	246	4095	26.894	4.800	0.139	1.767
ID491026	491026	None	39.220	18.849	19.624	0	340	340	2	1	-10921639	113.238	119	59	157	2378	30.854	4.800	0.165	1.041
ID491025	491025	125	40.231	10.903	6.172	0	340	340	2	1	-10921639	185.857	187	140	225	3903	22.898	7.600	0.102	1.505
ID491024	491024	124	37.863	13.337	3.363	0	340	340	2	1	-10921639	152.714	153	89	216	3207	35.974	4.800	0.112	0.854
