# Supplementary material for: Progressive enhancement of kinetic proofreading in T cell antigen discrimination from receptor activation to DAG generation
Source: eLife. 2022 Sep 20;11:e75263. doi: 10.7554/eLife.75263 (PMC9536835; doi:10.7554/eLife.75263)
Supplement: Figure 5—source data 1. — Each data table is the TrackMate ‘spot-statistics’ output of one cell over four cycles of blue-light illumination (frames 0–40, 100–140, 200–240, and 300–340, with 3 s interval between frames). We calculated the lifetime of TrackIDs that existed at the start of each period of blue-light illumination that did not last for the full period and fit the resulting lifetime distributions using custom Python scripts available at https://github.com/dbritain/KP-paper (copy archived at swh:1:rev:167fa456901903740f0f3ee6a3e5324bc45207ea, Britain, 2022). [file elife-75263-fig5-data1.zip › Fig5SourceData/ZAP/zap2/cell14.csv]

Label	ID	TRACK_ID	QUALITY	POSITION_X	POSITION_Y	POSITION_Z	POSITION_T	FRAME	RADIUS	VISIBILITY	MANUAL_COLOR	MEAN_INTENSITY	MEDIAN_INTENSITY	MIN_INTENSITY	MAX_INTENSITY	TOTAL_INTENSITY	STANDARD_DEVIATION	ESTIMATED_DIAMETER	CONTRAST	SNR
ID492983	492983	0	35.750	18.522	28.251	0	0	0	2	1	-10921639	176.143	170	124	226	3699	25.761	2.000	0.074	0.937
ID492982	492982	None	38.482	10.345	27.849	0	0	0	2	1	-10921639	142.952	136	90	192	3002	32.052	4.800	0.119	0.950
ID492981	492981	None	47.358	31.023	27.237	0	0	0	2	1	-10921639	130.429	124	90	181	2739	27.790	2.000	0.162	1.311
ID492980	492980	1	39.481	24.844	17.257	0	0	0	2	1	-10921639	157.524	158	96	226	3308	29.673	4.800	0.109	1.042
ID492979	492979	None	39.686	19.258	14.446	0	0	0	2	1	-10921639	176.333	175	124	243	3703	30.367	2.000	0.085	0.915
ID492978	492978	None	36.619	14.376	10.575	0	0	0	2	1	-10921639	176.476	170	136	232	3706	27.340	2.000	0.083	0.991
ID492977	492977	2	43.512	1.000	0.000	0	0	0	2	1	-10921639	122.190	130	79	170	2566	27.191	4.800	0.212	1.572
ID492970	492970	0	44.709	19.338	27.831	0	1	1	2	1	-10921639	173.143	164	119	238	3636	37.292	2.000	0.087	0.745
ID492969	492969	1	35.195	24.936	17.758	0	1	1	2	1	-10921639	153.667	153	119	198	3227	24.159	2.000	0.092	1.070
ID492968	492968	2	41.087	3.000	0.000	0	1	1	2	1	-10921639	103.238	102	64	170	2168	29.863	2.000	0.202	1.164
ID492975	492975	0	37.423	19.215	28.218	0	2	2	2	1	-10921639	167.714	158	124	232	3522	30.419	2.000	0.070	0.725
ID492974	492974	None	45.222	18.373	15.963	0	2	2	2	1	-10921639	198.524	192	147	243	4169	28.960	2.000	0.096	1.199
ID492973	492973	None	38.590	0.000	0.000	0	2	2	2	1	-10921639	104.667	107	68	164	2198	28.551	2.000	0.199	1.216
ID492976	492976	None	40.440	0.000	0.000	0	5	5	2	1	-10921639	104.286	96	68	158	2190	25.548	6.268	0.214	1.440
ID492971	492971	3	48.382	0.000	0.000	0	7	7	2	1	-10921639	94.476	96	42	158	1984	33.422	3.200	0.243	1.104
ID492972	492972	None	36.289	17.186	19.585	0	7	7	2	1	-10921639	184.714	187	147	221	3879	22.096	2.000	0.090	1.374
ID492989	492989	None	37.289	18.832	25.782	0	8	8	2	1	-10921639	165.381	158	119	221	3473	26.789	2.000	0.092	1.038
ID492988	492988	3	45.871	0.000	0.000	0	8	8	2	1	-10921639	100.810	102	68	141	2117	22.549	6.312	0.284	1.978
ID492984	492984	3	46.360	0.000	0.000	0	9	9	2	1	-10921639	97.286	85	68	170	2043	29.499	6.280	0.283	1.455
ID492991	492991	None	39.249	18.818	26.308	0	10	10	2	1	-10921639	162.143	158	113	232	3405	27.967	4.800	0.081	0.869
ID492990	492990	3	37.033	0.000	0.000	0	10	10	2	1	-10921639	92.524	90	58	136	1943	22.442	6.207	0.280	1.804
ID492987	492987	None	38.525	11.957	27.658	0	11	11	2	1	-10921639	142.762	147	102	181	2998	27.105	4.800	0.140	1.294
ID492986	492986	None	37.580	17.830	20.123	0	11	11	2	1	-10921639	184.667	187	141	226	3878	24.981	2.000	0.087	1.183
ID492985	492985	3	38.941	1.000	0.000	0	11	11	2	1	-10921639	91.905	90	62	147	1930	26.452	7.600	0.237	1.332
ID492992	492992	3	67.161	0.000	0.000	0	12	12	2	1	-10921639	109.048	106	74	187	2290	34.080	2.000	0.357	1.684
ID492995	492995	3	57.818	0.000	0.000	0	14	14	2	1	-10921639	104.905	106	64	170	2203	30.927	3.200	0.307	1.592
ID492996	492996	3	51.934	0.000	0.000	0	15	15	2	1	-10921639	100.571	111	64	153	2112	30.021	2.000	0.277	1.452
ID492993	492993	3	38.332	0.000	0.000	0	16	16	2	1	-10921639	79.810	79	42	153	1676	28.530	6.036	0.219	1.006
ID492994	492994	3	43.401	0.000	0.000	0	18	18	2	1	-10921639	79.429	79	42	153	1668	31.357	6.356	0.242	0.986
ID492997	492997	3	48.904	0.000	0.000	0	19	19	2	1	-10921639	84.238	79	58	136	1769	24.411	2.000	0.348	1.783
ID492999	492999	None	38.887	12.918	26.979	0	24	24	2	1	-10921639	113.524	119	62	164	2384	28.326	2.000	0.138	0.971
ID492998	492998	None	36.342	18.645	18.812	0	24	24	2	1	-10921639	152.952	147	102	215	3212	32.969	2.000	0.085	0.725
ID493000	493000	None	41.381	16.139	16.157	0	28	28	2	1	-10921639	163.714	158	130	215	3438	24.071	2.000	0.104	1.283
ID493001	493001	None	38.762	21.294	27.107	0	35	35	2	1	-10921639	124.095	119	79	175	2606	26.374	2.000	0.134	1.109
ID493002	493002	None	35.106	18.960	27.002	0	38	38	2	1	-10921639	136.000	136	96	187	2856	23.917	4.800	0.113	1.155
ID493003	493003	None	35.098	13.908	26.028	0	44	44	2	1	-10921639	129.714	136	85	181	2724	23.057	4.800	0.139	1.375
ID493004	493004	None	35.631	22.527	27.418	0	45	45	2	1	-10921639	118.905	113	73	170	2497	25.149	3.200	0.139	1.153
ID493007	493007	4	40.486	14.902	12.126	0	52	52	2	1	-10921639	142.333	147	79	192	2989	33.227	7.600	0.151	1.127
ID493008	493008	None	35.888	11.947	19.196	0	52	52	2	1	-10921639	147.238	147	96	198	3092	28.000	2.000	0.108	1.021
ID493009	493009	4	40.467	14.377	12.379	0	53	53	2	1	-10921639	130.476	136	62	175	2740	32.591	4.800	0.166	1.138
ID493006	493006	None	37.709	19.534	16.963	0	54	54	2	1	-10921639	166.714	170	119	215	3501	24.495	2.000	0.098	1.210
ID493005	493005	4	40.453	15.203	12.162	0	54	54	2	1	-10921639	128.429	124	85	181	2697	28.386	4.800	0.150	1.178
ID493011	493011	5	35.303	22.982	27.639	0	55	55	2	1	-10921639	128.333	136	73	187	2695	33.082	6.249	0.122	0.841
ID493010	493010	None	40.323	12.489	20.108	0	55	55	2	1	-10921639	152.048	153	107	221	3193	33.140	6.299	0.108	0.897
ID493012	493012	5	36.261	21.857	28.389	0	56	56	2	1	-10921639	149.619	153	90	192	3142	26.316	4.800	0.131	1.317
ID493015	493015	6	36.488	13.983	26.895	0	57	57	2	1	-10921639	148.714	164	90	181	3123	26.433	4.800	0.147	1.438
ID493014	493014	7	43.633	15.095	13.831	0	57	57	2	1	-10921639	167.810	170	124	209	3524	28.356	7.600	0.142	1.472
ID493013	493013	None	42.931	14.152	12.343	0	57	57	2	1	-10921639	136.476	136	90	198	2866	35.277	7.600	0.139	0.943
ID493016	493016	5	36.765	22.121	27.494	0	57	57	2	1	-10921639	163.238	164	124	198	3428	20.174	4.800	0.117	1.692
ID493019	493019	7	42.178	15.057	12.888	0	58	58	2	1	-10921639	163.571	164	119	204	3435	24.610	7.600	0.145	1.679
ID493021	493021	5	44.478	22.504	26.822	0	58	58	2	1	-10921639	173.619	175	113	238	3646	33.710	4.800	0.120	1.107
ID493020	493020	6	37.516	14.065	25.931	0	58	58	2	1	-10921639	145.381	141	102	192	3053	26.893	2.000	0.095	0.938
ID493018	493018	5	54.695	22.339	26.386	0	59	59	2	1	-10921639	198.619	204	153	238	4171	27.809	4.800	0.154	1.906
ID493017	493017	8	43.729	24.462	17.286	0	59	59	2	1	-10921639	154.619	153	102	215	3247	27.692	2.000	0.138	1.350
ID493039	493039	None	42.319	13.171	13.942	0	60	60	2	1	-10921639	191.524	192	124	249	4022	32.256	7.600	0.116	1.230
ID493042	493042	5	41.567	22.761	27.125	0	60	60	2	1	-10921639	157.571	164	102	215	3309	28.442	2.000	0.123	1.214
ID493041	493041	8	37.484	24.622	17.408	0	60	60	2	1	-10921639	133.619	136	62	204	2806	42.802	2.000	0.116	0.651
ID493040	493040	7	42.229	14.653	14.234	0	60	60	2	1	-10921639	206.905	209	158	249	4345	24.062	4.800	0.116	1.787
ID493023	493023	8	46.995	23.769	17.357	0	61	61	2	1	-10921639	162.095	164	113	209	3404	29.693	7.600	0.163	1.531
ID493022	493022	7	37.633	15.131	13.293	0	61	61	2	1	-10921639	175.762	175	124	232	3691	28.110	4.800	0.126	1.397
ID493025	493025	5	39.542	20.792	28.325	0	61	61	2	1	-10921639	159.667	164	96	221	3353	34.389	7.600	0.115	0.959
ID493024	493024	9	44.161	13.453	25.880	0	61	61	2	1	-10921639	165.429	158	119	226	3474	31.231	4.800	0.130	1.217
ID493038	493038	10	41.226	23.871	27.816	0	62	62	2	1	-10921639	139.429	147	68	192	2928	35.420	2.000	0.124	0.868
ID493037	493037	9	51.774	13.839	25.851	0	62	62	2	1	-10921639	176.619	181	130	243	3709	29.639	4.800	0.126	1.334
ID493036	493036	8	48.364	24.064	17.612	0	62	62	2	1	-10921639	172.667	170	124	243	3626	29.919	2.000	0.111	1.152
ID493035	493035	7	40.248	15.847	13.588	0	62	62	2	1	-10921639	186.857	192	119	232	3924	26.435	7.600	0.099	1.279
ID493029	493029	10	52.983	22.700	27.548	0	63	63	2	1	-10921639	157.429	170	73	243	3306	45.902	3.200	0.154	0.917
ID493028	493028	11	36.302	13.200	19.547	0	63	63	2	1	-10921639	178.619	175	136	238	3751	30.592	4.800	0.100	1.061
ID493027	493027	8	35.060	21.521	17.962	0	63	63	2	1	-10921639	171.810	175	130	215	3608	27.634	7.600	0.072	0.838
ID493026	493026	7	62.336	14.671	13.733	0	63	63	2	1	-10921639	208.238	215	141	255	4373	35.028	7.600	0.142	1.479
ID493055	493055	9	37.374	13.552	26.141	0	64	64	2	1	-10921639	174.524	175	124	209	3665	23.216	4.800	0.098	1.346
ID493054	493054	11	36.701	12.775	20.624	0	64	64	2	1	-10921639	172.095	175	130	221	3614	25.859	2.000	0.095	1.152
ID493053	493053	7	51.150	14.383	14.129	0	64	64	2	1	-10921639	202.286	209	141	255	4248	33.257	6.095	0.132	1.417
ID493056	493056	10	38.114	21.260	27.901	0	64	64	2	1	-10921639	158.714	164	102	232	3333	32.070	3.200	0.096	0.868
ID493059	493059	10	51.403	22.252	27.226	0	65	65	2	1	-10921639	171.762	175	119	221	3607	29.513	2.000	0.136	1.393
ID493058	493058	9	51.074	14.823	26.688	0	65	65	2	1	-10921639	182.381	181	102	232	3830	32.548	6.346	0.155	1.506
ID493057	493057	34	38.738	14.486	10.675	0	65	65	2	1	-10921639	157.429	164	90	221	3306	33.856	6.013	0.109	0.915
ID493043	493043	34	50.986	14.997	12.278	0	66	66	2	1	-10921639	193.619	198	141	255	4066	36.806	4.800	0.134	1.244
ID493045	493045	9	54.035	14.076	26.339	0	66	66	2	1	-10921639	163.143	153	124	232	3426	28.841	2.000	0.153	1.497
ID493044	493044	11	37.537	14.083	20.041	0	66	66	2	1	-10921639	168.381	170	124	238	3536	27.542	2.000	0.067	0.773
ID493047	493047	13	40.307	15.161	14.038	0	67	67	2	1	-10921639	195.905	192	136	255	4114	29.184	2.000	0.082	1.023
ID493046	493046	34	35.862	14.442	11.291	0	67	67	2	1	-10921639	163.476	164	96	215	3433	34.894	6.226	0.096	0.821
ID493049	493049	9	45.235	14.152	26.764	0	67	67	2	1	-10921639	156.190	153	102	226	3280	31.022	4.800	0.150	1.314
ID493048	493048	11	42.144	12.307	19.805	0	67	67	2	1	-10921639	178.286	181	130	221	3744	28.345	4.800	0.132	1.464
ID493031	493031	29	40.778	25.377	16.855	0	68	68	2	1	-10921639	153.143	147	113	226	3216	27.958	2.000	0.100	0.995
ID493030	493030	13	39.786	15.225	14.454	0	68	68	2	1	-10921639	214.762	215	175	255	4510	19.136	4.800	0.105	2.136
ID493034	493034	14	59.284	22.984	27.562	0	68	68	2	1	-10921639	167.429	175	68	255	3516	50.069	2.000	0.141	0.826
ID493033	493033	9	49.546	13.533	25.776	0	68	68	2	1	-10921639	188.810	187	158	238	3965	23.336	4.800	0.146	2.059
ID493032	493032	11	43.579	11.897	20.124	0	68	68	2	1	-10921639	177.429	181	119	232	3726	27.305	4.800	0.114	1.327
ID493051	493051	29	56.468	24.786	18.036	0	69	69	2	1	-10921639	174.381	164	124	243	3662	37.024	2.000	0.140	1.157
ID493050	493050	13	49.492	14.711	14.682	0	69	69	2	1	-10921639	208.000	198	158	255	4368	30.775	2.000	0.092	1.141
ID493052	493052	14	46.750	21.567	27.802	0	69	69	2	1	-10921639	177.810	192	85	232	3734	38.189	4.800	0.133	1.093
ID493063	493063	14	45.768	22.458	27.446	0	70	70	2	1	-10921639	177.095	175	124	232	3719	30.620	7.600	0.090	0.959
ID493062	493062	9	47.181	14.483	26.408	0	70	70	2	1	-10921639	177.000	187	102	238	3717	37.761	2.000	0.116	0.974
ID493061	493061	13	39.757	14.501	14.775	0	70	70	2	1	-10921639	214.762	215	164	255	4510	31.543	2.000	0.067	0.855
ID493060	493060	None	40.325	14.762	10.719	0	70	70	2	1	-10921639	175.857	175	130	232	3693	28.930	6.192	0.089	0.996
ID493078	493078	12	56.117	18.938	28.942	0	71	71	2	1	-10921639	167.000	170	85	238	3507	41.105	2.000	0.147	1.044
ID493077	493077	9	41.415	13.907	26.035	0	71	71	2	1	-10921639	172.048	164	136	238	3613	27.670	4.800	0.107	1.203
ID493076	493076	None	48.254	20.741	16.775	0	71	71	2	1	-10921639	200.429	204	136	255	4209	33.080	2.000	0.099	1.094
ID493075	493075	13	40.706	12.910	13.059	0	71	71	2	1	-10921639	198.429	198	147	249	4167	29.736	7.600	0.097	1.182
ID493087	493087	12	41.787	20.150	27.885	0	72	72	2	1	-10921639	186.810	198	107	243	3923	39.614	7.600	0.089	0.774
ID493086	493086	14	41.390	21.569	26.878	0	72	72	2	1	-10921639	188.286	198	113	249	3954	38.356	2.000	0.090	0.814
ID493085	493085	15	40.925	13.566	20.910	0	72	72	2	1	-10921639	201.286	204	147	255	4227	29.237	2.000	0.071	0.913
ID493084	493084	16	37.465	25.615	18.307	0	72	72	2	1	-10921639	147.762	153	62	209	3103	41.409	2.000	0.088	0.578
ID493083	493083	13	62.470	13.191	12.847	0	72	72	2	1	-10921639	202.000	198	141	255	4242	35.683	4.800	0.147	1.453
ID493088	493088	None	38.391	26.796	27.888	0	72	72	2	1	-10921639	117.619	124	56	164	2470	35.400	2.000	0.135	0.788
ID493071	493071	16	49.455	25.692	17.715	0	73	73	2	1	-10921639	151.238	153	79	226	3176	42.015	2.000	0.120	0.769
ID493070	493070	13	49.223	13.168	12.093	0	73	73	2	1	-10921639	197.714	198	113	255	4152	40.287	7.600	0.113	0.996
ID493074	493074	12	47.477	19.162	27.904	0	73	73	2	1	-10921639	190.952	198	124	238	4010	34.895	4.800	0.116	1.137
ID493073	493073	14	40.503	22.712	27.070	0	73	73	2	1	-10921639	170.238	175	119	238	3575	34.427	6.369	0.090	0.815
ID493072	493072	15	35.112	12.024	20.092	0	73	73	2	1	-10921639	195.810	204	136	238	4112	29.070	6.329	0.081	1.005
ID493069	493069	14	42.015	23.064	27.016	0	74	74	2	1	-10921639	192.619	198	130	243	4045	36.982	2.000	0.084	0.809
ID493068	493068	12	40.266	19.069	26.183	0	74	74	2	1	-10921639	216.952	221	170	255	4556	26.688	6.338	0.074	1.120
ID493067	493067	15	56.976	11.776	19.064	0	74	74	2	1	-10921639	208.095	204	158	255	4370	33.469	2.000	0.124	1.370
ID493066	493066	16	54.126	25.534	18.075	0	74	74	2	1	-10921639	164.238	170	107	249	3449	43.504	2.000	0.138	0.914
ID493065	493065	None	39.867	16.704	15.820	0	74	74	2	1	-10921639	221.619	221	164	255	4654	31.969	2.000	0.068	0.887
ID493064	493064	13	36.185	14.817	13.375	0	74	74	2	1	-10921639	217.810	221	158	255	4574	28.495	6.116	0.075	1.071
ID493079	493079	13	42.507	13.799	12.548	0	75	75	2	1	-10921639	213.667	209	175	255	4487	22.608	7.600	0.101	1.740
ID493081	493081	None	43.014	15.146	24.899	0	75	75	2	1	-10921639	194.571	192	147	255	4086	29.235	2.000	0.097	1.182
ID493080	493080	16	42.500	25.812	18.610	0	75	75	2	1	-10921639	160.524	170	85	215	3371	38.166	6.389	0.111	0.839
ID493082	493082	13	45.428	14.059	11.928	0	76	76	2	1	-10921639	201.667	198	136	255	4235	29.503	7.600	0.119	1.455
ID493091	493091	None	35.798	11.120	21.450	0	77	77	2	1	-10921639	169.667	175	113	215	3563	30.647	6.021	0.094	0.951
ID493090	493090	16	40.427	25.734	17.367	0	77	77	2	1	-10921639	160.810	170	102	221	3377	37.946	6.329	0.111	0.847
ID493089	493089	13	51.165	13.729	13.473	0	77	77	2	1	-10921639	219.667	232	153	255	4613	33.278	4.800	0.123	1.449
ID493111	493111	17	49.292	13.444	24.443	0	78	78	2	1	-10921639	195.429	198	102	255	4104	40.540	7.600	0.102	0.893
ID493110	493110	16	49.697	23.710	17.227	0	78	78	2	1	-10921639	193.619	198	141	255	4066	36.015	4.800	0.127	1.213
ID493109	493109	13	43.396	13.093	13.589	0	78	78	2	1	-10921639	207.143	209	147	255	4350	34.547	7.600	0.099	1.079
ID493094	493094	17	44.874	14.172	24.831	0	79	79	2	1	-10921639	193.714	192	136	238	4068	29.631	4.800	0.106	1.250
ID493093	493093	16	52.791	25.082	18.387	0	79	79	2	1	-10921639	205.000	215	147	255	4305	35.826	2.000	0.124	1.258
ID493092	493092	18	40.183	15.630	10.123	0	79	79	2	1	-10921639	175.333	164	113	232	3682	35.501	7.600	0.100	0.896
ID493103	493103	18	47.601	14.487	11.282	0	80	80	2	1	-10921639	197.048	198	130	255	4138	41.177	4.800	0.098	0.851
ID493108	493108	19	38.077	23.383	27.721	0	80	80	2	1	-10921639	176.476	170	130	226	3706	28.941	7.600	0.094	1.046
ID493107	493107	None	36.189	17.958	26.238	0	80	80	2	1	-10921639	209.095	209	164	255	4391	25.692	2.000	0.064	0.975
ID493106	493106	17	48.948	14.717	25.379	0	80	80	2	1	-10921639	208.238	204	158	255	4373	29.467	2.000	0.099	1.277
ID493105	493105	16	38.214	25.038	17.823	0	80	80	2	1	-10921639	185.048	181	136	232	3886	28.989	6.360	0.086	1.008
ID493104	493104	None	46.075	11.314	16.942	0	80	80	2	1	-10921639	185.286	175	113	249	3891	43.061	2.000	0.087	0.690
ID493095	493095	18	47.137	14.553	12.289	0	81	81	2	1	-10921639	203.381	198	158	255	4271	32.024	4.800	0.092	1.071
ID493098	493098	19	47.694	23.610	28.011	0	81	81	2	1	-10921639	178.810	175	113	255	3755	38.804	2.000	0.118	0.973
ID493097	493097	17	38.590	14.915	26.361	0	81	81	2	1	-10921639	214.190	209	158	255	4498	27.132	6.032	0.087	1.266
ID493096	493096	16	44.359	25.279	18.242	0	81	81	2	1	-10921639	188.810	181	153	255	3965	30.722	6.322	0.083	0.944
ID493122	493122	17	50.004	15.408	25.741	0	82	82	2	1	-10921639	202.952	198	130	255	4262	38.630	4.800	0.127	1.185
ID493121	493121	18	42.669	12.384	13.137	0	82	82	2	1	-10921639	173.190	164	96	232	3637	43.437	2.000	0.074	0.552
ID493120	493120	20	36.084	15.298	9.756	0	82	82	2	1	-10921639	169.857	170	113	249	3567	31.213	7.600	0.055	0.567
ID493119	493119	None	48.685	23.093	27.585	0	83	83	2	1	-10921639	178.286	181	102	249	3744	40.562	2.000	0.130	1.009
ID493118	493118	17	47.060	15.307	25.531	0	83	83	2	1	-10921639	216.619	221	153	255	4549	34.133	6.326	0.111	1.269
ID493117	493117	21	40.518	26.403	15.984	0	83	83	2	1	-10921639	148.095	147	96	243	3110	29.518	7.600	0.088	0.809
ID493116	493116	18	38.044	12.233	13.879	0	83	83	2	1	-10921639	176.905	181	90	226	3715	38.950	7.600	0.074	0.628
ID493115	493115	20	62.979	15.052	10.318	0	83	83	2	1	-10921639	180.190	181	113	255	3784	46.388	2.000	0.139	0.950
ID493102	493102	17	48.412	13.689	26.624	0	84	84	2	1	-10921639	212.905	215	147	255	4471	31.944	6.371	0.110	1.320
ID493101	493101	22	39.979	10.745	21.555	0	84	84	2	1	-10921639	175.571	175	113	232	3687	31.764	6.053	0.087	0.883
ID493100	493100	21	37.584	26.065	15.881	0	84	84	2	1	-10921639	164.810	175	113	209	3461	28.537	6.070	0.097	1.019
ID493099	493099	18	53.407	13.104	13.689	0	84	84	2	1	-10921639	225.333	226	141	255	4732	33.715	4.800	0.123	1.463
ID493114	493114	17	37.394	14.791	25.173	0	85	85	2	1	-10921639	216.429	221	181	255	4545	20.388	4.800	0.108	2.067
ID493113	493113	22	44.760	10.255	20.992	0	85	85	2	1	-10921639	170.048	170	96	255	3571	41.762	4.800	0.116	0.846
ID493112	493112	18	56.758	13.649	11.788	0	85	85	2	1	-10921639	229.238	243	181	255	4814	27.671	4.800	0.132	1.931
ID493135	493135	23	44.443	15.889	8.499	0	86	86	2	1	-10921639	174.857	164	119	243	3672	39.569	3.200	0.139	1.079
ID493139	493139	None	37.486	19.543	28.077	0	86	86	2	1	-10921639	198.571	204	124	243	4170	33.030	6.321	0.070	0.786
ID493138	493138	17	36.282	14.196	25.337	0	86	86	2	1	-10921639	212.905	209	158	255	4471	28.901	7.600	0.078	1.067
ID493137	493137	22	37.432	9.406	21.891	0	86	86	2	1	-10921639	149.333	158	79	221	3136	45.017	6.366	0.100	0.601
ID493136	493136	18	44.707	12.348	13.847	0	86	86	2	1	-10921639	223.238	243	136	255	4688	39.342	7.600	0.101	1.040
ID493134	493134	17	48.088	15.005	25.584	0	87	87	2	1	-10921639	234.000	243	164	255	4914	28.071	4.800	0.113	1.690
ID493133	493133	18	44.592	12.585	13.335	0	87	87	2	1	-10921639	235.190	255	175	255	4939	28.067	4.800	0.099	1.504
ID493132	493132	23	36.055	15.762	10.476	0	87	87	2	1	-10921639	206.667	198	164	255	4340	32.270	6.368	0.079	0.938
ID493143	493143	18	45.696	12.669	15.995	0	88	88	2	1	-10921639	213.190	215	158	255	4477	32.823	2.000	0.088	1.048
ID493142	493142	23	54.211	14.284	10.816	0	88	88	2	1	-10921639	221.286	232	153	255	4647	33.458	4.800	0.148	1.700
ID493146	493146	17	50.091	15.078	25.534	0	88	88	2	1	-10921639	225.714	232	175	255	4740	29.290	6.286	0.114	1.576
ID493145	493145	22	45.692	10.225	20.940	0	88	88	2	1	-10921639	162.333	164	96	215	3409	39.712	2.000	0.127	0.923
ID493144	493144	None	35.505	18.951	19.826	0	88	88	2	1	-10921639	211.048	215	136	255	4432	30.145	2.000	0.051	0.682
ID493126	493126	22	46.307	9.889	22.099	0	89	89	2	1	-10921639	168.286	170	107	226	3534	35.461	2.000	0.113	0.965
ID493125	493125	None	44.289	25.721	17.854	0	89	89	2	1	-10921639	198.000	198	130	255	4158	35.341	6.372	0.102	1.035
ID493124	493124	18	39.118	11.946	16.551	0	89	89	2	1	-10921639	220.000	221	141	255	4620	33.596	4.800	0.091	1.089
ID493123	493123	23	53.520	15.261	10.044	0	89	89	2	1	-10921639	225.714	238	141	255	4740	36.850	4.800	0.138	1.487
ID493158	493158	None	41.318	20.365	28.891	0	90	90	2	1	-10921639	172.952	181	119	243	3632	32.446	2.000	0.090	0.883
ID493157	493157	None	42.639	22.245	21.748	0	90	90	2	1	-10921639	203.952	198	141	255	4283	31.221	2.000	0.091	1.091
ID493156	493156	22	41.880	10.929	21.535	0	90	90	2	1	-10921639	173.238	175	113	255	3638	35.279	2.000	0.078	0.713
ID493155	493155	18	49.208	13.168	13.831	0	90	90	2	1	-10921639	217.810	226	147	255	4574	36.145	4.800	0.105	1.143
ID493154	493154	24	47.150	18.111	8.266	0	90	90	2	1	-10921639	170.143	164	96	226	3573	38.914	7.600	0.128	0.994
ID493127	493127	24	47.089	16.155	9.256	0	91	91	2	1	-10921639	211.286	209	147	255	4437	34.703	7.600	0.119	1.297
ID493131	493131	None	36.531	16.745	26.483	0	91	91	2	1	-10921639	225.857	232	170	255	4743	27.354	6.376	0.074	1.138
ID493130	493130	25	36.446	16.745	26.483	0	91	91	2	1	-10921639	225.857	232	170	255	4743	27.354	6.376	0.074	1.138
ID493129	493129	22	46.623	10.034	21.019	0	91	91	2	1	-10921639	170.524	181	102	232	3581	38.741	2.000	0.107	0.850
ID493128	493128	26	40.680	25.069	17.262	0	91	91	2	1	-10921639	194.857	198	119	255	4092	31.501	3.200	0.081	0.930
ID493167	493167	22	42.366	11.262	19.601	0	92	92	2	1	-10921639	200.143	209	119	255	4203	42.859	4.800	0.094	0.800
ID493166	493166	26	41.197	25.138	16.960	0	92	92	2	1	-10921639	179.619	175	130	255	3772	31.828	2.000	0.087	0.900
ID493165	493165	18	37.696	13.820	14.183	0	92	92	2	1	-10921639	225.286	232	153	255	4731	28.902	6.365	0.084	1.205
ID493164	493164	24	48.706	15.700	9.365	0	92	92	2	1	-10921639	200.381	209	124	255	4208	35.429	7.600	0.128	1.287
ID493169	493169	None	37.486	20.947	29.726	0	92	92	2	1	-10921639	152.286	141	79	209	3198	37.316	2.000	0.095	0.705
ID493168	493168	25	37.739	15.093	25.793	0	92	92	2	1	-10921639	209.333	209	153	255	4396	29.692	6.314	0.082	1.069
ID493173	493173	22	48.136	10.710	21.050	0	93	93	2	1	-10921639	201.286	192	141	255	4227	36.756	4.800	0.117	1.149
ID493172	493172	18	37.865	13.928	13.643	0	93	93	2	1	-10921639	237.333	255	153	255	4984	28.878	6.297	0.084	1.273
ID493171	493171	None	39.912	13.250	11.785	0	93	93	2	1	-10921639	213.238	226	124	255	4478	43.727	7.600	0.088	0.787
ID493170	493170	24	46.457	16.506	8.801	0	93	93	2	1	-10921639	212.905	215	153	255	4471	34.274	4.800	0.115	1.282
ID493159	493159	24	50.246	16.718	9.395	0	94	94	2	1	-10921639	210.000	221	147	255	4410	39.224	7.600	0.111	1.074
ID493163	493163	25	39.074	14.094	25.655	0	94	94	2	1	-10921639	199.667	215	119	238	4193	30.426	4.800	0.095	1.138
ID493162	493162	27	39.563	23.815	23.302	0	94	94	2	1	-10921639	193.238	198	130	255	4058	35.051	7.600	0.073	0.753
ID493161	493161	22	50.258	10.800	20.258	0	94	94	2	1	-10921639	202.952	204	130	255	4262	37.463	2.000	0.101	0.996
ID493160	493160	18	39.329	13.246	13.714	0	94	94	2	1	-10921639	219.429	232	119	255	4608	38.549	6.314	0.083	0.872
ID493153	493153	None	42.755	22.605	27.894	0	95	95	2	1	-10921639	186.762	192	96	255	3922	47.672	2.000	0.067	0.490
ID493152	493152	None	39.962	19.240	27.905	0	95	95	2	1	-10921639	218.857	226	153	255	4596	32.832	6.322	0.081	1.001
ID493151	493151	25	35.526	14.806	25.043	0	95	95	2	1	-10921639	213.048	215	164	255	4474	24.981	7.600	0.059	0.948
ID493150	493150	27	36.357	24.006	23.555	0	95	95	2	1	-10921639	211.524	209	141	255	4442	32.383	7.600	0.065	0.798
ID493149	493149	None	37.593	24.178	17.461	0	95	95	2	1	-10921639	194.524	198	124	255	4085	35.079	2.000	0.060	0.628
ID493148	493148	18	42.396	14.170	14.119	0	95	95	2	1	-10921639	223.952	232	153	255	4703	33.251	4.800	0.083	1.037
ID493147	493147	24	47.869	15.329	9.369	0	95	95	2	1	-10921639	194.238	198	119	255	4079	44.035	4.800	0.107	0.855
ID493141	493141	25	35.847	14.454	25.557	0	96	96	2	1	-10921639	198.048	198	136	255	4159	29.682	2.000	0.084	1.038
ID493140	493140	18	41.011	13.319	15.426	0	96	96	2	1	-10921639	229.190	249	130	255	4813	40.810	4.800	0.090	0.931
ID493175	493175	18	38.703	12.746	17.527	0	97	97	2	1	-10921639	214.762	221	153	255	4510	29.715	7.600	0.096	1.262
ID493174	493174	24	38.274	16.740	9.410	0	97	97	2	1	-10921639	182.857	181	124	226	3840	31.273	4.800	0.103	1.090
ID493176	493176	25	37.511	14.543	25.293	0	97	97	2	1	-10921639	193.905	187	130	249	4072	31.490	2.000	0.078	0.893
ID493182	493182	28	35.405	22.903	27.649	0	98	98	2	1	-10921639	159.095	175	85	232	3341	42.722	7.600	0.065	0.455
ID493181	493181	25	36.959	16.479	26.906	0	98	98	2	1	-10921639	188.000	192	130	238	3948	32.930	7.600	0.094	0.977
ID493180	493180	None	36.997	22.967	21.055	0	98	98	2	1	-10921639	177.524	170	147	238	3728	25.641	6.265	0.089	1.127
ID493179	493179	18	39.865	13.135	19.232	0	98	98	2	1	-10921639	203.429	198	130	249	4272	31.522	3.200	0.073	0.883
ID493178	493178	None	50.709	13.589	13.776	0	98	98	2	1	-10921639	218.000	226	158	255	4578	30.817	2.000	0.097	1.247
ID493177	493177	24	64.526	16.784	9.116	0	98	98	2	1	-10921639	210.571	209	136	255	4422	40.215	2.000	0.141	1.294
ID493188	493188	None	51.341	18.209	29.093	0	99	99	2	1	-10921639	184.857	187	113	255	3882	38.260	2.000	0.103	0.903
ID493187	493187	28	45.884	22.939	26.074	0	99	99	2	1	-10921639	193.143	198	130	249	4056	32.291	6.102	0.118	1.264
ID493186	493186	25	42.608	14.958	25.651	0	99	99	2	1	-10921639	206.714	204	147	255	4341	29.778	7.600	0.103	1.292
ID493185	493185	24	51.750	16.250	9.035	0	99	99	2	1	-10921639	200.238	209	141	255	4205	32.709	2.000	0.122	1.330
ID493203	493203	28	40.972	23.555	26.715	0	100	100	2	1	-10921639	173.857	175	90	255	3651	45.755	2.000	0.076	0.539
ID493202	493202	64	39.796	10.314	21.560	0	100	100	2	1	-10921639	176.714	175	102	238	3711	39.601	2.000	0.084	0.695
ID493201	493201	24	50.117	16.186	9.109	0	100	100	2	1	-10921639	204.000	198	153	255	4284	33.154	3.200	0.107	1.190
ID493199	493199	64	38.032	10.684	21.721	0	101	101	2	1	-10921639	185.000	187	130	232	3885	29.982	7.600	0.084	0.958
ID493198	493198	None	37.742	20.569	11.843	0	101	101	2	1	-10921639	186.667	192	113	255	3920	37.797	7.600	0.070	0.642
ID493200	493200	28	35.989	24.205	26.839	0	101	101	2	1	-10921639	163.381	164	107	215	3431	34.398	6.390	0.062	0.554
ID493191	493191	None	42.617	12.976	14.710	0	102	102	2	1	-10921639	232.714	243	170	255	4887	28.422	6.349	0.091	1.361
ID493193	493193	None	38.895	19.223	27.151	0	102	102	2	1	-10921639	201.762	204	170	243	4237	20.683	4.800	0.092	1.637
ID493192	493192	30	36.425	22.937	20.364	0	102	102	2	1	-10921639	201.000	204	153	243	4221	22.122	4.800	0.102	1.682
ID493190	493190	32	39.938	15.288	24.799	0	103	103	2	1	-10921639	217.429	221	170	255	4566	23.821	4.800	0.089	1.493
ID493189	493189	30	38.801	22.832	19.893	0	103	103	2	1	-10921639	206.905	209	147	249	4345	29.107	2.000	0.085	1.120
ID493183	493183	31	49.505	12.595	13.928	0	104	104	2	1	-10921639	210.429	209	136	255	4419	30.602	2.000	0.090	1.141
ID493184	493184	32	36.738	14.707	24.142	0	104	104	2	1	-10921639	209.905	209	153	255	4408	30.201	2.000	0.062	0.814
ID493195	493195	31	41.690	13.015	13.889	0	105	105	2	1	-10921639	195.000	198	136	255	4095	30.148	7.600	0.102	1.198
ID493194	493194	None	43.760	18.932	10.890	0	105	105	2	1	-10921639	188.333	187	136	255	3955	31.958	6.337	0.105	1.123
ID493196	493196	None	47.654	11.497	20.246	0	105	105	2	1	-10921639	184.000	187	130	249	3864	33.788	4.800	0.136	1.307
ID493206	493206	31	38.957	14.355	15.530	0	106	106	2	1	-10921639	216.429	221	158	255	4545	31.898	4.800	0.080	1.004
ID493207	493207	33	35.191	14.773	11.948	0	107	107	2	1	-10921639	194.857	198	136	243	4092	22.839	2.000	0.069	1.104
ID493209	493209	None	39.978	25.985	17.594	0	107	107	2	1	-10921639	167.762	164	119	238	3523	34.779	2.000	0.060	0.548
ID493208	493208	None	40.005	18.624	14.985	0	107	107	2	1	-10921639	203.952	209	136	255	4283	36.959	2.000	0.059	0.617
ID493205	493205	None	37.992	14.261	18.757	0	108	108	2	1	-10921639	189.429	187	147	243	3978	30.479	2.000	0.073	0.843
ID493204	493204	33	45.407	15.031	11.726	0	108	108	2	1	-10921639	196.095	192	164	255	4118	25.405	7.600	0.092	1.304
ID493197	493197	33	38.429	14.913	12.078	0	109	109	2	1	-10921639	194.000	192	158	226	4074	20.579	4.800	0.102	1.744
ID493215	493215	None	37.007	21.672	10.056	0	111	111	2	1	-10921639	152.143	164	68	198	3195	34.086	4.800	0.130	1.024
ID493216	493216	None	37.651	18.431	26.641	0	111	111	2	1	-10921639	171.048	170	119	215	3592	26.662	4.800	0.096	1.123
ID493218	493218	None	40.977	15.695	12.910	0	112	112	2	1	-10921639	190.190	187	141	249	3994	24.981	3.200	0.083	1.171
ID493211	493211	35	39.117	14.376	18.139	0	113	113	2	1	-10921639	196.381	198	124	255	4124	32.832	6.084	0.086	0.950
ID493210	493210	35	39.893	16.580	18.651	0	114	114	2	1	-10921639	181.857	181	102	238	3819	33.428	2.000	0.077	0.781
ID493214	493214	None	35.377	24.696	28.647	0	115	115	2	1	-10921639	116.238	113	51	175	2441	35.955	2.000	0.125	0.716
ID493213	493213	None	35.258	17.923	11.884	0	115	115	2	1	-10921639	179.667	181	141	226	3773	24.563	2.000	0.063	0.872
ID493212	493212	None	37.750	18.387	7.589	0	115	115	2	1	-10921639	136.952	130	90	198	2876	30.605	2.000	0.097	0.789
ID493221	493221	None	46.176	13.356	14.179	0	116	116	2	1	-10921639	181.286	192	107	238	3807	39.350	2.000	0.120	0.988
ID493217	493217	None	38.013	22.978	28.021	0	117	117	2	1	-10921639	151.048	153	90	192	3172	27.603	4.800	0.129	1.246
ID493225	493225	None	39.684	15.291	9.670	0	118	118	2	1	-10921639	161.000	170	107	204	3381	26.904	4.800	0.127	1.347
ID493222	493222	None	36.050	18.813	27.828	0	119	119	2	1	-10921639	148.857	158	85	209	3126	33.422	2.000	0.092	0.752
ID493223	493223	None	39.242	21.969	13.799	0	120	120	2	1	-10921639	160.238	164	102	209	3365	27.338	2.000	0.114	1.197
ID493224	493224	None	42.800	24.310	26.269	0	121	121	2	1	-10921639	166.381	158	130	209	3494	25.533	7.600	0.108	1.271
ID493219	493219	None	35.635	0.000	0.000	0	122	122	2	1	-10921639	74.857	74	58	119	1572	16.647	4.800	0.288	2.010
ID493220	493220	None	43.374	17.161	9.781	0	122	122	2	1	-10921639	147.286	153	79	198	3093	35.533	6.353	0.128	0.939
ID493227	493227	None	37.224	25.501	16.278	0	123	123	2	1	-10921639	127.619	141	62	170	2680	38.044	4.800	0.133	0.789
ID493226	493226	None	37.048	13.786	14.103	0	123	123	2	1	-10921639	159.476	164	113	209	3349	32.718	2.000	0.093	0.832
ID493228	493228	None	35.283	23.559	27.866	0	123	123	2	1	-10921639	140.190	141	85	198	2944	31.341	4.800	0.132	1.042
ID493232	493232	36	39.412	17.276	17.771	0	124	124	2	1	-10921639	201.524	204	158	243	4232	23.939	4.800	0.090	1.392
ID493231	493231	36	42.035	18.048	18.027	0	125	125	2	1	-10921639	196.857	198	153	243	4134	24.709	4.800	0.099	1.433
ID493230	493230	36	39.729	19.162	15.980	0	126	126	2	1	-10921639	195.762	192	158	226	4111	21.391	4.800	0.102	1.689
ID493229	493229	37	38.258	13.978	13.738	0	126	126	2	1	-10921639	155.048	153	96	232	3256	36.725	2.000	0.082	0.639
ID493234	493234	None	43.117	24.579	26.507	0	127	127	2	1	-10921639	148.333	147	90	204	3115	34.067	4.800	0.143	1.093
ID493233	493233	37	37.992	15.715	13.698	0	127	127	2	1	-10921639	192.667	192	170	221	4046	16.304	4.800	0.111	2.356
ID493236	493236	None	41.902	22.829	27.768	0	131	131	2	1	-10921639	155.333	158	102	215	3262	33.961	7.600	0.128	1.039
ID493235	493235	38	38.754	16.171	10.423	0	134	134	2	1	-10921639	120.333	119	51	181	2527	40.794	7.600	0.123	0.645
ID493238	493238	38	37.871	15.504	13.292	0	135	135	2	1	-10921639	184.095	187	124	215	3866	22.224	4.800	0.123	1.818
ID493246	493246	39	36.836	16.872	10.931	0	137	137	2	1	-10921639	140.619	147	85	192	2953	30.011	6.067	0.109	0.920
ID493239	493239	39	43.069	15.853	12.231	0	138	138	2	1	-10921639	158.333	158	113	215	3325	29.398	4.800	0.145	1.367
ID493241	493241	None	35.424	22.242	26.887	0	139	139	2	1	-10921639	153.286	147	90	198	3219	26.926	4.800	0.112	1.149
ID493240	493240	39	37.138	17.449	10.704	0	139	139	2	1	-10921639	132.190	130	73	170	2776	28.851	6.216	0.125	1.017
ID493243	493243	None	35.609	18.420	18.583	0	140	140	2	1	-10921639	178.619	181	119	243	3751	32.475	2.000	0.070	0.721
ID493242	493242	39	40.763	17.122	12.730	0	140	140	2	1	-10921639	176.143	181	130	221	3699	26.215	6.288	0.102	1.239
ID493244	493244	None	36.230	10.996	22.598	0	140	140	2	1	-10921639	119.429	119	56	175	2508	31.633	2.000	0.127	0.850
ID493245	493245	39	41.073	16.719	14.562	0	141	141	2	1	-10921639	181.571	181	124	243	3813	25.939	4.800	0.095	1.211
ID493237	493237	None	37.051	20.941	26.577	0	142	142	2	1	-10921639	141.857	141	96	198	2979	28.664	2.000	0.114	1.009
ID493247	493247	None	37.144	16.592	11.066	0	143	143	2	1	-10921639	122.143	124	62	164	2565	30.220	2.000	0.143	1.009
ID493248	493248	None	35.475	23.273	28.155	0	145	145	2	1	-10921639	148.381	147	102	187	3116	23.865	7.600	0.127	1.397
ID493250	493250	40	41.764	23.553	25.923	0	147	147	2	1	-10921639	148.429	147	102	215	3117	33.379	2.000	0.106	0.850
ID493251	493251	40	39.781	22.958	27.166	0	148	148	2	1	-10921639	153.429	158	102	209	3222	26.195	4.800	0.106	1.119
ID493249	493249	None	37.908	24.259	16.254	0	149	149	2	1	-10921639	154.238	153	107	198	3239	27.046	4.800	0.113	1.158
ID493254	493254	None	39.814	23.284	27.190	0	150	150	2	1	-10921639	158.714	147	119	204	3333	22.195	7.600	0.119	1.516
ID493255	493255	None	37.441	15.260	17.188	0	153	153	2	1	-10921639	173.429	170	130	255	3642	34.446	3.200	0.074	0.698
ID493256	493256	41	39.606	24.028	26.999	0	153	153	2	1	-10921639	146.714	141	107	215	3081	30.795	2.000	0.113	0.966
ID493253	493253	41	43.433	25.071	25.926	0	154	154	2	1	-10921639	155.238	164	113	198	3260	24.444	4.800	0.137	1.527
ID493252	493252	None	37.616	16.902	11.250	0	154	154	2	1	-10921639	130.190	136	56	187	2734	36.687	4.800	0.153	0.940
ID493261	493261	43	42.328	13.919	19.632	0	155	155	2	1	-10921639	181.333	175	147	255	3808	28.685	2.000	0.095	1.097
ID493260	493260	42	42.524	23.603	17.916	0	155	155	2	1	-10921639	176.524	175	124	243	3707	33.387	2.000	0.086	0.842
ID493259	493259	None	42.917	22.397	27.706	0	156	156	2	1	-10921639	143.190	147	79	209	3007	32.771	3.200	0.140	1.076
ID493258	493258	43	46.591	15.117	19.970	0	156	156	2	1	-10921639	180.714	175	141	238	3795	28.709	2.000	0.097	1.112
ID493257	493257	42	49.268	26.097	18.078	0	156	156	2	1	-10921639	157.333	153	113	198	3304	29.486	7.600	0.155	1.429
ID493262	493262	42	39.916	26.696	18.556	0	157	157	2	1	-10921639	140.238	130	73	198	2945	32.184	2.000	0.118	0.920
ID493263	493263	45	46.383	3.000	0.000	0	158	158	2	1	-10921639	82.714	79	42	141	1737	25.954	2.000	0.300	1.472
ID493267	493267	44	39.074	22.242	28.069	0	158	158	2	1	-10921639	157.238	158	102	204	3302	26.959	4.800	0.112	1.171
ID493266	493266	None	42.962	18.038	27.969	0	158	158	2	1	-10921639	159.905	164	85	215	3358	35.883	2.000	0.112	0.896
ID493265	493265	42	47.758	26.849	17.974	0	158	158	2	1	-10921639	135.714	141	85	215	2850	33.641	2.000	0.151	1.059
ID493264	493264	None	41.937	14.855	12.693	0	158	158	2	1	-10921639	139.429	141	79	192	2928	31.484	6.225	0.134	1.049
ID493271	493271	44	39.789	21.617	27.252	0	159	159	2	1	-10921639	156.381	147	107	221	3284	29.444	7.600	0.103	0.989
ID493270	493270	42	37.362	26.676	17.545	0	159	159	2	1	-10921639	136.524	141	73	175	2867	27.200	4.800	0.160	1.383
ID493269	493269	45	37.312	3.000	0.000	0	159	159	2	1	-10921639	65.333	62	36	119	1372	24.449	3.200	0.283	1.179
ID493272	493272	46	50.630	16.496	24.814	0	160	160	2	1	-10921639	191.381	187	136	255	4019	29.257	4.800	0.143	1.637
ID493274	493274	46	45.204	16.394	25.393	0	161	161	2	1	-10921639	180.762	175	130	255	3796	34.007	2.000	0.093	0.908
ID493273	493273	42	42.543	27.002	18.650	0	161	161	2	1	-10921639	130.810	124	85	175	2747	26.377	2.000	0.145	1.253
ID493268	493268	42	38.794	26.696	18.170	0	162	162	2	1	-10921639	135.667	141	68	187	2849	32.481	4.800	0.141	1.030
ID493279	493279	None	45.007	11.173	21.091	0	163	163	2	1	-10921639	161.714	164	96	232	3396	38.466	2.000	0.115	0.869
ID493275	493275	42	44.704	26.874	17.455	0	164	164	2	1	-10921639	151.381	147	96	215	3179	30.041	4.800	0.150	1.318
ID493276	493276	None	44.542	24.784	26.354	0	164	164	2	1	-10921639	162.571	164	113	215	3414	29.118	2.000	0.121	1.204
ID493278	493278	None	36.174	17.833	19.607	0	165	165	2	1	-10921639	188.667	175	153	255	3962	29.849	2.000	0.064	0.761
ID493277	493277	42	47.658	26.678	17.951	0	165	165	2	1	-10921639	152.333	147	96	209	3199	36.397	2.000	0.132	0.977
ID493280	493280	42	44.173	26.887	18.222	0	166	166	2	1	-10921639	168.619	175	102	226	3541	34.200	6.330	0.116	1.024
ID493283	493283	None	35.958	17.739	19.800	0	169	169	2	1	-10921639	177.381	175	130	255	3725	34.616	2.000	0.044	0.430
ID493282	493282	47	57.091	26.575	18.752	0	169	169	2	1	-10921639	165.714	170	85	243	3480	43.676	2.000	0.138	0.921
ID493281	493281	49	42.317	12.181	19.066	0	169	169	2	1	-10921639	170.190	175	90	243	3574	37.774	7.600	0.103	0.843
ID493290	493290	None	38.375	19.514	28.582	0	170	170	2	1	-10921639	136.190	130	68	192	2860	35.973	6.085	0.135	0.901
ID493289	493289	49	36.764	11.852	21.178	0	170	170	2	1	-10921639	170.095	170	119	215	3572	28.858	7.600	0.105	1.123
ID493288	493288	47	50.664	26.692	18.786	0	170	170	2	1	-10921639	162.714	164	85	255	3417	39.811	7.600	0.127	0.920
ID493285	493285	47	59.974	26.923	19.311	0	171	171	2	1	-10921639	177.286	187	96	255	3723	43.854	2.000	0.141	0.999
ID493284	493284	48	46.691	16.551	10.792	0	171	171	2	1	-10921639	141.333	147	68	209	2968	32.788	7.600	0.133	1.012
ID493294	493294	52	35.526	21.617	27.825	0	172	172	2	1	-10921639	159.381	158	102	204	3347	30.024	4.800	0.114	1.083
ID493293	493293	47	56.749	27.049	18.882	0	172	172	2	1	-10921639	165.619	158	124	255	3478	34.080	6.368	0.142	1.211
ID493292	493292	None	37.161	12.797	18.618	0	172	172	2	1	-10921639	183.714	192	147	249	3858	28.646	7.600	0.093	1.096
ID493291	493291	48	51.543	15.819	10.346	0	172	172	2	1	-10921639	144.286	158	85	226	3030	39.568	7.600	0.152	0.964
ID493295	493295	48	44.374	16.233	10.699	0	173	173	2	1	-10921639	148.095	153	96	204	3110	28.196	2.000	0.137	1.265
ID493299	493299	52	40.162	22.857	28.232	0	173	173	2	1	-10921639	136.000	147	68	204	2856	34.385	2.000	0.105	0.749
ID493298	493298	None	35.741	13.473	23.745	0	173	173	2	1	-10921639	184.810	187	102	255	3881	34.397	7.600	0.082	0.812
ID493297	493297	47	42.266	26.779	17.766	0	173	173	2	1	-10921639	159.429	164	90	204	3348	31.098	4.800	0.134	1.215
ID493296	493296	50	42.798	14.944	16.093	0	173	173	2	1	-10921639	192.095	198	136	238	4034	28.155	4.800	0.099	1.232
ID493307	493307	47	43.788	26.195	18.231	0	174	174	2	1	-10921639	171.238	175	119	238	3596	32.394	4.800	0.116	1.095
ID493306	493306	50	36.516	16.233	13.798	0	174	174	2	1	-10921639	177.429	175	113	232	3726	31.168	4.800	0.091	0.945
ID493305	493305	48	44.736	15.896	10.914	0	174	174	2	1	-10921639	156.429	164	107	204	3285	30.826	6.373	0.137	1.226
ID493287	493287	47	39.309	26.745	17.035	0	175	175	2	1	-10921639	149.286	153	102	198	3135	29.784	4.800	0.136	1.198
ID493286	493286	48	37.470	16.213	10.957	0	175	175	2	1	-10921639	157.524	164	102	209	3308	27.316	6.134	0.106	1.101
ID493311	493311	None	39.038	10.542	22.120	0	176	176	2	1	-10921639	160.286	170	107	221	3366	31.222	2.000	0.095	0.894
ID493310	493310	47	46.965	26.651	17.711	0	176	176	2	1	-10921639	154.762	153	90	226	3250	37.834	7.600	0.108	0.798
ID493309	493309	51	36.694	13.563	15.367	0	176	176	2	1	-10921639	182.333	181	124	226	3829	31.038	7.600	0.085	0.922
ID493308	493308	48	50.349	15.916	11.041	0	176	176	2	1	-10921639	170.333	175	119	238	3577	31.825	2.000	0.131	1.242
ID493312	493312	None	36.939	25.012	23.684	0	176	176	2	1	-10921639	171.810	170	119	215	3608	25.945	2.000	0.092	1.116
ID493303	493303	None	41.309	16.053	24.648	0	177	177	2	1	-10921639	195.000	198	124	249	4095	32.196	4.800	0.102	1.116
ID493302	493302	47	38.034	27.966	19.723	0	177	177	2	1	-10921639	145.952	147	79	209	3065	34.349	2.000	0.078	0.615
ID493301	493301	51	44.668	13.875	17.869	0	177	177	2	1	-10921639	216.143	209	170	255	4539	28.207	3.200	0.092	1.286
ID493300	493300	48	55.462	15.338	10.950	0	177	177	2	1	-10921639	176.381	187	96	238	3704	38.108	2.000	0.154	1.233
ID493304	493304	None	41.976	20.716	27.059	0	177	177	2	1	-10921639	186.143	187	107	221	3909	30.562	4.800	0.128	1.382
ID493314	493314	None	56.273	11.844	22.617	0	178	178	2	1	-10921639	203.095	209	130	255	4265	39.532	2.000	0.133	1.207
ID493313	493313	48	36.132	15.319	12.591	0	178	178	2	1	-10921639	174.143	170	113	226	3657	30.792	2.000	0.072	0.760
ID493317	493317	None	38.709	26.024	17.272	0	179	179	2	1	-10921639	154.857	158	102	215	3252	31.996	2.000	0.091	0.805
ID493315	493315	48	54.200	15.862	11.748	0	180	180	2	1	-10921639	206.905	215	164	255	4345	32.919	7.600	0.124	1.391
ID493316	493316	53	38.739	11.145	21.773	0	180	180	2	1	-10921639	179.810	187	107	226	3776	36.795	7.600	0.104	0.917
ID493335	493335	48	62.716	15.411	10.876	0	181	181	2	1	-10921639	212.952	226	136	255	4472	40.708	4.800	0.154	1.398
ID493338	493338	None	38.533	19.077	29.159	0	181	181	2	1	-10921639	133.238	141	68	181	2798	30.950	2.000	0.133	1.013
ID493337	493337	53	53.029	12.595	19.980	0	181	181	2	1	-10921639	224.333	221	170	255	4711	30.748	2.000	0.119	1.551
ID493336	493336	54	46.342	26.185	17.748	0	181	181	2	1	-10921639	173.333	175	113	232	3640	28.538	2.000	0.113	1.229
ID493319	493319	None	41.677	14.508	17.976	0	182	182	2	1	-10921639	211.286	209	170	255	4437	25.663	2.000	0.080	1.219
ID493318	493318	48	55.639	15.131	10.695	0	182	182	2	1	-10921639	200.762	204	136	255	4216	31.757	4.800	0.134	1.497
ID493321	493321	53	40.858	12.889	21.753	0	182	182	2	1	-10921639	189.667	192	130	255	3983	31.361	7.600	0.087	0.965
ID493320	493320	54	36.382	26.640	18.326	0	182	182	2	1	-10921639	158.667	158	73	221	3332	34.995	6.310	0.089	0.739
ID493327	493327	48	57.720	14.947	9.737	0	183	183	2	1	-10921639	203.810	204	136	255	4280	34.346	6.328	0.135	1.412
ID493330	493330	None	46.208	23.271	26.186	0	183	183	2	1	-10921639	177.190	175	119	238	3721	30.577	4.800	0.129	1.329
ID493329	493329	53	41.612	11.632	22.565	0	183	183	2	1	-10921639	175.429	181	113	232	3684	33.140	4.800	0.101	0.971
ID493328	493328	54	51.616	26.035	17.797	0	183	183	2	1	-10921639	200.476	204	119	238	4210	31.131	4.800	0.135	1.534
ID493339	493339	48	66.113	15.409	10.187	0	184	184	2	1	-10921639	189.952	198	119	255	3989	41.071	2.000	0.160	1.273
ID493340	493340	54	49.129	26.851	18.134	0	184	184	2	1	-10921639	177.476	187	119	226	3727	32.102	3.200	0.123	1.214
ID493334	493334	None	39.160	15.682	25.718	0	185	185	2	1	-10921639	166.381	170	107	238	3494	35.927	2.000	0.075	0.644
ID493333	493333	53	58.614	11.081	20.954	0	185	185	2	1	-10921639	174.381	181	96	255	3662	45.679	2.000	0.118	0.808
ID493332	493332	54	65.325	26.929	17.872	0	185	185	2	1	-10921639	193.762	187	130	255	4069	41.178	2.000	0.160	1.301
ID493331	493331	48	69.696	15.413	10.147	0	185	185	2	1	-10921639	206.190	215	124	255	4330	41.690	4.800	0.183	1.531
ID493326	493326	None	35.949	19.106	29.142	0	186	186	2	1	-10921639	149.190	158	96	198	3133	32.169	2.000	0.107	0.900
ID493325	493325	55	39.039	23.806	26.941	0	186	186	2	1	-10921639	154.095	153	107	198	3236	26.979	4.800	0.110	1.129
ID493324	493324	53	51.183	11.613	21.969	0	186	186	2	1	-10921639	197.286	192	141	255	4143	32.752	7.600	0.132	1.404
ID493323	493323	54	36.789	25.052	17.695	0	186	186	2	1	-10921639	177.190	181	130	215	3721	23.351	4.800	0.103	1.413
ID493322	493322	48	68.085	15.712	10.084	0	186	186	2	1	-10921639	214.048	204	147	255	4495	36.612	4.800	0.168	1.682
ID493366	493366	55	48.419	23.296	27.149	0	187	187	2	1	-10921639	172.857	170	136	232	3630	26.671	4.800	0.127	1.466
ID493365	493365	None	44.006	15.344	25.288	0	187	187	2	1	-10921639	210.952	215	164	255	4430	28.296	7.600	0.088	1.209
ID493364	493364	53	39.600	11.874	21.541	0	187	187	2	1	-10921639	198.286	204	136	249	4164	31.636	7.600	0.098	1.121
ID493363	493363	54	48.639	27.046	17.947	0	187	187	2	1	-10921639	174.524	170	119	226	3665	30.873	4.800	0.149	1.469
ID493362	493362	56	43.582	13.224	18.231	0	187	187	2	1	-10921639	187.429	192	107	249	3936	40.142	2.000	0.083	0.719
ID493361	493361	48	66.164	15.523	11.288	0	187	187	2	1	-10921639	205.333	215	141	255	4312	40.199	2.000	0.157	1.390
ID493351	493351	54	67.161	26.547	18.180	0	188	188	2	1	-10921639	167.714	181	96	255	3522	48.666	2.000	0.169	0.996
ID493350	493350	48	68.195	15.416	10.229	0	188	188	2	1	-10921639	199.905	198	130	255	4198	40.744	4.800	0.181	1.507
ID493354	493354	55	45.929	22.896	27.035	0	188	188	2	1	-10921639	170.952	175	113	238	3590	33.773	2.000	0.092	0.854
ID493353	493353	53	43.868	12.753	22.785	0	188	188	2	1	-10921639	198.762	204	124	255	4174	34.041	2.000	0.079	0.853
ID493352	493352	56	45.914	12.144	19.723	0	188	188	2	1	-10921639	197.048	209	119	255	4138	39.019	4.800	0.104	0.948
ID493349	493349	55	45.060	23.658	26.461	0	189	189	2	1	-10921639	174.524	164	113	255	3665	35.702	2.000	0.086	0.778
ID493348	493348	56	51.756	12.015	20.711	0	189	189	2	1	-10921639	213.190	209	130	255	4477	38.144	6.312	0.106	1.072
ID493347	493347	54	60.220	26.990	17.691	0	189	189	2	1	-10921639	179.429	181	119	255	3768	34.246	2.000	0.142	1.300
ID493346	493346	48	56.017	14.914	10.363	0	189	189	2	1	-10921639	190.810	187	113	255	4007	42.378	2.000	0.128	1.019
ID493343	493343	56	60.036	11.875	20.260	0	190	190	2	1	-10921639	202.619	198	113	255	4255	39.653	3.200	0.137	1.234
ID493342	493342	54	57.266	27.129	17.571	0	190	190	2	1	-10921639	170.476	170	113	226	3580	36.066	2.000	0.138	1.148
ID493341	493341	48	62.381	15.373	10.409	0	190	190	2	1	-10921639	210.476	221	141	255	4420	39.653	4.800	0.153	1.410
ID493345	493345	55	46.522	23.722	26.790	0	190	190	2	1	-10921639	171.762	164	119	243	3607	34.376	6.322	0.102	0.926
ID493344	493344	53	36.386	14.335	24.020	0	190	190	2	1	-10921639	195.048	198	130	238	4096	33.149	7.600	0.076	0.833
ID493359	493359	53	37.247	14.377	24.654	0	191	191	2	1	-10921639	185.619	192	113	243	3898	36.163	7.600	0.074	0.706
ID493358	493358	56	41.782	12.528	18.764	0	191	191	2	1	-10921639	206.524	204	153	255	4337	30.262	4.800	0.103	1.279
ID493357	493357	54	54.405	26.812	18.199	0	191	191	2	1	-10921639	174.810	175	96	249	3671	41.766	2.000	0.134	0.989
ID493356	493356	None	35.079	16.601	15.844	0	191	191	2	1	-10921639	203.143	198	158	255	4266	29.374	2.000	0.059	0.772
ID493355	493355	48	64.260	15.138	10.112	0	191	191	2	1	-10921639	208.333	215	136	255	4375	32.214	4.800	0.171	1.886
ID493360	493360	55	53.999	23.363	26.022	0	191	191	2	1	-10921639	183.333	170	130	255	3850	34.321	2.000	0.114	1.091
ID493367	493367	48	56.074	15.210	10.481	0	192	192	2	1	-10921639	199.667	204	130	255	4193	41.942	2.000	0.127	1.076
ID493371	493371	55	42.967	22.918	26.888	0	192	192	2	1	-10921639	171.571	170	124	238	3603	29.763	2.000	0.096	1.012
ID493370	493370	53	40.008	14.972	24.894	0	192	192	2	1	-10921639	184.476	175	124	255	3874	33.267	7.600	0.076	0.780
ID493369	493369	56	60.720	11.730	20.205	0	192	192	2	1	-10921639	205.571	209	136	255	4317	36.762	2.000	0.142	1.388
ID493368	493368	54	58.372	26.553	17.393	0	192	192	2	1	-10921639	179.190	187	96	255	3763	49.920	2.000	0.125	0.795
ID493373	493373	54	60.782	26.974	17.311	0	193	193	2	1	-10921639	177.286	175	113	255	3723	42.551	2.000	0.135	0.991
ID493372	493372	48	46.949	15.899	10.839	0	193	193	2	1	-10921639	203.095	204	153	255	4265	29.137	4.800	0.130	1.599
ID493390	493390	55	39.269	24.044	26.014	0	194	194	2	1	-10921639	164.190	164	107	232	3448	29.118	7.600	0.099	1.019
ID493389	493389	54	49.738	27.078	17.961	0	194	194	2	1	-10921639	181.762	181	136	243	3817	27.552	4.800	0.126	1.473
ID493388	493388	57	42.694	12.385	18.251	0	194	194	2	1	-10921639	184.476	192	96	232	3874	35.823	4.800	0.114	1.057
ID493387	493387	48	42.903	15.393	10.911	0	194	194	2	1	-10921639	173.762	181	119	226	3649	28.459	7.600	0.120	1.307
ID493382	493382	None	40.791	19.937	29.354	0	195	195	2	1	-10921639	148.286	153	62	198	3114	36.046	2.000	0.115	0.847
ID493381	493381	55	39.470	23.859	26.275	0	195	195	2	1	-10921639	157.429	158	124	232	3306	27.413	2.000	0.083	0.882
ID493380	493380	58	44.501	15.109	24.950	0	195	195	2	1	-10921639	191.857	187	141	255	4029	29.932	6.359	0.097	1.135
ID493379	493379	57	39.226	11.260	20.044	0	195	195	2	1	-10921639	176.381	181	96	238	3704	37.680	7.600	0.101	0.860
ID493378	493378	54	52.786	26.619	17.773	0	195	195	2	1	-10921639	173.476	181	102	232	3643	39.756	2.000	0.140	1.068
ID493377	493377	48	54.505	15.180	11.010	0	195	195	2	1	-10921639	193.762	204	130	255	4069	32.734	7.600	0.132	1.383
ID493391	493391	48	51.278	14.684	10.922	0	196	196	2	1	-10921639	212.571	215	141	255	4464	28.083	4.800	0.119	1.610
ID493394	493394	58	51.023	15.629	24.986	0	196	196	2	1	-10921639	198.619	192	147	255	4171	33.979	2.000	0.106	1.119
ID493393	493393	57	38.883	11.002	21.904	0	196	196	2	1	-10921639	175.619	181	102	232	3688	33.762	4.800	0.101	0.956
ID493392	493392	54	51.017	26.908	18.113	0	196	196	2	1	-10921639	161.619	158	102	221	3394	34.582	2.000	0.128	1.061
ID493383	493383	48	51.533	15.158	11.072	0	197	197	2	1	-10921639	219.143	221	164	255	4602	33.461	4.800	0.106	1.258
ID493386	493386	59	37.697	18.234	28.119	0	197	197	2	1	-10921639	168.381	170	119	221	3536	30.294	7.600	0.100	1.010
ID493385	493385	60	42.814	12.322	18.503	0	197	197	2	1	-10921639	190.048	192	102	232	3991	34.577	4.800	0.121	1.186
ID493384	493384	54	57.773	27.025	17.688	0	197	197	2	1	-10921639	169.667	170	96	249	3563	38.331	6.377	0.136	1.058
ID493407	493407	54	56.174	26.846	17.651	0	198	198	2	1	-10921639	175.857	175	113	255	3693	40.680	2.000	0.116	0.895
ID493406	493406	48	52.452	15.015	10.916	0	198	198	2	1	-10921639	225.333	226	175	255	4732	28.011	4.800	0.119	1.715
ID493410	493410	59	42.307	20.446	28.483	0	198	198	2	1	-10921639	177.762	181	119	226	3733	29.681	3.200	0.107	1.155
ID493409	493409	None	45.036	16.070	24.727	0	198	198	2	1	-10921639	182.190	181	119	255	3826	36.800	2.000	0.079	0.725
ID493408	493408	60	38.818	12.096	20.839	0	198	198	2	1	-10921639	176.048	175	119	249	3697	34.191	6.278	0.085	0.808
ID493375	493375	54	53.356	26.691	17.246	0	199	199	2	1	-10921639	183.476	187	113	255	3853	42.727	2.000	0.115	0.889
ID493374	493374	48	49.216	15.593	11.226	0	199	199	2	1	-10921639	206.238	215	153	255	4331	33.273	4.800	0.111	1.234
ID493376	493376	60	36.621	12.496	21.769	0	199	199	2	1	-10921639	166.714	164	113	255	3501	35.485	7.600	0.079	0.689
ID493399	493399	60	51.538	11.801	20.943	0	200	200	2	1	-10921639	197.190	198	136	255	4141	36.079	2.000	0.111	1.096
ID493398	493398	None	45.109	12.809	19.122	0	200	200	2	1	-10921639	208.476	215	147	255	4378	32.589	6.331	0.099	1.148
ID493397	493397	54	52.833	26.540	17.133	0	200	200	2	1	-10921639	182.905	192	107	249	3841	39.728	2.000	0.135	1.092
ID493396	493396	61	39.496	17.245	14.944	0	200	200	2	1	-10921639	207.238	215	153	255	4352	30.772	3.200	0.069	0.868
ID493395	493395	48	43.923	15.812	10.916	0	200	200	2	1	-10921639	196.905	204	147	243	4135	27.029	2.000	0.112	1.472
ID493405	493405	62	47.572	19.172	28.975	0	201	201	2	1	-10921639	159.476	164	96	215	3349	35.335	2.000	0.130	1.035
ID493404	493404	None	36.028	23.324	27.195	0	201	201	2	1	-10921639	152.619	153	113	221	3205	26.541	7.600	0.077	0.818
ID493403	493403	60	47.819	12.234	21.658	0	201	201	2	1	-10921639	190.810	187	130	255	4007	36.861	2.000	0.121	1.117
ID493402	493402	54	42.747	27.236	18.165	0	201	201	2	1	-10921639	161.381	164	107	209	3389	29.790	2.000	0.100	0.981
ID493401	493401	61	35.934	17.037	14.855	0	201	201	2	1	-10921639	213.000	226	141	249	4473	29.112	2.000	0.070	0.963
ID493400	493400	48	40.745	15.184	10.486	0	201	201	2	1	-10921639	179.667	181	124	238	3773	37.100	4.800	0.095	0.840
ID493415	493415	48	50.167	15.065	10.194	0	202	202	2	1	-10921639	186.667	187	119	255	3920	38.515	7.600	0.109	0.953
ID493418	493418	62	41.941	17.145	27.171	0	202	202	2	1	-10921639	171.905	170	113	255	3610	37.525	7.600	0.091	0.762
ID493417	493417	60	57.564	11.777	20.883	0	202	202	2	1	-10921639	198.476	198	136	255	4168	33.361	2.000	0.130	1.366
ID493416	493416	54	46.467	26.840	17.861	0	202	202	2	1	-10921639	168.667	181	102	209	3542	33.886	4.800	0.133	1.171
ID493414	493414	62	38.805	17.556	25.972	0	203	203	2	1	-10921639	185.524	187	107	249	3896	27.440	2.000	0.104	1.270
ID493413	493413	60	37.612	12.499	20.414	0	203	203	2	1	-10921639	186.524	198	113	232	3917	32.955	4.800	0.104	1.065
ID493412	493412	54	51.082	27.247	17.916	0	203	203	2	1	-10921639	177.143	181	119	238	3720	31.702	2.000	0.126	1.250
ID493411	493411	48	49.110	15.294	9.905	0	203	203	2	1	-10921639	192.762	192	141	255	4048	28.945	4.800	0.141	1.641
ID493419	493419	48	59.632	16.016	10.788	0	204	204	2	1	-10921639	209.143	204	153	255	4392	36.605	4.800	0.129	1.307
ID493421	493421	62	36.876	16.357	24.860	0	204	204	2	1	-10921639	184.095	175	136	243	3866	31.547	2.000	0.071	0.776
ID493420	493420	54	39.984	27.975	17.978	0	204	204	2	1	-10921639	151.048	147	102	209	3172	33.099	2.000	0.097	0.808
ID493423	493423	54	47.250	27.924	18.137	0	205	205	2	1	-10921639	160.429	164	90	238	3369	36.863	2.000	0.122	0.945
ID493422	493422	48	59.547	15.757	10.190	0	205	205	2	1	-10921639	193.048	192	147	255	4054	34.608	6.347	0.148	1.439
ID493428	493428	None	41.809	18.905	29.921	0	206	206	2	1	-10921639	135.667	136	96	192	2849	29.488	3.200	0.135	1.092
ID493427	493427	62	45.908	15.754	24.858	0	206	206	2	1	-10921639	179.714	175	119	255	3774	36.543	2.000	0.093	0.840
ID493426	493426	54	39.434	28.000	18.000	0	206	206	2	1	-10921639	153.571	158	90	209	3225	36.607	2.000	0.115	0.865
ID493425	493425	None	36.387	24.067	17.751	0	206	206	2	1	-10921639	179.952	175	136	255	3779	29.192	2.000	0.071	0.821
ID493424	493424	48	55.676	16.012	11.273	0	206	206	2	1	-10921639	202.952	204	130	255	4262	33.440	4.800	0.141	1.503
ID493431	493431	63	41.144	12.864	21.110	0	207	207	2	1	-10921639	202.238	198	153	243	4247	27.783	4.800	0.101	1.332
ID493430	493430	54	40.871	28.032	16.656	0	207	207	2	1	-10921639	150.810	158	102	198	3167	30.179	6.323	0.130	1.151
ID493429	493429	48	42.356	15.984	10.760	0	207	207	2	1	-10921639	204.524	209	153	255	4295	28.743	4.800	0.113	1.440
ID493432	493432	62	35.115	16.832	25.033	0	207	207	2	1	-10921639	178.143	170	124	238	3741	33.391	2.000	0.055	0.560
ID493449	493449	63	39.945	13.405	22.908	0	208	208	2	1	-10921639	171.857	164	136	221	3609	24.916	4.800	0.115	1.423
ID493448	493448	48	51.951	15.715	10.818	0	208	208	2	1	-10921639	213.667	209	170	255	4487	28.921	7.600	0.121	1.595
ID493435	493435	None	39.250	16.580	25.908	0	209	209	2	1	-10921639	168.857	164	124	238	3546	27.755	2.000	0.083	0.930
ID493434	493434	54	42.241	27.198	17.373	0	209	209	2	1	-10921639	155.429	158	96	209	3264	35.479	7.600	0.111	0.878
ID493433	493433	48	51.759	16.820	10.993	0	209	209	2	1	-10921639	198.571	198	136	255	4170	31.744	7.600	0.121	1.353
ID493447	493447	None	37.019	19.135	29.084	0	210	210	2	1	-10921639	134.143	141	85	187	2817	29.350	3.200	0.101	0.836
ID493446	493446	None	40.497	25.285	25.181	0	210	210	2	1	-10921639	159.381	158	130	215	3347	21.588	4.800	0.108	1.443
ID493445	493445	54	50.042	27.002	17.662	0	210	210	2	1	-10921639	158.810	158	107	221	3335	32.355	2.000	0.125	1.091
ID493444	493444	48	53.439	16.058	11.165	0	210	210	2	1	-10921639	186.095	187	141	255	3908	32.078	6.313	0.125	1.288
ID493439	493439	48	50.588	17.454	10.402	0	211	211	2	1	-10921639	185.619	209	102	238	3898	39.335	4.800	0.143	1.183
ID493440	493440	54	36.326	28.106	17.494	0	211	211	2	1	-10921639	142.143	136	79	204	2985	29.999	7.600	0.110	0.940
ID493438	493438	None	35.839	17.597	26.462	0	212	212	2	1	-10921639	179.524	175	141	226	3770	26.823	3.200	0.081	1.003
ID493437	493437	54	42.555	26.761	17.108	0	212	212	2	1	-10921639	153.238	158	79	204	3218	33.124	2.000	0.127	1.044
ID493436	493436	48	43.711	17.043	11.066	0	212	212	2	1	-10921639	177.857	187	130	255	3735	30.210	2.000	0.095	1.026
ID493450	493450	48	37.215	17.096	10.763	0	213	213	2	1	-10921639	174.762	181	130	232	3670	24.118	4.800	0.106	1.393
ID493443	493443	None	46.041	26.341	24.891	0	214	214	2	1	-10921639	144.524	136	90	232	3035	34.717	7.600	0.118	0.877
ID493442	493442	None	40.397	15.117	18.193	0	214	214	2	1	-10921639	184.476	187	124	255	3874	31.827	6.049	0.091	0.965
ID493441	493441	None	37.181	27.544	16.665	0	214	214	2	1	-10921639	124.333	107	79	175	2611	30.588	2.000	0.139	0.994
ID493451	493451	48	36.359	16.195	11.657	0	215	215	2	1	-10921639	177.333	170	136	221	3724	25.214	7.600	0.081	1.049
ID493452	493452	None	35.484	20.003	20.066	0	215	215	2	1	-10921639	173.190	175	130	238	3637	26.942	2.000	0.069	0.831
ID493454	493454	None	38.831	15.709	18.527	0	216	216	2	1	-10921639	179.429	175	119	255	3768	33.260	7.600	0.061	0.623
ID493453	493453	48	48.982	16.528	11.251	0	216	216	2	1	-10921639	170.762	164	102	249	3586	34.580	6.106	0.120	1.055
ID493455	493455	48	42.068	17.149	11.414	0	217	217	2	1	-10921639	150.000	153	73	215	3150	36.339	4.800	0.118	0.874
ID493458	493458	None	35.023	18.905	28.702	0	218	218	2	1	-10921639	138.810	141	79	187	2915	31.441	7.600	0.095	0.766
ID493457	493457	None	35.607	13.830	18.146	0	218	218	2	1	-10921639	182.667	192	136	221	3836	23.673	4.800	0.097	1.361
ID493456	493456	48	40.058	16.232	11.128	0	218	218	2	1	-10921639	146.190	153	90	187	3070	31.157	3.200	0.116	0.979
ID493465	493465	88	38.463	27.676	17.017	0	219	219	2	1	-10921639	128.190	130	68	192	2692	32.904	2.000	0.140	0.956
ID493464	493464	48	59.824	16.721	11.894	0	219	219	2	1	-10921639	191.333	187	136	255	4018	34.334	4.800	0.147	1.430
ID493462	493462	88	42.004	28.105	17.409	0	220	220	2	1	-10921639	128.667	124	73	181	2702	28.113	2.000	0.169	1.323
ID493461	493461	None	39.548	16.688	16.199	0	220	220	2	1	-10921639	193.095	192	141	226	4055	27.801	3.200	0.088	1.119
ID493463	493463	48	54.175	16.988	12.376	0	221	221	2	1	-10921639	171.095	153	102	238	3593	41.747	2.000	0.122	0.893
ID493459	493459	48	38.247	16.495	12.037	0	222	222	2	1	-10921639	164.810	164	113	215	3461	27.464	4.800	0.133	1.412
ID493460	493460	None	37.151	27.606	16.399	0	222	222	2	1	-10921639	113.905	113	51	204	2392	39.460	2.000	0.132	0.674
ID493471	493471	48	41.805	17.217	10.682	0	223	223	2	1	-10921639	152.476	158	90	187	3202	27.345	4.800	0.156	1.505
ID493472	493472	None	48.304	19.016	19.151	0	223	223	2	1	-10921639	183.810	175	124	255	3860	38.887	2.000	0.078	0.683
ID493475	493475	48	44.286	16.633	11.267	0	224	224	2	1	-10921639	146.476	141	96	215	3076	34.625	7.600	0.138	1.023
ID493466	493466	48	47.559	17.724	11.602	0	225	225	2	1	-10921639	158.333	158	113	221	3325	30.840	7.600	0.127	1.155
ID493467	493467	48	36.744	16.913	11.386	0	226	226	2	1	-10921639	141.286	141	85	209	2967	32.458	2.000	0.124	0.959
ID493470	493470	None	39.121	11.168	20.179	0	227	227	2	1	-10921639	113.333	119	51	175	2380	33.277	2.000	0.129	0.778
ID493469	493469	65	39.552	27.603	17.365	0	227	227	2	1	-10921639	125.190	136	68	175	2629	35.161	4.800	0.163	0.997
ID493468	493468	48	39.953	16.339	11.240	0	227	227	2	1	-10921639	138.571	141	68	209	2910	37.443	6.247	0.120	0.791
ID493474	493474	65	37.583	28.062	16.973	0	228	228	2	1	-10921639	107.381	107	62	175	2255	27.389	2.000	0.128	0.891
ID493473	493473	48	43.802	17.394	11.360	0	228	228	2	1	-10921639	129.429	130	68	204	2718	38.930	2.000	0.135	0.793
ID493477	493477	65	44.193	27.973	17.341	0	230	230	2	1	-10921639	114.714	124	68	175	2409	29.933	7.600	0.180	1.167
ID493476	493476	48	35.083	17.096	11.541	0	230	230	2	1	-10921639	151.857	153	119	204	3189	23.877	6.152	0.109	1.248
ID493479	493479	65	46.393	27.799	17.176	0	231	231	2	1	-10921639	122.524	130	56	175	2573	31.421	2.000	0.184	1.213
ID493478	493478	48	43.627	17.235	12.020	0	231	231	2	1	-10921639	161.524	158	102	221	3392	30.054	2.000	0.130	1.233
ID493481	493481	65	44.612	27.613	17.199	0	232	232	2	1	-10921639	124.667	136	45	192	2618	39.791	7.600	0.172	0.920
ID493482	493482	65	39.364	27.102	17.129	0	233	233	2	1	-10921639	127.190	124	73	175	2671	26.804	6.334	0.138	1.153
ID493480	493480	66	43.092	17.189	11.332	0	234	234	2	1	-10921639	145.762	153	85	198	3061	35.127	7.600	0.149	1.074
ID493486	493486	66	39.755	17.460	11.145	0	235	235	2	1	-10921639	131.048	136	73	187	2752	34.377	2.000	0.128	0.863
ID493483	493483	66	46.522	16.800	12.640	0	236	236	2	1	-10921639	171.429	170	124	221	3600	28.262	6.187	0.119	1.291
ID493485	493485	66	36.758	18.221	11.128	0	237	237	2	1	-10921639	137.190	147	79	187	2881	33.634	4.800	0.121	0.878
ID493484	493484	None	53.742	4.000	0.000	0	237	237	2	1	-10921639	82.143	85	42	141	1725	31.002	2.000	0.339	1.342
ID493489	493489	None	35.818	27.859	17.084	0	238	238	2	1	-10921639	124.952	130	85	181	2624	27.809	2.000	0.133	1.052
ID493488	493488	66	43.864	17.171	11.069	0	238	238	2	1	-10921639	125.476	130	62	204	2635	36.827	2.000	0.119	0.723
ID493487	493487	66	42.044	17.022	12.134	0	239	239	2	1	-10921639	152.429	147	90	221	3201	33.563	4.800	0.127	1.026
ID493490	493490	66	44.908	16.766	11.909	0	240	240	2	1	-10921639	150.048	153	96	204	3151	29.564	7.600	0.133	1.193
ID493492	493492	None	47.294	27.949	17.919	0	241	241	2	1	-10921639	116.429	107	56	221	2445	41.431	2.000	0.141	0.696
ID493494	493494	None	36.541	19.482	28.158	0	242	242	2	1	-10921639	139.143	141	90	198	2922	29.791	7.600	0.099	0.840
ID493493	493493	None	35.850	21.169	18.919	0	242	242	2	1	-10921639	181.286	175	153	215	3807	21.536	4.800	0.093	1.431
ID493498	493498	None	38.632	18.385	25.348	0	243	243	2	1	-10921639	168.048	164	107	215	3529	25.586	4.800	0.103	1.224
ID493497	493497	67	36.872	16.634	12.283	0	243	243	2	1	-10921639	133.524	130	62	192	2804	30.185	4.800	0.125	0.980
ID493496	493496	None	35.580	4.000	0.000	0	243	243	2	1	-10921639	72.095	73	36	119	1514	24.029	2.000	0.275	1.294
ID493495	493495	67	46.282	16.832	11.634	0	244	244	2	1	-10921639	143.190	136	90	221	3007	29.267	2.000	0.121	1.054
ID493491	493491	67	38.810	17.498	12.342	0	245	245	2	1	-10921639	153.190	153	79	209	3217	33.400	4.800	0.139	1.117
ID493499	493499	None	37.641	16.013	16.911	0	246	246	2	1	-10921639	176.952	175	130	255	3716	29.802	2.000	0.071	0.783
ID493502	493502	None	44.454	17.475	24.713	0	247	247	2	1	-10921639	172.905	175	113	226	3631	33.758	2.000	0.113	1.042
ID493501	493501	68	38.030	15.583	18.314	0	248	248	2	1	-10921639	165.714	164	119	238	3480	30.630	6.288	0.081	0.808
ID493500	493500	69	41.328	27.901	17.801	0	248	248	2	1	-10921639	124.905	119	85	187	2623	26.857	2.000	0.142	1.153
ID493503	493503	69	44.906	27.884	18.095	0	249	249	2	1	-10921639	118.619	119	56	198	2491	35.234	2.000	0.142	0.835
ID493504	493504	68	39.137	13.919	19.850	0	249	249	2	1	-10921639	163.429	170	124	215	3432	25.995	3.200	0.112	1.268
ID493513	493513	68	45.892	14.740	20.900	0	250	250	2	1	-10921639	176.381	175	130	255	3704	29.185	2.000	0.094	1.037
ID493512	493512	70	55.622	17.038	10.913	0	250	250	2	1	-10921639	133.810	130	68	238	2810	39.047	2.000	0.158	0.936
ID493506	493506	68	40.900	14.301	20.120	0	251	251	2	1	-10921639	171.810	170	107	243	3608	37.344	7.600	0.094	0.788
ID493505	493505	70	50.596	17.018	11.432	0	251	251	2	1	-10921639	136.476	141	56	204	2866	42.869	2.000	0.162	0.890
ID493507	493507	70	38.735	16.676	11.826	0	252	252	2	1	-10921639	145.381	147	79	198	3053	31.940	2.000	0.111	0.913
ID493508	493508	70	52.106	18.793	11.090	0	253	253	2	1	-10921639	140.762	147	51	204	2956	39.257	2.000	0.177	1.081
ID493511	493511	71	43.534	13.075	22.102	0	254	254	2	1	-10921639	154.905	158	90	209	3253	36.750	4.800	0.139	1.031
ID493510	493510	72	51.541	15.727	12.413	0	254	254	2	1	-10921639	154.619	158	85	226	3247	39.676	6.305	0.164	1.097
ID493509	493509	70	41.752	18.972	11.422	0	254	254	2	1	-10921639	132.905	147	56	198	2791	43.754	2.000	0.141	0.752
ID493526	493526	None	36.104	21.862	21.741	0	255	255	2	1	-10921639	163.143	170	124	215	3426	25.431	7.600	0.097	1.132
ID493525	493525	71	38.890	13.202	21.248	0	255	255	2	1	-10921639	152.286	147	102	187	3198	29.338	7.600	0.131	1.206
ID493524	493524	73	38.735	27.480	17.624	0	255	255	2	1	-10921639	123.524	119	85	181	2594	25.614	6.118	0.126	1.078
ID493523	493523	72	54.251	16.806	11.772	0	255	255	2	1	-10921639	155.095	158	102	198	3257	27.326	4.800	0.189	1.805
ID493517	493517	71	35.749	14.878	20.729	0	256	256	2	1	-10921639	180.143	175	141	243	3783	28.155	5.961	0.081	0.958
ID493516	493516	73	37.831	28.307	17.943	0	256	256	2	1	-10921639	126.238	124	62	181	2651	29.776	4.800	0.148	1.095
ID493515	493515	None	36.310	21.870	13.636	0	256	256	2	1	-10921639	150.810	153	85	198	3167	31.261	2.000	0.099	0.870
ID493514	493514	72	48.056	16.838	11.321	0	256	256	2	1	-10921639	139.000	136	73	204	2919	38.112	2.000	0.158	0.995
ID493522	493522	71	44.878	13.881	20.903	0	257	257	2	1	-10921639	176.429	175	136	232	3705	28.479	2.000	0.111	1.233
ID493521	493521	73	53.569	28.005	18.173	0	257	257	2	1	-10921639	120.810	107	56	209	2537	38.839	2.000	0.168	0.894
ID493520	493520	72	43.045	16.694	11.587	0	257	257	2	1	-10921639	146.524	141	85	215	3077	30.901	2.000	0.106	0.912
ID493519	493519	73	47.566	27.981	18.167	0	258	258	2	1	-10921639	121.524	124	68	181	2552	33.738	3.200	0.162	1.002
ID493518	493518	72	46.059	15.982	12.163	0	258	258	2	1	-10921639	136.143	141	68	192	2859	36.016	2.000	0.154	1.010
ID493527	493527	None	35.731	0.000	0.000	0	259	259	2	1	-10921639	61.667	62	32	130	1295	27.176	2.000	0.292	1.026
ID493530	493530	None	37.979	12.920	20.034	0	259	259	2	1	-10921639	173.810	192	102	232	3650	36.123	6.332	0.101	0.883
ID493529	493529	73	52.887	27.759	18.231	0	259	259	2	1	-10921639	129.238	130	68	215	2714	40.338	2.000	0.162	0.895
ID493528	493528	72	40.826	15.910	13.032	0	259	259	2	1	-10921639	161.000	170	90	215	3381	32.567	4.800	0.114	1.008
ID493531	493531	73	50.918	27.705	17.998	0	260	260	2	1	-10921639	131.952	130	79	204	2771	35.326	7.600	0.174	1.107
ID493533	493533	74	36.847	12.474	21.564	0	261	261	2	1	-10921639	139.714	147	68	198	2934	40.911	6.339	0.113	0.691
ID493532	493532	None	40.540	15.577	16.096	0	261	261	2	1	-10921639	173.429	175	124	226	3642	26.460	2.000	0.089	1.070
ID493548	493548	None	43.344	16.295	25.730	0	262	262	2	1	-10921639	154.381	147	90	204	3242	38.674	7.600	0.121	0.860
ID493547	493547	None	49.276	23.088	20.922	0	262	262	2	1	-10921639	191.238	192	147	249	4016	28.522	4.800	0.118	1.414
ID493546	493546	74	40.857	13.016	20.522	0	262	262	2	1	-10921639	175.381	170	102	226	3683	36.006	4.800	0.115	1.001
ID493545	493545	None	52.176	27.888	17.648	0	262	262	2	1	-10921639	143.000	136	96	215	3003	32.752	2.000	0.148	1.125
ID493544	493544	75	36.817	16.147	11.917	0	262	262	2	1	-10921639	137.000	141	79	187	2877	29.563	2.000	0.103	0.869
ID493538	493538	74	49.646	14.982	19.630	0	263	263	2	1	-10921639	211.524	209	153	255	4442	28.916	4.800	0.125	1.621
ID493537	493537	75	55.924	16.200	11.972	0	263	263	2	1	-10921639	151.857	153	68	226	3189	38.640	2.000	0.152	1.040
ID493536	493536	None	37.190	0.000	0.000	0	263	263	2	1	-10921639	72.048	73	32	124	1513	31.441	3.200	0.281	1.006
ID493535	493535	76	36.615	27.173	17.398	0	264	264	2	1	-10921639	131.571	136	68	198	2763	35.342	2.000	0.087	0.599
ID493534	493534	75	44.207	16.388	11.623	0	264	264	2	1	-10921639	147.333	147	90	215	3094	36.697	4.800	0.136	0.959
ID493550	493550	76	40.458	27.683	17.874	0	265	265	2	1	-10921639	131.190	136	85	198	2755	28.968	2.000	0.131	1.052
ID493549	493549	75	44.312	16.880	11.921	0	265	265	2	1	-10921639	159.667	158	113	215	3353	31.150	4.800	0.142	1.271
ID493551	493551	75	57.425	16.910	11.686	0	266	266	2	1	-10921639	180.714	181	130	232	3795	28.020	4.800	0.165	1.830
ID493553	493553	77	36.561	12.190	21.861	0	266	266	2	1	-10921639	139.714	130	62	198	2934	40.948	2.000	0.104	0.641
ID493552	493552	76	42.423	27.369	17.943	0	266	266	2	1	-10921639	143.476	147	96	187	3013	29.792	2.000	0.127	1.087
ID493543	493543	78	41.047	16.622	26.166	0	267	267	2	1	-10921639	170.429	181	107	209	3579	29.405	4.800	0.128	1.313
ID493542	493542	77	40.452	12.927	21.700	0	267	267	2	1	-10921639	171.571	170	102	221	3603	36.574	4.800	0.118	0.989
ID493541	493541	76	35.442	28.093	17.391	0	267	267	2	1	-10921639	133.286	130	73	181	2799	29.140	2.000	0.108	0.891
ID493540	493540	75	68.390	16.704	11.464	0	267	267	2	1	-10921639	175.048	175	85	255	3676	49.983	4.800	0.194	1.138
ID493539	493539	None	36.799	5.000	0.000	0	267	267	2	1	-10921639	55.857	56	21	119	1173	28.320	2.000	0.276	0.853
ID493557	493557	78	35.990	18.561	27.280	0	268	268	2	1	-10921639	153.714	158	102	238	3228	32.868	7.600	0.089	0.764
ID493556	493556	77	58.013	13.661	20.160	0	268	268	2	1	-10921639	207.524	209	136	255	4358	35.200	2.000	0.118	1.240
ID493555	493555	76	45.106	28.358	17.295	0	268	268	2	1	-10921639	144.762	141	90	192	3040	31.130	4.800	0.159	1.275
ID493554	493554	75	54.641	16.578	11.058	0	268	268	2	1	-10921639	170.714	164	90	238	3585	36.236	4.800	0.162	1.314
ID493559	493559	75	70.338	16.707	10.888	0	269	269	2	1	-10921639	184.571	187	130	255	3876	41.750	2.000	0.173	1.301
ID493558	493558	79	45.454	4.000	0.000	0	269	269	2	1	-10921639	65.857	56	32	175	1383	35.904	2.000	0.280	0.803
ID493561	493561	77	47.939	13.104	19.400	0	269	269	2	1	-10921639	171.238	175	113	249	3596	35.669	2.000	0.110	0.949
ID493560	493560	76	53.271	27.953	17.760	0	269	269	2	1	-10921639	148.905	147	96	226	3127	32.564	4.800	0.163	1.281
ID493571	493571	79	35.030	3.000	0.000	0	270	270	2	1	-10921639	63.952	62	26	124	1343	28.595	2.000	0.235	0.851
ID493573	493573	76	39.036	28.294	17.878	0	270	270	2	1	-10921639	134.571	136	85	192	2826	27.716	3.200	0.113	0.988
ID493572	493572	75	46.633	16.604	10.638	0	270	270	2	1	-10921639	179.667	181	102	232	3773	35.720	4.800	0.145	1.274
ID493567	493567	76	46.193	27.937	18.028	0	271	271	2	1	-10921639	137.381	153	85	192	2885	35.056	2.000	0.125	0.871
ID493566	493566	75	56.730	16.882	10.954	0	271	271	2	1	-10921639	161.667	153	102	243	3395	39.568	2.000	0.150	1.068
ID493570	493570	80	43.053	16.963	27.079	0	271	271	2	1	-10921639	139.000	136	73	221	2919	38.575	2.000	0.119	0.769
ID493569	493569	None	45.728	26.238	24.325	0	271	271	2	1	-10921639	163.762	164	113	232	3439	31.402	7.600	0.106	1.003
ID493568	493568	77	39.984	13.059	19.759	0	271	271	2	1	-10921639	175.619	181	113	232	3688	28.540	4.800	0.123	1.345
ID493583	493583	80	38.895	16.295	25.690	0	272	272	2	1	-10921639	150.857	158	73	209	3168	38.638	7.600	0.106	0.746
ID493582	493582	77	51.715	12.582	20.466	0	272	272	2	1	-10921639	185.857	192	119	232	3903	35.618	4.800	0.141	1.286
ID493581	493581	None	35.783	20.932	15.583	0	272	272	2	1	-10921639	175.095	175	124	243	3677	30.363	2.000	0.057	0.625
ID493580	493580	75	58.873	17.212	10.137	0	272	272	2	1	-10921639	164.810	164	113	226	3461	35.869	4.800	0.191	1.472
ID493579	493579	79	40.674	4.000	0.000	0	272	272	2	1	-10921639	73.524	79	32	124	1544	28.813	2.000	0.275	1.101
ID493575	493575	75	46.850	17.723	9.745	0	273	273	2	1	-10921639	158.524	164	113	232	3329	31.529	4.800	0.121	1.084
ID493574	493574	79	37.047	3.000	0.000	0	273	273	2	1	-10921639	65.952	68	26	124	1385	26.891	2.000	0.249	0.977
ID493578	493578	80	60.768	16.899	25.343	0	273	273	2	1	-10921639	199.381	204	119	255	4187	42.051	3.200	0.132	1.109
ID493577	493577	77	52.198	12.670	19.980	0	273	273	2	1	-10921639	187.238	187	119	249	3932	32.653	2.000	0.120	1.231
ID493576	493576	76	36.675	28.202	18.588	0	273	273	2	1	-10921639	144.476	153	96	192	3034	25.868	2.000	0.092	0.944
ID493565	493565	80	50.981	17.819	26.053	0	274	274	2	1	-10921639	187.000	198	107	238	3927	36.710	7.600	0.129	1.161
ID493564	493564	77	45.500	12.913	20.216	0	274	274	2	1	-10921639	193.333	198	107	243	4060	36.028	6.183	0.113	1.087
ID493563	493563	76	35.605	27.422	18.315	0	274	274	2	1	-10921639	152.619	147	107	232	3205	32.341	2.000	0.058	0.522
ID493562	493562	75	39.043	16.818	10.525	0	274	274	2	1	-10921639	185.000	192	119	232	3885	24.033	6.304	0.100	1.401
ID493599	493599	77	47.131	12.960	19.698	0	275	275	2	1	-10921639	192.000	198	124	243	4032	32.611	6.340	0.127	1.325
ID493598	493598	76	47.001	28.729	18.301	0	275	275	2	1	-10921639	138.857	141	73	192	2916	38.201	3.200	0.157	0.986
ID493597	493597	75	51.558	17.642	10.428	0	275	275	2	1	-10921639	174.000	181	102	232	3654	34.736	2.000	0.142	1.249
ID493600	493600	None	38.696	20.198	22.341	0	275	275	2	1	-10921639	214.095	209	175	249	4496	25.636	2.000	0.072	1.126
ID493591	493591	75	48.213	17.803	10.254	0	276	276	2	1	-10921639	165.952	175	107	243	3485	39.658	6.129	0.105	0.796
ID493596	493596	80	56.869	17.283	26.602	0	276	276	2	1	-10921639	179.190	187	90	249	3763	51.458	2.000	0.141	0.863
ID493595	493595	82	37.495	26.891	25.734	0	276	276	2	1	-10921639	136.238	141	73	192	2861	32.365	2.000	0.112	0.846
ID493594	493594	77	47.193	12.701	19.156	0	276	276	2	1	-10921639	194.810	198	136	255	4091	35.686	7.600	0.100	0.992
ID493593	493593	76	39.972	28.454	18.428	0	276	276	2	1	-10921639	154.333	153	96	204	3241	29.200	4.800	0.128	1.199
ID493592	493592	None	49.471	16.052	12.293	0	276	276	2	1	-10921639	188.476	198	119	255	3958	39.797	7.600	0.121	1.021
ID493590	493590	81	40.414	22.561	27.693	0	277	277	2	1	-10921639	159.905	164	62	215	3358	41.239	6.262	0.097	0.686
ID493589	493589	82	36.325	26.649	25.928	0	277	277	2	1	-10921639	153.095	158	96	198	3215	30.153	6.377	0.123	1.109
ID493588	493588	80	42.094	16.980	25.867	0	277	277	2	1	-10921639	190.048	192	124	249	3991	37.795	7.600	0.079	0.735
ID493587	493587	None	35.940	12.128	22.095	0	277	277	2	1	-10921639	187.429	192	107	255	3936	40.479	4.800	0.088	0.751
ID493586	493586	77	39.226	11.901	19.393	0	277	277	2	1	-10921639	191.000	198	113	243	4011	37.634	4.800	0.098	0.902
ID493585	493585	76	38.563	28.173	18.083	0	277	277	2	1	-10921639	150.000	158	96	187	3150	29.232	2.000	0.101	0.940
ID493584	493584	75	44.494	17.114	11.113	0	277	277	2	1	-10921639	168.857	164	124	238	3546	31.764	6.321	0.119	1.133
ID493607	493607	81	36.215	21.983	27.951	0	278	278	2	1	-10921639	151.476	158	79	187	3181	32.451	4.800	0.122	1.017
ID493606	493606	80	50.906	17.867	26.578	0	278	278	2	1	-10921639	168.714	170	90	238	3543	43.884	2.000	0.123	0.839
ID493605	493605	77	46.956	12.327	20.008	0	278	278	2	1	-10921639	178.333	181	113	243	3745	36.494	4.800	0.146	1.247
ID493604	493604	80	60.526	17.224	26.027	0	279	279	2	1	-10921639	178.381	175	113	255	3746	44.620	2.000	0.140	0.981
ID493603	493603	77	42.637	12.741	19.849	0	279	279	2	1	-10921639	173.619	164	119	226	3646	27.117	4.800	0.129	1.460
ID493602	493602	76	35.408	28.707	17.942	0	279	279	2	1	-10921639	139.190	136	96	181	2923	29.067	6.097	0.129	1.096
ID493601	493601	75	51.644	16.360	11.144	0	279	279	2	1	-10921639	162.905	175	85	243	3421	45.532	4.800	0.141	0.885
ID493620	493620	None	43.464	20.861	28.730	0	280	280	2	1	-10921639	143.190	153	56	209	3007	47.957	2.000	0.127	0.673
ID493619	493619	83	47.429	26.620	25.872	0	280	280	2	1	-10921639	147.000	153	62	209	3087	41.271	6.051	0.149	0.923
ID493618	493618	80	53.275	17.155	25.707	0	280	280	2	1	-10921639	190.095	192	107	255	3992	41.851	4.800	0.123	0.994
ID493617	493617	77	39.036	12.445	20.507	0	280	280	2	1	-10921639	173.000	187	90	238	3633	38.555	4.800	0.133	1.050
ID493616	493616	76	40.125	28.028	18.790	0	280	280	2	1	-10921639	151.857	147	85	238	3189	32.495	2.000	0.089	0.760
ID493615	493615	84	38.999	22.392	19.194	0	280	280	2	1	-10921639	218.571	221	170	255	4590	26.197	2.000	0.074	1.151
ID493614	493614	75	62.141	17.046	11.019	0	280	280	2	1	-10921639	186.000	187	113	249	3906	36.082	2.000	0.160	1.423
ID493613	493613	80	49.333	17.874	27.197	0	281	281	2	1	-10921639	181.238	181	124	232	3806	29.457	2.000	0.119	1.309
ID493612	493612	83	42.584	27.633	26.018	0	281	281	2	1	-10921639	141.095	141	68	204	2963	39.297	2.000	0.135	0.856
ID493611	493611	77	52.127	12.446	20.654	0	281	281	2	1	-10921639	183.476	198	85	255	3853	45.729	4.800	0.142	0.999
ID493610	493610	84	44.498	22.987	18.334	0	281	281	2	1	-10921639	208.952	209	141	255	4388	34.643	2.000	0.090	1.001
ID493609	493609	None	38.494	15.916	16.255	0	281	281	2	1	-10921639	210.476	209	153	255	4420	27.495	4.800	0.083	1.179
ID493608	493608	75	46.392	16.058	11.062	0	281	281	2	1	-10921639	174.952	175	119	238	3674	29.413	4.800	0.138	1.440
ID493623	493623	None	50.855	27.741	18.687	0	282	282	2	1	-10921639	164.571	164	79	249	3456	43.391	2.000	0.112	0.762
ID493622	493622	84	40.561	22.063	17.438	0	282	282	2	1	-10921639	212.048	215	124	255	4453	31.030	4.800	0.101	1.258
ID493621	493621	75	47.901	16.166	10.432	0	282	282	2	1	-10921639	155.667	147	96	221	3269	40.278	6.339	0.129	0.880
ID493626	493626	85	35.556	20.989	28.422	0	282	282	2	1	-10921639	166.000	170	96	249	3486	37.570	4.800	0.085	0.689
ID493625	493625	80	48.645	18.131	26.939	0	282	282	2	1	-10921639	180.190	187	107	249	3784	36.715	4.800	0.117	1.030
ID493624	493624	77	55.964	12.835	20.224	0	282	282	2	1	-10921639	216.857	226	147	255	4554	31.325	4.800	0.145	1.754
ID493638	493638	85	36.708	22.001	27.806	0	283	283	2	1	-10921639	174.619	187	102	238	3667	33.926	6.328	0.128	1.168
ID493637	493637	80	42.799	18.477	27.119	0	283	283	2	1	-10921639	184.095	187	119	255	3866	35.502	4.800	0.107	1.004
ID493636	493636	83	35.096	26.972	25.348	0	283	283	2	1	-10921639	137.238	136	79	187	2882	30.279	2.000	0.106	0.867
ID493635	493635	77	40.273	11.253	21.049	0	283	283	2	1	-10921639	153.476	164	68	232	3223	44.578	7.600	0.115	0.712
ID493634	493634	84	42.649	22.937	19.266	0	283	283	2	1	-10921639	189.381	192	130	238	3977	31.954	2.000	0.084	0.916
ID493633	493633	86	37.820	13.534	18.576	0	283	283	2	1	-10921639	198.857	198	164	243	4176	22.486	7.600	0.072	1.195
ID493632	493632	75	36.692	16.780	11.504	0	283	283	2	1	-10921639	183.762	181	130	238	3859	24.570	6.034	0.093	1.269
ID493669	493669	80	43.523	17.751	26.683	0	284	284	2	1	-10921639	175.333	181	102	238	3682	34.680	7.600	0.104	0.955
ID493668	493668	83	40.667	26.608	26.094	0	284	284	2	1	-10921639	150.714	164	79	198	3165	36.975	6.207	0.122	0.884
ID493667	493667	87	36.292	28.769	18.925	0	284	284	2	1	-10921639	150.000	153	96	221	3150	32.404	2.000	0.107	0.897
ID493666	493666	84	40.716	22.814	19.054	0	284	284	2	1	-10921639	225.000	226	175	255	4725	28.029	6.309	0.089	1.319
ID493665	493665	86	55.758	13.291	18.852	0	284	284	2	1	-10921639	203.810	215	119	255	4280	43.774	7.600	0.119	0.987
ID493664	493664	75	56.679	16.695	11.255	0	284	284	2	1	-10921639	196.190	198	136	255	4120	33.212	6.258	0.151	1.551
ID493639	493639	75	60.970	16.601	11.243	0	285	285	2	1	-10921639	211.810	209	153	255	4448	29.306	4.800	0.178	2.187
ID493644	493644	83	40.008	25.896	26.824	0	285	285	2	1	-10921639	157.190	158	79	232	3301	33.842	4.800	0.142	1.159
ID493643	493643	80	39.888	18.005	27.101	0	285	285	2	1	-10921639	167.429	175	102	209	3516	30.620	7.600	0.103	1.024
ID493642	493642	87	50.197	26.074	18.530	0	285	285	2	1	-10921639	204.762	198	147	255	4300	32.345	6.366	0.110	1.256
ID493641	493641	86	49.280	13.335	19.204	0	285	285	2	1	-10921639	217.571	232	119	255	4569	42.346	4.800	0.124	1.133
ID493640	493640	84	42.580	22.353	17.889	0	285	285	2	1	-10921639	223.095	226	175	255	4685	24.478	4.800	0.094	1.567
ID493647	493647	87	51.235	25.556	18.451	0	286	286	2	1	-10921639	198.905	192	119	255	4177	43.144	4.800	0.121	0.995
ID493646	493646	86	43.806	13.696	18.892	0	286	286	2	1	-10921639	200.143	198	153	255	4203	27.335	7.600	0.097	1.292
ID493645	493645	75	71.862	16.227	11.103	0	286	286	2	1	-10921639	189.667	204	107	255	3983	47.685	4.800	0.187	1.252
ID493650	493650	83	38.979	25.150	26.299	0	286	286	2	1	-10921639	182.952	187	130	238	3842	31.990	4.800	0.106	1.099
ID493649	493649	80	36.469	17.061	25.841	0	286	286	2	1	-10921639	165.095	164	96	226	3467	34.163	2.000	0.082	0.732
ID493648	493648	None	45.688	11.990	21.119	0	286	286	2	1	-10921639	171.286	187	85	255	3597	46.239	4.800	0.137	0.892
ID493651	493651	75	68.246	16.762	11.293	0	287	287	2	1	-10921639	202.667	198	136	255	4256	39.939	6.383	0.177	1.528
ID493653	493653	86	35.704	13.543	19.098	0	287	287	2	1	-10921639	205.810	209	136	243	4322	24.543	4.800	0.085	1.320
ID493652	493652	87	41.926	27.665	18.070	0	287	287	2	1	-10921639	159.952	158	107	221	3359	33.577	4.800	0.141	1.181
ID493631	493631	None	41.233	21.017	28.604	0	288	288	2	1	-10921639	144.000	153	56	209	3024	46.589	2.000	0.103	0.576
ID493630	493630	83	41.945	25.184	26.113	0	288	288	2	1	-10921639	193.095	192	130	232	4055	26.833	4.800	0.107	1.391
ID493629	493629	None	43.238	23.785	17.643	0	288	288	2	1	-10921639	222.905	232	153	255	4681	32.397	4.800	0.096	1.209
ID493628	493628	86	38.089	14.317	17.306	0	288	288	2	1	-10921639	198.286	204	119	255	4164	39.929	6.065	0.092	0.835
ID493627	493627	75	53.483	16.700	11.136	0	288	288	2	1	-10921639	200.905	209	136	255	4219	36.422	6.326	0.130	1.272
ID493655	493655	86	43.911	13.816	16.513	0	289	289	2	1	-10921639	197.238	198	130	255	4142	35.098	7.600	0.098	1.001
ID493654	493654	75	62.939	16.206	11.266	0	289	289	2	1	-10921639	184.762	198	96	255	3880	44.969	2.000	0.166	1.169
ID493657	493657	83	39.615	26.090	25.771	0	289	289	2	1	-10921639	178.048	181	119	232	3739	35.146	2.000	0.094	0.870
ID493656	493656	87	37.882	28.844	17.923	0	289	289	2	1	-10921639	150.857	147	90	215	3168	36.972	4.800	0.102	0.755
ID493663	493663	89	44.505	21.682	28.407	0	290	290	2	1	-10921639	158.524	158	90	215	3329	34.196	2.000	0.129	1.057
ID493662	493662	None	43.439	15.900	24.923	0	290	290	2	1	-10921639	183.381	181	102	255	3851	36.563	7.600	0.082	0.757
ID493661	493661	87	42.094	28.065	17.346	0	290	290	2	1	-10921639	159.429	153	113	221	3348	29.839	4.800	0.149	1.384
ID493660	493660	None	42.081	21.058	16.968	0	290	290	2	1	-10921639	199.381	204	141	255	4187	28.663	7.600	0.090	1.149
ID493659	493659	86	47.998	14.245	17.146	0	290	290	2	1	-10921639	187.095	192	96	249	3929	39.610	4.800	0.122	1.027
ID493658	493658	75	59.925	17.002	11.092	0	290	290	2	1	-10921639	177.286	187	113	255	3723	38.663	2.000	0.144	1.151
ID493671	493671	86	46.446	14.155	17.383	0	291	291	2	1	-10921639	191.000	187	119	255	4011	39.028	2.000	0.103	0.912
ID493670	493670	75	61.725	17.918	10.311	0	291	291	2	1	-10921639	189.571	187	113	255	3981	40.828	4.800	0.153	1.232
ID493674	493674	89	43.756	21.084	28.761	0	291	291	2	1	-10921639	139.095	147	56	209	2921	45.491	2.000	0.124	0.675
ID493673	493673	None	41.607	12.469	21.209	0	291	291	2	1	-10921639	164.095	175	85	232	3446	45.747	2.000	0.104	0.674
ID493672	493672	87	42.253	28.015	18.316	0	291	291	2	1	-10921639	171.286	181	119	232	3597	28.933	6.314	0.129	1.356
ID493679	493679	89	43.389	21.599	28.914	0	292	292	2	1	-10921639	143.286	147	79	209	3009	37.978	2.000	0.123	0.827
ID493678	493678	90	38.473	17.190	23.487	0	292	292	2	1	-10921639	201.286	198	153	255	4227	29.375	2.000	0.062	0.802
ID493677	493677	86	54.429	13.380	18.963	0	292	292	2	1	-10921639	215.048	232	136	255	4516	43.582	6.343	0.137	1.190
ID493676	493676	87	59.099	27.984	18.249	0	292	292	2	1	-10921639	177.476	175	113	255	3727	38.435	2.000	0.144	1.165
ID493675	493675	75	63.157	16.858	10.718	0	292	292	2	1	-10921639	196.143	192	141	255	4119	34.301	4.800	0.161	1.582
ID493683	493683	90	46.523	17.603	25.101	0	293	293	2	1	-10921639	205.095	204	153	255	4307	26.079	4.800	0.117	1.641
ID493682	493682	87	49.142	27.913	18.642	0	293	293	2	1	-10921639	160.143	158	90	243	3363	40.294	2.000	0.110	0.790
ID493681	493681	86	45.758	14.339	16.421	0	293	293	2	1	-10921639	187.476	204	85	255	3937	45.111	4.800	0.119	0.883
ID493680	493680	75	58.401	16.656	10.352	0	293	293	2	1	-10921639	178.333	181	119	255	3745	35.955	4.800	0.185	1.548
ID493687	493687	89	37.452	22.613	28.308	0	294	294	2	1	-10921639	161.095	164	102	204	3383	26.372	4.800	0.123	1.338
ID493686	493686	None	36.070	26.092	24.017	0	294	294	2	1	-10921639	172.286	170	124	243	3618	30.052	7.600	0.069	0.744
ID493685	493685	91	48.264	12.567	20.102	0	294	294	2	1	-10921639	211.524	209	164	255	4442	24.977	4.800	0.118	1.790
ID493684	493684	75	59.212	16.276	10.858	0	294	294	2	1	-10921639	194.810	204	107	255	4091	38.984	4.800	0.167	1.430
ID493695	493695	91	41.490	12.492	21.625	0	295	295	2	1	-10921639	165.619	164	90	255	3478	40.610	3.200	0.120	0.875
ID493694	493694	None	44.443	27.949	18.521	0	295	295	2	1	-10921639	167.619	164	102	226	3520	37.149	3.200	0.117	0.948
ID493693	493693	75	58.541	16.164	11.347	0	295	295	2	1	-10921639	186.667	198	107	255	3920	49.158	2.000	0.137	0.918
ID493697	493697	89	38.180	24.215	26.632	0	295	295	2	1	-10921639	173.524	181	113	226	3644	34.639	4.800	0.088	0.808
ID493696	493696	None	46.640	17.632	26.500	0	295	295	2	1	-10921639	196.429	198	130	255	4125	34.833	7.600	0.103	1.052
ID493701	493701	92	36.993	21.287	28.526	0	296	296	2	1	-10921639	127.810	130	56	192	2684	48.259	7.600	0.104	0.500
ID493700	493700	91	44.456	12.630	20.113	0	296	296	2	1	-10921639	195.143	198	153	255	4098	27.314	7.600	0.096	1.249
ID493699	493699	None	42.617	15.825	14.810	0	296	296	2	1	-10921639	220.381	221	175	255	4628	24.721	4.800	0.093	1.521
ID493698	493698	75	66.675	16.703	10.257	0	296	296	2	1	-10921639	207.000	215	130	255	4347	41.363	4.800	0.174	1.482
ID493692	493692	92	40.259	22.753	27.413	0	297	297	2	1	-10921639	174.810	181	119	226	3671	28.145	2.000	0.086	0.987
ID493691	493691	97	36.093	26.769	26.002	0	297	297	2	1	-10921639	132.714	136	73	204	2787	39.520	2.000	0.085	0.529
ID493690	493690	None	36.777	23.698	18.838	0	297	297	2	1	-10921639	202.333	192	158	255	4249	26.845	6.269	0.077	1.079
ID493689	493689	91	43.694	12.927	19.094	0	297	297	2	1	-10921639	202.333	204	158	255	4249	27.836	6.023	0.107	1.409
ID493688	493688	75	68.116	16.966	10.428	0	297	297	2	1	-10921639	201.857	221	96	255	4239	50.970	4.800	0.164	1.116
ID493703	493703	91	37.847	12.808	20.761	0	298	298	2	1	-10921639	201.333	209	130	249	4228	30.385	7.600	0.082	1.002
ID493702	493702	75	61.036	17.132	10.213	0	298	298	2	1	-10921639	201.000	204	107	255	4221	46.445	4.800	0.144	1.091
ID493706	493706	None	43.821	21.125	28.746	0	298	298	2	1	-10921639	150.476	158	68	226	3160	50.562	7.600	0.111	0.595
ID493705	493705	92	41.953	23.040	27.903	0	298	298	2	1	-10921639	178.857	181	113	238	3756	38.092	6.138	0.105	0.893
ID493704	493704	97	42.378	26.547	26.283	0	298	298	2	1	-10921639	163.000	164	85	255	3423	42.645	2.000	0.108	0.748
ID493711	493711	92	55.130	22.691	27.848	0	299	299	2	1	-10921639	188.238	187	113	255	3953	41.547	4.800	0.159	1.246
ID493710	493710	93	38.029	16.556	24.714	0	299	299	2	1	-10921639	201.143	204	136	255	4224	35.050	7.600	0.087	0.922
ID493709	493709	91	41.608	12.396	21.082	0	299	299	2	1	-10921639	178.524	181	102	255	3749	36.880	7.600	0.123	1.059
ID493708	493708	94	40.590	27.222	19.704	0	299	299	2	1	-10921639	197.476	198	136	243	4147	26.472	4.800	0.094	1.284
ID493707	493707	75	67.412	17.410	10.354	0	299	299	2	1	-10921639	205.381	221	102	255	4313	53.785	4.800	0.171	1.115
ID493719	493719	93	36.548	17.676	23.390	0	300	300	2	1	-10921639	206.333	209	130	255	4333	32.711	2.000	0.064	0.753
ID493718	493718	91	55.711	12.406	20.417	0	300	300	2	1	-10921639	207.190	215	119	255	4351	44.217	4.800	0.141	1.155
ID493717	493717	94	39.323	27.169	19.038	0	300	300	2	1	-10921639	191.048	204	119	238	4012	33.977	2.000	0.079	0.826
ID493716	493716	75	62.439	17.316	10.477	0	300	300	2	1	-10921639	195.095	198	90	255	4097	54.311	4.800	0.154	0.961
ID493721	493721	92	47.505	23.850	27.099	0	300	300	2	1	-10921639	201.714	198	158	255	4236	29.277	7.600	0.116	1.433
ID493720	493720	None	46.570	25.720	25.161	0	300	300	2	1	-10921639	201.762	209	136	255	4237	33.124	5.992	0.104	1.151
ID493726	493726	92	51.590	23.784	26.856	0	301	301	2	1	-10921639	175.143	175	113	255	3678	37.384	2.000	0.124	1.033
ID493725	493725	None	37.364	17.689	26.901	0	301	301	2	1	-10921639	156.095	170	79	204	3278	37.612	2.000	0.087	0.663
ID493724	493724	91	36.796	12.789	20.987	0	301	301	2	1	-10921639	200.619	198	147	255	4213	26.936	6.373	0.092	1.259
ID493723	493723	94	36.149	26.570	18.934	0	301	301	2	1	-10921639	171.667	181	113	232	3605	40.938	2.000	0.082	0.636
ID493722	493722	75	52.227	16.873	10.453	0	301	301	2	1	-10921639	196.333	198	119	255	4123	40.515	4.800	0.128	1.098
ID493727	493727	75	46.619	16.297	10.671	0	302	302	2	1	-10921639	191.762	198	113	249	4027	36.925	2.000	0.107	1.001
ID493730	493730	95	45.382	20.760	28.083	0	302	302	2	1	-10921639	163.429	164	102	226	3432	32.429	2.000	0.132	1.175
ID493729	493729	91	52.831	12.820	19.821	0	302	302	2	1	-10921639	212.571	215	141	255	4464	29.526	4.800	0.126	1.608
ID493728	493728	94	46.561	26.768	18.568	0	302	302	2	1	-10921639	175.381	170	113	238	3683	36.228	2.000	0.108	0.943
ID493715	493715	95	38.584	22.423	28.288	0	303	303	2	1	-10921639	158.571	158	96	198	3330	30.761	2.000	0.114	1.056
ID493714	493714	91	56.027	13.054	20.025	0	303	303	2	1	-10921639	216.238	209	164	255	4541	33.110	7.600	0.121	1.408
ID493713	493713	94	51.982	26.746	18.545	0	303	303	2	1	-10921639	175.905	175	107	232	3694	35.355	2.000	0.134	1.173
ID493712	493712	75	39.708	16.255	10.415	0	303	303	2	1	-10921639	171.000	181	102	221	3591	38.397	4.000	0.121	0.960
ID493735	493735	95	63.448	23.745	26.999	0	304	304	2	1	-10921639	179.714	181	113	255	3774	40.146	7.600	0.149	1.158
ID493734	493734	91	48.716	12.454	20.980	0	304	304	2	1	-10921639	199.429	187	130	255	4188	40.453	4.800	0.109	0.970
ID493733	493733	94	41.529	26.774	18.922	0	304	304	2	1	-10921639	172.667	175	113	221	3626	32.342	6.386	0.088	0.866
ID493732	493732	None	35.843	16.674	17.394	0	304	304	2	1	-10921639	219.952	226	141	255	4619	32.617	2.000	0.066	0.835
ID493731	493731	75	39.907	18.008	10.537	0	304	304	2	1	-10921639	199.714	198	170	226	4194	17.493	7.600	0.101	2.088
ID493743	493743	96	47.641	16.404	25.754	0	305	305	2	1	-10921639	185.000	204	124	255	3885	39.031	7.600	0.114	0.970
ID493742	493742	91	52.695	12.425	19.957	0	305	305	2	1	-10921639	198.905	204	113	255	4177	46.519	2.000	0.122	0.931
ID493741	493741	75	42.732	16.163	10.892	0	305	305	2	1	-10921639	193.667	198	119	249	4067	32.844	6.070	0.119	1.251
ID493744	493744	95	49.309	23.342	26.826	0	305	305	2	1	-10921639	179.619	181	107	232	3772	32.180	4.800	0.138	1.356
ID493779	493779	95	37.507	23.950	26.971	0	306	306	2	1	-10921639	173.714	175	119	215	3648	29.858	7.600	0.085	0.915
ID493778	493778	96	35.205	17.981	24.192	0	306	306	2	1	-10921639	206.381	204	164	255	4334	25.160	7.600	0.061	0.948
ID493777	493777	91	37.691	14.306	18.119	0	306	306	2	1	-10921639	212.333	215	136	255	4459	38.948	2.000	0.066	0.678
ID493776	493776	75	44.376	17.613	10.885	0	306	306	2	1	-10921639	189.857	192	141	255	3987	35.952	2.000	0.063	0.628
ID493748	493748	95	45.835	24.029	27.118	0	307	307	2	1	-10921639	156.000	153	107	221	3276	31.327	7.600	0.105	0.949
ID493747	493747	96	37.912	17.805	25.267	0	307	307	2	1	-10921639	192.667	187	141	255	4046	23.869	4.800	0.103	1.513
ID493746	493746	91	49.189	14.932	17.805	0	307	307	2	1	-10921639	218.905	221	164	255	4597	28.436	2.000	0.098	1.374
ID493745	493745	75	44.593	16.891	11.891	0	307	307	2	1	-10921639	202.762	204	153	255	4258	27.035	4.800	0.098	1.333
ID493740	493740	95	47.890	23.724	27.329	0	308	308	2	1	-10921639	179.429	175	124	238	3768	32.196	7.600	0.104	1.049
ID493739	493739	96	45.213	17.121	27.153	0	308	308	2	1	-10921639	156.857	164	85	221	3294	35.477	2.000	0.104	0.836
ID493738	493738	None	35.434	14.125	22.511	0	308	308	2	1	-10921639	185.905	175	130	255	3904	39.384	2.000	0.052	0.469
ID493737	493737	91	51.968	14.671	18.069	0	308	308	2	1	-10921639	224.000	226	181	255	4704	28.128	4.800	0.107	1.537
ID493736	493736	75	57.230	16.780	11.100	0	308	308	2	1	-10921639	190.286	187	141	255	3996	33.065	4.800	0.130	1.320
ID493754	493754	95	42.126	21.085	27.758	0	309	309	2	1	-10921639	163.524	170	85	226	3434	40.436	2.000	0.104	0.760
ID493753	493753	91	41.808	14.145	18.734	0	309	309	2	1	-10921639	211.143	209	136	255	4434	34.873	7.600	0.087	0.970
ID493752	493752	None	36.409	19.729	9.144	0	309	309	2	1	-10921639	160.952	164	90	209	3380	33.525	4.800	0.107	0.926
ID493759	493759	None	40.179	24.839	26.608	0	310	310	2	1	-10921639	168.429	164	119	232	3537	33.573	4.800	0.116	1.043
ID493758	493758	91	39.149	15.000	17.936	0	310	310	2	1	-10921639	220.524	226	181	255	4631	25.649	2.000	0.071	1.146
ID493757	493757	75	38.079	16.600	12.223	0	310	310	2	1	-10921639	195.571	192	130	243	4107	29.951	7.600	0.088	1.058
ID493751	493751	95	37.738	21.771	28.533	0	311	311	2	1	-10921639	136.476	147	62	198	2866	43.418	4.800	0.117	0.660
ID493750	493750	None	50.193	13.665	21.459	0	311	311	2	1	-10921639	223.571	226	175	255	4695	25.804	4.800	0.114	1.778
ID493749	493749	75	47.533	17.982	10.640	0	311	311	2	1	-10921639	200.810	204	147	255	4217	34.949	7.600	0.093	0.979
ID493755	493755	75	46.001	18.109	11.021	0	312	312	2	1	-10921639	186.952	187	147	255	3926	31.603	7.600	0.086	0.932
ID493756	493756	95	39.456	23.672	27.207	0	312	312	2	1	-10921639	164.952	170	96	226	3464	29.133	4.800	0.102	1.052
ID493762	493762	95	39.303	25.000	26.000	0	313	313	2	1	-10921639	183.095	175	136	221	3845	27.232	7.600	0.115	1.389
ID493761	493761	None	41.807	24.774	18.690	0	313	313	2	1	-10921639	172.667	164	102	255	3626	38.428	2.000	0.066	0.555
ID493760	493760	75	48.074	17.475	9.930	0	313	313	2	1	-10921639	192.524	198	130	243	4043	32.852	4.800	0.140	1.438
ID493763	493763	75	44.916	16.584	11.229	0	314	314	2	1	-10921639	179.952	181	130	249	3779	32.704	6.329	0.101	1.011
ID493765	493765	None	37.417	14.759	26.891	0	314	314	2	1	-10921639	140.619	147	68	209	2953	31.362	2.000	0.115	0.925
ID493764	493764	98	36.172	13.932	18.664	0	314	314	2	1	-10921639	196.952	198	130	232	4136	24.808	6.064	0.091	1.319
ID493767	493767	98	47.811	14.610	17.493	0	315	315	2	1	-10921639	214.143	215	175	255	4497	26.571	6.358	0.115	1.664
ID493766	493766	75	44.693	17.971	10.923	0	315	315	2	1	-10921639	185.952	187	147	226	3905	21.096	6.019	0.136	2.115
ID493769	493769	None	44.249	23.997	26.303	0	315	315	2	1	-10921639	177.667	175	136	232	3731	26.010	7.600	0.116	1.416
ID493768	493768	None	37.873	21.743	18.463	0	315	315	2	1	-10921639	194.762	198	136	249	4090	30.108	2.000	0.086	1.029
ID493771	493771	98	43.656	14.387	18.169	0	316	316	2	1	-10921639	219.000	215	158	255	4599	29.903	4.800	0.110	1.454
ID493770	493770	75	66.998	17.494	10.395	0	316	316	2	1	-10921639	192.857	198	102	255	4050	49.808	4.800	0.192	1.246
ID493772	493772	75	60.437	17.185	10.485	0	317	317	2	1	-10921639	175.095	181	113	255	3677	45.023	4.800	0.176	1.165
ID493782	493782	75	55.659	17.289	10.408	0	318	318	2	1	-10921639	160.000	170	85	226	3360	45.298	2.000	0.160	0.973
ID493775	493775	None	40.013	17.300	26.132	0	319	319	2	1	-10921639	163.952	170	119	215	3443	28.544	7.600	0.095	0.996
ID493774	493774	None	36.338	23.785	22.005	0	319	319	2	1	-10921639	189.381	192	147	255	3977	26.673	2.000	0.060	0.808
ID493773	493773	75	50.256	18.140	10.447	0	319	319	2	1	-10921639	153.000	153	85	215	3213	40.873	2.000	0.147	0.960
ID493781	493781	99	35.108	13.387	20.891	0	320	320	2	1	-10921639	166.381	170	119	232	3494	34.259	2.000	0.079	0.713
ID493780	493780	75	55.075	17.849	10.971	0	320	320	2	1	-10921639	172.905	170	113	226	3631	31.593	4.800	0.173	1.617
ID493783	493783	75	41.379	18.233	10.561	0	321	321	2	1	-10921639	159.714	164	102	204	3354	23.410	4.800	0.142	1.702
ID493785	493785	None	39.176	17.268	26.398	0	321	321	2	1	-10921639	159.095	158	90	243	3341	38.287	6.342	0.082	0.629
ID493784	493784	99	36.257	12.732	20.988	0	321	321	2	1	-10921639	166.095	175	124	215	3488	26.724	2.000	0.098	1.105
ID493789	493789	99	38.611	13.718	20.164	0	322	322	2	1	-10921639	180.952	181	141	249	3800	25.254	4.800	0.083	1.104
ID493788	493788	75	39.076	17.057	11.405	0	322	322	2	1	-10921639	149.381	153	102	198	3137	28.666	6.313	0.143	1.303
ID493787	493787	99	36.029	12.446	19.928	0	323	323	2	1	-10921639	142.524	141	79	209	2993	35.025	2.000	0.088	0.662
ID493786	493786	99	43.190	12.968	19.672	0	324	324	2	1	-10921639	170.286	175	113	238	3576	37.068	5.972	0.098	0.816
ID493802	493802	99	50.011	12.928	20.044	0	325	325	2	1	-10921639	150.000	147	102	243	3150	37.851	7.600	0.110	0.785
ID493791	493791	99	42.566	12.870	19.684	0	326	326	2	1	-10921639	161.095	164	85	243	3383	35.354	7.600	0.098	0.814
ID493790	493790	100	36.712	17.702	10.965	0	326	326	2	1	-10921639	145.048	153	96	181	3046	27.504	4.800	0.127	1.187
ID493792	493792	None	38.189	22.877	27.180	0	326	326	2	1	-10921639	151.381	153	102	215	3179	27.600	4.800	0.096	0.961
ID493794	493794	None	36.976	27.239	17.359	0	327	327	2	1	-10921639	159.095	164	102	198	3341	29.395	7.600	0.123	1.187
ID493793	493793	100	39.951	15.942	12.754	0	327	327	2	1	-10921639	152.619	153	90	198	3205	24.855	2.000	0.121	1.330
ID493798	493798	99	48.777	13.225	19.583	0	328	328	2	1	-10921639	165.667	164	102	255	3479	38.409	2.000	0.112	0.867
ID493797	493797	102	41.423	22.168	19.226	0	328	328	2	1	-10921639	184.571	181	141	249	3876	28.992	6.373	0.092	1.073
ID493796	493796	100	41.278	17.654	10.619	0	328	328	2	1	-10921639	145.952	141	119	187	3065	21.030	4.800	0.140	1.706
ID493799	493799	101	36.059	15.399	14.901	0	329	329	2	1	-10921639	151.333	141	96	232	3178	36.243	2.000	0.096	0.728
ID493801	493801	102	40.112	22.042	19.672	0	329	329	2	1	-10921639	196.095	192	147	243	4118	28.841	2.000	0.093	1.157
ID493800	493800	99	42.773	12.505	19.772	0	329	329	2	1	-10921639	169.238	175	113	238	3554	29.762	7.600	0.109	1.113
ID493795	493795	101	35.740	16.075	13.856	0	330	330	2	1	-10921639	152.095	153	85	215	3194	30.222	2.000	0.100	0.919
ID493807	493807	None	35.339	22.370	28.276	0	331	331	2	1	-10921639	149.381	153	107	192	3137	25.025	4.800	0.124	1.315
ID493806	493806	None	39.823	13.183	19.855	0	331	331	2	1	-10921639	166.476	170	102	226	3496	34.622	2.000	0.087	0.773
ID493805	493805	103	40.279	28.168	17.770	0	331	331	2	1	-10921639	139.667	141	96	187	2933	27.676	2.000	0.122	1.097
ID493809	493809	None	36.852	17.926	24.767	0	332	332	2	1	-10921639	176.429	175	147	255	3705	24.604	4.800	0.103	1.343
ID493808	493808	103	37.967	27.869	17.910	0	332	332	2	1	-10921639	144.048	147	90	198	3025	31.844	6.386	0.101	0.826
ID493803	493803	None	40.283	17.578	10.529	0	333	333	2	1	-10921639	142.762	136	102	187	2998	21.979	2.000	0.138	1.580
ID493804	493804	None	41.118	12.674	19.729	0	333	333	2	1	-10921639	152.619	147	96	226	3205	30.582	2.000	0.108	0.971
ID493811	493811	None	43.491	18.236	23.772	0	334	334	2	1	-10921639	185.000	175	136	243	3885	31.132	6.387	0.093	1.010
ID493810	493810	None	45.023	23.317	16.009	0	334	334	2	1	-10921639	171.524	170	130	255	3602	30.435	2.000	0.088	0.911
ID493812	493812	None	39.475	15.673	24.563	0	336	336	2	1	-10921639	178.810	181	119	226	3755	29.674	7.600	0.113	1.225
ID493814	493814	None	48.435	22.607	17.793	0	337	337	2	1	-10921639	198.667	192	130	255	4172	34.660	3.200	0.090	0.946
ID493813	493813	None	38.879	17.750	11.023	0	338	338	2	1	-10921639	145.571	147	96	192	3057	26.162	6.324	0.137	1.337
ID493815	493815	104	35.232	17.896	26.852	0	339	339	2	1	-10921639	158.619	164	96	215	3331	34.084	2.000	0.085	0.731
ID493816	493816	104	44.883	17.626	26.966	0	340	340	2	1	-10921639	154.000	153	73	215	3234	40.250	2.000	0.110	0.760
