# Supplementary material for: Progressive enhancement of kinetic proofreading in T cell antigen discrimination from receptor activation to DAG generation
Source: eLife. 2022 Sep 20;11:e75263. doi: 10.7554/eLife.75263 (PMC9536835; doi:10.7554/eLife.75263)
Supplement: Figure 5—source data 1. — Each data table is the TrackMate ‘spot-statistics’ output of one cell over four cycles of blue-light illumination (frames 0–40, 100–140, 200–240, and 300–340, with 3 s interval between frames). We calculated the lifetime of TrackIDs that existed at the start of each period of blue-light illumination that did not last for the full period and fit the resulting lifetime distributions using custom Python scripts available at https://github.com/dbritain/KP-paper (copy archived at swh:1:rev:167fa456901903740f0f3ee6a3e5324bc45207ea, Britain, 2022). [file elife-75263-fig5-data1.zip › Fig5SourceData/ZAP/zap2/cell2.csv]

Label	ID	TRACK_ID	QUALITY	POSITION_X	POSITION_Y	POSITION_Z	POSITION_T	FRAME	RADIUS	VISIBILITY	MANUAL_COLOR	MEAN_INTENSITY	MEDIAN_INTENSITY	MIN_INTENSITY	MAX_INTENSITY	TOTAL_INTENSITY	STANDARD_DEVIATION	ESTIMATED_DIAMETER	CONTRAST	SNR
ID453982	453982	None	36.978	28.407	15.458	0	0	0	2	1	-10921639	157.000	156	133	198	3297	19.751	4.800	0.113	1.617
ID453983	453983	0	98.228	7.514	17.449	0	0	0	2	1	-10921639	153.143	144	88	253	3216	55.091	2.000	0.354	1.454
ID453980	453980	1	63.010	30.329	5.149	0	0	0	2	1	-10921639	159.381	156	98	239	3347	41.092	7.600	0.177	1.168
ID453981	453981	2	51.093	12.056	10.094	0	0	0	2	1	-10921639	153.381	150	104	210	3221	30.187	4.800	0.179	1.544
ID453979	453979	3	60.379	20.686	4.821	0	0	0	2	1	-10921639	139.810	131	94	216	2936	32.981	2.000	0.199	1.405
ID453984	453984	None	39.811	25.111	19.107	0	0	0	2	1	-10921639	136.857	133	96	187	2874	27.194	7.600	0.118	1.063
ID453988	453988	0	83.727	7.170	17.047	0	1	1	2	1	-10921639	108.143	102	48	210	2271	49.004	2.000	0.379	1.212
ID453986	453986	1	38.500	29.901	4.768	0	1	1	2	1	-10921639	138.571	137	96	187	2910	25.943	7.600	0.127	1.200
ID453987	453987	2	39.537	13.820	10.022	0	1	1	2	1	-10921639	139.905	135	98	181	2938	21.925	6.358	0.126	1.427
ID453985	453985	3	48.035	20.028	4.882	0	1	1	2	1	-10921639	123.381	121	85	179	2591	25.498	2.000	0.177	1.456
ID453991	453991	3	38.795	20.566	4.684	0	2	2	2	1	-10921639	117.095	112	88	171	2459	19.955	4.800	0.152	1.548
ID453992	453992	0	63.070	6.476	16.864	0	2	2	2	1	-10921639	85.095	75	27	170	1787	43.588	2.000	0.385	1.085
ID453976	453976	None	35.658	13.416	9.913	0	3	3	2	1	-10921639	125.619	127	86	160	2638	20.665	4.800	0.141	1.501
ID453977	453977	0	45.040	6.279	16.936	0	3	3	2	1	-10921639	73.810	88	30	121	1550	29.154	2.000	0.311	1.200
ID453978	453978	0	39.474	6.348	16.625	0	4	4	2	1	-10921639	68.524	63	23	123	1439	31.287	2.000	0.258	0.898
ID453974	453974	4	39.306	20.088	4.792	0	5	5	2	1	-10921639	119.095	112	86	160	2501	21.234	4.800	0.153	1.491
ID453975	453975	0	36.382	6.054	16.263	0	5	5	2	1	-10921639	71.238	75	32	108	1496	21.725	4.800	0.267	1.381
ID453990	453990	0	36.067	5.733	16.062	0	6	6	2	1	-10921639	69.905	67	38	119	1468	20.243	2.000	0.244	1.355
ID453989	453989	4	35.883	19.940	4.796	0	6	6	2	1	-10921639	114.381	115	71	142	2402	20.306	2.000	0.145	1.425
ID453993	453993	None	36.419	20.912	4.914	0	23	23	2	1	-10921639	103.952	110	59	139	2183	21.711	4.800	0.169	1.386
ID453994	453994	None	35.319	20.901	4.841	0	25	25	2	1	-10921639	109.286	113	61	141	2295	23.152	4.800	0.156	1.278
ID453995	453995	None	37.292	31.840	7.033	0	43	43	2	1	-10921639	96.524	102	46	133	2027	25.041	4.800	0.199	1.277
ID453998	453998	None	35.343	31.878	9.003	0	47	47	2	1	-10921639	103.143	112	48	142	2166	27.093	4.800	0.167	1.088
ID453996	453996	5	37.789	32.103	8.389	0	49	49	2	1	-10921639	104.095	113	44	141	2186	26.138	4.800	0.190	1.274
ID453997	453997	None	36.955	26.353	17.509	0	49	49	2	1	-10921639	100.810	110	34	144	2117	28.021	4.800	0.197	1.186
ID454002	454002	5	36.613	31.793	7.847	0	50	50	2	1	-10921639	98.571	104	38	133	2070	26.373	4.800	0.193	1.211
ID454003	454003	5	42.581	31.051	6.957	0	51	51	2	1	-10921639	113.238	117	56	139	2378	22.993	4.800	0.242	1.922
ID454004	454004	6	37.714	26.872	17.579	0	51	51	2	1	-10921639	87.095	88	28	131	1829	30.596	2.000	0.206	0.973
ID454007	454007	7	37.191	21.374	4.486	0	52	52	2	1	-10921639	94.143	102	40	135	1977	31.108	2.000	0.195	0.988
ID454008	454008	5	35.816	31.252	6.797	0	52	52	2	1	-10921639	110.238	113	73	141	2315	17.930	4.800	0.217	2.188
ID454009	454009	6	43.556	26.923	17.491	0	52	52	2	1	-10921639	105.619	100	71	154	2218	21.577	4.800	0.206	1.673
ID453999	453999	7	35.709	21.745	4.267	0	53	53	2	1	-10921639	96.095	98	40	135	2018	26.165	4.800	0.182	1.131
ID454000	454000	5	47.143	32.379	8.505	0	53	53	2	1	-10921639	124.429	131	61	168	2613	28.411	4.800	0.201	1.463
ID454001	454001	6	46.812	26.924	17.289	0	53	53	2	1	-10921639	109.952	108	57	164	2309	23.470	4.800	0.215	1.658
ID454006	454006	6	35.644	26.908	17.491	0	54	54	2	1	-10921639	104.952	106	61	144	2204	20.788	7.600	0.169	1.460
ID454005	454005	5	41.624	31.824	7.978	0	54	54	2	1	-10921639	110.429	121	50	154	2319	29.448	4.800	0.210	1.304
ID454014	454014	5	45.606	31.890	8.610	0	55	55	2	1	-10921639	114.571	123	54	171	2406	33.688	7.600	0.183	1.053
ID454015	454015	6	38.142	26.648	17.531	0	55	55	2	1	-10921639	91.333	102	25	131	1918	32.055	4.800	0.211	0.991
ID454012	454012	None	37.000	21.394	4.717	0	55	55	2	1	-10921639	107.238	110	67	148	2252	23.151	2.000	0.161	1.284
ID454013	454013	None	40.134	17.447	5.536	0	55	55	2	1	-10921639	100.238	94	44	146	2105	27.957	2.000	0.179	1.090
ID454010	454010	5	71.865	31.422	8.488	0	56	56	2	1	-10921639	162.095	160	96	224	3404	36.071	4.800	0.273	1.927
ID454011	454011	6	39.970	26.747	17.701	0	56	56	2	1	-10921639	87.571	90	32	144	1839	31.040	2.000	0.198	0.932
ID454018	454018	6	50.047	26.542	17.740	0	57	57	2	1	-10921639	98.143	98	36	166	2061	37.645	2.000	0.230	0.976
ID454016	454016	36	35.331	22.227	4.487	0	57	57	2	1	-10921639	92.571	92	32	156	1944	33.658	2.000	0.147	0.706
ID454017	454017	5	64.801	31.768	8.709	0	57	57	2	1	-10921639	139.810	142	75	216	2936	40.690	4.800	0.231	1.290
ID454019	454019	36	43.069	22.176	4.441	0	58	58	2	1	-10921639	97.571	100	34	152	2049	35.955	2.000	0.203	0.915
ID454020	454020	5	61.403	31.342	8.950	0	58	58	2	1	-10921639	164.286	166	108	224	3450	28.380	4.800	0.219	2.077
ID454021	454021	6	44.941	26.426	17.877	0	58	58	2	1	-10921639	107.619	110	59	173	2260	30.200	7.600	0.194	1.157
ID454039	454039	36	36.691	23.096	4.414	0	59	59	2	1	-10921639	87.619	86	34	139	1840	30.714	2.000	0.175	0.850
ID454040	454040	5	58.184	31.585	8.964	0	59	59	2	1	-10921639	140.238	144	77	218	2945	39.017	7.600	0.200	1.197
ID454041	454041	6	48.044	26.721	17.794	0	59	59	2	1	-10921639	105.857	113	36	170	2223	34.418	7.600	0.208	1.058
ID454022	454022	5	69.778	32.114	8.559	0	60	60	2	1	-10921639	164.714	166	98	245	3459	41.680	7.600	0.206	1.349
ID454023	454023	None	40.646	14.141	9.918	0	60	60	2	1	-10921639	99.571	94	44	141	2091	26.575	4.800	0.192	1.204
ID454024	454024	6	46.960	26.555	17.772	0	60	60	2	1	-10921639	103.286	106	42	170	2169	36.036	2.000	0.184	0.890
ID454031	454031	None	37.299	17.887	3.528	0	61	61	2	1	-10921639	71.571	71	42	125	1503	25.254	2.000	0.179	0.860
ID454034	454034	6	58.473	26.360	17.882	0	61	61	2	1	-10921639	127.476	121	73	185	2677	31.814	4.800	0.244	1.571
ID454032	454032	None	41.897	23.737	4.311	0	61	61	2	1	-10921639	86.095	85	27	144	1808	34.564	2.000	0.194	0.808
ID454033	454033	5	84.253	32.145	8.045	0	61	61	2	1	-10921639	177.524	179	112	255	3728	38.924	4.800	0.258	1.871
ID454038	454038	6	64.857	26.128	17.846	0	62	62	2	1	-10921639	124.143	121	79	193	2607	31.743	4.800	0.269	1.659
ID454036	454036	9	40.969	15.824	9.111	0	62	62	2	1	-10921639	105.810	106	59	139	2222	21.881	4.800	0.211	1.682
ID454037	454037	8	41.855	7.438	16.468	0	62	62	2	1	-10921639	60.810	61	13	129	1277	33.606	2.000	0.305	0.845
ID454035	454035	5	76.415	31.501	8.314	0	62	62	2	1	-10921639	177.000	183	121	235	3717	36.920	4.800	0.268	2.027
ID454030	454030	6	60.116	26.417	17.668	0	63	63	2	1	-10921639	129.429	131	67	187	2718	35.285	4.800	0.241	1.426
ID454028	454028	9	45.469	16.242	9.287	0	63	63	2	1	-10921639	109.619	108	57	156	2302	26.930	7.600	0.211	1.419
ID454029	454029	8	45.055	7.584	16.408	0	63	63	2	1	-10921639	65.476	59	23	133	1375	29.139	2.000	0.313	1.072
ID454026	454026	11	42.332	25.496	4.948	0	63	63	2	1	-10921639	105.000	106	56	164	2205	30.145	2.000	0.179	1.056
ID454027	454027	5	66.993	31.176	8.216	0	63	63	2	1	-10921639	181.333	189	129	226	3808	25.580	4.800	0.227	2.622
ID454025	454025	10	40.932	19.888	3.741	0	63	63	2	1	-10921639	80.619	73	36	170	1693	33.022	2.000	0.155	0.657
ID454046	454046	8	42.059	7.798	16.512	0	64	64	2	1	-10921639	61.381	56	21	129	1289	30.279	2.000	0.295	0.923
ID454047	454047	6	57.075	26.990	17.903	0	64	64	2	1	-10921639	131.095	135	79	185	2753	33.150	2.000	0.209	1.367
ID454044	454044	5	66.602	32.094	8.024	0	64	64	2	1	-10921639	182.286	187	123	222	3828	28.054	4.800	0.228	2.409
ID454045	454045	9	38.206	17.093	9.363	0	64	64	2	1	-10921639	114.524	115	69	154	2405	24.365	7.600	0.162	1.311
ID454042	454042	10	45.634	20.242	4.225	0	64	64	2	1	-10921639	88.905	79	36	156	1867	34.726	2.000	0.201	0.856
ID454043	454043	11	38.815	25.574	4.945	0	64	64	2	1	-10921639	113.524	113	65	162	2384	25.329	2.000	0.148	1.153
ID454052	454052	8	43.645	8.098	16.643	0	65	65	2	1	-10921639	73.571	71	25	129	1545	31.728	2.000	0.271	0.989
ID454053	454053	6	58.468	26.782	17.910	0	65	65	2	1	-10921639	135.000	137	73	195	2835	33.833	2.000	0.214	1.408
ID454050	454050	5	61.925	32.248	7.307	0	65	65	2	1	-10921639	166.429	170	88	226	3495	40.886	4.800	0.193	1.316
ID454051	454051	9	35.019	14.533	10.717	0	65	65	2	1	-10921639	119.143	121	77	154	2502	22.388	7.600	0.132	1.242
ID454048	454048	10	40.591	20.402	4.417	0	65	65	2	1	-10921639	100.524	94	38	166	2111	36.966	2.000	0.177	0.816
ID454049	454049	11	48.645	25.391	4.893	0	65	65	2	1	-10921639	124.238	129	69	189	2609	29.475	2.000	0.190	1.347
ID454054	454054	10	46.425	20.209	4.125	0	66	66	2	1	-10921639	119.048	115	61	171	2500	32.967	4.800	0.187	1.138
ID454055	454055	11	41.828	24.927	4.981	0	66	66	2	1	-10921639	123.238	125	77	179	2588	25.169	2.000	0.149	1.271
ID454058	454058	8	57.078	7.677	16.550	0	66	66	2	1	-10921639	89.619	77	42	164	1882	34.273	2.000	0.306	1.224
ID454059	454059	6	72.164	25.856	18.099	0	66	66	2	1	-10921639	148.667	152	77	212	3122	38.154	4.800	0.261	1.614
ID454056	454056	5	64.215	31.552	8.237	0	66	66	2	1	-10921639	183.429	187	113	227	3852	35.240	4.800	0.217	1.857
ID454057	454057	9	35.153	13.417	12.064	0	66	66	2	1	-10921639	111.238	119	52	164	2336	32.478	2.000	0.132	0.801
ID454062	454062	None	56.938	31.015	7.178	0	67	67	2	1	-10921639	170.476	175	102	224	3580	30.642	4.800	0.202	1.870
ID454063	454063	5	54.196	31.647	8.851	0	67	67	2	1	-10921639	167.857	173	106	224	3525	32.943	6.280	0.177	1.530
ID454060	454060	10	50.562	20.959	4.114	0	67	67	2	1	-10921639	121.476	121	57	193	2551	38.002	2.000	0.158	0.872
ID454061	454061	11	55.695	25.367	5.012	0	67	67	2	1	-10921639	132.905	133	73	202	2791	35.471	2.000	0.172	1.098
ID454064	454064	8	54.469	7.956	16.443	0	67	67	2	1	-10921639	93.571	86	36	175	1965	39.028	2.000	0.234	0.910
ID454065	454065	6	71.195	26.250	18.052	0	67	67	2	1	-10921639	146.190	148	73	212	3070	36.723	4.800	0.273	1.709
ID454086	454086	5	58.183	31.865	8.583	0	68	68	2	1	-10921639	176.143	173	113	231	3699	33.245	7.600	0.169	1.535
ID454087	454087	8	56.410	8.254	16.378	0	68	68	2	1	-10921639	98.000	92	36	171	2058	42.905	2.000	0.238	0.877
ID454085	454085	11	53.253	25.459	4.813	0	68	68	2	1	-10921639	141.286	146	75	206	2967	36.519	2.000	0.168	1.116
ID454088	454088	6	79.387	25.275	17.867	0	68	68	2	1	-10921639	159.095	158	85	245	3341	44.399	2.000	0.254	1.453
ID454102	454102	10	40.077	21.590	4.316	0	69	69	2	1	-10921639	125.286	139	50	177	2631	40.435	2.000	0.127	0.701
ID454103	454103	11	52.893	25.751	4.879	0	69	69	2	1	-10921639	138.000	148	67	210	2898	37.740	2.000	0.136	0.876
ID454106	454106	8	49.792	8.213	16.516	0	69	69	2	1	-10921639	98.524	92	52	158	2069	35.455	2.000	0.226	1.026
ID454107	454107	6	61.177	26.003	17.904	0	69	69	2	1	-10921639	152.524	152	75	200	3203	36.889	4.800	0.231	1.554
ID454104	454104	None	52.233	30.333	6.307	0	69	69	2	1	-10921639	159.333	160	79	226	3346	41.036	2.000	0.138	0.942
ID454105	454105	5	62.997	32.233	8.923	0	69	69	2	1	-10921639	179.238	179	131	243	3764	33.605	7.600	0.174	1.581
ID454070	454070	6	61.743	26.073	18.115	0	70	70	2	1	-10921639	147.095	150	86	202	3089	31.478	4.800	0.228	1.733
ID454068	454068	5	62.281	32.159	8.738	0	70	70	2	1	-10921639	196.762	204	112	249	4132	36.356	7.600	0.183	1.671
ID454069	454069	8	60.041	9.239	16.339	0	70	70	2	1	-10921639	114.333	117	40	185	2401	43.419	2.000	0.264	1.100
ID454066	454066	10	45.243	21.967	4.469	0	70	70	2	1	-10921639	133.476	148	44	189	2803	46.858	2.000	0.146	0.727
ID454067	454067	11	47.532	25.177	4.972	0	70	70	2	1	-10921639	152.762	160	73	202	3208	39.208	2.000	0.142	0.971
ID454084	454084	6	69.120	26.055	17.987	0	71	71	2	1	-10921639	149.762	148	69	216	3145	39.757	2.000	0.230	1.410
ID454082	454082	None	46.489	14.128	11.009	0	71	71	2	1	-10921639	136.714	141	77	210	2871	31.425	2.000	0.140	1.068
ID454083	454083	8	59.020	8.981	16.415	0	71	71	2	1	-10921639	121.143	112	52	189	2544	43.084	4.800	0.261	1.165
ID454080	454080	12	61.363	30.835	6.315	0	71	71	2	1	-10921639	176.286	185	73	245	3702	48.445	2.000	0.159	0.998
ID454081	454081	5	56.082	31.835	9.542	0	71	71	2	1	-10921639	170.000	170	86	255	3570	46.478	2.000	0.127	0.827
ID454078	454078	10	46.088	21.673	4.276	0	71	71	2	1	-10921639	124.048	135	40	216	2605	46.286	2.000	0.116	0.556
ID454079	454079	11	44.624	25.935	5.247	0	71	71	2	1	-10921639	149.429	160	71	197	3138	38.507	2.000	0.131	0.901
ID454094	454094	6	56.843	25.833	17.944	0	72	72	2	1	-10921639	146.857	154	90	189	3084	29.172	4.800	0.208	1.735
ID454092	454092	5	58.978	32.037	9.148	0	72	72	2	1	-10921639	181.810	175	104	243	3818	37.684	7.600	0.151	1.266
ID454093	454093	8	53.281	9.942	16.297	0	72	72	2	1	-10921639	130.143	142	79	179	2733	30.941	4.800	0.233	1.587
ID454090	454090	11	41.997	25.909	4.943	0	72	72	2	1	-10921639	143.667	150	69	193	3017	34.698	2.000	0.115	0.853
ID454091	454091	12	59.843	30.039	6.524	0	72	72	2	1	-10921639	189.524	189	125	253	3980	36.316	7.600	0.143	1.303
ID454089	454089	10	51.798	21.226	4.226	0	72	72	2	1	-10921639	134.286	144	50	210	2820	43.493	2.000	0.176	0.922
ID454071	454071	10	61.659	21.460	4.114	0	73	73	2	1	-10921639	153.048	146	61	233	3214	47.912	2.000	0.195	1.044
ID454076	454076	8	49.275	10.763	16.225	0	73	73	2	1	-10921639	129.714	133	81	173	2724	29.052	2.000	0.180	1.361
ID454077	454077	6	58.200	25.495	17.969	0	73	73	2	1	-10921639	148.381	148	88	198	3116	35.101	4.800	0.199	1.402
ID454074	454074	5	62.896	32.540	9.023	0	73	73	2	1	-10921639	171.619	173	86	255	3604	52.734	7.600	0.158	0.888
ID454075	454075	13	43.230	16.172	9.907	0	73	73	2	1	-10921639	154.667	156	110	202	3248	26.228	2.000	0.119	1.255
ID454072	454072	11	43.104	26.029	4.944	0	73	73	2	1	-10921639	154.238	158	86	206	3239	33.426	2.000	0.106	0.887
ID454073	454073	12	71.203	30.521	6.341	0	73	73	2	1	-10921639	180.000	191	65	255	3780	60.920	2.000	0.179	0.899
ID454100	454100	8	47.308	10.512	16.339	0	74	74	2	1	-10921639	141.762	156	92	187	2977	28.830	6.301	0.162	1.372
ID454101	454101	6	66.405	25.525	17.790	0	74	74	2	1	-10921639	159.619	160	79	222	3352	43.448	4.800	0.225	1.347
ID454098	454098	5	64.171	32.382	9.146	0	74	74	2	1	-10921639	197.000	208	127	255	4137	41.782	7.600	0.159	1.293
ID454099	454099	13	38.488	16.093	9.817	0	74	74	2	1	-10921639	156.619	162	117	185	3289	21.632	4.800	0.125	1.603
ID454096	454096	11	47.923	25.590	5.106	0	74	74	2	1	-10921639	158.857	158	73	210	3336	40.745	2.000	0.127	0.877
ID454097	454097	12	75.505	30.874	6.423	0	74	74	2	1	-10921639	174.000	183	61	255	3654	64.889	2.000	0.190	0.858
ID454095	454095	10	64.101	21.462	4.141	0	74	74	2	1	-10921639	156.857	158	65	255	3294	51.073	2.000	0.189	0.975
ID454126	454126	6	73.808	25.622	17.758	0	75	75	2	1	-10921639	165.238	166	71	237	3470	50.302	4.800	0.233	1.244
ID454124	454124	14	44.416	12.709	12.098	0	75	75	2	1	-10921639	155.857	160	104	198	3273	29.152	7.600	0.126	1.198
ID454125	454125	8	50.900	9.042	16.568	0	75	75	2	1	-10921639	133.524	137	73	198	2804	39.057	4.800	0.210	1.187
ID454122	454122	11	63.303	25.828	4.869	0	75	75	2	1	-10921639	167.238	168	85	255	3512	44.673	2.000	0.138	0.908
ID454123	454123	5	75.145	32.331	9.013	0	75	75	2	1	-10921639	214.429	214	133	255	4503	37.167	4.800	0.202	1.939
ID454121	454121	10	54.083	22.027	4.087	0	75	75	2	1	-10921639	152.095	156	65	222	3194	45.576	2.000	0.139	0.814
ID454114	454114	6	77.802	26.558	17.536	0	76	76	2	1	-10921639	164.810	177	71	255	3461	57.385	2.000	0.228	1.065
ID454112	454112	14	57.353	13.030	11.885	0	76	76	2	1	-10921639	160.714	158	108	233	3375	38.976	2.000	0.162	1.147
ID454113	454113	8	64.128	9.286	16.662	0	76	76	2	1	-10921639	130.619	129	56	208	2743	47.007	2.000	0.243	1.085
ID454110	454110	11	57.030	26.054	4.926	0	76	76	2	1	-10921639	162.619	168	83	251	3415	46.449	2.000	0.136	0.836
ID454111	454111	5	71.723	32.349	8.692	0	76	76	2	1	-10921639	189.762	200	108	251	3985	41.527	4.800	0.189	1.451
ID454108	454108	15	40.648	14.164	1.224	0	76	76	2	1	-10921639	80.952	71	28	160	1700	40.772	2.000	0.246	0.785
ID454109	454109	10	56.678	21.765	4.182	0	76	76	2	1	-10921639	149.810	158	50	229	3146	53.959	2.000	0.149	0.719
ID454150	454150	6	83.679	25.868	17.593	0	77	77	2	1	-10921639	183.143	187	73	255	3846	54.196	4.800	0.266	1.420
ID454148	454148	14	51.296	14.159	10.885	0	77	77	2	1	-10921639	166.619	164	94	226	3499	37.926	4.800	0.155	1.178
ID454149	454149	8	67.574	9.566	16.806	0	77	77	2	1	-10921639	144.000	142	75	222	3024	41.124	4.800	0.248	1.392
ID454146	454146	None	65.877	30.768	6.328	0	77	77	2	1	-10921639	178.238	187	69	255	3743	58.949	4.800	0.174	0.895
ID454147	454147	5	63.501	31.500	6.861	0	77	77	2	1	-10921639	203.143	214	135	255	4266	35.622	4.800	0.202	1.920
ID454144	454144	10	70.937	22.144	4.084	0	77	77	2	1	-10921639	156.238	158	65	255	3281	53.313	2.000	0.184	0.910
ID454145	454145	11	49.587	26.451	5.330	0	77	77	2	1	-10921639	160.905	166	69	241	3379	44.821	2.000	0.114	0.734
ID454143	454143	15	45.460	13.492	0.581	0	77	77	2	1	-10921639	85.810	73	28	170	1802	46.222	4.800	0.265	0.778
ID454118	454118	14	70.613	13.660	11.057	0	78	78	2	1	-10921639	185.857	181	108	255	3903	39.395	4.800	0.201	1.578
ID454119	454119	8	66.977	10.246	16.586	0	78	78	2	1	-10921639	136.000	121	56	216	2856	48.368	4.800	0.257	1.149
ID454116	454116	10	54.738	22.077	4.159	0	78	78	2	1	-10921639	145.524	150	61	212	3056	43.582	2.000	0.157	0.905
ID454117	454117	5	75.168	32.259	8.484	0	78	78	2	1	-10921639	195.667	208	117	255	4109	40.444	7.600	0.217	1.724
ID454115	454115	15	42.418	13.810	1.758	0	78	78	2	1	-10921639	81.857	75	38	183	1719	35.075	2.000	0.118	0.493
ID454120	454120	6	78.605	25.445	17.843	0	78	78	2	1	-10921639	177.810	179	86	255	3734	49.438	4.800	0.226	1.325
ID454134	454134	6	87.474	25.641	17.720	0	79	79	2	1	-10921639	196.952	204	90	255	4136	54.571	4.800	0.265	1.514
ID454132	454132	14	58.733	14.122	11.030	0	79	79	2	1	-10921639	182.381	183	96	255	3830	40.594	7.600	0.155	1.207
ID454133	454133	8	53.738	9.878	16.393	0	79	79	2	1	-10921639	136.048	139	69	198	2857	37.850	7.600	0.212	1.257
ID454130	454130	11	50.418	26.083	5.048	0	79	79	2	1	-10921639	169.476	171	90	233	3559	38.486	2.000	0.140	1.082
ID454131	454131	5	79.825	32.020	8.573	0	79	79	2	1	-10921639	205.810	229	90	255	4322	54.267	7.600	0.210	1.317
ID454128	454128	10	42.566	22.036	3.994	0	79	79	2	1	-10921639	143.190	142	59	208	3007	43.878	2.000	0.117	0.685
ID454129	454129	16	35.771	19.393	4.860	0	79	79	2	1	-10921639	149.619	158	69	208	3142	35.207	4.800	0.108	0.831
ID454127	454127	15	51.346	13.723	1.992	0	79	79	2	1	-10921639	92.000	83	38	222	1932	41.454	2.000	0.140	0.545
ID454135	454135	15	50.672	14.029	1.822	0	80	80	2	1	-10921639	87.381	75	40	191	1835	40.147	2.000	0.146	0.556
ID454142	454142	6	79.983	25.212	17.762	0	80	80	2	1	-10921639	182.381	177	81	255	3830	52.241	4.800	0.225	1.281
ID454140	454140	14	62.131	14.959	10.369	0	80	80	2	1	-10921639	188.238	195	102	235	3953	36.831	7.600	0.180	1.560
ID454141	454141	8	59.511	10.177	16.296	0	80	80	2	1	-10921639	137.952	142	67	212	2897	42.811	7.600	0.209	1.114
ID454138	454138	11	48.948	25.528	5.373	0	80	80	2	1	-10921639	158.286	160	79	214	3324	41.901	2.000	0.128	0.858
ID454139	454139	5	73.432	32.034	8.573	0	80	80	2	1	-10921639	195.524	202	94	255	4106	50.071	7.600	0.185	1.217
ID454136	454136	10	44.006	22.007	4.137	0	80	80	2	1	-10921639	131.143	144	46	204	2754	44.256	2.000	0.106	0.566
ID454137	454137	16	35.346	18.439	5.247	0	80	80	2	1	-10921639	133.000	133	67	198	2793	39.608	2.000	0.086	0.531
ID454166	454166	6	73.108	26.672	17.571	0	81	81	2	1	-10921639	174.190	187	69	255	3658	55.093	4.800	0.214	1.114
ID454164	454164	17	39.289	30.253	11.949	0	81	81	2	1	-10921639	158.667	160	96	216	3332	33.328	2.000	0.103	0.892
ID454165	454165	8	57.206	9.911	16.613	0	81	81	2	1	-10921639	131.571	127	57	195	2763	42.725	7.600	0.202	1.034
ID454162	454162	5	78.675	31.182	7.183	0	81	81	2	1	-10921639	216.238	229	115	255	4541	42.199	4.800	0.234	1.943
ID454163	454163	14	57.444	14.800	10.402	0	81	81	2	1	-10921639	179.238	183	96	241	3764	41.480	7.600	0.147	1.105
ID454160	454160	16	48.939	18.607	5.085	0	81	81	2	1	-10921639	146.857	148	69	235	3084	41.687	2.000	0.123	0.772
ID454161	454161	11	47.304	25.058	5.064	0	81	81	2	1	-10921639	149.524	158	65	204	3140	40.379	2.000	0.141	0.916
ID454158	454158	15	39.510	14.126	1.742	0	81	81	2	1	-10921639	81.429	75	38	168	1710	33.331	2.000	0.120	0.524
ID454159	454159	10	42.352	21.986	4.099	0	81	81	2	1	-10921639	131.048	135	42	195	2752	45.867	2.000	0.109	0.563
ID454151	454151	15	41.925	14.504	1.882	0	82	82	2	1	-10921639	79.429	69	28	193	1668	38.296	2.000	0.116	0.432
ID454156	454156	8	70.196	11.237	15.877	0	82	82	2	1	-10921639	162.143	166	100	235	3405	43.001	4.800	0.261	1.563
ID454157	454157	6	84.605	25.713	17.751	0	82	82	2	1	-10921639	189.667	200	75	255	3983	54.964	4.800	0.250	1.380
ID454154	454154	14	69.557	15.133	9.695	0	82	82	2	1	-10921639	177.476	168	102	251	3727	40.860	7.600	0.186	1.363
ID454155	454155	17	36.917	30.371	13.578	0	82	82	2	1	-10921639	148.095	150	90	204	3110	31.284	7.600	0.100	0.864
ID454152	454152	16	38.738	18.842	5.300	0	82	82	2	1	-10921639	135.762	139	59	187	2851	37.400	2.000	0.124	0.803
ID454153	454153	5	73.243	30.507	6.567	0	82	82	2	1	-10921639	205.667	216	125	255	4319	39.505	4.800	0.238	2.004
ID454167	454167	15	36.836	15.023	2.488	0	83	83	2	1	-10921639	76.238	69	34	177	1601	36.514	2.000	0.110	0.412
ID454174	454174	6	86.370	26.106	17.737	0	83	83	2	1	-10921639	189.095	189	85	255	3971	53.173	4.800	0.242	1.386
ID454172	454172	14	58.407	14.985	10.004	0	83	83	2	1	-10921639	172.238	175	94	226	3617	35.746	4.800	0.168	1.387
ID454173	454173	8	78.620	11.132	16.141	0	83	83	2	1	-10921639	168.381	166	100	251	3536	43.756	4.800	0.266	1.616
ID454170	454170	5	73.033	30.147	6.579	0	83	83	2	1	-10921639	204.952	208	129	255	4304	38.035	4.800	0.191	1.725
ID454171	454171	None	66.101	31.606	8.856	0	83	83	2	1	-10921639	183.143	198	86	255	3846	52.523	7.600	0.180	1.061
ID454168	454168	10	36.791	21.628	4.032	0	83	83	2	1	-10921639	120.143	127	50	181	2523	38.605	2.000	0.101	0.572
ID454169	454169	None	41.471	26.252	5.516	0	83	83	2	1	-10921639	157.476	164	110	214	3307	31.718	2.000	0.116	1.034
ID454182	454182	10	55.767	22.145	4.183	0	84	84	2	1	-10921639	136.190	142	52	214	2860	46.675	2.000	0.161	0.808
ID454183	454183	5	81.010	30.713	6.970	0	84	84	2	1	-10921639	212.571	229	129	255	4464	45.834	4.800	0.224	1.697
ID454181	454181	15	35.150	15.434	2.939	0	84	84	2	1	-10921639	79.381	73	27	148	1667	35.187	2.000	0.123	0.495
ID454186	454186	6	86.484	26.822	17.366	0	84	84	2	1	-10921639	200.476	198	123	255	4210	47.407	4.800	0.223	1.545
ID454184	454184	14	70.375	14.449	10.421	0	84	84	2	1	-10921639	175.714	200	59	255	3690	60.293	4.800	0.186	0.913
ID454185	454185	8	85.880	11.416	16.128	0	84	84	2	1	-10921639	176.476	170	100	255	3706	56.592	4.800	0.280	1.366
ID454222	454222	5	79.485	30.555	6.744	0	85	85	2	1	-10921639	211.238	229	123	255	4436	45.312	4.800	0.224	1.708
ID454223	454223	14	56.820	15.217	10.510	0	85	85	2	1	-10921639	195.000	198	137	255	4095	33.012	7.600	0.164	1.664
ID454220	454220	15	40.774	15.800	3.241	0	85	85	2	1	-10921639	86.333	85	42	179	1813	40.330	2.000	0.115	0.442
ID454221	454221	10	69.697	22.017	4.307	0	85	85	2	1	-10921639	144.810	152	48	251	3041	57.281	2.000	0.192	0.815
ID454224	454224	8	66.994	11.747	15.616	0	85	85	2	1	-10921639	174.619	164	110	249	3667	43.113	4.800	0.212	1.417
ID454225	454225	6	83.523	26.118	17.618	0	85	85	2	1	-10921639	183.238	187	83	255	3848	54.416	4.800	0.238	1.297
ID454192	454192	8	67.923	10.872	16.474	0	86	86	2	1	-10921639	177.524	173	102	255	3728	46.958	4.800	0.230	1.415
ID454193	454193	6	82.170	26.670	17.378	0	86	86	2	1	-10921639	206.810	206	139	255	4343	43.556	4.800	0.208	1.638
ID454190	454190	None	65.079	12.605	13.971	0	86	86	2	1	-10921639	194.714	197	121	255	4089	43.732	7.600	0.145	1.128
ID454191	454191	None	41.179	30.173	14.221	0	86	86	2	1	-10921639	162.333	170	94	226	3409	34.939	7.600	0.093	0.792
ID454188	454188	5	76.129	30.479	6.842	0	86	86	2	1	-10921639	218.952	227	139	255	4598	37.222	4.800	0.199	1.952
ID454189	454189	14	59.995	14.996	10.526	0	86	86	2	1	-10921639	200.190	206	135	255	4204	33.633	7.600	0.157	1.617
ID454187	454187	10	61.612	22.221	4.446	0	86	86	2	1	-10921639	146.810	158	50	237	3083	57.456	2.000	0.185	0.797
ID454175	454175	10	39.813	21.882	4.052	0	87	87	2	1	-10921639	130.048	141	52	189	2731	41.255	7.600	0.114	0.644
ID454180	454180	6	78.604	26.684	17.645	0	87	87	2	1	-10921639	173.381	183	69	255	3641	57.950	4.800	0.225	1.098
ID454178	454178	14	65.083	14.449	11.050	0	87	87	2	1	-10921639	195.095	208	88	255	4097	50.184	4.800	0.177	1.171
ID454179	454179	8	70.994	10.704	16.326	0	87	87	2	1	-10921639	169.476	173	102	239	3559	39.531	7.600	0.222	1.560
ID454176	454176	None	36.390	18.163	7.231	0	87	87	2	1	-10921639	175.952	177	127	214	3695	24.215	7.600	0.114	1.485
ID454177	454177	5	76.866	30.707	6.910	0	87	87	2	1	-10921639	225.190	253	121	255	4729	41.392	4.800	0.211	1.893
ID454198	454198	6	58.751	27.490	17.454	0	88	88	2	1	-10921639	178.714	175	141	241	3753	26.098	4.800	0.175	2.044
ID454196	454196	14	65.474	14.398	10.961	0	88	88	2	1	-10921639	199.429	218	90	255	4188	51.007	7.600	0.159	1.072
ID454197	454197	8	73.861	11.001	16.080	0	88	88	2	1	-10921639	182.571	189	121	245	3834	41.701	4.800	0.224	1.601
ID454194	454194	10	55.195	21.656	4.170	0	88	88	2	1	-10921639	139.524	156	40	227	2930	51.134	2.000	0.147	0.700
ID454195	454195	5	79.694	30.788	6.946	0	88	88	2	1	-10921639	216.048	233	119	255	4537	43.282	4.800	0.212	1.748
ID454199	454199	18	44.030	16.628	4.045	0	89	89	2	1	-10921639	134.333	137	79	214	2821	38.567	2.000	0.104	0.654
ID454204	454204	8	68.013	10.961	16.218	0	89	89	2	1	-10921639	180.333	189	113	237	3787	39.173	7.600	0.209	1.592
ID454205	454205	6	87.087	26.847	17.173	0	89	89	2	1	-10921639	212.524	227	146	255	4463	39.582	4.800	0.235	2.043
ID454202	454202	5	77.602	30.976	7.004	0	89	89	2	1	-10921639	218.571	229	123	255	4590	40.717	4.800	0.206	1.835
ID454203	454203	14	68.610	14.685	10.837	0	89	89	2	1	-10921639	215.048	216	150	255	4516	34.656	7.600	0.177	1.865
ID454200	454200	10	49.991	22.086	4.121	0	89	89	2	1	-10921639	147.905	150	57	222	3106	47.706	2.000	0.130	0.712
ID454201	454201	None	36.367	25.274	5.865	0	89	89	2	1	-10921639	165.429	162	108	224	3474	27.416	4.800	0.089	0.988
ID454230	454230	8	70.081	11.338	15.791	0	90	90	2	1	-10921639	172.190	177	108	255	3616	44.735	4.800	0.216	1.366
ID454231	454231	6	89.475	26.886	17.230	0	90	90	2	1	-10921639	201.143	198	113	255	4224	46.547	4.800	0.245	1.701
ID454228	454228	5	74.092	31.297	7.301	0	90	90	2	1	-10921639	208.190	226	113	255	4372	42.451	4.800	0.211	1.711
ID454229	454229	14	67.652	14.952	10.910	0	90	90	2	1	-10921639	202.143	206	113	255	4245	38.016	7.600	0.180	1.620
ID454226	454226	18	36.958	17.157	4.120	0	90	90	2	1	-10921639	123.905	123	63	187	2602	38.227	2.000	0.096	0.570
ID454227	454227	10	55.880	21.852	4.132	0	90	90	2	1	-10921639	141.095	135	59	226	2963	51.212	2.000	0.137	0.664
ID454214	454214	19	45.848	24.919	5.642	0	91	91	2	1	-10921639	172.238	173	117	245	3617	31.793	2.000	0.096	0.950
ID454215	454215	5	72.763	31.345	6.919	0	91	91	2	1	-10921639	220.286	229	139	255	4626	37.342	4.800	0.196	1.931
ID454213	454213	10	45.877	22.036	4.058	0	91	91	2	1	-10921639	148.571	154	57	214	3120	42.785	2.000	0.123	0.760
ID454218	454218	8	77.919	11.076	16.014	0	91	91	2	1	-10921639	178.524	171	112	255	3749	45.434	4.800	0.218	1.409
ID454219	454219	6	85.881	26.927	17.134	0	91	91	2	1	-10921639	207.857	216	106	255	4365	45.370	4.800	0.233	1.730
ID454216	454216	20	60.397	17.305	8.706	0	91	91	2	1	-10921639	204.429	210	127	255	4293	38.022	4.800	0.149	1.394
ID454217	454217	14	61.502	13.616	11.567	0	91	91	2	1	-10921639	196.571	193	119	255	4128	42.227	7.600	0.144	1.172
ID454244	454244	8	81.090	10.984	16.214	0	92	92	2	1	-10921639	189.857	198	129	255	3987	45.242	4.800	0.222	1.525
ID454245	454245	6	79.063	26.299	17.371	0	92	92	2	1	-10921639	217.571	231	148	255	4569	39.093	4.800	0.214	1.961
ID454242	454242	20	52.419	17.735	8.245	0	92	92	2	1	-10921639	190.524	193	127	255	4001	32.861	7.600	0.117	1.214
ID454243	454243	14	66.516	13.438	12.050	0	92	92	2	1	-10921639	190.143	191	81	255	3993	51.800	4.800	0.165	1.042
ID454240	454240	19	58.499	23.114	4.533	0	92	92	2	1	-10921639	176.571	170	94	255	3708	45.145	4.800	0.149	1.015
ID454241	454241	5	76.740	31.633	7.002	0	92	92	2	1	-10921639	209.524	231	127	255	4400	49.053	6.311	0.205	1.454
ID454239	454239	10	57.040	22.739	4.400	0	92	92	2	1	-10921639	156.619	160	52	241	3289	60.213	2.000	0.155	0.700
ID454254	454254	5	65.203	32.282	8.148	0	93	93	2	1	-10921639	222.619	227	146	255	4675	28.209	4.800	0.200	2.633
ID454255	454255	14	64.203	13.000	13.000	0	93	93	2	1	-10921639	198.286	216	108	255	4164	48.213	7.600	0.161	1.143
ID454252	454252	10	52.073	22.309	4.222	0	93	93	2	1	-10921639	151.714	152	54	229	3186	53.591	2.000	0.128	0.644
ID454253	454253	19	67.454	25.354	5.699	0	93	93	2	1	-10921639	193.238	197	129	255	4058	41.049	4.800	0.170	1.370
ID454256	454256	8	71.561	11.452	15.997	0	93	93	2	1	-10921639	183.048	195	106	255	3844	49.954	4.800	0.217	1.305
ID454257	454257	6	75.023	26.137	17.607	0	93	93	2	1	-10921639	205.333	227	112	255	4312	47.967	4.800	0.212	1.497
ID454246	454246	19	74.947	24.801	5.345	0	94	94	2	1	-10921639	192.381	212	77	255	4040	57.268	4.800	0.204	1.140
ID454247	454247	5	66.199	31.743	7.805	0	94	94	2	1	-10921639	220.000	233	135	255	4620	34.720	4.800	0.207	2.169
ID454250	454250	14	65.761	12.887	13.768	0	94	94	2	1	-10921639	198.000	191	121	251	4158	46.167	7.600	0.154	1.145
ID454251	454251	6	78.524	26.262	17.666	0	94	94	2	1	-10921639	196.333	206	98	255	4123	48.955	4.800	0.217	1.429
ID454248	454248	20	55.013	17.847	8.580	0	94	94	2	1	-10921639	203.714	202	135	255	4278	37.767	4.800	0.134	1.274
ID454249	454249	21	67.345	14.055	11.279	0	94	94	2	1	-10921639	205.619	216	102	255	4318	51.497	4.800	0.174	1.185
ID454238	454238	6	78.599	25.963	17.520	0	95	95	2	1	-10921639	201.333	206	102	255	4228	54.760	4.800	0.217	1.311
ID454236	454236	21	60.354	13.263	12.306	0	95	95	2	1	-10921639	190.619	202	77	255	4003	53.584	4.800	0.149	0.923
ID454237	454237	14	62.252	11.542	16.073	0	95	95	2	1	-10921639	178.286	177	119	245	3744	39.776	4.800	0.194	1.456
ID454234	454234	20	65.471	16.769	9.817	0	95	95	2	1	-10921639	222.762	237	152	255	4678	36.829	4.800	0.157	1.637
ID454235	454235	22	54.748	30.284	10.480	0	95	95	2	1	-10921639	217.762	239	139	255	4573	40.881	4.800	0.122	1.159
ID454232	454232	19	74.136	24.805	5.431	0	95	95	2	1	-10921639	203.048	210	92	255	4264	52.894	4.800	0.205	1.304
ID454233	454233	5	66.128	32.102	7.584	0	95	95	2	1	-10921639	227.714	241	171	255	4782	29.503	4.800	0.184	2.403
ID454262	454262	21	56.419	14.000	11.000	0	96	96	2	1	-10921639	206.952	206	129	255	4346	41.854	4.800	0.150	1.289
ID454263	454263	14	67.920	11.488	16.454	0	96	96	2	1	-10921639	171.524	179	83	239	3602	48.361	4.800	0.206	1.210
ID454260	454260	20	59.579	17.094	9.995	0	96	96	2	1	-10921639	218.476	227	129	255	4588	38.671	4.800	0.143	1.411
ID454261	454261	22	55.355	31.029	10.198	0	96	96	2	1	-10921639	220.000	226	139	255	4620	34.307	4.800	0.131	1.487
ID454258	454258	19	73.666	24.820	5.674	0	96	96	2	1	-10921639	211.524	202	146	255	4442	38.907	4.800	0.176	1.625
ID454259	454259	5	64.398	32.046	7.361	0	96	96	2	1	-10921639	215.000	227	135	255	4515	40.619	6.339	0.161	1.465
ID454264	454264	6	77.180	25.891	17.499	0	96	96	2	1	-10921639	211.714	224	135	255	4446	40.390	4.800	0.215	1.854
ID454212	454212	6	64.071	25.365	17.402	0	97	97	2	1	-10921639	171.095	175	119	243	3593	39.944	2.000	0.166	1.217
ID454210	454210	22	52.682	30.214	10.834	0	97	97	2	1	-10921639	187.905	181	125	255	3946	38.741	2.000	0.090	0.804
ID454211	454211	14	69.454	11.903	15.845	0	97	97	2	1	-10921639	172.381	160	100	255	3620	46.442	4.800	0.196	1.216
ID454208	454208	21	59.152	16.141	10.440	0	97	97	2	1	-10921639	202.619	204	106	255	4255	46.668	4.800	0.138	1.056
ID454209	454209	20	55.815	16.141	10.440	0	97	97	2	1	-10921639	202.619	204	106	255	4255	46.668	4.800	0.138	1.056
ID454206	454206	19	75.884	24.447	5.515	0	97	97	2	1	-10921639	202.810	208	123	255	4259	44.496	4.800	0.185	1.425
ID454207	454207	5	70.264	32.346	6.833	0	97	97	2	1	-10921639	210.190	216	150	255	4414	36.724	4.800	0.184	1.779
ID454268	454268	14	71.420	11.960	16.095	0	98	98	2	1	-10921639	172.381	164	113	241	3620	39.759	2.000	0.196	1.421
ID454269	454269	6	65.363	26.266	17.173	0	98	98	2	1	-10921639	189.571	195	137	243	3981	33.179	4.800	0.191	1.834
ID454266	454266	5	67.352	31.565	7.380	0	98	98	2	1	-10921639	208.095	218	131	255	4370	45.409	4.800	0.185	1.428
ID454267	454267	21	69.897	14.036	11.042	0	98	98	2	1	-10921639	203.000	206	121	255	4263	44.320	4.800	0.187	1.442
ID454265	454265	19	69.480	24.270	5.543	0	98	98	2	1	-10921639	203.571	204	152	255	4275	33.290	4.800	0.188	1.938
ID454270	454270	19	75.884	23.211	5.018	0	99	99	2	1	-10921639	186.476	197	104	255	3916	51.491	2.000	0.185	1.129
ID454271	454271	5	62.582	31.857	6.963	0	99	99	2	1	-10921639	209.810	222	142	255	4406	39.720	4.800	0.173	1.555
ID454274	454274	14	71.287	12.066	15.838	0	99	99	2	1	-10921639	176.905	183	121	247	3715	42.672	4.800	0.203	1.399
ID454275	454275	6	68.049	25.767	17.286	0	99	99	2	1	-10921639	194.095	197	142	255	4076	33.045	4.800	0.184	1.827
ID454272	454272	21	67.266	14.979	10.704	0	99	99	2	1	-10921639	215.619	227	144	255	4528	38.285	4.800	0.174	1.667
ID454273	454273	23	35.867	30.421	14.549	0	99	99	2	1	-10921639	168.000	177	110	224	3528	32.306	2.000	0.097	0.917
ID454286	454286	6	66.920	25.978	17.254	0	100	100	2	1	-10921639	195.238	197	142	255	4100	34.117	4.800	0.165	1.625
ID454284	454284	23	39.548	30.377	14.274	0	100	100	2	1	-10921639	182.000	181	133	245	3822	33.786	4.800	0.091	0.901
ID454285	454285	14	76.076	11.692	16.074	0	100	100	2	1	-10921639	185.571	189	121	255	3897	40.358	2.000	0.202	1.544
ID454282	454282	5	64.566	31.843	7.099	0	100	100	2	1	-10921639	222.952	237	158	255	4682	39.390	4.800	0.160	1.559
ID454283	454283	21	64.160	14.835	10.868	0	100	100	2	1	-10921639	221.714	229	154	255	4656	35.215	4.800	0.159	1.731
ID454280	454280	None	35.162	16.500	4.143	0	100	100	2	1	-10921639	100.143	102	46	160	2103	31.704	2.000	0.120	0.678
ID454281	454281	19	74.544	23.998	5.207	0	100	100	2	1	-10921639	215.095	218	139	255	4517	38.165	4.800	0.209	1.946
ID454287	454287	19	45.245	22.569	4.532	0	101	101	2	1	-10921639	180.286	175	123	229	3786	30.485	4.800	0.124	1.302
ID454292	454292	6	49.750	26.120	17.102	0	101	101	2	1	-10921639	182.333	181	142	222	3829	27.215	4.800	0.134	1.580
ID454290	454290	23	37.119	30.361	14.480	0	101	101	2	1	-10921639	179.286	179	137	227	3765	26.008	4.800	0.087	1.104
ID454291	454291	14	58.189	11.711	16.051	0	101	101	2	1	-10921639	169.048	173	108	212	3550	31.704	4.800	0.172	1.567
ID454288	454288	5	59.368	31.150	7.351	0	101	101	2	1	-10921639	219.000	227	146	255	4599	33.251	4.800	0.153	1.744
ID454289	454289	21	57.293	16.049	11.129	0	101	101	2	1	-10921639	220.952	224	154	255	4640	30.418	6.312	0.142	1.811
ID454302	454302	6	50.812	26.588	17.006	0	102	102	2	1	-10921639	178.571	183	115	218	3750	30.525	4.800	0.146	1.492
ID454300	454300	21	40.671	15.113	11.723	0	102	102	2	1	-10921639	194.857	195	158	237	4092	18.693	4.800	0.132	2.430
ID454301	454301	14	41.412	11.733	16.360	0	102	102	2	1	-10921639	152.095	160	108	183	3194	24.360	4.800	0.139	1.522
ID454298	454298	19	45.796	23.040	4.756	0	102	102	2	1	-10921639	180.905	181	117	226	3799	27.932	4.800	0.139	1.585
ID454299	454299	5	53.370	30.867	7.322	0	102	102	2	1	-10921639	204.000	202	154	255	4284	28.436	4.800	0.144	1.806
ID454294	454294	5	44.058	30.462	7.192	0	103	103	2	1	-10921639	180.714	181	135	233	3795	29.109	7.600	0.102	1.147
ID454295	454295	21	38.710	13.976	11.435	0	103	103	2	1	-10921639	165.238	175	104	208	3470	29.774	4.800	0.121	1.198
ID454293	454293	19	37.311	23.268	4.719	0	103	103	2	1	-10921639	151.048	150	104	187	3172	21.414	7.600	0.118	1.494
ID454296	454296	14	38.810	11.654	15.480	0	103	103	2	1	-10921639	144.762	148	106	183	3040	21.323	4.800	0.136	1.620
ID454297	454297	6	53.095	27.411	16.902	0	103	103	2	1	-10921639	171.000	166	94	229	3591	32.136	4.800	0.153	1.412
ID454278	454278	14	40.037	12.132	15.693	0	104	104	2	1	-10921639	129.810	127	86	173	2726	27.310	4.800	0.153	1.263
ID454279	454279	6	35.425	27.371	16.807	0	104	104	2	1	-10921639	154.048	152	104	197	3235	21.521	6.240	0.114	1.463
ID454276	454276	5	35.544	29.579	7.551	0	104	104	2	1	-10921639	179.952	179	133	241	3779	22.725	4.800	0.088	1.283
ID454277	454277	21	42.606	13.385	11.507	0	104	104	2	1	-10921639	142.762	150	75	191	2998	34.205	4.800	0.142	1.037
ID454303	454303	21	48.788	13.820	11.511	0	105	105	2	1	-10921639	144.762	141	110	202	3040	26.184	2.000	0.146	1.409
ID454304	454304	24	37.295	31.636	6.487	0	106	106	2	1	-10921639	145.952	148	88	200	3065	32.104	7.600	0.128	1.031
ID454306	454306	24	37.131	31.509	6.219	0	107	107	2	1	-10921639	156.381	160	102	200	3284	27.665	4.800	0.137	1.366
ID454307	454307	None	39.928	27.575	17.070	0	107	107	2	1	-10921639	141.333	148	92	177	2968	24.658	2.000	0.139	1.403
ID454305	454305	24	45.912	30.847	7.252	0	108	108	2	1	-10921639	186.381	181	144	222	3914	20.583	4.800	0.146	2.303
ID454308	454308	24	38.222	30.733	7.337	0	109	109	2	1	-10921639	168.286	171	129	202	3534	22.883	4.800	0.118	1.556
ID454309	454309	None	35.036	13.643	11.476	0	109	109	2	1	-10921639	129.762	137	79	164	2725	23.190	4.800	0.141	1.380
ID454310	454310	24	35.504	30.431	7.060	0	110	110	2	1	-10921639	150.429	146	119	195	3159	20.459	2.000	0.102	1.360
ID454312	454312	None	37.149	15.013	10.825	0	111	111	2	1	-10921639	132.143	135	85	166	2775	21.551	4.800	0.148	1.582
ID454311	454311	None	35.263	32.626	6.170	0	112	112	2	1	-10921639	115.524	125	48	160	2426	35.454	2.000	0.135	0.778
ID454313	454313	26	37.505	12.978	14.804	0	116	116	2	1	-10921639	106.095	106	65	146	2228	23.236	4.800	0.178	1.382
ID454314	454314	25	37.295	30.962	6.304	0	117	117	2	1	-10921639	123.333	123	81	171	2590	23.232	4.800	0.176	1.587
ID454315	454315	26	35.653	12.816	15.116	0	117	117	2	1	-10921639	95.429	98	56	127	2004	21.547	4.800	0.180	1.354
ID454316	454316	None	38.340	26.887	17.507	0	117	117	2	1	-10921639	108.857	113	61	158	2286	30.190	4.800	0.178	1.090
ID454317	454317	25	47.010	31.237	6.902	0	118	118	2	1	-10921639	148.571	148	113	185	3120	20.728	4.800	0.165	2.031
ID454318	454318	None	36.790	12.934	15.129	0	121	121	2	1	-10921639	97.952	98	65	135	2057	18.949	4.800	0.203	1.745
ID454319	454319	None	35.467	25.662	17.885	0	121	121	2	1	-10921639	110.048	117	54	144	2311	24.549	4.800	0.164	1.265
ID454322	454322	27	40.297	32.481	8.560	0	122	122	2	1	-10921639	128.048	127	94	162	2689	21.446	7.600	0.146	1.518
ID454320	454320	27	38.212	32.224	8.035	0	123	123	2	1	-10921639	124.667	125	88	168	2618	23.157	6.121	0.171	1.575
ID454321	454321	28	35.786	12.913	14.328	0	123	123	2	1	-10921639	99.238	100	67	127	2084	17.779	4.800	0.214	1.968
ID454323	454323	28	38.685	12.979	14.580	0	124	124	2	1	-10921639	93.429	98	52	125	1962	22.103	4.800	0.232	1.591
ID454324	454324	None	36.773	29.980	7.278	0	126	126	2	1	-10921639	128.476	129	85	187	2698	24.334	2.000	0.129	1.206
ID454325	454325	28	37.284	12.328	14.928	0	126	126	2	1	-10921639	78.000	79	32	123	1638	27.794	2.000	0.217	1.000
ID454326	454326	28	40.161	12.875	14.374	0	127	127	2	1	-10921639	98.333	104	50	152	2065	22.686	4.800	0.206	1.479
ID454331	454331	28	35.127	13.165	14.392	0	129	129	2	1	-10921639	89.762	92	48	129	1885	24.978	4.800	0.206	1.230
ID454332	454332	29	36.011	27.263	16.990	0	129	129	2	1	-10921639	114.381	113	73	152	2402	22.033	7.600	0.142	1.295
ID454330	454330	29	35.355	27.241	17.575	0	130	130	2	1	-10921639	114.238	121	65	160	2399	26.586	4.800	0.156	1.160
ID454329	454329	28	44.808	13.006	14.468	0	130	130	2	1	-10921639	97.476	100	54	139	2047	24.995	4.800	0.258	1.601
ID454327	454327	28	38.371	13.018	14.431	0	131	131	2	1	-10921639	96.810	102	52	137	2033	23.733	4.800	0.218	1.458
ID454328	454328	29	35.608	27.867	17.069	0	131	131	2	1	-10921639	119.810	123	52	156	2516	26.200	4.800	0.149	1.189
ID454339	454339	28	43.286	13.602	13.896	0	132	132	2	1	-10921639	103.000	104	69	141	2163	20.976	4.800	0.210	1.705
ID454334	454334	29	35.383	27.450	17.498	0	133	133	2	1	-10921639	126.714	131	94	160	2661	17.886	4.800	0.130	1.629
ID454333	454333	28	38.268	13.291	14.209	0	133	133	2	1	-10921639	95.476	94	44	131	2005	26.933	4.800	0.217	1.266
ID454335	454335	30	35.584	32.003	8.745	0	134	134	2	1	-10921639	118.952	117	77	170	2498	22.776	4.800	0.138	1.267
ID454338	454338	29	38.908	27.148	17.743	0	134	134	2	1	-10921639	107.095	110	42	162	2249	31.268	2.000	0.162	0.953
ID454336	454336	28	36.040	13.584	14.245	0	134	134	2	1	-10921639	105.524	108	61	133	2216	20.099	4.800	0.192	1.693
ID454337	454337	None	40.804	30.789	14.234	0	134	134	2	1	-10921639	116.143	121	63	179	2439	29.107	4.800	0.151	1.047
ID454346	454346	30	37.653	32.108	8.342	0	135	135	2	1	-10921639	128.905	129	90	195	2707	25.959	7.600	0.157	1.350
ID454347	454347	28	40.001	12.997	14.446	0	135	135	2	1	-10921639	90.048	94	36	135	1891	27.187	4.800	0.218	1.186
ID454342	454342	30	47.754	30.952	7.945	0	136	136	2	1	-10921639	140.857	135	106	195	2958	23.118	4.800	0.192	1.962
ID454343	454343	None	38.395	26.748	17.666	0	136	136	2	1	-10921639	110.952	119	38	160	2330	35.722	4.800	0.161	0.862
ID454340	454340	30	42.816	30.228	7.824	0	137	137	2	1	-10921639	144.238	142	108	197	3029	25.114	4.800	0.141	1.419
ID454341	454341	None	35.680	13.268	14.371	0	137	137	2	1	-10921639	87.381	94	32	119	1835	26.398	4.800	0.220	1.192
ID454352	454352	30	42.607	30.321	8.057	0	138	138	2	1	-10921639	137.810	135	94	195	2894	26.330	6.335	0.125	1.163
ID454348	454348	30	48.957	31.029	8.046	0	139	139	2	1	-10921639	148.143	144	117	202	3111	21.811	4.800	0.183	2.097
ID454349	454349	31	35.954	13.257	14.418	0	139	139	2	1	-10921639	82.952	86	34	117	1742	26.477	4.800	0.222	1.140
ID454344	454344	30	36.295	30.771	8.420	0	140	140	2	1	-10921639	138.381	135	110	189	2906	20.532	4.800	0.165	1.913
ID454345	454345	31	35.774	13.787	14.165	0	140	140	2	1	-10921639	90.190	92	48	121	1894	19.638	4.800	0.216	1.632
ID454357	454357	30	40.116	31.069	8.390	0	141	141	2	1	-10921639	141.619	139	106	189	2974	21.488	4.800	0.164	1.859
ID454355	454355	30	50.197	30.841	7.852	0	142	142	2	1	-10921639	152.571	154	108	218	3204	24.138	4.800	0.189	2.005
ID454350	454350	30	45.085	31.432	9.046	0	143	143	2	1	-10921639	144.667	139	112	187	3038	20.436	4.800	0.173	2.091
ID454358	454358	30	43.997	31.305	8.866	0	144	144	2	1	-10921639	159.810	156	125	204	3356	20.326	4.800	0.173	2.322
ID454354	454354	None	39.521	27.532	17.860	0	145	145	2	1	-10921639	115.381	117	65	148	2423	25.156	4.800	0.178	1.383
ID454353	454353	30	51.341	31.541	8.572	0	145	145	2	1	-10921639	148.000	146	94	214	3108	32.845	6.306	0.173	1.329
ID454356	454356	30	45.486	32.007	8.683	0	146	146	2	1	-10921639	141.095	142	102	179	2963	22.481	4.800	0.177	1.884
ID454351	454351	30	60.874	31.776	8.557	0	147	147	2	1	-10921639	152.429	154	92	224	3201	35.216	4.800	0.214	1.528
ID454359	454359	30	58.443	32.099	8.586	0	148	148	2	1	-10921639	147.714	148	100	210	3102	28.239	4.800	0.212	1.830
ID454360	454360	32	40.051	26.123	18.177	0	148	148	2	1	-10921639	110.381	106	61	160	2318	24.318	2.000	0.161	1.262
ID454366	454366	32	44.911	26.593	18.397	0	149	149	2	1	-10921639	117.143	119	63	162	2460	26.479	4.800	0.195	1.441
ID454364	454364	30	55.446	32.324	8.748	0	149	149	2	1	-10921639	135.143	131	100	200	2838	28.486	4.800	0.205	1.617
ID454365	454365	33	39.841	15.737	12.008	0	149	149	2	1	-10921639	92.286	92	56	131	1938	21.190	2.000	0.215	1.541
ID454362	454362	33	37.594	16.051	11.682	0	150	150	2	1	-10921639	85.571	79	52	129	1797	22.142	2.000	0.193	1.253
ID454363	454363	32	41.709	26.441	18.122	0	150	150	2	1	-10921639	119.476	115	75	162	2509	23.302	4.800	0.177	1.543
ID454361	454361	30	51.667	32.140	8.633	0	150	150	2	1	-10921639	145.619	148	112	187	3058	23.088	4.800	0.210	2.190
ID454371	454371	30	55.088	32.153	9.149	0	151	151	2	1	-10921639	152.667	158	88	202	3206	26.051	4.800	0.214	2.066
ID454372	454372	33	40.363	16.312	11.701	0	151	151	2	1	-10921639	92.143	94	46	141	1935	25.498	2.000	0.199	1.200
ID454373	454373	32	52.228	27.181	17.934	0	151	151	2	1	-10921639	135.571	137	71	181	2847	33.328	6.317	0.195	1.327
ID454367	454367	30	42.566	31.854	8.754	0	152	152	2	1	-10921639	136.810	137	86	171	2873	24.752	4.800	0.188	1.746
ID454370	454370	32	46.899	26.306	18.550	0	152	152	2	1	-10921639	122.762	121	71	185	2578	34.477	2.000	0.180	1.086
ID454368	454368	33	45.256	16.296	11.439	0	152	152	2	1	-10921639	94.286	92	38	148	1980	31.420	2.000	0.237	1.151
ID454369	454369	None	40.768	31.254	11.560	0	152	152	2	1	-10921639	125.048	125	65	173	2626	29.255	2.000	0.134	1.012
ID454398	454398	32	57.840	26.850	17.915	0	153	153	2	1	-10921639	142.667	142	77	195	2996	29.879	4.800	0.212	1.668
ID454396	454396	30	62.587	32.172	8.104	0	153	153	2	1	-10921639	158.476	162	110	200	3328	29.058	4.800	0.225	2.001
ID454397	454397	33	46.266	16.375	11.436	0	153	153	2	1	-10921639	92.857	90	36	152	1950	34.065	2.000	0.252	1.096
ID454378	454378	33	60.728	15.943	11.411	0	154	154	2	1	-10921639	112.619	104	48	179	2365	40.009	2.000	0.261	1.165
ID454379	454379	32	55.052	26.922	17.897	0	154	154	2	1	-10921639	153.238	154	98	195	3218	30.708	4.800	0.191	1.599
ID454377	454377	30	50.309	32.475	8.236	0	154	154	2	1	-10921639	152.667	152	102	181	3206	21.726	4.800	0.198	2.326
ID454386	454386	32	43.282	25.960	17.963	0	155	155	2	1	-10921639	143.000	139	94	193	3003	26.848	4.800	0.161	1.479
ID454384	454384	30	44.219	31.783	6.740	0	155	155	2	1	-10921639	136.000	139	106	164	2856	16.935	4.800	0.211	2.799
ID454385	454385	33	53.199	16.552	11.281	0	155	155	2	1	-10921639	120.333	115	69	175	2527	29.525	4.800	0.229	1.516
ID454374	454374	30	43.943	31.189	5.458	0	156	156	2	1	-10921639	97.048	98	46	173	2038	34.018	7.600	0.180	0.870
ID454375	454375	33	50.631	17.139	11.016	0	156	156	2	1	-10921639	124.429	125	90	179	2613	24.859	7.600	0.220	1.806
ID454376	454376	32	39.913	25.810	17.764	0	156	156	2	1	-10921639	130.048	131	90	166	2731	25.645	4.800	0.154	1.357
ID454390	454390	34	44.590	12.812	14.995	0	157	157	2	1	-10921639	91.143	90	52	137	1914	27.237	2.000	0.228	1.244
ID454391	454391	32	45.729	26.041	17.810	0	157	157	2	1	-10921639	139.381	139	96	191	2927	26.927	4.800	0.177	1.555
ID454388	454388	35	49.582	32.987	8.192	0	157	157	2	1	-10921639	125.333	133	56	185	2632	32.923	4.800	0.184	1.186
ID454389	454389	33	42.420	16.581	11.250	0	157	157	2	1	-10921639	118.524	115	92	171	2489	20.728	4.800	0.208	1.969
ID454387	454387	30	44.253	31.454	5.359	0	157	157	2	1	-10921639	111.619	113	69	166	2344	30.052	7.600	0.194	1.205
ID454382	454382	34	54.013	13.024	14.729	0	158	158	2	1	-10921639	96.476	96	50	164	2026	33.845	2.000	0.261	1.181
ID454383	454383	32	45.709	26.332	17.747	0	158	158	2	1	-10921639	137.190	133	90	193	2881	29.084	4.800	0.168	1.356
ID454380	454380	35	54.129	33.143	8.142	0	158	158	2	1	-10921639	133.952	139	71	195	2813	33.696	4.800	0.190	1.268
ID454381	454381	33	52.929	16.135	10.343	0	158	158	2	1	-10921639	109.810	110	50	177	2306	34.046	2.000	0.224	1.180
ID454394	454394	34	48.745	12.977	14.791	0	159	159	2	1	-10921639	88.905	88	44	154	1867	30.680	2.000	0.263	1.207
ID454395	454395	32	47.106	25.734	17.384	0	159	159	2	1	-10921639	145.095	141	100	191	3047	24.805	4.800	0.163	1.640
ID454392	454392	35	49.797	33.068	8.504	0	159	159	2	1	-10921639	137.286	139	77	195	2883	34.575	6.343	0.176	1.186
ID454393	454393	33	67.130	16.092	10.027	0	159	159	2	1	-10921639	119.095	108	61	212	2501	38.201	2.000	0.246	1.230
ID454414	454414	32	48.804	25.882	17.728	0	160	160	2	1	-10921639	139.381	141	86	191	2927	30.132	2.000	0.169	1.340
ID454412	454412	35	48.383	33.188	8.888	0	160	160	2	1	-10921639	141.381	137	92	193	2969	31.002	4.800	0.173	1.344
ID454413	454413	34	50.826	13.077	14.508	0	160	160	2	1	-10921639	100.048	98	48	162	2101	32.225	2.000	0.271	1.325
ID454411	454411	33	76.014	15.875	9.493	0	160	160	2	1	-10921639	123.238	108	65	255	2588	48.536	2.000	0.290	1.141
ID454399	454399	39	38.211	29.408	5.696	0	161	161	2	1	-10921639	119.381	119	69	175	2507	29.147	2.000	0.125	0.910
ID454402	454402	34	54.764	12.677	14.685	0	161	161	2	1	-10921639	106.857	102	59	160	2244	32.915	4.800	0.289	1.454
ID454403	454403	32	53.274	26.251	17.664	0	161	161	2	1	-10921639	138.619	125	88	206	2911	35.645	2.000	0.164	1.097
ID454400	454400	35	56.529	33.498	8.092	0	161	161	2	1	-10921639	155.095	158	83	210	3257	33.976	2.000	0.181	1.396
ID454401	454401	33	82.757	15.900	8.925	0	161	161	2	1	-10921639	133.286	115	86	243	2799	43.535	2.000	0.294	1.391
ID454406	454406	33	80.109	16.087	8.698	0	162	162	2	1	-10921639	133.000	123	75	229	2793	44.879	2.000	0.274	1.276
ID454407	454407	34	56.479	12.738	14.273	0	162	162	2	1	-10921639	121.905	121	81	183	2560	30.674	4.800	0.257	1.626
ID454404	454404	39	41.600	30.144	5.580	0	162	162	2	1	-10921639	139.333	137	92	183	2926	22.914	7.600	0.153	1.615
ID454405	454405	35	46.955	33.629	8.079	0	162	162	2	1	-10921639	140.143	135	88	191	2943	33.091	2.000	0.156	1.145
ID454410	454410	32	45.105	26.305	17.960	0	162	162	2	1	-10921639	140.619	146	94	191	2953	29.032	2.000	0.130	1.114
ID454408	454408	37	45.156	32.798	14.691	0	162	162	2	1	-10921639	122.190	121	42	175	2566	39.103	4.800	0.182	0.963
ID454409	454409	38	45.293	21.265	18.232	0	162	162	2	1	-10921639	126.095	129	85	177	2648	27.408	4.800	0.164	1.294
ID454438	454438	37	58.217	32.863	14.736	0	163	163	2	1	-10921639	133.095	133	50	216	2795	44.573	2.000	0.188	0.945
ID454439	454439	38	40.240	20.825	17.922	0	163	163	2	1	-10921639	128.857	129	83	175	2706	25.216	2.000	0.134	1.211
ID454436	454436	35	44.852	33.834	8.608	0	163	163	2	1	-10921639	132.952	139	73	202	2792	37.129	2.000	0.126	0.800
ID454437	454437	34	59.771	12.726	14.891	0	163	163	2	1	-10921639	127.000	131	81	191	2667	32.796	4.800	0.261	1.604
ID454434	454434	39	39.338	31.656	5.193	0	163	163	2	1	-10921639	139.667	146	69	181	2933	34.545	7.600	0.145	1.021
ID454435	454435	33	67.571	15.871	8.709	0	163	163	2	1	-10921639	127.190	113	77	226	2671	38.403	2.000	0.231	1.243
ID454440	454440	32	38.097	26.879	17.792	0	163	163	2	1	-10921639	141.905	146	81	183	2980	29.239	4.800	0.127	1.097
ID454422	454422	35	46.160	33.314	7.114	0	164	164	2	1	-10921639	152.857	156	106	198	3210	26.631	7.600	0.152	1.519
ID454423	454423	33	69.381	16.085	8.864	0	164	164	2	1	-10921639	133.857	133	59	226	2811	41.561	2.000	0.222	1.169
ID454426	454426	32	49.526	26.069	18.036	0	164	164	2	1	-10921639	157.238	164	112	214	3302	28.311	2.000	0.145	1.403
ID454424	454424	34	54.505	12.940	14.472	0	164	164	2	1	-10921639	122.429	127	61	193	2571	33.750	2.000	0.209	1.253
ID454425	454425	37	57.057	32.664	14.114	0	164	164	2	1	-10921639	156.619	164	77	222	3289	43.501	4.800	0.189	1.146
ID454420	454420	38	51.666	20.616	17.305	0	165	165	2	1	-10921639	146.667	142	108	222	3080	29.701	2.000	0.140	1.211
ID454421	454421	32	39.286	26.187	18.054	0	165	165	2	1	-10921639	150.286	152	104	195	3156	24.670	4.800	0.127	1.374
ID454418	454418	34	62.591	12.589	14.948	0	165	165	2	1	-10921639	132.143	133	79	208	2775	34.027	4.800	0.249	1.551
ID454419	454419	37	51.779	32.863	14.641	0	165	165	2	1	-10921639	144.571	154	63	214	3036	37.150	2.000	0.193	1.258
ID454416	454416	35	41.646	33.696	7.147	0	165	165	2	1	-10921639	143.762	146	86	187	3019	30.159	2.000	0.135	1.134
ID454417	454417	33	76.208	16.190	8.954	0	165	165	2	1	-10921639	132.667	119	52	255	2786	50.313	2.000	0.225	0.968
ID454415	454415	39	42.740	30.052	4.963	0	165	165	2	1	-10921639	153.429	156	113	183	3222	22.642	4.800	0.152	1.793
ID454432	454432	38	56.484	21.062	17.876	0	166	166	2	1	-10921639	152.714	150	102	206	3207	32.147	4.800	0.184	1.475
ID454433	454433	32	40.097	26.075	18.075	0	166	166	2	1	-10921639	153.952	156	100	200	3233	27.242	2.000	0.118	1.189
ID454430	454430	37	56.335	32.855	14.806	0	166	166	2	1	-10921639	144.762	152	56	210	3040	43.361	2.000	0.186	1.049
ID454431	454431	34	68.983	12.414	15.797	0	166	166	2	1	-10921639	116.714	112	46	204	2451	50.474	2.000	0.296	1.055
ID454428	454428	35	46.334	33.648	7.143	0	166	166	2	1	-10921639	153.286	160	90	200	3219	35.232	4.800	0.151	1.143
ID454429	454429	33	69.852	16.558	8.638	0	166	166	2	1	-10921639	146.857	133	102	231	3084	37.861	2.000	0.220	1.400
ID454427	454427	39	50.038	30.368	4.470	0	166	166	2	1	-10921639	142.810	148	71	197	2999	40.529	4.800	0.175	1.051
ID454468	454468	38	65.397	20.272	17.810	0	167	167	2	1	-10921639	147.667	152	73	233	3101	46.741	2.000	0.189	1.006
ID454469	454469	32	47.458	26.096	18.306	0	167	167	2	1	-10921639	154.000	148	104	198	3234	33.181	2.000	0.140	1.141
ID454466	454466	37	48.782	32.267	14.933	0	167	167	2	1	-10921639	152.905	160	110	193	3211	26.380	4.800	0.168	1.667
ID454467	454467	34	77.381	12.695	15.705	0	167	167	2	1	-10921639	137.714	141	77	222	2892	47.491	2.000	0.279	1.266
ID454464	454464	35	58.088	33.943	7.833	0	167	167	2	1	-10921639	167.905	168	85	231	3526	36.854	2.000	0.161	1.264
ID454465	454465	33	71.747	16.802	8.782	0	167	167	2	1	-10921639	143.381	144	90	235	3011	40.575	2.000	0.221	1.279
ID454463	454463	39	49.347	30.879	4.435	0	167	167	2	1	-10921639	139.333	146	44	206	2926	47.459	7.600	0.149	0.762
ID454454	454454	32	46.982	25.325	17.561	0	168	168	2	1	-10921639	147.714	144	73	208	3102	35.136	2.000	0.128	0.957
ID454452	454452	34	86.801	12.526	15.682	0	168	168	2	1	-10921639	147.905	137	85	249	3106	50.971	2.000	0.296	1.325
ID454453	454453	38	62.626	20.159	17.968	0	168	168	2	1	-10921639	145.667	150	73	220	3059	40.020	2.000	0.184	1.129
ID454450	454450	33	80.483	16.669	8.677	0	168	168	2	1	-10921639	153.857	144	102	255	3231	45.429	2.000	0.241	1.314
ID454451	454451	37	53.480	32.476	14.977	0	168	168	2	1	-10921639	160.190	166	112	204	3364	30.719	4.800	0.186	1.633
ID454448	454448	39	60.165	30.121	4.038	0	168	168	2	1	-10921639	153.667	160	90	212	3227	36.037	2.000	0.192	1.376
ID454449	454449	35	64.998	33.815	8.005	0	168	168	2	1	-10921639	169.333	168	88	239	3556	43.027	2.000	0.181	1.204
ID454455	454455	39	51.745	30.446	4.546	0	169	169	2	1	-10921639	172.952	175	113	220	3632	26.545	4.800	0.167	1.861
ID454462	454462	32	58.524	25.159	17.629	0	169	169	2	1	-10921639	159.143	148	88	255	3342	42.627	2.000	0.120	0.802
ID454460	454460	None	36.368	29.747	16.915	0	169	169	2	1	-10921639	141.571	150	63	198	2973	38.533	2.000	0.092	0.618
ID454461	454461	38	78.009	20.426	18.000	0	169	169	2	1	-10921639	162.429	168	83	255	3411	51.146	2.000	0.222	1.154
ID454458	454458	34	90.955	12.889	15.340	0	169	169	2	1	-10921639	157.667	168	77	255	3311	48.902	4.800	0.304	1.504
ID454459	454459	37	47.687	32.469	14.699	0	169	169	2	1	-10921639	163.286	166	98	202	3429	30.414	7.600	0.154	1.433
ID454456	454456	35	50.881	33.973	7.607	0	169	169	2	1	-10921639	167.143	166	98	220	3510	33.981	2.000	0.143	1.232
ID454457	454457	33	78.348	16.933	8.833	0	169	169	2	1	-10921639	155.714	154	100	253	3270	42.423	2.000	0.231	1.378
ID454446	454446	38	77.666	20.429	17.916	0	170	170	2	1	-10921639	168.714	168	69	255	3543	54.259	2.000	0.220	1.120
ID454447	454447	32	65.893	25.072	17.949	0	170	170	2	1	-10921639	169.714	166	102	255	3564	42.262	2.000	0.140	0.984
ID454444	454444	34	77.900	13.133	14.977	0	170	170	2	1	-10921639	149.333	152	65	222	3136	45.790	4.800	0.282	1.434
ID454445	454445	37	50.724	32.009	15.536	0	170	170	2	1	-10921639	145.000	158	73	216	3045	42.860	6.331	0.147	0.866
ID454442	454442	35	70.224	34.021	8.131	0	170	170	2	1	-10921639	184.524	191	108	255	3875	42.153	2.000	0.172	1.284
ID454443	454443	33	80.157	16.991	9.096	0	170	170	2	1	-10921639	160.381	154	90	255	3368	43.870	2.000	0.228	1.360
ID454441	454441	39	60.013	30.216	4.406	0	170	170	2	1	-10921639	163.667	171	85	231	3437	47.586	4.800	0.181	1.056
ID454486	454486	33	63.714	17.126	9.069	0	171	171	2	1	-10921639	147.429	142	83	210	3096	37.533	2.000	0.210	1.363
ID454487	454487	34	76.628	13.030	15.233	0	171	171	2	1	-10921639	141.571	146	61	224	2973	46.181	4.800	0.303	1.425
ID454484	454484	39	58.777	29.444	4.481	0	171	171	2	1	-10921639	164.476	173	77	224	3454	47.939	4.800	0.183	1.060
ID454485	454485	35	55.705	34.185	7.559	0	171	171	2	1	-10921639	170.238	166	102	229	3575	35.087	2.000	0.144	1.225
ID454490	454490	32	54.516	25.306	18.205	0	171	171	2	1	-10921639	161.810	158	98	227	3398	33.152	2.000	0.128	1.110
ID454488	454488	37	55.395	31.978	14.894	0	171	171	2	1	-10921639	156.714	166	86	216	3291	34.710	4.800	0.178	1.365
ID454489	454489	38	71.297	20.520	18.344	0	171	171	2	1	-10921639	164.190	164	92	255	3448	40.828	2.000	0.192	1.294
ID454502	454502	34	77.168	13.638	14.422	0	172	172	2	1	-10921639	149.619	137	75	249	3142	45.312	2.000	0.246	1.302
ID454503	454503	37	56.138	32.058	14.925	0	172	172	2	1	-10921639	162.476	166	96	202	3412	31.119	4.800	0.196	1.713
ID454500	454500	35	67.468	34.159	7.519	0	172	172	2	1	-10921639	182.619	185	123	255	3835	41.103	2.000	0.162	1.241
ID454501	454501	33	65.538	17.547	8.717	0	172	172	2	1	-10921639	167.905	164	121	237	3526	37.344	4.800	0.213	1.580
ID454499	454499	39	68.939	29.760	4.354	0	172	172	2	1	-10921639	168.714	171	69	255	3543	50.975	2.000	0.181	1.013
ID454504	454504	38	66.498	20.705	17.912	0	172	172	2	1	-10921639	167.714	166	85	251	3522	42.124	2.000	0.161	1.106
ID454505	454505	32	54.338	25.229	18.125	0	172	172	2	1	-10921639	176.619	177	119	227	3709	29.413	4.800	0.143	1.502
ID454482	454482	38	67.122	20.660	17.855	0	173	173	2	1	-10921639	175.667	175	85	241	3689	38.967	2.000	0.181	1.382
ID454483	454483	32	58.190	25.358	17.857	0	173	173	2	1	-10921639	186.095	187	123	239	3908	33.415	4.800	0.157	1.508
ID454480	454480	34	67.202	13.222	15.266	0	173	173	2	1	-10921639	134.762	129	50	210	2830	47.026	4.800	0.275	1.234
ID454481	454481	37	57.383	32.493	14.890	0	173	173	2	1	-10921639	162.571	168	102	212	3414	30.164	4.800	0.189	1.712
ID454478	454478	35	60.832	34.257	7.831	0	173	173	2	1	-10921639	169.143	164	119	255	3552	38.774	2.000	0.142	1.087
ID454479	454479	33	59.943	17.702	8.816	0	173	173	2	1	-10921639	160.762	160	127	222	3376	27.390	4.800	0.195	1.913
ID454477	454477	39	54.290	28.758	4.879	0	173	173	2	1	-10921639	174.571	177	125	227	3666	27.692	4.800	0.165	1.783
ID454470	454470	39	51.923	29.687	5.070	0	174	174	2	1	-10921639	177.190	185	104	229	3721	32.272	4.800	0.145	1.391
ID454471	454471	35	66.402	34.086	8.024	0	174	174	2	1	-10921639	192.000	193	125	255	4032	38.227	2.000	0.154	1.340
ID454476	454476	32	67.470	25.162	17.862	0	174	174	2	1	-10921639	191.381	191	106	255	4019	39.849	2.000	0.155	1.290
ID454474	454474	37	69.336	32.386	14.520	0	174	174	2	1	-10921639	179.333	183	102	251	3766	38.364	4.800	0.210	1.622
ID454475	454475	38	68.045	21.108	18.319	0	174	174	2	1	-10921639	178.095	181	110	255	3740	39.888	2.000	0.166	1.271
ID454472	454472	33	72.284	17.443	8.975	0	174	174	2	1	-10921639	157.619	148	65	255	3310	50.300	2.000	0.196	1.027
ID454473	454473	34	64.042	13.098	15.436	0	174	174	2	1	-10921639	130.524	131	48	202	2741	45.345	4.800	0.253	1.163
ID454512	454512	32	51.745	25.095	17.482	0	175	175	2	1	-10921639	189.857	191	129	241	3987	31.641	2.000	0.126	1.345
ID454513	454513	38	59.241	21.659	18.403	0	175	175	2	1	-10921639	190.524	193	144	253	4001	31.698	4.800	0.168	1.733
ID454510	454510	37	64.336	32.565	14.846	0	175	175	2	1	-10921639	154.095	162	52	237	3236	54.832	4.800	0.199	0.935
ID454511	454511	34	62.053	13.224	15.543	0	175	175	2	1	-10921639	124.048	110	54	200	2605	45.160	2.000	0.234	1.043
ID454508	454508	35	55.063	34.035	7.696	0	175	175	2	1	-10921639	188.476	189	135	255	3958	30.726	4.800	0.145	1.549
ID454509	454509	33	59.687	17.651	9.188	0	175	175	2	1	-10921639	160.476	156	123	216	3370	28.448	4.800	0.191	1.806
ID454506	454506	None	35.348	22.717	4.103	0	175	175	2	1	-10921639	114.048	119	56	158	2395	26.969	2.000	0.127	0.955
ID454507	454507	39	68.060	28.862	4.993	0	175	175	2	1	-10921639	184.286	187	119	243	3870	36.097	4.800	0.187	1.607
ID454518	454518	37	78.554	32.434	15.046	0	176	176	2	1	-10921639	187.095	173	125	255	3929	40.652	2.000	0.201	1.542
ID454519	454519	38	61.305	20.885	17.903	0	176	176	2	1	-10921639	178.286	177	117	241	3744	35.062	4.800	0.183	1.574
ID454516	454516	35	63.794	33.888	8.554	0	176	176	2	1	-10921639	190.143	198	113	255	3993	46.273	2.000	0.141	1.015
ID454517	454517	34	65.890	13.421	15.394	0	176	176	2	1	-10921639	142.190	142	63	208	2986	45.465	4.800	0.266	1.316
ID454514	454514	39	60.795	29.227	5.280	0	176	176	2	1	-10921639	184.667	191	117	251	3878	41.359	2.000	0.159	1.225
ID454515	454515	33	64.368	17.610	9.089	0	176	176	2	1	-10921639	164.571	168	121	239	3456	32.334	2.000	0.199	1.690
ID454520	454520	32	52.900	25.299	17.498	0	176	176	2	1	-10921639	188.857	195	121	247	3966	30.733	2.000	0.120	1.313
ID454544	454544	32	53.535	25.618	17.827	0	177	177	2	1	-10921639	182.095	187	108	239	3824	34.637	2.000	0.143	1.317
ID454542	454542	34	74.082	13.305	15.521	0	177	177	2	1	-10921639	129.619	129	44	210	2722	54.047	2.000	0.284	1.062
ID454543	454543	38	70.174	21.157	17.650	0	177	177	2	1	-10921639	180.810	177	100	255	3797	44.163	4.800	0.208	1.412
ID454540	454540	33	72.356	17.526	9.116	0	177	177	2	1	-10921639	174.286	173	131	255	3660	37.849	4.800	0.221	1.665
ID454541	454541	37	64.864	32.418	14.759	0	177	177	2	1	-10921639	184.810	187	139	237	3881	33.463	4.800	0.177	1.662
ID454538	454538	39	52.947	28.514	5.474	0	177	177	2	1	-10921639	191.810	195	123	235	4028	35.293	4.800	0.156	1.464
ID454539	454539	35	64.017	33.920	8.421	0	177	177	2	1	-10921639	214.048	224	121	255	4495	42.087	4.800	0.156	1.373
ID454537	454537	40	39.310	22.701	4.494	0	177	177	2	1	-10921639	112.429	117	50	168	2361	37.237	2.000	0.129	0.690
ID454528	454528	38	82.717	21.236	17.954	0	178	178	2	1	-10921639	179.905	185	96	255	3778	50.033	2.000	0.221	1.300
ID454526	454526	37	65.841	32.291	15.007	0	178	178	2	1	-10921639	185.095	179	135	247	3887	32.834	4.800	0.183	1.746
ID454527	454527	32	57.377	25.711	17.459	0	178	178	2	1	-10921639	180.476	175	119	247	3790	39.235	2.000	0.135	1.093
ID454524	454524	33	71.361	17.422	9.088	0	178	178	2	1	-10921639	156.857	141	86	255	3294	47.036	2.000	0.200	1.112
ID454525	454525	34	75.692	13.151	15.362	0	178	178	2	1	-10921639	146.381	144	65	226	3074	45.247	2.000	0.277	1.402
ID454522	454522	39	50.360	29.528	5.781	0	178	178	2	1	-10921639	197.476	198	152	241	4147	25.226	4.800	0.124	1.726
ID454523	454523	35	66.472	34.074	8.284	0	178	178	2	1	-10921639	206.571	206	139	255	4338	34.181	4.800	0.157	1.639
ID454521	454521	40	40.419	22.934	4.550	0	178	178	2	1	-10921639	118.714	117	67	183	2493	26.616	2.000	0.122	0.968
ID454498	454498	38	71.521	20.694	17.961	0	179	179	2	1	-10921639	172.143	175	98	243	3615	38.320	2.000	0.198	1.486
ID454496	454496	37	75.651	32.424	14.707	0	179	179	2	1	-10921639	192.905	197	127	255	4051	42.689	2.000	0.191	1.447
ID454497	454497	32	57.210	26.148	17.452	0	179	179	2	1	-10921639	182.000	185	123	255	3822	34.769	2.000	0.143	1.309
ID454494	454494	33	77.828	17.328	8.968	0	179	179	2	1	-10921639	167.571	170	83	255	3519	47.736	2.000	0.215	1.242
ID454495	454495	34	63.001	13.045	15.339	0	179	179	2	1	-10921639	136.857	141	69	204	2874	41.454	4.800	0.241	1.283
ID454492	454492	39	57.209	31.033	5.802	0	179	179	2	1	-10921639	210.143	208	168	255	4413	28.956	4.800	0.129	1.662
ID454493	454493	35	55.786	33.916	8.275	0	179	179	2	1	-10921639	204.857	210	135	243	4302	35.609	4.800	0.136	1.376
ID454491	454491	40	41.904	23.239	4.594	0	179	179	2	1	-10921639	120.238	113	73	171	2525	29.024	2.000	0.128	0.937
ID454534	454534	37	54.346	32.270	14.212	0	180	180	2	1	-10921639	190.190	197	135	237	3994	27.985	4.800	0.156	1.834
ID454535	454535	38	75.829	20.292	17.816	0	180	180	2	1	-10921639	168.238	166	94	255	3533	48.039	2.000	0.202	1.176
ID454532	454532	33	67.082	17.776	9.014	0	180	180	2	1	-10921639	162.238	156	125	224	3407	33.154	2.000	0.198	1.616
ID454533	454533	34	64.022	13.608	14.477	0	180	180	2	1	-10921639	158.190	160	94	204	3322	36.631	4.800	0.225	1.586
ID454530	454530	39	54.322	29.970	5.668	0	180	180	2	1	-10921639	209.619	214	164	255	4402	28.568	4.800	0.138	1.781
ID454531	454531	35	51.803	33.949	7.914	0	180	180	2	1	-10921639	194.571	202	113	241	4086	37.465	2.000	0.121	1.117
ID454529	454529	40	47.662	23.152	4.697	0	180	180	2	1	-10921639	126.476	119	73	200	2656	31.360	2.000	0.137	0.972
ID454536	454536	32	65.879	25.576	17.868	0	180	180	2	1	-10921639	182.857	189	98	255	3840	43.279	2.000	0.167	1.211
ID454550	454550	37	48.190	31.428	14.819	0	181	181	2	1	-10921639	188.286	187	150	249	3954	24.934	7.600	0.128	1.713
ID454551	454551	38	66.900	20.747	17.829	0	181	181	2	1	-10921639	190.429	187	117	247	3999	35.516	4.800	0.176	1.606
ID454548	454548	33	78.646	17.672	8.910	0	181	181	2	1	-10921639	174.905	160	135	255	3673	39.463	2.000	0.215	1.568
ID454549	454549	34	79.156	13.646	14.353	0	181	181	2	1	-10921639	173.476	177	106	251	3643	44.605	4.800	0.242	1.516
ID454546	454546	39	48.889	30.585	5.262	0	181	181	2	1	-10921639	185.048	200	100	253	3886	44.801	7.600	0.113	0.840
ID454547	454547	35	63.614	33.974	8.127	0	181	181	2	1	-10921639	200.143	208	127	255	4203	38.603	3.200	0.150	1.351
ID454545	454545	40	63.591	23.224	4.880	0	181	181	2	1	-10921639	139.048	137	77	227	2920	41.517	2.000	0.177	1.006
ID454552	454552	32	59.473	25.127	17.829	0	181	181	2	1	-10921639	193.190	193	119	249	4057	34.597	6.345	0.144	1.402
ID454576	454576	38	58.656	20.688	17.962	0	182	182	2	1	-10921639	174.286	168	110	226	3660	31.041	3.200	0.154	1.502
ID454577	454577	32	45.981	25.760	18.203	0	182	182	2	1	-10921639	169.238	170	121	229	3554	27.778	2.000	0.124	1.344
ID454574	454574	34	82.381	13.723	14.088	0	182	182	2	1	-10921639	166.905	166	90	239	3505	41.552	4.800	0.267	1.692
ID454575	454575	37	62.986	32.112	14.146	0	182	182	2	1	-10921639	203.476	218	150	253	4273	30.656	4.800	0.156	1.794
ID454572	454572	35	55.168	33.808	7.726	0	182	182	2	1	-10921639	200.857	198	125	255	4218	42.200	2.000	0.121	1.029
ID454573	454573	33	81.934	18.065	8.852	0	182	182	2	1	-10921639	171.286	173	110	255	3597	42.864	2.000	0.234	1.513
ID454570	454570	40	63.988	23.235	4.610	0	182	182	2	1	-10921639	143.238	139	81	233	3008	39.743	2.000	0.184	1.119
ID454571	454571	39	57.718	30.217	5.163	0	182	182	2	1	-10921639	198.952	206	129	251	4178	37.055	4.800	0.146	1.369
ID454566	454566	37	59.083	31.810	14.148	0	183	183	2	1	-10921639	196.667	195	144	255	4130	29.112	4.800	0.144	1.700
ID454567	454567	34	74.222	13.295	14.772	0	183	183	2	1	-10921639	144.381	146	67	220	3032	46.769	4.800	0.274	1.328
ID454564	454564	35	41.488	33.860	7.951	0	183	183	2	1	-10921639	188.667	187	113	237	3962	37.902	2.000	0.094	0.858
ID454565	454565	33	74.658	18.258	8.686	0	183	183	2	1	-10921639	172.333	171	94	255	3619	43.966	4.800	0.218	1.402
ID454562	454562	41	45.524	33.084	5.404	0	183	183	2	1	-10921639	176.190	185	86	243	3700	47.355	4.800	0.119	0.793
ID454563	454563	39	45.962	30.339	5.694	0	183	183	2	1	-10921639	196.952	204	131	243	4136	30.928	4.800	0.115	1.315
ID454561	454561	40	68.885	23.373	4.573	0	183	183	2	1	-10921639	147.286	139	79	233	3093	44.421	2.000	0.198	1.096
ID454568	454568	38	73.596	20.870	18.287	0	183	183	2	1	-10921639	186.381	175	119	255	3914	40.837	2.000	0.183	1.414
ID454569	454569	32	50.639	25.792	17.914	0	183	183	2	1	-10921639	176.905	183	106	241	3715	35.577	2.000	0.141	1.231
ID454592	454592	38	81.525	20.979	18.317	0	184	184	2	1	-10921639	185.048	175	110	255	3886	45.475	2.000	0.205	1.382
ID454593	454593	32	60.022	26.361	17.627	0	184	184	2	1	-10921639	179.190	183	88	235	3763	40.451	2.000	0.153	1.174
ID454590	454590	34	76.317	13.815	13.972	0	184	184	2	1	-10921639	146.810	150	92	229	3083	40.650	2.000	0.260	1.491
ID454591	454591	37	65.056	32.198	13.974	0	184	184	2	1	-10921639	201.524	202	156	255	4232	34.181	2.000	0.146	1.498
ID454588	454588	41	51.752	33.218	5.788	0	184	184	2	1	-10921639	196.810	210	121	237	4133	34.698	6.282	0.143	1.420
ID454589	454589	33	70.997	18.485	9.061	0	184	184	2	1	-10921639	157.190	152	81	245	3301	47.028	2.000	0.212	1.167
ID454586	454586	40	70.926	22.982	4.765	0	184	184	2	1	-10921639	150.095	146	79	253	3152	42.417	2.000	0.192	1.139
ID454587	454587	39	43.055	30.227	5.570	0	184	184	2	1	-10921639	196.143	198	156	239	4119	25.342	4.800	0.109	1.525
ID454560	454560	32	61.341	25.273	17.611	0	185	185	2	1	-10921639	185.190	193	117	243	3889	39.399	2.000	0.149	1.220
ID454558	454558	37	69.130	32.220	14.272	0	185	185	2	1	-10921639	201.762	210	142	255	4237	36.775	2.000	0.163	1.535
ID454559	454559	38	70.255	20.969	18.306	0	185	185	2	1	-10921639	186.000	185	125	249	3906	37.073	4.800	0.189	1.593
ID454556	454556	33	63.571	18.630	8.916	0	185	185	2	1	-10921639	162.286	156	121	229	3408	30.472	4.800	0.188	1.685
ID454557	454557	34	67.193	13.684	14.084	0	185	185	2	1	-10921639	142.238	142	92	212	2987	37.777	2.000	0.233	1.424
ID454554	454554	39	54.348	29.299	4.843	0	185	185	2	1	-10921639	203.571	214	141	255	4275	31.522	4.800	0.165	1.830
ID454555	454555	41	47.491	33.461	8.265	0	185	185	2	1	-10921639	214.667	220	150	249	4508	27.547	4.800	0.126	1.750
ID454553	454553	40	70.068	23.083	4.780	0	185	185	2	1	-10921639	151.667	150	86	243	3185	41.322	2.000	0.196	1.204
ID454582	454582	34	70.604	13.757	14.110	0	186	186	2	1	-10921639	141.762	141	86	212	2977	38.060	2.000	0.244	1.460
ID454583	454583	37	74.003	32.501	14.577	0	186	186	2	1	-10921639	184.571	177	92	255	3876	56.149	4.800	0.199	1.093
ID454580	454580	41	47.349	33.312	8.001	0	186	186	2	1	-10921639	206.333	208	154	255	4333	24.589	4.800	0.119	1.781
ID454581	454581	33	63.269	18.918	9.181	0	186	186	2	1	-10921639	157.000	144	115	226	3297	33.645	2.000	0.180	1.426
ID454578	454578	40	69.773	22.915	4.755	0	186	186	2	1	-10921639	141.952	137	65	255	2981	44.482	2.000	0.184	0.993
ID454579	454579	39	58.649	28.693	4.873	0	186	186	2	1	-10921639	195.000	198	131	231	4095	30.123	4.800	0.175	1.932
ID454584	454584	38	59.334	20.839	18.098	0	186	186	2	1	-10921639	181.000	185	112	231	3801	31.105	4.800	0.167	1.667
ID454585	454585	32	51.651	25.221	17.639	0	186	186	2	1	-10921639	179.524	177	106	239	3770	34.800	2.000	0.125	1.143
ID454598	454598	41	46.031	33.304	8.848	0	187	187	2	1	-10921639	196.714	197	133	245	4131	29.246	2.000	0.095	1.166
ID454599	454599	34	81.823	13.721	14.405	0	187	187	2	1	-10921639	146.143	144	85	255	3069	47.750	2.000	0.266	1.287
ID454596	454596	42	36.036	32.718	6.180	0	187	187	2	1	-10921639	177.667	191	88	245	3731	41.656	6.311	0.095	0.743
ID454597	454597	33	60.022	18.864	9.127	0	187	187	2	1	-10921639	164.476	158	113	216	3454	31.189	4.800	0.187	1.660
ID454594	454594	40	78.297	23.366	4.478	0	187	187	2	1	-10921639	139.619	142	36	255	2932	66.188	2.000	0.234	0.801
ID454595	454595	39	56.463	29.296	5.255	0	187	187	2	1	-10921639	186.810	185	115	245	3923	38.426	4.800	0.144	1.221
ID454602	454602	38	74.396	21.135	18.086	0	187	187	2	1	-10921639	189.000	198	121	255	3969	41.697	2.000	0.198	1.500
ID454600	454600	37	69.974	32.415	14.067	0	187	187	2	1	-10921639	210.714	214	154	255	4425	32.492	4.800	0.179	1.972
ID454601	454601	32	39.125	25.356	17.418	0	187	187	2	1	-10921639	178.286	185	119	222	3744	27.661	6.363	0.088	1.047
ID454630	454630	33	62.836	18.813	9.035	0	188	188	2	1	-10921639	175.667	170	135	218	3689	26.631	4.800	0.211	2.299
ID454631	454631	34	74.552	13.788	14.173	0	188	188	2	1	-10921639	138.429	133	73	227	2907	40.261	2.000	0.267	1.450
ID454628	454628	40	67.069	23.370	4.478	0	188	188	2	1	-10921639	131.762	131	48	235	2767	57.254	2.000	0.211	0.803
ID454629	454629	42	57.351	31.875	6.041	0	188	188	2	1	-10921639	204.571	220	129	249	4296	35.452	4.800	0.158	1.577
ID454634	454634	38	78.932	20.859	18.424	0	188	188	2	1	-10921639	188.429	187	131	255	3957	40.792	2.000	0.206	1.576
ID454632	454632	37	63.915	32.398	14.138	0	188	188	2	1	-10921639	200.524	204	139	249	4211	33.606	4.800	0.165	1.692
ID454633	454633	32	37.616	25.378	17.301	0	188	188	2	1	-10921639	174.857	181	139	226	3672	23.277	6.344	0.089	1.224
ID454610	454610	32	57.447	25.369	17.612	0	189	189	2	1	-10921639	193.524	195	133	255	4064	34.616	6.352	0.138	1.357
ID454608	454608	37	69.358	32.225	14.326	0	189	189	2	1	-10921639	209.286	216	164	255	4395	30.770	4.800	0.174	2.012
ID454609	454609	38	73.450	20.862	18.130	0	189	189	2	1	-10921639	185.857	179	117	255	3903	39.137	2.000	0.180	1.449
ID454606	454606	41	47.215	33.159	8.914	0	189	189	2	1	-10921639	193.810	200	129	253	4070	33.753	6.338	0.100	1.045
ID454607	454607	34	92.338	13.820	14.353	0	189	189	2	1	-10921639	160.238	168	92	255	3365	49.348	2.000	0.289	1.455
ID454604	454604	42	59.713	31.738	5.681	0	189	189	2	1	-10921639	198.571	198	125	255	4170	37.978	4.800	0.144	1.316
ID454605	454605	33	65.227	19.517	9.187	0	189	189	2	1	-10921639	176.476	181	123	229	3706	36.689	2.000	0.183	1.489
ID454603	454603	40	66.160	23.337	4.504	0	189	189	2	1	-10921639	147.857	139	79	239	3105	45.171	2.000	0.165	0.928
ID454614	454614	41	50.595	33.132	9.533	0	190	190	2	1	-10921639	196.238	197	125	255	4121	34.560	2.000	0.105	1.078
ID454615	454615	34	87.780	13.782	14.545	0	190	190	2	1	-10921639	162.143	150	98	255	3405	47.395	4.800	0.306	1.602
ID454612	454612	42	53.868	30.841	5.760	0	190	190	2	1	-10921639	208.810	214	148	251	4385	27.602	4.800	0.134	1.785
ID454613	454613	33	82.081	19.470	9.077	0	190	190	2	1	-10921639	195.714	189	119	255	4110	45.437	4.800	0.227	1.593
ID454611	454611	40	66.385	23.176	4.378	0	190	190	2	1	-10921639	139.381	141	69	247	2927	50.538	2.000	0.199	0.916
ID454618	454618	38	61.057	20.739	18.242	0	190	190	2	1	-10921639	174.143	170	129	233	3657	32.004	2.000	0.159	1.492
ID454616	454616	37	72.924	32.297	14.694	0	190	190	2	1	-10921639	202.524	200	148	255	4253	37.656	4.800	0.183	1.665
ID454617	454617	32	66.952	25.793	17.330	0	190	190	2	1	-10921639	196.571	193	137	255	4128	39.173	2.000	0.163	1.406
ID454646	454646	42	52.745	32.254	6.077	0	191	191	2	1	-10921639	208.667	218	121	255	4382	34.569	4.800	0.130	1.392
ID454647	454647	33	78.003	19.401	8.924	0	191	191	2	1	-10921639	195.524	197	127	255	4106	43.546	4.800	0.223	1.636
ID454644	454644	40	69.248	23.078	4.741	0	191	191	2	1	-10921639	149.619	133	86	255	3142	44.935	2.000	0.154	0.889
ID454645	454645	43	45.785	28.406	5.543	0	191	191	2	1	-10921639	186.381	189	131	245	3914	36.799	2.000	0.095	0.877
ID454652	454652	38	58.270	20.509	18.258	0	191	191	2	1	-10921639	168.095	166	108	233	3530	31.318	2.000	0.156	1.453
ID454650	454650	37	61.595	32.248	14.634	0	191	191	2	1	-10921639	198.381	198	137	255	4166	34.695	4.800	0.160	1.581
ID454651	454651	32	71.489	25.701	17.273	0	191	191	2	1	-10921639	210.143	216	152	255	4413	34.675	4.800	0.180	1.852
ID454648	454648	41	50.781	33.283	8.960	0	191	191	2	1	-10921639	207.952	204	141	255	4367	33.340	6.330	0.111	1.250
ID454649	454649	34	90.782	13.981	14.404	0	191	191	2	1	-10921639	162.048	156	75	255	3403	52.466	2.000	0.289	1.385
ID454626	454626	32	68.957	25.995	17.436	0	192	192	2	1	-10921639	216.619	224	146	255	4549	36.339	4.800	0.173	1.757
ID454627	454627	38	57.560	20.601	18.309	0	192	192	2	1	-10921639	169.476	166	127	229	3559	30.129	2.000	0.152	1.480
ID454624	454624	34	78.103	13.945	14.325	0	192	192	2	1	-10921639	147.429	141	69	247	3096	43.820	4.800	0.273	1.443
ID454625	454625	37	50.780	32.467	14.676	0	192	192	2	1	-10921639	191.000	191	125	233	4011	31.351	4.800	0.133	1.433
ID454622	454622	33	72.422	19.772	8.698	0	192	192	2	1	-10921639	192.714	195	98	255	4047	42.153	7.600	0.196	1.496
ID454623	454623	41	45.668	33.201	8.609	0	192	192	2	1	-10921639	201.571	208	152	251	4233	31.778	4.800	0.104	1.195
ID454620	454620	43	52.248	28.696	5.486	0	192	192	2	1	-10921639	201.381	212	127	255	4229	38.857	4.800	0.143	1.299
ID454621	454621	42	50.719	31.872	6.025	0	192	192	2	1	-10921639	204.524	220	129	251	4295	35.881	4.800	0.115	1.174
ID454619	454619	40	69.408	23.279	4.617	0	192	192	2	1	-10921639	160.619	146	79	255	3373	45.972	2.000	0.159	0.961
ID454642	454642	32	70.627	25.974	17.422	0	193	193	2	1	-10921639	204.714	212	131	255	4299	40.828	2.000	0.176	1.497
ID454643	454643	38	55.911	20.998	17.555	0	193	193	2	1	-10921639	161.095	171	83	235	3383	38.749	2.000	0.154	1.110
ID454640	454640	34	93.762	13.979	14.265	0	193	193	2	1	-10921639	164.190	158	100	255	3448	48.515	2.000	0.290	1.520
ID454641	454641	37	62.951	32.015	14.872	0	193	193	2	1	-10921639	188.667	189	117	255	3962	35.579	2.000	0.158	1.446
ID454638	454638	33	61.607	18.959	8.501	0	193	193	2	1	-10921639	186.095	183	115	241	3908	35.422	4.800	0.172	1.538
ID454639	454639	41	42.838	33.099	10.041	0	193	193	2	1	-10921639	197.095	204	146	243	4139	25.682	2.000	0.097	1.360
ID454636	454636	43	60.263	29.018	5.521	0	193	193	2	1	-10921639	215.810	212	148	255	4532	35.583	4.800	0.143	1.519
ID454637	454637	42	60.800	31.656	5.743	0	193	193	2	1	-10921639	217.143	224	131	255	4560	39.525	4.800	0.136	1.317
ID454635	454635	40	71.193	23.189	4.868	0	193	193	2	1	-10921639	158.857	160	85	255	3336	47.178	2.000	0.164	0.946
ID454662	454662	43	65.519	28.601	4.974	0	194	194	2	1	-10921639	215.857	218	119	255	4533	36.763	4.800	0.166	1.671
ID454663	454663	42	52.858	31.744	6.047	0	194	194	2	1	-10921639	207.714	216	133	255	4362	39.083	4.800	0.120	1.135
ID454661	454661	40	64.398	23.143	4.883	0	194	194	2	1	-10921639	163.000	156	92	229	3423	41.270	2.000	0.163	1.109
ID454668	454668	32	68.239	25.153	17.098	0	194	194	2	1	-10921639	200.762	197	146	255	4216	36.824	2.000	0.142	1.356
ID454669	454669	38	66.418	20.990	17.512	0	194	194	2	1	-10921639	172.667	183	92	255	3626	46.223	2.000	0.167	1.069
ID454666	454666	34	95.110	13.976	14.108	0	194	194	2	1	-10921639	162.619	154	98	255	3415	49.795	2.000	0.289	1.463
ID454667	454667	37	60.378	32.158	14.655	0	194	194	2	1	-10921639	185.952	185	129	255	3905	35.390	4.800	0.156	1.421
ID454664	454664	33	68.877	19.221	8.621	0	194	194	2	1	-10921639	191.190	183	129	249	4015	38.399	4.800	0.193	1.614
ID454665	454665	41	35.795	33.066	10.111	0	194	194	2	1	-10921639	192.476	189	146	237	4042	23.655	6.316	0.078	1.177
ID454660	454660	38	66.683	21.184	17.707	0	195	195	2	1	-10921639	157.381	162	92	255	3305	47.132	2.000	0.166	0.950
ID454658	454658	34	85.276	13.960	14.046	0	195	195	2	1	-10921639	140.238	144	79	241	2945	48.363	2.000	0.282	1.277
ID454659	454659	32	62.996	25.390	17.207	0	195	195	2	1	-10921639	185.000	189	125	255	3885	41.833	2.000	0.126	0.993
ID454656	454656	33	61.396	18.659	8.394	0	195	195	2	1	-10921639	187.333	185	113	245	3934	39.185	4.800	0.187	1.504
ID454657	454657	41	53.897	33.072	10.983	0	195	195	2	1	-10921639	200.333	210	112	255	4207	40.671	4.800	0.133	1.157
ID454654	454654	43	64.423	28.198	5.187	0	195	195	2	1	-10921639	204.238	214	129	255	4289	40.333	2.000	0.146	1.294
ID454655	454655	42	54.435	31.157	5.826	0	195	195	2	1	-10921639	218.286	216	158	255	4584	28.134	7.600	0.131	1.794
ID454653	454653	40	54.237	23.362	4.573	0	195	195	2	1	-10921639	159.429	168	81	224	3348	40.349	2.000	0.123	0.864
ID454694	454694	43	64.273	28.417	4.657	0	196	196	2	1	-10921639	197.095	202	141	255	4139	39.105	2.000	0.136	1.204
ID454695	454695	33	59.887	18.380	8.143	0	196	196	2	1	-10921639	171.429	170	115	231	3600	38.077	4.800	0.179	1.365
ID454693	454693	40	51.703	23.106	4.745	0	196	196	2	1	-10921639	161.286	162	100	224	3387	36.420	2.000	0.119	0.945
ID454698	454698	38	74.014	21.554	17.500	0	196	196	2	1	-10921639	185.429	187	115	255	3894	44.141	2.000	0.190	1.342
ID454699	454699	32	59.702	25.735	17.052	0	196	196	2	1	-10921639	188.238	195	123	255	3953	39.920	2.000	0.146	1.199
ID454696	454696	34	64.565	14.087	13.573	0	196	196	2	1	-10921639	120.952	115	61	197	2540	41.255	2.000	0.263	1.221
ID454697	454697	41	54.724	32.342	13.474	0	196	196	2	1	-10921639	192.190	189	146	235	4036	26.598	4.800	0.144	1.818
ID454676	454676	38	70.284	22.560	17.078	0	197	197	2	1	-10921639	195.143	204	119	255	4098	44.439	3.200	0.184	1.366
ID454677	454677	32	64.781	26.623	17.164	0	197	197	2	1	-10921639	207.190	212	146	255	4351	37.467	4.800	0.159	1.520
ID454674	454674	34	60.774	13.982	13.636	0	197	197	2	1	-10921639	112.143	108	50	198	2355	39.450	2.000	0.251	1.142
ID454675	454675	41	64.341	31.914	13.938	0	197	197	2	1	-10921639	198.524	195	141	255	4169	34.813	4.800	0.161	1.578
ID454672	454672	33	64.859	19.960	7.919	0	197	197	2	1	-10921639	195.476	202	137	255	4105	37.832	4.800	0.175	1.541
ID454673	454673	None	40.967	33.228	10.246	0	197	197	2	1	-10921639	185.286	189	115	231	3891	30.499	2.000	0.096	1.064
ID454670	454670	40	51.833	23.128	4.885	0	197	197	2	1	-10921639	171.667	170	104	233	3605	37.622	2.000	0.122	0.995
ID454671	454671	43	66.403	28.450	5.131	0	197	197	2	1	-10921639	196.190	202	131	255	4120	44.737	2.000	0.140	1.075
ID454706	454706	32	61.475	27.150	17.197	0	198	198	2	1	-10921639	207.143	216	142	255	4350	35.491	6.348	0.149	1.510
ID454704	454704	41	67.488	32.249	13.525	0	198	198	2	1	-10921639	206.286	206	139	255	4332	40.968	4.800	0.165	1.427
ID454705	454705	38	70.126	23.111	17.242	0	198	198	2	1	-10921639	190.048	202	123	255	3991	43.220	2.000	0.182	1.357
ID454702	454702	33	71.635	19.130	8.065	0	198	198	2	1	-10921639	198.810	202	131	255	4175	41.370	4.800	0.193	1.556
ID454703	454703	34	58.426	13.998	13.783	0	198	198	2	1	-10921639	111.381	102	56	185	2339	41.301	2.000	0.234	1.024
ID454700	454700	40	60.772	23.097	4.910	0	198	198	2	1	-10921639	174.000	164	119	255	3654	37.753	2.000	0.133	1.084
ID454701	454701	43	63.630	28.754	5.264	0	198	198	2	1	-10921639	208.667	210	133	255	4382	38.166	4.800	0.160	1.511
ID454678	454678	40	56.931	23.260	4.854	0	199	199	2	1	-10921639	159.857	160	92	249	3357	42.740	2.000	0.115	0.770
ID454679	454679	43	55.574	28.713	5.273	0	199	199	2	1	-10921639	207.429	214	144	255	4356	30.557	4.800	0.166	1.931
ID454684	454684	32	57.520	28.192	17.289	0	199	199	2	1	-10921639	190.000	191	141	255	3990	31.934	2.000	0.132	1.392
ID454682	454682	34	56.777	14.080	13.599	0	199	199	2	1	-10921639	111.048	112	59	185	2332	40.918	2.000	0.230	1.013
ID454683	454683	38	75.744	23.645	16.691	0	199	199	2	1	-10921639	195.429	189	127	255	4104	41.929	2.000	0.187	1.469
ID454680	454680	33	56.762	18.083	7.644	0	199	199	2	1	-10921639	176.095	183	113	251	3698	36.047	4.800	0.163	1.366
ID454681	454681	41	66.318	32.729	11.479	0	199	199	2	1	-10921639	211.762	224	127	255	4447	42.011	4.800	0.170	1.464
ID454692	454692	38	72.988	24.216	16.366	0	200	200	2	1	-10921639	203.667	210	123	255	4277	44.468	4.800	0.180	1.399
ID454690	454690	34	51.449	14.400	12.695	0	200	200	2	1	-10921639	118.905	112	40	200	2497	41.035	2.000	0.221	1.051
ID454691	454691	44	56.918	32.322	12.953	0	200	200	2	1	-10921639	210.667	210	148	255	4424	32.223	4.800	0.145	1.657
ID454688	454688	None	50.196	19.581	8.345	0	200	200	2	1	-10921639	180.524	183	125	241	3791	34.899	4.800	0.128	1.177
ID454689	454689	41	57.697	33.000	10.000	0	200	200	2	1	-10921639	209.143	216	129	255	4392	40.566	4.800	0.137	1.239
ID454686	454686	43	61.179	29.235	5.334	0	200	200	2	1	-10921639	211.619	214	146	255	4444	33.940	4.800	0.167	1.782
ID454687	454687	33	51.594	18.232	8.345	0	200	200	2	1	-10921639	172.000	170	110	226	3612	35.915	4.800	0.156	1.292
ID454685	454685	40	46.593	23.345	4.717	0	200	200	2	1	-10921639	163.048	166	104	227	3424	33.784	2.000	0.105	0.920
ID454710	454710	43	48.039	29.235	5.331	0	201	201	2	1	-10921639	188.762	193	113	224	3964	31.608	4.800	0.144	1.508
ID454711	454711	33	59.819	18.412	8.130	0	201	201	2	1	-10921639	164.619	166	110	229	3457	37.423	2.000	0.172	1.294
ID454709	454709	40	37.390	23.603	4.869	0	201	201	2	1	-10921639	156.190	162	112	214	3280	25.455	2.000	0.093	1.049
ID454714	454714	44	55.585	32.098	14.585	0	201	201	2	1	-10921639	180.238	179	98	255	3785	39.504	4.800	0.137	1.100
ID454715	454715	38	57.125	26.090	17.178	0	201	201	2	1	-10921639	192.048	200	135	253	4033	32.411	4.800	0.141	1.466
ID454712	454712	41	48.231	33.441	9.840	0	201	201	2	1	-10921639	188.238	191	121	243	3953	33.774	4.800	0.115	1.148
ID454713	454713	34	38.711	13.803	12.780	0	201	201	2	1	-10921639	94.333	92	42	148	1981	27.474	2.000	0.192	1.108
ID454718	454718	44	39.359	32.512	13.649	0	202	202	2	1	-10921639	175.095	187	113	212	3677	30.232	4.800	0.123	1.268
ID454719	454719	38	47.374	26.709	17.610	0	202	202	2	1	-10921639	166.571	166	96	220	3498	34.901	7.600	0.143	1.196
ID454716	454716	33	37.780	18.703	8.273	0	202	202	2	1	-10921639	156.381	162	119	191	3284	19.226	7.600	0.137	1.957
ID454717	454717	41	50.880	33.628	10.008	0	202	202	2	1	-10921639	164.190	154	83	231	3448	47.481	2.000	0.118	0.732
ID454722	454722	44	46.695	32.140	15.050	0	203	203	2	1	-10921639	168.905	171	125	210	3547	23.786	4.800	0.144	1.786
ID454720	454720	33	43.782	18.755	8.210	0	203	203	2	1	-10921639	152.048	152	112	185	3193	21.912	4.800	0.152	1.830
ID454721	454721	41	39.167	33.732	8.836	0	203	203	2	1	-10921639	149.000	152	79	210	3129	34.287	2.000	0.101	0.797
ID454707	454707	33	36.665	20.446	8.828	0	204	204	2	1	-10921639	142.857	142	100	189	3000	23.042	4.800	0.126	1.389
ID454708	454708	44	44.566	32.180	14.781	0	204	204	2	1	-10921639	150.333	148	96	193	3157	27.014	2.000	0.127	1.252
ID454724	454724	45	35.724	14.189	13.879	0	205	205	2	1	-10921639	76.143	79	42	123	1599	22.287	2.000	0.215	1.209
ID454725	454725	44	40.602	32.265	15.113	0	205	205	2	1	-10921639	150.619	148	102	200	3163	23.155	4.800	0.122	1.420
ID454730	454730	44	40.304	32.042	14.704	0	206	206	2	1	-10921639	150.571	152	104	187	3162	20.405	4.800	0.142	1.837
ID454729	454729	45	38.081	13.815	13.899	0	206	206	2	1	-10921639	75.238	71	42	144	1580	23.032	2.000	0.212	1.141
ID454726	454726	45	41.417	13.901	13.740	0	207	207	2	1	-10921639	81.333	79	44	133	1708	23.470	4.800	0.254	1.403
ID454727	454727	44	40.953	31.650	15.002	0	207	207	2	1	-10921639	132.619	133	94	177	2785	23.211	4.800	0.157	1.553
ID454728	454728	None	35.657	26.612	18.975	0	207	207	2	1	-10921639	110.524	113	67	148	2321	24.227	4.800	0.155	1.224
ID454723	454723	44	47.936	31.423	14.831	0	208	208	2	1	-10921639	139.143	133	98	187	2922	24.723	7.600	0.168	1.616
ID454731	454731	None	36.931	13.867	13.867	0	209	209	2	1	-10921639	84.048	85	50	137	1765	21.965	4.800	0.198	1.267
ID454732	454732	44	41.392	31.724	14.939	0	209	209	2	1	-10921639	129.905	129	86	168	2728	23.069	4.800	0.169	1.628
ID454733	454733	44	39.920	31.536	15.138	0	210	210	2	1	-10921639	126.381	127	83	168	2654	22.655	4.800	0.182	1.716
ID454738	454738	44	41.366	31.944	14.670	0	211	211	2	1	-10921639	128.714	133	85	175	2703	24.836	4.800	0.176	1.548
ID454739	454739	None	36.952	26.399	18.588	0	211	211	2	1	-10921639	116.524	125	56	166	2447	28.958	2.000	0.165	1.141
ID454734	454734	None	36.744	13.943	13.866	0	212	212	2	1	-10921639	84.286	94	44	135	1770	24.518	4.800	0.205	1.168
ID454736	454736	44	45.195	32.660	14.107	0	213	213	2	1	-10921639	121.762	123	63	166	2557	31.254	4.800	0.180	1.190
ID454735	454735	44	43.282	32.852	13.879	0	214	214	2	1	-10921639	125.000	131	61	166	2625	30.239	4.800	0.172	1.215
ID454737	454737	44	46.310	32.350	14.760	0	215	215	2	1	-10921639	130.905	135	79	168	2749	23.904	4.800	0.187	1.727
ID454741	454741	46	35.024	32.182	15.036	0	218	218	2	1	-10921639	124.524	125	81	162	2615	19.546	4.800	0.148	1.647
ID454740	454740	46	38.906	32.295	14.962	0	219	219	2	1	-10921639	119.952	125	71	158	2519	22.564	4.800	0.172	1.559
ID454744	454744	47	37.101	31.750	14.901	0	223	223	2	1	-10921639	110.857	117	61	148	2328	23.777	4.800	0.175	1.387
ID454745	454745	47	35.965	31.940	15.036	0	224	224	2	1	-10921639	112.810	115	77	148	2369	20.307	4.800	0.168	1.599
ID454743	454743	47	46.195	31.962	15.011	0	226	226	2	1	-10921639	115.238	117	69	175	2420	26.559	4.800	0.186	1.361
ID454742	454742	47	41.084	32.084	15.278	0	227	227	2	1	-10921639	117.238	117	79	150	2462	20.403	4.800	0.191	1.845
ID454746	454746	47	39.515	32.240	15.006	0	228	228	2	1	-10921639	110.048	113	67	150	2311	23.014	2.000	0.164	1.351
ID454749	454749	47	36.066	31.667	15.356	0	229	229	2	1	-10921639	116.286	121	69	150	2442	20.484	4.800	0.183	1.755
ID454747	454747	47	36.580	32.136	15.188	0	230	230	2	1	-10921639	112.810	112	71	152	2369	18.822	4.800	0.170	1.744
ID454748	454748	None	37.455	27.492	17.852	0	230	230	2	1	-10921639	114.476	117	59	162	2404	26.013	4.800	0.153	1.165
ID454750	454750	None	37.829	23.814	5.177	0	233	233	2	1	-10921639	111.048	112	61	152	2332	22.571	4.800	0.172	1.443
ID454751	454751	None	38.442	32.351	14.752	0	233	233	2	1	-10921639	115.905	119	75	150	2434	20.112	4.800	0.180	1.758
ID454752	454752	48	35.855	33.141	14.348	0	244	244	2	1	-10921639	111.190	117	56	144	2335	23.147	4.800	0.165	1.358
ID454753	454753	48	35.787	32.889	14.956	0	245	245	2	1	-10921639	103.190	110	61	141	2167	22.964	2.000	0.162	1.251
ID454754	454754	48	36.478	32.797	15.187	0	246	246	2	1	-10921639	104.429	104	56	156	2193	24.030	2.000	0.159	1.191
ID454755	454755	48	38.922	33.147	14.090	0	248	248	2	1	-10921639	112.286	112	73	144	2358	21.010	4.800	0.189	1.697
ID454756	454756	49	35.516	25.934	18.185	0	248	248	2	1	-10921639	100.619	100	69	125	2113	14.235	4.800	0.205	2.406
ID454771	454771	48	43.109	33.573	12.771	0	249	249	2	1	-10921639	111.381	117	44	164	2339	37.354	2.000	0.174	0.884
ID454772	454772	49	41.050	25.648	17.948	0	249	249	2	1	-10921639	106.524	110	67	146	2237	21.134	4.800	0.220	1.819
ID454770	454770	49	45.972	25.250	17.872	0	250	250	2	1	-10921639	103.238	108	56	142	2168	25.256	4.800	0.242	1.592
ID454768	454768	None	37.228	17.631	9.460	0	250	250	2	1	-10921639	119.810	123	79	164	2516	19.135	4.800	0.157	1.699
ID454769	454769	48	55.139	33.163	12.789	0	250	250	2	1	-10921639	135.048	135	81	198	2836	30.513	6.331	0.208	1.526
ID454762	454762	48	54.839	33.398	13.416	0	251	251	2	1	-10921639	132.381	127	77	185	2780	32.864	4.800	0.220	1.451
ID454763	454763	49	50.569	25.275	17.846	0	251	251	2	1	-10921639	101.714	102	56	150	2136	28.143	4.800	0.259	1.485
ID454761	454761	50	36.261	23.715	5.112	0	251	251	2	1	-10921639	116.190	115	77	156	2440	23.926	2.000	0.136	1.164
ID454766	454766	48	55.940	33.037	13.105	0	252	252	2	1	-10921639	133.000	137	73	208	2793	32.613	4.800	0.229	1.521
ID454767	454767	49	46.672	25.735	17.975	0	252	252	2	1	-10921639	104.143	110	67	154	2187	21.413	4.800	0.271	2.074
ID454764	454764	50	42.665	23.938	5.392	0	252	252	2	1	-10921639	125.952	125	77	175	2645	26.068	4.800	0.169	1.400
ID454765	454765	51	44.511	17.849	9.117	0	252	252	2	1	-10921639	130.143	139	86	170	2733	22.431	4.800	0.200	1.931
ID454758	454758	51	44.822	16.657	9.965	0	253	253	2	1	-10921639	115.714	115	81	158	2430	22.213	7.600	0.195	1.702
ID454759	454759	48	57.294	33.041	12.864	0	253	253	2	1	-10921639	132.143	139	65	179	2775	32.155	4.800	0.254	1.662
ID454757	454757	50	41.019	24.114	5.314	0	253	253	2	1	-10921639	122.000	113	77	175	2562	25.058	4.800	0.170	1.413
ID454760	454760	49	48.702	25.405	17.772	0	253	253	2	1	-10921639	108.571	112	63	160	2280	25.331	4.800	0.256	1.750
ID454774	454774	48	54.851	33.005	13.987	0	254	254	2	1	-10921639	122.286	131	65	173	2568	33.102	4.800	0.252	1.489
ID454775	454775	49	53.585	25.215	18.172	0	254	254	2	1	-10921639	113.571	108	69	154	2385	24.841	4.800	0.256	1.863
ID454773	454773	51	40.111	16.772	10.092	0	254	254	2	1	-10921639	114.762	119	71	152	2410	22.967	4.800	0.179	1.514
ID454778	454778	49	55.879	25.339	17.992	0	255	255	2	1	-10921639	115.714	110	75	164	2430	25.979	4.800	0.265	1.867
ID454776	454776	51	43.727	16.981	9.506	0	255	255	2	1	-10921639	119.333	121	83	154	2506	21.923	4.800	0.202	1.830
ID454777	454777	48	60.759	33.072	14.176	0	255	255	2	1	-10921639	119.238	117	61	189	2504	37.363	2.000	0.246	1.260
ID454798	454798	53	40.325	23.938	5.551	0	256	256	2	1	-10921639	129.905	131	100	170	2728	19.079	6.321	0.155	1.831
ID454799	454799	51	44.008	16.779	9.578	0	256	256	2	1	-10921639	111.857	112	77	156	2349	23.793	7.600	0.184	1.460
ID454802	454802	49	48.972	26.137	17.959	0	256	256	2	1	-10921639	108.381	112	48	160	2276	27.990	4.800	0.234	1.467
ID454800	454800	52	38.321	15.114	13.635	0	256	256	2	1	-10921639	72.048	75	21	137	1513	33.726	2.000	0.187	0.674
ID454801	454801	48	64.114	33.242	13.762	0	256	256	2	1	-10921639	129.905	135	75	195	2728	37.810	4.800	0.267	1.448
ID454783	454783	53	47.715	24.302	4.981	0	257	257	2	1	-10921639	121.571	123	63	166	2553	26.362	2.000	0.194	1.496
ID454786	454786	52	44.415	14.758	13.812	0	257	257	2	1	-10921639	76.429	69	28	148	1605	32.942	2.000	0.199	0.769
ID454787	454787	49	59.534	26.606	17.901	0	257	257	2	1	-10921639	108.952	106	46	179	2288	38.719	2.000	0.259	1.157
ID454784	454784	51	54.377	16.867	9.674	0	257	257	2	1	-10921639	121.333	115	86	177	2548	29.321	7.600	0.203	1.398
ID454785	454785	48	63.871	33.246	13.551	0	257	257	2	1	-10921639	144.286	141	83	208	3030	36.520	4.800	0.260	1.631
ID454790	454790	48	67.759	33.185	13.894	0	258	258	2	1	-10921639	151.810	160	98	200	3188	34.234	4.800	0.256	1.806
ID454791	454791	49	43.530	27.087	17.696	0	258	258	2	1	-10921639	102.048	102	44	162	2143	34.445	7.600	0.215	1.048
ID454788	454788	53	61.269	24.507	5.115	0	258	258	2	1	-10921639	131.000	127	81	200	2751	36.791	2.000	0.221	1.289
ID454789	454789	51	69.792	16.844	9.955	0	258	258	2	1	-10921639	148.905	137	100	218	3127	33.472	2.000	0.227	1.644
ID454782	454782	49	41.982	24.771	16.123	0	259	259	2	1	-10921639	117.905	117	59	170	2476	26.077	2.000	0.156	1.218
ID454780	454780	51	51.526	16.615	10.178	0	259	259	2	1	-10921639	141.524	139	104	189	2972	25.627	4.800	0.176	1.650
ID454781	454781	48	70.260	33.335	14.753	0	259	259	2	1	-10921639	140.571	148	69	243	2952	47.363	2.000	0.221	1.073
ID454779	454779	53	64.375	24.500	5.249	0	259	259	2	1	-10921639	136.048	131	71	224	2857	39.350	2.000	0.233	1.305
ID454796	454796	48	59.348	33.386	14.428	0	260	260	2	1	-10921639	145.810	144	96	204	3062	31.269	2.000	0.197	1.534
ID454797	454797	49	52.015	24.360	16.640	0	260	260	2	1	-10921639	104.095	108	40	191	2186	41.968	2.000	0.184	0.770
ID454794	454794	51	54.073	16.551	10.119	0	260	260	2	1	-10921639	147.048	148	100	202	3088	28.004	7.600	0.181	1.607
ID454795	454795	54	35.406	14.361	13.175	0	260	260	2	1	-10921639	88.619	88	40	148	1861	34.320	7.600	0.159	0.707
ID454792	454792	53	56.635	24.185	5.221	0	260	260	2	1	-10921639	128.810	121	81	200	2705	30.553	2.000	0.214	1.488
ID454793	454793	None	35.928	18.555	6.105	0	260	260	2	1	-10921639	120.905	121	63	162	2539	30.692	2.000	0.124	0.870
ID454806	454806	54	38.610	14.579	13.854	0	261	261	2	1	-10921639	87.238	85	48	150	1832	30.638	2.000	0.150	0.744
ID454807	454807	48	58.520	33.036	14.037	0	261	261	2	1	-10921639	149.905	160	100	198	3148	31.903	4.800	0.198	1.556
ID454804	454804	51	53.277	16.395	9.663	0	261	261	2	1	-10921639	136.667	141	83	214	2870	37.758	2.000	0.165	1.027
ID454805	454805	55	42.863	33.171	10.442	0	261	261	2	1	-10921639	136.952	146	96	181	2876	28.586	2.000	0.131	1.110
ID454803	454803	53	44.250	24.372	4.967	0	261	261	2	1	-10921639	127.429	119	85	162	2676	22.525	4.800	0.179	1.717
ID454808	454808	49	40.742	24.662	17.184	0	261	261	2	1	-10921639	104.524	104	63	150	2195	23.218	4.800	0.198	1.489
ID454814	454814	49	49.446	24.459	17.952	0	262	262	2	1	-10921639	107.571	110	56	156	2259	31.965	2.000	0.228	1.250
ID454812	454812	54	51.171	14.860	13.975	0	262	262	2	1	-10921639	92.714	94	42	181	1947	38.044	2.000	0.200	0.812
ID454813	454813	48	53.136	33.371	14.095	0	262	262	2	1	-10921639	154.143	148	112	206	3237	26.680	4.800	0.173	1.704
ID454810	454810	51	44.262	17.075	9.641	0	262	262	2	1	-10921639	144.857	146	112	173	3042	20.989	4.800	0.167	1.977
ID454811	454811	55	38.802	33.110	10.330	0	262	262	2	1	-10921639	134.524	129	90	187	2825	30.497	2.000	0.109	0.868
ID454809	454809	53	47.728	24.232	4.986	0	262	262	2	1	-10921639	124.048	123	79	170	2605	25.680	4.800	0.197	1.589
ID454838	454838	55	60.280	33.206	12.124	0	263	263	2	1	-10921639	160.429	156	106	216	3369	37.220	6.344	0.180	1.318
ID454839	454839	54	47.238	14.728	13.707	0	263	263	2	1	-10921639	100.429	100	40	162	2109	36.514	2.000	0.196	0.903
ID454836	454836	53	44.486	23.967	4.793	0	263	263	2	1	-10921639	119.857	119	73	166	2517	27.126	2.000	0.154	1.181
ID454837	454837	51	57.325	16.821	9.631	0	263	263	2	1	-10921639	151.095	150	106	214	3173	34.380	4.800	0.177	1.320
ID454840	454840	49	53.235	24.702	17.849	0	263	263	2	1	-10921639	130.429	133	75	181	2739	29.646	2.000	0.188	1.390
ID454830	454830	49	48.017	25.029	17.968	0	264	264	2	1	-10921639	132.143	125	75	185	2775	28.638	2.000	0.156	1.248
ID454828	454828	54	42.927	14.510	12.970	0	264	264	2	1	-10921639	109.095	100	56	173	2291	34.300	7.600	0.167	0.911
ID454829	454829	55	58.179	33.573	12.863	0	264	264	2	1	-10921639	149.048	144	81	231	3130	45.161	2.000	0.167	0.943
ID454826	454826	53	49.577	23.940	4.603	0	264	264	2	1	-10921639	128.238	125	88	175	2693	25.793	4.800	0.191	1.592
ID454827	454827	51	46.573	16.457	9.863	0	264	264	2	1	-10921639	132.476	125	63	212	2782	37.529	7.600	0.148	0.909
ID454815	454815	53	58.541	23.894	4.657	0	265	265	2	1	-10921639	129.857	127	88	202	2727	31.360	2.000	0.202	1.391
ID454820	454820	49	56.517	25.879	17.998	0	265	265	2	1	-10921639	145.238	150	104	197	3050	27.302	4.800	0.201	1.778
ID454818	454818	55	54.363	33.627	11.188	0	265	265	2	1	-10921639	147.857	139	90	214	3105	37.633	2.000	0.168	1.133
ID454819	454819	54	44.874	14.608	13.082	0	265	265	2	1	-10921639	114.714	115	61	171	2409	34.223	7.600	0.177	1.009
ID454816	454816	56	55.385	18.794	8.039	0	265	265	2	1	-10921639	165.333	170	119	208	3472	27.358	7.600	0.186	1.892
ID454817	454817	51	52.708	17.069	9.717	0	265	265	2	1	-10921639	157.429	160	102	208	3306	31.894	7.600	0.171	1.445
ID454822	454822	56	66.914	17.843	8.720	0	266	266	2	1	-10921639	169.619	173	90	231	3562	35.656	4.800	0.208	1.639
ID454823	454823	55	49.776	33.357	10.479	0	266	266	2	1	-10921639	136.000	123	88	197	2856	32.874	2.000	0.162	1.151
ID454821	454821	53	69.681	23.993	4.336	0	266	266	2	1	-10921639	130.190	125	48	224	2734	45.763	2.000	0.254	1.153
ID454824	454824	54	47.074	14.547	12.838	0	266	266	2	1	-10921639	109.095	98	63	175	2291	35.788	2.000	0.196	1.001
ID454825	454825	49	45.151	26.595	18.558	0	266	266	2	1	-10921639	131.238	146	73	179	2756	34.328	4.800	0.199	1.269
ID454831	454831	53	74.263	23.942	4.371	0	267	267	2	1	-10921639	139.714	146	48	241	2934	52.049	2.000	0.231	1.008
ID454834	454834	54	49.244	14.134	13.029	0	267	267	2	1	-10921639	104.095	98	48	185	2186	35.496	7.600	0.184	0.909
ID454835	454835	49	55.040	26.744	18.096	0	267	267	2	1	-10921639	153.476	160	100	195	3223	28.188	4.800	0.209	1.886
ID454832	454832	56	72.623	17.375	8.768	0	267	267	2	1	-10921639	171.238	170	86	247	3596	43.544	4.800	0.210	1.366
ID454833	454833	55	64.161	33.785	10.382	0	267	267	2	1	-10921639	147.524	150	71	216	3098	43.329	2.000	0.203	1.150
ID454846	454846	53	82.185	24.108	4.671	0	268	268	2	1	-10921639	157.857	150	104	253	3315	44.681	2.000	0.239	1.363
ID454847	454847	56	75.333	16.841	9.248	0	268	268	2	1	-10921639	183.857	179	108	255	3861	41.183	4.800	0.219	1.602
ID454850	454850	49	55.639	26.525	18.128	0	268	268	2	1	-10921639	155.238	158	90	200	3260	30.692	4.800	0.192	1.626
ID454848	454848	55	65.201	33.998	10.215	0	268	268	2	1	-10921639	142.190	142	73	226	2986	44.012	2.000	0.190	1.032
ID454849	454849	54	41.417	14.132	13.201	0	268	268	2	1	-10921639	110.524	112	59	162	2321	31.628	7.600	0.172	1.024
ID454854	454854	54	48.548	14.076	13.465	0	269	269	2	1	-10921639	113.238	108	59	179	2378	34.179	7.600	0.182	1.019
ID454855	454855	49	60.166	26.467	18.109	0	269	269	2	1	-10921639	152.238	150	88	208	3197	33.965	7.600	0.208	1.547
ID454852	454852	56	74.497	16.557	9.130	0	269	269	2	1	-10921639	182.762	177	131	255	3838	38.768	4.800	0.205	1.607
ID454853	454853	55	53.436	34.421	9.789	0	269	269	2	1	-10921639	142.714	137	75	208	2997	40.278	2.000	0.164	0.997
ID454851	454851	53	81.383	24.377	4.892	0	269	269	2	1	-10921639	156.333	148	98	255	3283	49.490	2.000	0.218	1.132
ID454844	454844	54	56.739	14.080	13.098	0	270	270	2	1	-10921639	114.810	110	46	202	2411	40.915	2.000	0.197	0.925
ID454845	454845	49	53.084	26.195	18.186	0	270	270	2	1	-10921639	150.810	156	96	185	3167	26.504	4.800	0.205	1.934
ID454842	454842	56	77.080	16.996	9.049	0	270	270	2	1	-10921639	191.476	185	119	255	4021	38.253	4.800	0.215	1.770
ID454843	454843	55	64.443	33.939	9.079	0	270	270	2	1	-10921639	150.000	141	77	237	3150	39.247	2.000	0.182	1.177
ID454841	454841	53	73.993	24.631	4.858	0	270	270	2	1	-10921639	156.429	148	75	239	3285	45.106	2.000	0.217	1.235
ID454862	454862	56	66.746	17.048	9.046	0	271	271	2	1	-10921639	178.286	183	92	231	3744	35.399	4.800	0.200	1.682
ID454863	454863	55	41.794	34.089	8.934	0	271	271	2	1	-10921639	142.286	142	100	183	2988	27.107	2.000	0.125	1.166
ID454861	454861	53	59.518	24.546	4.309	0	271	271	2	1	-10921639	139.238	137	69	222	2924	44.820	2.000	0.190	0.994
ID454864	454864	54	49.239	14.200	12.872	0	271	271	2	1	-10921639	101.143	98	40	191	2124	42.812	7.600	0.187	0.743
ID454865	454865	49	62.770	26.180	18.262	0	271	271	2	1	-10921639	151.048	150	90	210	3172	32.483	4.800	0.211	1.619
ID454871	454871	53	44.988	24.238	4.175	0	272	272	2	1	-10921639	125.333	119	63	195	2632	36.263	2.000	0.149	0.894
ID454874	454874	54	48.795	14.232	13.139	0	272	272	2	1	-10921639	103.429	106	46	191	2172	39.968	7.600	0.174	0.765
ID454875	454875	49	65.487	26.439	18.078	0	272	272	2	1	-10921639	149.857	150	73	208	3147	39.429	4.800	0.225	1.394
ID454872	454872	56	72.985	17.167	8.744	0	272	272	2	1	-10921639	184.143	187	119	255	3867	38.415	4.800	0.200	1.599
ID454873	454873	55	39.992	34.318	8.851	0	272	272	2	1	-10921639	153.524	150	108	198	3224	22.382	6.338	0.135	1.632
ID454870	454870	49	86.700	26.427	17.998	0	273	273	2	1	-10921639	175.905	187	90	255	3694	49.468	4.800	0.261	1.470
ID454868	454868	55	41.772	33.536	8.836	0	273	273	2	1	-10921639	137.476	144	81	198	2887	32.278	6.329	0.125	0.946
ID454869	454869	54	54.364	14.311	13.207	0	273	273	2	1	-10921639	113.524	112	48	197	2384	42.111	7.600	0.212	0.942
ID454866	454866	53	52.117	24.228	4.155	0	273	273	2	1	-10921639	135.429	135	79	212	2844	35.534	4.800	0.178	1.154
ID454867	454867	56	69.658	17.028	8.850	0	273	273	2	1	-10921639	184.810	181	108	255	3881	36.875	7.600	0.190	1.597
ID454886	454886	53	50.575	24.599	4.185	0	274	274	2	1	-10921639	138.333	146	73	197	2905	36.809	4.800	0.187	1.182
ID454887	454887	56	67.384	16.849	8.692	0	274	274	2	1	-10921639	188.333	191	121	253	3955	33.105	4.800	0.184	1.770
ID454890	454890	49	77.220	26.279	18.079	0	274	274	2	1	-10921639	177.714	179	104	229	3732	36.594	4.800	0.249	1.938
ID454888	454888	55	36.828	33.047	9.581	0	274	274	2	1	-10921639	147.952	148	113	189	3107	22.353	4.800	0.109	1.300
ID454889	454889	54	65.513	14.576	12.739	0	274	274	2	1	-10921639	132.952	127	61	214	2792	46.701	2.000	0.218	1.020
ID454884	454884	54	70.203	14.658	12.941	0	275	275	2	1	-10921639	126.143	125	63	212	2649	47.093	2.000	0.231	1.006
ID454885	454885	49	69.293	26.732	18.053	0	275	275	2	1	-10921639	172.238	177	106	233	3617	36.340	4.800	0.241	1.841
ID454882	454882	56	64.025	17.297	8.122	0	275	275	2	1	-10921639	175.810	189	77	233	3692	41.503	4.800	0.210	1.469
ID454883	454883	55	46.305	33.092	9.613	0	275	275	2	1	-10921639	154.000	152	108	208	3234	28.725	2.000	0.123	1.173
ID454881	454881	53	44.255	25.875	5.257	0	275	275	2	1	-10921639	149.190	158	81	210	3133	36.489	4.800	0.146	1.041
ID454860	454860	49	61.915	27.363	17.862	0	276	276	2	1	-10921639	171.762	179	92	243	3607	44.308	4.800	0.199	1.285
ID454858	454858	55	54.729	33.131	9.882	0	276	276	2	1	-10921639	160.571	154	115	249	3372	34.549	2.000	0.114	0.951
ID454859	454859	54	67.709	15.018	12.981	0	276	276	2	1	-10921639	127.095	123	63	210	2669	43.632	2.000	0.224	1.067
ID454856	454856	53	55.805	24.968	4.596	0	276	276	2	1	-10921639	165.952	168	115	237	3485	34.989	4.800	0.168	1.364
ID454857	454857	56	60.527	17.811	7.204	0	276	276	2	1	-10921639	178.762	195	104	231	3754	35.778	4.800	0.194	1.621
ID454878	454878	55	43.228	32.823	10.091	0	277	277	2	1	-10921639	162.476	158	119	222	3412	29.899	2.000	0.096	0.950
ID454879	454879	54	48.167	15.234	12.751	0	277	277	2	1	-10921639	127.286	121	63	208	2673	42.314	2.000	0.164	0.848
ID454876	454876	53	50.323	25.978	5.165	0	277	277	2	1	-10921639	161.381	158	108	227	3389	35.280	4.800	0.149	1.188
ID454877	454877	56	67.813	17.150	8.683	0	277	277	2	1	-10921639	186.762	195	98	249	3922	40.426	4.800	0.190	1.472
ID454880	454880	49	70.247	25.488	17.585	0	277	277	2	1	-10921639	172.000	175	85	251	3612	52.848	4.800	0.191	1.042
ID454902	454902	56	52.744	18.122	7.251	0	278	278	2	1	-10921639	170.000	177	110	229	3570	34.878	4.800	0.179	1.482
ID454903	454903	54	76.339	16.363	10.083	0	278	278	2	1	-10921639	165.190	164	61	255	3469	59.259	2.000	0.209	0.964
ID454901	454901	53	52.367	24.719	4.502	0	278	278	2	1	-10921639	157.857	156	108	208	3315	31.560	4.800	0.173	1.477
ID454904	454904	55	41.370	33.015	9.945	0	278	278	2	1	-10921639	164.524	160	133	210	3455	22.768	2.000	0.102	1.334
ID454905	454905	49	63.006	25.658	17.479	0	278	278	2	1	-10921639	185.905	191	131	255	3904	34.697	7.600	0.174	1.587
ID454894	454894	57	58.281	15.042	12.849	0	279	279	2	1	-10921639	121.381	110	61	202	2549	47.783	2.000	0.181	0.779
ID454895	454895	49	67.422	25.866	17.452	0	279	279	2	1	-10921639	189.048	183	125	251	3970	36.872	4.800	0.178	1.550
ID454892	454892	56	71.783	17.936	7.629	0	279	279	2	1	-10921639	196.381	193	131	239	4124	34.767	4.800	0.230	2.110
ID454893	454893	55	41.452	33.100	10.174	0	279	279	2	1	-10921639	158.429	164	115	212	3327	25.551	2.000	0.097	1.095
ID454891	454891	53	53.579	24.678	4.648	0	279	279	2	1	-10921639	150.048	150	104	216	3151	34.617	4.800	0.178	1.310
ID454900	454900	49	72.520	26.510	17.602	0	280	280	2	1	-10921639	184.571	195	98	253	3876	50.491	4.800	0.204	1.237
ID454898	454898	57	68.523	16.402	10.199	0	280	280	2	1	-10921639	168.429	170	52	253	3537	59.242	7.600	0.189	0.904
ID454899	454899	55	47.792	33.135	10.604	0	280	280	2	1	-10921639	166.286	164	117	233	3492	32.976	2.000	0.107	0.977
ID454896	454896	53	72.423	25.234	4.991	0	280	280	2	1	-10921639	168.810	162	98	241	3545	42.732	4.800	0.211	1.377
ID454897	454897	56	69.999	18.166	7.559	0	280	280	2	1	-10921639	194.238	197	119	249	4079	36.927	7.600	0.216	1.870
ID454918	454918	57	60.744	16.265	10.384	0	281	281	2	1	-10921639	158.000	164	67	241	3318	52.373	7.600	0.163	0.846
ID454919	454919	55	37.927	32.558	10.469	0	281	281	2	1	-10921639	174.238	179	135	214	3659	23.186	4.800	0.109	1.471
ID454916	454916	53	53.757	25.113	4.794	0	281	281	2	1	-10921639	158.476	162	115	193	3328	27.014	4.800	0.188	1.856
ID454917	454917	56	82.567	18.621	7.205	0	281	281	2	1	-10921639	182.286	193	112	255	3828	48.590	7.600	0.223	1.368
ID454920	454920	49	69.517	26.362	17.716	0	281	281	2	1	-10921639	182.905	179	85	255	3841	52.204	4.800	0.189	1.115
ID454926	454926	53	47.352	24.778	4.482	0	282	282	2	1	-10921639	139.905	139	79	224	2938	40.625	4.800	0.151	0.902
ID454927	454927	56	72.864	18.808	7.108	0	282	282	2	1	-10921639	175.095	187	112	255	3677	44.349	7.600	0.188	1.249
ID454928	454928	57	63.181	16.721	10.344	0	282	282	2	1	-10921639	170.762	158	100	255	3586	42.480	7.600	0.156	1.085
ID454929	454929	49	64.537	28.000	17.000	0	282	282	2	1	-10921639	197.571	195	123	255	4149	39.769	4.800	0.171	1.453
ID454908	454908	58	48.466	14.962	12.978	0	283	283	2	1	-10921639	118.143	110	54	198	2481	40.448	7.600	0.180	0.891
ID454909	454909	49	57.947	26.517	17.099	0	283	283	2	1	-10921639	188.000	189	108	255	3948	40.336	6.223	0.154	1.247
ID454906	454906	53	43.222	24.957	4.464	0	283	283	2	1	-10921639	129.952	129	71	187	2729	35.857	4.800	0.162	1.010
ID454907	454907	56	70.943	19.025	7.939	0	283	283	2	1	-10921639	173.619	166	98	255	3646	40.914	7.600	0.190	1.353
ID454910	454910	53	53.961	25.243	4.961	0	284	284	2	1	-10921639	157.667	164	98	222	3311	32.375	4.800	0.196	1.594
ID454911	454911	56	66.516	19.000	9.000	0	284	284	2	1	-10921639	193.143	195	121	255	4056	43.103	4.800	0.184	1.392
ID454914	454914	59	67.196	28.594	16.287	0	284	284	2	1	-10921639	188.238	175	133	255	3953	38.643	4.800	0.175	1.450
ID454915	454915	49	55.781	25.367	16.908	0	284	284	2	1	-10921639	175.762	171	88	245	3691	44.392	2.000	0.144	0.998
ID454912	454912	60	49.308	31.838	9.691	0	284	284	2	1	-10921639	185.762	181	146	237	3901	26.119	4.800	0.127	1.601
ID454913	454913	58	47.651	15.032	12.901	0	284	284	2	1	-10921639	125.667	121	57	185	2639	40.380	7.600	0.151	0.817
ID454924	454924	59	67.657	28.782	16.430	0	285	285	2	1	-10921639	188.333	177	119	255	3955	39.848	2.000	0.166	1.349
ID454925	454925	49	60.768	26.251	16.901	0	285	285	2	1	-10921639	184.048	187	104	243	3865	42.443	2.000	0.155	1.162
ID454922	454922	56	70.715	19.107	9.341	0	285	285	2	1	-10921639	192.857	193	108	255	4050	42.995	4.800	0.190	1.432
ID454923	454923	60	42.401	32.837	10.029	0	285	285	2	1	-10921639	177.476	171	133	224	3727	25.384	6.294	0.099	1.259
ID454921	454921	53	53.681	25.619	5.231	0	285	285	2	1	-10921639	157.048	164	85	226	3298	38.510	4.800	0.181	1.251
ID454950	454950	56	57.149	18.900	9.686	0	286	286	2	1	-10921639	187.143	185	117	255	3930	42.407	4.800	0.146	1.123
ID454951	454951	61	70.702	16.789	11.219	0	286	286	2	1	-10921639	187.333	197	127	255	3934	37.629	7.600	0.197	1.639
ID454949	454949	53	52.073	25.775	5.518	0	286	286	2	1	-10921639	161.143	162	112	206	3384	28.716	4.800	0.151	1.476
ID454952	454952	49	62.581	25.255	16.922	0	286	286	2	1	-10921639	171.667	168	94	255	3605	43.580	2.000	0.152	1.038
ID454953	454953	59	62.741	28.966	16.577	0	286	286	2	1	-10921639	169.429	160	83	255	3558	47.384	2.000	0.161	0.990
ID454932	454932	49	51.144	24.405	16.564	0	287	287	2	1	-10921639	155.048	150	85	233	3256	46.033	2.000	0.131	0.782
ID454933	454933	59	60.764	28.972	16.793	0	287	287	2	1	-10921639	159.095	160	90	226	3341	42.846	2.000	0.173	1.094
ID454930	454930	53	64.292	25.735	5.238	0	287	287	2	1	-10921639	162.714	170	86	239	3417	43.248	4.800	0.217	1.340
ID454931	454931	61	68.498	17.623	10.884	0	287	287	2	1	-10921639	189.381	183	125	239	3977	32.518	4.800	0.199	1.933
ID454948	454948	59	39.820	28.763	17.489	0	288	288	2	1	-10921639	156.333	148	117	214	3283	30.188	6.343	0.108	1.007
ID454946	454946	62	39.823	34.057	13.827	0	288	288	2	1	-10921639	128.810	135	59	179	2705	35.475	2.000	0.109	0.716
ID454947	454947	49	53.869	24.731	16.305	0	288	288	2	1	-10921639	194.762	193	160	233	4090	24.261	7.600	0.141	1.989
ID454944	454944	None	39.270	32.718	9.890	0	288	288	2	1	-10921639	169.857	171	121	222	3567	27.356	6.325	0.089	1.014
ID454945	454945	61	68.803	17.072	11.112	0	288	288	2	1	-10921639	182.190	189	119	235	3826	38.339	7.600	0.190	1.520
ID454942	454942	63	48.751	32.910	6.208	0	288	288	2	1	-10921639	158.095	154	86	214	3320	35.985	2.000	0.142	1.089
ID454943	454943	56	37.947	19.924	8.349	0	288	288	2	1	-10921639	161.286	154	113	224	3387	31.518	7.600	0.098	0.917
ID454941	454941	53	62.622	26.611	5.723	0	288	288	2	1	-10921639	181.857	173	133	255	3819	37.620	2.000	0.142	1.201
ID454934	454934	53	55.030	27.000	5.549	0	289	289	2	1	-10921639	181.381	177	129	255	3809	36.875	2.000	0.120	1.052
ID454935	454935	63	58.163	33.001	6.752	0	289	289	2	1	-10921639	169.571	173	113	235	3561	31.576	4.800	0.171	1.572
ID454940	454940	59	38.647	28.900	17.510	0	289	289	2	1	-10921639	138.524	146	69	204	2909	41.559	4.800	0.125	0.740
ID454938	454938	62	35.284	34.038	13.627	0	289	289	2	1	-10921639	118.333	123	52	181	2485	33.891	2.000	0.093	0.594
ID454939	454939	49	61.716	24.547	15.520	0	289	289	2	1	-10921639	200.571	195	148	255	4212	33.497	4.800	0.163	1.679
ID454936	454936	56	46.161	20.417	7.833	0	289	289	2	1	-10921639	171.714	164	123	235	3606	34.173	7.600	0.116	1.046
ID454937	454937	61	73.230	16.950	11.120	0	289	289	2	1	-10921639	199.095	202	139	255	4181	32.672	7.600	0.200	2.034
ID454983	454983	64	41.795	25.328	5.016	0	290	290	2	1	-10921639	149.286	142	83	214	3135	37.369	2.000	0.124	0.880
ID454988	454988	61	72.538	16.159	11.865	0	290	290	2	1	-10921639	174.952	185	90	235	3674	41.238	4.800	0.242	1.653
ID454989	454989	49	76.205	25.413	16.257	0	290	290	2	1	-10921639	206.762	212	148	255	4342	31.698	4.800	0.221	2.364
ID454986	454986	56	49.306	20.080	7.947	0	290	290	2	1	-10921639	163.381	164	117	224	3431	31.465	7.600	0.140	1.279
ID454987	454987	62	35.673	32.897	11.178	0	290	290	2	1	-10921639	154.000	154	110	195	3234	21.643	4.800	0.102	1.312
ID454984	454984	53	50.850	27.110	5.733	0	290	290	2	1	-10921639	165.095	160	106	220	3467	35.188	2.000	0.126	1.049
ID454985	454985	63	45.689	33.604	6.608	0	290	290	2	1	-10921639	150.857	150	90	200	3168	30.050	2.000	0.136	1.200
ID454974	454974	61	62.210	16.313	11.541	0	291	291	2	1	-10921639	167.429	175	73	229	3516	41.385	7.600	0.218	1.450
ID454975	454975	49	77.361	24.865	15.712	0	291	291	2	1	-10921639	212.000	216	142	255	4452	36.894	4.800	0.199	1.909
ID454972	454972	63	56.849	33.280	6.388	0	291	291	2	1	-10921639	163.476	168	81	229	3433	42.776	2.000	0.155	1.024
ID454973	454973	56	53.648	20.113	7.789	0	291	291	2	1	-10921639	165.048	164	110	229	3466	34.804	7.600	0.142	1.182
ID454970	454970	64	42.291	25.200	4.958	0	291	291	2	1	-10921639	148.810	144	83	204	3125	34.721	2.000	0.115	0.884
ID454971	454971	53	41.574	26.996	5.728	0	291	291	2	1	-10921639	167.952	171	123	212	3527	27.352	4.800	0.119	1.306
ID454982	454982	49	71.906	25.531	15.487	0	292	292	2	1	-10921639	217.190	229	137	255	4561	41.754	4.800	0.182	1.600
ID454980	454980	61	61.173	15.876	12.556	0	292	292	2	1	-10921639	160.286	162	81	220	3366	43.307	4.800	0.186	1.162
ID454981	454981	62	41.896	33.837	13.171	0	292	292	2	1	-10921639	139.619	135	86	197	2932	34.784	2.000	0.131	0.932
ID454978	454978	56	56.073	20.590	7.514	0	292	292	2	1	-10921639	172.476	160	113	255	3622	39.810	2.000	0.117	0.905
ID454979	454979	None	56.357	16.837	10.388	0	292	292	2	1	-10921639	179.571	187	102	231	3771	35.116	7.600	0.158	1.399
ID454976	454976	53	57.828	26.822	5.846	0	292	292	2	1	-10921639	187.429	193	133	243	3936	34.063	4.800	0.150	1.438
ID454977	454977	63	54.889	33.530	6.810	0	292	292	2	1	-10921639	174.714	177	92	231	3669	38.230	4.800	0.153	1.212
ID454966	454966	61	63.001	16.069	12.554	0	293	293	2	1	-10921639	150.952	152	79	239	3170	44.440	4.800	0.211	1.185
ID454967	454967	62	42.141	34.017	13.146	0	293	293	2	1	-10921639	140.333	146	85	198	2947	34.497	3.200	0.136	0.975
ID454964	454964	63	50.080	34.005	6.816	0	293	293	2	1	-10921639	170.857	173	85	220	3588	32.128	4.800	0.141	1.314
ID454965	454965	56	60.949	20.630	8.017	0	293	293	2	1	-10921639	164.190	152	121	255	3448	39.883	7.600	0.132	0.962
ID454963	454963	53	50.451	27.096	6.236	0	293	293	2	1	-10921639	171.857	179	113	229	3609	32.897	4.800	0.139	1.274
ID454968	454968	49	76.783	25.327	15.358	0	293	293	2	1	-10921639	212.571	220	125	255	4464	42.124	4.800	0.206	1.723
ID454969	454969	65	50.697	30.131	17.179	0	293	293	2	1	-10921639	136.857	139	67	226	2874	39.757	2.000	0.120	0.737
ID454962	454962	65	48.788	29.818	16.837	0	294	294	2	1	-10921639	137.571	133	61	218	2889	45.730	2.000	0.117	0.633
ID454960	454960	62	47.564	33.812	12.697	0	294	294	2	1	-10921639	156.143	152	86	231	3279	41.702	2.000	0.133	0.880
ID454961	454961	49	73.035	24.906	15.672	0	294	294	2	1	-10921639	213.810	214	148	255	4490	38.294	4.800	0.187	1.760
ID454958	454958	None	48.050	32.892	11.065	0	294	294	2	1	-10921639	191.905	198	137	245	4030	32.971	4.800	0.124	1.284
ID454959	454959	61	61.917	15.705	12.960	0	294	294	2	1	-10921639	159.952	171	90	226	3359	39.547	4.800	0.201	1.354
ID454956	454956	56	57.860	20.569	8.059	0	294	294	2	1	-10921639	163.381	141	119	255	3431	41.867	2.000	0.114	0.800
ID454957	454957	66	55.563	17.239	9.845	0	294	294	2	1	-10921639	170.810	173	102	235	3587	39.774	2.000	0.142	1.070
ID454954	454954	53	56.887	27.316	6.571	0	294	294	2	1	-10921639	184.190	183	133	253	3868	36.879	4.800	0.135	1.188
ID454955	454955	63	69.450	33.686	6.512	0	294	294	2	1	-10921639	197.238	206	90	255	4142	44.603	2.000	0.166	1.261
ID455030	455030	49	76.847	24.890	16.124	0	295	295	2	1	-10921639	209.714	206	144	255	4404	39.674	4.800	0.204	1.789
ID455031	455031	65	46.639	29.918	16.669	0	295	295	2	1	-10921639	136.143	139	42	222	2859	49.110	2.000	0.109	0.544
ID455028	455028	61	86.001	15.855	13.314	0	295	295	2	1	-10921639	178.714	173	106	255	3753	46.186	4.800	0.249	1.542
ID455029	455029	62	47.416	33.952	12.917	0	295	295	2	1	-10921639	155.476	152	100	220	3265	36.368	2.000	0.113	0.869
ID455026	455026	56	48.733	20.158	8.342	0	295	295	2	1	-10921639	171.905	164	117	247	3610	36.122	7.600	0.133	1.116
ID455027	455027	66	50.533	18.033	9.524	0	295	295	2	1	-10921639	175.810	183	104	247	3692	35.195	7.600	0.112	1.003
ID455024	455024	63	64.756	33.585	6.070	0	295	295	2	1	-10921639	181.857	189	83	255	3819	52.465	2.000	0.154	0.925
ID455025	455025	53	47.153	27.454	6.803	0	295	295	2	1	-10921639	178.905	179	121	235	3757	33.780	4.800	0.115	1.094
ID454998	454998	65	43.718	29.641	16.592	0	296	296	2	1	-10921639	132.952	131	52	214	2792	45.836	2.000	0.110	0.573
ID454996	454996	67	60.346	25.591	14.073	0	296	296	2	1	-10921639	182.238	171	139	255	3827	39.523	7.600	0.138	1.117
ID454997	454997	49	54.051	24.260	16.864	0	296	296	2	1	-10921639	151.857	150	88	243	3189	44.723	4.800	0.150	0.888
ID454994	454994	61	79.513	16.088	13.118	0	296	296	2	1	-10921639	163.619	171	98	229	3436	42.166	4.800	0.270	1.649
ID454995	454995	62	38.607	33.971	13.265	0	296	296	2	1	-10921639	146.619	152	98	198	3079	30.515	2.000	0.099	0.868
ID454992	454992	56	39.387	19.817	7.922	0	296	296	2	1	-10921639	155.286	146	115	204	3261	27.245	7.600	0.116	1.189
ID454993	454993	66	41.980	17.801	9.058	0	296	296	2	1	-10921639	156.714	158	112	204	3291	30.100	4.800	0.119	1.110
ID454990	454990	63	66.572	33.720	6.238	0	296	296	2	1	-10921639	171.238	179	77	245	3596	50.531	2.000	0.171	0.989
ID454991	454991	53	52.192	27.678	6.636	0	296	296	2	1	-10921639	171.095	158	125	243	3593	34.848	2.000	0.104	0.923
ID455014	455014	49	61.286	24.529	16.850	0	297	297	2	1	-10921639	154.429	152	86	245	3243	44.575	2.000	0.158	0.943
ID455012	455012	61	61.223	15.589	13.563	0	297	297	2	1	-10921639	135.048	125	56	224	2836	45.530	2.000	0.229	1.107
ID455013	455013	65	40.993	29.773	16.461	0	297	297	2	1	-10921639	138.810	133	86	216	2915	32.497	2.000	0.085	0.671
ID455010	455010	None	45.925	32.965	10.266	0	297	297	2	1	-10921639	189.857	195	137	226	3987	27.581	6.304	0.118	1.458
ID455011	455011	67	44.295	25.689	13.635	0	297	297	2	1	-10921639	172.286	170	121	216	3618	28.622	7.600	0.119	1.279
ID455008	455008	56	52.668	19.784	8.355	0	297	297	2	1	-10921639	166.238	156	117	226	3491	34.915	7.600	0.147	1.220
ID455009	455009	66	53.921	18.251	9.122	0	297	297	2	1	-10921639	167.619	173	110	226	3520	35.973	6.206	0.160	1.284
ID455006	455006	63	54.075	33.090	6.345	0	297	297	2	1	-10921639	174.000	181	102	239	3654	38.949	2.000	0.144	1.122
ID455007	455007	53	50.341	27.718	6.815	0	297	297	2	1	-10921639	165.000	154	113	224	3465	34.699	2.000	0.102	0.877
ID454999	454999	68	44.158	24.658	3.854	0	298	298	2	1	-10921639	126.238	123	63	208	2651	40.497	7.600	0.134	0.738
ID455004	455004	61	71.060	15.107	13.511	0	298	298	2	1	-10921639	139.048	135	54	243	2920	54.357	2.000	0.208	0.881
ID455005	455005	49	60.454	24.061	17.533	0	298	298	2	1	-10921639	138.190	133	73	218	2902	43.081	2.000	0.211	1.118
ID455002	455002	66	53.858	17.626	9.343	0	298	298	2	1	-10921639	177.048	181	117	226	3718	33.934	4.800	0.161	1.446
ID455003	455003	67	42.166	26.504	12.646	0	298	298	2	1	-10921639	169.143	164	135	226	3552	28.587	2.000	0.096	1.034
ID455000	455000	53	36.367	27.204	6.987	0	298	298	2	1	-10921639	162.857	162	121	216	3420	30.996	2.000	0.071	0.693
ID455001	455001	63	62.248	33.284	6.812	0	298	298	2	1	-10921639	217.000	218	144	255	4557	29.987	4.800	0.170	2.106
ID455015	455015	68	38.913	24.581	3.716	0	299	299	2	1	-10921639	120.000	123	67	189	2520	31.973	2.000	0.113	0.764
ID455022	455022	49	54.700	23.904	17.339	0	299	299	2	1	-10921639	145.667	152	86	208	3059	31.636	2.000	0.178	1.390
ID455023	455023	65	38.846	29.895	16.859	0	299	299	2	1	-10921639	135.333	129	86	210	2842	31.465	2.000	0.096	0.755
ID455020	455020	61	52.086	14.870	13.339	0	299	299	2	1	-10921639	127.619	129	67	198	2680	38.175	2.000	0.161	0.929
ID455021	455021	67	52.273	26.124	12.774	0	299	299	2	1	-10921639	171.524	166	127	237	3602	35.077	4.800	0.135	1.162
ID455018	455018	66	64.631	19.964	7.821	0	299	299	2	1	-10921639	173.524	170	131	255	3644	35.153	7.600	0.161	1.366
ID455019	455019	69	55.311	33.148	9.900	0	299	299	2	1	-10921639	207.762	210	150	249	4363	29.339	4.800	0.135	1.689
ID455016	455016	63	68.779	33.246	6.361	0	299	299	2	1	-10921639	197.190	197	110	255	4141	47.886	2.000	0.171	1.201
ID455017	455017	53	49.279	27.821	7.309	0	299	299	2	1	-10921639	173.857	164	117	255	3651	41.227	2.000	0.084	0.654
ID455040	455040	49	39.243	24.499	17.333	0	300	300	2	1	-10921639	137.095	135	86	177	2879	28.564	2.000	0.125	1.069
ID455041	455041	65	41.071	29.857	16.719	0	300	300	2	1	-10921639	132.571	127	81	202	2784	34.046	2.000	0.118	0.819
ID455038	455038	None	38.755	34.000	13.000	0	300	300	2	1	-10921639	157.476	152	83	229	3307	40.028	2.000	0.093	0.671
ID455039	455039	None	47.523	19.580	17.237	0	300	300	2	1	-10921639	117.190	113	81	187	2461	27.761	2.000	0.155	1.133
ID455036	455036	67	42.478	26.648	12.202	0	300	300	2	1	-10921639	166.190	160	131	216	3490	30.093	2.000	0.084	0.860
ID455037	455037	61	47.099	14.849	13.226	0	300	300	2	1	-10921639	116.286	117	57	185	2442	36.939	2.000	0.141	0.777
ID455034	455034	66	59.010	19.801	7.845	0	300	300	2	1	-10921639	170.095	170	123	255	3572	36.843	2.000	0.138	1.117
ID455035	455035	69	53.809	33.365	9.855	0	300	300	2	1	-10921639	206.286	204	152	255	4332	29.565	6.347	0.125	1.547
ID455032	455032	68	56.144	24.929	4.097	0	300	300	2	1	-10921639	134.143	141	69	247	2817	45.607	2.000	0.157	0.799
ID455033	455033	63	59.693	32.743	6.318	0	300	300	2	1	-10921639	195.810	204	104	255	4112	43.439	4.800	0.156	1.219
ID455046	455046	61	40.938	14.812	13.052	0	301	301	2	1	-10921639	109.905	110	61	166	2308	29.580	2.000	0.146	0.947
ID455044	455044	66	43.925	19.500	7.766	0	301	301	2	1	-10921639	159.619	166	106	206	3352	24.939	4.800	0.160	1.770
ID455045	455045	69	46.089	32.844	9.762	0	301	301	2	1	-10921639	179.190	181	133	235	3763	28.720	6.317	0.112	1.260
ID455042	455042	68	59.940	24.876	3.810	0	301	301	2	1	-10921639	121.429	117	71	233	2550	39.587	2.000	0.187	0.965
ID455043	455043	63	48.338	32.102	6.210	0	301	301	2	1	-10921639	167.000	166	112	226	3507	32.430	7.600	0.129	1.177
ID455050	455050	63	41.440	32.040	6.626	0	302	302	2	1	-10921639	171.143	170	135	218	3594	20.599	7.600	0.127	1.877
ID455051	455051	66	35.419	19.768	8.079	0	302	302	2	1	-10921639	138.286	141	100	187	2904	21.450	4.800	0.127	1.449
ID455049	455049	68	57.882	24.856	3.985	0	302	302	2	1	-10921639	112.857	110	46	212	2370	40.009	2.000	0.192	0.908
ID455047	455047	68	36.982	24.705	3.917	0	303	303	2	1	-10921639	105.429	106	57	177	2214	28.903	7.600	0.129	0.831
ID455048	455048	63	47.668	32.005	6.816	0	303	303	2	1	-10921639	161.714	162	117	212	3396	27.067	4.800	0.142	1.484
ID455054	455054	68	38.338	24.558	4.042	0	304	304	2	1	-10921639	107.000	112	42	158	2247	29.898	2.000	0.156	0.968
ID455055	455055	63	46.322	32.029	6.764	0	304	304	2	1	-10921639	156.190	152	123	212	3280	22.117	4.800	0.135	1.683
ID455053	455053	63	40.384	32.313	6.970	0	305	305	2	1	-10921639	157.667	162	119	193	3311	23.633	6.276	0.115	1.380
ID455052	455052	63	38.035	32.507	6.523	0	306	306	2	1	-10921639	149.190	148	113	200	3133	23.261	7.600	0.127	1.442
ID455056	455056	70	35.947	31.430	8.897	0	310	310	2	1	-10921639	161.952	166	123	193	3401	21.254	4.800	0.123	1.668
ID455057	455057	70	46.782	30.840	7.920	0	311	311	2	1	-10921639	165.000	168	127	210	3465	24.771	4.800	0.132	1.558
ID455058	455058	70	38.525	30.527	7.537	0	312	312	2	1	-10921639	153.667	142	123	206	3227	25.419	6.317	0.103	1.124
ID455060	455060	70	39.087	30.956	7.242	0	313	313	2	1	-10921639	152.286	150	119	212	3198	24.137	6.309	0.115	1.304
ID455062	455062	70	44.078	33.722	7.727	0	314	314	2	1	-10921639	138.714	144	75	189	2913	29.768	2.000	0.142	1.161
ID455061	455061	70	35.525	31.643	7.237	0	315	315	2	1	-10921639	150.571	154	106	195	3162	23.293	6.265	0.132	1.505
ID455059	455059	70	35.156	33.188	8.604	0	316	316	2	1	-10921639	155.286	156	127	179	3261	13.244	6.242	0.133	2.748
ID455063	455063	70	41.451	33.737	7.151	0	317	317	2	1	-10921639	124.952	139	52	175	2624	37.016	2.000	0.142	0.841
ID455064	455064	None	41.392	32.264	6.349	0	319	319	2	1	-10921639	134.571	139	79	183	2826	27.373	4.800	0.157	1.332
ID455066	455066	71	45.177	32.741	7.203	0	327	327	2	1	-10921639	142.476	154	77	177	2992	28.953	4.800	0.182	1.516
ID455067	455067	71	36.067	32.868	6.682	0	328	328	2	1	-10921639	123.095	131	67	154	2585	25.328	7.600	0.151	1.275
ID455065	455065	71	40.115	32.476	6.871	0	329	329	2	1	-10921639	140.619	139	102	183	2953	19.286	7.600	0.150	1.907
ID455068	455068	None	39.694	33.273	7.046	0	331	331	2	1	-10921639	140.857	150	98	171	2958	22.285	4.800	0.156	1.709
ID455069	455069	72	37.647	33.532	7.654	0	337	337	2	1	-10921639	127.143	133	56	177	2670	32.947	2.000	0.133	0.905
ID455070	455070	72	40.497	33.489	7.446	0	338	338	2	1	-10921639	142.810	144	96	181	2999	24.764	4.800	0.177	1.731
ID455071	455071	None	39.573	25.887	17.670	0	338	338	2	1	-10921639	118.143	121	71	158	2481	24.995	4.800	0.174	1.402
ID455072	455072	None	36.022	25.720	17.531	0	340	340	2	1	-10921639	115.000	108	67	168	2415	25.318	4.800	0.150	1.183
