# Supplementary material for: Progressive enhancement of kinetic proofreading in T cell antigen discrimination from receptor activation to DAG generation
Source: eLife. 2022 Sep 20;11:e75263. doi: 10.7554/eLife.75263 (PMC9536835; doi:10.7554/eLife.75263)
Supplement: Figure 5—source data 1. — Each data table is the TrackMate ‘spot-statistics’ output of one cell over four cycles of blue-light illumination (frames 0–40, 100–140, 200–240, and 300–340, with 3 s interval between frames). We calculated the lifetime of TrackIDs that existed at the start of each period of blue-light illumination that did not last for the full period and fit the resulting lifetime distributions using custom Python scripts available at https://github.com/dbritain/KP-paper (copy archived at swh:1:rev:167fa456901903740f0f3ee6a3e5324bc45207ea, Britain, 2022). [file elife-75263-fig5-data1.zip › Fig5SourceData/ZAP/zap2/cell3.csv]

Label	ID	TRACK_ID	QUALITY	POSITION_X	POSITION_Y	POSITION_Z	POSITION_T	FRAME	RADIUS	VISIBILITY	MANUAL_COLOR	MEAN_INTENSITY	MEDIAN_INTENSITY	MIN_INTENSITY	MAX_INTENSITY	TOTAL_INTENSITY	STANDARD_DEVIATION	ESTIMATED_DIAMETER	CONTRAST	SNR
ID457286	457286	None	35.698	36.878	16.760	0	0	0	2	1	-10921639	167.286	163	130	228	3513	29.908	3.200	0.076	0.792
ID457287	457287	None	35.355	41.086	21.194	0	0	0	2	1	-10921639	172.952	176	130	212	3632	24.473	7.600	0.081	1.055
ID457284	457284	0	43.030	25.226	12.407	0	0	0	2	1	-10921639	208.333	202	160	255	4375	30.910	2.000	0.087	1.079
ID457285	457285	1	40.688	16.808	13.370	0	0	0	2	1	-10921639	159.810	170	75	219	3356	35.905	2.000	0.097	0.786
ID457282	457282	None	35.654	32.010	9.476	0	0	0	2	1	-10921639	137.714	147	78	215	2892	34.267	2.000	0.096	0.707
ID457283	457283	2	41.881	22.169	12.026	0	0	0	2	1	-10921639	190.333	183	124	255	3997	34.080	6.340	0.084	0.862
ID457292	457292	None	45.230	17.730	43.973	0	0	0	2	1	-10921639	143.381	137	104	222	3011	29.716	2.000	0.117	1.011
ID457290	457290	3	49.114	7.705	34.691	0	0	0	2	1	-10921639	139.333	137	81	192	2926	29.094	7.600	0.159	1.313
ID457291	457291	None	35.592	14.196	42.669	0	0	0	2	1	-10921639	119.190	124	62	183	2503	34.901	2.000	0.094	0.587
ID457288	457288	4	67.005	14.344	26.495	0	0	0	2	1	-10921639	174.429	163	117	255	3663	45.690	2.000	0.156	1.028
ID457289	457289	5	47.977	28.966	29.005	0	0	0	2	1	-10921639	172.619	166	120	235	3625	32.248	2.000	0.128	1.217
ID457278	457278	3	44.340	8.013	34.361	0	1	1	2	1	-10921639	135.571	134	98	196	2847	26.149	4.800	0.162	1.446
ID457276	457276	4	57.078	14.723	26.646	0	1	1	2	1	-10921639	166.095	156	101	248	3488	40.258	2.000	0.129	0.944
ID457277	457277	5	51.956	29.663	29.128	0	1	1	2	1	-10921639	166.095	163	120	219	3488	30.232	2.000	0.133	1.294
ID457274	457274	0	42.558	25.024	13.224	0	1	1	2	1	-10921639	201.762	192	163	255	4237	30.325	2.000	0.081	0.998
ID457275	457275	1	38.625	16.598	13.707	0	1	1	2	1	-10921639	162.429	156	117	199	3411	24.859	2.000	0.089	1.067
ID457273	457273	2	37.499	21.396	11.998	0	1	1	2	1	-10921639	160.619	160	98	255	3373	38.099	2.000	0.049	0.396
ID457295	457295	1	37.895	16.181	14.064	0	2	2	2	1	-10921639	147.952	156	78	199	3107	33.101	7.600	0.089	0.730
ID457296	457296	5	43.905	29.693	28.898	0	2	2	2	1	-10921639	164.048	163	107	238	3445	31.860	2.000	0.106	0.988
ID457271	457271	6	36.497	27.594	15.413	0	3	3	2	1	-10921639	199.238	196	143	251	4184	26.195	3.200	0.080	1.126
ID457272	457272	None	50.264	7.859	33.879	0	3	3	2	1	-10921639	133.714	134	75	189	2808	28.914	4.800	0.189	1.469
ID457293	457293	6	41.926	28.569	14.859	0	4	4	2	1	-10921639	204.810	205	166	255	4301	25.514	4.800	0.094	1.378
ID457281	457281	None	37.712	7.701	34.219	0	5	5	2	1	-10921639	124.810	124	94	156	2621	18.891	4.800	0.148	1.707
ID457294	457294	None	39.495	27.670	15.100	0	6	6	2	1	-10921639	194.619	186	160	241	4087	24.379	4.800	0.085	1.256
ID457280	457280	None	39.218	8.339	33.111	0	7	7	2	1	-10921639	138.095	143	88	179	2900	26.875	4.800	0.155	1.378
ID457279	457279	None	37.311	27.883	15.709	0	8	8	2	1	-10921639	183.429	183	137	251	3852	26.699	2.000	0.076	0.973
ID457297	457297	7	38.166	16.863	35.899	0	12	12	2	1	-10921639	154.429	153	127	199	3243	19.709	4.800	0.117	1.642
ID457302	457302	None	41.661	29.990	11.082	0	13	13	2	1	-10921639	160.667	166	98	222	3374	31.468	4.800	0.124	1.123
ID457303	457303	7	38.626	16.961	36.482	0	13	13	2	1	-10921639	157.238	153	124	215	3302	22.702	4.800	0.119	1.474
ID457298	457298	7	36.725	17.492	36.330	0	14	14	2	1	-10921639	147.143	147	114	219	3090	23.223	4.800	0.092	1.071
ID457300	457300	None	35.071	31.168	14.949	0	15	15	2	1	-10921639	191.476	192	166	225	4021	17.837	4.800	0.101	1.971
ID457301	457301	None	37.659	30.876	28.286	0	15	15	2	1	-10921639	166.810	170	130	205	3503	21.660	4.800	0.122	1.680
ID457299	457299	None	36.026	30.816	28.256	0	17	17	2	1	-10921639	152.000	153	104	205	3192	25.233	4.800	0.108	1.174
ID457305	457305	8	36.500	30.283	28.754	0	19	19	2	1	-10921639	158.143	163	104	212	3321	27.843	7.600	0.097	1.004
ID457304	457304	8	41.257	29.892	27.820	0	20	20	2	1	-10921639	174.762	170	140	225	3670	24.203	4.800	0.108	1.406
ID457306	457306	None	35.998	29.973	12.834	0	21	21	2	1	-10921639	160.810	163	98	215	3377	26.396	7.600	0.105	1.161
ID457307	457307	8	38.521	29.837	28.317	0	21	21	2	1	-10921639	166.143	166	134	219	3489	21.788	7.600	0.102	1.409
ID457308	457308	None	39.340	29.997	12.132	0	23	23	2	1	-10921639	147.952	150	88	192	3107	31.511	4.800	0.120	1.009
ID457309	457309	8	36.974	30.318	27.804	0	23	23	2	1	-10921639	171.095	173	130	225	3593	22.158	7.600	0.097	1.362
ID457310	457310	8	51.085	29.717	28.417	0	24	24	2	1	-10921639	178.381	173	124	255	3746	32.282	4.800	0.119	1.179
ID457316	457316	8	45.543	30.377	27.993	0	25	25	2	1	-10921639	175.333	176	124	215	3682	25.100	4.800	0.119	1.481
ID457315	457315	8	50.338	30.045	28.102	0	26	26	2	1	-10921639	174.000	166	124	238	3654	28.858	2.000	0.123	1.322
ID457311	457311	8	43.284	30.221	27.965	0	27	27	2	1	-10921639	171.952	173	117	219	3611	26.990	2.000	0.102	1.176
ID457314	457314	8	61.792	30.282	28.000	0	28	28	2	1	-10921639	185.048	176	143	255	3886	32.834	2.000	0.135	1.344
ID457312	457312	None	35.020	31.414	13.749	0	28	28	2	1	-10921639	157.333	153	117	189	3304	19.435	6.293	0.107	1.570
ID457313	457313	None	37.724	38.367	22.827	0	28	28	2	1	-10921639	149.619	150	94	186	3142	27.589	2.000	0.114	1.111
ID457317	457317	8	47.403	30.116	27.564	0	29	29	2	1	-10921639	186.905	186	143	245	3925	26.469	4.800	0.124	1.558
ID457322	457322	8	52.895	30.598	28.575	0	30	30	2	1	-10921639	165.143	173	75	235	3468	46.241	4.800	0.139	0.874
ID457321	457321	None	40.987	17.921	14.630	0	30	30	2	1	-10921639	139.857	143	88	192	2937	25.120	2.000	0.128	1.262
ID457323	457323	8	48.672	30.137	27.973	0	31	31	2	1	-10921639	187.286	189	153	225	3933	22.318	4.800	0.132	1.952
ID457318	457318	None	38.303	31.613	12.771	0	32	32	2	1	-10921639	149.286	163	78	196	3135	37.409	2.000	0.106	0.767
ID457319	457319	8	41.980	30.099	29.354	0	32	32	2	1	-10921639	173.286	186	124	212	3639	23.401	4.800	0.122	1.616
ID457320	457320	9	39.603	10.556	32.847	0	32	32	2	1	-10921639	105.333	107	58	143	2212	22.393	2.000	0.186	1.478
ID457330	457330	8	40.011	30.337	28.590	0	33	33	2	1	-10921639	179.524	179	120	228	3770	27.191	7.600	0.113	1.339
ID457331	457331	9	36.346	9.940	32.941	0	33	33	2	1	-10921639	92.000	88	52	127	1932	23.106	4.800	0.218	1.423
ID457329	457329	None	37.480	22.094	11.936	0	33	33	2	1	-10921639	136.667	143	94	192	2870	26.490	2.000	0.110	1.022
ID457332	457332	8	55.785	30.177	29.103	0	34	34	2	1	-10921639	186.762	192	130	238	3922	29.976	4.800	0.142	1.546
ID457326	457326	8	43.356	30.738	29.248	0	35	35	2	1	-10921639	174.714	183	91	232	3669	35.044	4.800	0.123	1.095
ID457327	457327	10	38.388	31.192	12.185	0	36	36	2	1	-10921639	161.429	160	107	202	3390	28.120	2.000	0.108	1.116
ID457328	457328	8	46.714	30.230	28.949	0	36	36	2	1	-10921639	186.667	183	150	232	3920	25.893	2.000	0.109	1.415
ID457324	457324	10	37.848	31.050	11.917	0	37	37	2	1	-10921639	156.619	166	107	209	3289	28.835	6.018	0.108	1.062
ID457325	457325	8	49.935	30.146	28.827	0	37	37	2	1	-10921639	191.524	186	140	255	4022	31.400	6.120	0.113	1.242
ID457334	457334	8	41.955	30.468	28.533	0	38	38	2	1	-10921639	183.571	183	134	235	3855	27.222	6.280	0.110	1.340
ID457333	457333	10	48.397	30.944	12.782	0	38	38	2	1	-10921639	177.524	183	120	232	3728	30.817	4.800	0.125	1.278
ID457335	457335	None	37.313	21.300	12.052	0	39	39	2	1	-10921639	142.762	153	78	186	2998	31.214	7.600	0.122	0.995
ID457338	457338	8	36.169	30.316	29.705	0	39	39	2	1	-10921639	167.810	176	107	209	3524	30.700	7.600	0.100	0.991
ID457336	457336	10	38.406	31.286	12.117	0	39	39	2	1	-10921639	166.381	170	120	202	3494	26.250	4.800	0.119	1.344
ID457337	457337	None	36.241	32.599	26.350	0	39	39	2	1	-10921639	171.429	173	111	225	3600	31.833	2.000	0.080	0.801
ID457339	457339	10	39.850	31.237	11.725	0	40	40	2	1	-10921639	166.048	173	98	212	3487	31.731	4.800	0.122	1.135
ID457340	457340	None	36.592	12.030	32.989	0	40	40	2	1	-10921639	100.810	107	52	147	2117	25.775	4.800	0.164	1.102
ID457341	457341	None	39.712	30.653	29.345	0	41	41	2	1	-10921639	172.095	173	114	219	3614	27.588	4.800	0.109	1.228
ID457348	457348	10	37.181	30.986	11.876	0	42	42	2	1	-10921639	157.905	170	91	192	3316	29.288	4.800	0.118	1.136
ID457349	457349	11	44.222	32.732	25.953	0	42	42	2	1	-10921639	187.429	183	124	255	3936	31.883	7.600	0.094	1.011
ID457342	457342	None	48.136	21.775	12.238	0	43	43	2	1	-10921639	151.476	153	81	219	3181	35.472	2.000	0.133	1.004
ID457343	457343	10	40.206	31.308	12.030	0	43	43	2	1	-10921639	154.810	163	81	205	3251	32.085	6.187	0.119	1.029
ID457346	457346	11	36.628	32.216	26.453	0	43	43	2	1	-10921639	189.952	192	160	238	3989	19.135	4.800	0.093	1.689
ID457347	457347	12	37.191	30.592	29.464	0	43	43	2	1	-10921639	176.952	183	111	238	3716	30.613	4.800	0.109	1.137
ID457344	457344	None	36.335	31.224	14.743	0	43	43	2	1	-10921639	181.952	176	160	225	3821	18.345	4.800	0.091	1.658
ID457345	457345	None	36.810	15.659	19.221	0	43	43	2	1	-10921639	142.857	147	91	179	3000	23.046	7.600	0.107	1.202
ID457350	457350	10	39.081	30.919	13.082	0	44	44	2	1	-10921639	172.143	173	107	219	3615	30.897	4.800	0.117	1.164
ID457351	457351	12	50.918	30.094	29.013	0	44	44	2	1	-10921639	197.905	202	140	245	4156	28.733	4.800	0.136	1.648
ID457352	457352	None	36.815	18.340	41.535	0	44	44	2	1	-10921639	86.762	85	35	150	1822	34.293	2.000	0.189	0.804
ID457354	457354	None	37.108	40.867	21.494	0	45	45	2	1	-10921639	135.048	140	75	199	2836	32.531	6.369	0.115	0.855
ID457355	457355	None	40.595	33.088	25.758	0	45	45	2	1	-10921639	181.905	183	111	241	3820	33.854	7.600	0.098	0.962
ID457353	457353	10	58.476	30.879	12.210	0	45	45	2	1	-10921639	169.810	173	85	238	3566	45.018	2.000	0.157	1.023
ID457358	457358	None	35.550	15.725	19.833	0	46	46	2	1	-10921639	149.667	153	91	209	3143	24.573	4.800	0.101	1.120
ID457359	457359	None	37.804	13.544	34.478	0	46	46	2	1	-10921639	131.000	130	94	163	2751	18.786	4.800	0.153	1.853
ID457356	457356	10	39.279	30.940	13.298	0	46	46	2	1	-10921639	179.286	183	98	248	3765	37.343	7.600	0.121	1.034
ID457357	457357	None	42.044	29.299	14.824	0	46	46	2	1	-10921639	207.476	209	156	255	4357	28.008	7.600	0.086	1.168
ID457370	457370	10	54.925	30.280	13.024	0	47	47	2	1	-10921639	209.762	209	143	255	4405	31.386	4.800	0.146	1.704
ID457371	457371	14	50.110	38.930	22.137	0	47	47	2	1	-10921639	161.095	150	114	225	3383	32.945	2.000	0.117	1.022
ID457372	457372	13	36.108	31.026	27.879	0	47	47	2	1	-10921639	179.571	186	117	215	3771	29.852	4.800	0.090	0.990
ID457366	457366	15	44.024	22.443	12.440	0	48	48	2	1	-10921639	148.048	156	62	219	3109	48.257	7.600	0.114	0.627
ID457367	457367	10	50.368	29.074	14.715	0	48	48	2	1	-10921639	213.476	219	166	255	4483	28.243	7.600	0.113	1.535
ID457368	457368	14	51.671	38.837	22.059	0	48	48	2	1	-10921639	167.810	160	114	255	3524	32.785	4.800	0.140	1.255
ID457369	457369	13	36.786	30.445	28.508	0	48	48	2	1	-10921639	175.619	170	104	241	3688	30.392	2.000	0.092	0.975
ID457364	457364	None	36.272	32.541	25.618	0	49	49	2	1	-10921639	186.571	186	114	238	3918	34.661	7.600	0.084	0.839
ID457365	457365	13	37.284	30.570	28.046	0	49	49	2	1	-10921639	191.381	192	117	235	4019	31.929	7.600	0.090	0.992
ID457362	457362	16	37.480	15.357	19.712	0	49	49	2	1	-10921639	143.048	143	78	189	3004	32.458	7.600	0.121	0.952
ID457363	457363	14	54.277	39.086	21.823	0	49	49	2	1	-10921639	173.238	166	134	235	3638	27.306	4.800	0.151	1.664
ID457360	457360	15	40.760	22.538	12.851	0	49	49	2	1	-10921639	170.000	176	107	215	3570	28.831	4.800	0.113	1.198
ID457361	457361	10	52.676	30.116	13.728	0	49	49	2	1	-10921639	209.429	209	166	251	4398	21.630	4.800	0.144	2.441
ID457374	457374	10	48.939	30.989	12.925	0	50	50	2	1	-10921639	188.190	189	137	232	3952	33.892	4.800	0.120	1.194
ID457375	457375	16	48.993	16.106	19.764	0	50	50	2	1	-10921639	165.905	166	127	219	3484	26.512	4.800	0.145	1.587
ID457373	457373	15	46.669	21.711	12.911	0	50	50	2	1	-10921639	172.571	179	114	235	3624	32.806	4.800	0.129	1.202
ID457376	457376	14	47.844	39.277	21.662	0	50	50	2	1	-10921639	174.381	173	120	222	3662	25.734	4.800	0.129	1.551
ID457377	457377	None	35.818	13.721	33.761	0	50	50	2	1	-10921639	119.524	114	75	183	2510	25.616	2.000	0.110	0.923
ID457383	457383	15	35.516	21.760	12.544	0	51	51	2	1	-10921639	170.381	179	107	212	3578	27.773	4.800	0.104	1.154
ID457386	457386	14	46.149	39.369	21.701	0	51	51	2	1	-10921639	169.857	173	127	209	3567	22.384	4.800	0.144	1.909
ID457387	457387	13	39.581	30.743	27.112	0	51	51	2	1	-10921639	198.429	202	140	238	4167	26.949	7.600	0.097	1.302
ID457384	457384	10	56.770	31.705	12.899	0	51	51	2	1	-10921639	190.381	196	111	248	3998	42.554	4.800	0.134	1.056
ID457385	457385	16	45.997	15.765	19.464	0	51	51	2	1	-10921639	174.286	179	120	219	3660	25.454	4.800	0.133	1.606
ID457398	457398	14	49.960	39.504	22.346	0	52	52	2	1	-10921639	173.000	173	130	228	3633	29.628	4.800	0.167	1.669
ID457399	457399	13	50.401	30.008	29.018	0	52	52	2	1	-10921639	185.190	183	134	235	3889	31.354	2.000	0.128	1.338
ID457396	457396	17	43.338	16.872	17.381	0	52	52	2	1	-10921639	181.143	186	107	235	3804	35.814	6.315	0.109	0.992
ID457397	457397	16	42.080	16.330	18.895	0	52	52	2	1	-10921639	173.952	170	120	228	3653	33.878	6.132	0.114	1.052
ID457394	457394	15	44.695	22.347	13.120	0	52	52	2	1	-10921639	176.762	179	117	228	3712	32.795	4.800	0.125	1.199
ID457395	457395	10	49.249	31.243	12.941	0	52	52	2	1	-10921639	204.238	209	143	255	4289	27.619	6.349	0.128	1.676
ID457400	457400	18	40.624	12.636	33.766	0	52	52	2	1	-10921639	122.667	127	68	186	2576	28.568	2.000	0.132	0.999
ID457382	457382	18	38.260	13.947	34.523	0	53	53	2	1	-10921639	130.857	140	58	189	2748	33.040	2.000	0.111	0.790
ID457380	457380	16	44.048	16.796	18.834	0	53	53	2	1	-10921639	188.333	189	130	251	3955	30.709	2.000	0.096	1.071
ID457381	457381	14	46.592	39.801	21.498	0	53	53	2	1	-10921639	155.857	160	94	222	3273	36.393	4.800	0.124	0.943
ID457378	457378	10	51.928	30.604	12.650	0	53	53	2	1	-10921639	208.381	215	160	255	4376	30.203	4.800	0.122	1.503
ID457379	457379	17	50.059	18.563	14.972	0	53	53	2	1	-10921639	189.476	189	127	248	3979	29.317	7.600	0.118	1.369
ID457390	457390	16	53.548	15.733	19.986	0	54	54	2	1	-10921639	177.476	179	120	245	3727	30.904	2.000	0.131	1.328
ID457391	457391	14	70.721	39.144	22.067	0	54	54	2	1	-10921639	183.857	176	114	255	3861	42.311	2.000	0.149	1.129
ID457388	457388	10	42.319	30.424	12.221	0	54	54	2	1	-10921639	192.952	196	124	245	4052	33.247	7.600	0.098	1.033
ID457389	457389	17	43.947	18.374	14.686	0	54	54	2	1	-10921639	166.476	173	88	225	3496	37.784	2.000	0.112	0.890
ID457392	457392	13	58.488	30.655	28.191	0	54	54	2	1	-10921639	194.667	202	114	255	4088	36.385	4.800	0.140	1.315
ID457393	457393	18	47.139	13.400	33.807	0	54	54	2	1	-10921639	133.429	137	71	183	2802	32.744	3.200	0.175	1.216
ID457406	457406	18	45.406	14.007	34.086	0	55	55	2	1	-10921639	141.476	140	91	186	2971	26.396	4.800	0.155	1.440
ID457404	457404	14	74.575	40.150	21.805	0	55	55	2	1	-10921639	190.667	186	111	255	4004	47.145	2.000	0.189	1.285
ID457405	457405	13	46.414	30.622	27.998	0	55	55	2	1	-10921639	178.238	170	140	255	3743	32.758	7.600	0.106	1.041
ID457402	457402	17	45.137	18.871	15.016	0	55	55	2	1	-10921639	177.905	189	130	225	3736	27.767	7.600	0.111	1.283
ID457403	457403	16	39.701	15.984	19.807	0	55	55	2	1	-10921639	171.048	166	137	219	3592	22.500	2.000	0.103	1.418
ID457401	457401	10	40.907	30.581	14.046	0	55	55	2	1	-10921639	214.143	215	176	255	4497	24.638	4.800	0.113	1.771
ID457414	457414	10	49.850	30.209	11.708	0	56	56	2	1	-10921639	208.048	199	176	255	4369	27.018	2.000	0.100	1.404
ID457415	457415	17	37.600	19.372	14.109	0	56	56	2	1	-10921639	170.238	173	94	219	3575	34.262	2.000	0.093	0.849
ID457418	457418	13	55.183	30.669	27.847	0	56	56	2	1	-10921639	182.905	176	117	251	3841	37.479	2.000	0.126	1.096
ID457419	457419	18	51.153	13.925	34.388	0	56	56	2	1	-10921639	153.905	153	101	228	3232	32.118	4.800	0.171	1.397
ID457416	457416	16	50.662	16.824	18.474	0	56	56	2	1	-10921639	194.524	189	153	255	4085	30.024	4.800	0.112	1.305
ID457417	457417	14	80.081	39.801	22.025	0	56	56	2	1	-10921639	203.810	205	114	255	4280	43.872	2.000	0.196	1.520
ID457412	457412	18	46.731	12.889	33.384	0	57	57	2	1	-10921639	141.190	140	81	189	2965	31.654	2.000	0.169	1.287
ID457413	457413	19	35.210	17.935	39.944	0	57	57	2	1	-10921639	112.762	114	65	150	2368	27.399	2.000	0.138	0.995
ID457410	457410	14	70.737	39.613	21.814	0	57	57	2	1	-10921639	203.857	209	130	255	4281	40.144	4.800	0.188	1.608
ID457411	457411	13	42.842	30.496	27.342	0	57	57	2	1	-10921639	191.762	199	143	232	4027	27.486	4.800	0.100	1.269
ID457408	457408	17	48.948	19.268	14.364	0	57	57	2	1	-10921639	183.238	192	120	248	3848	37.943	4.800	0.127	1.085
ID457409	457409	16	60.115	16.301	19.747	0	57	57	2	1	-10921639	190.190	186	124	255	3994	38.056	2.000	0.139	1.223
ID457407	457407	10	44.634	31.921	13.000	0	57	57	2	1	-10921639	204.857	209	153	255	4302	31.935	4.800	0.116	1.332
ID457426	457426	19	45.632	18.034	40.359	0	58	58	2	1	-10921639	123.381	124	71	186	2591	31.290	2.000	0.143	0.988
ID457424	457424	18	41.217	11.738	32.524	0	58	58	2	1	-10921639	135.286	134	85	192	2841	31.355	7.600	0.150	1.129
ID457425	457425	None	47.678	14.368	35.265	0	58	58	2	1	-10921639	157.762	163	101	219	3313	34.309	2.000	0.122	1.000
ID457422	457422	14	60.586	39.155	21.942	0	58	58	2	1	-10921639	195.429	186	156	255	4104	31.668	7.600	0.139	1.506
ID457423	457423	20	37.811	15.215	25.741	0	58	58	2	1	-10921639	133.476	134	75	179	2803	30.462	2.000	0.123	0.957
ID457420	457420	17	49.962	19.024	14.065	0	58	58	2	1	-10921639	182.143	186	114	255	3825	39.469	2.000	0.112	0.928
ID457421	457421	16	58.003	16.379	19.943	0	58	58	2	1	-10921639	198.857	192	153	255	4176	32.595	4.800	0.148	1.570
ID457431	457431	17	38.047	19.648	13.838	0	59	59	2	1	-10921639	187.190	183	143	235	3931	25.965	7.600	0.095	1.249
ID457436	457436	18	56.940	12.893	33.881	0	59	59	2	1	-10921639	162.333	160	101	245	3409	38.446	7.600	0.156	1.139
ID457437	457437	19	42.518	18.107	39.938	0	59	59	2	1	-10921639	119.333	120	52	192	2506	40.510	2.000	0.129	0.672
ID457434	457434	20	37.143	15.499	25.520	0	59	59	2	1	-10921639	135.571	140	71	192	2847	34.968	2.000	0.099	0.700
ID457435	457435	None	42.278	30.564	28.354	0	59	59	2	1	-10921639	181.524	183	127	241	3812	30.352	6.236	0.105	1.140
ID457432	457432	16	50.086	16.565	19.078	0	59	59	2	1	-10921639	204.381	205	166	245	4292	23.293	4.800	0.123	1.926
ID457433	457433	14	53.851	40.366	21.702	0	59	59	2	1	-10921639	191.333	189	134	238	4018	31.216	4.800	0.142	1.520
ID457430	457430	19	54.974	18.111	40.301	0	60	60	2	1	-10921639	131.000	137	62	245	2751	41.765	2.000	0.144	0.790
ID457428	457428	14	64.715	39.901	21.843	0	60	60	2	1	-10921639	192.571	199	120	255	4044	44.140	2.000	0.156	1.176
ID457429	457429	18	63.728	13.439	34.377	0	60	60	2	1	-10921639	180.857	173	117	255	3798	43.402	7.600	0.159	1.145
ID457427	457427	16	48.531	16.462	19.461	0	60	60	2	1	-10921639	198.286	202	137	255	4164	33.959	7.600	0.114	1.196
ID457446	457446	19	50.092	17.995	40.085	0	61	61	2	1	-10921639	136.905	127	65	205	2875	37.471	2.000	0.137	0.883
ID457444	457444	21	50.938	11.858	33.183	0	61	61	2	1	-10921639	161.571	163	111	225	3393	35.410	7.600	0.138	1.104
ID457445	457445	18	48.030	14.528	35.987	0	61	61	2	1	-10921639	174.238	173	120	232	3659	32.910	2.000	0.114	1.088
ID457442	457442	20	42.335	16.220	25.798	0	61	61	2	1	-10921639	162.333	160	124	212	3409	26.413	7.600	0.112	1.234
ID457443	457443	22	39.632	30.901	28.426	0	61	61	2	1	-10921639	173.667	163	137	219	3647	26.108	2.000	0.090	1.100
ID457440	457440	16	43.596	16.557	19.600	0	61	61	2	1	-10921639	192.429	192	143	248	4041	35.009	3.200	0.086	0.867
ID457441	457441	14	70.582	40.356	21.990	0	61	61	2	1	-10921639	203.571	209	134	255	4275	38.692	2.000	0.179	1.595
ID457438	457438	None	39.775	30.776	12.809	0	61	61	2	1	-10921639	207.286	212	140	238	4353	25.807	6.287	0.104	1.511
ID457439	457439	None	46.825	18.982	15.115	0	61	61	2	1	-10921639	197.667	199	140	255	4151	32.590	7.600	0.100	1.102
ID457447	457447	16	49.375	16.829	19.409	0	62	62	2	1	-10921639	193.619	192	127	248	4066	29.860	2.000	0.118	1.372
ID457452	457452	19	46.344	18.154	40.004	0	62	62	2	1	-10921639	134.762	130	75	205	2830	33.536	2.000	0.145	1.016
ID457450	457450	22	48.919	30.122	27.739	0	62	62	2	1	-10921639	180.000	176	120	251	3780	32.900	7.600	0.103	1.019
ID457451	457451	21	66.819	13.082	34.344	0	62	62	2	1	-10921639	190.238	183	120	255	3995	44.102	2.000	0.164	1.212
ID457448	457448	14	63.380	40.073	21.889	0	62	62	2	1	-10921639	197.810	192	124	255	4154	38.035	4.800	0.156	1.400
ID457449	457449	20	35.951	16.126	25.727	0	62	62	2	1	-10921639	149.095	150	104	202	3131	26.814	2.000	0.088	0.904
ID457478	457478	16	52.880	17.151	19.121	0	63	63	2	1	-10921639	203.286	202	147	251	4269	29.186	3.200	0.117	1.462
ID457479	457479	14	55.417	40.444	21.557	0	63	63	2	1	-10921639	197.571	192	117	251	4149	34.701	2.000	0.137	1.371
ID457476	457476	None	47.367	30.879	14.214	0	63	63	2	1	-10921639	219.476	215	170	255	4609	28.284	7.600	0.099	1.402
ID457477	457477	23	47.564	32.552	16.210	0	63	63	2	1	-10921639	198.571	209	101	255	4170	42.171	4.800	0.110	0.932
ID457482	457482	21	70.921	13.567	34.932	0	63	63	2	1	-10921639	210.095	215	153	255	4412	39.160	4.800	0.167	1.535
ID457483	457483	19	48.841	18.131	39.937	0	63	63	2	1	-10921639	137.048	134	85	209	2878	34.668	2.000	0.138	0.961
ID457480	457480	20	40.187	15.311	25.789	0	63	63	2	1	-10921639	148.143	147	104	212	3111	32.333	2.000	0.082	0.695
ID457481	457481	22	48.490	30.816	27.574	0	63	63	2	1	-10921639	192.619	202	130	248	4045	32.066	4.800	0.117	1.254
ID457458	457458	21	64.174	13.789	35.400	0	64	64	2	1	-10921639	209.429	209	137	255	4398	32.732	4.800	0.155	1.721
ID457459	457459	19	61.793	17.922	39.609	0	64	64	2	1	-10921639	153.143	147	88	248	3216	47.083	2.000	0.161	0.904
ID457456	457456	20	49.926	14.752	25.661	0	64	64	2	1	-10921639	161.333	160	98	232	3388	35.829	2.000	0.112	0.909
ID457457	457457	22	54.791	31.000	27.850	0	64	64	2	1	-10921639	202.714	199	143	255	4257	32.137	4.800	0.132	1.467
ID457454	457454	16	51.764	17.029	19.662	0	64	64	2	1	-10921639	198.381	192	147	255	4166	30.991	7.600	0.111	1.278
ID457455	457455	14	47.796	39.727	22.172	0	64	64	2	1	-10921639	197.571	202	150	232	4149	23.553	4.800	0.143	2.096
ID457453	457453	23	46.297	32.156	16.020	0	64	64	2	1	-10921639	212.286	219	137	255	4458	31.055	4.800	0.110	1.350
ID457474	457474	24	46.143	8.284	36.236	0	65	65	2	1	-10921639	116.810	111	45	186	2453	39.438	2.000	0.157	0.802
ID457475	457475	19	51.269	18.012	39.894	0	65	65	2	1	-10921639	162.857	163	101	222	3420	37.590	4.800	0.134	1.023
ID457472	457472	22	56.708	30.993	27.861	0	65	65	2	1	-10921639	205.429	212	153	255	4314	32.087	2.000	0.124	1.411
ID457473	457473	21	60.524	13.823	35.087	0	65	65	2	1	-10921639	216.476	225	163	255	4546	28.823	4.800	0.149	1.946
ID457470	457470	14	54.743	39.987	22.112	0	65	65	2	1	-10921639	200.476	205	130	238	4210	26.714	4.800	0.152	1.981
ID457471	457471	20	37.173	14.710	25.619	0	65	65	2	1	-10921639	151.429	150	98	202	3180	29.902	7.600	0.098	0.903
ID457468	457468	23	55.115	32.019	15.616	0	65	65	2	1	-10921639	214.286	225	153	255	4500	35.762	4.800	0.124	1.318
ID457469	457469	16	54.129	17.054	19.907	0	65	65	2	1	-10921639	196.286	196	153	255	4122	30.409	2.000	0.118	1.360
ID457467	457467	None	44.477	20.155	13.376	0	65	65	2	1	-10921639	172.905	170	117	235	3631	32.674	2.000	0.107	1.025
ID457462	457462	14	54.532	39.784	22.363	0	66	66	2	1	-10921639	184.810	186	130	232	3881	30.825	4.800	0.142	1.493
ID457463	457463	22	49.956	31.500	27.295	0	66	66	2	1	-10921639	203.333	209	147	248	4270	28.873	4.800	0.131	1.631
ID457460	457460	23	48.265	30.484	14.580	0	66	66	2	1	-10921639	229.905	225	176	255	4828	22.698	4.800	0.110	1.999
ID457461	457461	16	60.264	16.418	20.162	0	66	66	2	1	-10921639	200.952	199	150	255	4220	34.030	4.800	0.155	1.588
ID457466	457466	19	37.954	18.174	39.532	0	66	66	2	1	-10921639	145.714	140	85	235	3060	37.405	6.333	0.093	0.666
ID457464	457464	24	44.218	8.814	35.867	0	66	66	2	1	-10921639	132.667	134	85	215	2786	35.635	7.600	0.113	0.757
ID457465	457465	21	54.538	14.117	36.159	0	66	66	2	1	-10921639	198.571	196	124	255	4170	34.278	2.000	0.113	1.181
ID457490	457490	21	48.226	15.059	36.035	0	67	67	2	1	-10921639	204.190	199	134	255	4288	29.188	7.600	0.109	1.377
ID457491	457491	19	39.128	17.892	39.444	0	67	67	2	1	-10921639	167.524	176	117	219	3518	30.319	7.600	0.102	1.024
ID457488	457488	22	46.997	30.815	27.763	0	67	67	2	1	-10921639	193.048	202	114	238	4054	33.713	4.800	0.117	1.195
ID457489	457489	25	46.144	12.155	33.872	0	67	67	2	1	-10921639	186.667	196	134	238	3920	30.172	7.600	0.124	1.369
ID457486	457486	16	46.457	16.301	19.669	0	67	67	2	1	-10921639	184.476	183	140	255	3874	30.932	2.000	0.115	1.234
ID457487	457487	14	53.234	39.223	22.767	0	67	67	2	1	-10921639	193.810	192	140	251	4070	30.701	2.000	0.126	1.412
ID457484	457484	26	40.688	19.359	13.575	0	67	67	2	1	-10921639	176.619	179	127	222	3709	24.891	4.800	0.112	1.424
ID457485	457485	23	50.000	32.000	16.000	0	67	67	2	1	-10921639	215.571	225	147	255	4527	40.712	2.000	0.104	1.000
ID457508	457508	19	36.274	17.880	39.033	0	68	68	2	1	-10921639	161.286	153	111	202	3387	27.827	7.600	0.082	0.878
ID457506	457506	25	59.942	12.254	34.062	0	68	68	2	1	-10921639	190.095	189	124	248	3992	38.549	7.600	0.151	1.295
ID457507	457507	24	36.458	9.139	35.336	0	68	68	2	1	-10921639	125.333	130	52	196	2632	44.331	2.000	0.091	0.472
ID457504	457504	14	54.475	39.153	23.223	0	68	68	2	1	-10921639	192.429	189	143	248	4041	28.828	7.600	0.132	1.561
ID457505	457505	22	51.971	30.249	26.599	0	68	68	2	1	-10921639	213.762	222	163	251	4489	30.840	2.000	0.117	1.455
ID457502	457502	16	37.649	16.159	19.719	0	68	68	2	1	-10921639	168.476	160	134	222	3538	24.865	2.000	0.091	1.128
ID457503	457503	None	45.826	41.962	20.702	0	68	68	2	1	-10921639	170.000	173	111	222	3570	33.617	7.600	0.121	1.093
ID457500	457500	26	35.700	19.158	13.584	0	68	68	2	1	-10921639	164.476	156	120	205	3454	21.780	4.800	0.098	1.348
ID457501	457501	23	52.373	31.883	15.937	0	68	68	2	1	-10921639	216.190	222	156	255	4540	35.890	4.800	0.117	1.265
ID457494	457494	16	55.035	15.947	19.709	0	69	69	2	1	-10921639	193.619	189	137	255	4066	29.595	2.000	0.129	1.494
ID457495	457495	14	59.955	40.561	22.145	0	69	69	2	1	-10921639	196.571	189	134	255	4128	35.396	4.800	0.162	1.550
ID457492	457492	26	40.190	19.113	13.790	0	69	69	2	1	-10921639	162.000	163	107	202	3402	27.932	2.000	0.113	1.178
ID457493	457493	23	48.473	30.514	14.095	0	69	69	2	1	-10921639	225.238	225	163	255	4730	26.965	6.338	0.113	1.695
ID457498	457498	24	48.260	9.323	35.185	0	69	69	2	1	-10921639	132.476	137	65	241	2782	52.329	2.000	0.136	0.605
ID457499	457499	19	36.990	17.728	39.136	0	69	69	2	1	-10921639	167.143	160	120	205	3510	25.664	4.800	0.103	1.216
ID457496	457496	22	43.650	30.774	26.854	0	69	69	2	1	-10921639	206.190	202	153	255	4330	30.765	6.281	0.098	1.192
ID457497	457497	25	56.409	11.620	33.699	0	69	69	2	1	-10921639	184.571	189	137	232	3876	33.194	3.200	0.134	1.316
ID457510	457510	26	50.312	18.525	14.002	0	70	70	2	1	-10921639	176.524	176	107	251	3707	32.042	2.000	0.121	1.190
ID457511	457511	16	46.514	16.300	19.806	0	70	70	2	1	-10921639	185.810	183	143	235	3902	27.712	2.000	0.098	1.197
ID457509	457509	23	54.190	31.076	13.356	0	70	70	2	1	-10921639	225.238	238	160	255	4730	31.575	4.800	0.134	1.691
ID457518	457518	19	51.343	17.977	39.279	0	70	70	2	1	-10921639	176.571	176	124	241	3708	33.912	2.000	0.114	1.069
ID457516	457516	25	38.421	11.509	33.523	0	70	70	2	1	-10921639	178.762	176	134	222	3754	25.125	7.600	0.098	1.271
ID457517	457517	45	38.941	14.598	36.068	0	70	70	2	1	-10921639	195.000	196	153	232	4095	24.056	7.600	0.100	1.473
ID457514	457514	22	59.794	30.911	26.407	0	70	70	2	1	-10921639	229.048	235	186	255	4810	23.855	4.800	0.158	2.614
ID457515	457515	24	46.065	9.229	34.292	0	70	70	2	1	-10921639	137.190	140	65	209	2881	42.882	2.000	0.150	0.832
ID457512	457512	14	48.611	39.706	22.772	0	70	70	2	1	-10921639	179.381	183	104	232	3767	39.305	7.600	0.122	0.993
ID457513	457513	None	37.771	15.086	25.721	0	70	70	2	1	-10921639	153.857	147	114	199	3231	27.200	2.000	0.099	1.019
ID457526	457526	45	41.338	14.583	35.661	0	71	71	2	1	-10921639	193.857	196	137	241	4071	27.683	2.000	0.092	1.184
ID457527	457527	19	48.528	18.244	39.791	0	71	71	2	1	-10921639	171.571	173	91	241	3603	37.938	6.370	0.126	1.010
ID457524	457524	25	40.240	11.998	33.499	0	71	71	2	1	-10921639	171.667	179	114	225	3605	33.278	7.600	0.089	0.839
ID457525	457525	24	49.080	9.206	34.644	0	71	71	2	1	-10921639	129.857	130	52	248	2727	51.559	2.000	0.118	0.533
ID457522	457522	14	50.293	39.695	22.875	0	71	71	2	1	-10921639	175.762	183	111	232	3691	37.974	7.600	0.134	1.093
ID457523	457523	22	49.587	30.287	27.083	0	71	71	2	1	-10921639	208.857	199	176	255	4386	22.791	6.327	0.119	1.948
ID457520	457520	26	52.879	17.925	14.000	0	71	71	2	1	-10921639	168.905	176	101	222	3547	35.979	3.200	0.141	1.158
ID457521	457521	16	42.634	16.540	20.106	0	71	71	2	1	-10921639	193.571	196	160	251	4065	23.519	2.000	0.099	1.481
ID457519	457519	23	57.842	30.980	13.211	0	71	71	2	1	-10921639	221.857	235	147	255	4659	37.133	4.800	0.137	1.443
ID457536	457536	24	60.628	9.074	34.731	0	72	72	2	1	-10921639	127.095	140	45	241	2669	52.652	2.000	0.151	0.633
ID457537	457537	19	70.186	18.018	39.830	0	72	72	2	1	-10921639	182.524	183	101	255	3833	43.681	2.000	0.168	1.200
ID457534	457534	22	60.960	30.664	26.562	0	72	72	2	1	-10921639	214.190	222	137	255	4498	38.362	4.800	0.151	1.464
ID457535	457535	25	41.613	12.503	33.640	0	72	72	2	1	-10921639	182.476	179	137	228	3832	32.634	2.000	0.093	0.948
ID457532	457532	14	54.752	39.306	23.105	0	72	72	2	1	-10921639	183.381	192	120	235	3851	34.875	2.000	0.129	1.203
ID457533	457533	None	35.798	15.852	25.898	0	72	72	2	1	-10921639	163.143	160	114	225	3426	24.856	2.000	0.083	1.011
ID457530	457530	16	35.732	16.315	19.826	0	72	72	2	1	-10921639	176.190	170	140	212	3700	25.424	2.000	0.070	0.908
ID457531	457531	27	35.394	12.402	20.706	0	72	72	2	1	-10921639	128.810	120	68	189	2705	37.090	2.000	0.086	0.549
ID457528	457528	23	55.734	30.838	13.288	0	72	72	2	1	-10921639	217.762	235	150	255	4573	37.497	7.600	0.128	1.315
ID457529	457529	26	41.184	18.108	14.578	0	72	72	2	1	-10921639	176.524	176	127	235	3707	27.208	4.800	0.114	1.332
ID457542	457542	None	41.351	42.144	21.689	0	73	73	2	1	-10921639	163.429	170	94	209	3432	30.418	4.800	0.114	1.101
ID457543	457543	14	43.516	39.128	23.147	0	73	73	2	1	-10921639	170.000	176	114	225	3570	29.767	2.000	0.098	1.019
ID457540	457540	27	39.855	14.932	19.750	0	73	73	2	1	-10921639	177.714	186	120	225	3732	31.748	4.800	0.111	1.116
ID457541	457541	16	39.816	16.691	19.881	0	73	73	2	1	-10921639	191.286	192	140	255	4017	28.945	4.800	0.101	1.209
ID457538	457538	26	65.260	18.588	14.467	0	73	73	2	1	-10921639	184.286	179	117	255	3870	42.999	2.000	0.170	1.244
ID457539	457539	23	51.652	31.168	13.736	0	73	73	2	1	-10921639	234.619	238	183	255	4927	22.955	4.800	0.123	2.241
ID457546	457546	24	65.580	8.984	34.740	0	73	73	2	1	-10921639	122.667	114	52	255	2576	51.714	2.000	0.167	0.679
ID457547	457547	19	56.520	18.132	38.990	0	73	73	2	1	-10921639	198.286	192	137	255	4164	33.958	6.344	0.144	1.470
ID457544	457544	22	50.851	29.974	25.961	0	73	73	2	1	-10921639	217.952	215	179	255	4577	26.009	7.600	0.125	1.857
ID457545	457545	25	38.925	12.786	33.612	0	73	73	2	1	-10921639	174.857	170	120	235	3672	29.957	2.000	0.094	1.003
ID457554	457554	19	52.681	17.852	39.255	0	74	74	2	1	-10921639	197.286	196	150	251	4143	29.196	6.256	0.127	1.528
ID457552	457552	22	47.732	29.507	25.465	0	74	74	2	1	-10921639	218.476	228	160	255	4588	31.397	7.600	0.107	1.344
ID457553	457553	24	47.373	9.218	34.678	0	74	74	2	1	-10921639	116.667	124	45	235	2450	48.759	2.000	0.112	0.481
ID457550	457550	16	48.291	17.049	20.661	0	74	74	2	1	-10921639	187.619	186	140	251	3940	30.390	2.000	0.093	1.052
ID457551	457551	14	65.625	40.045	23.117	0	74	74	2	1	-10921639	176.714	173	104	255	3711	41.004	2.000	0.152	1.135
ID457548	457548	26	56.996	18.484	14.361	0	74	74	2	1	-10921639	173.000	176	85	255	3633	46.666	4.800	0.152	0.981
ID457549	457549	23	56.858	31.388	13.474	0	74	74	2	1	-10921639	215.952	228	150	255	4535	38.587	7.600	0.128	1.266
ID457558	457558	14	51.319	40.002	23.353	0	75	75	2	1	-10921639	177.476	179	124	235	3727	34.803	3.200	0.126	1.138
ID457559	457559	None	35.108	44.690	22.949	0	75	75	2	1	-10921639	111.429	104	55	192	2340	38.129	2.000	0.077	0.419
ID457556	457556	26	52.029	18.534	14.512	0	75	75	2	1	-10921639	191.857	189	150	251	4029	24.836	4.800	0.136	1.855
ID457557	457557	27	43.373	13.958	19.948	0	75	75	2	1	-10921639	171.000	170	104	225	3591	35.310	7.600	0.122	1.050
ID457555	457555	23	53.984	31.606	13.214	0	75	75	2	1	-10921639	223.095	245	150	255	4685	39.031	4.800	0.123	1.255
ID457562	457562	24	66.177	9.074	34.954	0	75	75	2	1	-10921639	140.238	143	58	255	2945	49.873	2.000	0.168	0.808
ID457563	457563	19	58.695	18.088	39.200	0	75	75	2	1	-10921639	200.286	202	140	255	4206	32.070	6.321	0.148	1.613
ID457560	457560	22	63.404	30.019	25.983	0	75	75	2	1	-10921639	229.524	232	183	255	4820	26.320	4.800	0.154	2.332
ID457561	457561	25	35.463	12.871	33.417	0	75	75	2	1	-10921639	158.476	153	114	232	3328	32.180	2.000	0.072	0.661
ID457574	457574	26	64.767	19.005	14.707	0	76	76	2	1	-10921639	201.381	202	140	251	4229	31.306	4.800	0.167	1.844
ID457575	457575	27	50.037	13.058	20.457	0	76	76	2	1	-10921639	145.095	156	68	225	3047	43.993	2.000	0.127	0.746
ID457573	457573	23	50.214	30.939	13.730	0	76	76	2	1	-10921639	230.524	248	170	255	4841	27.336	7.600	0.107	1.630
ID457580	457580	19	61.725	18.021	39.523	0	76	76	2	1	-10921639	194.667	209	111	255	4088	46.728	2.000	0.157	1.130
ID457578	457578	25	36.401	12.103	33.212	0	76	76	2	1	-10921639	171.000	179	104	222	3591	35.645	7.600	0.074	0.665
ID457579	457579	24	70.228	8.947	35.110	0	76	76	2	1	-10921639	163.762	166	98	255	3439	46.744	2.000	0.172	1.030
ID457576	457576	14	57.912	40.646	23.152	0	76	76	2	1	-10921639	171.476	173	81	228	3601	40.902	2.000	0.155	1.128
ID457577	457577	22	54.141	30.073	25.998	0	76	76	2	1	-10921639	236.190	245	186	255	4960	23.485	4.800	0.142	2.505
ID457572	457572	19	64.068	18.147	39.722	0	77	77	2	1	-10921639	198.238	199	107	255	4163	46.787	2.000	0.151	1.112
ID457570	457570	25	42.058	11.633	33.788	0	77	77	2	1	-10921639	184.524	189	127	245	3875	31.987	6.335	0.104	1.087
ID457571	457571	24	52.047	9.104	34.784	0	77	77	2	1	-10921639	150.619	140	75	248	3163	43.585	7.600	0.126	0.771
ID457568	457568	28	42.868	16.226	26.042	0	77	77	2	1	-10921639	172.571	170	117	251	3624	33.358	2.000	0.089	0.842
ID457569	457569	22	58.346	30.000	25.865	0	77	77	2	1	-10921639	219.571	222	173	255	4611	29.689	3.200	0.126	1.659
ID457566	457566	27	60.961	13.662	20.001	0	77	77	2	1	-10921639	174.143	170	101	255	3657	44.071	7.600	0.132	0.925
ID457567	457567	14	57.708	40.425	23.525	0	77	77	2	1	-10921639	175.857	170	114	255	3693	41.368	4.800	0.157	1.151
ID457564	457564	23	58.689	32.043	13.004	0	77	77	2	1	-10921639	219.143	228	156	255	4602	35.614	2.000	0.127	1.391
ID457565	457565	26	59.990	19.108	14.397	0	77	77	2	1	-10921639	191.810	199	120	245	4028	45.613	4.800	0.155	1.127
ID457590	457590	23	55.087	31.645	13.376	0	78	78	2	1	-10921639	211.381	212	143	255	4439	37.051	4.800	0.133	1.336
ID457591	457591	26	49.609	18.448	14.717	0	78	78	2	1	-10921639	186.286	199	101	232	3912	39.158	4.800	0.142	1.186
ID457598	457598	19	59.601	17.805	39.380	0	78	78	2	1	-10921639	202.286	209	140	255	4248	36.874	4.800	0.144	1.383
ID457596	457596	22	57.795	30.145	25.646	0	78	78	2	1	-10921639	213.381	205	166	255	4481	29.180	4.800	0.134	1.733
ID457597	457597	24	55.245	9.427	35.078	0	78	78	2	1	-10921639	149.619	147	68	238	3142	48.812	2.000	0.147	0.787
ID457594	457594	14	62.009	40.765	24.034	0	78	78	2	1	-10921639	165.333	160	91	245	3472	41.722	2.000	0.154	1.060
ID457595	457595	28	45.287	15.611	25.781	0	78	78	2	1	-10921639	176.000	179	107	225	3696	31.330	2.000	0.113	1.143
ID457592	457592	27	56.467	13.231	20.305	0	78	78	2	1	-10921639	158.619	163	78	248	3331	48.213	7.600	0.137	0.793
ID457593	457593	None	38.148	43.809	22.077	0	78	78	2	1	-10921639	141.667	156	81	186	2975	35.272	7.600	0.113	0.813
ID457588	457588	24	56.793	9.109	35.047	0	79	79	2	1	-10921639	144.476	150	65	255	3034	47.506	2.000	0.137	0.734
ID457589	457589	19	59.606	18.393	40.307	0	79	79	2	1	-10921639	193.952	192	120	255	4073	38.761	2.000	0.134	1.186
ID457586	457586	28	47.670	15.032	25.879	0	79	79	2	1	-10921639	168.857	160	120	228	3546	30.190	2.000	0.109	1.100
ID457587	457587	22	55.304	30.721	26.068	0	79	79	2	1	-10921639	222.381	219	183	255	4670	28.120	4.800	0.121	1.702
ID457584	457584	27	56.348	12.732	20.705	0	79	79	2	1	-10921639	154.952	147	94	255	3254	41.978	2.000	0.113	0.751
ID457585	457585	14	67.869	40.020	24.395	0	79	79	2	1	-10921639	196.857	189	140	255	4134	36.874	4.800	0.173	1.574
ID457582	457582	26	53.942	19.074	15.177	0	79	79	2	1	-10921639	203.238	205	160	255	4268	28.235	4.800	0.150	1.873
ID457583	457583	None	37.556	29.953	15.609	0	79	79	2	1	-10921639	222.333	225	179	255	4669	26.639	4.800	0.076	1.177
ID457581	457581	23	49.857	31.742	12.966	0	79	79	2	1	-10921639	207.190	209	147	255	4351	35.236	2.000	0.100	1.071
ID457606	457606	19	63.457	18.569	40.042	0	80	80	2	1	-10921639	193.762	199	117	255	4069	42.762	2.000	0.149	1.175
ID457604	457604	22	56.062	30.486	26.314	0	80	80	2	1	-10921639	221.381	219	173	255	4649	27.988	4.800	0.125	1.761
ID457605	457605	24	49.808	9.183	35.367	0	80	80	2	1	-10921639	125.190	140	42	199	2629	48.070	2.000	0.153	0.691
ID457602	457602	14	70.168	39.666	24.606	0	80	80	2	1	-10921639	182.000	183	98	255	3822	47.872	2.000	0.167	1.090
ID457603	457603	28	52.484	15.138	25.806	0	80	80	2	1	-10921639	168.143	160	124	251	3531	35.783	2.000	0.122	1.019
ID457600	457600	26	59.021	18.832	14.613	0	80	80	2	1	-10921639	218.857	225	163	255	4596	27.875	4.800	0.161	2.179
ID457601	457601	27	52.656	12.860	20.777	0	80	80	2	1	-10921639	150.000	147	78	255	3150	43.406	2.000	0.091	0.575
ID457599	457599	23	44.237	31.952	13.926	0	80	80	2	1	-10921639	227.429	238	150	255	4776	32.588	6.139	0.094	1.203
ID457607	457607	None	35.930	26.166	8.676	0	81	81	2	1	-10921639	129.238	140	71	179	2714	30.267	2.000	0.108	0.833
ID457616	457616	19	56.980	18.374	40.030	0	81	81	2	1	-10921639	195.238	196	101	251	4100	37.232	4.800	0.153	1.389
ID457614	457614	29	45.307	12.239	33.862	0	81	81	2	1	-10921639	172.238	183	101	219	3617	34.938	4.800	0.136	1.184
ID457615	457615	24	48.386	9.477	35.138	0	81	81	2	1	-10921639	121.190	120	42	202	2545	51.180	2.000	0.140	0.583
ID457612	457612	28	40.018	14.478	25.748	0	81	81	2	1	-10921639	158.571	156	107	228	3330	32.896	2.000	0.107	0.935
ID457613	457613	22	55.637	30.681	25.971	0	81	81	2	1	-10921639	228.143	228	170	255	4791	24.422	4.800	0.142	2.321
ID457610	457610	27	54.213	13.111	20.625	0	81	81	2	1	-10921639	165.762	160	98	255	3481	46.513	2.000	0.097	0.632
ID457611	457611	14	73.620	40.164	24.703	0	81	81	2	1	-10921639	198.381	202	104	255	4166	48.514	2.000	0.174	1.210
ID457608	457608	23	48.608	31.743	13.991	0	81	81	2	1	-10921639	228.762	245	163	255	4804	30.537	4.800	0.108	1.464
ID457609	457609	26	50.143	18.902	14.982	0	81	81	2	1	-10921639	208.476	215	134	255	4378	30.370	4.800	0.127	1.543
ID457650	457650	29	51.385	10.980	34.641	0	82	82	2	1	-10921639	164.381	160	91	228	3452	35.641	4.800	0.185	1.442
ID457651	457651	19	59.408	18.073	39.837	0	82	82	2	1	-10921639	180.286	176	101	255	3786	40.035	2.000	0.144	1.131
ID457648	457648	14	68.615	40.001	24.725	0	82	82	2	1	-10921639	187.429	183	111	255	3936	47.088	2.000	0.163	1.115
ID457649	457649	22	56.194	29.911	25.904	0	82	82	2	1	-10921639	223.905	222	176	255	4702	23.933	4.800	0.130	2.154
ID457646	457646	None	39.296	16.715	17.341	0	82	82	2	1	-10921639	199.810	205	120	245	4196	33.072	2.000	0.077	0.865
ID457647	457647	27	51.025	13.341	20.552	0	82	82	2	1	-10921639	169.048	163	81	255	3550	49.299	2.000	0.102	0.635
ID457644	457644	26	44.101	18.936	14.112	0	82	82	2	1	-10921639	184.143	192	124	238	3867	32.584	4.800	0.107	1.096
ID457645	457645	None	40.812	29.482	14.916	0	82	82	2	1	-10921639	224.714	235	163	255	4719	32.803	2.000	0.070	0.896
ID457643	457643	23	50.512	32.121	13.484	0	82	82	2	1	-10921639	219.476	235	143	255	4609	37.952	6.333	0.107	1.120
ID457632	457632	19	65.077	18.773	39.962	0	83	83	2	1	-10921639	177.762	179	114	255	3733	43.975	2.000	0.144	1.015
ID457630	457630	29	40.930	9.842	34.963	0	83	83	2	1	-10921639	129.190	124	68	189	2713	39.884	2.000	0.141	0.802
ID457631	457631	30	45.137	12.914	34.667	0	83	83	2	1	-10921639	183.857	183	150	225	3861	20.301	4.800	0.128	2.048
ID457628	457628	14	61.851	39.799	24.857	0	83	83	2	1	-10921639	187.714	189	114	248	3942	36.789	2.000	0.161	1.413
ID457629	457629	22	55.459	30.294	26.266	0	83	83	2	1	-10921639	224.524	215	176	255	4715	27.489	4.800	0.133	1.917
ID457626	457626	23	56.615	32.179	13.706	0	83	83	2	1	-10921639	227.714	228	160	255	4782	31.068	7.600	0.123	1.604
ID457627	457627	27	58.289	13.407	20.521	0	83	83	2	1	-10921639	163.905	160	91	255	3442	51.116	2.000	0.123	0.701
ID457625	457625	26	58.768	18.704	13.500	0	83	83	2	1	-10921639	174.762	166	91	255	3670	53.847	2.000	0.109	0.639
ID457622	457622	30	52.935	12.700	34.077	0	84	84	2	1	-10921639	174.048	176	114	228	3655	33.487	2.000	0.134	1.232
ID457623	457623	29	41.227	9.830	35.106	0	84	84	2	1	-10921639	133.762	143	62	199	2809	42.280	4.800	0.135	0.755
ID457620	457620	14	75.822	39.857	24.820	0	84	84	2	1	-10921639	186.476	183	117	255	3916	45.634	2.000	0.179	1.240
ID457621	457621	22	50.458	31.426	27.648	0	84	84	2	1	-10921639	216.095	222	134	255	4538	36.967	7.600	0.114	1.197
ID457618	457618	23	49.246	32.219	13.088	0	84	84	2	1	-10921639	218.143	222	150	255	4581	35.211	4.800	0.117	1.298
ID457619	457619	27	60.975	13.319	20.505	0	84	84	2	1	-10921639	185.000	186	111	255	3885	50.226	2.000	0.133	0.865
ID457617	457617	26	49.905	18.913	13.373	0	84	84	2	1	-10921639	182.000	186	91	255	3822	48.082	2.000	0.082	0.574
ID457624	457624	19	51.296	18.560	39.424	0	84	84	2	1	-10921639	198.238	192	147	255	4163	31.721	6.293	0.120	1.336
ID457638	457638	None	44.572	15.104	25.992	0	85	85	2	1	-10921639	164.524	170	111	209	3455	30.242	2.000	0.123	1.196
ID457639	457639	22	50.055	30.731	26.854	0	85	85	2	1	-10921639	236.381	251	186	255	4964	24.053	4.800	0.129	2.244
ID457636	457636	27	61.978	13.309	20.555	0	85	85	2	1	-10921639	177.810	183	117	255	3734	50.018	2.000	0.130	0.820
ID457637	457637	14	67.415	40.117	24.937	0	85	85	2	1	-10921639	199.714	196	127	255	4194	40.708	2.000	0.166	1.396
ID457634	457634	26	47.345	18.829	13.629	0	85	85	2	1	-10921639	204.238	212	137	255	4289	37.015	7.600	0.098	0.983
ID457635	457635	None	36.327	31.779	15.579	0	85	85	2	1	-10921639	226.952	228	166	255	4766	28.131	4.800	0.085	1.265
ID457633	457633	23	48.853	31.709	13.224	0	85	85	2	1	-10921639	208.000	215	127	255	4368	41.398	2.000	0.096	0.880
ID457642	457642	19	52.655	18.300	39.374	0	85	85	2	1	-10921639	203.857	209	140	255	4281	29.321	4.800	0.128	1.575
ID457640	457640	29	39.320	9.465	35.114	0	85	85	2	1	-10921639	106.810	107	32	196	2243	49.448	2.000	0.100	0.393
ID457641	457641	30	59.327	13.783	34.795	0	85	85	2	1	-10921639	208.000	202	170	251	4368	25.267	4.800	0.152	2.169
ID457654	457654	27	59.719	13.499	20.583	0	86	86	2	1	-10921639	179.714	170	101	255	3774	53.161	2.000	0.123	0.743
ID457655	457655	14	38.212	39.160	24.224	0	86	86	2	1	-10921639	191.762	196	156	232	4027	22.689	3.200	0.096	1.482
ID457652	457652	26	46.523	18.415	13.822	0	86	86	2	1	-10921639	195.810	196	120	255	4112	43.055	2.000	0.104	0.853
ID457653	457653	23	46.487	31.120	13.929	0	86	86	2	1	-10921639	230.714	238	186	255	4845	26.335	7.600	0.099	1.572
ID457658	457658	30	49.391	13.182	34.642	0	86	86	2	1	-10921639	207.619	205	173	255	4360	22.384	4.800	0.145	2.354
ID457659	457659	19	41.835	18.694	39.463	0	86	86	2	1	-10921639	196.762	192	147	255	4132	28.597	2.000	0.092	1.154
ID457656	457656	22	43.554	30.854	26.737	0	86	86	2	1	-10921639	234.190	245	183	255	4918	25.321	4.800	0.095	1.609
ID457657	457657	29	51.717	10.186	34.913	0	86	86	2	1	-10921639	149.000	147	65	219	3129	46.898	2.000	0.126	0.713
ID457666	457666	30	51.687	13.809	35.634	0	87	87	2	1	-10921639	221.810	219	176	255	4658	27.380	4.800	0.103	1.517
ID457667	457667	19	46.096	18.832	39.917	0	87	87	2	1	-10921639	182.238	196	107	238	3827	35.561	2.000	0.112	1.032
ID457664	457664	22	50.297	30.803	26.358	0	87	87	2	1	-10921639	232.476	241	176	255	4882	25.079	4.800	0.129	2.113
ID457665	457665	29	54.897	9.733	34.927	0	87	87	2	1	-10921639	153.905	170	78	248	3232	45.592	2.000	0.124	0.746
ID457662	457662	26	50.162	18.616	14.039	0	87	87	2	1	-10921639	207.286	215	143	255	4353	34.094	2.000	0.111	1.218
ID457663	457663	27	54.937	13.240	20.609	0	87	87	2	1	-10921639	177.762	170	117	255	3733	42.613	2.000	0.122	0.910
ID457660	457660	None	43.352	24.655	12.412	0	87	87	2	1	-10921639	195.286	192	124	255	4101	38.881	2.000	0.071	0.665
ID457661	457661	23	43.409	32.000	13.000	0	87	87	2	1	-10921639	223.143	235	160	255	4686	31.153	6.337	0.106	1.367
ID457670	457670	None	37.228	32.093	16.513	0	88	88	2	1	-10921639	213.095	222	150	255	4475	33.854	2.000	0.060	0.708
ID457671	457671	27	61.691	13.160	20.496	0	88	88	2	1	-10921639	183.333	186	101	255	3850	45.300	2.000	0.127	0.910
ID457668	457668	23	46.445	31.943	12.999	0	88	88	2	1	-10921639	216.048	222	147	255	4537	37.533	4.800	0.093	0.983
ID457669	457669	26	56.851	18.281	13.884	0	88	88	2	1	-10921639	200.048	212	111	255	4201	43.370	2.000	0.122	1.002
ID457674	457674	19	49.914	18.864	39.669	0	88	88	2	1	-10921639	181.476	176	114	241	3811	41.678	2.000	0.099	0.783
ID457672	457672	22	42.539	29.843	26.113	0	88	88	2	1	-10921639	229.857	228	186	255	4827	21.430	4.800	0.097	1.899
ID457673	457673	30	59.656	12.689	34.160	0	88	88	2	1	-10921639	212.714	222	127	255	4467	41.105	4.800	0.146	1.321
ID457680	457680	30	54.675	12.881	34.592	0	89	89	2	1	-10921639	219.619	219	183	255	4612	24.326	4.800	0.131	2.085
ID457681	457681	19	50.816	18.376	39.485	0	89	89	2	1	-10921639	206.524	202	160	248	4337	26.294	4.800	0.116	1.636
ID457678	457678	27	50.529	13.411	20.522	0	89	89	2	1	-10921639	176.952	183	94	255	3716	47.391	2.000	0.099	0.670
ID457679	457679	22	44.980	29.651	25.737	0	89	89	2	1	-10921639	221.381	222	176	255	4649	26.118	4.800	0.092	1.428
ID457676	457676	26	58.013	18.641	13.858	0	89	89	2	1	-10921639	216.857	222	147	255	4554	32.775	4.800	0.126	1.480
ID457677	457677	31	38.349	24.634	13.568	0	89	89	2	1	-10921639	222.190	225	170	255	4666	25.424	2.000	0.072	1.174
ID457675	457675	23	46.741	32.128	12.942	0	89	89	2	1	-10921639	223.905	241	156	255	4702	34.198	4.800	0.103	1.217
ID457694	457694	26	49.622	18.582	14.113	0	90	90	2	1	-10921639	199.667	215	134	255	4193	38.327	4.800	0.129	1.193
ID457695	457695	22	47.022	30.027	26.193	0	90	90	2	1	-10921639	217.476	215	179	255	4567	23.939	4.800	0.102	1.685
ID457692	457692	31	41.533	24.650	13.436	0	90	90	2	1	-10921639	198.286	202	124	255	4164	36.349	4.800	0.083	0.840
ID457693	457693	23	49.519	32.288	12.745	0	90	90	2	1	-10921639	207.333	209	137	255	4354	35.621	4.800	0.116	1.212
ID457696	457696	30	63.571	13.503	34.907	0	90	90	2	1	-10921639	211.381	215	156	255	4439	29.767	4.800	0.160	1.959
ID457697	457697	19	46.915	18.739	39.468	0	90	90	2	1	-10921639	185.190	192	127	238	3889	30.566	2.000	0.115	1.252
ID457686	457686	32	36.362	43.368	25.060	0	91	91	2	1	-10921639	155.524	143	101	209	3266	30.079	7.600	0.080	0.770
ID457687	457687	22	35.751	29.341	25.862	0	91	91	2	1	-10921639	220.095	222	170	255	4622	22.041	4.800	0.077	1.427
ID457684	457684	31	48.499	24.928	13.543	0	91	91	2	1	-10921639	218.524	222	166	255	4589	28.939	2.000	0.096	1.328
ID457685	457685	27	49.085	13.307	20.200	0	91	91	2	1	-10921639	167.667	179	85	245	3521	42.273	2.000	0.113	0.808
ID457682	457682	23	44.502	32.707	12.853	0	91	91	2	1	-10921639	190.381	202	117	255	3998	41.779	4.800	0.105	0.868
ID457683	457683	26	63.241	18.587	13.855	0	91	91	2	1	-10921639	209.190	212	147	255	4393	36.121	4.800	0.143	1.445
ID457690	457690	30	59.789	13.984	34.834	0	91	91	2	1	-10921639	215.048	212	150	255	4516	34.936	4.800	0.133	1.448
ID457691	457691	19	56.531	18.533	39.344	0	91	91	2	1	-10921639	201.143	202	134	255	4224	38.113	4.800	0.126	1.178
ID457688	457688	None	36.294	30.912	28.205	0	91	91	2	1	-10921639	200.714	205	134	255	4215	31.028	7.600	0.077	0.921
ID457689	457689	33	41.402	9.755	35.188	0	91	91	2	1	-10921639	133.714	137	68	202	2808	38.932	2.000	0.105	0.652
ID457702	457702	27	46.332	13.507	20.603	0	92	92	2	1	-10921639	188.714	196	130	248	3963	33.949	6.349	0.104	1.051
ID457703	457703	32	59.464	43.040	25.026	0	92	92	2	1	-10921639	173.190	179	91	255	3637	44.135	2.000	0.146	0.997
ID457700	457700	31	49.343	24.808	14.049	0	92	92	2	1	-10921639	231.524	245	183	255	4862	27.047	6.376	0.107	1.659
ID457701	457701	23	43.621	32.576	12.667	0	92	92	2	1	-10921639	191.048	186	117	255	4012	40.987	7.600	0.093	0.797
ID457698	457698	None	42.201	32.668	12.471	0	92	92	2	1	-10921639	179.238	183	111	251	3764	39.831	2.000	0.107	0.870
ID457699	457699	26	53.085	18.643	13.774	0	92	92	2	1	-10921639	203.619	209	147	255	4276	32.475	2.000	0.110	1.241
ID457708	457708	19	59.481	18.638	39.607	0	92	92	2	1	-10921639	201.095	209	130	255	4223	41.731	2.000	0.135	1.147
ID457706	457706	30	55.821	13.456	34.138	0	92	92	2	1	-10921639	200.810	209	94	255	4217	47.288	7.600	0.134	1.003
ID457707	457707	33	46.569	9.957	35.183	0	92	92	2	1	-10921639	143.143	160	68	219	3006	45.585	6.364	0.128	0.713
ID457704	457704	34	47.610	14.654	25.506	0	92	92	2	1	-10921639	167.524	173	85	225	3518	36.621	4.800	0.128	1.037
ID457705	457705	22	38.240	29.286	26.351	0	92	92	2	1	-10921639	212.714	209	173	255	4467	22.756	7.600	0.081	1.394
ID457718	457718	19	56.886	18.209	39.100	0	93	93	2	1	-10921639	201.286	199	130	255	4227	37.908	2.000	0.120	1.142
ID457716	457716	33	48.293	9.305	35.046	0	93	93	2	1	-10921639	117.000	117	58	202	2457	46.693	2.000	0.146	0.640
ID457717	457717	30	59.773	13.884	34.616	0	93	93	2	1	-10921639	225.333	228	163	255	4732	26.646	4.800	0.142	2.109
ID457714	457714	34	42.577	14.776	25.616	0	93	93	2	1	-10921639	149.905	156	81	212	3148	35.680	2.000	0.106	0.804
ID457715	457715	22	37.155	31.054	27.642	0	93	93	2	1	-10921639	196.762	199	150	255	4132	29.646	4.800	0.089	1.084
ID457712	457712	27	56.876	13.289	20.307	0	93	93	2	1	-10921639	175.000	183	88	255	3675	47.945	2.000	0.126	0.816
ID457713	457713	32	42.073	44.111	24.012	0	93	93	2	1	-10921639	166.333	170	111	215	3493	32.114	3.200	0.117	1.087
ID457710	457710	31	45.622	24.529	13.609	0	93	93	2	1	-10921639	228.714	235	179	255	4803	28.564	2.000	0.091	1.336
ID457711	457711	None	40.793	31.584	15.830	0	93	93	2	1	-10921639	215.905	215	156	255	4534	29.624	2.000	0.081	1.087
ID457709	457709	26	47.267	18.505	13.851	0	93	93	2	1	-10921639	202.000	205	153	251	4242	32.390	4.800	0.113	1.265
ID457746	457746	19	52.037	18.539	39.427	0	94	94	2	1	-10921639	204.429	202	140	255	4293	33.590	4.800	0.123	1.330
ID457744	457744	30	62.042	13.775	34.420	0	94	94	2	1	-10921639	223.619	241	140	255	4696	37.480	4.800	0.146	1.524
ID457745	457745	33	45.168	9.950	35.251	0	94	94	2	1	-10921639	135.952	134	62	222	2855	48.773	2.000	0.128	0.635
ID457742	457742	32	56.147	43.263	24.976	0	94	94	2	1	-10921639	170.048	163	104	255	3571	41.411	2.000	0.113	0.832
ID457743	457743	22	46.397	29.866	26.315	0	94	94	2	1	-10921639	223.476	219	163	255	4693	27.634	3.200	0.096	1.420
ID457740	457740	27	49.564	13.503	20.078	0	94	94	2	1	-10921639	188.476	189	143	248	3958	29.330	2.000	0.108	1.253
ID457741	457741	34	39.848	15.392	25.296	0	94	94	2	1	-10921639	161.286	170	85	199	3387	31.617	2.000	0.118	1.080
ID457738	457738	26	54.082	18.349	13.978	0	94	94	2	1	-10921639	200.333	212	114	255	4207	44.528	2.000	0.121	0.972
ID457739	457739	31	36.244	24.334	13.978	0	94	94	2	1	-10921639	227.619	241	170	255	4780	27.495	3.200	0.068	1.058
ID457734	457734	34	37.889	15.426	25.479	0	95	95	2	1	-10921639	156.381	166	91	205	3284	32.261	2.000	0.100	0.885
ID457735	457735	22	39.641	30.933	25.830	0	95	95	2	1	-10921639	215.524	219	176	251	4526	20.532	6.298	0.088	1.696
ID457732	457732	27	42.909	13.627	20.137	0	95	95	2	1	-10921639	176.810	186	104	235	3713	32.411	2.000	0.092	0.924
ID457733	457733	32	49.301	44.120	23.828	0	95	95	2	1	-10921639	177.667	186	111	245	3731	38.662	7.600	0.121	0.992
ID457730	457730	31	35.974	24.799	13.861	0	95	95	2	1	-10921639	223.524	222	183	255	4694	22.518	6.348	0.072	1.331
ID457731	457731	35	36.450	31.489	15.082	0	95	95	2	1	-10921639	216.095	209	179	255	4538	22.654	7.600	0.070	1.252
ID457729	457729	26	56.166	18.111	14.148	0	95	95	2	1	-10921639	189.476	199	104	255	3979	45.466	2.000	0.120	0.893
ID457736	457736	30	67.357	13.154	34.565	0	95	95	2	1	-10921639	215.333	222	150	255	4522	37.168	4.800	0.171	1.693
ID457737	457737	19	60.036	19.081	40.043	0	95	95	2	1	-10921639	189.571	179	130	255	3981	42.311	2.000	0.110	0.886
ID457719	457719	26	50.704	18.343	13.864	0	96	96	2	1	-10921639	179.714	179	114	248	3774	41.518	4.800	0.132	1.008
ID457728	457728	19	46.610	18.704	39.347	0	96	96	2	1	-10921639	194.524	196	143	248	4085	29.777	4.800	0.116	1.354
ID457726	457726	22	44.071	30.324	25.814	0	96	96	2	1	-10921639	219.571	215	176	255	4611	23.575	3.200	0.095	1.616
ID457727	457727	30	64.021	13.131	34.595	0	96	96	2	1	-10921639	215.333	222	147	255	4522	40.366	4.800	0.165	1.508
ID457724	457724	34	39.367	15.411	25.424	0	96	96	2	1	-10921639	165.190	173	75	225	3469	39.088	3.200	0.104	0.793
ID457725	457725	37	36.063	39.008	25.425	0	96	96	2	1	-10921639	167.714	163	137	212	3522	22.652	2.000	0.080	1.101
ID457722	457722	27	44.718	13.492	20.271	0	96	96	2	1	-10921639	166.429	170	98	228	3495	43.514	2.000	0.098	0.682
ID457723	457723	32	39.708	44.561	22.780	0	96	96	2	1	-10921639	163.286	166	101	222	3429	34.929	7.600	0.106	0.898
ID457720	457720	31	41.577	24.193	14.097	0	96	96	2	1	-10921639	215.952	228	147	255	4535	32.102	2.000	0.074	0.925
ID457721	457721	35	39.498	30.915	15.474	0	96	96	2	1	-10921639	218.571	225	163	255	4590	29.892	7.600	0.094	1.255
ID457750	457750	None	35.307	43.230	21.210	0	97	97	2	1	-10921639	156.619	160	101	209	3289	27.305	2.000	0.084	0.884
ID457751	457751	32	38.952	44.093	23.889	0	97	97	2	1	-10921639	165.333	170	117	228	3472	31.647	7.600	0.099	0.939
ID457748	457748	35	42.032	30.048	14.908	0	97	97	2	1	-10921639	215.238	219	160	255	4520	26.147	4.800	0.097	1.454
ID457749	457749	27	42.485	14.340	19.848	0	97	97	2	1	-10921639	171.714	173	101	235	3606	36.491	6.271	0.088	0.762
ID457747	457747	26	40.716	17.796	13.964	0	97	97	2	1	-10921639	168.571	173	107	235	3540	33.463	4.800	0.104	0.952
ID457754	457754	36	57.064	10.241	34.920	0	97	97	2	1	-10921639	125.762	120	49	225	2641	51.632	2.000	0.157	0.663
ID457755	457755	30	63.856	13.670	34.551	0	97	97	2	1	-10921639	208.571	209	140	255	4380	32.306	2.000	0.144	1.625
ID457752	457752	22	46.945	29.829	25.690	0	97	97	2	1	-10921639	212.476	209	176	255	4462	23.409	2.000	0.105	1.721
ID457753	457753	37	37.864	39.297	26.084	0	97	97	2	1	-10921639	169.810	173	124	232	3566	27.589	2.000	0.100	1.124
ID457762	457762	36	47.729	10.218	34.781	0	98	98	2	1	-10921639	119.667	117	52	202	2513	49.509	2.000	0.132	0.563
ID457763	457763	19	55.983	18.781	39.232	0	98	98	2	1	-10921639	196.143	192	147	255	4119	36.815	2.000	0.126	1.189
ID457760	457760	22	42.245	29.871	26.358	0	98	98	2	1	-10921639	218.095	215	183	255	4580	22.124	6.080	0.093	1.676
ID457761	457761	30	72.101	13.695	34.100	0	98	98	2	1	-10921639	210.571	209	140	255	4422	36.264	4.800	0.176	1.735
ID457758	457758	27	48.035	14.881	20.058	0	98	98	2	1	-10921639	191.476	192	156	255	4021	25.475	4.800	0.128	1.703
ID457759	457759	34	36.588	15.455	25.692	0	98	98	2	1	-10921639	133.524	140	49	196	2804	42.447	2.000	0.090	0.521
ID457756	457756	31	38.272	24.146	14.982	0	98	98	2	1	-10921639	209.619	202	166	255	4402	28.008	2.000	0.070	0.978
ID457757	457757	35	50.219	31.423	15.476	0	98	98	2	1	-10921639	215.429	219	153	255	4524	29.441	7.600	0.110	1.455
ID457766	457766	27	35.496	14.786	19.483	0	99	99	2	1	-10921639	184.762	192	143	215	3880	22.027	7.600	0.105	1.594
ID457767	457767	38	40.607	43.859	21.652	0	99	99	2	1	-10921639	167.095	163	130	222	3509	24.892	2.000	0.120	1.442
ID457764	457764	31	36.945	24.484	14.874	0	99	99	2	1	-10921639	220.524	222	183	255	4631	25.711	2.000	0.070	1.129
ID457765	457765	35	50.772	32.185	14.804	0	99	99	2	1	-10921639	224.714	225	173	255	4719	25.433	4.800	0.110	1.756
ID457770	457770	30	75.447	13.926	34.332	0	99	99	2	1	-10921639	205.571	205	124	255	4317	42.340	4.800	0.184	1.510
ID457771	457771	19	49.442	19.547	38.785	0	99	99	2	1	-10921639	185.143	183	120	248	3888	36.668	2.000	0.120	1.085
ID457768	457768	34	35.326	16.038	25.777	0	99	99	2	1	-10921639	148.333	153	85	196	3115	33.677	2.000	0.081	0.661
ID457769	457769	22	42.515	30.238	26.556	0	99	99	2	1	-10921639	218.810	225	166	255	4595	26.643	4.800	0.099	1.485
ID457782	457782	19	43.412	19.069	39.041	0	100	100	2	1	-10921639	202.810	205	150	251	4259	32.966	4.800	0.094	1.056
ID457780	457780	22	41.576	31.747	27.561	0	100	100	2	1	-10921639	198.429	202	124	255	4167	38.348	7.600	0.089	0.848
ID457781	457781	30	68.401	13.147	34.354	0	100	100	2	1	-10921639	205.762	222	81	255	4321	52.350	4.800	0.175	1.169
ID457778	457778	38	35.233	43.927	22.188	0	100	100	2	1	-10921639	184.619	189	127	245	3877	26.940	4.800	0.100	1.246
ID457779	457779	34	41.255	15.931	25.657	0	100	100	2	1	-10921639	165.476	173	91	222	3475	36.315	2.000	0.100	0.827
ID457777	457777	35	47.264	31.904	14.762	0	100	100	2	1	-10921639	227.857	238	156	255	4785	32.032	7.600	0.100	1.296
ID457774	457774	35	38.437	31.503	15.549	0	101	101	2	1	-10921639	218.333	228	170	255	4585	27.719	4.800	0.076	1.116
ID457775	457775	34	41.139	15.907	25.062	0	101	101	2	1	-10921639	172.238	176	104	219	3617	31.448	2.000	0.102	1.013
ID457772	457772	None	38.267	32.951	13.340	0	101	101	2	1	-10921639	191.381	196	137	251	4019	37.109	2.000	0.079	0.754
ID457773	457773	None	36.234	18.098	14.903	0	101	101	2	1	-10921639	179.857	186	120	219	3777	31.368	7.600	0.092	0.962
ID457776	457776	30	72.707	12.959	34.612	0	101	101	2	1	-10921639	211.714	222	120	255	4446	45.631	4.800	0.192	1.496
ID457783	457783	35	37.273	31.821	15.104	0	102	102	2	1	-10921639	219.238	228	163	255	4604	27.031	4.800	0.085	1.270
ID457788	457788	None	38.539	19.193	38.248	0	102	102	2	1	-10921639	190.476	192	150	235	4000	25.893	2.000	0.084	1.144
ID457786	457786	None	39.985	31.123	26.212	0	102	102	2	1	-10921639	213.429	212	179	251	4482	22.010	4.800	0.091	1.619
ID457787	457787	30	63.116	13.761	35.208	0	102	102	2	1	-10921639	203.619	205	140	255	4276	33.084	4.800	0.152	1.621
ID457784	457784	None	37.276	14.342	18.181	0	102	102	2	1	-10921639	166.000	173	98	222	3486	38.205	7.600	0.104	0.817
ID457785	457785	39	36.647	43.136	20.882	0	102	102	2	1	-10921639	159.286	156	127	238	3345	25.613	2.000	0.068	0.795
ID457796	457796	30	57.847	14.023	34.685	0	103	103	2	1	-10921639	189.810	199	117	241	3986	34.954	4.800	0.153	1.445
ID457794	457794	57	39.355	16.232	21.197	0	103	103	2	1	-10921639	201.619	196	153	251	4234	26.891	6.270	0.078	1.079
ID457795	457795	39	39.376	43.805	21.204	0	103	103	2	1	-10921639	157.048	153	114	212	3298	27.578	2.000	0.096	0.997
ID457792	457792	None	35.349	18.460	14.097	0	103	103	2	1	-10921639	154.857	166	75	212	3252	35.733	2.000	0.107	0.840
ID457793	457793	35	36.949	31.041	15.080	0	103	103	2	1	-10921639	216.619	215	173	255	4549	22.622	6.325	0.088	1.550
ID457790	457790	57	41.909	16.542	22.671	0	104	104	2	1	-10921639	198.810	199	153	255	4175	28.980	7.600	0.086	1.088
ID457791	457791	30	43.525	14.215	34.241	0	104	104	2	1	-10921639	161.905	166	88	228	3400	36.566	2.000	0.123	0.973
ID457789	457789	None	35.768	14.726	19.462	0	104	104	2	1	-10921639	185.571	196	124	222	3897	31.118	7.600	0.098	1.065
ID457798	457798	30	53.538	13.240	34.437	0	105	105	2	1	-10921639	150.524	153	68	212	3161	42.716	4.800	0.173	1.042
ID457797	457797	64	36.011	32.172	27.016	0	105	105	2	1	-10921639	175.286	166	140	219	3681	23.024	7.600	0.078	1.096
ID457799	457799	None	36.879	25.178	13.805	0	106	106	2	1	-10921639	188.952	186	147	251	3968	25.319	2.000	0.069	0.968
ID457802	457802	30	49.055	13.626	34.475	0	106	106	2	1	-10921639	165.000	170	88	212	3465	32.810	4.800	0.148	1.297
ID457800	457800	None	43.934	31.689	15.719	0	106	106	2	1	-10921639	194.619	192	140	255	4087	31.170	2.000	0.081	0.941
ID457801	457801	64	46.301	31.621	26.121	0	106	106	2	1	-10921639	218.095	222	170	255	4580	22.974	4.800	0.111	1.889
ID457809	457809	30	53.052	14.017	34.929	0	107	107	2	1	-10921639	188.762	199	107	245	3964	34.865	4.800	0.173	1.598
ID457806	457806	None	37.148	18.048	39.871	0	108	108	2	1	-10921639	152.238	160	88	199	3197	31.322	4.800	0.108	0.949
ID457804	457804	None	38.624	16.022	24.089	0	108	108	2	1	-10921639	183.762	176	140	248	3859	27.720	4.800	0.113	1.341
ID457805	457805	30	61.470	14.142	34.830	0	108	108	2	1	-10921639	171.476	179	98	228	3601	36.747	4.800	0.177	1.405
ID457803	457803	None	37.557	31.996	15.831	0	108	108	2	1	-10921639	203.571	196	173	255	4275	22.420	4.800	0.074	1.250
ID457807	457807	None	35.747	24.561	13.543	0	109	109	2	1	-10921639	191.143	186	127	255	4014	29.285	2.000	0.064	0.784
ID457808	457808	30	55.120	13.971	34.616	0	109	109	2	1	-10921639	167.952	179	101	232	3527	33.989	4.800	0.163	1.383
ID457810	457810	None	40.000	32.573	15.526	0	110	110	2	1	-10921639	173.619	173	94	225	3646	33.311	2.000	0.084	0.810
ID457811	457811	30	71.554	14.638	34.583	0	110	110	2	1	-10921639	194.000	186	120	255	4074	35.519	4.800	0.189	1.737
ID457812	457812	None	42.405	22.243	37.327	0	110	110	2	1	-10921639	169.381	170	117	219	3557	26.811	2.000	0.106	1.209
ID457813	457813	30	64.920	14.767	34.948	0	111	111	2	1	-10921639	199.143	199	150	251	4182	31.065	4.800	0.167	1.837
ID457814	457814	None	38.072	24.651	13.320	0	112	112	2	1	-10921639	172.476	179	114	248	3622	34.741	2.000	0.082	0.750
ID457815	457815	40	40.159	15.569	20.258	0	112	112	2	1	-10921639	187.571	189	147	238	3939	22.482	4.800	0.103	1.555
ID457816	457816	30	57.050	14.446	34.611	0	112	112	2	1	-10921639	183.286	189	111	245	3849	40.252	4.800	0.175	1.355
ID457818	457818	30	60.230	14.796	35.094	0	113	113	2	1	-10921639	181.524	179	130	232	3812	29.325	2.000	0.158	1.689
ID457817	457817	40	36.438	15.992	20.305	0	113	113	2	1	-10921639	179.429	176	127	238	3768	27.018	4.800	0.077	0.952
ID457820	457820	30	49.437	14.717	34.654	0	114	114	2	1	-10921639	159.667	160	98	205	3353	27.156	4.800	0.150	1.534
ID457822	457822	30	40.517	14.347	34.844	0	115	115	2	1	-10921639	143.286	147	85	196	3009	30.663	4.800	0.133	1.100
ID457821	457821	None	36.062	31.920	15.178	0	115	115	2	1	-10921639	185.571	183	147	235	3897	25.742	3.200	0.075	1.008
ID457819	457819	None	40.501	24.572	13.475	0	116	116	2	1	-10921639	165.762	163	104	255	3481	36.882	7.600	0.102	0.830
ID457823	457823	30	39.557	13.674	34.516	0	117	117	2	1	-10921639	141.571	140	85	196	2973	31.171	4.800	0.150	1.187
ID457824	457824	41	35.276	21.316	39.492	0	117	117	2	1	-10921639	142.095	143	107	183	2984	20.307	4.800	0.121	1.508
ID457827	457827	None	41.630	25.308	13.237	0	118	118	2	1	-10921639	182.333	183	107	245	3829	38.939	4.800	0.107	0.904
ID457828	457828	30	49.343	14.146	34.703	0	118	118	2	1	-10921639	159.190	166	91	222	3343	34.216	4.800	0.160	1.282
ID457829	457829	41	35.281	21.156	38.892	0	118	118	2	1	-10921639	142.238	143	107	189	2987	23.822	6.334	0.115	1.233
ID457826	457826	30	63.244	14.591	34.363	0	119	119	2	1	-10921639	186.619	179	114	255	3919	36.635	2.000	0.144	1.286
ID457825	457825	None	39.483	31.770	15.943	0	119	119	2	1	-10921639	208.952	209	163	255	4388	24.725	6.363	0.078	1.219
ID457834	457834	30	58.495	14.992	34.345	0	120	120	2	1	-10921639	173.619	170	98	241	3646	36.541	4.800	0.166	1.355
ID457835	457835	None	37.714	21.546	38.555	0	120	120	2	1	-10921639	150.143	156	98	209	3153	29.760	4.800	0.131	1.172
ID457832	457832	None	37.088	39.249	21.657	0	120	120	2	1	-10921639	180.905	183	137	235	3799	23.115	7.600	0.094	1.339
ID457833	457833	None	46.687	30.525	28.186	0	120	120	2	1	-10921639	200.238	199	140	255	4205	28.599	4.800	0.128	1.584
ID457830	457830	None	36.424	17.106	18.014	0	121	121	2	1	-10921639	180.381	186	124	235	3788	26.252	2.000	0.086	1.085
ID457831	457831	30	62.935	14.168	34.684	0	121	121	2	1	-10921639	164.571	166	85	232	3456	43.052	2.000	0.177	1.147
ID457838	457838	30	63.242	14.502	34.978	0	122	122	2	1	-10921639	189.333	186	147	255	3976	30.938	4.800	0.165	1.737
ID457836	457836	None	47.745	32.001	14.812	0	122	122	2	1	-10921639	207.667	199	173	255	4361	27.124	2.000	0.090	1.270
ID457837	457837	42	51.471	31.444	27.720	0	122	122	2	1	-10921639	195.667	199	127	255	4109	36.673	4.800	0.118	1.124
ID457839	457839	42	46.556	31.136	27.852	0	123	123	2	1	-10921639	191.000	192	143	248	4011	31.291	7.600	0.100	1.113
ID457840	457840	30	60.868	14.683	34.587	0	123	123	2	1	-10921639	179.238	179	107	248	3764	34.214	4.800	0.166	1.495
ID457841	457841	None	38.514	20.745	38.845	0	123	123	2	1	-10921639	164.857	176	120	202	3462	27.589	4.800	0.132	1.392
ID457846	457846	43	41.767	24.490	13.153	0	124	124	2	1	-10921639	163.286	166	101	235	3429	33.841	3.200	0.130	1.107
ID457847	457847	42	41.707	31.606	27.791	0	124	124	2	1	-10921639	180.000	183	104	238	3780	37.961	4.800	0.106	0.908
ID457848	457848	30	54.277	14.905	34.549	0	124	124	2	1	-10921639	172.762	176	120	248	3628	34.676	2.000	0.141	1.230
ID457844	457844	30	48.960	13.984	34.437	0	125	125	2	1	-10921639	147.619	153	71	199	3100	37.267	2.000	0.155	1.064
ID457845	457845	44	37.290	18.911	38.512	0	125	125	2	1	-10921639	163.286	170	91	222	3429	30.090	4.800	0.110	1.079
ID457842	457842	43	41.499	25.570	13.782	0	125	125	2	1	-10921639	183.810	186	130	232	3860	27.826	2.000	0.095	1.145
ID457843	457843	42	43.844	31.196	28.716	0	125	125	2	1	-10921639	180.905	186	124	232	3799	31.072	4.800	0.129	1.334
ID457852	457852	30	57.975	14.224	34.243	0	126	126	2	1	-10921639	155.190	147	75	235	3259	43.437	4.800	0.172	1.049
ID457853	457853	44	35.544	19.095	37.753	0	126	126	2	1	-10921639	172.000	170	137	232	3612	26.837	6.317	0.084	0.991
ID457850	457850	30	65.632	14.530	34.502	0	127	127	2	1	-10921639	184.476	179	107	245	3874	35.178	2.000	0.169	1.517
ID457851	457851	44	37.637	19.345	38.578	0	127	127	2	1	-10921639	153.048	156	88	225	3214	33.867	6.262	0.125	1.002
ID457849	457849	None	38.207	25.044	12.963	0	127	127	2	1	-10921639	155.905	153	107	202	3274	29.803	2.000	0.092	0.880
ID457858	457858	None	37.206	32.779	16.589	0	128	128	2	1	-10921639	170.429	166	114	255	3579	31.106	2.000	0.073	0.742
ID457859	457859	30	60.417	14.984	34.162	0	128	128	2	1	-10921639	170.857	173	101	238	3588	35.737	4.800	0.164	1.350
ID457854	457854	30	53.892	14.979	34.057	0	129	129	2	1	-10921639	167.857	163	104	222	3525	30.544	4.800	0.157	1.492
ID457855	457855	None	38.322	24.914	13.125	0	130	130	2	1	-10921639	157.762	160	94	205	3313	30.427	6.363	0.100	0.943
ID457856	457856	None	36.036	33.084	13.047	0	130	130	2	1	-10921639	144.762	147	88	199	3040	30.224	2.000	0.085	0.751
ID457857	457857	30	69.759	15.072	34.282	0	130	130	2	1	-10921639	181.952	183	94	255	3821	44.567	2.000	0.182	1.255
ID457860	457860	None	38.168	32.524	28.143	0	131	131	2	1	-10921639	178.095	183	104	238	3740	37.553	7.600	0.089	0.775
ID457861	457861	30	48.023	14.406	34.591	0	131	131	2	1	-10921639	150.429	160	85	209	3159	39.363	4.800	0.155	1.025
ID457863	457863	30	53.220	14.569	34.458	0	132	132	2	1	-10921639	159.429	166	81	225	3348	34.668	4.800	0.160	1.265
ID457862	457862	30	59.114	14.827	34.495	0	133	133	2	1	-10921639	175.857	183	101	241	3693	35.829	2.000	0.156	1.328
ID457864	457864	30	57.455	14.782	34.313	0	134	134	2	1	-10921639	176.619	176	117	245	3709	31.850	2.000	0.151	1.453
ID457865	457865	None	35.346	20.783	40.335	0	134	134	2	1	-10921639	131.952	127	98	166	2771	21.539	4.800	0.137	1.477
ID457866	457866	30	68.176	14.726	34.519	0	135	135	2	1	-10921639	185.238	173	111	255	3890	39.863	2.000	0.170	1.353
ID457867	457867	30	65.446	14.831	34.118	0	136	136	2	1	-10921639	182.762	176	124	235	3838	34.303	2.000	0.166	1.519
ID457870	457870	30	61.621	14.801	34.497	0	137	137	2	1	-10921639	176.619	170	124	238	3709	34.366	2.000	0.168	1.477
ID457871	457871	None	37.810	21.630	38.724	0	137	137	2	1	-10921639	124.476	130	55	173	2614	37.831	2.000	0.134	0.777
ID457868	457868	None	43.099	33.166	12.998	0	137	137	2	1	-10921639	162.524	166	111	215	3413	28.345	2.000	0.123	1.252
ID457869	457869	None	35.485	31.675	28.703	0	137	137	2	1	-10921639	159.905	166	88	215	3358	37.249	3.200	0.093	0.734
ID457878	457878	30	70.557	14.552	33.994	0	138	138	2	1	-10921639	176.238	173	120	255	3701	35.586	2.000	0.185	1.546
ID457877	457877	46	37.942	34.749	25.926	0	138	138	2	1	-10921639	189.190	186	114	255	3973	34.822	2.000	0.088	0.877
ID457872	457872	46	48.594	35.228	26.132	0	139	139	2	1	-10921639	192.524	202	127	255	4043	35.915	6.039	0.117	1.126
ID457873	457873	30	62.872	14.679	34.322	0	139	139	2	1	-10921639	177.143	176	114	241	3720	31.070	4.800	0.176	1.710
ID457874	457874	46	49.380	35.143	25.984	0	140	140	2	1	-10921639	197.238	202	120	255	4142	36.307	7.600	0.107	1.047
ID457875	457875	None	37.369	30.929	28.181	0	140	140	2	1	-10921639	180.571	189	120	215	3792	27.206	4.800	0.095	1.151
ID457876	457876	30	67.645	14.713	34.085	0	140	140	2	1	-10921639	169.238	170	117	241	3554	37.764	2.000	0.171	1.311
ID457879	457879	47	38.181	33.082	12.252	0	141	141	2	1	-10921639	143.429	153	91	202	3012	30.078	4.800	0.125	1.059
ID457882	457882	None	38.681	19.804	38.800	0	141	141	2	1	-10921639	142.333	143	78	186	2989	29.581	4.800	0.147	1.230
ID457880	457880	46	35.033	35.256	26.601	0	141	141	2	1	-10921639	171.952	173	94	225	3611	36.887	2.000	0.082	0.709
ID457881	457881	30	51.654	14.675	34.694	0	141	141	2	1	-10921639	157.238	160	88	225	3302	34.905	4.800	0.146	1.150
ID457883	457883	47	40.013	33.825	13.876	0	142	142	2	1	-10921639	152.429	150	78	199	3201	29.003	2.000	0.105	0.995
ID457884	457884	46	36.599	35.655	26.334	0	142	142	2	1	-10921639	163.905	170	107	241	3442	32.051	2.000	0.078	0.739
ID457885	457885	30	42.952	14.063	34.648	0	142	142	2	1	-10921639	134.667	140	78	183	2828	29.613	7.600	0.150	1.186
ID457886	457886	47	45.514	33.865	12.829	0	143	143	2	1	-10921639	147.571	143	101	202	3099	25.914	2.000	0.144	1.435
ID457887	457887	30	44.038	14.259	34.635	0	143	143	2	1	-10921639	129.095	130	68	186	2711	34.762	7.600	0.148	0.956
ID457898	457898	30	44.460	13.827	34.443	0	144	144	2	1	-10921639	128.810	134	88	192	2705	26.841	7.600	0.147	1.232
ID457896	457896	None	39.579	25.285	13.114	0	144	144	2	1	-10921639	156.381	160	88	232	3284	34.059	2.000	0.120	0.983
ID457897	457897	47	37.539	32.816	12.631	0	144	144	2	1	-10921639	160.333	163	114	202	3367	21.724	4.800	0.127	1.664
ID457890	457890	30	43.315	13.384	34.074	0	145	145	2	1	-10921639	124.429	124	58	192	2613	31.516	7.600	0.168	1.135
ID457891	457891	48	35.398	18.042	38.960	0	145	145	2	1	-10921639	129.714	137	75	163	2724	24.162	7.600	0.146	1.368
ID457888	457888	47	48.454	33.016	12.232	0	145	145	2	1	-10921639	154.000	156	98	202	3234	30.115	4.800	0.178	1.545
ID457889	457889	None	38.059	35.701	25.567	0	145	145	2	1	-10921639	171.857	176	98	232	3609	39.937	2.000	0.078	0.621
ID457894	457894	51	36.862	39.373	20.741	0	146	146	2	1	-10921639	169.381	170	143	199	3557	16.693	4.800	0.111	2.023
ID457895	457895	48	45.053	16.020	37.136	0	146	146	2	1	-10921639	137.714	137	81	212	2892	29.377	7.600	0.135	1.118
ID457892	457892	47	45.761	33.877	13.246	0	146	146	2	1	-10921639	152.000	156	101	199	3192	26.571	4.800	0.163	1.603
ID457893	457893	50	36.278	17.652	18.846	0	146	146	2	1	-10921639	164.095	160	134	209	3446	20.878	6.392	0.093	1.332
ID457903	457903	47	70.005	33.232	12.870	0	147	147	2	1	-10921639	175.762	160	130	251	3691	38.168	2.000	0.182	1.417
ID457908	457908	49	42.909	19.072	38.953	0	147	147	2	1	-10921639	128.524	134	81	176	2699	27.340	4.800	0.173	1.386
ID457906	457906	51	37.242	38.889	21.569	0	147	147	2	1	-10921639	181.143	183	134	215	3804	22.211	4.800	0.097	1.436
ID457907	457907	30	41.602	13.329	33.622	0	147	147	2	1	-10921639	121.571	117	68	183	2553	31.078	7.600	0.149	1.016
ID457904	457904	50	35.986	17.617	19.048	0	147	147	2	1	-10921639	161.381	163	117	199	3389	21.876	7.600	0.088	1.193
ID457905	457905	None	37.795	42.831	21.282	0	147	147	2	1	-10921639	127.667	127	58	183	2681	32.541	2.000	0.129	0.895
ID457902	457902	49	42.646	18.380	39.121	0	148	148	2	1	-10921639	125.762	127	68	183	2641	27.966	7.600	0.161	1.250
ID457900	457900	50	40.394	17.928	19.143	0	148	148	2	1	-10921639	169.667	173	114	205	3563	27.088	6.207	0.114	1.284
ID457901	457901	30	52.838	13.104	33.741	0	148	148	2	1	-10921639	128.095	120	68	192	2690	37.451	7.600	0.181	1.049
ID457899	457899	47	54.553	32.780	12.446	0	148	148	2	1	-10921639	163.905	163	98	228	3442	36.790	4.800	0.164	1.256
ID457910	457910	50	46.863	17.718	18.762	0	149	149	2	1	-10921639	174.667	179	127	232	3668	29.128	2.000	0.129	1.373
ID457911	457911	52	40.876	31.194	28.223	0	149	149	2	1	-10921639	181.810	183	130	219	3818	23.278	4.800	0.115	1.609
ID457909	457909	47	53.518	33.616	12.649	0	149	149	2	1	-10921639	167.333	170	114	225	3514	32.242	6.056	0.160	1.435
ID457912	457912	30	55.011	12.817	33.848	0	149	149	2	1	-10921639	119.762	111	62	192	2515	30.666	2.000	0.206	1.335
ID457926	457926	50	36.832	17.573	18.971	0	150	150	2	1	-10921639	166.095	163	127	212	3488	21.335	6.343	0.098	1.390
ID457927	457927	53	35.611	39.431	22.183	0	150	150	2	1	-10921639	168.381	160	137	212	3536	21.442	7.600	0.085	1.231
ID457925	457925	47	55.759	33.197	12.662	0	150	150	2	1	-10921639	180.905	176	127	241	3799	33.749	4.800	0.153	1.421
ID457930	457930	49	44.162	19.010	39.618	0	150	150	2	1	-10921639	117.667	120	45	179	2471	38.297	4.800	0.180	0.936
ID457928	457928	52	39.912	31.977	28.365	0	150	150	2	1	-10921639	177.905	179	124	215	3736	23.296	4.800	0.118	1.613
ID457929	457929	30	60.814	12.963	34.000	0	150	150	2	1	-10921639	136.810	130	81	205	2873	32.522	2.000	0.211	1.466
ID457919	457919	54	37.081	25.465	13.357	0	151	151	2	1	-10921639	160.048	160	107	232	3361	33.738	2.000	0.111	0.949
ID457924	457924	49	42.200	18.018	39.771	0	151	151	2	1	-10921639	116.714	124	58	166	2451	32.902	7.600	0.183	1.098
ID457922	457922	53	46.791	39.104	21.846	0	151	151	2	1	-10921639	186.238	189	147	241	3911	28.187	4.800	0.110	1.307
ID457923	457923	30	62.373	12.980	33.818	0	151	151	2	1	-10921639	146.762	156	81	215	3082	36.376	2.000	0.199	1.342
ID457920	457920	47	60.729	33.790	13.417	0	151	151	2	1	-10921639	179.048	186	101	255	3760	40.117	4.800	0.159	1.224
ID457921	457921	50	40.609	18.022	18.989	0	151	151	2	1	-10921639	184.143	192	140	215	3867	22.107	4.800	0.116	1.735
ID457918	457918	49	47.518	18.739	39.504	0	152	152	2	1	-10921639	117.286	124	49	176	2463	38.703	7.600	0.191	0.973
ID457916	457916	53	36.570	39.215	21.695	0	152	152	2	1	-10921639	168.905	176	130	209	3547	20.883	4.800	0.111	1.623
ID457917	457917	30	36.742	12.353	33.238	0	152	152	2	1	-10921639	118.476	127	78	163	2488	26.630	4.800	0.149	1.151
ID457914	457914	47	66.385	34.061	13.828	0	152	152	2	1	-10921639	179.381	176	114	255	3767	37.177	2.000	0.168	1.388
ID457915	457915	50	60.494	18.281	18.899	0	152	152	2	1	-10921639	187.667	186	140	248	3941	30.831	4.800	0.163	1.709
ID457913	457913	54	38.204	24.773	13.521	0	152	152	2	1	-10921639	174.048	176	137	219	3655	23.376	6.367	0.106	1.426
ID457942	457942	30	42.019	12.219	32.346	0	153	153	2	1	-10921639	120.762	120	68	202	2536	35.309	6.324	0.128	0.774
ID457943	457943	None	35.591	22.127	36.380	0	153	153	2	1	-10921639	129.952	130	88	183	2729	23.949	2.000	0.110	1.071
ID457940	457940	50	45.805	18.814	19.169	0	153	153	2	1	-10921639	190.095	186	153	245	3992	24.803	4.800	0.113	1.561
ID457941	457941	53	44.957	39.211	21.062	0	153	153	2	1	-10921639	181.381	179	140	222	3809	24.762	4.800	0.123	1.604
ID457938	457938	54	41.270	25.096	13.490	0	153	153	2	1	-10921639	171.095	173	117	228	3593	34.107	4.800	0.131	1.162
ID457939	457939	47	50.925	33.938	14.479	0	153	153	2	1	-10921639	182.524	183	137	245	3833	28.532	4.800	0.151	1.680
ID457944	457944	49	46.476	18.850	39.928	0	153	153	2	1	-10921639	123.190	120	68	186	2587	32.093	2.000	0.153	1.017
ID457936	457936	30	42.536	13.112	32.521	0	154	154	2	1	-10921639	129.857	120	98	183	2727	27.556	2.000	0.146	1.204
ID457937	457937	49	53.919	18.570	39.417	0	154	154	2	1	-10921639	159.095	160	114	205	3341	21.571	4.800	0.196	2.418
ID457934	457934	53	47.556	40.126	21.540	0	154	154	2	1	-10921639	177.571	179	117	222	3729	29.859	4.800	0.137	1.433
ID457935	457935	None	38.751	31.178	27.117	0	154	154	2	1	-10921639	197.905	189	163	238	4156	21.281	7.600	0.104	1.759
ID457932	457932	47	57.976	33.898	14.222	0	154	154	2	1	-10921639	189.905	183	124	255	3988	34.726	7.600	0.139	1.338
ID457933	457933	50	37.838	18.726	19.698	0	154	154	2	1	-10921639	193.429	199	156	241	4062	24.598	6.140	0.094	1.350
ID457931	457931	54	42.210	24.991	13.114	0	154	154	2	1	-10921639	179.190	179	107	235	3763	31.887	4.800	0.122	1.220
ID457950	457950	49	63.441	18.942	39.351	0	155	155	2	1	-10921639	155.429	153	94	215	3264	35.280	4.800	0.200	1.467
ID457948	457948	53	50.369	39.037	22.160	0	155	155	2	1	-10921639	183.190	189	124	248	3847	33.856	7.600	0.124	1.190
ID457949	457949	30	47.490	11.815	33.162	0	155	155	2	1	-10921639	113.571	107	62	189	2385	34.835	2.000	0.179	0.991
ID457946	457946	47	64.020	34.307	13.919	0	155	155	2	1	-10921639	195.143	189	134	255	4098	36.511	7.600	0.147	1.367
ID457947	457947	50	40.238	18.776	19.976	0	155	155	2	1	-10921639	188.619	179	140	228	3961	26.592	4.800	0.102	1.309
ID457945	457945	54	43.505	24.455	12.603	0	155	155	2	1	-10921639	174.476	173	85	232	3664	36.590	7.600	0.110	0.947
ID457959	457959	54	49.448	24.384	12.347	0	156	156	2	1	-10921639	168.714	179	88	245	3543	40.393	7.600	0.134	0.990
ID457964	457964	49	63.050	18.220	39.307	0	156	156	2	1	-10921639	160.429	156	91	232	3369	36.085	2.000	0.191	1.427
ID457962	457962	53	43.864	39.439	22.355	0	156	156	2	1	-10921639	179.048	176	130	225	3760	22.681	7.600	0.121	1.705
ID457963	457963	30	38.391	10.964	32.532	0	156	156	2	1	-10921639	92.238	81	55	153	1937	27.562	2.000	0.175	0.995
ID457960	457960	47	65.252	33.901	13.872	0	156	156	2	1	-10921639	192.667	205	127	255	4046	39.845	2.000	0.162	1.352
ID457961	457961	55	38.004	36.955	19.209	0	156	156	2	1	-10921639	165.905	163	88	212	3484	32.761	7.600	0.083	0.773
ID457958	457958	49	68.764	19.078	39.859	0	157	157	2	1	-10921639	169.143	166	104	251	3552	38.895	6.298	0.185	1.358
ID457956	457956	56	39.203	30.807	26.231	0	157	157	2	1	-10921639	187.000	186	150	245	3927	23.009	2.000	0.077	1.155
ID457957	457957	30	42.193	10.392	32.501	0	157	157	2	1	-10921639	107.429	104	71	160	2256	27.232	2.000	0.218	1.410
ID457954	457954	55	36.076	36.826	19.490	0	157	157	2	1	-10921639	170.952	179	107	228	3590	33.753	2.000	0.069	0.655
ID457955	457955	53	40.199	39.880	22.781	0	157	157	2	1	-10921639	172.381	176	111	209	3620	30.457	7.600	0.115	1.170
ID457952	457952	47	57.630	33.947	13.241	0	157	157	2	1	-10921639	180.333	179	114	238	3787	35.717	2.000	0.135	1.201
ID457953	457953	50	37.121	17.787	19.902	0	157	157	2	1	-10921639	183.571	189	140	228	3855	24.016	2.000	0.092	1.291
ID457951	457951	54	50.196	24.838	12.078	0	157	157	2	1	-10921639	181.286	179	120	241	3807	35.272	2.000	0.125	1.143
ID457974	457974	47	50.028	34.289	13.237	0	158	158	2	1	-10921639	180.143	176	130	255	3783	30.129	4.800	0.132	1.393
ID457975	457975	50	36.532	18.618	17.897	0	158	158	2	1	-10921639	180.762	176	150	235	3796	23.285	2.000	0.082	1.179
ID457973	457973	54	45.226	24.390	12.016	0	158	158	2	1	-10921639	175.143	163	127	245	3678	34.649	7.600	0.104	0.955
ID457980	457980	49	61.729	19.035	39.489	0	158	158	2	1	-10921639	170.095	160	130	248	3572	34.824	2.000	0.160	1.346
ID457978	457978	56	38.458	30.343	27.391	0	158	158	2	1	-10921639	182.952	176	130	235	3842	25.061	7.600	0.085	1.144
ID457979	457979	30	47.139	9.802	33.953	0	158	158	2	1	-10921639	127.952	124	88	173	2687	26.619	4.800	0.201	1.606
ID457976	457976	55	41.738	36.789	19.268	0	158	158	2	1	-10921639	178.619	170	127	241	3751	36.237	2.000	0.077	0.709
ID457977	457977	58	50.760	16.134	25.598	0	158	158	2	1	-10921639	163.476	166	101	232	3433	40.336	2.000	0.136	0.969
ID457972	457972	49	66.496	18.977	39.361	0	159	159	2	1	-10921639	180.810	170	117	241	3797	34.218	4.800	0.191	1.695
ID457970	457970	56	38.449	30.297	27.346	0	159	159	2	1	-10921639	190.952	192	150	228	4010	24.155	2.000	0.082	1.202
ID457971	457971	30	55.395	10.150	32.982	0	159	159	2	1	-10921639	141.095	143	88	212	2963	31.989	2.000	0.184	1.369
ID457968	457968	53	39.043	39.466	22.425	0	159	159	2	1	-10921639	190.905	189	150	255	4009	26.940	7.600	0.083	1.086
ID457969	457969	58	53.180	15.899	25.505	0	159	159	2	1	-10921639	162.095	163	107	241	3404	38.212	2.000	0.121	0.915
ID457966	457966	47	40.149	33.882	12.811	0	159	159	2	1	-10921639	170.952	176	117	219	3590	28.115	4.800	0.112	1.221
ID457967	457967	55	36.036	36.717	19.331	0	159	159	2	1	-10921639	187.286	189	127	241	3933	31.629	7.600	0.064	0.707
ID457965	457965	54	48.810	25.318	12.372	0	159	159	2	1	-10921639	190.476	186	127	251	4000	37.167	2.000	0.108	1.000
ID457988	457988	30	48.676	10.154	33.050	0	160	160	2	1	-10921639	120.143	134	62	173	2523	33.056	2.000	0.197	1.196
ID457989	457989	49	69.925	19.098	39.403	0	160	160	2	1	-10921639	175.524	176	111	255	3686	38.827	2.000	0.188	1.433
ID457986	457986	58	52.704	15.211	24.915	0	160	160	2	1	-10921639	154.286	153	104	232	3240	36.506	2.000	0.128	0.958
ID457987	457987	56	40.380	30.976	28.104	0	160	160	2	1	-10921639	190.143	192	147	235	3993	25.045	4.800	0.100	1.384
ID457984	457984	55	51.470	36.369	18.875	0	160	160	2	1	-10921639	199.810	192	147	255	4196	32.632	2.000	0.102	1.130
ID457985	457985	53	46.858	40.071	22.368	0	160	160	2	1	-10921639	183.000	189	117	251	3843	33.861	7.600	0.106	1.034
ID457982	457982	47	52.530	33.555	12.716	0	160	160	2	1	-10921639	181.667	179	134	255	3815	32.072	7.600	0.128	1.283
ID457983	457983	None	35.112	19.142	14.334	0	160	160	2	1	-10921639	158.810	160	91	222	3335	35.951	2.000	0.078	0.636
ID457981	457981	54	49.106	24.716	12.492	0	160	160	2	1	-10921639	198.048	192	140	255	4159	34.040	4.800	0.130	1.339
ID458014	458014	49	72.423	19.071	39.344	0	161	161	2	1	-10921639	185.476	183	124	255	3895	41.695	4.800	0.186	1.397
ID458012	458012	58	37.282	15.896	25.286	0	161	161	2	1	-10921639	168.095	170	111	202	3530	22.490	4.800	0.115	1.547
ID458013	458013	30	48.773	10.789	32.842	0	161	161	2	1	-10921639	138.143	137	88	199	2901	29.776	2.000	0.170	1.347
ID458010	458010	55	50.908	36.399	18.511	0	161	161	2	1	-10921639	206.000	202	156	255	4326	32.125	2.000	0.103	1.201
ID458011	458011	53	47.858	40.060	22.423	0	161	161	2	1	-10921639	190.476	192	137	238	4000	29.003	2.000	0.107	1.266
ID458009	458009	47	55.296	33.789	12.782	0	161	161	2	1	-10921639	178.000	176	107	251	3738	37.534	2.000	0.121	1.024
ID458022	458022	49	56.228	18.964	39.635	0	162	162	2	1	-10921639	168.143	163	107	232	3531	39.205	2.000	0.147	1.096
ID458020	458020	30	50.617	11.293	32.527	0	162	162	2	1	-10921639	135.238	130	65	196	2840	36.710	2.000	0.188	1.164
ID458021	458021	59	36.623	13.965	38.282	0	162	162	2	1	-10921639	133.619	127	62	186	2806	35.635	2.000	0.088	0.610
ID458018	458018	53	48.518	40.606	22.173	0	162	162	2	1	-10921639	179.286	179	111	245	3765	34.441	7.600	0.134	1.233
ID458019	458019	58	51.477	15.979	24.966	0	162	162	2	1	-10921639	176.476	176	107	248	3706	36.056	2.000	0.109	0.966
ID458016	458016	47	39.815	33.121	12.370	0	162	162	2	1	-10921639	164.048	166	88	228	3445	42.428	2.000	0.093	0.658
ID458017	458017	55	42.403	36.463	18.229	0	162	162	2	1	-10921639	197.095	186	150	255	4139	31.801	2.000	0.078	0.893
ID458015	458015	54	38.640	24.726	11.991	0	162	162	2	1	-10921639	188.619	192	134	248	3961	28.138	7.600	0.087	1.077
ID458006	458006	30	45.489	11.331	32.863	0	163	163	2	1	-10921639	122.762	130	35	186	2578	43.467	2.000	0.165	0.799
ID458007	458007	59	51.394	14.035	38.072	0	163	163	2	1	-10921639	147.238	150	78	232	3092	38.340	2.000	0.124	0.845
ID458004	458004	58	45.697	15.941	25.285	0	163	163	2	1	-10921639	168.762	173	117	209	3544	24.044	4.800	0.138	1.702
ID458005	458005	60	42.275	31.018	27.258	0	163	163	2	1	-10921639	207.714	205	163	255	4362	26.586	7.600	0.090	1.292
ID458002	458002	55	46.248	36.407	18.775	0	163	163	2	1	-10921639	199.714	196	156	255	4194	29.662	2.000	0.083	1.033
ID458003	458003	53	51.753	40.132	21.996	0	163	163	2	1	-10921639	180.571	179	127	255	3792	34.029	2.000	0.109	1.042
ID458000	458000	54	38.259	24.207	11.176	0	163	163	2	1	-10921639	171.571	166	111	241	3603	34.948	4.800	0.124	1.080
ID458001	458001	61	53.612	19.375	13.994	0	163	163	2	1	-10921639	167.762	170	85	251	3523	45.232	2.000	0.112	0.747
ID458008	458008	49	62.677	19.148	39.590	0	163	163	2	1	-10921639	174.381	173	101	255	3662	45.207	2.000	0.163	1.084
ID458023	458023	54	44.632	24.929	12.564	0	164	164	2	1	-10921639	209.238	202	176	255	4394	23.958	2.000	0.090	1.442
ID458034	458034	49	47.587	19.036	39.588	0	164	164	2	1	-10921639	167.762	170	111	212	3523	32.651	4.800	0.166	1.462
ID458032	458032	30	39.133	10.495	35.628	0	164	164	2	1	-10921639	113.905	107	52	173	2392	41.184	2.000	0.132	0.643
ID458033	458033	59	52.290	13.455	37.829	0	164	164	2	1	-10921639	140.667	147	55	255	2954	53.084	7.600	0.121	0.571
ID458030	458030	58	44.414	15.603	25.126	0	164	164	2	1	-10921639	166.476	170	117	232	3496	30.611	2.000	0.104	1.025
ID458031	458031	60	40.697	30.958	28.409	0	164	164	2	1	-10921639	204.238	205	150	255	4289	33.756	7.600	0.096	1.056
ID458028	458028	55	35.084	37.018	18.937	0	164	164	2	1	-10921639	198.190	202	150	255	4162	28.181	7.600	0.066	0.872
ID458029	458029	53	45.852	39.681	22.383	0	164	164	2	1	-10921639	186.810	186	114	238	3923	35.894	7.600	0.112	1.051
ID458026	458026	None	37.358	16.775	17.570	0	164	164	2	1	-10921639	199.048	196	147	245	4180	24.697	4.800	0.097	1.428
ID458027	458027	None	37.578	28.825	17.720	0	164	164	2	1	-10921639	214.381	222	153	255	4502	26.074	4.800	0.096	1.439
ID458024	458024	61	36.732	19.444	13.730	0	164	164	2	1	-10921639	166.524	179	91	225	3497	36.821	7.600	0.079	0.663
ID458025	458025	47	49.326	33.687	13.618	0	164	164	2	1	-10921639	200.619	196	140	255	4213	32.803	2.000	0.105	1.165
ID457990	457990	54	42.559	24.648	12.132	0	165	165	2	1	-10921639	191.095	196	134	235	4013	29.707	4.800	0.109	1.267
ID457991	457991	61	40.642	19.532	13.550	0	165	165	2	1	-10921639	177.095	183	127	238	3719	26.446	2.000	0.079	0.981
ID457998	457998	59	56.505	13.000	37.000	0	165	165	2	1	-10921639	177.524	170	111	255	3728	37.468	2.000	0.160	1.304
ID457999	457999	49	71.531	18.764	39.707	0	165	165	2	1	-10921639	173.429	183	91	245	3642	48.093	2.000	0.196	1.184
ID457996	457996	62	36.960	35.852	25.676	0	165	165	2	1	-10921639	173.333	179	104	248	3640	42.378	2.000	0.063	0.486
ID457997	457997	60	46.186	30.825	26.690	0	165	165	2	1	-10921639	216.810	219	160	255	4553	29.185	4.800	0.103	1.393
ID457994	457994	53	52.819	39.586	22.478	0	165	165	2	1	-10921639	196.190	189	147	255	4120	36.997	7.600	0.127	1.193
ID457995	457995	58	47.008	15.456	25.097	0	165	165	2	1	-10921639	151.143	153	88	215	3174	38.363	2.000	0.129	0.902
ID457992	457992	47	44.676	34.053	13.852	0	165	165	2	1	-10921639	184.667	176	150	248	3878	28.463	7.600	0.095	1.124
ID457993	457993	63	37.080	19.911	19.028	0	165	165	2	1	-10921639	206.762	215	153	238	4342	26.040	4.800	0.085	1.241
ID458048	458048	59	46.789	13.838	37.591	0	166	166	2	1	-10921639	160.714	163	88	255	3375	41.370	2.000	0.086	0.613
ID458049	458049	49	65.752	18.476	39.961	0	166	166	2	1	-10921639	177.810	186	114	238	3734	37.288	4.800	0.192	1.536
ID458038	458038	None	36.402	29.262	17.414	0	166	166	2	1	-10921639	208.000	205	166	255	4368	24.271	4.800	0.072	1.157
ID458039	458039	63	48.324	18.593	18.302	0	166	166	2	1	-10921639	209.714	209	163	255	4404	31.367	2.000	0.088	1.085
ID458036	458036	47	48.267	34.105	13.055	0	166	166	2	1	-10921639	173.238	176	117	238	3638	31.758	2.000	0.116	1.133
ID458037	458037	61	41.902	19.704	14.197	0	166	166	2	1	-10921639	181.238	179	111	232	3806	34.170	2.000	0.090	0.880
ID458035	458035	54	35.852	24.470	11.234	0	166	166	2	1	-10921639	166.286	176	88	219	3492	36.236	4.800	0.111	0.917
ID458046	458046	None	37.467	12.854	32.755	0	166	166	2	1	-10921639	146.048	147	85	209	3067	35.490	2.000	0.087	0.659
ID458047	458047	None	45.164	10.057	36.069	0	166	166	2	1	-10921639	130.476	137	58	183	2740	38.311	2.000	0.145	0.861
ID458044	458044	62	35.583	34.502	25.622	0	166	166	2	1	-10921639	197.905	209	114	248	4156	39.533	6.322	0.080	0.739
ID458045	458045	65	39.852	30.828	29.233	0	166	166	2	1	-10921639	188.667	186	111	241	3962	37.879	4.800	0.093	0.847
ID458042	458042	58	38.397	15.246	25.331	0	166	166	2	1	-10921639	144.524	147	88	205	3035	31.778	2.000	0.101	0.836
ID458043	458043	60	36.461	31.082	26.032	0	166	166	2	1	-10921639	217.952	219	176	255	4577	23.542	6.135	0.076	1.305
ID458040	458040	55	37.254	36.774	18.600	0	166	166	2	1	-10921639	188.333	179	156	245	3955	27.102	2.000	0.061	0.793
ID458041	458041	53	39.963	39.614	22.431	0	166	166	2	1	-10921639	176.190	176	111	238	3700	36.220	7.600	0.073	0.665
ID458054	458054	55	50.610	37.070	18.899	0	167	167	2	1	-10921639	200.619	192	137	255	4213	36.449	2.000	0.088	0.893
ID458055	458055	53	48.578	39.449	22.108	0	167	167	2	1	-10921639	210.048	209	160	255	4411	30.729	7.600	0.102	1.260
ID458052	458052	61	38.049	19.798	14.140	0	167	167	2	1	-10921639	167.190	170	111	241	3511	34.104	2.000	0.067	0.612
ID458053	458053	63	54.022	18.178	18.217	0	167	167	2	1	-10921639	198.095	199	140	255	4160	34.844	2.000	0.116	1.184
ID458050	458050	54	49.667	24.097	12.032	0	167	167	2	1	-10921639	187.333	183	127	251	3934	32.814	4.800	0.123	1.248
ID458051	458051	47	51.155	34.040	12.353	0	167	167	2	1	-10921639	160.048	156	101	232	3361	42.663	2.000	0.117	0.786
ID458060	458060	49	56.379	18.745	39.773	0	167	167	2	1	-10921639	167.810	173	94	219	3524	41.578	3.200	0.164	1.137
ID458058	458058	65	42.418	31.222	29.013	0	167	167	2	1	-10921639	178.667	183	111	225	3752	32.970	2.000	0.106	1.034
ID458059	458059	59	56.142	13.888	37.533	0	167	167	2	1	-10921639	164.048	170	68	255	3445	52.399	2.000	0.116	0.652
ID458056	458056	58	40.635	16.024	25.117	0	167	167	2	1	-10921639	156.476	160	101	196	3286	28.555	2.000	0.106	1.046
ID458057	458057	62	47.211	35.954	25.260	0	167	167	2	1	-10921639	200.333	202	134	255	4207	31.623	2.000	0.086	1.006
ID458062	458062	47	55.498	33.833	12.868	0	168	168	2	1	-10921639	183.810	189	111	238	3860	38.835	7.600	0.134	1.121
ID458063	458063	61	42.166	19.749	13.857	0	168	168	2	1	-10921639	176.381	176	104	219	3704	31.251	2.000	0.104	1.061
ID458061	458061	54	39.825	24.355	12.101	0	168	168	2	1	-10921639	174.143	176	94	255	3657	38.596	3.200	0.083	0.695
ID458070	458070	65	43.480	30.767	29.021	0	168	168	2	1	-10921639	185.190	186	111	248	3889	36.739	2.000	0.095	0.878
ID458071	458071	66	36.494	12.873	32.877	0	168	168	2	1	-10921639	138.429	143	75	202	2907	31.712	2.000	0.090	0.720
ID458068	458068	60	41.990	32.077	25.423	0	168	168	2	1	-10921639	217.048	215	140	255	4558	27.042	6.372	0.083	1.231
ID458069	458069	62	39.128	35.663	25.722	0	168	168	2	1	-10921639	180.524	192	98	251	3791	45.800	2.000	0.073	0.535
ID458066	458066	53	46.240	39.879	22.147	0	168	168	2	1	-10921639	183.810	179	143	251	3860	30.978	7.600	0.101	1.087
ID458067	458067	58	53.390	15.916	25.450	0	168	168	2	1	-10921639	166.619	166	107	245	3499	32.852	2.000	0.133	1.187
ID458064	458064	63	52.139	18.082	18.389	0	168	168	2	1	-10921639	205.000	202	147	255	4305	34.590	4.800	0.114	1.215
ID458065	458065	55	38.493	36.526	18.500	0	168	168	2	1	-10921639	187.810	189	143	255	3944	30.151	4.800	0.097	1.099
ID458072	458072	59	66.426	13.976	37.407	0	168	168	2	1	-10921639	171.905	166	117	255	3610	41.547	2.000	0.143	1.038
ID458073	458073	49	63.341	18.375	39.795	0	168	168	2	1	-10921639	175.667	189	104	248	3689	45.075	2.000	0.175	1.158
ID458084	458084	59	66.795	13.873	37.625	0	169	169	2	1	-10921639	155.667	153	62	255	3269	52.752	2.000	0.149	0.765
ID458085	458085	49	56.932	18.485	39.697	0	169	169	2	1	-10921639	159.000	170	75	235	3339	47.652	2.000	0.146	0.849
ID458082	458082	65	47.359	31.149	28.648	0	169	169	2	1	-10921639	187.143	189	94	251	3930	45.079	6.329	0.107	0.802
ID458083	458083	66	44.009	13.293	32.612	0	169	169	2	1	-10921639	146.619	143	81	205	3079	33.765	2.000	0.110	0.859
ID458080	458080	58	37.316	15.738	25.107	0	169	169	2	1	-10921639	150.619	147	98	209	3163	25.019	2.000	0.097	1.068
ID458081	458081	60	42.933	31.640	26.377	0	169	169	2	1	-10921639	223.762	232	166	255	4699	26.157	6.194	0.084	1.332
ID458078	458078	55	50.524	36.369	18.759	0	169	169	2	1	-10921639	202.333	192	140	255	4249	35.935	2.000	0.091	0.941
ID458079	458079	53	46.394	40.493	21.720	0	169	169	2	1	-10921639	183.762	183	114	248	3859	36.893	7.600	0.095	0.865
ID458076	458076	61	39.907	19.312	14.290	0	169	169	2	1	-10921639	157.143	160	68	219	3300	42.571	2.000	0.095	0.642
ID458077	458077	63	42.323	18.547	18.578	0	169	169	2	1	-10921639	199.857	199	153	255	4197	25.560	4.800	0.086	1.241
ID458074	458074	54	51.450	24.487	12.149	0	169	169	2	1	-10921639	186.476	186	117	255	3916	37.898	7.600	0.117	1.028
ID458075	458075	47	54.222	33.529	12.713	0	169	169	2	1	-10921639	189.810	196	101	255	3986	41.920	4.800	0.132	1.053
ID458086	458086	54	49.935	24.536	11.877	0	170	170	2	1	-10921639	185.238	186	114	251	3890	37.651	2.000	0.099	0.886
ID458087	458087	47	58.144	33.298	12.311	0	170	170	2	1	-10921639	186.476	186	107	255	3916	42.669	2.000	0.126	0.979
ID458096	458096	59	69.063	14.092	37.621	0	170	170	2	1	-10921639	168.524	179	62	255	3539	54.871	2.000	0.162	0.857
ID458097	458097	49	53.014	18.818	39.541	0	170	170	2	1	-10921639	164.619	176	88	232	3457	42.712	4.800	0.150	1.008
ID458094	458094	65	58.608	31.067	28.326	0	170	170	2	1	-10921639	211.857	219	134	255	4449	32.881	4.800	0.138	1.565
ID458095	458095	66	37.886	13.213	32.700	0	170	170	2	1	-10921639	152.857	160	81	189	3210	29.246	7.600	0.110	1.039
ID458092	458092	58	48.194	15.725	24.962	0	170	170	2	1	-10921639	154.048	150	98	209	3235	31.844	3.200	0.125	1.074
ID458093	458093	None	38.381	35.682	25.534	0	170	170	2	1	-10921639	180.286	192	94	255	3786	43.139	2.000	0.071	0.552
ID458090	458090	55	42.546	36.393	18.856	0	170	170	2	1	-10921639	192.286	183	143	248	4038	32.415	2.000	0.078	0.858
ID458091	458091	53	51.037	40.040	21.870	0	170	170	2	1	-10921639	191.762	196	130	248	4027	32.425	2.000	0.108	1.152
ID458088	458088	61	37.134	19.203	14.023	0	170	170	2	1	-10921639	153.000	156	81	232	3213	39.594	2.000	0.061	0.446
ID458089	458089	63	39.172	18.050	18.469	0	170	170	2	1	-10921639	189.857	196	127	232	3987	31.353	2.000	0.095	1.047
ID458102	458102	67	35.867	14.253	20.177	0	171	171	2	1	-10921639	136.524	147	52	189	2867	40.795	2.000	0.101	0.611
ID458103	458103	53	52.868	39.399	22.169	0	171	171	2	1	-10921639	200.429	192	137	255	4209	28.979	7.600	0.120	1.486
ID458100	458100	61	47.175	19.493	14.476	0	171	171	2	1	-10921639	164.905	166	81	255	3463	53.598	2.000	0.079	0.453
ID458101	458101	63	36.094	18.780	18.260	0	171	171	2	1	-10921639	195.048	192	163	241	4096	22.826	2.000	0.066	1.064
ID458098	458098	54	40.328	24.747	11.855	0	171	171	2	1	-10921639	185.095	192	130	248	3887	28.677	4.800	0.095	1.121
ID458099	458099	47	58.613	34.090	13.025	0	171	171	2	1	-10921639	193.143	199	104	255	4056	42.851	2.000	0.133	1.060
ID458108	458108	49	61.527	18.978	39.374	0	171	171	2	1	-10921639	182.143	179	134	235	3825	33.295	4.800	0.155	1.465
ID458106	458106	66	43.430	12.924	32.739	0	171	171	2	1	-10921639	151.571	156	81	212	3183	31.499	2.000	0.116	1.003
ID458107	458107	59	63.019	14.006	37.585	0	171	171	2	1	-10921639	160.190	166	55	255	3364	58.583	2.000	0.141	0.676
ID458104	458104	58	39.448	15.625	24.979	0	171	171	2	1	-10921639	155.810	153	111	212	3272	27.310	2.000	0.093	0.967
ID458105	458105	65	60.542	31.052	28.573	0	171	171	2	1	-10921639	195.714	189	107	255	4110	49.717	2.000	0.135	0.936
ID458116	458116	49	58.520	18.791	39.839	0	172	172	2	1	-10921639	176.238	173	104	238	3701	40.952	7.600	0.151	1.132
ID458114	458114	66	42.309	13.306	32.300	0	172	172	2	1	-10921639	127.524	130	52	215	2678	44.871	2.000	0.101	0.523
ID458115	458115	59	73.779	14.413	37.485	0	172	172	2	1	-10921639	183.571	183	98	255	3855	48.151	2.000	0.187	1.203
ID458112	458112	53	57.049	39.887	22.216	0	172	172	2	1	-10921639	199.667	199	143	255	4193	35.879	2.000	0.120	1.191
ID458113	458113	65	58.215	30.881	28.413	0	172	172	2	1	-10921639	223.810	228	166	255	4700	27.127	4.800	0.140	2.025
ID458110	458110	61	38.515	19.538	14.381	0	172	172	2	1	-10921639	181.667	189	114	222	3815	33.516	2.000	0.087	0.870
ID458111	458111	67	43.959	14.783	20.090	0	172	172	2	1	-10921639	164.000	179	78	219	3444	40.192	2.000	0.098	0.731
ID458109	458109	47	52.605	33.888	13.453	0	172	172	2	1	-10921639	190.000	199	94	255	3990	43.283	2.000	0.118	0.930
ID458118	458118	61	49.710	19.579	14.176	0	173	173	2	1	-10921639	188.095	189	117	251	3950	34.386	2.000	0.099	0.989
ID458119	458119	67	38.832	14.664	20.454	0	173	173	2	1	-10921639	159.286	170	81	209	3345	35.470	2.000	0.093	0.761
ID458117	458117	47	45.639	33.499	13.533	0	173	173	2	1	-10921639	210.048	212	156	255	4411	27.176	4.800	0.109	1.516
ID458126	458126	49	56.504	19.087	39.716	0	173	173	2	1	-10921639	180.524	183	114	238	3791	38.643	4.800	0.146	1.192
ID458124	458124	68	38.246	9.501	34.406	0	173	173	2	1	-10921639	108.190	104	62	173	2272	34.471	2.000	0.124	0.693
ID458125	458125	59	73.889	14.560	37.557	0	173	173	2	1	-10921639	190.952	202	68	255	4010	55.250	4.800	0.199	1.148
ID458122	458122	65	53.753	31.007	28.054	0	173	173	2	1	-10921639	219.857	222	147	255	4617	34.598	7.600	0.115	1.310
ID458123	458123	66	41.118	13.499	32.346	0	173	173	2	1	-10921639	132.905	137	55	209	2791	44.591	2.000	0.094	0.511
ID458120	458120	53	50.918	39.808	22.493	0	173	173	2	1	-10921639	199.095	202	143	255	4181	40.477	2.000	0.105	0.934
ID458121	458121	69	45.386	35.754	25.275	0	173	173	2	1	-10921639	211.524	222	140	255	4442	31.846	3.200	0.092	1.123
ID458162	458162	49	66.034	19.006	39.879	0	174	174	2	1	-10921639	187.190	202	98	248	3931	42.332	2.000	0.171	1.293
ID458160	458160	68	44.514	9.223	34.575	0	174	174	2	1	-10921639	85.238	81	35	166	1790	40.345	2.000	0.181	0.649
ID458161	458161	59	60.846	14.464	37.490	0	174	174	2	1	-10921639	165.048	163	71	255	3466	54.646	2.000	0.125	0.670
ID458158	458158	65	55.621	30.803	27.910	0	174	174	2	1	-10921639	222.000	232	156	255	4662	34.738	4.800	0.120	1.369
ID458159	458159	66	50.645	13.520	32.837	0	174	174	2	1	-10921639	162.190	163	104	219	3406	30.336	2.000	0.129	1.219
ID458156	458156	72	46.551	16.584	25.478	0	174	174	2	1	-10921639	179.762	186	147	235	3775	29.876	2.000	0.109	1.182
ID458157	458157	69	37.877	35.845	25.657	0	174	174	2	1	-10921639	179.714	179	94	255	3774	46.239	2.000	0.041	0.309
ID458154	458154	67	46.012	14.936	20.354	0	174	174	2	1	-10921639	164.714	176	81	232	3459	44.202	2.000	0.102	0.687
ID458155	458155	53	52.128	39.769	22.354	0	174	174	2	1	-10921639	197.810	192	130	255	4154	37.165	2.000	0.102	0.982
ID458152	458152	61	46.867	19.430	14.075	0	174	174	2	1	-10921639	188.429	196	127	251	3957	38.327	2.000	0.105	0.930
ID458153	458153	47	45.780	34.262	13.948	0	174	174	2	1	-10921639	207.286	209	150	248	4353	28.018	4.800	0.118	1.564
ID458127	458127	None	41.817	24.309	12.403	0	175	175	2	1	-10921639	189.143	192	117	241	3972	35.493	2.000	0.087	0.853
ID458134	458134	69	43.341	35.825	25.590	0	175	175	2	1	-10921639	194.238	205	107	255	4079	46.303	2.000	0.070	0.549
ID458135	458135	65	48.696	30.749	27.440	0	175	175	2	1	-10921639	235.524	248	183	255	4946	23.874	4.800	0.114	2.018
ID458132	458132	53	47.514	39.877	22.202	0	175	175	2	1	-10921639	188.667	186	134	255	3962	37.145	2.000	0.081	0.760
ID458133	458133	72	43.622	16.670	25.631	0	175	175	2	1	-10921639	169.762	160	127	238	3565	30.504	2.000	0.094	0.959
ID458130	458130	70	46.811	18.254	19.132	0	175	175	2	1	-10921639	205.048	209	150	255	4306	32.498	2.000	0.097	1.111
ID458131	458131	71	40.602	36.886	19.441	0	175	175	2	1	-10921639	196.095	196	147	255	4118	36.428	7.600	0.072	0.723
ID458128	458128	61	35.839	19.675	14.160	0	175	175	2	1	-10921639	181.714	183	111	251	3816	33.278	2.000	0.068	0.698
ID458129	458129	47	58.313	33.964	13.675	0	175	175	2	1	-10921639	210.143	219	134	255	4413	33.049	4.800	0.142	1.582
ID458138	458138	59	49.897	14.541	37.647	0	175	175	2	1	-10921639	174.524	173	78	238	3665	42.661	2.000	0.142	1.017
ID458139	458139	49	62.507	18.294	39.279	0	175	175	2	1	-10921639	198.857	199	130	255	4176	35.400	2.000	0.154	1.503
ID458136	458136	66	46.491	13.427	32.720	0	175	175	2	1	-10921639	142.905	147	68	215	3001	38.722	2.000	0.116	0.768
ID458137	458137	68	43.753	9.499	34.558	0	175	175	2	1	-10921639	90.524	78	39	192	1901	43.026	2.000	0.194	0.683
ID458150	458150	59	49.974	14.255	37.192	0	176	176	2	1	-10921639	156.429	156	75	245	3285	43.348	2.000	0.118	0.763
ID458151	458151	49	70.115	19.008	39.665	0	176	176	2	1	-10921639	191.000	192	120	255	4011	43.750	7.600	0.176	1.307
ID458148	458148	66	49.262	14.079	32.120	0	176	176	2	1	-10921639	139.476	150	62	228	2929	41.594	2.000	0.122	0.728
ID458149	458149	68	42.049	9.477	34.455	0	176	176	2	1	-10921639	91.952	85	42	183	1931	39.484	2.000	0.206	0.797
ID458146	458146	69	39.021	35.132	25.392	0	176	176	2	1	-10921639	219.857	212	176	255	4617	28.077	4.800	0.077	1.118
ID458147	458147	65	47.720	31.151	27.800	0	176	176	2	1	-10921639	225.714	245	156	255	4740	36.560	4.800	0.101	1.131
ID458144	458144	71	40.942	36.887	19.884	0	176	176	2	1	-10921639	209.095	209	156	255	4391	25.663	7.600	0.083	1.256
ID458145	458145	53	51.892	40.002	22.700	0	176	176	2	1	-10921639	191.143	196	117	255	4014	41.262	7.600	0.098	0.823
ID458142	458142	70	36.611	18.317	18.630	0	176	176	2	1	-10921639	207.238	205	166	245	4352	20.847	4.800	0.096	1.741
ID458143	458143	67	42.449	14.810	20.435	0	176	176	2	1	-10921639	170.333	176	98	245	3577	40.397	2.000	0.108	0.822
ID458140	458140	47	60.202	34.235	13.174	0	176	176	2	1	-10921639	199.381	209	127	255	4187	40.276	2.000	0.132	1.153
ID458141	458141	61	43.511	20.016	14.266	0	176	176	2	1	-10921639	177.619	176	117	245	3730	35.166	2.000	0.084	0.781
ID458182	458182	65	47.113	30.862	27.563	0	177	177	2	1	-10921639	222.619	235	143	255	4675	36.542	4.800	0.103	1.141
ID458183	458183	66	49.897	14.488	32.384	0	177	177	2	1	-10921639	133.095	150	32	215	2795	55.109	2.000	0.120	0.517
ID458180	458180	72	45.361	16.645	25.536	0	177	177	2	1	-10921639	158.190	163	94	219	3322	34.491	2.000	0.118	0.970
ID458181	458181	69	47.256	35.830	25.500	0	177	177	2	1	-10921639	196.000	189	124	255	4116	45.966	2.000	0.085	0.671
ID458178	458178	67	51.349	14.600	20.072	0	177	177	2	1	-10921639	174.619	183	114	245	3667	34.298	2.000	0.112	1.023
ID458179	458179	53	51.913	40.155	22.549	0	177	177	2	1	-10921639	188.619	186	107	255	3961	46.552	7.600	0.095	0.701
ID458176	458176	61	54.403	19.888	14.802	0	177	177	2	1	-10921639	204.762	199	153	255	4300	29.794	2.000	0.111	1.372
ID458177	458177	71	41.613	36.744	19.288	0	177	177	2	1	-10921639	202.429	205	143	255	4251	35.568	2.000	0.068	0.724
ID458175	458175	47	41.346	34.096	12.910	0	177	177	2	1	-10921639	191.381	199	130	225	4019	27.868	7.600	0.105	1.303
ID458186	458186	49	74.835	18.756	39.418	0	177	177	2	1	-10921639	215.762	222	156	255	4531	35.147	4.800	0.186	1.927
ID458184	458184	68	44.662	9.635	34.100	0	177	177	2	1	-10921639	102.048	104	49	202	2143	36.861	2.000	0.107	0.537
ID458185	458185	59	51.875	14.222	37.003	0	177	177	2	1	-10921639	160.619	176	68	255	3373	47.465	2.000	0.102	0.626
ID458166	458166	71	47.007	37.022	19.054	0	178	178	2	1	-10921639	206.810	205	150	255	4343	28.686	2.000	0.092	1.220
ID458167	458167	67	62.714	14.620	20.267	0	178	178	2	1	-10921639	187.667	196	117	255	3941	43.680	2.000	0.133	1.009
ID458164	458164	47	44.305	33.894	12.450	0	178	178	2	1	-10921639	168.857	173	98	255	3546	46.859	2.000	0.086	0.571
ID458165	458165	61	38.468	20.254	14.436	0	178	178	2	1	-10921639	175.143	183	111	241	3678	39.915	3.200	0.081	0.655
ID458163	458163	73	39.535	24.651	12.002	0	178	178	2	1	-10921639	188.429	189	137	241	3957	25.876	4.800	0.110	1.446
ID458174	458174	49	63.869	18.954	39.229	0	178	178	2	1	-10921639	199.333	192	150	255	4186	33.920	4.800	0.162	1.641
ID458172	458172	68	42.141	9.700	34.575	0	178	178	2	1	-10921639	110.143	104	65	212	2313	36.091	2.000	0.087	0.487
ID458173	458173	59	39.774	14.484	37.143	0	178	178	2	1	-10921639	151.952	150	68	228	3191	41.036	2.000	0.078	0.534
ID458170	458170	69	39.742	35.535	25.473	0	178	178	2	1	-10921639	207.000	209	134	255	4347	34.732	7.600	0.058	0.649
ID458171	458171	65	47.538	30.900	27.693	0	178	178	2	1	-10921639	227.476	245	163	255	4777	31.924	7.600	0.104	1.342
ID458168	458168	53	51.914	39.875	22.695	0	178	178	2	1	-10921639	191.333	202	117	255	4018	42.754	2.000	0.096	0.785
ID458169	458169	72	44.265	17.094	25.800	0	178	178	2	1	-10921639	154.381	150	91	219	3242	33.729	2.000	0.119	0.971
ID458196	458196	49	57.892	18.823	39.354	0	179	179	2	1	-10921639	197.619	186	147	255	4150	34.180	4.800	0.158	1.574
ID458194	458194	65	45.303	30.440	27.419	0	179	179	2	1	-10921639	223.619	238	176	255	4696	29.593	7.600	0.093	1.290
ID458195	458195	68	46.313	9.638	34.491	0	179	179	2	1	-10921639	117.857	101	78	232	2475	38.231	2.000	0.126	0.692
ID458192	458192	53	37.481	39.677	22.528	0	179	179	2	1	-10921639	183.857	189	124	245	3861	39.050	7.600	0.082	0.713
ID458193	458193	72	41.083	16.620	25.379	0	179	179	2	1	-10921639	168.143	166	127	212	3531	24.848	2.000	0.119	1.434
ID458190	458190	71	47.795	37.154	19.345	0	179	179	2	1	-10921639	205.286	202	147	255	4311	35.255	2.000	0.095	1.006
ID458191	458191	67	64.306	14.371	20.147	0	179	179	2	1	-10921639	165.000	160	94	255	3465	50.865	2.000	0.151	0.852
ID458188	458188	47	53.803	34.328	12.814	0	179	179	2	1	-10921639	186.143	183	130	255	3909	32.627	2.000	0.119	1.209
ID458189	458189	61	44.538	20.309	14.515	0	179	179	2	1	-10921639	188.667	186	134	245	3962	31.661	2.000	0.096	1.044
ID458187	458187	73	40.974	24.629	11.669	0	179	179	2	1	-10921639	186.381	192	143	245	3914	25.083	4.800	0.116	1.541
ID458198	458198	47	50.634	34.088	12.981	0	180	180	2	1	-10921639	194.619	192	140	241	4087	31.360	2.000	0.114	1.269
ID458199	458199	61	58.570	20.062	14.229	0	180	180	2	1	-10921639	186.381	179	111	255	3914	45.725	3.200	0.135	0.967
ID458197	458197	73	36.241	24.663	12.164	0	180	180	2	1	-10921639	175.714	176	120	245	3690	30.073	2.000	0.092	0.982
ID458208	458208	49	46.206	19.716	39.638	0	180	180	2	1	-10921639	158.381	163	81	232	3326	42.349	6.304	0.100	0.681
ID458206	458206	68	53.915	9.744	34.668	0	180	180	2	1	-10921639	121.238	117	62	241	2546	42.511	2.000	0.127	0.645
ID458207	458207	None	45.892	17.299	38.938	0	180	180	2	1	-10921639	176.381	179	120	238	3704	28.642	7.600	0.134	1.456
ID458204	458204	72	36.615	16.686	25.639	0	180	180	2	1	-10921639	154.095	156	117	209	3236	26.614	2.000	0.101	1.067
ID458205	458205	65	45.549	31.035	27.405	0	180	180	2	1	-10921639	230.524	238	186	255	4841	22.851	6.283	0.102	1.862
ID458202	458202	53	39.889	40.141	22.608	0	180	180	2	1	-10921639	181.762	173	120	255	3817	36.737	3.200	0.063	0.590
ID458203	458203	69	39.126	35.786	25.042	0	180	180	2	1	-10921639	201.810	205	127	255	4238	33.846	2.000	0.056	0.635
ID458200	458200	71	40.354	37.335	19.121	0	180	180	2	1	-10921639	207.857	209	160	251	4365	25.896	4.800	0.097	1.418
ID458201	458201	67	59.790	14.564	20.163	0	180	180	2	1	-10921639	187.476	179	134	255	3937	38.470	2.000	0.128	1.106
ID458230	458230	73	36.394	24.812	11.984	0	181	181	2	1	-10921639	166.810	173	107	205	3503	30.531	2.000	0.111	1.088
ID458231	458231	47	35.661	34.632	12.936	0	181	181	2	1	-10921639	164.524	173	104	215	3455	36.999	2.000	0.071	0.589
ID458238	458238	68	57.299	9.812	34.645	0	181	181	2	1	-10921639	119.524	104	68	238	2510	44.212	2.000	0.150	0.704
ID458239	458239	49	61.757	19.558	39.757	0	181	181	2	1	-10921639	175.429	179	98	255	3684	50.557	2.000	0.130	0.800
ID458236	458236	69	43.935	35.780	24.789	0	181	181	2	1	-10921639	210.429	219	156	255	4419	32.101	2.000	0.075	0.914
ID458237	458237	65	49.754	30.663	27.105	0	181	181	2	1	-10921639	227.381	228	173	255	4775	26.455	4.800	0.117	1.796
ID458234	458234	53	41.636	39.625	22.424	0	181	181	2	1	-10921639	199.000	192	147	251	4179	32.401	7.600	0.096	1.075
ID458235	458235	72	36.555	15.993	25.343	0	181	181	2	1	-10921639	155.524	160	88	196	3266	30.083	2.000	0.095	0.895
ID458232	458232	61	50.827	20.310	14.395	0	181	181	2	1	-10921639	176.190	173	81	248	3700	47.175	7.600	0.119	0.792
ID458233	458233	67	49.751	14.949	19.971	0	181	181	2	1	-10921639	178.333	192	107	245	3745	38.840	2.000	0.106	0.879
ID458214	458214	53	40.659	39.494	22.573	0	182	182	2	1	-10921639	200.000	196	140	255	4200	32.075	7.600	0.076	0.886
ID458215	458215	69	39.060	35.639	24.954	0	182	182	2	1	-10921639	206.048	205	140	255	4327	32.307	2.000	0.068	0.809
ID458212	458212	71	37.798	37.239	18.814	0	182	182	2	1	-10921639	199.286	205	150	232	4185	25.515	2.000	0.087	1.251
ID458213	458213	67	58.215	14.708	19.993	0	182	182	2	1	-10921639	177.714	183	120	245	3732	37.984	2.000	0.137	1.127
ID458210	458210	47	48.196	34.132	13.447	0	182	182	2	1	-10921639	188.714	196	120	248	3963	35.052	2.000	0.114	1.099
ID458211	458211	61	47.719	19.826	14.181	0	182	182	2	1	-10921639	180.571	189	91	255	3792	36.474	2.000	0.107	0.958
ID458209	458209	73	37.534	24.418	12.656	0	182	182	2	1	-10921639	183.857	186	130	228	3861	27.295	6.329	0.088	1.095
ID458218	458218	74	55.712	17.156	38.142	0	182	182	2	1	-10921639	192.952	192	143	245	4052	30.500	7.600	0.140	1.557
ID458219	458219	49	52.770	19.803	39.896	0	182	182	2	1	-10921639	167.381	156	104	255	3515	44.041	7.600	0.106	0.729
ID458216	458216	65	48.660	31.065	27.290	0	182	182	2	1	-10921639	225.476	235	166	255	4735	27.915	4.800	0.111	1.616
ID458217	458217	68	50.901	10.118	34.870	0	182	182	2	1	-10921639	116.000	117	58	232	2436	42.411	2.000	0.144	0.687
ID458228	458228	74	52.359	17.047	38.148	0	183	183	2	1	-10921639	205.952	215	143	255	4325	32.329	7.600	0.144	1.601
ID458229	458229	49	55.651	20.510	39.649	0	183	183	2	1	-10921639	167.714	153	107	255	3522	50.395	2.000	0.119	0.707
ID458226	458226	65	46.988	30.977	27.546	0	183	183	2	1	-10921639	208.619	215	150	255	4381	38.175	4.800	0.095	0.947
ID458227	458227	68	60.689	10.103	34.879	0	183	183	2	1	-10921639	120.048	111	65	238	2521	46.230	2.000	0.184	0.806
ID458224	458224	None	54.315	16.125	25.175	0	183	183	2	1	-10921639	167.381	170	91	255	3515	40.601	2.000	0.117	0.861
ID458225	458225	69	41.091	35.290	24.873	0	183	183	2	1	-10921639	212.762	212	170	255	4468	27.495	2.000	0.064	0.928
ID458222	458222	67	68.106	14.743	20.144	0	183	183	2	1	-10921639	191.476	183	117	255	4021	43.263	2.000	0.150	1.151
ID458223	458223	53	42.750	39.506	22.165	0	183	183	2	1	-10921639	189.524	183	124	255	3980	40.584	2.000	0.076	0.658
ID458220	458220	73	58.384	23.737	13.008	0	183	183	2	1	-10921639	194.286	196	120	255	4080	38.511	2.000	0.129	1.154
ID458221	458221	71	39.197	37.275	18.457	0	183	183	2	1	-10921639	197.000	192	153	255	4137	29.980	7.600	0.078	0.947
ID458244	458244	68	48.979	10.194	34.782	0	184	184	2	1	-10921639	107.476	101	58	196	2257	40.378	2.000	0.151	0.699
ID458245	458245	49	61.925	19.791	39.429	0	184	184	2	1	-10921639	198.429	202	134	255	4167	42.180	4.800	0.143	1.179
ID458242	458242	53	40.736	39.863	22.698	0	184	184	2	1	-10921639	187.143	192	107	251	3930	38.298	7.600	0.079	0.719
ID458243	458243	65	47.053	30.621	26.589	0	184	184	2	1	-10921639	221.190	235	166	255	4645	31.970	4.800	0.110	1.376
ID458240	458240	73	41.884	24.494	13.557	0	184	184	2	1	-10921639	200.429	199	150	255	4209	26.733	4.800	0.087	1.202
ID458241	458241	67	60.444	14.768	20.086	0	184	184	2	1	-10921639	194.905	192	130	255	4093	40.481	2.000	0.124	1.066
ID458246	458246	73	48.433	24.402	12.987	0	185	185	2	1	-10921639	193.333	192	137	255	4060	34.159	2.000	0.099	1.019
ID458247	458247	76	35.387	19.033	18.355	0	185	185	2	1	-10921639	209.476	209	170	255	4399	26.938	2.000	0.070	1.021
ID458254	458254	49	59.772	19.888	39.219	0	185	185	2	1	-10921639	196.333	196	143	255	4123	38.659	7.600	0.119	1.079
ID458252	458252	68	41.043	10.502	34.793	0	185	185	2	1	-10921639	125.571	120	75	196	2637	34.355	2.000	0.117	0.763
ID458253	458253	74	55.370	16.112	37.956	0	185	185	2	1	-10921639	195.714	202	117	251	4110	34.550	4.800	0.132	1.321
ID458250	458250	53	49.357	39.429	22.254	0	185	185	2	1	-10921639	209.000	205	140	255	4389	35.588	7.600	0.093	0.996
ID458251	458251	65	44.602	30.837	27.596	0	185	185	2	1	-10921639	198.333	192	137	255	4165	34.719	4.800	0.104	1.078
ID458248	458248	67	62.812	14.256	20.351	0	185	185	2	1	-10921639	179.905	186	114	255	3778	49.707	7.600	0.132	0.845
ID458249	458249	71	43.564	37.199	19.749	0	185	185	2	1	-10921639	214.905	219	156	255	4513	30.689	7.600	0.087	1.124
ID458294	458294	53	38.333	40.005	22.915	0	186	186	2	1	-10921639	171.619	163	117	245	3604	36.062	7.600	0.060	0.541
ID458295	458295	65	38.331	30.314	26.397	0	186	186	2	1	-10921639	206.714	205	163	255	4341	26.236	7.600	0.077	1.132
ID458292	458292	71	54.338	37.042	19.323	0	186	186	2	1	-10921639	215.762	215	150	255	4531	37.623	3.200	0.109	1.128
ID458293	458293	67	55.811	14.288	19.998	0	186	186	2	1	-10921639	158.714	156	85	255	3333	43.948	2.000	0.131	0.834
ID458290	458290	75	58.449	33.572	12.967	0	186	186	2	1	-10921639	183.952	189	107	245	3863	44.097	2.000	0.145	1.053
ID458291	458291	76	37.823	18.851	18.025	0	186	186	2	1	-10921639	198.381	196	160	255	4166	26.292	7.600	0.077	1.073
ID458289	458289	73	39.531	24.134	12.920	0	186	186	2	1	-10921639	185.952	186	127	238	3905	33.873	7.600	0.076	0.780
ID458300	458300	49	52.247	20.101	39.486	0	186	186	2	1	-10921639	185.143	179	120	251	3888	41.517	7.600	0.124	0.981
ID458298	458298	None	36.000	22.000	35.854	0	186	186	2	1	-10921639	143.714	150	68	251	3018	42.101	2.000	0.047	0.308
ID458299	458299	74	41.588	17.272	38.063	0	186	186	2	1	-10921639	197.571	202	156	248	4149	24.024	4.800	0.120	1.758
ID458296	458296	None	36.553	33.236	29.787	0	186	186	2	1	-10921639	157.667	147	98	225	3311	41.409	7.600	0.079	0.560
ID458297	458297	68	66.179	10.372	34.834	0	186	186	2	1	-10921639	122.524	104	62	238	2573	52.156	2.000	0.188	0.745
ID458262	458262	68	45.305	10.460	34.531	0	187	187	2	1	-10921639	115.667	104	55	212	2429	44.255	2.000	0.136	0.625
ID458263	458263	74	56.408	16.288	37.681	0	187	187	2	1	-10921639	201.143	212	137	251	4224	36.016	4.800	0.146	1.419
ID458260	458260	None	39.738	35.722	25.261	0	187	187	2	1	-10921639	186.238	189	117	255	3911	35.791	2.000	0.054	0.533
ID458261	458261	65	43.467	30.489	26.929	0	187	187	2	1	-10921639	202.667	212	143	251	4256	31.017	7.600	0.088	1.054
ID458258	458258	71	53.994	37.134	20.042	0	187	187	2	1	-10921639	213.429	205	160	255	4482	33.584	2.000	0.098	1.134
ID458259	458259	53	44.707	40.062	23.035	0	187	187	2	1	-10921639	173.190	163	117	255	3637	38.223	7.600	0.069	0.588
ID458256	458256	76	44.477	19.013	17.740	0	187	187	2	1	-10921639	212.095	205	179	251	4454	22.311	4.800	0.096	1.661
ID458257	458257	67	53.091	14.761	20.028	0	187	187	2	1	-10921639	176.190	173	107	255	3700	38.899	7.600	0.111	0.907
ID458255	458255	75	37.576	33.827	13.651	0	187	187	2	1	-10921639	189.190	196	107	232	3973	30.590	7.600	0.100	1.129
ID458264	458264	49	49.771	20.023	39.305	0	187	187	2	1	-10921639	175.524	179	124	251	3686	38.394	7.600	0.094	0.782
ID458272	458272	49	44.077	20.407	39.597	0	188	188	2	1	-10921639	162.476	156	88	219	3412	42.298	2.000	0.111	0.770
ID458270	458270	68	44.271	10.304	34.644	0	188	188	2	1	-10921639	111.810	107	62	186	2348	39.968	2.000	0.132	0.653
ID458271	458271	74	58.048	16.600	37.660	0	188	188	2	1	-10921639	206.190	202	150	255	4330	33.010	4.800	0.149	1.618
ID458268	458268	65	39.495	30.170	26.713	0	188	188	2	1	-10921639	205.429	209	163	255	4314	24.624	4.800	0.080	1.239
ID458269	458269	77	41.757	15.411	32.773	0	188	188	2	1	-10921639	165.762	173	104	235	3481	33.160	2.000	0.093	0.855
ID458266	458266	67	54.086	14.814	19.978	0	188	188	2	1	-10921639	179.810	179	124	251	3776	35.607	2.000	0.109	0.993
ID458267	458267	53	59.159	39.819	22.290	0	188	188	2	1	-10921639	199.905	189	137	255	4198	42.248	7.600	0.123	1.035
ID458265	458265	None	46.100	23.952	12.951	0	188	188	2	1	-10921639	191.762	196	134	255	4027	30.914	2.000	0.104	1.166
ID458288	458288	74	58.403	17.038	37.873	0	189	189	2	1	-10921639	216.381	219	156	255	4544	30.240	7.600	0.151	1.880
ID458286	458286	77	41.291	15.153	32.801	0	189	189	2	1	-10921639	164.571	163	107	238	3456	35.115	2.000	0.088	0.761
ID458287	458287	68	45.554	10.468	34.519	0	189	189	2	1	-10921639	104.619	101	49	189	2197	46.636	2.000	0.136	0.539
ID458284	458284	53	58.332	40.055	22.447	0	189	189	2	1	-10921639	202.571	202	143	255	4254	38.374	7.600	0.124	1.167
ID458285	458285	65	42.760	32.516	28.527	0	189	189	2	1	-10921639	188.476	183	120	255	3958	39.297	7.600	0.098	0.859
ID458282	458282	67	63.309	14.957	20.189	0	189	189	2	1	-10921639	179.333	179	107	255	3766	42.325	2.000	0.140	1.039
ID458283	458283	None	46.096	37.188	19.965	0	189	189	2	1	-10921639	207.333	202	147	255	4354	34.308	2.000	0.074	0.833
ID458281	458281	75	52.024	33.855	12.341	0	189	189	2	1	-10921639	174.857	170	107	248	3672	45.936	2.000	0.107	0.733
ID458308	458308	74	62.648	16.524	37.630	0	190	190	2	1	-10921639	215.619	219	153	255	4528	34.087	4.800	0.156	1.711
ID458306	458306	65	41.113	31.438	27.972	0	190	190	2	1	-10921639	211.571	225	143	255	4443	35.071	7.600	0.088	0.979
ID458307	458307	68	48.787	10.525	34.634	0	190	190	2	1	-10921639	120.333	111	58	215	2527	38.406	2.000	0.123	0.688
ID458304	458304	53	53.300	39.994	22.417	0	190	190	2	1	-10921639	203.048	199	150	255	4264	37.652	7.600	0.115	1.110
ID458305	458305	None	41.943	34.845	25.206	0	190	190	2	1	-10921639	211.762	219	160	255	4447	29.668	2.000	0.074	0.981
ID458302	458302	75	53.420	33.793	13.483	0	190	190	2	1	-10921639	199.238	205	134	255	4184	43.190	4.800	0.123	1.010
ID458303	458303	67	51.899	15.258	19.988	0	190	190	2	1	-10921639	179.952	179	124	255	3779	39.868	7.600	0.115	0.933
ID458301	458301	None	37.653	24.873	13.042	0	190	190	2	1	-10921639	186.714	186	134	225	3921	26.025	2.000	0.079	1.045
ID458278	458278	68	48.820	10.525	34.468	0	191	191	2	1	-10921639	121.048	111	68	189	2542	39.040	2.000	0.140	0.762
ID458279	458279	74	56.614	16.012	37.903	0	191	191	2	1	-10921639	208.476	222	130	255	4378	37.874	4.800	0.141	1.361
ID458276	458276	65	41.734	32.606	28.946	0	191	191	2	1	-10921639	195.381	196	134	255	4103	40.163	7.600	0.090	0.805
ID458277	458277	77	46.317	16.193	32.331	0	191	191	2	1	-10921639	179.619	173	120	251	3772	37.140	2.000	0.109	0.953
ID458274	458274	67	50.228	15.365	20.017	0	191	191	2	1	-10921639	171.857	170	114	255	3609	42.745	7.600	0.110	0.798
ID458275	458275	53	57.434	38.251	21.149	0	191	191	2	1	-10921639	218.667	212	143	255	4592	32.893	4.800	0.132	1.549
ID458273	458273	75	42.812	33.500	12.512	0	191	191	2	1	-10921639	192.381	196	124	255	4040	37.533	6.329	0.098	0.919
ID458280	458280	78	35.533	13.819	46.866	0	191	191	2	1	-10921639	65.286	65	29	120	1371	22.271	2.000	0.239	1.131
ID458310	458310	81	36.423	25.436	13.497	0	192	192	2	1	-10921639	198.476	189	140	255	4168	34.988	4.800	0.071	0.747
ID458311	458311	None	36.807	30.007	16.208	0	192	192	2	1	-10921639	224.429	222	179	255	4713	21.706	2.000	0.069	1.337
ID458309	458309	75	42.955	33.295	12.075	0	192	192	2	1	-10921639	185.000	183	127	251	3885	35.967	2.000	0.086	0.814
ID458320	458320	78	39.003	14.016	46.861	0	192	192	2	1	-10921639	65.000	55	32	140	1365	26.518	2.000	0.224	0.896
ID458318	458318	74	49.612	16.409	37.192	0	192	192	2	1	-10921639	198.143	202	134	255	4161	37.638	7.600	0.110	1.043
ID458319	458319	80	53.586	18.276	39.087	0	192	192	2	1	-10921639	200.048	209	107	255	4201	38.667	7.600	0.136	1.238
ID458316	458316	77	46.246	16.336	31.908	0	192	192	2	1	-10921639	166.905	173	98	251	3505	37.636	2.000	0.100	0.805
ID458317	458317	68	58.504	10.745	34.339	0	192	192	2	1	-10921639	126.048	117	78	209	2647	41.939	2.000	0.170	0.874
ID458314	458314	79	42.088	17.005	25.796	0	192	192	2	1	-10921639	147.857	147	101	215	3105	29.171	2.000	0.109	0.994
ID458315	458315	65	50.312	32.548	28.929	0	192	192	2	1	-10921639	198.571	209	134	255	4170	41.214	7.600	0.111	0.959
ID458312	458312	67	37.405	15.225	20.046	0	192	192	2	1	-10921639	164.333	166	120	235	3451	31.436	2.000	0.076	0.736
ID458313	458313	53	52.848	39.422	22.396	0	192	192	2	1	-10921639	218.048	215	163	255	4579	27.564	4.800	0.138	1.913
ID458342	458342	74	51.399	16.478	37.840	0	193	193	2	1	-10921639	195.857	202	124	245	4113	39.688	4.800	0.135	1.177
ID458343	458343	80	56.772	19.089	39.015	0	193	193	2	1	-10921639	203.429	212	124	248	4272	35.797	4.800	0.139	1.385
ID458340	458340	77	54.561	16.644	32.127	0	193	193	2	1	-10921639	183.667	179	107	241	3857	35.378	2.000	0.121	1.121
ID458341	458341	68	44.914	10.762	34.590	0	193	193	2	1	-10921639	112.238	98	62	189	2357	37.205	2.000	0.131	0.699
ID458338	458338	79	55.198	17.026	25.672	0	193	193	2	1	-10921639	155.429	160	65	235	3264	43.658	2.000	0.130	0.821
ID458339	458339	65	50.215	32.396	28.542	0	193	193	2	1	-10921639	201.857	202	130	255	4239	41.842	4.800	0.109	0.945
ID458336	458336	67	39.252	15.519	20.079	0	193	193	2	1	-10921639	182.714	183	124	238	3837	31.021	4.800	0.088	0.952
ID458337	458337	53	47.197	39.945	22.383	0	193	193	2	1	-10921639	190.381	186	134	255	3998	36.833	4.800	0.110	1.027
ID458334	458334	81	35.137	24.530	12.636	0	193	193	2	1	-10921639	193.571	189	140	245	4065	30.485	2.000	0.066	0.783
ID458335	458335	82	43.688	19.926	14.332	0	193	193	2	1	-10921639	182.905	189	107	241	3841	36.531	2.000	0.110	0.993
ID458333	458333	75	53.690	33.511	12.536	0	193	193	2	1	-10921639	189.762	202	101	255	3985	48.479	2.000	0.103	0.733
ID458326	458326	53	63.476	39.399	22.246	0	194	194	2	1	-10921639	210.000	215	147	255	4410	38.007	4.800	0.148	1.426
ID458327	458327	79	35.840	16.809	25.293	0	194	194	2	1	-10921639	152.286	153	104	202	3198	24.650	2.000	0.096	1.084
ID458324	458324	None	38.025	11.358	17.144	0	194	194	2	1	-10921639	89.333	81	35	166	1876	39.428	2.000	0.135	0.538
ID458325	458325	67	49.742	15.444	20.259	0	194	194	2	1	-10921639	171.143	170	114	255	3594	40.980	2.000	0.100	0.758
ID458322	458322	81	38.096	25.619	13.129	0	194	194	2	1	-10921639	185.190	192	114	248	3889	31.971	6.311	0.077	0.826
ID458323	458323	82	37.329	19.383	14.729	0	194	194	2	1	-10921639	188.429	199	130	228	3957	30.914	6.289	0.107	1.180
ID458321	458321	75	49.215	33.578	12.377	0	194	194	2	1	-10921639	168.095	170	111	232	3530	42.124	2.000	0.127	0.896
ID458332	458332	80	53.464	18.986	39.078	0	194	194	2	1	-10921639	197.524	202	120	255	4148	39.798	6.308	0.127	1.115
ID458330	458330	68	64.926	10.819	34.365	0	194	194	2	1	-10921639	124.714	111	55	209	2619	46.325	2.000	0.223	0.983
ID458331	458331	74	53.213	16.413	37.903	0	194	194	2	1	-10921639	201.905	212	124	255	4240	39.045	4.800	0.148	1.332
ID458328	458328	65	52.779	32.707	28.648	0	194	194	2	1	-10921639	204.286	212	130	255	4290	42.716	4.800	0.131	1.106
ID458329	458329	77	50.025	17.406	31.780	0	194	194	2	1	-10921639	187.524	189	114	238	3938	36.629	2.000	0.113	1.039
ID458352	458352	68	60.003	11.501	34.256	0	195	195	2	1	-10921639	141.571	137	81	232	2973	43.022	2.000	0.171	0.962
ID458353	458353	80	61.155	18.860	38.873	0	195	195	2	1	-10921639	204.238	212	114	255	4289	43.030	4.800	0.153	1.259
ID458350	458350	65	44.474	32.740	28.434	0	195	195	2	1	-10921639	206.571	205	143	255	4338	30.197	2.000	0.092	1.155
ID458351	458351	77	50.298	16.381	32.066	0	195	195	2	1	-10921639	174.762	176	75	251	3670	46.638	2.000	0.098	0.669
ID458348	458348	None	40.460	31.803	24.443	0	195	195	2	1	-10921639	203.238	199	130	255	4268	36.663	2.000	0.066	0.685
ID458349	458349	79	40.914	17.151	25.429	0	195	195	2	1	-10921639	154.143	153	104	212	3237	28.669	2.000	0.114	1.099
ID458346	458346	67	41.811	15.580	19.946	0	195	195	2	1	-10921639	178.667	183	114	232	3752	32.114	2.000	0.078	0.802
ID458347	458347	53	61.674	39.457	22.438	0	195	195	2	1	-10921639	218.476	222	153	255	4588	32.858	4.800	0.167	1.900
ID458344	458344	75	56.128	33.898	12.457	0	195	195	2	1	-10921639	170.714	153	111	255	3585	48.576	2.000	0.132	0.817
ID458345	458345	83	38.206	18.126	17.776	0	195	195	2	1	-10921639	198.333	199	134	255	4165	30.069	7.600	0.077	0.938
ID458358	458358	65	48.497	32.214	28.349	0	196	196	2	1	-10921639	220.619	222	183	255	4633	27.067	4.800	0.104	1.529
ID458359	458359	77	43.526	15.364	32.738	0	196	196	2	1	-10921639	178.238	176	85	251	3743	44.370	2.000	0.081	0.601
ID458356	458356	83	35.304	18.805	18.618	0	196	196	2	1	-10921639	203.667	199	176	238	4277	19.275	3.200	0.076	1.500
ID458357	458357	53	50.318	39.587	22.516	0	196	196	2	1	-10921639	180.952	189	111	251	3800	40.583	7.600	0.108	0.867
ID458354	458354	75	47.854	34.340	10.883	0	196	196	2	1	-10921639	149.524	156	94	235	3140	38.912	2.000	0.092	0.649
ID458355	458355	85	37.134	33.122	15.052	0	196	196	2	1	-10921639	198.095	205	147	241	4160	25.876	4.800	0.095	1.332
ID458360	458360	68	56.358	11.195	34.257	0	196	196	2	1	-10921639	127.238	120	58	225	2672	49.109	2.000	0.175	0.773
ID458361	458361	80	58.332	19.036	38.668	0	196	196	2	1	-10921639	195.238	196	120	255	4100	43.190	4.800	0.151	1.186
ID458374	458374	53	49.798	39.737	22.468	0	197	197	2	1	-10921639	188.952	183	134	251	3968	36.321	2.000	0.121	1.122
ID458375	458375	84	41.697	32.063	24.226	0	197	197	2	1	-10921639	210.571	212	153	255	4422	32.138	2.000	0.066	0.814
ID458372	458372	None	46.727	19.841	14.288	0	197	197	2	1	-10921639	172.476	183	107	235	3622	38.639	2.000	0.109	0.880
ID458373	458373	85	47.066	33.289	14.293	0	197	197	2	1	-10921639	193.619	196	130	255	4066	35.213	2.000	0.095	0.958
ID458371	458371	86	36.434	26.180	13.303	0	197	197	2	1	-10921639	185.095	189	124	251	3887	33.885	6.149	0.074	0.757
ID458378	458378	68	47.019	11.082	34.525	0	197	197	2	1	-10921639	127.762	111	78	205	2683	38.669	2.000	0.164	0.931
ID458379	458379	80	54.935	18.301	38.578	0	197	197	2	1	-10921639	188.476	202	91	251	3958	50.443	4.800	0.152	0.985
ID458376	458376	65	38.923	32.460	28.615	0	197	197	2	1	-10921639	195.381	202	130	255	4103	35.608	4.800	0.106	1.048
ID458377	458377	77	58.861	17.194	31.827	0	197	197	2	1	-10921639	200.048	205	94	255	4201	40.952	2.000	0.127	1.098
ID458370	458370	80	59.984	19.648	39.219	0	198	198	2	1	-10921639	195.238	199	101	255	4100	41.759	4.800	0.141	1.156
ID458368	458368	77	47.580	17.109	31.793	0	198	198	2	1	-10921639	180.381	183	85	255	3788	42.522	2.000	0.095	0.736
ID458369	458369	68	42.435	10.286	34.772	0	198	198	2	1	-10921639	111.286	107	52	166	2337	35.812	2.000	0.171	0.907
ID458366	458366	84	41.496	31.446	24.143	0	198	198	2	1	-10921639	201.095	192	153	255	4223	33.747	2.000	0.066	0.739
ID458367	458367	65	44.046	33.153	28.464	0	198	198	2	1	-10921639	205.762	202	166	255	4321	23.904	4.800	0.105	1.636
ID458364	458364	83	38.699	18.546	18.211	0	198	198	2	1	-10921639	203.381	202	156	255	4271	27.196	2.000	0.063	0.887
ID458365	458365	53	43.706	39.624	22.785	0	198	198	2	1	-10921639	177.190	166	134	245	3721	32.341	7.600	0.101	1.003
ID458362	458362	86	41.312	25.041	12.936	0	198	198	2	1	-10921639	189.048	189	143	255	3970	30.803	2.000	0.093	1.040
ID458363	458363	85	36.629	32.780	15.984	0	198	198	2	1	-10921639	201.048	205	156	235	4222	25.876	4.800	0.084	1.210
ID458388	458388	80	56.385	19.724	39.135	0	199	199	2	1	-10921639	191.476	196	130	251	4021	37.167	2.000	0.126	1.150
ID458386	458386	77	63.736	16.934	31.960	0	199	199	2	1	-10921639	196.381	196	104	255	4124	43.252	2.000	0.126	1.019
ID458387	458387	None	51.254	17.185	38.651	0	199	199	2	1	-10921639	185.905	205	88	248	3904	50.305	4.800	0.130	0.851
ID458384	458384	53	48.957	39.553	22.939	0	199	199	2	1	-10921639	181.143	183	124	251	3804	35.847	6.341	0.114	1.030
ID458385	458385	65	52.028	31.999	27.690	0	199	199	2	1	-10921639	216.952	219	150	255	4556	33.846	4.800	0.119	1.366
ID458382	458382	85	42.923	33.392	14.829	0	199	199	2	1	-10921639	211.190	212	160	255	4435	23.914	7.600	0.111	1.771
ID458383	458383	83	39.300	18.089	17.839	0	199	199	2	1	-10921639	200.429	205	153	248	4209	26.322	2.000	0.072	1.017
ID458380	458380	86	41.025	26.225	13.516	0	199	199	2	1	-10921639	203.238	205	156	251	4268	25.072	7.600	0.081	1.209
ID458381	458381	87	40.911	19.707	14.122	0	199	199	2	1	-10921639	170.857	170	117	222	3588	32.367	2.000	0.085	0.825
ID458407	458407	87	36.320	20.054	13.769	0	200	200	2	1	-10921639	168.714	173	94	212	3543	30.214	2.000	0.088	0.903
ID458414	458414	68	38.040	10.231	34.520	0	200	200	2	1	-10921639	99.571	94	58	166	2091	33.818	2.000	0.146	0.751
ID458415	458415	80	54.609	19.279	39.089	0	200	200	2	1	-10921639	199.000	205	117	238	4179	34.947	7.600	0.134	1.342
ID458412	458412	65	50.386	31.886	28.143	0	200	200	2	1	-10921639	219.476	228	156	255	4609	31.959	4.800	0.110	1.363
ID458413	458413	77	59.300	17.004	32.080	0	200	200	2	1	-10921639	197.095	196	111	255	4139	42.505	4.800	0.134	1.094
ID458410	458410	53	54.009	39.517	23.012	0	200	200	2	1	-10921639	193.000	192	137	255	4053	37.474	7.600	0.130	1.185
ID458411	458411	None	36.955	32.539	25.272	0	200	200	2	1	-10921639	222.333	222	147	255	4669	27.908	4.000	0.081	1.188
ID458408	458408	85	49.821	33.188	15.999	0	200	200	2	1	-10921639	209.000	212	166	255	4389	28.446	2.000	0.108	1.434
ID458409	458409	83	36.787	18.342	18.114	0	200	200	2	1	-10921639	192.238	199	137	248	4037	31.965	7.600	0.061	0.688
ID458406	458406	80	55.747	18.888	39.178	0	201	201	2	1	-10921639	193.095	199	114	255	4055	36.617	4.800	0.137	1.273
ID458404	458404	77	49.849	16.420	32.160	0	201	201	2	1	-10921639	174.905	176	107	255	3673	44.302	2.000	0.112	0.796
ID458405	458405	68	35.475	10.132	34.306	0	201	201	2	1	-10921639	90.333	91	35	150	1897	32.996	2.000	0.151	0.718
ID458402	458402	53	43.182	39.283	23.013	0	201	201	2	1	-10921639	191.190	196	137	235	4015	25.951	7.600	0.105	1.401
ID458403	458403	65	44.631	32.188	27.051	0	201	201	2	1	-10921639	221.571	225	179	255	4653	23.928	4.800	0.094	1.595
ID458400	458400	83	37.255	18.000	18.000	0	201	201	2	1	-10921639	194.286	189	130	255	4080	34.778	7.600	0.072	0.747
ID458401	458401	88	39.646	15.811	20.021	0	201	201	2	1	-10921639	179.857	179	130	251	3777	28.890	7.600	0.085	0.974
ID458398	458398	86	47.140	25.957	13.668	0	201	201	2	1	-10921639	203.238	199	170	255	4268	25.391	2.000	0.098	1.434
ID458399	458399	85	37.153	33.769	15.099	0	201	201	2	1	-10921639	184.762	186	104	232	3880	37.734	3.200	0.088	0.795
ID458397	458397	87	40.084	19.774	13.834	0	201	201	2	1	-10921639	165.857	160	120	241	3483	27.483	2.000	0.090	0.992
ID458390	458390	85	38.433	32.173	16.502	0	202	202	2	1	-10921639	197.333	192	147	248	4144	26.904	4.800	0.094	1.262
ID458391	458391	88	42.246	15.712	20.352	0	202	202	2	1	-10921639	177.714	183	130	225	3732	28.357	2.000	0.092	1.060
ID458389	458389	86	50.579	26.418	13.124	0	202	202	2	1	-10921639	199.000	199	140	255	4179	33.909	6.274	0.112	1.180
ID458396	458396	80	40.463	18.354	38.842	0	202	202	2	1	-10921639	177.429	179	107	219	3726	30.579	4.800	0.119	1.233
ID458394	458394	77	42.777	16.488	32.315	0	202	202	2	1	-10921639	167.000	166	85	232	3507	44.658	3.200	0.090	0.615
ID458395	458395	68	37.537	10.315	33.961	0	202	202	2	1	-10921639	93.714	98	42	150	1968	33.378	2.000	0.153	0.746
ID458392	458392	53	35.933	40.771	22.919	0	202	202	2	1	-10921639	159.952	166	111	212	3359	28.269	4.800	0.104	1.065
ID458393	458393	65	43.703	32.802	27.884	0	202	202	2	1	-10921639	196.810	199	130	255	4133	32.890	6.328	0.096	1.051
ID458422	458422	85	45.989	33.211	16.539	0	203	203	2	1	-10921639	194.000	183	150	255	4074	29.071	2.000	0.095	1.158
ID458423	458423	88	37.597	15.672	20.117	0	203	203	2	1	-10921639	172.571	179	120	219	3624	27.327	7.600	0.080	0.939
ID458421	458421	86	39.039	25.173	13.379	0	203	203	2	1	-10921639	183.429	183	120	245	3852	36.339	4.800	0.086	0.796
ID458426	458426	89	39.747	21.319	36.494	0	203	203	2	1	-10921639	173.429	173	117	245	3642	28.549	6.354	0.086	0.961
ID458427	458427	80	45.919	17.634	39.094	0	203	203	2	1	-10921639	171.190	179	91	219	3595	34.759	4.800	0.139	1.202
ID458424	458424	65	35.611	33.738	25.613	0	203	203	2	1	-10921639	195.095	196	134	235	4097	28.411	7.600	0.078	0.997
ID458425	458425	68	38.980	10.999	34.297	0	203	203	2	1	-10921639	97.857	104	42	153	2055	32.253	2.000	0.158	0.829
ID458420	458420	80	40.056	18.408	39.047	0	204	204	2	1	-10921639	157.810	156	91	205	3314	31.088	7.600	0.119	1.082
ID458418	458418	88	41.763	15.465	19.997	0	204	204	2	1	-10921639	178.524	176	130	248	3749	32.422	4.800	0.105	1.051
ID458419	458419	89	37.500	21.392	36.530	0	204	204	2	1	-10921639	176.429	186	117	205	3705	23.231	4.800	0.123	1.668
ID458416	458416	86	37.183	26.000	13.177	0	204	204	2	1	-10921639	188.524	199	127	225	3959	30.528	2.000	0.084	0.961
ID458417	458417	85	39.282	32.901	15.862	0	204	204	2	1	-10921639	193.619	199	143	225	4066	23.293	4.800	0.104	1.566
ID458438	458438	None	41.105	10.419	34.284	0	205	205	2	1	-10921639	97.190	94	42	153	2041	30.899	2.000	0.204	1.066
ID458436	458436	88	42.950	15.765	20.415	0	205	205	2	1	-10921639	185.810	189	140	222	3902	23.786	4.800	0.117	1.640
ID458437	458437	None	35.801	33.950	25.275	0	205	205	2	1	-10921639	201.048	196	166	238	4222	21.276	6.213	0.089	1.545
ID458435	458435	86	44.866	25.943	12.858	0	205	205	2	1	-10921639	188.333	189	137	238	3955	28.047	7.600	0.108	1.306
ID458439	458439	86	37.345	26.621	13.318	0	206	206	2	1	-10921639	189.286	196	117	235	3975	33.726	6.337	0.082	0.850
ID458442	458442	None	39.601	21.232	35.855	0	206	206	2	1	-10921639	174.810	183	114	219	3671	27.097	2.000	0.098	1.154
ID458443	458443	80	37.801	18.481	38.202	0	206	206	2	1	-10921639	176.667	183	127	225	3710	29.594	4.800	0.113	1.210
ID458440	458440	88	41.237	15.861	20.598	0	206	206	2	1	-10921639	170.905	176	107	222	3589	31.122	2.000	0.095	0.952
ID458441	458441	90	37.332	32.389	28.172	0	206	206	2	1	-10921639	194.286	189	147	238	4080	21.369	4.800	0.105	1.721
ID458430	458430	90	39.653	33.030	28.648	0	207	207	2	1	-10921639	170.143	176	101	228	3573	39.039	2.000	0.088	0.708
ID458431	458431	80	44.315	18.717	38.088	0	207	207	2	1	-10921639	183.429	189	130	222	3852	24.291	4.800	0.129	1.724
ID458428	458428	86	40.329	26.271	12.929	0	207	207	2	1	-10921639	184.952	186	130	248	3884	30.510	7.600	0.082	0.921
ID458429	458429	88	48.796	15.702	20.404	0	207	207	2	1	-10921639	179.048	173	137	241	3760	29.345	6.372	0.108	1.191
ID458434	458434	80	45.515	18.788	38.592	0	208	208	2	1	-10921639	160.762	163	101	222	3376	36.079	6.078	0.124	0.981
ID458432	458432	88	38.875	15.440	20.461	0	208	208	2	1	-10921639	170.190	170	120	222	3574	27.892	4.800	0.109	1.195
ID458433	458433	90	40.500	32.724	28.536	0	208	208	2	1	-10921639	172.857	183	101	235	3630	37.894	2.000	0.106	0.876
ID458444	458444	80	36.725	17.922	38.677	0	209	209	2	1	-10921639	155.000	156	94	199	3255	31.856	6.033	0.109	0.954
ID458448	458448	80	43.277	19.223	38.611	0	210	210	2	1	-10921639	167.714	166	107	212	3522	31.722	3.200	0.121	1.144
ID458445	458445	80	40.291	17.615	38.151	0	211	211	2	1	-10921639	178.333	183	140	219	3745	20.867	4.800	0.132	1.994
ID458446	458446	91	35.515	33.612	28.156	0	212	212	2	1	-10921639	180.810	199	130	222	3797	29.369	4.800	0.104	1.161
ID458447	458447	80	37.221	19.069	38.514	0	212	212	2	1	-10921639	166.619	170	117	222	3499	28.939	7.600	0.100	1.047
ID458458	458458	80	46.520	18.957	37.759	0	213	213	2	1	-10921639	186.000	196	130	232	3906	27.713	4.800	0.126	1.503
ID458456	458456	92	38.832	26.816	13.973	0	213	213	2	1	-10921639	200.524	202	160	248	4211	25.670	4.800	0.104	1.467
ID458457	458457	91	39.210	32.818	28.606	0	213	213	2	1	-10921639	164.095	166	81	232	3446	42.400	2.000	0.088	0.624
ID458450	458450	91	42.557	32.782	28.782	0	214	214	2	1	-10921639	163.857	176	98	222	3441	39.202	2.000	0.106	0.801
ID458451	458451	80	37.806	19.661	38.361	0	214	214	2	1	-10921639	180.095	183	137	219	3782	21.002	4.800	0.110	1.699
ID458449	458449	92	46.571	25.365	13.066	0	214	214	2	1	-10921639	187.048	189	130	241	3928	29.674	4.800	0.127	1.419
ID458452	458452	None	36.232	40.004	21.079	0	215	215	2	1	-10921639	158.857	166	107	196	3336	26.095	7.600	0.106	1.167
ID458453	458453	None	41.902	16.988	34.968	0	215	215	2	1	-10921639	165.048	160	124	222	3466	26.118	2.000	0.104	1.187
ID458454	458454	None	36.445	16.716	19.821	0	217	217	2	1	-10921639	165.762	163	107	248	3481	33.273	7.600	0.067	0.621
ID458455	458455	93	40.417	17.489	37.839	0	217	217	2	1	-10921639	159.857	170	88	205	3357	35.789	6.386	0.117	0.938
ID458462	458462	93	35.979	18.325	37.968	0	218	218	2	1	-10921639	169.000	170	134	212	3549	25.084	4.800	0.123	1.477
ID458461	458461	None	37.294	32.653	28.835	0	218	218	2	1	-10921639	162.762	166	94	232	3418	39.501	2.000	0.099	0.746
ID458459	458459	None	38.362	14.473	18.175	0	219	219	2	1	-10921639	131.095	127	75	205	2753	34.621	3.200	0.139	0.925
ID458460	458460	93	49.163	17.998	37.713	0	219	219	2	1	-10921639	180.286	192	124	228	3786	29.170	4.800	0.140	1.522
ID458463	458463	93	51.875	18.232	38.026	0	220	220	2	1	-10921639	174.952	183	120	219	3674	30.064	4.800	0.140	1.430
ID458466	458466	93	39.539	19.143	38.350	0	221	221	2	1	-10921639	174.000	166	140	228	3654	22.510	7.600	0.121	1.671
ID458464	458464	94	35.120	19.768	13.660	0	221	221	2	1	-10921639	145.095	147	91	179	3047	24.493	4.800	0.109	1.168
ID458465	458465	None	42.210	19.026	18.958	0	221	221	2	1	-10921639	179.000	173	137	248	3759	26.717	2.000	0.082	1.016
ID458470	458470	None	35.327	19.323	43.705	0	222	222	2	1	-10921639	88.524	91	42	137	1859	30.559	2.000	0.173	0.856
ID458468	458468	None	38.173	32.959	16.604	0	222	222	2	1	-10921639	194.476	192	150	255	4084	29.485	2.000	0.062	0.766
ID458469	458469	93	40.221	19.109	38.270	0	222	222	2	1	-10921639	162.905	160	111	205	3421	23.601	4.800	0.111	1.376
ID458467	458467	94	35.310	19.854	14.156	0	222	222	2	1	-10921639	149.381	163	85	189	3137	32.640	4.800	0.105	0.873
ID458471	458471	93	47.160	18.048	38.268	0	223	223	2	1	-10921639	165.000	170	104	205	3465	26.646	6.271	0.147	1.592
ID458474	458474	None	37.901	18.858	18.746	0	224	224	2	1	-10921639	178.762	179	134	228	3754	25.942	3.200	0.089	1.124
ID458475	458475	93	45.898	18.120	37.727	0	224	224	2	1	-10921639	172.667	179	111	222	3626	32.713	4.800	0.132	1.228
ID458473	458473	93	44.041	17.023	36.311	0	225	225	2	1	-10921639	158.381	160	120	225	3326	30.243	2.000	0.106	1.007
ID458472	458472	93	38.974	18.439	37.733	0	226	226	2	1	-10921639	168.476	173	114	228	3538	30.413	7.600	0.118	1.173
ID458476	458476	None	35.080	33.120	23.845	0	227	227	2	1	-10921639	190.667	192	150	245	4004	23.854	2.000	0.072	1.079
ID458477	458477	95	50.356	19.733	38.787	0	228	228	2	1	-10921639	157.667	163	104	232	3311	33.553	4.800	0.150	1.223
ID458478	458478	None	39.674	31.666	16.578	0	229	229	2	1	-10921639	200.190	199	153	241	4204	27.555	2.000	0.082	1.101
ID458479	458479	95	43.303	19.880	38.496	0	229	229	2	1	-10921639	165.000	166	124	199	3465	21.161	4.800	0.135	1.854
ID458480	458480	96	39.014	17.950	38.265	0	231	231	2	1	-10921639	152.333	160	114	186	3199	22.114	4.800	0.132	1.610
ID458481	458481	96	38.497	19.018	38.416	0	232	232	2	1	-10921639	153.667	153	101	202	3227	21.657	6.287	0.112	1.434
ID458483	458483	96	40.803	19.862	38.536	0	233	233	2	1	-10921639	149.143	150	85	196	3132	32.236	4.800	0.129	1.054
ID458482	458482	132	36.673	17.358	19.273	0	234	234	2	1	-10921639	166.095	163	120	215	3488	26.638	6.178	0.106	1.194
ID458486	458486	132	41.801	17.025	17.862	0	235	235	2	1	-10921639	155.810	160	111	212	3272	29.410	6.279	0.112	1.065
ID458484	458484	None	36.091	27.993	14.166	0	235	235	2	1	-10921639	176.381	173	114	228	3704	28.647	2.000	0.081	0.919
ID458485	458485	None	43.816	33.351	15.492	0	235	235	2	1	-10921639	198.048	199	156	255	4159	29.654	4.800	0.094	1.145
ID458487	458487	None	54.478	15.681	34.749	0	237	237	2	1	-10921639	150.381	153	85	248	3158	35.241	2.000	0.141	1.053
ID458488	458488	None	36.684	32.471	16.260	0	239	239	2	1	-10921639	196.429	196	163	251	4125	20.982	7.600	0.075	1.298
ID458489	458489	None	53.460	18.584	37.405	0	241	241	2	1	-10921639	185.619	179	140	238	3898	24.752	4.800	0.159	2.056
ID458490	458490	None	35.917	27.090	13.775	0	242	242	2	1	-10921639	171.810	179	127	215	3608	25.272	6.150	0.093	1.152
ID458491	458491	None	39.227	18.846	14.729	0	242	242	2	1	-10921639	145.476	150	85	186	3055	26.336	4.800	0.127	1.243
ID458492	458492	97	35.043	20.753	37.543	0	243	243	2	1	-10921639	149.429	153	91	196	3138	29.327	4.800	0.118	1.078
ID458496	458496	None	37.716	32.646	25.850	0	244	244	2	1	-10921639	188.571	189	140	248	3960	28.677	4.800	0.078	0.955
ID458497	458497	97	35.534	18.171	37.807	0	244	244	2	1	-10921639	147.714	153	94	192	3102	26.224	4.800	0.126	1.265
ID458494	458494	97	43.217	17.708	38.056	0	245	245	2	1	-10921639	160.762	170	111	196	3376	23.356	4.800	0.154	1.834
ID458493	458493	None	37.627	16.711	20.167	0	245	245	2	1	-10921639	159.952	156	134	209	3359	20.284	4.800	0.113	1.597
ID458495	458495	97	37.384	17.612	37.206	0	246	246	2	1	-10921639	159.667	160	124	196	3353	22.180	7.600	0.111	1.433
ID458500	458500	97	47.883	17.665	37.458	0	247	247	2	1	-10921639	172.810	176	137	209	3629	24.264	7.600	0.136	1.708
ID458498	458498	None	37.378	35.325	24.423	0	248	248	2	1	-10921639	190.190	183	156	255	3994	25.173	7.600	0.076	1.063
ID458499	458499	97	45.827	17.479	37.503	0	248	248	2	1	-10921639	145.619	147	81	209	3058	36.742	4.800	0.163	1.109
ID458501	458501	97	37.740	18.159	37.670	0	249	249	2	1	-10921639	147.238	150	98	199	3092	27.221	4.800	0.130	1.247
ID458502	458502	97	48.563	17.518	37.713	0	250	250	2	1	-10921639	162.952	163	114	212	3422	29.647	4.800	0.150	1.431
ID458503	458503	None	42.221	33.079	25.054	0	251	251	2	1	-10921639	207.667	209	173	255	4361	22.920	4.800	0.095	1.578
ID458504	458504	97	37.879	17.483	37.498	0	251	251	2	1	-10921639	156.667	156	104	225	3290	28.563	6.128	0.127	1.239
ID458505	458505	97	52.213	17.012	36.930	0	252	252	2	1	-10921639	163.619	163	124	225	3436	28.008	4.800	0.163	1.639
ID458506	458506	97	51.892	16.958	38.108	0	253	253	2	1	-10921639	150.714	156	91	202	3165	29.091	4.800	0.194	1.687
ID458510	458510	97	46.912	17.271	37.938	0	254	254	2	1	-10921639	142.429	153	65	186	2991	33.333	4.800	0.160	1.177
ID458507	458507	None	37.159	41.881	21.885	0	255	255	2	1	-10921639	153.190	153	75	212	3217	33.603	4.800	0.130	1.052
ID458508	458508	98	35.005	16.560	24.864	0	255	255	2	1	-10921639	120.905	130	65	160	2539	26.273	3.200	0.129	1.049
ID458509	458509	97	61.469	17.872	38.077	0	255	255	2	1	-10921639	157.667	163	101	202	3311	30.112	4.800	0.210	1.818
ID458511	458511	98	40.463	17.102	25.212	0	256	256	2	1	-10921639	136.095	140	71	179	2858	28.360	4.800	0.154	1.278
ID458512	458512	97	49.549	17.390	38.191	0	256	256	2	1	-10921639	150.762	160	91	199	3166	32.407	4.800	0.175	1.389
ID458516	458516	97	60.498	18.056	38.615	0	257	257	2	1	-10921639	172.905	179	98	228	3631	36.033	4.800	0.205	1.631
ID458514	458514	99	36.900	33.998	15.175	0	257	257	2	1	-10921639	199.190	209	140	238	4183	30.242	4.800	0.087	1.053
ID458515	458515	None	47.256	17.689	18.727	0	257	257	2	1	-10921639	173.857	179	130	219	3651	26.902	3.200	0.126	1.447
ID458513	458513	None	36.498	20.658	13.856	0	257	257	2	1	-10921639	159.952	160	114	219	3359	24.221	6.404	0.094	1.140
ID458518	458518	None	36.161	33.719	24.272	0	258	258	2	1	-10921639	205.095	205	163	251	4307	23.296	7.600	0.072	1.190
ID458519	458519	None	41.607	35.960	27.243	0	258	258	2	1	-10921639	185.095	199	120	235	3887	30.917	7.600	0.091	0.996
ID458517	458517	99	36.811	34.100	15.538	0	258	258	2	1	-10921639	196.810	202	160	228	4133	19.851	7.600	0.084	1.530
ID458520	458520	97	79.250	18.161	37.989	0	258	258	2	1	-10921639	194.571	196	120	255	4086	37.484	4.800	0.234	1.966
ID458522	458522	100	36.831	17.028	25.083	0	259	259	2	1	-10921639	139.905	140	81	176	2938	26.959	2.000	0.126	1.159
ID458523	458523	97	70.655	17.239	38.607	0	259	259	2	1	-10921639	166.000	170	101	255	3486	48.182	4.800	0.218	1.234
ID458521	458521	101	44.865	40.021	22.223	0	259	259	2	1	-10921639	184.143	183	137	228	3867	29.869	2.000	0.100	1.124
ID458532	458532	100	39.764	16.008	25.193	0	260	260	2	1	-10921639	130.000	127	85	196	2730	31.170	2.000	0.122	0.904
ID458533	458533	97	72.813	17.826	38.276	0	260	260	2	1	-10921639	188.333	192	124	248	3955	34.092	4.800	0.216	1.962
ID458530	458530	101	36.421	41.204	21.734	0	260	260	2	1	-10921639	158.667	156	107	199	3332	25.660	3.200	0.091	1.028
ID458531	458531	None	41.499	34.006	23.989	0	260	260	2	1	-10921639	206.143	205	166	255	4329	24.951	2.000	0.084	1.274
ID458528	458528	None	41.993	20.412	13.876	0	260	260	2	1	-10921639	149.524	147	68	212	3140	39.838	2.000	0.105	0.710
ID458529	458529	99	40.060	34.300	15.575	0	260	260	2	1	-10921639	205.048	205	170	245	4306	20.638	7.600	0.096	1.742
ID458526	458526	100	44.844	15.609	25.108	0	261	261	2	1	-10921639	145.238	150	104	189	3050	24.952	2.000	0.141	1.435
ID458527	458527	97	53.819	17.926	38.164	0	261	261	2	1	-10921639	186.905	189	153	222	3925	22.590	4.800	0.174	2.456
ID458524	458524	99	38.110	33.633	14.906	0	261	261	2	1	-10921639	192.857	202	137	245	4050	29.739	4.800	0.101	1.193
ID458525	458525	101	36.752	40.360	22.252	0	261	261	2	1	-10921639	174.429	170	127	241	3663	27.518	7.600	0.067	0.795
ID458534	458534	99	36.573	33.463	13.388	0	262	262	2	1	-10921639	173.571	183	114	228	3645	33.274	4.800	0.114	1.065
ID458535	458535	None	39.951	20.862	14.445	0	262	262	2	1	-10921639	158.476	156	91	228	3328	36.857	6.379	0.091	0.719
ID458538	458538	97	51.881	18.908	38.048	0	262	262	2	1	-10921639	185.952	189	130	225	3905	26.729	4.800	0.147	1.782
ID458536	458536	None	37.624	44.205	21.873	0	262	262	2	1	-10921639	125.571	130	85	173	2637	24.778	4.800	0.142	1.260
ID458537	458537	102	49.121	33.600	23.861	0	262	262	2	1	-10921639	213.571	202	170	255	4485	30.441	2.000	0.096	1.226
ID458546	458546	102	39.397	34.505	23.937	0	263	263	2	1	-10921639	206.190	202	170	255	4330	26.918	6.378	0.076	1.085
ID458547	458547	97	55.197	17.204	38.227	0	263	263	2	1	-10921639	185.667	196	124	238	3899	34.456	4.800	0.158	1.470
ID458545	458545	99	48.069	33.099	13.751	0	263	263	2	1	-10921639	190.286	192	147	238	3996	29.525	6.282	0.120	1.384
ID458550	458550	None	35.592	16.998	19.487	0	264	264	2	1	-10921639	171.762	176	120	215	3607	23.601	4.800	0.117	1.521
ID458551	458551	102	38.211	34.634	23.938	0	264	264	2	1	-10921639	206.333	209	173	251	4333	22.234	4.800	0.087	1.479
ID458548	458548	103	39.099	26.050	12.472	0	264	264	2	1	-10921639	154.000	156	75	219	3234	42.301	2.000	0.112	0.735
ID458549	458549	99	46.741	33.501	14.534	0	264	264	2	1	-10921639	193.714	199	130	245	4068	31.796	4.800	0.124	1.345
ID458552	458552	104	51.009	15.991	24.910	0	264	264	2	1	-10921639	153.333	153	94	232	3220	37.309	4.800	0.146	1.049
ID458553	458553	97	55.497	18.748	37.731	0	264	264	2	1	-10921639	195.333	202	140	248	4102	30.874	4.800	0.138	1.536
ID458542	458542	105	36.306	41.068	22.651	0	265	265	2	1	-10921639	160.952	166	91	209	3380	29.452	7.600	0.097	0.966
ID458543	458543	104	51.111	16.661	25.223	0	265	265	2	1	-10921639	163.952	163	104	222	3443	27.585	4.800	0.149	1.545
ID458540	458540	None	35.883	20.921	14.062	0	265	265	2	1	-10921639	158.381	156	98	209	3326	33.066	2.000	0.071	0.634
ID458541	458541	99	38.345	33.702	14.673	0	265	265	2	1	-10921639	193.571	205	143	238	4065	25.767	4.800	0.106	1.443
ID458539	458539	103	55.319	25.375	12.807	0	265	265	2	1	-10921639	180.571	183	111	251	3792	38.080	2.000	0.116	0.989
ID458544	458544	97	56.109	18.888	38.542	0	265	265	2	1	-10921639	182.571	183	114	255	3834	42.142	4.800	0.145	1.098
ID458558	458558	97	60.722	17.468	37.873	0	266	266	2	1	-10921639	184.333	189	130	241	3871	34.302	4.800	0.183	1.662
ID458556	458556	105	48.985	40.725	21.995	0	266	266	2	1	-10921639	166.524	163	101	225	3497	32.790	2.000	0.120	1.088
ID458557	458557	104	53.306	16.209	25.148	0	266	266	2	1	-10921639	143.952	150	98	232	3023	35.528	2.000	0.142	1.010
ID458554	458554	103	42.550	25.392	12.271	0	266	266	2	1	-10921639	151.667	147	81	225	3185	43.781	2.000	0.095	0.601
ID458555	458555	99	58.282	33.069	14.238	0	266	266	2	1	-10921639	194.381	196	127	255	4082	36.678	2.000	0.130	1.216
ID458559	458559	103	55.840	25.967	12.678	0	267	267	2	1	-10921639	201.429	205	117	255	4230	33.070	4.800	0.135	1.447
ID458562	458562	104	46.426	16.211	25.260	0	267	267	2	1	-10921639	147.857	140	104	235	3105	32.937	2.000	0.112	0.904
ID458563	458563	97	55.247	18.499	37.933	0	267	267	2	1	-10921639	198.381	196	134	238	4166	28.020	4.800	0.156	1.909
ID458560	458560	99	41.156	33.027	14.114	0	267	267	2	1	-10921639	200.095	205	134	232	4202	26.294	4.800	0.119	1.615
ID458561	458561	105	39.517	40.327	22.076	0	267	267	2	1	-10921639	174.333	170	127	228	3661	24.334	7.600	0.083	1.102
ID458566	458566	97	44.247	18.880	37.890	0	268	268	2	1	-10921639	189.714	186	137	241	3984	23.128	7.600	0.124	1.809
ID458567	458567	106	38.376	16.369	38.636	0	268	268	2	1	-10921639	146.857	153	85	202	3084	40.532	6.376	0.105	0.686
ID458564	458564	103	50.992	26.019	12.522	0	268	268	2	1	-10921639	209.524	219	147	255	4400	32.221	4.800	0.122	1.419
ID458565	458565	99	35.931	33.111	14.667	0	268	268	2	1	-10921639	202.000	199	160	255	4242	27.081	6.350	0.089	1.222
ID458570	458570	104	35.776	16.177	24.929	0	269	269	2	1	-10921639	146.476	150	107	202	3076	28.430	2.000	0.092	0.864
ID458571	458571	106	53.061	16.629	38.480	0	269	269	2	1	-10921639	186.762	183	143	245	3922	29.923	4.800	0.153	1.653
ID458568	458568	103	57.208	25.535	12.522	0	269	269	2	1	-10921639	216.667	215	166	255	4550	29.724	4.800	0.139	1.782
ID458569	458569	105	42.815	40.664	22.506	0	269	269	2	1	-10921639	170.714	170	111	241	3585	34.346	2.000	0.095	0.862
ID458582	458582	104	43.807	16.331	25.034	0	270	270	2	1	-10921639	153.714	153	111	205	3228	29.853	3.200	0.119	1.098
ID458583	458583	107	36.663	34.403	25.068	0	270	270	2	1	-10921639	206.048	212	163	248	4327	22.252	2.000	0.083	1.414
ID458580	458580	None	36.808	17.770	19.666	0	270	270	2	1	-10921639	176.952	179	140	225	3716	24.088	2.000	0.090	1.214
ID458581	458581	105	46.074	40.366	22.362	0	270	270	2	1	-10921639	183.048	176	140	245	3844	26.540	7.600	0.110	1.368
ID458578	458578	103	56.312	25.846	12.829	0	270	270	2	1	-10921639	211.905	212	150	255	4450	32.162	2.000	0.119	1.404
ID458579	458579	None	37.539	33.412	14.866	0	270	270	2	1	-10921639	197.000	199	153	232	4137	21.012	4.800	0.088	1.519
ID458584	458584	106	59.227	17.056	38.273	0	270	270	2	1	-10921639	190.714	199	130	248	4005	30.356	4.800	0.160	1.730
ID458574	458574	107	35.093	33.537	25.273	0	271	271	2	1	-10921639	194.619	192	160	235	4087	22.211	6.298	0.076	1.242
ID458575	458575	104	39.900	16.727	25.721	0	271	271	2	1	-10921639	148.667	150	94	189	3122	30.026	2.000	0.122	1.074
ID458572	458572	103	47.222	26.261	12.904	0	271	271	2	1	-10921639	202.857	192	150	255	4260	32.279	4.800	0.111	1.257
ID458573	458573	105	35.237	41.303	21.564	0	271	271	2	1	-10921639	155.238	150	104	202	3260	26.222	2.000	0.091	0.986
ID458576	458576	None	46.609	21.492	31.668	0	271	271	2	1	-10921639	180.333	173	127	255	3787	36.154	2.000	0.094	0.856
ID458577	458577	106	56.258	16.529	38.618	0	271	271	2	1	-10921639	180.857	189	104	232	3798	42.621	4.800	0.146	1.081
ID458590	458590	106	50.141	16.716	38.009	0	272	272	2	1	-10921639	187.905	196	143	238	3946	29.161	6.321	0.148	1.664
ID458588	458588	104	35.076	15.877	25.215	0	272	272	2	1	-10921639	132.905	137	91	186	2791	25.542	2.000	0.102	0.960
ID458589	458589	107	39.550	33.934	25.189	0	272	272	2	1	-10921639	194.762	192	150	235	4090	25.554	2.000	0.091	1.272
ID458586	458586	103	56.725	25.837	12.821	0	272	272	2	1	-10921639	203.381	202	153	255	4271	30.510	4.800	0.136	1.600
ID458587	458587	None	36.498	34.006	13.484	0	272	272	2	1	-10921639	153.905	153	107	205	3232	28.087	4.800	0.109	1.077
ID458585	458585	None	37.558	21.704	8.951	0	272	272	2	1	-10921639	103.952	104	42	166	2183	32.683	2.000	0.111	0.638
ID458596	458596	108	47.314	19.464	37.784	0	273	273	2	1	-10921639	205.524	205	147	255	4316	26.057	4.800	0.132	1.844
ID458597	458597	106	53.596	16.448	38.805	0	273	273	2	1	-10921639	165.190	160	101	232	3469	45.350	2.000	0.139	0.889
ID458594	458594	109	41.447	21.857	31.026	0	273	273	2	1	-10921639	177.429	166	134	251	3726	29.951	2.000	0.071	0.781
ID458595	458595	110	38.735	10.390	34.456	0	273	273	2	1	-10921639	57.619	52	13	137	1210	36.323	2.000	0.232	0.598
ID458592	458592	104	45.974	16.163	25.427	0	273	273	2	1	-10921639	133.381	134	75	212	2801	33.551	2.000	0.131	0.919
ID458593	458593	107	45.107	32.596	25.224	0	273	273	2	1	-10921639	196.714	189	134	255	4131	30.107	3.200	0.088	1.058
ID458591	458591	103	60.779	25.777	12.602	0	273	273	2	1	-10921639	217.952	215	150	255	4577	31.338	4.800	0.142	1.728
ID458612	458612	106	51.337	16.841	38.241	0	274	274	2	1	-10921639	189.714	199	124	241	3984	31.743	7.600	0.141	1.476
ID458613	458613	108	39.545	20.566	39.952	0	274	274	2	1	-10921639	153.619	143	101	225	3226	37.305	2.000	0.096	0.722
ID458610	458610	109	44.925	21.989	31.234	0	274	274	2	1	-10921639	186.190	176	150	248	3910	26.821	2.000	0.088	1.124
ID458611	458611	110	41.361	10.085	34.467	0	274	274	2	1	-10921639	70.143	65	22	130	1473	31.137	2.000	0.248	0.894
ID458608	458608	111	45.962	37.848	22.609	0	274	274	2	1	-10921639	191.810	202	127	235	4028	27.509	4.800	0.137	1.678
ID458609	458609	104	37.528	17.305	25.496	0	274	274	2	1	-10921639	145.000	147	94	199	3045	32.447	2.000	0.099	0.805
ID458606	458606	None	36.915	21.889	9.316	0	274	274	2	1	-10921639	112.619	107	45	205	2365	41.431	2.000	0.073	0.372
ID458607	458607	103	60.192	25.934	12.876	0	274	274	2	1	-10921639	222.095	225	153	255	4664	33.387	4.800	0.134	1.577
ID458628	458628	108	44.487	20.093	39.035	0	275	275	2	1	-10921639	175.429	186	107	255	3684	35.497	6.324	0.101	0.905
ID458626	458626	109	46.296	21.734	31.751	0	275	275	2	1	-10921639	183.429	176	150	255	3852	26.812	4.800	0.102	1.265
ID458627	458627	106	46.293	16.357	38.637	0	275	275	2	1	-10921639	155.429	153	85	222	3264	44.185	4.800	0.130	0.808
ID458624	458624	104	37.899	16.688	25.596	0	275	275	2	1	-10921639	135.000	134	78	186	2835	30.516	2.000	0.117	0.926
ID458625	458625	None	42.754	32.160	26.277	0	275	275	2	1	-10921639	193.143	192	147	235	4056	23.720	2.000	0.092	1.378
ID458622	458622	103	67.131	25.986	12.849	0	275	275	2	1	-10921639	214.381	215	150	255	4502	34.600	2.000	0.156	1.669
ID458623	458623	111	43.652	39.189	22.787	0	275	275	2	1	-10921639	167.714	166	117	222	3522	29.016	4.800	0.122	1.257
ID458598	458598	103	58.634	26.118	12.871	0	276	276	2	1	-10921639	217.905	228	147	255	4576	34.890	4.800	0.137	1.509
ID458599	458599	111	38.925	39.491	22.347	0	276	276	2	1	-10921639	162.095	170	120	202	3404	24.666	6.371	0.113	1.335
ID458604	458604	106	64.283	16.314	38.084	0	276	276	2	1	-10921639	180.952	173	104	255	3800	47.772	2.000	0.165	1.072
ID458605	458605	108	41.607	20.520	39.341	0	276	276	2	1	-10921639	179.095	173	124	255	3761	36.776	4.800	0.113	0.987
ID458602	458602	109	41.472	21.685	31.891	0	276	276	2	1	-10921639	188.667	192	127	255	3962	32.091	6.403	0.065	0.722
ID458603	458603	110	39.780	10.620	34.054	0	276	276	2	1	-10921639	87.905	78	49	166	1846	30.560	2.000	0.171	0.841
ID458600	458600	None	39.372	46.323	21.549	0	276	276	2	1	-10921639	106.905	111	45	150	2245	30.438	2.000	0.155	0.941
ID458601	458601	104	45.252	16.350	25.609	0	276	276	2	1	-10921639	135.095	140	75	199	2837	40.393	2.000	0.130	0.770
ID458614	458614	103	53.313	25.714	12.674	0	277	277	2	1	-10921639	208.476	209	147	255	4378	35.348	4.800	0.117	1.233
ID458615	458615	None	39.602	33.919	14.599	0	277	277	2	1	-10921639	181.810	186	120	228	3818	30.098	7.600	0.084	0.940
ID458620	458620	110	50.708	10.214	34.176	0	277	277	2	1	-10921639	93.095	88	39	166	1955	35.857	2.000	0.245	1.022
ID458621	458621	106	62.130	17.565	37.559	0	277	277	2	1	-10921639	220.333	225	150	255	4627	35.971	7.600	0.168	1.760
ID458618	458618	104	35.047	16.142	25.700	0	277	277	2	1	-10921639	131.286	134	88	189	2757	29.537	2.000	0.111	0.889
ID458619	458619	109	41.075	22.001	32.022	0	277	277	2	1	-10921639	181.286	179	140	248	3807	28.352	2.000	0.077	0.914
ID458616	458616	None	43.129	18.712	19.190	0	277	277	2	1	-10921639	187.429	183	150	255	3936	28.838	2.000	0.078	0.942
ID458617	458617	111	41.390	40.264	22.361	0	277	277	2	1	-10921639	157.476	156	120	189	3307	21.170	4.800	0.131	1.726
ID458630	458630	111	39.132	40.859	21.612	0	278	278	2	1	-10921639	143.190	143	111	192	3007	20.714	4.800	0.134	1.637
ID458631	458631	104	40.061	16.495	25.296	0	278	278	2	1	-10921639	139.905	130	88	215	2938	34.092	2.000	0.116	0.851
ID458629	458629	103	38.415	25.534	12.975	0	278	278	2	1	-10921639	201.000	196	160	251	4221	24.928	4.800	0.095	1.402
ID458632	458632	106	53.528	17.915	37.187	0	278	278	2	1	-10921639	198.286	202	137	255	4164	31.307	7.600	0.144	1.594
ID458636	458636	111	41.491	40.604	21.982	0	279	279	2	1	-10921639	146.000	143	104	215	3066	26.516	6.266	0.125	1.226
ID458637	458637	106	55.801	17.245	37.205	0	279	279	2	1	-10921639	187.333	192	114	251	3934	36.803	4.800	0.149	1.322
ID458634	458634	112	40.981	33.693	14.867	0	279	279	2	1	-10921639	184.667	186	134	241	3878	31.002	7.600	0.097	1.049
ID458635	458635	None	38.156	21.388	19.377	0	279	279	2	1	-10921639	198.000	192	156	245	4158	25.407	3.200	0.081	1.166
ID458633	458633	103	48.760	25.216	12.836	0	279	279	2	1	-10921639	190.667	199	114	235	4004	34.012	2.000	0.114	1.146
ID458644	458644	106	64.994	16.423	37.008	0	280	280	2	1	-10921639	185.286	179	88	251	3891	51.446	2.000	0.162	1.002
ID458645	458645	113	39.966	20.219	38.721	0	280	280	2	1	-10921639	166.905	166	111	228	3505	39.032	2.000	0.078	0.616
ID458642	458642	104	46.754	16.735	25.450	0	280	280	2	1	-10921639	152.048	153	101	209	3193	31.303	2.000	0.136	1.162
ID458643	458643	None	44.661	10.295	34.055	0	280	280	2	1	-10921639	84.476	75	35	163	1774	34.333	2.000	0.191	0.790
ID458640	458640	111	62.558	41.376	21.410	0	280	280	2	1	-10921639	163.476	153	114	255	3433	39.708	2.000	0.155	1.106
ID458641	458641	114	41.885	45.890	22.062	0	280	280	2	1	-10921639	105.048	114	49	173	2206	34.375	2.000	0.136	0.730
ID458638	458638	103	38.751	25.242	13.105	0	280	280	2	1	-10921639	183.333	192	114	235	3850	37.287	2.000	0.089	0.806
ID458639	458639	112	38.163	33.574	14.924	0	280	280	2	1	-10921639	189.810	199	127	238	3986	33.188	7.600	0.088	0.927
ID458658	458658	106	62.897	16.277	36.661	0	281	281	2	1	-10921639	182.524	176	91	255	3833	50.528	2.000	0.141	0.891
ID458659	458659	113	37.384	20.251	39.819	0	281	281	2	1	-10921639	146.000	140	94	222	3066	35.138	2.000	0.086	0.659
ID458656	458656	104	61.888	16.608	25.340	0	281	281	2	1	-10921639	160.810	147	114	238	3377	34.014	4.800	0.175	1.408
ID458657	458657	115	37.956	21.970	31.982	0	281	281	2	1	-10921639	190.571	179	156	255	4002	28.574	7.600	0.056	0.709
ID458654	458654	111	43.062	42.424	21.495	0	281	281	2	1	-10921639	148.952	147	94	189	3128	28.544	2.000	0.121	1.125
ID458655	458655	114	39.321	45.888	22.262	0	281	281	2	1	-10921639	108.571	104	52	160	2280	33.448	2.000	0.150	0.847
ID458653	458653	103	52.017	25.627	13.132	0	281	281	2	1	-10921639	205.286	202	137	255	4311	34.412	2.000	0.111	1.196
ID458646	458646	103	47.113	25.969	12.464	0	282	282	2	1	-10921639	182.571	192	120	251	3834	39.724	2.000	0.106	0.883
ID458647	458647	112	42.837	33.687	14.863	0	282	282	2	1	-10921639	195.048	199	134	255	4096	32.125	7.600	0.089	0.990
ID458652	458652	106	57.239	15.944	37.215	0	282	282	2	1	-10921639	173.381	176	101	255	3641	33.254	4.800	0.150	1.363
ID458650	458650	104	49.736	16.404	25.429	0	282	282	2	1	-10921639	133.857	127	71	192	2811	36.542	2.000	0.160	1.010
ID458651	458651	115	43.852	21.911	31.900	0	282	282	2	1	-10921639	187.095	186	150	255	3929	30.489	2.000	0.076	0.865
ID458648	458648	116	48.453	21.106	18.825	0	282	282	2	1	-10921639	203.714	199	140	255	4278	30.042	2.000	0.096	1.184
ID458649	458649	111	43.084	41.288	21.405	0	282	282	2	1	-10921639	152.381	153	104	215	3200	29.176	6.292	0.116	1.090
ID458674	458674	117	40.024	10.235	34.325	0	283	283	2	1	-10921639	76.619	75	32	140	1609	31.446	2.000	0.214	0.860
ID458675	458675	106	56.046	16.140	37.648	0	283	283	2	1	-10921639	157.571	173	85	222	3309	43.670	2.000	0.150	0.939
ID458672	458672	104	50.644	16.523	25.466	0	283	283	2	1	-10921639	143.190	134	101	215	3007	32.020	2.000	0.149	1.157
ID458673	458673	115	42.464	21.689	32.141	0	283	283	2	1	-10921639	182.667	179	134	255	3836	32.110	7.600	0.074	0.788
ID458670	458670	116	44.584	21.451	18.955	0	283	283	2	1	-10921639	191.143	189	130	255	4014	34.757	2.000	0.076	0.773
ID458671	458671	111	54.293	41.685	21.669	0	283	283	2	1	-10921639	156.143	147	107	212	3279	33.711	2.000	0.158	1.267
ID458668	458668	103	42.119	25.867	13.373	0	283	283	2	1	-10921639	188.333	189	127	232	3955	30.970	4.800	0.106	1.165
ID458669	458669	112	47.988	33.616	13.898	0	283	283	2	1	-10921639	200.190	202	137	255	4204	33.905	4.800	0.118	1.244
ID458678	458678	116	51.982	20.634	18.026	0	284	284	2	1	-10921639	225.667	219	163	255	4739	26.150	6.386	0.117	1.812
ID458679	458679	111	48.685	41.660	21.941	0	284	284	2	1	-10921639	158.143	153	104	225	3321	32.407	2.000	0.134	1.156
ID458676	458676	103	45.358	26.048	13.574	0	284	284	2	1	-10921639	203.190	192	166	255	4267	27.587	2.000	0.087	1.185
ID458677	458677	112	55.335	33.482	14.477	0	284	284	2	1	-10921639	219.571	225	160	255	4611	30.595	4.800	0.130	1.650
ID458684	458684	106	59.677	15.752	37.389	0	284	284	2	1	-10921639	182.476	183	114	248	3832	38.827	2.000	0.147	1.202
ID458682	458682	115	46.835	21.659	31.605	0	284	284	2	1	-10921639	185.762	179	130	255	3901	36.325	2.000	0.070	0.670
ID458683	458683	117	45.398	10.287	34.178	0	284	284	2	1	-10921639	86.619	81	45	166	1819	34.712	2.000	0.214	0.881
ID458680	458680	None	41.911	46.030	21.933	0	284	284	2	1	-10921639	109.810	107	58	186	2306	33.643	2.000	0.131	0.755
ID458681	458681	104	56.434	16.275	25.598	0	284	284	2	1	-10921639	127.905	134	62	215	2686	45.844	2.000	0.166	0.796
ID458706	458706	117	40.473	10.089	34.261	0	285	285	2	1	-10921639	88.000	85	39	156	1848	33.032	2.000	0.167	0.762
ID458707	458707	106	57.461	16.266	38.415	0	285	285	2	1	-10921639	193.524	209	98	255	4064	42.695	4.800	0.159	1.244
ID458704	458704	104	53.769	16.344	25.207	0	285	285	2	1	-10921639	137.286	140	71	222	2883	40.091	2.000	0.157	0.928
ID458705	458705	115	45.295	21.599	31.490	0	285	285	2	1	-10921639	200.571	192	150	255	4212	33.628	2.000	0.081	0.896
ID458702	458702	116	55.627	19.761	17.660	0	285	285	2	1	-10921639	213.429	212	166	255	4482	30.026	4.800	0.121	1.530
ID458703	458703	111	51.223	41.639	22.287	0	285	285	2	1	-10921639	164.905	156	114	248	3463	35.348	2.000	0.141	1.150
ID458701	458701	112	58.753	33.178	14.093	0	285	285	2	1	-10921639	213.095	222	160	255	4475	31.744	4.800	0.137	1.613
ID458686	458686	116	49.545	20.988	17.836	0	286	286	2	1	-10921639	206.143	205	143	255	4329	30.455	6.367	0.096	1.188
ID458687	458687	111	50.891	42.412	22.125	0	286	286	2	1	-10921639	166.810	166	107	255	3503	32.165	3.200	0.142	1.292
ID458685	458685	112	51.646	33.521	14.250	0	286	286	2	1	-10921639	195.905	205	140	255	4114	38.617	4.800	0.124	1.122
ID458690	458690	106	50.732	16.866	39.026	0	286	286	2	1	-10921639	169.810	179	98	219	3566	37.489	2.000	0.139	1.107
ID458688	458688	104	65.719	16.170	25.198	0	286	286	2	1	-10921639	142.286	137	68	235	2988	43.555	2.000	0.195	1.067
ID458689	458689	115	38.938	21.633	31.505	0	286	286	2	1	-10921639	186.762	176	163	255	3922	27.504	7.600	0.071	0.899
ID458662	458662	116	56.647	20.323	18.115	0	287	287	2	1	-10921639	212.238	205	150	255	4457	40.759	3.200	0.119	1.106
ID458663	458663	111	60.329	43.679	21.871	0	287	287	2	1	-10921639	169.000	170	117	255	3549	40.483	2.000	0.161	1.155
ID458660	458660	119	51.271	25.752	12.789	0	287	287	2	1	-10921639	190.952	199	137	245	4010	31.690	4.800	0.138	1.461
ID458661	458661	112	58.125	33.505	14.302	0	287	287	2	1	-10921639	193.571	192	130	255	4065	41.431	2.000	0.141	1.156
ID458666	458666	117	37.853	10.278	34.466	0	287	287	2	1	-10921639	88.190	91	45	153	1852	31.086	3.200	0.199	0.940
ID458667	458667	120	39.949	16.075	35.222	0	287	287	2	1	-10921639	173.905	173	130	228	3652	26.694	6.337	0.108	1.269
ID458664	458664	104	55.845	16.374	25.238	0	287	287	2	1	-10921639	137.810	137	75	209	2894	39.182	2.000	0.177	1.059
ID458665	458665	115	42.048	21.896	31.469	0	287	287	2	1	-10921639	177.667	166	140	255	3731	31.737	2.000	0.076	0.788
ID458694	458694	116	41.300	21.000	19.000	0	288	288	2	1	-10921639	230.714	245	163	255	4845	30.057	4.800	0.094	1.320
ID458695	458695	111	49.547	43.682	21.334	0	288	288	2	1	-10921639	174.571	176	98	238	3666	38.339	6.331	0.135	1.082
ID458692	458692	112	51.095	33.180	14.465	0	288	288	2	1	-10921639	215.381	225	143	255	4523	32.721	4.800	0.131	1.523
ID458693	458693	118	41.287	19.000	18.000	0	288	288	2	1	-10921639	205.333	199	150	255	4312	35.166	4.800	0.099	1.048
ID458691	458691	119	43.770	25.792	12.579	0	288	288	2	1	-10921639	191.000	199	147	228	4011	26.773	4.800	0.109	1.402
ID458700	458700	106	47.942	17.409	38.885	0	288	288	2	1	-10921639	159.571	170	65	222	3351	47.263	2.000	0.122	0.736
ID458698	458698	117	38.228	9.825	34.625	0	288	288	2	1	-10921639	96.048	94	55	147	2017	24.760	2.000	0.182	1.197
ID458699	458699	120	37.674	15.205	35.682	0	288	288	2	1	-10921639	162.286	176	98	205	3408	33.739	7.600	0.104	0.903
ID458696	458696	104	50.378	16.661	25.368	0	288	288	2	1	-10921639	157.381	163	117	196	3305	25.041	4.800	0.169	1.819
ID458697	458697	115	48.955	21.577	31.306	0	288	288	2	1	-10921639	195.952	186	156	255	4115	34.049	2.000	0.094	0.988
ID458710	458710	118	54.860	19.669	17.812	0	289	289	2	1	-10921639	227.333	235	173	255	4774	28.645	4.800	0.133	1.867
ID458711	458711	111	46.786	41.988	21.674	0	289	289	2	1	-10921639	193.810	192	134	255	4070	36.389	4.800	0.128	1.210
ID458708	458708	119	51.923	26.107	13.200	0	289	289	2	1	-10921639	196.095	199	137	255	4118	37.884	3.200	0.116	1.074
ID458709	458709	112	53.860	33.288	14.140	0	289	289	2	1	-10921639	215.333	215	163	255	4522	28.235	4.800	0.134	1.797
ID458716	458716	106	53.951	18.759	39.102	0	289	289	2	1	-10921639	175.857	176	104	241	3693	38.334	2.000	0.138	1.115
ID458714	458714	117	41.005	10.037	34.223	0	289	289	2	1	-10921639	99.810	94	55	156	2096	26.677	2.000	0.186	1.172
ID458715	458715	120	45.242	15.929	35.378	0	289	289	2	1	-10921639	180.667	183	111	238	3794	34.804	2.000	0.110	1.030
ID458712	458712	104	64.465	16.968	25.603	0	289	289	2	1	-10921639	159.000	160	78	251	3339	46.194	2.000	0.154	0.918
ID458713	458713	115	42.281	21.727	31.472	0	289	289	2	1	-10921639	200.667	192	147	255	4214	31.694	7.600	0.071	0.840
ID458724	458724	106	52.224	17.189	38.912	0	290	290	2	1	-10921639	164.571	170	91	225	3456	41.382	2.000	0.134	0.941
ID458722	458722	115	48.438	22.007	31.512	0	290	290	2	1	-10921639	190.857	189	140	255	4008	31.715	2.000	0.099	1.087
ID458723	458723	117	38.310	10.034	34.280	0	290	290	2	1	-10921639	93.286	98	45	134	1959	27.154	2.000	0.191	1.103
ID458720	458720	111	56.580	43.423	21.846	0	290	290	2	1	-10921639	175.571	173	120	228	3687	30.670	2.000	0.152	1.508
ID458721	458721	104	45.854	16.506	25.568	0	290	290	2	1	-10921639	137.143	134	91	189	2880	30.829	2.000	0.146	1.136
ID458718	458718	112	56.670	33.496	13.774	0	290	290	2	1	-10921639	205.524	205	130	255	4316	32.141	2.000	0.126	1.433
ID458719	458719	118	50.581	21.436	18.421	0	290	290	2	1	-10921639	218.000	222	160	255	4578	31.405	6.307	0.117	1.459
ID458717	458717	119	41.317	25.680	12.824	0	290	290	2	1	-10921639	179.571	183	140	225	3771	24.748	2.000	0.099	1.302
ID458726	458726	112	59.934	33.945	14.011	0	291	291	2	1	-10921639	195.381	192	107	255	4103	39.692	2.000	0.112	0.988
ID458727	458727	118	51.410	20.575	18.212	0	291	291	2	1	-10921639	228.190	235	176	255	4792	25.791	4.800	0.119	1.888
ID458725	458725	119	40.159	26.635	12.801	0	291	291	2	1	-10921639	184.857	183	140	255	3882	26.865	2.000	0.075	0.957
ID458734	458734	106	43.749	17.581	38.936	0	291	291	2	1	-10921639	172.905	179	101	232	3631	36.606	2.000	0.110	0.939
ID458732	458732	117	47.277	10.640	34.333	0	291	291	2	1	-10921639	113.095	120	62	186	2375	31.889	2.000	0.170	1.028
ID458733	458733	122	35.068	17.726	34.847	0	291	291	2	1	-10921639	189.714	189	143	238	3984	26.220	6.287	0.067	0.908
ID458730	458730	104	53.542	16.525	25.528	0	291	291	2	1	-10921639	156.333	150	94	238	3283	35.846	3.200	0.154	1.166
ID458731	458731	115	51.327	21.983	31.754	0	291	291	2	1	-10921639	189.429	183	150	255	3978	32.861	2.000	0.098	1.031
ID458728	458728	None	43.431	41.105	21.291	0	291	291	2	1	-10921639	192.905	192	156	255	4051	27.577	6.250	0.100	1.271
ID458729	458729	111	51.426	43.745	21.783	0	291	291	2	1	-10921639	166.905	160	114	255	3505	38.423	2.000	0.119	0.922
ID458742	458742	121	38.262	15.368	35.929	0	292	292	2	1	-10921639	180.762	179	124	241	3796	37.966	7.600	0.078	0.686
ID458743	458743	106	44.350	17.626	39.408	0	292	292	2	1	-10921639	183.810	196	98	238	3860	37.314	2.000	0.101	0.900
ID458740	458740	115	37.787	22.051	31.500	0	292	292	2	1	-10921639	201.238	202	163	255	4226	24.093	7.600	0.071	1.101
ID458741	458741	122	45.804	18.990	34.341	0	292	292	2	1	-10921639	213.381	212	166	255	4481	29.556	2.000	0.091	1.209
ID458738	458738	111	46.172	43.507	21.824	0	292	292	2	1	-10921639	175.857	170	130	235	3693	33.494	6.315	0.117	1.099
ID458739	458739	104	47.217	16.757	25.720	0	292	292	2	1	-10921639	152.000	153	85	199	3192	33.882	2.000	0.125	0.998
ID458736	458736	112	50.653	33.702	14.901	0	292	292	2	1	-10921639	211.905	219	143	255	4450	33.944	2.000	0.104	1.172
ID458737	458737	118	54.138	19.693	18.041	0	292	292	2	1	-10921639	220.524	225	160	255	4631	30.551	2.000	0.110	1.426
ID458735	458735	119	47.222	25.899	12.964	0	292	292	2	1	-10921639	202.143	196	147	255	4245	32.665	2.000	0.097	1.098
ID458744	458744	123	43.006	18.355	39.553	0	292	292	2	1	-10921639	163.095	192	62	238	3425	54.537	4.800	0.101	0.550
ID458754	458754	123	35.538	20.563	39.629	0	293	293	2	1	-10921639	138.095	120	85	202	2900	39.342	2.000	0.102	0.652
ID458753	458753	106	45.444	17.280	39.354	0	293	293	2	1	-10921639	165.000	176	101	251	3465	38.105	6.395	0.099	0.777
ID458752	458752	122	39.070	19.808	34.664	0	293	293	2	1	-10921639	183.714	192	120	255	3858	33.296	2.000	0.063	0.655
ID458750	458750	None	41.237	9.902	34.250	0	293	293	2	1	-10921639	97.571	98	52	143	2049	27.398	2.000	0.192	1.148
ID458751	458751	121	54.699	14.833	35.497	0	293	293	2	1	-10921639	171.095	170	98	255	3593	41.951	2.000	0.115	0.839
ID458748	458748	104	48.865	16.890	25.880	0	293	293	2	1	-10921639	147.524	153	81	196	3098	31.610	2.000	0.150	1.214
ID458749	458749	115	38.708	21.982	31.691	0	293	293	2	1	-10921639	178.667	173	134	255	3752	30.936	7.600	0.065	0.700
ID458746	458746	118	53.783	19.809	18.028	0	293	293	2	1	-10921639	204.905	205	137	255	4303	34.683	2.000	0.104	1.113
ID458747	458747	111	49.830	43.524	22.204	0	293	293	2	1	-10921639	171.905	166	104	255	3610	41.092	6.304	0.114	0.860
ID458745	458745	112	56.251	33.656	14.473	0	293	293	2	1	-10921639	206.238	219	134	255	4331	43.463	6.286	0.124	1.045
ID458759	458759	104	40.003	16.896	25.762	0	294	294	2	1	-10921639	152.000	163	94	199	3192	27.702	2.000	0.113	1.116
ID458758	458758	111	51.986	43.919	22.323	0	294	294	2	1	-10921639	188.190	173	124	255	3952	36.062	6.370	0.108	1.016
ID458757	458757	None	37.139	22.528	20.353	0	294	294	2	1	-10921639	219.667	219	170	255	4613	24.268	4.800	0.078	1.302
ID458756	458756	118	46.927	19.592	17.862	0	294	294	2	1	-10921639	212.429	215	147	255	4461	31.731	3.200	0.091	1.116
ID458755	458755	112	45.962	33.549	13.896	0	294	294	2	1	-10921639	207.381	209	160	255	4355	33.572	6.291	0.107	1.194
ID458764	458764	123	51.287	20.931	39.231	0	294	294	2	1	-10921639	175.476	189	107	241	3685	37.203	2.000	0.112	0.949
ID458763	458763	106	45.434	17.415	39.372	0	294	294	2	1	-10921639	176.286	189	94	241	3702	40.273	2.000	0.088	0.704
ID458762	458762	121	37.432	14.728	35.982	0	294	294	2	1	-10921639	182.286	196	104	228	3828	33.423	7.600	0.092	0.921
ID458761	458761	122	44.044	18.812	34.174	0	294	294	2	1	-10921639	215.571	215	166	255	4527	27.484	4.800	0.091	1.303
ID458760	458760	115	38.248	21.980	31.833	0	294	294	2	1	-10921639	198.762	199	156	255	4174	26.113	7.600	0.073	1.040
ID458775	458775	124	42.322	26.159	12.706	0	295	295	2	1	-10921639	190.476	189	130	235	4000	28.370	2.000	0.104	1.265
ID458784	458784	123	40.076	20.198	39.632	0	295	295	2	1	-10921639	169.619	163	107	255	3562	39.277	4.800	0.113	0.879
ID458783	458783	106	47.670	17.444	39.210	0	295	295	2	1	-10921639	178.429	183	107	255	3747	36.887	2.000	0.091	0.805
ID458782	458782	121	51.425	14.845	35.101	0	295	295	2	1	-10921639	189.524	186	114	255	3980	38.412	2.000	0.120	1.058
ID458781	458781	115	39.662	21.923	31.429	0	295	295	2	1	-10921639	194.333	189	156	255	4081	28.068	7.600	0.077	0.993
ID458780	458780	104	53.330	17.379	25.716	0	295	295	2	1	-10921639	169.905	173	111	228	3568	36.472	2.000	0.159	1.279
ID458779	458779	111	55.971	43.615	21.813	0	295	295	2	1	-10921639	187.667	186	124	255	3941	40.380	6.307	0.122	1.013
ID458778	458778	125	37.422	39.499	21.339	0	295	295	2	1	-10921639	209.905	205	156	255	4408	31.951	4.800	0.076	0.924
ID458777	458777	118	36.785	20.259	18.177	0	295	295	2	1	-10921639	205.905	212	160	245	4324	27.817	4.800	0.091	1.237
ID458776	458776	112	41.362	34.135	14.032	0	295	295	2	1	-10921639	192.143	192	130	255	4035	31.337	6.312	0.087	0.985
ID458774	458774	106	40.319	17.544	39.106	0	296	296	2	1	-10921639	168.905	173	104	222	3547	31.354	2.000	0.100	0.976
ID458773	458773	121	54.177	14.931	35.096	0	296	296	2	1	-10921639	161.286	156	91	255	3387	39.046	2.000	0.109	0.811
ID458772	458772	None	35.297	19.833	34.492	0	296	296	2	1	-10921639	189.762	192	143	235	3985	25.068	4.800	0.083	1.157
ID458771	458771	115	36.455	21.831	31.567	0	296	296	2	1	-10921639	179.762	186	117	241	3775	31.804	2.000	0.064	0.682
ID458770	458770	104	60.223	17.078	25.703	0	296	296	2	1	-10921639	163.333	166	81	235	3430	39.021	3.200	0.183	1.293
ID458769	458769	111	65.706	43.592	21.779	0	296	296	2	1	-10921639	188.190	186	104	255	3952	41.321	2.000	0.154	1.213
ID458768	458768	125	35.171	37.834	20.997	0	296	296	2	1	-10921639	197.476	199	156	255	4147	25.662	6.321	0.062	0.899
ID458767	458767	118	44.864	19.344	18.065	0	296	296	2	1	-10921639	185.238	179	143	238	3890	29.727	4.800	0.114	1.274
ID458766	458766	112	43.579	33.924	14.023	0	296	296	2	1	-10921639	182.524	186	134	241	3833	28.700	2.000	0.097	1.126
ID458765	458765	124	41.763	26.109	12.445	0	296	296	2	1	-10921639	164.619	163	114	225	3457	35.901	3.200	0.102	0.850
ID458791	458791	104	65.381	17.068	25.916	0	297	297	2	1	-10921639	168.619	170	88	238	3541	40.112	2.000	0.180	1.283
ID458790	458790	126	45.695	29.120	23.551	0	297	297	2	1	-10921639	215.667	222	160	255	4529	31.554	2.000	0.086	1.088
ID458789	458789	111	55.184	43.595	21.899	0	297	297	2	1	-10921639	180.143	183	127	251	3783	35.072	4.800	0.136	1.229
ID458788	458788	125	38.703	37.825	20.808	0	297	297	2	1	-10921639	203.476	205	163	245	4273	24.999	6.308	0.088	1.320
ID458787	458787	118	40.966	18.806	18.251	0	297	297	2	1	-10921639	182.619	189	130	255	3835	31.600	2.000	0.086	0.920
ID458786	458786	112	39.996	33.847	13.891	0	297	297	2	1	-10921639	179.429	186	117	235	3768	29.664	2.000	0.096	1.060
ID458785	458785	124	46.666	25.997	12.455	0	297	297	2	1	-10921639	177.762	179	107	245	3733	41.445	2.000	0.116	0.894
ID458794	458794	None	35.773	21.581	39.586	0	297	297	2	1	-10921639	126.190	120	55	199	2650	41.288	2.000	0.100	0.558
ID458793	458793	106	35.738	17.289	39.419	0	297	297	2	1	-10921639	157.095	163	101	202	3299	28.557	2.000	0.093	0.939
ID458792	458792	121	67.796	15.113	35.070	0	297	297	2	1	-10921639	176.714	166	101	255	3711	42.965	2.000	0.157	1.119
ID458820	458820	106	54.361	18.296	39.201	0	298	298	2	1	-10921639	172.333	179	94	248	3619	43.472	2.000	0.115	0.815
ID458819	458819	121	60.662	15.368	34.778	0	298	298	2	1	-10921639	179.143	166	94	255	3762	50.612	2.000	0.131	0.817
ID458818	458818	127	56.647	15.946	34.494	0	298	298	2	1	-10921639	193.524	199	94	255	4064	51.449	4.800	0.144	0.946
ID458817	458817	115	45.570	21.914	31.030	0	298	298	2	1	-10921639	183.857	176	140	255	3861	33.105	2.000	0.070	0.725
ID458816	458816	104	47.797	17.164	25.947	0	298	298	2	1	-10921639	149.857	156	75	205	3147	35.120	2.000	0.140	1.049
ID458815	458815	126	39.053	29.134	22.973	0	298	298	2	1	-10921639	227.238	235	166	255	4772	28.137	3.200	0.070	1.063
ID458814	458814	111	59.548	44.208	21.966	0	298	298	2	1	-10921639	188.714	189	114	255	3963	37.389	2.000	0.130	1.161
ID458813	458813	125	35.100	38.361	20.950	0	298	298	2	1	-10921639	218.333	219	186	255	4585	23.802	2.000	0.058	1.007
ID458812	458812	112	46.800	33.666	13.740	0	298	298	2	1	-10921639	199.952	205	134	255	4199	31.358	2.000	0.107	1.228
ID458811	458811	124	47.619	26.306	12.429	0	298	298	2	1	-10921639	180.714	183	104	241	3795	38.092	2.000	0.120	1.013
ID458802	458802	106	48.086	19.404	39.416	0	299	299	2	1	-10921639	164.429	170	111	232	3453	35.641	2.000	0.096	0.807
ID458801	458801	127	63.703	15.903	34.564	0	299	299	2	1	-10921639	201.381	199	137	255	4229	40.616	2.000	0.155	1.331
ID458800	458800	115	37.319	21.972	31.478	0	299	299	2	1	-10921639	191.476	186	143	255	4021	28.970	7.600	0.066	0.820
ID458799	458799	104	54.630	17.313	26.275	0	299	299	2	1	-10921639	155.857	160	71	232	3273	42.593	2.000	0.148	0.944
ID458798	458798	111	49.246	42.732	21.983	0	299	299	2	1	-10921639	207.476	215	163	255	4357	30.270	4.800	0.124	1.517
ID458797	458797	125	37.848	38.093	20.424	0	299	299	2	1	-10921639	217.429	212	150	255	4566	31.168	2.000	0.075	0.978
ID458796	458796	118	43.060	20.194	17.994	0	299	299	2	1	-10921639	194.190	199	153	255	4078	27.863	3.200	0.096	1.219
ID458795	458795	112	48.527	33.967	14.275	0	299	299	2	1	-10921639	202.762	219	127	255	4258	34.179	6.356	0.111	1.188
ID458807	458807	111	54.296	43.252	22.124	0	300	300	2	1	-10921639	208.810	215	156	255	4385	32.368	4.800	0.149	1.672
ID458806	458806	125	41.002	38.138	20.901	0	300	300	2	1	-10921639	219.810	215	179	255	4616	24.515	2.000	0.077	1.275
ID458805	458805	118	46.455	19.842	18.205	0	300	300	2	1	-10921639	193.143	192	147	248	4056	32.618	3.200	0.090	0.980
ID458804	458804	112	40.156	33.403	14.169	0	300	300	2	1	-10921639	208.381	209	147	245	4376	28.189	4.800	0.105	1.402
ID458803	458803	124	39.628	25.969	12.433	0	300	300	2	1	-10921639	184.143	192	114	248	3867	34.741	4.800	0.103	0.989
ID458810	458810	106	48.932	20.255	39.255	0	300	300	2	1	-10921639	175.905	183	114	245	3694	34.901	2.000	0.113	1.022
ID458809	458809	127	50.532	16.464	34.615	0	300	300	2	1	-10921639	199.381	202	140	251	4187	35.891	4.800	0.137	1.339
ID458808	458808	104	69.070	17.030	26.016	0	300	300	2	1	-10921639	162.190	156	78	251	3406	45.991	2.000	0.169	1.020
ID458823	458823	118	46.049	19.370	17.850	0	301	301	2	1	-10921639	181.619	183	130	245	3814	29.418	2.000	0.109	1.219
ID458822	458822	112	42.874	32.588	15.215	0	301	301	2	1	-10921639	207.429	209	143	255	4356	30.961	4.800	0.095	1.164
ID458821	458821	124	46.756	25.851	11.828	0	301	301	2	1	-10921639	169.762	163	111	228	3565	32.525	2.000	0.108	1.017
ID458828	458828	127	56.301	16.517	34.203	0	301	301	2	1	-10921639	187.952	192	134	232	3947	28.386	4.800	0.153	1.759
ID458827	458827	104	52.280	17.181	26.052	0	301	301	2	1	-10921639	147.952	143	78	212	3107	39.749	2.000	0.140	0.917
ID458826	458826	None	38.999	29.487	23.063	0	301	301	2	1	-10921639	213.381	212	163	255	4481	25.081	4.800	0.087	1.356
ID458825	458825	111	42.657	43.741	22.193	0	301	301	2	1	-10921639	179.143	186	111	215	3762	27.775	4.800	0.121	1.392
ID458824	458824	125	37.377	38.513	20.792	0	301	301	2	1	-10921639	201.905	205	140	248	4240	29.519	3.200	0.085	1.072
ID458831	458831	111	37.436	42.802	22.323	0	302	302	2	1	-10921639	180.190	179	140	222	3784	23.511	4.800	0.113	1.556
ID458830	458830	118	51.621	19.731	17.835	0	302	302	2	1	-10921639	188.238	183	147	245	3953	28.272	2.000	0.113	1.350
ID458829	458829	112	35.045	33.541	14.202	0	302	302	2	1	-10921639	189.476	196	137	228	3979	29.281	6.313	0.087	1.032
ID458834	458834	106	37.300	19.118	39.582	0	302	302	2	1	-10921639	139.476	140	85	189	2929	33.843	3.200	0.126	0.921
ID458833	458833	127	41.018	16.420	34.432	0	302	302	2	1	-10921639	168.571	173	94	225	3540	34.417	4.800	0.125	1.089
ID458832	458832	104	39.839	17.320	25.970	0	302	302	2	1	-10921639	141.429	153	58	189	2970	37.427	2.000	0.123	0.830
ID458846	458846	106	42.980	19.341	39.486	0	303	303	2	1	-10921639	149.333	140	104	199	3136	26.503	2.000	0.112	1.134
ID458845	458845	127	40.268	17.911	33.937	0	303	303	2	1	-10921639	174.095	170	140	219	3656	23.257	4.800	0.106	1.441
ID458844	458844	104	51.154	17.090	25.841	0	303	303	2	1	-10921639	150.619	153	85	219	3163	34.079	2.000	0.158	1.207
ID458843	458843	118	41.189	19.961	18.303	0	303	303	2	1	-10921639	173.952	170	137	225	3653	24.311	7.600	0.104	1.343
ID458842	458842	112	39.894	33.610	14.795	0	303	303	2	1	-10921639	188.857	189	134	245	3966	29.987	2.000	0.093	1.071
ID458841	458841	124	45.196	26.240	12.260	0	303	303	2	1	-10921639	171.048	173	101	225	3592	35.157	2.000	0.114	0.994
ID458838	458838	127	38.568	18.715	33.716	0	304	304	2	1	-10921639	186.571	192	117	238	3918	32.425	2.000	0.076	0.815
ID458837	458837	104	45.420	16.888	25.739	0	304	304	2	1	-10921639	148.571	153	81	205	3120	33.676	2.000	0.118	0.934
ID458836	458836	None	35.175	38.189	21.744	0	304	304	2	1	-10921639	200.762	196	166	245	4216	24.938	2.000	0.055	0.838
ID458835	458835	124	38.984	26.254	12.653	0	304	304	2	1	-10921639	188.571	196	140	228	3960	26.532	2.000	0.095	1.232
ID458839	458839	124	48.023	26.265	12.102	0	305	305	2	1	-10921639	168.143	166	98	238	3531	38.329	2.000	0.117	0.917
ID458840	458840	104	43.979	17.083	25.809	0	305	305	2	1	-10921639	138.095	140	62	215	2900	35.619	2.000	0.115	0.800
ID458847	458847	124	39.858	25.323	12.156	0	306	306	2	1	-10921639	158.333	150	101	225	3325	36.210	4.800	0.113	0.891
ID458851	458851	104	40.233	16.956	26.029	0	306	306	2	1	-10921639	133.333	134	65	196	2800	30.622	2.000	0.121	0.940
ID458850	458850	None	36.752	35.125	25.409	0	306	306	2	1	-10921639	203.333	205	166	255	4270	26.056	2.000	0.064	0.941
ID458849	458849	None	51.314	42.924	22.099	0	306	306	2	1	-10921639	190.714	189	137	232	4005	27.970	4.800	0.142	1.697
ID458848	458848	None	42.047	34.131	14.080	0	306	306	2	1	-10921639	189.286	186	150	235	3975	28.279	2.000	0.091	1.114
ID458853	458853	104	39.411	17.211	25.346	0	307	307	2	1	-10921639	125.048	127	71	183	2626	31.295	2.000	0.123	0.876
ID458852	458852	124	42.088	25.898	12.773	0	307	307	2	1	-10921639	172.190	179	111	245	3616	29.782	2.000	0.094	0.991
ID458863	458863	130	40.574	20.059	18.583	0	308	308	2	1	-10921639	179.429	186	127	235	3768	29.240	2.000	0.092	1.034
ID458862	458862	124	36.953	25.981	12.436	0	308	308	2	1	-10921639	154.429	160	88	228	3243	37.640	3.200	0.093	0.697
ID458865	458865	128	43.999	17.840	33.396	0	308	308	2	1	-10921639	173.714	176	107	212	3648	30.147	3.200	0.118	1.216
ID458864	458864	104	48.932	17.597	25.980	0	308	308	2	1	-10921639	144.190	137	101	199	3028	28.518	2.000	0.139	1.238
ID458855	458855	130	38.574	20.033	18.912	0	309	309	2	1	-10921639	178.143	176	127	225	3741	23.239	4.800	0.096	1.342
ID458854	458854	124	37.354	25.958	12.268	0	309	309	2	1	-10921639	149.000	156	71	225	3129	39.257	2.000	0.078	0.550
ID458857	458857	128	39.492	17.609	33.404	0	309	309	2	1	-10921639	175.286	176	107	228	3681	27.911	6.018	0.104	1.183
ID458856	458856	104	39.500	17.234	25.892	0	309	309	2	1	-10921639	130.810	147	62	176	2747	35.771	2.000	0.130	0.840
ID458871	458871	128	37.684	16.832	34.585	0	310	310	2	1	-10921639	172.429	173	120	205	3621	22.723	4.800	0.104	1.430
ID458870	458870	129	40.898	31.958	14.942	0	310	310	2	1	-10921639	210.000	205	170	255	4410	22.457	4.800	0.097	1.647
ID458861	458861	128	35.288	17.629	33.097	0	311	311	2	1	-10921639	165.810	170	111	212	3482	24.504	2.000	0.096	1.184
ID458860	458860	104	39.281	17.370	25.858	0	311	311	2	1	-10921639	120.333	124	55	186	2527	39.114	2.000	0.118	0.648
ID458859	458859	129	38.900	33.284	14.039	0	311	311	2	1	-10921639	200.667	202	156	248	4214	28.508	4.800	0.099	1.269
ID458858	458858	124	44.559	27.016	12.608	0	311	311	2	1	-10921639	188.286	196	130	248	3954	27.693	2.000	0.096	1.197
ID458869	458869	None	37.062	18.254	39.284	0	312	312	2	1	-10921639	127.524	134	68	179	2678	29.272	2.000	0.096	0.762
ID458868	458868	104	41.360	17.792	26.072	0	312	312	2	1	-10921639	139.810	137	78	186	2936	28.058	2.000	0.133	1.171
ID458867	458867	131	41.729	20.505	18.558	0	312	312	2	1	-10921639	179.476	183	130	225	3769	26.231	2.000	0.102	1.264
ID458866	458866	124	36.889	26.749	12.513	0	312	312	2	1	-10921639	177.571	183	120	219	3729	30.324	2.000	0.089	0.959
ID458873	458873	131	43.316	20.506	18.184	0	313	313	2	1	-10921639	185.238	179	150	251	3890	24.343	4.800	0.106	1.463
ID458872	458872	None	36.618	32.437	15.270	0	313	313	2	1	-10921639	213.143	215	186	248	4476	19.298	4.800	0.087	1.769
ID458875	458875	131	41.178	20.353	18.207	0	314	314	2	1	-10921639	170.333	170	130	212	3577	22.905	4.800	0.118	1.570
ID458876	458876	None	42.771	17.080	33.120	0	314	314	2	1	-10921639	147.381	153	75	186	3095	35.849	2.000	0.128	0.931
ID458874	458874	133	42.639	25.859	12.653	0	315	315	2	1	-10921639	183.667	192	127	222	3857	28.345	4.800	0.113	1.319
ID458879	458879	133	36.494	26.754	13.216	0	316	316	2	1	-10921639	170.286	173	104	238	3576	33.168	2.000	0.076	0.729
ID458880	458880	None	36.168	18.657	39.142	0	316	316	2	1	-10921639	133.190	134	75	176	2797	25.839	2.000	0.113	1.046
ID458878	458878	134	36.473	22.936	39.413	0	317	317	2	1	-10921639	124.000	130	62	170	2604	23.866	6.357	0.131	1.205
ID458877	458877	133	41.976	26.723	12.778	0	317	317	2	1	-10921639	183.810	189	127	245	3860	29.921	4.800	0.103	1.144
ID458883	458883	None	45.837	19.554	18.083	0	318	318	2	1	-10921639	171.667	166	134	251	3605	27.541	4.800	0.111	1.247
ID458882	458882	133	36.352	26.348	13.625	0	318	318	2	1	-10921639	180.333	170	134	232	3787	28.075	3.200	0.098	1.141
ID458884	458884	134	36.516	22.030	39.260	0	318	318	2	1	-10921639	140.571	140	94	173	2952	21.167	4.800	0.133	1.559
ID458881	458881	133	37.635	26.545	12.806	0	319	319	2	1	-10921639	168.667	173	111	232	3542	28.895	6.299	0.084	0.906
ID458885	458885	133	37.032	26.978	12.925	0	321	321	2	1	-10921639	165.619	173	104	202	3478	26.783	2.000	0.103	1.156
ID458886	458886	133	37.655	26.711	12.974	0	322	322	2	1	-10921639	168.476	176	104	215	3538	27.478	4.800	0.108	1.192
ID458890	458890	None	42.120	26.684	12.923	0	324	324	2	1	-10921639	166.333	176	98	219	3493	29.174	4.800	0.113	1.158
ID458891	458891	135	36.256	34.522	12.022	0	325	325	2	1	-10921639	126.714	130	58	176	2661	31.396	2.000	0.124	0.893
ID458892	458892	135	37.182	34.683	10.519	0	326	326	2	1	-10921639	119.952	120	71	160	2519	24.533	4.800	0.146	1.246
ID458887	458887	135	39.125	34.015	10.794	0	327	327	2	1	-10921639	142.857	147	111	179	3000	20.175	4.800	0.167	2.029
ID458889	458889	None	36.291	17.692	39.053	0	327	327	2	1	-10921639	123.952	127	68	179	2603	30.011	2.000	0.113	0.840
ID458888	458888	None	41.739	27.008	12.682	0	327	327	2	1	-10921639	168.143	160	127	215	3531	24.158	2.000	0.108	1.359
ID458899	458899	136	36.432	18.144	25.812	0	329	329	2	1	-10921639	133.905	130	71	189	2812	31.845	2.000	0.112	0.847
ID458898	458898	None	35.750	34.438	10.572	0	329	329	2	1	-10921639	135.571	134	98	170	2847	20.171	4.800	0.146	1.717
ID458894	458894	136	35.695	18.097	25.863	0	330	330	2	1	-10921639	130.810	134	78	183	2747	31.706	2.000	0.096	0.723
ID458893	458893	137	39.858	28.455	12.074	0	330	330	2	1	-10921639	156.810	163	85	222	3293	33.336	4.800	0.127	1.057
ID458895	458895	None	39.275	34.736	11.017	0	331	331	2	1	-10921639	127.952	127	75	173	2687	32.565	4.800	0.139	0.957
ID458897	458897	None	45.815	16.286	33.990	0	331	331	2	1	-10921639	153.429	156	101	205	3222	31.178	4.800	0.138	1.193
ID458896	458896	137	42.708	27.141	12.554	0	331	331	2	1	-10921639	179.429	186	127	212	3768	26.030	4.800	0.128	1.567
ID458903	458903	137	37.730	27.122	12.744	0	332	332	2	1	-10921639	165.810	166	114	202	3482	23.269	4.800	0.109	1.399
ID458901	458901	None	39.846	18.206	25.708	0	333	333	2	1	-10921639	133.857	140	62	186	2811	32.768	2.000	0.135	0.972
ID458900	458900	138	39.477	33.934	10.719	0	333	333	2	1	-10921639	131.333	134	91	163	2758	22.804	4.800	0.150	1.506
ID458904	458904	138	35.632	34.307	10.948	0	334	334	2	1	-10921639	128.524	130	85	166	2699	22.436	4.800	0.130	1.320
ID458902	458902	138	46.741	34.990	11.238	0	335	335	2	1	-10921639	130.238	134	71	179	2735	32.346	2.000	0.170	1.168
ID458906	458906	139	50.519	26.988	12.765	0	336	336	2	1	-10921639	170.857	173	120	235	3588	33.173	2.000	0.129	1.180
ID458905	458905	138	40.361	34.669	11.804	0	336	336	2	1	-10921639	141.667	153	85	186	2975	29.890	2.000	0.133	1.110
ID458919	458919	140	40.391	17.837	25.837	0	337	337	2	1	-10921639	131.857	137	75	179	2769	30.868	2.000	0.114	0.875
ID458918	458918	None	39.237	40.238	21.204	0	337	337	2	1	-10921639	165.952	166	134	219	3485	25.152	4.800	0.106	1.267
ID458917	458917	139	48.769	27.137	12.892	0	337	337	2	1	-10921639	177.048	186	104	245	3718	32.475	4.800	0.128	1.238
ID458916	458916	138	40.860	34.668	11.294	0	337	337	2	1	-10921639	127.714	130	58	186	2682	39.081	2.000	0.121	0.707
ID458920	458920	None	43.984	18.551	32.061	0	337	337	2	1	-10921639	181.952	186	127	225	3821	23.049	4.800	0.113	1.603
ID458910	458910	140	40.507	18.010	25.914	0	338	338	2	1	-10921639	131.381	134	75	186	2759	29.896	2.000	0.125	0.976
ID458909	458909	None	40.330	20.822	14.206	0	338	338	2	1	-10921639	132.143	140	62	179	2775	29.583	2.000	0.139	1.092
ID458908	458908	139	43.638	26.714	12.485	0	338	338	2	1	-10921639	151.429	153	75	228	3180	42.785	2.000	0.107	0.685
ID458907	458907	138	38.310	34.652	11.391	0	338	338	2	1	-10921639	132.190	140	71	179	2776	35.373	4.800	0.128	0.849
ID458915	458915	139	43.454	27.247	12.791	0	339	339	2	1	-10921639	174.048	179	101	245	3655	31.959	7.600	0.101	0.996
ID458914	458914	138	38.852	33.976	10.862	0	339	339	2	1	-10921639	145.905	150	88	189	3064	29.385	2.000	0.115	1.028
ID458911	458911	138	40.155	34.171	11.208	0	340	340	2	1	-10921639	134.952	143	62	199	2834	34.541	2.000	0.111	0.778
ID458913	458913	None	41.281	18.507	38.597	0	340	340	2	1	-10921639	134.810	134	58	192	2831	36.986	4.800	0.131	0.847
ID458912	458912	139	39.559	27.052	12.408	0	340	340	2	1	-10921639	153.333	160	62	225	3220	42.258	2.000	0.118	0.767
