# Supplementary material for: Progressive enhancement of kinetic proofreading in T cell antigen discrimination from receptor activation to DAG generation
Source: eLife. 2022 Sep 20;11:e75263. doi: 10.7554/eLife.75263 (PMC9536835; doi:10.7554/eLife.75263)
Supplement: Figure 5—source data 1. — Each data table is the TrackMate ‘spot-statistics’ output of one cell over four cycles of blue-light illumination (frames 0–40, 100–140, 200–240, and 300–340, with 3 s interval between frames). We calculated the lifetime of TrackIDs that existed at the start of each period of blue-light illumination that did not last for the full period and fit the resulting lifetime distributions using custom Python scripts available at https://github.com/dbritain/KP-paper (copy archived at swh:1:rev:167fa456901903740f0f3ee6a3e5324bc45207ea, Britain, 2022). [file elife-75263-fig5-data1.zip › Fig5SourceData/ZAP/zap2/cell4.csv]

Label	ID	TRACK_ID	QUALITY	POSITION_X	POSITION_Y	POSITION_Z	POSITION_T	FRAME	RADIUS	VISIBILITY	MANUAL_COLOR	MEAN_INTENSITY	MEDIAN_INTENSITY	MIN_INTENSITY	MAX_INTENSITY	TOTAL_INTENSITY	STANDARD_DEVIATION	ESTIMATED_DIAMETER	CONTRAST	SNR
ID462223	462223	None	41.211	17.212	23.999	0	0	0	2	1	-10921639	160.286	159	131	203	3366	21.562	4.800	0.121	1.602
ID462222	462222	0	60.986	19.015	15.838	0	0	0	2	1	-10921639	180.286	177	128	229	3786	33.326	2.000	0.168	1.560
ID462221	462221	1	38.291	9.864	15.500	0	0	0	2	1	-10921639	146.190	141	103	211	3070	28.165	6.319	0.099	0.932
ID462224	462224	None	35.936	8.194	25.985	0	0	0	2	1	-10921639	105.762	103	54	144	2221	25.014	7.600	0.148	1.091
ID462227	462227	0	37.946	18.842	15.419	0	1	1	2	1	-10921639	165.714	167	133	208	3480	19.137	4.800	0.124	1.908
ID462226	462226	1	45.661	9.920	15.322	0	1	1	2	1	-10921639	145.143	139	110	211	3048	27.881	2.000	0.123	1.142
ID462225	462225	None	44.264	19.839	15.800	0	3	3	2	1	-10921639	165.619	157	136	224	3478	25.037	4.800	0.111	1.317
ID462228	462228	2	39.959	21.103	16.527	0	16	16	2	1	-10921639	139.429	133	108	190	2928	22.284	2.000	0.117	1.312
ID462230	462230	None	38.265	13.789	17.606	0	17	17	2	1	-10921639	128.762	123	82	193	2704	26.499	2.000	0.105	0.926
ID462229	462229	2	37.887	21.240	15.905	0	17	17	2	1	-10921639	140.667	141	103	177	2954	19.174	4.800	0.127	1.653
ID462231	462231	None	36.299	22.392	16.158	0	24	24	2	1	-10921639	132.429	131	95	170	2781	23.036	6.384	0.127	1.293
ID462232	462232	None	36.164	18.286	26.909	0	31	31	2	1	-10921639	131.095	133	74	167	2753	23.126	4.800	0.153	1.508
ID462233	462233	None	35.708	22.291	15.864	0	41	41	2	1	-10921639	116.000	118	87	149	2436	16.938	4.800	0.178	2.066
ID462237	462237	3	39.396	12.692	14.960	0	50	50	2	1	-10921639	106.048	100	72	141	2227	19.866	2.000	0.192	1.722
ID462238	462238	3	39.769	11.804	15.883	0	51	51	2	1	-10921639	105.762	108	59	151	2221	23.285	4.800	0.188	1.437
ID462239	462239	3	35.915	12.529	14.862	0	52	52	2	1	-10921639	105.762	103	77	139	2221	15.798	4.800	0.182	2.063
ID462235	462235	5	35.004	22.679	14.832	0	53	53	2	1	-10921639	110.857	118	66	146	2328	24.282	4.800	0.159	1.250
ID462234	462234	3	40.214	12.627	14.813	0	53	53	2	1	-10921639	111.000	113	74	159	2331	21.524	4.800	0.177	1.550
ID462236	462236	4	40.057	21.348	28.078	0	53	53	2	1	-10921639	101.571	100	51	133	2133	20.233	4.800	0.207	1.724
ID462262	462262	4	35.904	21.695	27.910	0	54	54	2	1	-10921639	88.286	92	46	136	1854	25.548	2.000	0.177	1.038
ID462261	462261	None	35.485	13.094	25.473	0	54	54	2	1	-10921639	101.238	100	61	151	2126	20.664	7.600	0.176	1.465
ID462260	462260	5	41.480	21.551	14.765	0	54	54	2	1	-10921639	131.238	136	87	170	2756	22.932	4.800	0.166	1.630
ID462259	462259	3	41.762	12.042	14.852	0	54	54	2	1	-10921639	114.190	113	82	146	2398	20.289	4.800	0.212	1.970
ID462247	462247	3	37.871	12.028	14.961	0	55	55	2	1	-10921639	115.905	118	82	149	2434	19.411	4.800	0.191	1.914
ID462249	462249	4	45.779	21.769	28.063	0	55	55	2	1	-10921639	100.524	103	36	149	2111	31.264	4.800	0.228	1.193
ID462248	462248	5	36.876	21.499	15.078	0	55	55	2	1	-10921639	125.524	123	85	162	2636	20.029	4.800	0.143	1.566
ID462241	462241	4	49.351	22.003	28.211	0	56	56	2	1	-10921639	100.381	97	48	151	2108	33.652	2.000	0.225	1.097
ID462240	462240	3	47.118	11.624	15.402	0	56	56	2	1	-10921639	125.238	128	87	177	2630	25.907	4.800	0.207	1.661
ID462243	462243	None	39.317	20.748	14.647	0	57	57	2	1	-10921639	132.286	136	92	170	2778	24.558	7.600	0.136	1.293
ID462242	462242	3	44.721	11.837	14.915	0	57	57	2	1	-10921639	119.238	115	85	170	2504	21.716	4.800	0.188	1.741
ID462244	462244	4	50.835	21.876	28.702	0	57	57	2	1	-10921639	113.524	110	72	172	2384	29.795	4.800	0.256	1.552
ID462246	462246	4	41.976	21.635	28.464	0	58	58	2	1	-10921639	123.143	121	92	172	2586	21.216	4.800	0.200	1.936
ID462245	462245	3	39.501	11.672	15.105	0	58	58	2	1	-10921639	117.714	115	72	154	2472	19.412	4.800	0.171	1.775
ID462251	462251	17	35.071	20.590	14.679	0	59	59	2	1	-10921639	144.762	154	100	170	3040	22.479	7.600	0.114	1.313
ID462250	462250	3	49.010	12.053	15.236	0	59	59	2	1	-10921639	130.048	126	92	182	2731	25.993	4.800	0.182	1.543
ID462252	462252	4	55.098	21.695	27.948	0	59	59	2	1	-10921639	142.667	141	108	195	2996	24.262	4.800	0.221	2.130
ID462255	462255	4	44.794	22.018	28.123	0	60	60	2	1	-10921639	143.857	139	115	190	3021	20.727	7.600	0.148	1.791
ID462254	462254	3	37.211	11.694	15.723	0	60	60	2	1	-10921639	118.619	118	82	175	2491	25.025	7.600	0.123	1.041
ID462253	462253	17	39.304	21.496	14.787	0	60	60	2	1	-10921639	150.714	157	115	185	3165	18.900	4.800	0.132	1.861
ID462258	462258	4	38.599	22.284	27.976	0	61	61	2	1	-10921639	150.000	149	118	182	3150	17.610	4.800	0.132	1.982
ID462257	462257	3	44.934	11.692	15.315	0	61	61	2	1	-10921639	136.000	136	90	190	2856	25.546	4.800	0.153	1.410
ID462256	462256	6	44.773	16.629	12.111	0	61	61	2	1	-10921639	138.905	126	69	198	2917	34.301	2.000	0.124	0.892
ID462263	462263	6	46.613	17.008	12.141	0	62	62	2	1	-10921639	143.190	136	92	190	3007	29.839	2.000	0.140	1.177
ID462266	462266	4	42.105	22.412	28.371	0	62	62	2	1	-10921639	153.571	149	115	190	3225	21.468	6.342	0.150	1.870
ID462265	462265	None	36.098	21.524	14.809	0	62	62	2	1	-10921639	129.048	123	72	185	2710	30.769	7.600	0.110	0.833
ID462264	462264	3	49.728	11.591	15.248	0	62	62	2	1	-10921639	143.762	139	108	188	3019	24.127	4.800	0.178	1.798
ID462275	462275	6	40.320	16.620	11.680	0	63	63	2	1	-10921639	152.143	151	105	195	3195	23.059	7.600	0.133	1.546
ID462277	462277	4	47.799	22.107	28.278	0	63	63	2	1	-10921639	155.286	157	113	195	3261	22.854	4.800	0.165	1.929
ID462276	462276	3	56.986	11.997	15.203	0	63	63	2	1	-10921639	144.857	141	95	226	3042	33.764	2.000	0.186	1.345
ID462267	462267	6	47.744	18.048	12.800	0	64	64	2	1	-10921639	157.952	159	108	226	3317	28.243	4.800	0.143	1.398
ID462269	462269	4	43.293	21.394	27.717	0	64	64	2	1	-10921639	159.333	154	123	208	3346	22.972	4.800	0.132	1.621
ID462268	462268	3	54.187	11.994	15.631	0	64	64	2	1	-10921639	142.905	139	103	206	3001	29.719	2.000	0.189	1.526
ID462271	462271	8	39.049	20.495	14.312	0	65	65	2	1	-10921639	151.952	157	100	195	3191	22.234	7.600	0.133	1.604
ID462270	462270	6	48.755	17.112	12.197	0	65	65	2	1	-10921639	143.714	141	64	213	3018	36.569	2.000	0.136	0.940
ID462274	462274	7	39.084	17.080	31.877	0	65	65	2	1	-10921639	88.476	85	54	162	1858	30.333	2.000	0.144	0.736
ID462273	462273	4	47.304	21.104	27.436	0	65	65	2	1	-10921639	162.381	157	121	236	3410	26.229	4.800	0.147	1.586
ID462272	462272	3	41.893	11.823	15.362	0	65	65	2	1	-10921639	142.143	144	103	193	2985	24.668	7.600	0.152	1.522
ID462279	462279	8	37.344	21.052	14.612	0	66	66	2	1	-10921639	149.143	154	100	185	3132	22.455	7.600	0.131	1.535
ID462278	462278	6	40.406	17.178	11.925	0	66	66	2	1	-10921639	148.429	146	100	200	3117	26.007	2.000	0.118	1.205
ID462282	462282	7	45.925	17.185	31.786	0	66	66	2	1	-10921639	105.333	105	51	177	2212	34.356	2.000	0.167	0.878
ID462281	462281	4	59.606	20.830	27.435	0	66	66	2	1	-10921639	174.714	177	126	236	3669	29.028	4.800	0.180	1.840
ID462280	462280	3	36.157	11.087	15.775	0	66	66	2	1	-10921639	130.381	131	90	172	2738	24.732	4.800	0.140	1.298
ID462283	462283	6	43.707	17.841	12.574	0	67	67	2	1	-10921639	161.048	162	110	218	3382	25.502	4.800	0.119	1.348
ID462284	462284	4	37.296	21.374	28.303	0	67	67	2	1	-10921639	162.476	164	123	185	3412	16.904	6.325	0.128	2.181
ID462287	462287	None	38.377	24.755	19.000	0	68	68	2	1	-10921639	114.429	113	59	177	2403	35.173	7.600	0.132	0.757
ID462286	462286	3	36.970	11.498	15.390	0	68	68	2	1	-10921639	111.429	123	54	159	2340	34.202	2.000	0.143	0.813
ID462285	462285	6	36.809	18.877	12.714	0	68	68	2	1	-10921639	152.190	149	115	180	3196	20.029	4.800	0.122	1.652
ID462289	462289	7	43.976	17.573	31.714	0	68	68	2	1	-10921639	117.429	115	46	175	2466	37.352	2.000	0.136	0.752
ID462288	462288	4	57.661	21.231	27.820	0	68	68	2	1	-10921639	184.381	185	139	249	3872	28.430	4.800	0.154	1.729
ID462294	462294	7	47.980	17.938	31.746	0	69	69	2	1	-10921639	121.238	131	56	195	2546	37.926	2.000	0.161	0.887
ID462293	462293	4	59.646	22.055	28.017	0	69	69	2	1	-10921639	186.429	182	139	231	3915	31.054	2.000	0.159	1.651
ID462292	462292	None	37.628	11.560	23.551	0	69	69	2	1	-10921639	121.095	128	56	154	2543	25.873	4.800	0.176	1.398
ID462291	462291	3	39.684	11.921	15.623	0	69	69	2	1	-10921639	133.619	136	87	180	2806	25.662	2.000	0.132	1.213
ID462290	462290	6	56.767	17.792	12.202	0	69	69	2	1	-10921639	160.762	164	92	221	3376	35.311	4.800	0.170	1.322
ID462303	462303	6	49.161	18.641	12.380	0	70	70	2	1	-10921639	152.048	162	72	195	3193	39.363	4.800	0.167	1.103
ID462307	462307	7	47.927	17.609	31.416	0	70	70	2	1	-10921639	139.905	141	82	198	2938	30.297	2.000	0.136	1.105
ID462306	462306	4	53.176	22.259	28.428	0	70	70	2	1	-10921639	187.238	188	151	234	3932	22.884	4.800	0.157	2.221
ID462305	462305	None	39.965	24.906	20.157	0	70	70	2	1	-10921639	130.143	136	74	177	2733	29.852	4.800	0.153	1.156
ID462304	462304	3	54.262	11.747	15.630	0	70	70	2	1	-10921639	149.143	151	105	206	3132	27.240	2.000	0.173	1.616
ID462295	462295	6	55.335	18.108	12.103	0	71	71	2	1	-10921639	157.190	162	90	206	3301	34.432	7.600	0.181	1.398
ID462298	462298	4	50.256	22.763	28.469	0	71	71	2	1	-10921639	166.619	170	115	221	3499	30.531	4.800	0.143	1.367
ID462297	462297	9	46.374	13.042	22.343	0	71	71	2	1	-10921639	155.143	151	113	206	3258	28.253	2.000	0.140	1.349
ID462296	462296	3	45.262	11.550	15.579	0	71	71	2	1	-10921639	147.714	149	113	198	3102	23.812	6.300	0.140	1.519
ID462319	462319	3	58.859	11.976	15.574	0	72	72	2	1	-10921639	149.762	144	95	216	3145	32.538	2.000	0.192	1.486
ID462318	462318	6	53.993	18.160	12.447	0	72	72	2	1	-10921639	154.048	164	82	206	3235	38.391	7.600	0.182	1.236
ID462321	462321	4	57.014	21.338	27.353	0	72	72	2	1	-10921639	195.905	185	157	255	4114	31.561	7.600	0.123	1.357
ID462320	462320	9	38.487	12.714	22.922	0	72	72	2	1	-10921639	160.048	167	105	182	3361	19.546	4.800	0.159	2.243
ID462302	462302	4	44.272	22.271	27.595	0	73	73	2	1	-10921639	184.143	180	136	236	3867	27.429	4.800	0.125	1.488
ID462301	462301	9	51.212	13.081	22.895	0	73	73	2	1	-10921639	166.429	170	110	208	3495	27.553	4.800	0.162	1.687
ID462300	462300	3	57.480	11.751	15.858	0	73	73	2	1	-10921639	144.381	144	100	206	3032	31.792	2.000	0.176	1.360
ID462299	462299	6	53.272	18.396	12.674	0	73	73	2	1	-10921639	165.905	167	113	216	3484	31.472	4.800	0.159	1.450
ID462317	462317	10	37.612	17.668	31.717	0	74	74	2	1	-10921639	151.857	154	97	208	3189	26.200	2.000	0.115	1.191
ID462316	462316	4	45.760	21.752	27.427	0	74	74	2	1	-10921639	196.667	198	149	255	4130	27.583	4.800	0.129	1.625
ID462315	462315	9	42.753	12.320	23.912	0	74	74	2	1	-10921639	152.048	164	74	195	3193	37.549	4.800	0.139	0.988
ID462314	462314	3	58.954	11.854	16.035	0	74	74	2	1	-10921639	141.762	141	77	226	2977	35.830	2.000	0.176	1.185
ID462313	462313	6	67.566	17.405	12.398	0	74	74	2	1	-10921639	153.190	162	79	236	3217	50.395	2.000	0.205	1.033
ID462311	462311	4	61.618	22.298	28.471	0	75	75	2	1	-10921639	212.619	208	170	255	4465	23.869	4.800	0.163	2.503
ID462310	462310	9	36.405	12.643	23.528	0	75	75	2	1	-10921639	155.238	162	100	188	3260	26.829	4.800	0.116	1.199
ID462309	462309	3	38.911	12.553	16.021	0	75	75	2	1	-10921639	134.429	139	92	170	2823	23.228	2.000	0.135	1.373
ID462308	462308	6	56.579	17.729	12.527	0	75	75	2	1	-10921639	160.905	164	103	221	3379	34.671	4.800	0.165	1.313
ID462312	462312	10	38.369	16.750	31.466	0	75	75	2	1	-10921639	153.762	149	118	208	3229	23.334	2.000	0.092	1.114
ID462326	462326	10	47.952	17.778	31.688	0	76	76	2	1	-10921639	151.238	149	95	218	3176	35.150	2.000	0.122	0.938
ID462325	462325	4	58.684	22.413	28.655	0	76	76	2	1	-10921639	186.714	193	121	255	3921	39.478	3.200	0.139	1.155
ID462324	462324	9	36.054	13.472	22.530	0	76	76	2	1	-10921639	159.952	172	95	200	3359	28.507	4.800	0.127	1.262
ID462323	462323	3	48.295	12.736	15.907	0	76	76	2	1	-10921639	139.143	139	92	182	2922	28.772	2.000	0.156	1.305
ID462322	462322	6	80.671	18.954	13.095	0	76	76	2	1	-10921639	173.000	167	87	255	3633	48.434	2.000	0.222	1.296
ID462327	462327	6	66.147	19.096	13.330	0	77	77	2	1	-10921639	162.095	175	64	239	3404	51.015	7.600	0.199	1.053
ID462331	462331	10	35.053	17.494	31.567	0	77	77	2	1	-10921639	136.714	136	77	193	2871	35.119	2.000	0.096	0.681
ID462330	462330	4	58.580	22.491	28.442	0	77	77	2	1	-10921639	199.286	193	157	247	4185	27.909	4.800	0.157	1.940
ID462329	462329	9	37.403	13.380	22.934	0	77	77	2	1	-10921639	159.810	164	100	213	3356	29.075	4.800	0.135	1.310
ID462328	462328	3	50.657	12.220	16.115	0	77	77	2	1	-10921639	119.143	126	48	218	2502	42.822	2.000	0.148	0.719
ID462341	462341	10	47.769	17.847	31.049	0	78	78	2	1	-10921639	153.286	149	110	216	3219	31.615	2.000	0.114	0.994
ID462340	462340	4	65.664	22.392	28.403	0	78	78	2	1	-10921639	195.524	198	144	255	4106	29.989	4.800	0.170	1.899
ID462339	462339	9	40.912	13.667	23.024	0	78	78	2	1	-10921639	175.524	177	149	213	3686	16.522	4.800	0.136	2.537
ID462338	462338	3	51.466	12.855	15.850	0	78	78	2	1	-10921639	133.524	133	74	206	2804	31.739	2.000	0.168	1.207
ID462337	462337	6	59.152	20.635	14.193	0	78	78	2	1	-10921639	159.381	170	64	229	3347	46.064	4.800	0.192	1.112
ID462335	462335	4	73.379	22.360	28.346	0	79	79	2	1	-10921639	214.000	221	159	255	4494	33.872	4.800	0.180	1.930
ID462334	462334	9	46.794	13.813	23.249	0	79	79	2	1	-10921639	183.190	180	139	234	3847	23.381	4.800	0.129	1.787
ID462333	462333	3	48.529	12.968	16.195	0	79	79	2	1	-10921639	142.238	154	77	185	2987	32.447	4.800	0.178	1.326
ID462332	462332	6	52.502	18.359	12.785	0	79	79	2	1	-10921639	150.762	154	90	216	3166	36.290	2.000	0.165	1.174
ID462336	462336	10	54.041	17.976	31.781	0	79	79	2	1	-10921639	154.762	154	95	224	3250	37.435	2.000	0.139	1.007
ID462343	462343	3	47.642	12.589	16.041	0	80	80	2	1	-10921639	142.429	149	77	182	2991	28.528	4.800	0.172	1.466
ID462342	462342	6	45.736	18.123	12.863	0	80	80	2	1	-10921639	146.381	141	95	203	3074	31.514	2.000	0.135	1.106
ID462347	462347	10	49.556	18.079	31.313	0	80	80	2	1	-10921639	170.905	177	121	226	3589	32.410	2.000	0.122	1.150
ID462346	462346	4	61.926	22.193	28.363	0	80	80	2	1	-10921639	220.143	231	154	255	4623	34.963	4.800	0.149	1.636
ID462345	462345	9	56.450	13.775	23.489	0	80	80	2	1	-10921639	183.524	182	139	255	3854	32.185	7.600	0.141	1.413
ID462344	462344	11	60.674	21.826	15.537	0	80	80	2	1	-10921639	166.952	172	87	242	3506	39.307	2.000	0.156	1.149
ID462351	462351	4	66.087	21.867	28.005	0	81	81	2	1	-10921639	219.143	234	146	255	4602	36.694	4.800	0.176	1.788
ID462350	462350	9	41.033	13.855	24.030	0	81	81	2	1	-10921639	165.143	170	121	213	3468	23.451	6.128	0.124	1.549
ID462349	462349	3	50.939	13.006	16.180	0	81	81	2	1	-10921639	151.286	154	87	195	3177	35.275	4.800	0.165	1.214
ID462348	462348	11	50.337	20.753	14.624	0	81	81	2	1	-10921639	167.952	172	95	211	3527	31.879	7.600	0.149	1.366
ID462352	462352	10	43.039	17.845	31.296	0	81	81	2	1	-10921639	152.238	154	105	198	3197	30.455	2.000	0.108	0.972
ID462357	462357	10	48.868	18.248	30.632	0	82	82	2	1	-10921639	156.000	151	85	242	3276	44.562	2.000	0.124	0.770
ID462356	462356	4	48.917	22.386	29.185	0	82	82	2	1	-10921639	194.524	206	146	234	4085	29.032	4.800	0.129	1.533
ID462355	462355	9	42.590	13.420	23.768	0	82	82	2	1	-10921639	157.000	167	82	211	3297	36.444	4.800	0.148	1.111
ID462354	462354	3	38.853	12.953	16.132	0	82	82	2	1	-10921639	137.667	146	79	182	2891	30.585	6.334	0.135	1.074
ID462353	462353	11	46.030	19.385	13.154	0	82	82	2	1	-10921639	143.714	149	77	193	3018	34.069	7.600	0.156	1.139
ID462359	462359	3	39.629	13.397	15.835	0	83	83	2	1	-10921639	131.667	128	82	190	2765	28.417	2.000	0.142	1.155
ID462358	462358	11	43.301	19.655	13.490	0	83	83	2	1	-10921639	124.571	123	46	185	2616	43.600	2.000	0.140	0.702
ID462362	462362	10	52.025	18.347	30.892	0	83	83	2	1	-10921639	163.048	162	92	234	3424	42.034	2.000	0.136	0.926
ID462361	462361	4	55.656	21.856	28.336	0	83	83	2	1	-10921639	198.286	203	128	255	4164	35.843	7.600	0.132	1.288
ID462360	462360	9	57.014	13.846	22.197	0	83	83	2	1	-10921639	179.190	182	110	255	3763	34.454	2.000	0.139	1.269
ID462383	462383	3	51.855	12.926	16.217	0	84	84	2	1	-10921639	139.286	144	79	200	2925	33.547	2.000	0.174	1.230
ID462388	462388	None	41.845	29.522	30.635	0	84	84	2	1	-10921639	61.905	54	20	151	1300	36.932	2.000	0.202	0.563
ID462387	462387	10	52.550	18.363	31.070	0	84	84	2	1	-10921639	161.952	159	95	229	3401	42.233	2.000	0.127	0.865
ID462386	462386	4	54.848	22.323	28.428	0	84	84	2	1	-10921639	217.905	221	154	255	4576	31.279	7.600	0.137	1.676
ID462385	462385	9	54.407	13.778	23.886	0	84	84	2	1	-10921639	182.048	180	136	247	3823	32.850	7.600	0.122	1.208
ID462384	462384	12	51.076	21.857	16.219	0	84	84	2	1	-10921639	162.381	180	72	213	3410	42.815	7.600	0.153	1.004
ID462372	462372	10	66.603	18.059	30.842	0	85	85	2	1	-10921639	175.619	190	95	255	3688	51.204	2.000	0.148	0.887
ID462371	462371	4	62.273	22.485	28.645	0	85	85	2	1	-10921639	227.476	252	149	255	4777	35.176	4.800	0.154	1.729
ID462370	462370	9	53.448	14.495	23.291	0	85	85	2	1	-10921639	190.571	180	136	242	4002	33.215	4.800	0.140	1.408
ID462369	462369	3	43.616	12.815	16.131	0	85	85	2	1	-10921639	130.476	141	79	167	2740	29.356	4.800	0.167	1.272
ID462368	462368	12	56.321	21.076	14.845	0	85	85	2	1	-10921639	171.905	182	90	221	3610	37.972	7.600	0.185	1.411
ID462367	462367	10	49.541	18.325	31.249	0	86	86	2	1	-10921639	170.333	170	95	244	3577	45.341	2.000	0.117	0.789
ID462366	462366	4	66.137	22.344	28.996	0	86	86	2	1	-10921639	230.286	255	180	255	4836	30.407	4.800	0.166	2.157
ID462365	462365	9	56.895	13.871	23.540	0	86	86	2	1	-10921639	201.238	208	141	255	4226	33.584	4.800	0.136	1.434
ID462364	462364	12	59.579	21.946	16.264	0	86	86	2	1	-10921639	168.619	195	72	239	3541	50.345	4.800	0.171	0.979
ID462363	462363	3	43.227	12.494	15.732	0	86	86	2	1	-10921639	118.667	128	54	185	2492	39.474	2.000	0.161	0.834
ID462375	462375	9	48.599	13.845	23.640	0	87	87	2	1	-10921639	185.286	185	136	242	3891	32.008	7.600	0.116	1.206
ID462374	462374	3	55.880	12.512	15.697	0	87	87	2	1	-10921639	151.095	159	97	216	3173	29.293	2.000	0.194	1.677
ID462373	462373	12	51.950	21.674	15.306	0	87	87	2	1	-10921639	145.619	157	54	208	3058	49.835	2.000	0.173	0.863
ID462377	462377	10	48.515	18.287	30.984	0	87	87	2	1	-10921639	158.286	159	59	216	3324	46.985	2.000	0.104	0.635
ID462376	462376	4	64.542	22.388	29.205	0	87	87	2	1	-10921639	218.524	229	157	255	4589	37.588	4.800	0.149	1.512
ID462382	462382	10	50.852	19.025	30.828	0	88	88	2	1	-10921639	182.238	182	100	244	3827	44.054	2.000	0.113	0.839
ID462381	462381	4	63.883	22.505	28.963	0	88	88	2	1	-10921639	204.810	221	110	255	4301	55.007	4.800	0.155	0.998
ID462380	462380	9	44.026	14.657	22.399	0	88	88	2	1	-10921639	200.238	203	139	255	4205	25.282	7.600	0.101	1.454
ID462379	462379	12	59.160	21.986	15.944	0	88	88	2	1	-10921639	170.143	175	95	249	3573	37.337	4.800	0.162	1.270
ID462378	462378	3	61.708	12.384	16.039	0	88	88	2	1	-10921639	148.429	149	77	218	3117	42.794	2.000	0.196	1.138
ID462391	462391	9	35.260	12.835	24.760	0	89	89	2	1	-10921639	154.905	154	87	224	3253	35.735	4.800	0.117	0.906
ID462390	462390	12	62.101	21.863	16.120	0	89	89	2	1	-10921639	194.524	200	108	255	4085	44.023	7.600	0.164	1.244
ID462389	462389	3	54.471	12.087	15.843	0	89	89	2	1	-10921639	144.905	146	87	213	3043	36.061	2.000	0.157	1.093
ID462393	462393	10	47.189	18.828	30.908	0	89	89	2	1	-10921639	183.190	206	113	247	3847	41.239	7.600	0.102	0.825
ID462392	462392	4	60.650	22.155	28.650	0	89	89	2	1	-10921639	222.333	239	146	255	4669	39.496	4.800	0.131	1.307
ID462415	462415	10	43.116	19.376	29.990	0	90	90	2	1	-10921639	183.714	185	123	255	3858	38.551	2.000	0.092	0.800
ID462414	462414	4	67.445	22.115	28.735	0	90	90	2	1	-10921639	214.571	226	144	255	4506	42.731	6.336	0.159	1.376
ID462413	462413	9	58.699	13.797	23.699	0	90	90	2	1	-10921639	190.333	195	133	247	3997	33.781	4.800	0.150	1.474
ID462412	462412	12	48.832	22.403	16.024	0	90	90	2	1	-10921639	173.429	172	110	224	3642	29.859	7.600	0.135	1.378
ID462411	462411	3	43.770	12.147	15.686	0	90	90	2	1	-10921639	140.810	141	87	185	2957	29.603	2.000	0.143	1.189
ID462410	462410	None	36.064	18.934	13.567	0	90	90	2	1	-10921639	154.286	170	95	203	3240	32.010	6.385	0.097	0.852
ID462404	462404	10	57.808	19.372	30.039	0	91	91	2	1	-10921639	200.476	203	133	255	4210	44.693	2.000	0.120	0.959
ID462403	462403	4	50.393	22.154	28.651	0	91	91	2	1	-10921639	215.952	229	139	255	4535	37.114	7.600	0.118	1.230
ID462402	462402	9	54.664	13.879	23.415	0	91	91	2	1	-10921639	197.571	203	136	242	4149	29.716	4.800	0.141	1.639
ID462401	462401	12	39.644	21.939	16.079	0	91	91	2	1	-10921639	182.476	188	113	224	3832	32.776	7.600	0.099	1.007
ID462400	462400	3	44.268	11.873	15.529	0	91	91	2	1	-10921639	157.143	164	103	195	3300	26.282	4.800	0.160	1.653
ID462399	462399	10	57.106	19.724	30.064	0	92	92	2	1	-10921639	217.381	236	139	255	4565	40.282	6.301	0.131	1.250
ID462398	462398	4	54.481	21.888	28.937	0	92	92	2	1	-10921639	222.952	239	141	255	4682	36.601	4.800	0.125	1.352
ID462397	462397	9	50.255	14.192	22.699	0	92	92	2	1	-10921639	191.429	188	121	249	4020	34.855	4.800	0.126	1.230
ID462396	462396	3	48.622	12.910	15.922	0	92	92	2	1	-10921639	183.000	185	128	231	3843	27.592	4.800	0.137	1.595
ID462395	462395	12	48.461	20.028	14.339	0	92	92	2	1	-10921639	179.905	188	105	244	3778	41.538	2.000	0.115	0.891
ID462394	462394	13	41.305	17.107	13.011	0	92	92	2	1	-10921639	155.048	154	74	231	3256	43.163	7.600	0.080	0.530
ID462431	462431	13	43.498	16.890	12.836	0	93	93	2	1	-10921639	160.048	164	72	229	3361	37.956	2.000	0.091	0.705
ID462435	462435	10	58.103	19.250	30.195	0	93	93	2	1	-10921639	205.190	203	136	255	4309	42.979	2.000	0.122	1.037
ID462434	462434	4	50.867	22.118	28.485	0	93	93	2	1	-10921639	234.238	249	172	255	4919	27.353	7.600	0.120	1.830
ID462433	462433	9	54.780	14.215	23.608	0	93	93	2	1	-10921639	197.143	200	123	255	4140	41.694	2.000	0.122	1.025
ID462432	462432	12	54.110	21.985	15.770	0	93	93	2	1	-10921639	208.429	221	149	255	4377	31.146	7.600	0.127	1.511
ID462422	462422	10	63.574	19.076	29.914	0	94	94	2	1	-10921639	204.000	218	123	255	4284	49.495	2.000	0.126	0.923
ID462421	462421	4	57.801	22.521	28.642	0	94	94	2	1	-10921639	204.286	208	141	255	4290	46.356	2.000	0.131	1.021
ID462420	462420	9	45.413	14.147	23.861	0	94	94	2	1	-10921639	188.810	193	118	234	3965	39.147	2.000	0.104	0.909
ID462419	462419	12	45.424	22.165	16.839	0	94	94	2	1	-10921639	223.095	224	185	255	4685	22.052	4.800	0.094	1.737
ID462418	462418	3	43.981	11.796	15.989	0	94	94	2	1	-10921639	170.857	175	110	216	3588	29.723	6.254	0.124	1.270
ID462417	462417	None	38.732	26.903	14.866	0	94	94	2	1	-10921639	111.476	113	43	203	2341	39.007	2.000	0.108	0.555
ID462416	462416	13	58.072	18.001	13.031	0	94	94	2	1	-10921639	186.667	198	105	255	3920	49.063	4.800	0.148	0.981
ID462407	462407	12	52.261	22.006	16.097	0	95	95	2	1	-10921639	214.476	224	144	255	4504	31.684	4.800	0.128	1.537
ID462406	462406	3	44.594	11.472	16.331	0	95	95	2	1	-10921639	149.286	146	77	213	3135	41.699	4.800	0.137	0.861
ID462405	462405	13	41.603	17.340	12.932	0	95	95	2	1	-10921639	160.524	149	103	234	3371	36.693	2.000	0.096	0.765
ID462409	462409	10	53.148	19.477	29.476	0	95	95	2	1	-10921639	217.952	229	133	255	4577	38.099	4.800	0.114	1.175
ID462408	462408	4	51.245	22.445	28.552	0	95	95	2	1	-10921639	218.857	242	133	255	4596	44.308	4.800	0.118	1.039
ID462447	462447	3	50.860	11.900	15.936	0	96	96	2	1	-10921639	169.667	175	115	224	3563	31.213	2.000	0.131	1.255
ID462446	462446	13	41.542	17.126	13.029	0	96	96	2	1	-10921639	161.000	159	95	229	3381	38.645	2.000	0.083	0.637
ID462451	462451	10	47.553	19.256	30.045	0	96	96	2	1	-10921639	191.048	193	139	255	4012	39.222	2.000	0.084	0.753
ID462450	462450	4	53.096	22.251	27.971	0	96	96	2	1	-10921639	222.429	229	170	255	4671	30.195	7.600	0.118	1.560
ID462449	462449	9	51.702	14.191	23.827	0	96	96	2	1	-10921639	184.000	190	110	255	3864	44.264	2.000	0.098	0.743
ID462448	462448	12	53.268	22.761	16.630	0	96	96	2	1	-10921639	205.476	206	123	255	4315	36.489	7.600	0.115	1.162
ID462423	462423	13	55.229	17.284	12.945	0	97	97	2	1	-10921639	161.429	164	92	255	3390	43.769	2.000	0.113	0.749
ID462430	462430	10	53.356	20.369	28.556	0	97	97	2	1	-10921639	223.048	244	141	255	4684	35.980	4.800	0.130	1.426
ID462429	462429	4	55.275	21.880	28.204	0	97	97	2	1	-10921639	224.810	234	157	255	4721	31.554	4.800	0.134	1.688
ID462428	462428	9	41.282	13.901	24.132	0	97	97	2	1	-10921639	183.762	193	118	234	3859	33.357	2.000	0.086	0.870
ID462427	462427	None	39.227	16.149	20.871	0	97	97	2	1	-10921639	218.714	221	170	255	4593	25.060	7.600	0.078	1.261
ID462426	462426	None	36.423	26.798	15.873	0	97	97	2	1	-10921639	110.905	103	54	172	2329	39.432	2.000	0.113	0.571
ID462425	462425	3	44.387	11.950	15.846	0	97	97	2	1	-10921639	163.286	172	100	200	3429	28.653	4.800	0.127	1.282
ID462424	462424	14	39.600	20.392	14.361	0	97	97	2	1	-10921639	177.571	188	82	226	3729	40.074	7.600	0.099	0.802
ID462439	462439	4	52.394	22.418	28.212	0	98	98	2	1	-10921639	225.333	239	167	255	4732	32.859	4.800	0.121	1.484
ID462438	462438	9	47.558	14.087	23.898	0	98	98	2	1	-10921639	182.238	193	115	247	3827	38.660	2.000	0.105	0.899
ID462437	462437	14	57.796	22.295	15.739	0	98	98	2	1	-10921639	212.667	218	167	255	4466	26.807	7.600	0.146	2.021
ID462436	462436	13	36.756	17.183	13.226	0	98	98	2	1	-10921639	142.619	141	77	218	2995	38.156	2.000	0.083	0.575
ID462440	462440	10	49.561	19.400	28.888	0	98	98	2	1	-10921639	211.905	218	128	255	4450	39.561	2.000	0.097	0.945
ID462455	462455	10	50.744	19.387	28.788	0	99	99	2	1	-10921639	215.810	218	139	255	4532	41.329	2.000	0.102	0.965
ID462454	462454	4	55.986	21.951	28.053	0	99	99	2	1	-10921639	226.857	255	162	255	4764	37.609	4.800	0.127	1.359
ID462453	462453	15	47.784	15.974	20.961	0	99	99	2	1	-10921639	224.714	236	170	255	4719	27.672	7.600	0.107	1.573
ID462452	462452	14	59.640	22.846	15.662	0	99	99	2	1	-10921639	191.429	193	144	242	4020	31.698	4.800	0.154	1.613
ID462445	462445	10	48.120	19.082	28.542	0	100	100	2	1	-10921639	213.048	218	144	255	4474	38.289	2.000	0.099	1.005
ID462444	462444	4	50.357	22.111	27.900	0	100	100	2	1	-10921639	221.762	234	151	255	4657	34.509	4.800	0.113	1.303
ID462443	462443	15	45.066	16.258	20.488	0	100	100	2	1	-10921639	217.810	221	159	255	4574	33.973	2.000	0.085	1.009
ID462442	462442	14	60.231	22.138	15.645	0	100	100	2	1	-10921639	207.571	200	159	255	4359	31.130	2.000	0.130	1.533
ID462441	462441	16	49.181	11.528	16.494	0	100	100	2	1	-10921639	178.619	180	108	239	3751	32.428	4.800	0.134	1.299
ID462463	462463	4	52.944	22.039	27.818	0	101	101	2	1	-10921639	211.952	226	139	255	4451	42.493	6.334	0.115	1.027
ID462462	462462	15	38.092	16.516	19.989	0	101	101	2	1	-10921639	214.667	211	188	247	4508	19.438	4.800	0.087	1.762
ID462461	462461	14	41.401	22.959	15.587	0	101	101	2	1	-10921639	189.381	193	144	236	3977	23.269	4.800	0.125	1.810
ID462460	462460	16	38.493	11.519	16.370	0	101	101	2	1	-10921639	165.714	170	121	206	3480	26.346	4.800	0.120	1.351
ID462459	462459	4	51.893	22.271	28.101	0	102	102	2	1	-10921639	220.238	229	164	255	4625	31.045	6.320	0.120	1.520
ID462458	462458	15	35.441	17.429	20.894	0	102	102	2	1	-10921639	223.714	221	177	255	4698	22.780	6.309	0.075	1.368
ID462457	462457	14	39.643	22.113	15.873	0	102	102	2	1	-10921639	193.619	195	157	239	4066	19.218	4.800	0.114	2.054
ID462456	462456	15	37.678	16.041	20.720	0	103	103	2	1	-10921639	209.095	208	167	255	4391	26.685	4.800	0.074	1.082
ID462464	462464	None	37.543	21.282	27.098	0	104	104	2	1	-10921639	213.190	216	180	249	4477	20.223	6.282	0.086	1.676
ID462469	462469	None	41.102	22.240	27.098	0	106	106	2	1	-10921639	184.571	175	141	255	3876	32.603	2.000	0.078	0.819
ID462467	462467	None	36.152	22.452	15.246	0	107	107	2	1	-10921639	170.952	175	115	208	3590	28.574	4.800	0.114	1.226
ID462468	462468	None	44.853	11.927	15.633	0	107	107	2	1	-10921639	149.381	144	95	200	3137	26.316	2.000	0.138	1.374
ID462466	462466	18	53.154	22.874	28.048	0	108	108	2	1	-10921639	171.429	170	121	255	3600	36.728	2.000	0.112	0.940
ID462465	462465	None	38.904	16.508	20.760	0	108	108	2	1	-10921639	214.333	213	177	255	4501	24.416	4.800	0.080	1.294
ID462471	462471	18	43.890	21.955	27.788	0	109	109	2	1	-10921639	178.381	177	133	239	3746	30.907	2.000	0.085	0.909
ID462470	462470	19	40.151	19.536	22.316	0	109	109	2	1	-10921639	222.429	221	182	255	4671	21.037	4.800	0.090	1.749
ID462474	462474	18	39.594	23.159	27.710	0	110	110	2	1	-10921639	165.571	154	126	234	3477	28.206	2.000	0.088	0.948
ID462473	462473	19	36.258	18.978	22.951	0	110	110	2	1	-10921639	195.000	190	164	249	4095	20.620	7.600	0.078	1.368
ID462472	462472	18	48.637	22.878	27.621	0	111	111	2	1	-10921639	159.714	159	113	226	3354	33.737	2.000	0.125	1.052
ID462475	462475	18	53.558	23.008	27.742	0	112	112	2	1	-10921639	181.667	172	123	255	3815	35.950	2.000	0.121	1.089
ID462479	462479	18	41.844	23.034	27.335	0	113	113	2	1	-10921639	173.619	175	115	234	3646	29.018	2.000	0.103	1.113
ID462478	462478	None	37.741	20.796	22.226	0	113	113	2	1	-10921639	206.714	208	154	255	4341	30.205	2.000	0.066	0.849
ID462477	462477	None	44.038	16.564	20.406	0	113	113	2	1	-10921639	196.000	198	144	255	4116	31.042	2.000	0.095	1.095
ID462476	462476	None	38.162	24.226	17.230	0	113	113	2	1	-10921639	159.000	164	105	195	3339	27.426	4.800	0.146	1.477
ID462486	462486	18	49.643	23.390	27.917	0	114	114	2	1	-10921639	164.571	167	118	231	3456	30.633	7.600	0.123	1.173
ID462481	462481	18	41.135	23.214	28.062	0	115	115	2	1	-10921639	151.571	146	115	195	3183	24.422	4.800	0.115	1.284
ID462483	462483	None	40.974	18.146	22.326	0	116	116	2	1	-10921639	192.619	195	141	255	4045	28.012	6.334	0.086	1.089
ID462482	462482	20	40.351	21.526	15.521	0	116	116	2	1	-10921639	164.286	170	110	211	3450	26.123	4.800	0.120	1.348
ID462484	462484	18	51.113	23.042	27.559	0	116	116	2	1	-10921639	169.190	175	113	236	3553	34.222	6.351	0.136	1.183
ID462485	462485	20	35.369	22.490	15.863	0	117	117	2	1	-10921639	148.857	154	103	180	3126	23.694	7.600	0.123	1.380
ID462480	462480	18	38.408	22.780	27.690	0	118	118	2	1	-10921639	159.810	154	113	224	3356	30.008	4.800	0.102	0.986
ID462487	462487	20	42.539	21.923	16.946	0	119	119	2	1	-10921639	172.571	170	139	226	3624	25.295	4.800	0.124	1.500
ID462488	462488	18	42.337	22.757	27.589	0	119	119	2	1	-10921639	167.095	170	115	213	3509	28.989	7.600	0.120	1.236
ID462491	462491	18	46.252	23.194	27.819	0	120	120	2	1	-10921639	155.333	149	97	213	3262	28.440	2.000	0.123	1.196
ID462490	462490	20	40.073	22.264	16.686	0	120	120	2	1	-10921639	163.048	159	131	206	3424	20.096	4.800	0.114	1.656
ID462489	462489	18	43.231	22.885	27.888	0	121	121	2	1	-10921639	159.667	162	103	211	3353	29.222	4.800	0.126	1.221
ID462492	462492	18	50.367	22.496	27.395	0	122	122	2	1	-10921639	172.429	164	123	239	3621	30.484	7.600	0.121	1.222
ID462493	462493	18	41.634	22.980	28.074	0	123	123	2	1	-10921639	151.095	146	113	211	3173	29.155	2.000	0.118	1.093
ID462494	462494	18	54.839	22.608	27.812	0	124	124	2	1	-10921639	163.905	162	108	234	3442	39.072	7.600	0.143	1.049
ID462495	462495	18	53.342	22.961	27.795	0	125	125	2	1	-10921639	159.762	151	115	231	3355	33.904	7.600	0.147	1.208
ID462498	462498	18	52.052	23.111	27.768	0	126	126	2	1	-10921639	165.000	164	123	234	3465	34.150	2.000	0.137	1.165
ID462497	462497	None	35.914	23.154	16.526	0	126	126	2	1	-10921639	157.857	162	115	185	3315	19.317	4.800	0.122	1.780
ID462496	462496	18	45.015	23.050	28.020	0	127	127	2	1	-10921639	161.952	162	113	216	3401	29.231	4.800	0.128	1.261
ID462500	462500	18	52.137	22.706	27.762	0	128	128	2	1	-10921639	158.762	157	103	244	3334	37.809	2.000	0.129	0.962
ID462503	462503	18	50.765	22.747	27.701	0	129	129	2	1	-10921639	160.905	159	113	226	3379	32.219	2.000	0.142	1.246
ID462499	462499	18	44.210	22.996	27.832	0	130	130	2	1	-10921639	161.905	162	115	221	3400	28.893	7.600	0.112	1.124
ID462502	462502	18	49.698	22.830	27.470	0	131	131	2	1	-10921639	185.619	185	131	252	3898	33.828	2.000	0.111	1.097
ID462501	462501	None	36.116	22.454	16.590	0	131	131	2	1	-10921639	170.143	167	123	208	3573	20.546	7.600	0.114	1.690
ID462509	462509	18	41.678	23.123	27.395	0	132	132	2	1	-10921639	168.286	170	115	239	3534	29.932	7.600	0.096	0.988
ID462505	462505	18	44.593	22.864	27.121	0	133	133	2	1	-10921639	176.286	180	136	224	3702	27.339	7.600	0.109	1.265
ID462504	462504	None	36.612	22.136	16.448	0	133	133	2	1	-10921639	154.524	151	113	203	3245	25.903	7.600	0.127	1.346
ID462507	462507	None	39.193	14.582	24.878	0	134	134	2	1	-10921639	151.095	154	108	208	3173	25.385	2.000	0.106	1.136
ID462508	462508	18	52.205	22.612	27.471	0	134	134	2	1	-10921639	183.952	188	118	242	3863	34.552	4.800	0.121	1.150
ID462506	462506	None	47.656	22.154	16.760	0	135	135	2	1	-10921639	172.095	175	128	218	3614	25.803	4.800	0.132	1.552
ID462510	462510	18	37.323	22.658	27.208	0	136	136	2	1	-10921639	172.381	175	123	221	3620	28.849	2.000	0.098	1.066
ID462511	462511	18	45.020	22.478	27.468	0	137	137	2	1	-10921639	179.667	182	141	229	3773	26.240	2.000	0.097	1.216
ID462517	462517	18	44.248	22.566	27.433	0	138	138	2	1	-10921639	179.333	180	108	234	3766	35.252	4.800	0.111	1.015
ID462516	462516	21	38.184	22.256	15.307	0	138	138	2	1	-10921639	131.667	126	74	188	2765	31.460	4.800	0.146	1.067
ID462514	462514	18	50.762	22.694	27.364	0	139	139	2	1	-10921639	180.714	188	105	249	3795	42.001	7.600	0.115	0.885
ID462513	462513	21	37.689	23.419	17.340	0	139	139	2	1	-10921639	153.381	157	90	188	3221	29.180	7.600	0.116	1.094
ID462519	462519	18	41.935	22.526	27.039	0	140	140	2	1	-10921639	166.095	167	105	224	3488	34.060	7.600	0.103	0.907
ID462515	462515	18	35.021	22.912	27.680	0	141	141	2	1	-10921639	146.000	141	95	198	3066	29.362	7.600	0.080	0.733
ID462512	462512	18	43.819	22.874	27.937	0	142	142	2	1	-10921639	163.333	154	123	226	3430	31.950	7.600	0.106	0.978
ID462518	462518	18	37.684	23.103	27.642	0	143	143	2	1	-10921639	151.714	151	103	211	3186	27.579	2.000	0.089	0.903
ID462523	462523	22	36.743	22.796	16.541	0	144	144	2	1	-10921639	147.095	146	90	193	3089	21.471	4.800	0.132	1.598
ID462524	462524	18	43.559	22.832	27.677	0	144	144	2	1	-10921639	166.476	159	110	239	3496	32.132	2.000	0.100	0.941
ID462521	462521	18	42.285	22.968	28.470	0	145	145	2	1	-10921639	165.810	164	126	216	3482	22.017	4.800	0.127	1.698
ID462520	462520	22	37.437	23.201	16.608	0	145	145	2	1	-10921639	140.857	139	79	182	2958	23.491	7.600	0.114	1.223
ID462522	462522	18	59.065	22.970	27.826	0	146	146	2	1	-10921639	167.619	172	123	234	3520	35.699	7.600	0.155	1.258
ID462527	462527	18	53.190	22.762	27.656	0	147	147	2	1	-10921639	174.952	170	126	231	3674	33.641	4.800	0.137	1.255
ID462526	462526	18	59.547	23.093	27.599	0	148	148	2	1	-10921639	175.667	167	110	255	3689	42.913	2.000	0.132	0.952
ID462525	462525	23	41.834	22.211	15.958	0	148	148	2	1	-10921639	148.571	149	95	190	3120	27.446	7.600	0.134	1.278
ID462531	462531	18	60.701	22.855	27.518	0	149	149	2	1	-10921639	172.000	170	110	255	3612	43.338	2.000	0.137	0.959
ID462530	462530	23	42.080	23.100	16.970	0	149	149	2	1	-10921639	149.333	146	77	200	3136	28.031	7.600	0.116	1.105
ID462529	462529	18	47.993	22.935	27.343	0	150	150	2	1	-10921639	180.143	177	131	236	3783	30.216	4.800	0.130	1.368
ID462528	462528	23	51.027	22.700	16.085	0	150	150	2	1	-10921639	163.810	164	85	221	3440	36.724	7.600	0.164	1.255
ID462539	462539	18	51.332	22.973	27.724	0	151	151	2	1	-10921639	175.143	175	128	244	3678	32.867	7.600	0.124	1.180
ID462538	462538	23	45.226	23.030	16.647	0	151	151	2	1	-10921639	167.714	172	95	203	3522	26.685	4.800	0.132	1.464
ID462534	462534	18	57.575	22.916	27.790	0	152	152	2	1	-10921639	172.476	172	105	255	3622	38.343	2.000	0.133	1.055
ID462533	462533	23	37.966	22.560	15.918	0	152	152	2	1	-10921639	141.762	151	72	185	2977	34.065	4.800	0.137	1.004
ID462532	462532	None	39.122	22.270	15.351	0	152	152	2	1	-10921639	138.571	136	77	185	2910	28.024	4.800	0.159	1.355
ID462541	462541	18	62.170	22.672	27.537	0	153	153	2	1	-10921639	181.952	177	118	255	3821	41.162	4.800	0.156	1.193
ID462540	462540	23	50.259	23.040	16.409	0	153	153	2	1	-10921639	160.476	167	79	224	3370	37.032	7.600	0.143	1.082
ID462535	462535	None	48.348	21.319	14.752	0	154	154	2	1	-10921639	169.524	172	115	231	3560	30.481	4.800	0.162	1.554
ID462537	462537	18	59.342	22.620	27.648	0	154	154	2	1	-10921639	176.000	175	110	255	3696	39.341	4.800	0.151	1.175
ID462536	462536	23	50.195	22.226	16.136	0	154	154	2	1	-10921639	180.857	182	128	231	3798	27.744	7.600	0.160	1.796
ID462543	462543	None	36.315	15.617	25.042	0	155	155	2	1	-10921639	165.476	167	115	216	3475	23.813	7.600	0.091	1.160
ID462542	462542	23	49.375	22.524	16.238	0	155	155	2	1	-10921639	167.333	167	97	224	3514	38.479	7.600	0.147	1.116
ID462544	462544	18	59.597	22.985	27.686	0	155	155	2	1	-10921639	174.667	170	131	255	3668	34.864	2.000	0.160	1.379
ID462546	462546	18	59.870	22.843	27.649	0	156	156	2	1	-10921639	181.048	188	115	252	3802	35.804	4.800	0.154	1.352
ID462545	462545	23	58.596	22.719	16.970	0	156	156	2	1	-10921639	184.571	193	97	252	3876	38.604	4.800	0.156	1.289
ID462550	462550	18	60.872	22.745	27.303	0	157	157	2	1	-10921639	187.143	182	118	255	3930	38.354	4.800	0.152	1.285
ID462549	462549	24	38.931	15.431	24.862	0	157	157	2	1	-10921639	159.048	157	118	206	3340	28.738	4.800	0.131	1.283
ID462548	462548	23	43.008	22.813	16.783	0	157	157	2	1	-10921639	178.667	180	121	231	3752	26.652	6.347	0.111	1.344
ID462547	462547	25	45.837	22.012	14.868	0	157	157	2	1	-10921639	167.857	162	103	231	3525	30.519	4.800	0.146	1.399
ID462551	462551	25	48.099	21.369	14.137	0	158	158	2	1	-10921639	158.571	159	100	213	3330	35.480	4.800	0.153	1.183
ID462553	462553	18	58.330	23.159	27.984	0	158	158	2	1	-10921639	171.381	164	126	229	3599	32.147	2.000	0.150	1.391
ID462552	462552	24	40.253	15.547	24.729	0	158	158	2	1	-10921639	172.190	177	115	208	3616	26.372	4.800	0.108	1.271
ID462564	462564	18	70.318	23.104	27.912	0	159	159	2	1	-10921639	174.000	162	128	255	3654	39.192	2.000	0.173	1.307
ID462563	462563	24	36.812	15.151	24.290	0	159	159	2	1	-10921639	159.095	162	118	193	3341	24.027	4.800	0.116	1.372
ID462562	462562	None	41.887	23.824	19.605	0	159	159	2	1	-10921639	176.333	170	133	239	3703	28.359	4.800	0.126	1.393
ID462561	462561	23	52.020	23.091	16.889	0	159	159	2	1	-10921639	178.524	182	115	255	3749	35.901	2.000	0.112	0.998
ID462555	462555	24	42.096	14.529	24.588	0	160	160	2	1	-10921639	160.381	167	113	203	3368	30.821	4.800	0.130	1.196
ID462554	462554	23	52.620	22.792	16.802	0	160	160	2	1	-10921639	196.571	195	151	244	4128	27.321	4.800	0.138	1.740
ID462556	462556	18	51.809	23.061	28.029	0	160	160	2	1	-10921639	160.190	157	118	236	3364	29.537	7.600	0.134	1.283
ID462579	462579	18	64.276	22.898	27.755	0	161	161	2	1	-10921639	167.905	157	110	242	3526	41.552	2.000	0.160	1.117
ID462578	462578	24	51.464	15.066	25.161	0	161	161	2	1	-10921639	174.952	177	110	221	3674	30.611	4.800	0.160	1.579
ID462577	462577	23	50.032	22.919	17.503	0	161	161	2	1	-10921639	180.048	182	118	247	3781	32.434	2.000	0.119	1.176
ID462576	462576	26	48.285	22.084	14.239	0	161	161	2	1	-10921639	159.571	157	103	224	3351	33.653	2.000	0.123	1.037
ID462571	462571	18	44.742	22.698	27.501	0	162	162	2	1	-10921639	154.857	167	92	206	3252	34.969	2.000	0.120	0.947
ID462570	462570	24	47.332	15.136	25.067	0	162	162	2	1	-10921639	180.381	190	133	216	3788	27.780	4.800	0.151	1.700
ID462569	462569	26	48.194	22.565	15.071	0	162	162	2	1	-10921639	170.000	170	113	224	3570	29.428	4.800	0.160	1.597
ID462567	462567	24	50.648	16.114	24.738	0	163	163	2	1	-10921639	186.048	185	139	239	3907	27.647	4.800	0.149	1.745
ID462566	462566	26	50.078	23.391	17.053	0	163	163	2	1	-10921639	183.333	182	146	234	3850	27.494	4.800	0.133	1.568
ID462565	462565	36	41.325	20.825	13.458	0	163	163	2	1	-10921639	145.190	164	79	198	3049	36.808	4.800	0.152	1.044
ID462568	462568	18	40.022	22.666	27.441	0	163	163	2	1	-10921639	166.190	164	115	216	3490	25.594	7.600	0.108	1.268
ID462559	462559	24	41.422	15.427	25.432	0	164	164	2	1	-10921639	184.762	188	141	221	3880	27.686	4.800	0.122	1.452
ID462558	462558	26	57.274	23.056	16.964	0	164	164	2	1	-10921639	200.952	200	144	249	4220	27.985	4.800	0.138	1.741
ID462557	462557	36	45.270	22.185	14.284	0	164	164	2	1	-10921639	173.952	180	105	216	3653	32.279	4.800	0.139	1.314
ID462560	462560	18	37.131	22.494	27.575	0	164	164	2	1	-10921639	161.762	154	123	216	3397	24.946	7.600	0.097	1.149
ID462575	462575	18	43.770	22.314	26.915	0	165	165	2	1	-10921639	161.524	151	126	218	3392	28.179	2.000	0.098	1.022
ID462574	462574	24	38.862	14.839	24.658	0	165	165	2	1	-10921639	174.857	188	123	211	3672	26.967	4.800	0.125	1.445
ID462573	462573	None	44.794	23.314	17.547	0	165	165	2	1	-10921639	200.952	200	170	242	4220	21.671	6.275	0.106	1.772
ID462572	462572	26	44.787	23.314	17.547	0	165	165	2	1	-10921639	200.952	200	170	242	4220	21.671	6.275	0.106	1.772
ID462590	462590	None	35.042	19.722	30.756	0	166	166	2	1	-10921639	119.095	118	61	180	2501	32.521	2.000	0.090	0.606
ID462589	462589	27	41.202	26.196	30.391	0	166	166	2	1	-10921639	117.714	123	77	149	2472	24.824	4.800	0.190	1.515
ID462588	462588	24	51.085	15.192	24.853	0	166	166	2	1	-10921639	188.952	198	108	255	3968	37.370	4.800	0.153	1.342
ID462587	462587	26	63.817	22.770	15.509	0	166	166	2	1	-10921639	195.905	206	121	249	4114	35.253	4.800	0.166	1.585
ID462583	462583	26	49.491	23.165	15.797	0	167	167	2	1	-10921639	187.333	198	118	226	3934	29.208	4.800	0.142	1.593
ID462586	462586	27	36.695	26.603	30.067	0	167	167	2	1	-10921639	98.381	95	43	144	2066	28.698	2.000	0.173	1.011
ID462585	462585	24	55.658	15.797	24.902	0	167	167	2	1	-10921639	202.857	216	133	249	4260	33.346	4.800	0.141	1.500
ID462584	462584	None	37.006	24.327	20.431	0	167	167	2	1	-10921639	179.810	185	126	216	3776	27.259	2.000	0.101	1.206
ID462582	462582	24	55.805	15.768	25.098	0	168	168	2	1	-10921639	203.095	211	144	249	4265	27.808	4.800	0.146	1.855
ID462581	462581	28	42.723	12.284	16.829	0	168	168	2	1	-10921639	128.857	123	72	180	2706	34.404	2.000	0.150	0.976
ID462580	462580	26	70.272	23.266	15.922	0	168	168	2	1	-10921639	203.952	211	141	255	4283	33.304	4.800	0.186	1.923
ID462599	462599	27	36.545	26.269	29.919	0	169	169	2	1	-10921639	98.762	97	54	144	2074	23.925	2.000	0.163	1.154
ID462598	462598	24	53.848	16.138	25.018	0	169	169	2	1	-10921639	203.571	208	154	244	4275	28.821	4.800	0.135	1.675
ID462597	462597	28	50.098	12.145	17.035	0	169	169	2	1	-10921639	140.714	141	69	195	2955	35.452	4.800	0.173	1.171
ID462596	462596	26	54.015	22.912	15.275	0	169	169	2	1	-10921639	185.667	198	103	236	3899	39.135	4.800	0.156	1.280
ID462591	462591	26	68.434	23.357	16.209	0	170	170	2	1	-10921639	210.571	218	162	255	4422	32.012	4.800	0.189	2.087
ID462595	462595	29	36.357	20.382	31.089	0	170	170	2	1	-10921639	115.381	113	77	172	2423	25.796	2.000	0.123	0.977
ID462594	462594	27	41.038	26.019	29.825	0	170	170	2	1	-10921639	103.381	103	46	175	2171	31.669	2.000	0.149	0.845
ID462593	462593	24	51.347	16.537	25.218	0	170	170	2	1	-10921639	191.952	188	121	255	4031	32.177	4.800	0.124	1.317
ID462592	462592	28	58.131	12.470	17.165	0	170	170	2	1	-10921639	147.571	154	69	231	3099	45.869	4.800	0.193	1.039
ID462604	462604	29	38.657	20.845	31.569	0	171	171	2	1	-10921639	126.762	126	82	164	2662	26.482	4.800	0.149	1.245
ID462603	462603	24	46.977	15.632	25.266	0	171	171	2	1	-10921639	189.714	195	133	229	3984	27.194	4.800	0.124	1.539
ID462602	462602	28	52.195	11.940	18.638	0	171	171	2	1	-10921639	145.905	149	85	195	3064	32.476	2.000	0.163	1.261
ID462601	462601	26	56.496	23.143	16.697	0	171	171	2	1	-10921639	211.619	218	151	249	4444	31.019	6.303	0.138	1.656
ID462600	462600	30	44.899	21.298	13.150	0	171	171	2	1	-10921639	140.333	136	74	203	2947	41.094	2.000	0.129	0.782
ID462631	462631	29	48.060	20.960	31.472	0	172	172	2	1	-10921639	135.333	136	100	182	2842	25.190	2.000	0.169	1.554
ID462630	462630	24	61.553	15.350	24.074	0	172	172	2	1	-10921639	203.524	206	144	255	4274	33.334	4.800	0.167	1.749
ID462629	462629	26	64.447	23.612	17.232	0	172	172	2	1	-10921639	209.905	229	103	255	4408	44.886	4.800	0.164	1.317
ID462628	462628	30	56.636	22.122	14.055	0	172	172	2	1	-10921639	173.857	177	85	236	3651	43.619	2.000	0.148	1.027
ID462615	462615	29	41.279	20.864	31.852	0	173	173	2	1	-10921639	117.524	123	51	154	2468	28.774	2.000	0.144	1.030
ID462614	462614	24	71.608	14.976	24.337	0	173	173	2	1	-10921639	207.048	203	146	255	4348	39.194	4.800	0.176	1.579
ID462613	462613	None	35.764	12.557	18.689	0	173	173	2	1	-10921639	154.857	157	115	190	3252	21.022	2.000	0.103	1.378
ID462612	462612	26	62.815	23.427	16.994	0	173	173	2	1	-10921639	230.762	234	188	255	4846	22.956	4.800	0.169	2.910
ID462611	462611	29	40.228	21.328	31.662	0	174	174	2	1	-10921639	120.048	118	77	180	2521	27.156	2.000	0.156	1.196
ID462610	462610	24	62.445	15.064	23.830	0	174	174	2	1	-10921639	189.667	193	128	255	3983	38.077	4.800	0.154	1.328
ID462609	462609	26	68.456	23.807	17.053	0	174	174	2	1	-10921639	209.000	221	128	255	4389	38.325	6.287	0.180	1.661
ID462618	462618	29	36.359	20.651	31.691	0	175	175	2	1	-10921639	119.714	126	72	157	2514	25.358	4.800	0.165	1.339
ID462617	462617	24	45.025	15.271	23.354	0	175	175	2	1	-10921639	177.952	180	139	229	3737	26.244	6.274	0.115	1.400
ID462616	462616	26	70.098	23.314	15.226	0	175	175	2	1	-10921639	208.429	213	141	255	4377	38.707	4.800	0.188	1.707
ID462607	462607	24	51.562	13.134	24.705	0	176	176	2	1	-10921639	148.095	141	64	213	3110	40.472	4.800	0.171	1.067
ID462606	462606	31	39.381	21.951	21.817	0	176	176	2	1	-10921639	180.429	180	139	229	3789	25.353	4.800	0.094	1.224
ID462605	462605	26	69.667	23.395	15.321	0	176	176	2	1	-10921639	209.095	208	146	255	4391	39.430	7.600	0.182	1.636
ID462608	462608	None	41.895	24.898	30.784	0	176	176	2	1	-10921639	127.333	133	46	180	2674	37.908	7.600	0.150	0.878
ID462619	462619	26	63.948	23.499	16.245	0	177	177	2	1	-10921639	219.381	221	128	255	4607	39.146	4.800	0.163	1.573
ID462621	462621	24	52.662	13.000	25.000	0	177	177	2	1	-10921639	145.000	151	90	193	3045	35.667	2.000	0.167	1.164
ID462620	462620	31	38.648	21.895	21.846	0	177	177	2	1	-10921639	175.571	180	118	236	3687	30.795	2.000	0.079	0.836
ID462636	462636	24	41.644	12.766	24.119	0	178	178	2	1	-10921639	131.571	128	90	200	2763	28.675	2.000	0.128	1.043
ID462635	462635	31	38.972	22.411	21.027	0	178	178	2	1	-10921639	190.667	188	151	244	4004	25.228	2.000	0.078	1.092
ID462634	462634	26	60.162	23.521	16.308	0	178	178	2	1	-10921639	199.571	208	108	255	4191	47.327	4.800	0.169	1.216
ID462633	462633	32	36.940	12.443	16.840	0	178	178	2	1	-10921639	137.667	133	87	195	2891	28.219	4.800	0.132	1.138
ID462632	462632	None	54.403	23.000	14.000	0	178	178	2	1	-10921639	176.905	188	108	234	3715	41.152	6.319	0.146	1.095
ID462623	462623	32	45.005	12.575	18.475	0	179	179	2	1	-10921639	165.048	170	121	206	3466	25.149	4.800	0.128	1.494
ID462622	462622	26	68.913	23.028	15.865	0	179	179	2	1	-10921639	218.905	229	136	255	4597	36.754	4.800	0.173	1.759
ID462627	462627	24	46.821	11.876	25.736	0	179	179	2	1	-10921639	110.762	113	43	177	2326	36.000	2.000	0.169	0.888
ID462626	462626	31	39.899	22.602	21.888	0	179	179	2	1	-10921639	180.667	185	128	234	3794	33.856	2.000	0.078	0.773
ID462625	462625	None	37.733	18.832	22.456	0	179	179	2	1	-10921639	181.857	180	144	229	3819	25.761	2.000	0.083	1.078
ID462624	462624	None	45.131	13.000	22.000	0	179	179	2	1	-10921639	156.000	151	85	213	3276	39.091	2.000	0.113	0.812
ID462645	462645	None	40.551	22.029	32.154	0	180	180	2	1	-10921639	142.667	146	90	185	2996	25.819	4.800	0.128	1.256
ID462644	462644	24	41.769	11.881	26.035	0	180	180	2	1	-10921639	112.762	110	64	172	2368	29.729	2.000	0.143	0.947
ID462643	462643	31	43.355	22.599	21.672	0	180	180	2	1	-10921639	191.381	198	141	252	4019	35.059	6.335	0.091	0.910
ID462642	462642	32	37.234	12.783	19.904	0	180	180	2	1	-10921639	168.095	172	115	198	3530	20.007	4.800	0.122	1.827
ID462641	462641	26	65.186	23.069	15.546	0	180	180	2	1	-10921639	216.857	221	141	255	4554	39.085	4.800	0.167	1.590
ID462639	462639	31	60.021	22.126	21.373	0	181	181	2	1	-10921639	204.095	198	167	255	4286	32.319	2.000	0.117	1.319
ID462638	462638	33	40.746	12.554	16.849	0	181	181	2	1	-10921639	156.429	154	126	200	3285	22.288	7.600	0.108	1.370
ID462637	462637	26	68.534	22.906	15.299	0	181	181	2	1	-10921639	212.524	224	141	255	4463	38.785	4.800	0.183	1.692
ID462640	462640	24	47.997	11.951	26.404	0	181	181	2	1	-10921639	118.238	118	66	170	2483	30.135	2.000	0.169	1.135
ID462653	462653	24	48.111	12.253	26.313	0	182	182	2	1	-10921639	121.667	121	64	177	2555	32.484	2.000	0.171	1.095
ID462652	462652	31	52.730	22.274	21.572	0	182	182	2	1	-10921639	190.619	200	136	255	4003	38.805	2.000	0.110	0.972
ID462651	462651	33	52.875	12.313	16.348	0	182	182	2	1	-10921639	155.238	167	87	218	3260	40.720	4.800	0.159	1.046
ID462650	462650	26	70.454	23.111	15.299	0	182	182	2	1	-10921639	211.381	224	123	255	4439	44.721	4.800	0.183	1.459
ID462647	462647	33	55.905	12.508	16.916	0	183	183	2	1	-10921639	175.000	177	133	224	3675	28.969	7.600	0.160	1.663
ID462646	462646	26	56.819	22.734	14.825	0	183	183	2	1	-10921639	194.476	198	108	255	4084	44.330	4.800	0.165	1.244
ID462649	462649	24	44.090	12.581	26.148	0	183	183	2	1	-10921639	131.952	128	92	172	2771	23.083	4.800	0.160	1.574
ID462648	462648	31	51.532	22.019	21.586	0	183	183	2	1	-10921639	205.286	203	151	255	4311	34.096	2.000	0.109	1.188
ID462671	462671	24	48.007	12.462	26.252	0	184	184	2	1	-10921639	134.333	131	85	198	2821	33.726	4.800	0.179	1.207
ID462670	462670	31	52.490	21.961	21.322	0	184	184	2	1	-10921639	222.238	221	162	255	4667	31.532	2.000	0.103	1.316
ID462669	462669	33	44.937	12.353	16.338	0	184	184	2	1	-10921639	151.476	146	72	208	3181	37.631	4.800	0.141	0.997
ID462668	462668	26	66.862	22.660	14.322	0	184	184	2	1	-10921639	186.476	195	77	255	3916	54.574	2.000	0.169	0.986
ID462655	462655	33	56.588	12.359	18.144	0	185	185	2	1	-10921639	182.905	177	110	231	3841	34.511	4.800	0.178	1.604
ID462654	462654	26	55.569	22.590	14.326	0	185	185	2	1	-10921639	170.571	180	79	249	3582	52.916	2.000	0.139	0.786
ID462657	462657	24	49.482	12.496	26.120	0	185	185	2	1	-10921639	148.952	162	74	206	3128	41.046	4.800	0.170	1.052
ID462656	462656	31	53.277	22.151	21.415	0	185	185	2	1	-10921639	217.905	221	175	255	4576	29.312	4.800	0.112	1.494
ID462662	462662	34	52.036	22.174	32.273	0	186	186	2	1	-10921639	135.905	133	74	218	2854	35.181	2.000	0.174	1.146
ID462661	462661	24	47.080	12.315	26.390	0	186	186	2	1	-10921639	136.810	144	64	188	2873	37.397	4.800	0.165	1.036
ID462660	462660	31	54.695	22.490	21.561	0	186	186	2	1	-10921639	212.810	216	146	255	4469	34.487	2.000	0.122	1.345
ID462659	462659	33	55.047	12.223	17.394	0	186	186	2	1	-10921639	165.571	164	97	226	3477	40.145	4.800	0.160	1.139
ID462658	462658	26	51.461	23.045	15.673	0	186	186	2	1	-10921639	210.143	218	131	255	4413	34.250	4.800	0.114	1.258
ID462663	462663	26	54.944	22.968	15.955	0	187	187	2	1	-10921639	212.000	216	115	255	4452	39.421	4.800	0.130	1.241
ID462667	462667	34	46.847	21.908	32.792	0	187	187	2	1	-10921639	118.619	118	66	218	2491	36.880	2.000	0.108	0.627
ID462666	462666	24	46.547	12.428	25.781	0	187	187	2	1	-10921639	139.238	146	77	203	2924	39.215	7.600	0.145	0.898
ID462665	462665	31	54.616	22.283	21.523	0	187	187	2	1	-10921639	215.143	213	151	255	4518	36.720	4.800	0.121	1.268
ID462664	462664	33	40.110	12.820	16.544	0	187	187	2	1	-10921639	164.476	175	126	198	3454	24.078	7.600	0.114	1.398
ID462679	462679	24	47.578	12.510	25.172	0	188	188	2	1	-10921639	160.286	159	115	221	3366	27.354	3.200	0.129	1.339
ID462678	462678	31	55.930	21.821	21.869	0	188	188	2	1	-10921639	214.714	226	157	255	4509	33.610	4.800	0.134	1.511
ID462677	462677	26	68.123	22.927	15.363	0	188	188	2	1	-10921639	205.619	213	85	255	4318	48.649	4.800	0.180	1.291
ID462680	462680	34	43.660	21.542	32.962	0	188	188	2	1	-10921639	118.333	115	48	213	2485	39.846	2.000	0.091	0.494
ID462695	462695	33	36.862	12.184	17.171	0	189	189	2	1	-10921639	149.952	154	85	195	3149	31.635	4.800	0.131	1.096
ID462694	462694	26	71.870	22.796	14.950	0	189	189	2	1	-10921639	207.000	216	105	255	4347	47.209	7.600	0.185	1.369
ID462698	462698	34	38.401	21.747	32.074	0	189	189	2	1	-10921639	134.190	141	77	203	2818	31.109	2.000	0.137	1.042
ID462697	462697	24	56.437	12.747	25.264	0	189	189	2	1	-10921639	165.619	167	113	229	3478	31.847	2.000	0.153	1.382
ID462696	462696	31	46.724	22.038	21.409	0	189	189	2	1	-10921639	197.571	193	154	255	4149	27.033	2.000	0.094	1.258
ID462685	462685	34	41.603	21.329	31.883	0	190	190	2	1	-10921639	136.238	131	74	185	2861	33.513	4.800	0.138	0.985
ID462684	462684	24	41.199	12.511	25.428	0	190	190	2	1	-10921639	161.857	167	128	211	3399	22.940	2.000	0.111	1.415
ID462683	462683	31	45.440	22.447	21.292	0	190	190	2	1	-10921639	200.810	198	164	255	4217	27.754	2.000	0.084	1.126
ID462682	462682	26	63.487	22.914	15.577	0	190	190	2	1	-10921639	211.095	218	121	255	4433	35.877	4.800	0.154	1.574
ID462681	462681	33	43.146	12.319	16.433	0	190	190	2	1	-10921639	144.048	131	95	221	3025	35.952	4.800	0.137	0.967
ID462676	462676	34	38.522	21.397	32.016	0	191	191	2	1	-10921639	136.429	139	82	195	2865	31.365	4.800	0.132	1.017
ID462675	462675	24	54.448	12.784	25.463	0	191	191	2	1	-10921639	166.667	167	123	244	3500	31.800	2.000	0.138	1.271
ID462674	462674	31	48.874	22.303	21.047	0	191	191	2	1	-10921639	201.286	198	162	255	4227	28.829	2.000	0.095	1.209
ID462673	462673	33	40.874	12.544	17.432	0	191	191	2	1	-10921639	161.524	157	108	211	3392	28.595	4.800	0.120	1.214
ID462672	462672	26	63.858	22.616	15.216	0	191	191	2	1	-10921639	194.381	206	90	255	4082	50.710	6.150	0.172	1.123
ID462706	462706	24	45.275	12.427	25.071	0	192	192	2	1	-10921639	155.667	151	100	221	3269	37.482	4.800	0.139	1.013
ID462705	462705	31	52.394	22.089	21.048	0	192	192	2	1	-10921639	210.762	218	151	255	4426	31.504	2.000	0.116	1.392
ID462704	462704	26	67.579	23.061	15.258	0	192	192	2	1	-10921639	204.429	218	105	255	4293	42.505	4.800	0.180	1.466
ID462703	462703	None	39.214	21.984	32.517	0	193	193	2	1	-10921639	127.000	131	72	208	2667	33.891	2.000	0.084	0.580
ID462702	462702	24	38.789	12.509	25.586	0	193	193	2	1	-10921639	152.810	151	97	216	3209	31.120	6.355	0.095	0.853
ID462701	462701	31	53.630	21.977	21.576	0	193	193	2	1	-10921639	192.048	200	133	255	4033	35.938	2.000	0.126	1.193
ID462700	462700	None	38.056	12.190	16.125	0	193	193	2	1	-10921639	128.714	139	59	180	2703	33.315	2.000	0.117	0.809
ID462699	462699	26	70.017	23.255	15.430	0	193	193	2	1	-10921639	207.857	224	103	255	4365	47.687	4.800	0.186	1.366
ID462687	462687	26	58.714	22.965	15.588	0	194	194	2	1	-10921639	213.857	224	162	255	4491	29.203	4.800	0.149	1.903
ID462686	462686	None	61.320	21.210	13.815	0	194	194	2	1	-10921639	195.810	200	113	249	4112	38.663	4.800	0.170	1.473
ID462689	462689	24	48.869	12.010	25.872	0	194	194	2	1	-10921639	148.762	157	95	211	3124	35.783	2.000	0.122	0.903
ID462688	462688	31	53.534	22.216	21.172	0	194	194	2	1	-10921639	202.524	200	128	255	4253	33.597	2.000	0.108	1.174
ID462693	462693	24	46.850	12.416	25.697	0	195	195	2	1	-10921639	150.667	154	95	234	3164	39.745	2.000	0.117	0.796
ID462692	462692	31	50.563	22.438	21.499	0	195	195	2	1	-10921639	190.143	180	146	255	3993	33.322	2.000	0.084	0.883
ID462691	462691	35	35.540	16.297	21.306	0	195	195	2	1	-10921639	184.667	182	141	239	3878	24.190	2.000	0.072	1.028
ID462690	462690	26	70.316	22.681	15.311	0	195	195	2	1	-10921639	216.286	242	118	255	4542	45.517	4.800	0.193	1.535
ID462710	462710	24	40.715	12.147	25.928	0	196	196	2	1	-10921639	152.952	159	95	213	3212	32.939	2.000	0.109	0.911
ID462709	462709	31	44.186	22.365	21.148	0	196	196	2	1	-10921639	189.762	188	146	255	3985	32.343	2.000	0.067	0.738
ID462708	462708	35	36.576	17.001	21.408	0	196	196	2	1	-10921639	194.143	193	146	244	4077	26.598	2.000	0.069	0.941
ID462707	462707	26	71.087	21.382	14.222	0	196	196	2	1	-10921639	207.429	218	105	255	4356	46.779	4.800	0.178	1.342
ID462727	462727	26	66.918	22.443	15.122	0	197	197	2	1	-10921639	212.762	226	146	255	4468	34.910	4.800	0.175	1.816
ID462731	462731	None	36.239	14.977	29.423	0	197	197	2	1	-10921639	144.714	151	103	198	3039	28.846	7.600	0.084	0.774
ID462730	462730	24	43.437	11.913	25.858	0	197	197	2	1	-10921639	152.095	159	95	221	3194	34.563	2.000	0.097	0.781
ID462729	462729	35	38.738	16.675	22.176	0	197	197	2	1	-10921639	195.238	190	164	252	4100	24.429	2.000	0.078	1.151
ID462728	462728	31	56.660	22.625	21.441	0	197	197	2	1	-10921639	185.524	182	121	255	3896	42.466	2.000	0.111	0.875
ID462718	462718	24	42.324	11.749	26.095	0	198	198	2	1	-10921639	151.810	154	103	203	3188	27.318	2.000	0.110	1.102
ID462717	462717	31	52.787	22.502	21.499	0	198	198	2	1	-10921639	192.905	188	115	255	4051	44.831	2.000	0.104	0.810
ID462716	462716	None	35.933	12.120	15.873	0	198	198	2	1	-10921639	129.048	139	69	175	2710	29.952	2.000	0.120	0.921
ID462715	462715	26	68.539	22.044	15.148	0	198	198	2	1	-10921639	214.095	226	128	255	4496	38.368	4.800	0.169	1.617
ID462719	462719	26	67.977	22.132	15.127	0	199	199	2	1	-10921639	217.381	226	144	255	4565	35.991	4.800	0.175	1.796
ID462721	462721	24	50.026	12.267	26.057	0	199	199	2	1	-10921639	161.857	167	95	224	3399	38.658	2.000	0.127	0.942
ID462720	462720	31	52.588	22.485	21.525	0	199	199	2	1	-10921639	197.619	195	151	255	4150	35.949	2.000	0.108	1.072
ID462711	462711	26	63.529	22.645	15.337	0	200	200	2	1	-10921639	206.810	213	128	255	4343	43.928	4.800	0.164	1.325
ID462714	462714	None	40.059	20.451	30.454	0	200	200	2	1	-10921639	156.571	159	110	236	3288	29.971	7.600	0.081	0.784
ID462713	462713	24	42.195	12.435	25.873	0	200	200	2	1	-10921639	162.238	175	87	221	3407	37.807	4.800	0.121	0.925
ID462712	462712	31	42.969	22.433	21.114	0	200	200	2	1	-10921639	190.571	193	133	247	4002	30.228	2.000	0.080	0.931
ID462735	462735	24	53.145	11.948	25.986	0	201	201	2	1	-10921639	156.714	157	100	229	3291	32.719	4.800	0.151	1.259
ID462734	462734	31	40.278	22.130	21.788	0	201	201	2	1	-10921639	184.286	185	141	229	3870	22.854	4.800	0.097	1.431
ID462733	462733	None	37.321	13.085	19.677	0	201	201	2	1	-10921639	174.095	175	121	211	3656	25.844	2.000	0.095	1.169
ID462732	462732	26	62.871	22.382	15.091	0	201	201	2	1	-10921639	208.143	203	151	255	4371	34.065	4.800	0.163	1.710
ID462723	462723	31	41.745	22.855	21.106	0	202	202	2	1	-10921639	176.857	177	110	247	3714	32.867	2.000	0.085	0.841
ID462722	462722	26	64.046	22.595	14.836	0	202	202	2	1	-10921639	196.238	208	123	255	4121	37.479	4.800	0.186	1.641
ID462736	462736	26	54.153	22.789	15.961	0	203	203	2	1	-10921639	193.286	195	128	239	4059	31.471	4.800	0.138	1.492
ID462725	462725	None	35.726	11.963	26.083	0	204	204	2	1	-10921639	130.000	136	79	180	2730	28.952	2.000	0.115	0.927
ID462724	462724	26	62.508	22.945	15.830	0	204	204	2	1	-10921639	200.619	200	154	255	4213	32.884	4.800	0.147	1.567
ID462726	462726	26	57.912	22.125	15.158	0	205	205	2	1	-10921639	190.524	195	136	252	4001	35.185	4.800	0.146	1.380
ID462738	462738	26	51.085	22.758	15.692	0	206	206	2	1	-10921639	202.190	198	170	255	4246	22.589	4.800	0.127	2.013
ID462737	462737	26	50.636	22.874	15.755	0	207	207	2	1	-10921639	199.857	195	164	244	4197	24.015	4.800	0.137	2.008
ID462748	462748	26	59.240	23.174	16.072	0	208	208	2	1	-10921639	193.190	193	151	252	4057	31.968	4.800	0.152	1.593
ID462742	462742	26	63.278	23.261	16.063	0	209	209	2	1	-10921639	202.333	195	154	255	4249	27.240	4.800	0.170	2.156
ID462739	462739	26	63.742	23.241	16.379	0	210	210	2	1	-10921639	204.095	206	159	255	4286	28.829	4.800	0.179	2.155
ID462741	462741	None	43.976	13.756	25.332	0	211	211	2	1	-10921639	162.810	164	123	216	3419	24.961	4.800	0.121	1.413
ID462740	462740	26	57.414	23.278	16.534	0	211	211	2	1	-10921639	192.286	185	133	255	4038	30.480	4.800	0.138	1.527
ID462746	462746	26	57.984	23.099	16.158	0	212	212	2	1	-10921639	192.524	190	139	255	4043	32.118	4.800	0.160	1.653
ID462743	462743	26	63.963	23.311	16.008	0	213	213	2	1	-10921639	199.524	206	159	255	4190	29.008	4.800	0.170	1.999
ID462747	462747	26	63.912	23.328	16.320	0	214	214	2	1	-10921639	204.810	203	144	255	4301	34.744	7.600	0.159	1.616
ID462750	462750	None	41.075	13.125	26.451	0	215	215	2	1	-10921639	127.143	123	79	180	2670	28.848	2.000	0.146	1.126
ID462749	462749	26	68.591	23.343	16.378	0	215	215	2	1	-10921639	205.000	208	139	255	4305	39.326	4.800	0.174	1.542
ID462745	462745	None	40.001	25.057	29.190	0	216	216	2	1	-10921639	120.238	118	72	154	2525	24.920	2.000	0.150	1.260
ID462744	462744	26	67.822	23.645	16.561	0	216	216	2	1	-10921639	201.524	193	146	255	4232	35.183	4.800	0.178	1.733
ID462755	462755	26	65.637	23.234	16.175	0	217	217	2	1	-10921639	190.286	193	146	249	3996	32.547	4.800	0.174	1.729
ID462751	462751	26	64.449	23.051	16.545	0	218	218	2	1	-10921639	197.762	193	144	255	4153	35.249	2.000	0.141	1.389
ID462752	462752	37	35.854	24.923	29.621	0	218	218	2	1	-10921639	109.619	115	56	157	2302	32.077	2.000	0.142	0.849
ID462754	462754	37	35.555	25.483	29.383	0	219	219	2	1	-10921639	117.190	123	87	149	2461	19.631	4.800	0.161	1.660
ID462753	462753	26	59.650	22.947	16.442	0	219	219	2	1	-10921639	190.905	188	121	255	4009	35.267	4.800	0.183	1.676
ID462759	462759	26	69.924	22.977	16.345	0	220	220	2	1	-10921639	195.905	200	121	255	4114	39.427	4.800	0.192	1.599
ID462760	462760	37	43.636	25.016	29.143	0	220	220	2	1	-10921639	127.476	131	92	159	2677	23.218	4.800	0.181	1.684
ID462756	462756	26	74.630	23.094	16.112	0	221	221	2	1	-10921639	198.810	190	123	255	4175	38.452	4.800	0.198	1.707
ID462758	462758	26	63.951	22.966	16.644	0	222	222	2	1	-10921639	193.667	180	149	255	4067	31.557	4.800	0.156	1.659
ID462757	462757	26	58.839	23.162	16.107	0	223	223	2	1	-10921639	188.905	193	131	236	3967	29.355	4.800	0.177	1.939
ID462767	462767	26	65.125	23.135	16.778	0	224	224	2	1	-10921639	199.762	195	157	255	4195	27.723	4.800	0.170	2.090
ID462762	462762	26	60.152	23.448	16.574	0	225	225	2	1	-10921639	195.714	198	157	255	4110	30.534	4.800	0.142	1.589
ID462761	462761	26	69.697	23.663	16.616	0	226	226	2	1	-10921639	195.619	195	115	255	4108	40.307	4.800	0.183	1.500
ID462766	462766	26	70.246	23.475	16.529	0	227	227	2	1	-10921639	198.381	198	149	255	4166	33.999	6.346	0.162	1.626
ID462764	462764	26	73.989	23.040	16.701	0	228	228	2	1	-10921639	201.571	195	154	255	4233	33.704	4.800	0.190	1.913
ID462765	462765	26	70.603	23.164	16.645	0	229	229	2	1	-10921639	201.286	198	159	255	4227	32.490	2.000	0.171	1.807
ID462763	462763	26	65.485	23.840	16.697	0	230	230	2	1	-10921639	180.714	172	118	255	3795	36.140	2.000	0.168	1.438
ID462768	462768	26	71.806	23.127	16.744	0	231	231	2	1	-10921639	200.619	190	149	255	4213	33.069	2.000	0.180	1.848
ID462770	462770	26	73.775	23.449	16.628	0	232	232	2	1	-10921639	197.333	185	154	255	4144	34.527	2.000	0.184	1.776
ID462769	462769	26	75.611	23.592	16.727	0	233	233	2	1	-10921639	196.571	193	126	255	4128	45.147	4.800	0.196	1.429
ID462772	462772	26	76.183	23.218	16.545	0	234	234	2	1	-10921639	202.238	190	136	255	4247	38.436	2.000	0.179	1.596
ID462771	462771	26	68.633	23.430	16.660	0	235	235	2	1	-10921639	204.619	208	162	255	4297	30.150	4.800	0.176	2.031
ID462777	462777	26	68.361	23.296	16.530	0	236	236	2	1	-10921639	204.857	195	164	255	4302	31.986	2.000	0.153	1.701
ID462773	462773	26	72.978	23.404	16.869	0	237	237	2	1	-10921639	199.619	188	141	255	4192	36.229	4.800	0.180	1.680
ID462779	462779	26	70.778	23.363	16.499	0	238	238	2	1	-10921639	193.476	185	128	255	4063	41.251	7.600	0.192	1.510
ID462780	462780	38	39.996	25.825	29.031	0	238	238	2	1	-10921639	111.857	115	77	159	2349	24.009	4.800	0.183	1.441
ID462775	462775	26	76.460	23.697	16.557	0	239	239	2	1	-10921639	197.714	211	126	255	4152	41.309	4.800	0.206	1.635
ID462776	462776	38	38.014	25.505	29.007	0	239	239	2	1	-10921639	108.190	110	51	159	2272	29.128	4.800	0.180	1.133
ID462774	462774	26	78.073	23.351	16.313	0	240	240	2	1	-10921639	199.381	198	115	255	4187	43.156	4.800	0.212	1.619
ID462778	462778	26	81.684	23.315	16.419	0	241	241	2	1	-10921639	210.095	208	133	255	4412	42.580	4.800	0.232	1.855
ID462781	462781	26	80.739	23.363	16.227	0	242	242	2	1	-10921639	203.857	211	131	255	4281	43.933	7.600	0.213	1.628
ID462782	462782	26	77.541	23.364	16.394	0	243	243	2	1	-10921639	191.429	206	103	255	4020	46.869	7.600	0.205	1.392
ID462783	462783	26	78.235	23.707	16.715	0	244	244	2	1	-10921639	190.571	188	105	255	4002	45.736	2.000	0.200	1.389
ID462787	462787	26	59.717	23.686	16.324	0	245	245	2	1	-10921639	171.857	182	90	242	3609	42.925	4.800	0.180	1.219
ID462784	462784	26	68.843	23.471	16.013	0	246	246	2	1	-10921639	185.190	177	113	247	3889	36.020	4.800	0.187	1.621
ID462788	462788	26	62.447	22.968	15.761	0	247	247	2	1	-10921639	185.190	182	110	236	3889	30.977	4.800	0.188	1.891
ID462786	462786	39	36.613	25.505	28.499	0	248	248	2	1	-10921639	108.000	113	48	154	2268	31.247	2.000	0.151	0.905
ID462785	462785	26	50.402	24.447	16.432	0	248	248	2	1	-10921639	162.429	164	85	218	3411	35.837	7.600	0.159	1.242
ID462790	462790	39	40.573	25.415	29.025	0	249	249	2	1	-10921639	126.190	133	79	164	2650	22.369	4.800	0.186	1.768
ID462789	462789	26	41.299	23.649	15.439	0	249	249	2	1	-10921639	136.667	149	56	185	2870	40.527	7.600	0.149	0.876
ID462792	462792	26	51.109	24.622	16.777	0	250	250	2	1	-10921639	150.857	154	77	224	3168	38.844	7.600	0.147	0.993
ID462794	462794	None	36.479	14.328	23.120	0	251	251	2	1	-10921639	137.238	141	85	185	2882	29.804	4.800	0.124	1.015
ID462793	462793	26	42.182	24.597	16.792	0	251	251	2	1	-10921639	141.762	151	72	200	2977	35.475	4.800	0.137	0.964
ID462795	462795	26	39.963	23.858	14.950	0	252	252	2	1	-10921639	137.095	139	85	180	2879	27.955	4.800	0.159	1.344
ID462796	462796	26	41.134	21.425	13.847	0	253	253	2	1	-10921639	127.905	128	66	182	2686	30.002	2.000	0.132	0.996
ID462791	462791	26	45.060	23.294	13.978	0	254	254	2	1	-10921639	125.810	128	74	170	2642	28.071	4.800	0.185	1.397
ID462799	462799	26	46.879	22.476	13.502	0	255	255	2	1	-10921639	129.667	128	90	175	2723	25.566	2.000	0.158	1.381
ID462798	462798	None	39.829	20.025	20.256	0	256	256	2	1	-10921639	181.524	188	133	218	3812	24.091	4.800	0.108	1.473
ID462797	462797	26	44.884	22.655	13.722	0	256	256	2	1	-10921639	120.571	115	74	167	2532	27.329	2.000	0.174	1.310
ID462800	462800	26	49.017	21.597	13.378	0	257	257	2	1	-10921639	122.095	131	41	180	2564	42.235	4.800	0.210	1.005
ID462803	462803	40	38.894	20.785	30.057	0	258	258	2	1	-10921639	108.286	113	61	141	2274	23.548	2.000	0.180	1.401
ID462802	462802	41	35.889	16.199	22.100	0	258	258	2	1	-10921639	165.238	170	126	206	3470	21.587	7.600	0.100	1.387
ID462801	462801	26	41.936	22.029	12.949	0	258	258	2	1	-10921639	114.476	121	64	154	2404	27.791	2.000	0.188	1.301
ID462807	462807	26	54.512	22.429	12.980	0	259	259	2	1	-10921639	132.571	136	77	180	2784	32.310	4.800	0.221	1.483
ID462809	462809	40	35.374	20.621	30.374	0	259	259	2	1	-10921639	112.048	110	79	151	2353	21.221	4.800	0.151	1.386
ID462808	462808	41	35.961	15.767	22.071	0	259	259	2	1	-10921639	165.952	167	115	229	3485	28.303	7.600	0.073	0.800
ID462805	462805	None	35.725	18.716	20.559	0	260	260	2	1	-10921639	185.286	185	157	221	3891	16.647	4.800	0.107	2.146
ID462804	462804	26	41.108	22.588	13.170	0	260	260	2	1	-10921639	120.238	126	64	162	2525	28.386	6.285	0.184	1.315
ID462806	462806	26	48.685	22.304	12.945	0	261	261	2	1	-10921639	127.952	131	74	177	2687	25.810	4.800	0.210	1.724
ID462811	462811	None	37.164	12.027	16.075	0	262	262	2	1	-10921639	114.000	123	66	151	2394	26.431	4.800	0.167	1.233
ID462810	462810	26	46.533	22.318	13.100	0	262	262	2	1	-10921639	131.619	136	74	175	2764	26.424	4.800	0.196	1.636
ID462821	462821	42	41.894	19.312	22.376	0	263	263	2	1	-10921639	194.381	188	162	249	4082	20.515	4.800	0.101	1.734
ID462820	462820	26	47.962	22.338	13.282	0	263	263	2	1	-10921639	140.381	139	95	190	2948	26.312	4.800	0.182	1.646
ID462815	462815	43	46.772	14.796	23.126	0	264	264	2	1	-10921639	175.333	172	128	234	3682	29.112	7.600	0.109	1.187
ID462814	462814	None	36.366	23.973	22.316	0	264	264	2	1	-10921639	156.190	164	100	213	3280	29.311	4.800	0.107	1.032
ID462813	462813	42	41.507	20.807	22.076	0	264	264	2	1	-10921639	185.238	175	141	231	3890	24.056	6.191	0.096	1.343
ID462812	462812	26	40.580	21.881	13.166	0	264	264	2	1	-10921639	142.095	144	90	177	2984	24.440	4.800	0.163	1.626
ID462816	462816	None	38.733	21.130	31.577	0	264	264	2	1	-10921639	108.048	113	54	159	2269	32.525	2.000	0.137	0.802
ID462819	462819	43	51.618	14.051	24.687	0	265	265	2	1	-10921639	150.619	146	90	231	3163	38.770	2.000	0.157	1.054
ID462818	462818	None	37.178	18.071	20.347	0	265	265	2	1	-10921639	181.810	182	133	221	3818	26.191	2.000	0.083	1.070
ID462817	462817	26	42.528	22.308	13.117	0	265	265	2	1	-10921639	141.190	141	87	175	2965	23.077	4.800	0.167	1.751
ID462823	462823	43	53.238	13.942	25.225	0	266	266	2	1	-10921639	151.048	154	97	216	3172	33.001	2.000	0.157	1.244
ID462822	462822	26	48.595	21.995	12.968	0	266	266	2	1	-10921639	140.143	141	95	188	2943	26.596	4.800	0.187	1.657
ID462826	462826	44	35.750	21.092	29.820	0	267	267	2	1	-10921639	123.571	126	82	172	2595	24.472	2.000	0.118	1.068
ID462825	462825	43	44.526	13.515	25.562	0	267	267	2	1	-10921639	144.000	151	66	195	3024	38.910	4.800	0.158	1.008
ID462824	462824	26	41.763	22.004	13.006	0	267	267	2	1	-10921639	145.857	144	95	185	3063	24.654	6.284	0.152	1.558
ID462827	462827	26	51.363	21.971	13.187	0	268	268	2	1	-10921639	153.619	157	100	206	3226	33.254	2.000	0.147	1.185
ID462829	462829	44	38.085	20.965	29.975	0	268	268	2	1	-10921639	134.095	131	92	188	2816	26.827	2.000	0.111	0.999
ID462828	462828	43	36.246	13.906	25.215	0	268	268	2	1	-10921639	147.238	151	85	224	3092	33.954	4.800	0.124	0.954
ID462831	462831	45	39.947	21.996	22.028	0	269	269	2	1	-10921639	193.238	188	146	231	4058	25.428	2.000	0.102	1.405
ID462830	462830	26	52.225	22.177	13.042	0	269	269	2	1	-10921639	156.619	157	105	200	3289	27.473	4.800	0.172	1.675
ID462833	462833	44	41.070	21.010	29.707	0	269	269	2	1	-10921639	132.286	126	77	213	2778	32.002	2.000	0.115	0.851
ID462832	462832	43	40.790	13.728	25.144	0	269	269	2	1	-10921639	150.952	157	105	200	3170	29.253	7.600	0.125	1.150
ID462835	462835	45	39.148	20.244	22.509	0	270	270	2	1	-10921639	206.238	213	144	252	4331	27.364	2.000	0.090	1.249
ID462834	462834	26	55.844	21.853	13.488	0	270	270	2	1	-10921639	165.762	159	108	231	3481	35.829	4.800	0.180	1.413
ID462836	462836	44	36.255	20.914	29.877	0	270	270	2	1	-10921639	134.810	133	103	190	2831	23.261	2.000	0.107	1.122
ID462838	462838	44	35.267	21.152	29.952	0	271	271	2	1	-10921639	124.476	131	79	175	2614	24.382	2.000	0.119	1.084
ID462837	462837	26	44.276	22.459	13.090	0	271	271	2	1	-10921639	151.286	154	108	200	3177	26.157	4.800	0.150	1.507
ID462847	462847	46	36.941	13.768	25.364	0	272	272	2	1	-10921639	143.714	154	85	175	3018	29.855	4.800	0.122	1.046
ID462846	462846	26	49.284	22.182	13.189	0	272	272	2	1	-10921639	155.667	159	103	198	3269	28.241	4.800	0.164	1.549
ID462848	462848	44	42.016	20.859	29.958	0	272	272	2	1	-10921639	127.476	126	92	182	2677	25.175	4.800	0.142	1.257
ID462839	462839	26	62.416	22.306	13.235	0	273	273	2	1	-10921639	168.476	157	118	231	3538	34.222	4.800	0.184	1.531
ID462842	462842	44	39.991	20.652	29.934	0	273	273	2	1	-10921639	119.381	115	72	177	2507	28.635	2.000	0.128	0.943
ID462841	462841	46	36.669	13.373	25.086	0	273	273	2	1	-10921639	127.143	121	66	190	2670	39.125	3.200	0.117	0.682
ID462840	462840	None	45.215	17.584	21.058	0	273	273	2	1	-10921639	207.810	208	167	255	4364	24.572	4.800	0.107	1.633
ID462843	462843	26	64.583	21.838	13.337	0	274	274	2	1	-10921639	175.476	180	110	247	3685	41.715	2.000	0.189	1.337
ID462845	462845	44	46.882	20.522	30.063	0	274	274	2	1	-10921639	132.000	136	87	190	2772	29.005	2.000	0.156	1.231
ID462844	462844	46	39.634	13.897	24.812	0	274	274	2	1	-10921639	153.190	162	90	218	3217	37.845	4.800	0.122	0.881
ID462851	462851	44	57.133	20.300	29.960	0	275	275	2	1	-10921639	125.619	128	54	221	2638	43.436	2.000	0.156	0.781
ID462850	462850	46	41.266	14.150	25.156	0	275	275	2	1	-10921639	152.095	157	82	211	3194	39.729	2.000	0.110	0.761
ID462849	462849	26	55.303	22.342	13.606	0	275	275	2	1	-10921639	172.810	177	121	231	3629	30.526	2.000	0.148	1.457
ID462855	462855	44	62.339	21.024	29.782	0	276	276	2	1	-10921639	145.810	141	77	221	3062	40.301	2.000	0.180	1.106
ID462854	462854	46	47.787	14.130	24.708	0	276	276	2	1	-10921639	157.333	151	90	231	3304	45.840	4.800	0.133	0.806
ID462853	462853	None	44.645	19.133	21.948	0	276	276	2	1	-10921639	219.619	216	170	255	4612	27.030	6.364	0.096	1.424
ID462852	462852	26	61.354	22.422	13.563	0	276	276	2	1	-10921639	186.667	182	121	239	3920	34.034	2.000	0.152	1.445
ID462859	462859	44	45.753	20.647	29.726	0	277	277	2	1	-10921639	128.857	126	69	185	2706	33.887	2.000	0.147	0.974
ID462858	462858	46	43.741	13.875	25.291	0	277	277	2	1	-10921639	149.762	167	82	195	3145	33.737	2.000	0.117	0.930
ID462857	462857	None	35.999	23.240	22.338	0	277	277	2	1	-10921639	183.190	177	131	224	3847	25.067	4.800	0.087	1.172
ID462856	462856	26	69.924	21.884	13.596	0	277	277	2	1	-10921639	197.857	195	139	255	4155	34.312	4.800	0.175	1.714
ID462862	462862	44	57.571	20.401	29.642	0	278	278	2	1	-10921639	130.429	126	48	208	2739	48.416	2.000	0.182	0.828
ID462861	462861	46	41.164	14.195	23.703	0	278	278	2	1	-10921639	169.714	167	95	226	3564	34.897	4.800	0.117	1.019
ID462860	462860	26	73.781	22.374	14.095	0	278	278	2	1	-10921639	191.810	193	121	255	4028	41.902	4.800	0.185	1.430
ID462863	462863	26	71.274	22.443	13.972	0	279	279	2	1	-10921639	202.619	203	146	255	4255	37.670	4.800	0.181	1.651
ID462866	462866	44	48.588	20.437	29.641	0	279	279	2	1	-10921639	124.762	126	54	200	2620	43.453	2.000	0.150	0.751
ID462865	462865	46	38.054	13.812	24.927	0	279	279	2	1	-10921639	142.571	144	87	185	2994	29.519	3.200	0.122	1.050
ID462864	462864	47	48.545	23.373	21.949	0	279	279	2	1	-10921639	188.095	188	133	239	3950	30.838	2.000	0.103	1.143
ID462871	462871	44	57.275	20.610	29.467	0	280	280	2	1	-10921639	159.905	159	115	239	3358	34.783	2.000	0.145	1.168
ID462870	462870	46	54.508	13.990	24.166	0	280	280	2	1	-10921639	176.810	180	108	231	3713	34.425	4.800	0.144	1.294
ID462869	462869	56	36.252	19.455	22.883	0	280	280	2	1	-10921639	215.905	224	157	255	4534	28.518	6.381	0.070	0.997
ID462868	462868	47	55.056	23.642	21.683	0	280	280	2	1	-10921639	194.714	208	92	255	4089	53.270	2.000	0.107	0.708
ID462867	462867	26	78.251	21.978	13.248	0	280	280	2	1	-10921639	192.619	208	108	255	4045	48.787	4.800	0.202	1.328
ID462879	462879	26	64.172	22.120	13.448	0	281	281	2	1	-10921639	189.476	185	105	255	3979	41.862	4.800	0.184	1.407
ID462883	462883	44	55.497	20.503	29.610	0	281	281	2	1	-10921639	140.476	133	77	229	2950	43.548	2.000	0.156	0.871
ID462882	462882	46	55.088	13.996	25.215	0	281	281	2	1	-10921639	162.571	164	90	234	3414	41.605	2.000	0.139	0.954
ID462881	462881	47	45.915	23.852	21.769	0	281	281	2	1	-10921639	188.095	188	118	244	3950	40.639	3.200	0.093	0.790
ID462880	462880	56	35.277	19.357	22.191	0	281	281	2	1	-10921639	216.238	216	167	255	4541	22.660	3.200	0.077	1.367
ID462878	462878	44	53.265	20.712	29.922	0	282	282	2	1	-10921639	139.905	136	79	203	2938	35.077	2.000	0.165	1.132
ID462877	462877	47	37.667	22.651	22.206	0	282	282	2	1	-10921639	212.952	224	146	255	4472	32.404	6.304	0.088	1.059
ID462876	462876	26	72.867	21.951	13.665	0	282	282	2	1	-10921639	206.238	213	151	255	4331	38.330	2.000	0.168	1.548
ID462875	462875	44	43.100	20.664	29.900	0	283	283	2	1	-10921639	126.000	121	79	188	2646	31.276	7.600	0.138	0.976
ID462874	462874	46	45.392	14.039	25.658	0	283	283	2	1	-10921639	146.857	136	82	208	3084	38.680	4.800	0.140	0.930
ID462873	462873	47	41.136	20.547	22.503	0	283	283	2	1	-10921639	206.714	203	157	255	4341	28.806	2.000	0.084	1.113
ID462872	462872	26	51.090	22.068	13.666	0	283	283	2	1	-10921639	173.143	164	123	229	3636	32.769	6.323	0.147	1.353
ID462887	462887	46	49.471	13.867	25.488	0	284	284	2	1	-10921639	169.333	167	103	218	3556	31.707	4.800	0.153	1.421
ID462886	462886	47	45.463	21.009	22.263	0	284	284	2	1	-10921639	226.429	221	182	255	4755	23.615	6.337	0.092	1.608
ID462885	462885	None	35.893	16.830	15.517	0	284	284	2	1	-10921639	158.667	164	105	203	3332	25.695	3.200	0.086	0.981
ID462884	462884	26	56.544	22.153	13.930	0	284	284	2	1	-10921639	181.857	185	123	247	3819	36.841	2.000	0.154	1.318
ID462888	462888	44	52.408	20.556	30.027	0	284	284	2	1	-10921639	145.810	136	100	206	3062	30.687	4.800	0.165	1.345
ID462892	462892	44	50.471	20.583	30.064	0	285	285	2	1	-10921639	139.286	133	74	198	2925	34.433	2.000	0.161	1.125
ID462891	462891	46	39.488	13.503	25.313	0	285	285	2	1	-10921639	150.905	154	110	200	3169	27.004	4.800	0.133	1.316
ID462890	462890	47	52.942	23.079	21.372	0	285	285	2	1	-10921639	216.000	221	151	255	4536	31.667	4.800	0.114	1.391
ID462889	462889	26	49.433	21.962	13.956	0	285	285	2	1	-10921639	175.000	177	131	234	3675	31.815	4.800	0.128	1.247
ID462895	462895	44	49.626	20.636	30.630	0	286	286	2	1	-10921639	133.286	126	85	211	2799	38.270	7.600	0.189	1.109
ID462894	462894	47	43.979	22.026	22.760	0	286	286	2	1	-10921639	197.571	200	139	252	4149	30.894	4.800	0.102	1.179
ID462893	462893	26	45.072	21.963	13.530	0	286	286	2	1	-10921639	168.619	164	121	206	3541	26.767	4.800	0.128	1.425
ID462899	462899	44	48.598	20.675	30.792	0	287	287	2	1	-10921639	132.524	128	85	182	2783	30.649	2.000	0.174	1.281
ID462898	462898	46	36.560	13.350	25.387	0	287	287	2	1	-10921639	135.810	141	61	193	2852	35.328	4.800	0.144	0.969
ID462897	462897	47	46.494	23.201	22.039	0	287	287	2	1	-10921639	204.286	208	162	247	4290	26.127	4.800	0.126	1.746
ID462896	462896	26	51.448	22.321	13.689	0	287	287	2	1	-10921639	163.762	167	113	213	3439	31.082	2.000	0.130	1.216
ID462903	462903	44	55.170	20.878	31.030	0	288	288	2	1	-10921639	142.286	139	87	218	2988	35.822	2.000	0.181	1.218
ID462902	462902	46	42.946	13.690	25.131	0	288	288	2	1	-10921639	159.286	167	97	216	3345	32.651	4.800	0.149	1.263
ID462901	462901	47	45.762	23.252	21.950	0	288	288	2	1	-10921639	220.000	224	180	255	4620	23.420	4.800	0.111	1.876
ID462900	462900	26	67.402	21.953	13.836	0	288	288	2	1	-10921639	191.476	193	131	249	4021	39.425	2.000	0.163	1.361
ID462907	462907	44	59.154	20.668	30.760	0	289	289	2	1	-10921639	148.905	139	87	234	3127	42.185	4.800	0.197	1.160
ID462906	462906	46	47.264	13.887	25.342	0	289	289	2	1	-10921639	161.857	172	105	200	3399	29.741	4.800	0.157	1.475
ID462905	462905	47	48.187	23.000	22.000	0	289	289	2	1	-10921639	224.333	224	170	255	4711	28.507	4.800	0.112	1.580
ID462904	462904	26	61.446	22.168	13.863	0	289	289	2	1	-10921639	187.143	193	131	242	3930	34.258	2.000	0.160	1.507
ID462911	462911	44	52.746	20.630	30.798	0	290	290	2	1	-10921639	127.524	121	66	200	2678	39.225	2.000	0.187	1.024
ID462910	462910	46	60.116	13.918	24.920	0	290	290	2	1	-10921639	164.714	177	113	226	3459	35.183	4.800	0.201	1.569
ID462909	462909	47	43.733	23.540	21.745	0	290	290	2	1	-10921639	188.667	200	103	234	3962	42.278	4.800	0.101	0.822
ID462908	462908	26	69.086	22.334	13.817	0	290	290	2	1	-10921639	187.333	185	121	244	3934	35.678	4.800	0.183	1.623
ID462925	462925	44	40.012	20.434	30.400	0	291	291	2	1	-10921639	139.619	141	82	213	2932	29.936	2.000	0.126	1.044
ID462924	462924	46	45.057	14.066	25.413	0	291	291	2	1	-10921639	148.000	151	90	195	3108	29.816	2.000	0.142	1.231
ID462923	462923	47	41.248	23.781	21.403	0	291	291	2	1	-10921639	184.952	182	100	255	3884	38.462	7.600	0.071	0.635
ID462922	462922	26	73.415	22.433	14.117	0	291	291	2	1	-10921639	196.857	198	121	255	4134	42.272	4.800	0.182	1.437
ID462919	462919	47	49.896	23.703	21.332	0	292	292	2	1	-10921639	218.429	226	144	255	4587	35.088	4.800	0.105	1.180
ID462918	462918	None	36.723	16.730	16.317	0	292	292	2	1	-10921639	176.619	177	113	224	3709	30.828	7.600	0.081	0.860
ID462917	462917	26	64.684	22.514	14.055	0	292	292	2	1	-10921639	200.286	203	133	255	4206	42.092	4.800	0.176	1.423
ID462921	462921	44	44.029	20.888	30.656	0	292	292	2	1	-10921639	142.238	136	85	200	2987	30.086	4.800	0.174	1.403
ID462920	462920	46	52.459	13.662	25.204	0	292	292	2	1	-10921639	160.857	170	103	226	3378	32.069	4.800	0.143	1.253
ID462916	462916	44	41.613	20.243	30.024	0	293	293	2	1	-10921639	128.476	136	66	198	2698	34.324	2.000	0.136	0.898
ID462915	462915	46	51.138	13.546	24.977	0	293	293	2	1	-10921639	152.048	159	95	193	3193	30.983	2.000	0.160	1.356
ID462914	462914	47	39.324	23.839	21.296	0	293	293	2	1	-10921639	188.524	193	123	242	3959	34.035	4.800	0.082	0.839
ID462913	462913	None	36.183	12.892	20.550	0	293	293	2	1	-10921639	156.524	164	72	206	3287	33.803	2.000	0.090	0.763
ID462912	462912	26	71.260	22.492	14.108	0	293	293	2	1	-10921639	194.333	198	126	255	4081	40.155	4.800	0.192	1.559
ID462935	462935	47	41.468	23.192	21.283	0	294	294	2	1	-10921639	225.762	226	180	255	4741	20.931	4.800	0.094	1.861
ID462934	462934	26	67.513	22.182	14.079	0	294	294	2	1	-10921639	201.381	206	126	255	4229	41.647	4.800	0.166	1.379
ID462937	462937	44	46.932	20.432	30.484	0	294	294	2	1	-10921639	138.190	136	82	208	2902	36.784	2.000	0.150	0.980
ID462936	462936	46	57.819	13.604	24.825	0	294	294	2	1	-10921639	166.476	175	108	226	3496	37.226	4.800	0.165	1.265
ID462933	462933	44	39.659	20.496	30.406	0	295	295	2	1	-10921639	145.333	149	77	206	3052	33.711	2.000	0.134	1.022
ID462932	462932	46	59.256	13.530	24.869	0	295	295	2	1	-10921639	168.238	172	113	224	3533	38.459	3.200	0.168	1.259
ID462931	462931	47	38.412	23.432	21.010	0	295	295	2	1	-10921639	235.857	244	198	255	4953	20.239	7.600	0.087	1.858
ID462930	462930	26	66.268	22.329	14.031	0	295	295	2	1	-10921639	203.048	213	139	255	4264	37.999	4.800	0.165	1.516
ID462927	462927	47	38.156	22.093	21.478	0	296	296	2	1	-10921639	219.190	218	182	255	4603	21.544	7.600	0.085	1.589
ID462926	462926	26	58.516	21.783	13.671	0	296	296	2	1	-10921639	185.429	188	131	231	3894	30.925	4.800	0.166	1.704
ID462929	462929	44	36.038	20.606	31.088	0	296	296	2	1	-10921639	122.238	115	72	180	2567	26.323	7.600	0.143	1.165
ID462928	462928	46	54.505	13.690	24.867	0	296	296	2	1	-10921639	152.571	162	97	231	3204	37.477	2.000	0.148	1.052
ID462941	462941	46	52.559	13.888	24.914	0	297	297	2	1	-10921639	158.095	167	92	208	3320	33.589	4.800	0.164	1.323
ID462940	462940	47	35.719	24.310	23.130	0	297	297	2	1	-10921639	195.000	203	133	236	4095	30.838	4.800	0.085	0.990
ID462939	462939	None	35.455	21.736	18.541	0	297	297	2	1	-10921639	216.000	226	164	255	4536	24.306	2.000	0.076	1.259
ID462938	462938	26	58.416	22.071	13.735	0	297	297	2	1	-10921639	180.667	190	126	236	3794	34.491	3.200	0.153	1.391
ID462951	462951	46	53.709	13.460	25.256	0	298	298	2	1	-10921639	140.476	151	54	211	2950	51.407	2.000	0.174	0.809
ID462950	462950	47	38.574	24.349	23.974	0	298	298	2	1	-10921639	193.619	198	131	255	4066	37.479	2.000	0.079	0.758
ID462949	462949	48	35.724	14.332	18.998	0	298	298	2	1	-10921639	183.810	182	131	239	3860	32.621	4.800	0.088	0.907
ID462948	462948	26	64.097	22.009	13.888	0	298	298	2	1	-10921639	204.333	218	144	255	4291	36.887	2.000	0.150	1.448
ID462952	462952	44	38.346	21.182	31.866	0	298	298	2	1	-10921639	116.000	113	54	185	2436	35.943	2.000	0.120	0.692
ID462959	462959	48	37.285	13.447	18.623	0	299	299	2	1	-10921639	154.381	164	74	213	3242	43.222	6.337	0.102	0.660
ID462958	462958	26	63.743	21.988	13.524	0	299	299	2	1	-10921639	202.667	195	146	255	4256	34.624	2.000	0.147	1.502
ID462962	462962	44	38.035	21.003	31.406	0	299	299	2	1	-10921639	125.333	126	59	188	2632	31.732	2.000	0.134	0.933
ID462961	462961	46	56.669	13.840	25.410	0	299	299	2	1	-10921639	163.857	172	103	224	3441	36.233	2.000	0.165	1.284
ID462960	462960	47	36.032	23.523	21.144	0	299	299	2	1	-10921639	218.381	234	128	255	4586	42.210	6.352	0.076	0.730
ID462943	462943	46	53.997	13.752	25.228	0	300	300	2	1	-10921639	163.714	170	113	213	3438	33.938	4.800	0.172	1.417
ID462942	462942	26	65.139	22.073	13.666	0	300	300	2	1	-10921639	210.000	224	151	255	4410	33.263	4.800	0.152	1.670
ID462944	462944	44	38.803	20.950	31.163	0	300	300	2	1	-10921639	120.524	118	59	198	2531	32.175	2.000	0.120	0.803
ID462947	462947	46	44.403	13.305	25.086	0	301	301	2	1	-10921639	139.000	144	48	193	2919	42.396	2.000	0.138	0.796
ID462946	462946	49	37.563	21.173	21.143	0	301	301	2	1	-10921639	221.667	221	188	255	4655	20.350	4.800	0.088	1.754
ID462945	462945	26	65.187	22.225	14.005	0	301	301	2	1	-10921639	198.571	193	139	255	4170	38.044	2.000	0.158	1.423
ID462954	462954	49	36.121	22.963	20.943	0	302	302	2	1	-10921639	210.714	218	162	244	4425	27.214	4.800	0.074	1.073
ID462953	462953	26	49.208	22.191	14.671	0	302	302	2	1	-10921639	197.857	198	146	255	4155	32.489	2.000	0.106	1.168
ID462963	462963	26	47.248	22.634	14.055	0	303	303	2	1	-10921639	174.381	172	113	229	3662	32.149	6.245	0.127	1.218
ID462964	462964	49	40.684	22.308	20.413	0	303	303	2	1	-10921639	218.857	216	177	255	4596	18.567	4.800	0.098	2.112
ID462955	462955	26	46.344	22.352	13.472	0	304	304	2	1	-10921639	159.619	167	85	229	3352	41.215	4.800	0.133	0.907
ID462957	462957	50	36.041	13.481	25.520	0	304	304	2	1	-10921639	108.571	100	41	175	2280	42.852	2.000	0.120	0.543
ID462956	462956	49	43.614	22.936	20.329	0	304	304	2	1	-10921639	224.667	226	180	255	4718	23.453	7.600	0.104	1.801
ID462970	462970	50	40.641	13.801	25.464	0	305	305	2	1	-10921639	134.810	144	85	188	2831	26.862	4.800	0.131	1.165
ID462969	462969	26	36.441	21.979	13.781	0	305	305	2	1	-10921639	164.476	162	118	213	3454	28.225	2.000	0.089	0.954
ID462967	462967	50	46.458	14.315	25.025	0	306	306	2	1	-10921639	141.619	149	85	218	2974	36.747	4.800	0.166	1.095
ID462966	462966	None	36.391	22.848	20.838	0	306	306	2	1	-10921639	211.381	208	177	247	4439	21.488	4.800	0.087	1.580
ID462965	462965	26	40.967	23.772	13.880	0	306	306	2	1	-10921639	170.762	177	108	224	3586	30.188	6.277	0.128	1.283
ID462968	462968	51	36.979	22.322	13.537	0	309	309	2	1	-10921639	161.143	164	115	229	3384	27.293	4.800	0.096	1.036
ID462972	462972	51	37.678	23.877	15.091	0	310	310	2	1	-10921639	173.619	177	133	213	3646	23.079	4.800	0.123	1.646
ID462973	462973	51	38.739	24.123	15.702	0	311	311	2	1	-10921639	174.381	180	144	211	3662	22.209	7.600	0.113	1.593
ID462971	462971	57	35.185	13.959	25.533	0	312	312	2	1	-10921639	121.286	128	59	175	2547	34.890	2.000	0.121	0.749
ID463006	463006	57	38.021	14.108	24.708	0	313	313	2	1	-10921639	134.762	144	79	193	2830	32.221	4.800	0.148	1.081
ID462976	462976	52	42.159	22.521	14.134	0	314	314	2	1	-10921639	144.762	154	79	206	3040	32.542	6.262	0.135	1.060
ID462975	462975	None	41.891	14.683	23.808	0	315	315	2	1	-10921639	155.381	159	103	208	3263	26.686	7.600	0.114	1.188
ID462974	462974	52	46.137	22.524	14.287	0	315	315	2	1	-10921639	164.143	164	90	213	3447	35.183	4.800	0.154	1.247
ID462977	462977	52	54.783	22.829	14.322	0	316	316	2	1	-10921639	163.048	162	97	213	3424	36.346	4.800	0.174	1.330
ID462978	462978	52	35.332	23.563	14.534	0	317	317	2	1	-10921639	162.571	167	115	203	3414	22.427	4.800	0.117	1.519
ID462979	462979	52	39.594	23.091	14.887	0	318	318	2	1	-10921639	171.524	172	118	213	3602	24.126	7.600	0.119	1.510
ID462983	462983	None	35.979	25.747	29.022	0	319	319	2	1	-10921639	112.905	121	59	162	2371	29.675	2.000	0.135	0.903
ID462982	462982	None	35.748	14.589	24.007	0	319	319	2	1	-10921639	149.476	149	110	185	3139	21.419	4.800	0.119	1.485
ID462981	462981	52	56.210	22.682	14.309	0	319	319	2	1	-10921639	163.095	175	82	224	3425	42.707	4.800	0.163	1.072
ID462980	462980	52	36.836	22.678	14.903	0	320	320	2	1	-10921639	169.524	172	115	211	3560	26.679	4.800	0.121	1.371
ID462987	462987	None	36.304	23.708	21.744	0	321	321	2	1	-10921639	180.619	175	144	229	3793	25.895	4.800	0.097	1.231
ID462986	462986	52	47.846	21.372	13.630	0	321	321	2	1	-10921639	155.381	159	97	203	3263	31.328	4.800	0.144	1.246
ID462988	462988	53	38.954	14.830	23.338	0	321	321	2	1	-10921639	158.381	159	115	200	3326	24.636	4.800	0.119	1.363
ID462985	462985	53	36.406	14.645	24.214	0	322	322	2	1	-10921639	144.429	151	92	175	3033	22.761	4.800	0.128	1.438
ID462984	462984	52	40.069	22.626	14.254	0	322	322	2	1	-10921639	146.714	157	69	200	3081	38.281	6.267	0.131	0.890
ID462990	462990	52	38.786	22.659	14.222	0	323	323	2	1	-10921639	148.333	162	77	190	3115	37.386	4.800	0.133	0.929
ID462989	462989	52	42.189	23.100	14.257	0	324	324	2	1	-10921639	143.714	151	59	195	3018	37.123	4.800	0.139	0.943
ID462994	462994	None	35.045	26.142	29.374	0	325	325	2	1	-10921639	109.143	110	74	146	2292	18.613	4.800	0.167	1.675
ID462993	462993	52	51.550	22.639	14.112	0	325	325	2	1	-10921639	141.619	146	61	218	2974	39.853	2.000	0.155	0.955
ID462992	462992	52	43.723	23.132	14.352	0	326	326	2	1	-10921639	143.190	149	54	188	3007	36.356	4.800	0.157	1.070
ID462995	462995	52	52.280	23.036	14.443	0	327	327	2	1	-10921639	149.810	144	79	231	3146	43.388	2.000	0.150	0.903
ID462991	462991	52	48.076	23.011	14.700	0	328	328	2	1	-10921639	161.333	164	113	216	3388	26.396	4.800	0.142	1.518
ID462997	462997	52	54.921	22.209	13.961	0	329	329	2	1	-10921639	158.762	162	92	211	3334	35.689	4.800	0.168	1.280
ID462999	462999	52	47.629	22.940	14.613	0	330	330	2	1	-10921639	171.714	172	115	216	3606	27.523	4.800	0.153	1.657
ID463002	463002	52	44.904	22.455	14.305	0	331	331	2	1	-10921639	151.810	162	77	218	3188	36.981	4.800	0.156	1.111
ID462996	462996	52	53.809	22.830	15.927	0	332	332	2	1	-10921639	181.571	172	123	255	3813	33.569	7.600	0.139	1.321
ID463001	463001	52	39.125	22.926	16.357	0	333	333	2	1	-10921639	181.810	175	128	234	3818	29.380	6.083	0.101	1.139
ID463000	463000	54	41.588	21.847	13.631	0	333	333	2	1	-10921639	152.000	157	97	229	3192	34.374	4.800	0.132	1.031
ID463003	463003	54	35.023	21.695	13.611	0	334	334	2	1	-10921639	139.048	144	77	177	2920	26.364	4.800	0.141	1.307
ID462998	462998	54	38.437	22.892	14.649	0	335	335	2	1	-10921639	156.667	157	108	203	3290	24.733	7.600	0.132	1.475
ID463004	463004	55	45.848	22.310	14.349	0	338	338	2	1	-10921639	148.238	162	77	193	3113	34.390	4.800	0.163	1.209
ID463005	463005	55	40.892	21.349	13.980	0	339	339	2	1	-10921639	138.571	149	74	185	2910	30.878	2.000	0.134	1.058
ID463007	463007	55	49.768	22.388	14.398	0	340	340	2	1	-10921639	151.714	164	69	211	3186	41.018	4.800	0.163	1.037
