# Supplementary material for: Progressive enhancement of kinetic proofreading in T cell antigen discrimination from receptor activation to DAG generation
Source: eLife. 2022 Sep 20;11:e75263. doi: 10.7554/eLife.75263 (PMC9536835; doi:10.7554/eLife.75263)
Supplement: Figure 5—source data 1. — Each data table is the TrackMate ‘spot-statistics’ output of one cell over four cycles of blue-light illumination (frames 0–40, 100–140, 200–240, and 300–340, with 3 s interval between frames). We calculated the lifetime of TrackIDs that existed at the start of each period of blue-light illumination that did not last for the full period and fit the resulting lifetime distributions using custom Python scripts available at https://github.com/dbritain/KP-paper (copy archived at swh:1:rev:167fa456901903740f0f3ee6a3e5324bc45207ea, Britain, 2022). [file elife-75263-fig5-data1.zip › Fig5SourceData/ZAP/zap2/cell5.csv]

Label	ID	TRACK_ID	QUALITY	POSITION_X	POSITION_Y	POSITION_Z	POSITION_T	FRAME	RADIUS	VISIBILITY	MANUAL_COLOR	MEAN_INTENSITY	MEDIAN_INTENSITY	MIN_INTENSITY	MAX_INTENSITY	TOTAL_INTENSITY	STANDARD_DEVIATION	ESTIMATED_DIAMETER	CONTRAST	SNR
ID464598	464598	0	58.042	16.615	30.907	0	0	0	2	1	-10921639	156.762	158	108	247	3292	39.980	2.000	0.139	0.959
ID464597	464597	None	38.642	9.498	25.848	0	0	0	2	1	-10921639	116.762	112	61	189	2452	33.003	2.000	0.130	0.812
ID464596	464596	1	64.689	16.841	24.908	0	0	0	2	1	-10921639	179.667	166	131	255	3773	38.900	2.000	0.145	1.168
ID464595	464595	None	45.941	18.487	18.937	0	0	0	2	1	-10921639	161.143	154	108	224	3384	33.053	2.000	0.117	1.020
ID464594	464594	2	44.847	27.290	11.292	0	0	0	2	1	-10921639	128.095	127	65	197	2690	32.090	2.000	0.144	1.005
ID464593	464593	3	69.815	16.408	6.485	0	0	0	2	1	-10921639	164.286	162	92	251	3450	42.402	4.800	0.235	1.476
ID464615	464615	0	46.568	16.464	30.555	0	1	1	2	1	-10921639	155.905	158	100	220	3274	33.805	4.800	0.135	1.098
ID464614	464614	1	45.100	16.621	24.867	0	1	1	2	1	-10921639	166.810	166	127	227	3503	27.270	2.000	0.119	1.303
ID464613	464613	None	42.770	37.045	13.793	0	1	1	2	1	-10921639	56.333	50	27	123	1183	23.802	2.000	0.371	1.281
ID464612	464612	2	36.685	27.482	11.164	0	1	1	2	1	-10921639	123.429	119	77	181	2592	23.441	2.000	0.115	1.082
ID464611	464611	3	60.742	16.736	6.717	0	1	1	2	1	-10921639	171.762	166	123	243	3607	29.273	4.800	0.179	1.784
ID464599	464599	3	49.673	16.941	6.525	0	2	2	2	1	-10921639	148.762	135	112	212	3124	31.876	4.800	0.152	1.234
ID464603	464603	0	35.947	16.196	31.404	0	2	2	2	1	-10921639	152.095	150	119	197	3194	18.958	6.154	0.103	1.504
ID464602	464602	None	36.681	24.725	26.142	0	2	2	2	1	-10921639	158.381	154	123	220	3326	22.736	2.000	0.108	1.355
ID464601	464601	1	39.502	16.766	25.195	0	2	2	2	1	-10921639	166.143	162	135	224	3489	23.521	2.000	0.106	1.354
ID464600	464600	4	38.513	9.619	25.360	0	2	2	2	1	-10921639	117.667	119	54	170	2471	28.682	2.000	0.134	0.969
ID464610	464610	0	48.777	15.605	30.954	0	3	3	2	1	-10921639	165.286	162	112	235	3471	30.877	6.133	0.122	1.166
ID464609	464609	4	35.688	9.774	25.709	0	3	3	2	1	-10921639	113.714	115	61	181	2388	26.479	4.800	0.134	1.015
ID464608	464608	3	45.567	16.326	6.624	0	3	3	2	1	-10921639	140.000	142	100	204	2940	30.082	6.328	0.142	1.157
ID464622	464622	0	45.916	16.175	30.435	0	4	4	2	1	-10921639	160.143	154	127	243	3363	28.269	2.000	0.097	1.004
ID464621	464621	4	44.993	10.018	25.279	0	4	4	2	1	-10921639	111.667	115	54	173	2345	33.721	2.000	0.149	0.859
ID464620	464620	5	55.337	23.885	19.301	0	4	4	2	1	-10921639	176.857	166	123	255	3714	37.116	2.000	0.108	0.930
ID464619	464619	3	42.351	16.352	6.698	0	4	4	2	1	-10921639	133.429	139	85	181	2802	27.008	2.000	0.136	1.182
ID464618	464618	0	44.206	16.692	30.613	0	5	5	2	1	-10921639	154.048	154	96	224	3235	33.119	4.800	0.142	1.160
ID464617	464617	5	52.262	23.271	18.745	0	5	5	2	1	-10921639	176.143	162	135	255	3699	35.097	2.000	0.103	0.940
ID464616	464616	3	52.960	17.214	6.525	0	5	5	2	1	-10921639	158.952	158	112	227	3338	30.681	7.600	0.145	1.316
ID464591	464591	6	35.182	17.202	24.665	0	6	6	2	1	-10921639	161.381	154	127	212	3389	24.034	2.000	0.078	0.973
ID464590	464590	5	44.567	24.029	19.392	0	6	6	2	1	-10921639	174.667	166	131	231	3668	32.080	2.000	0.088	0.884
ID464589	464589	3	37.932	17.308	6.191	0	6	6	2	1	-10921639	136.905	135	104	173	2875	23.715	6.343	0.143	1.441
ID464592	464592	0	46.928	16.127	30.639	0	6	6	2	1	-10921639	154.381	146	104	216	3242	32.511	6.258	0.138	1.151
ID464583	464583	5	44.320	24.322	19.858	0	7	7	2	1	-10921639	179.095	173	135	247	3761	28.950	2.000	0.097	1.094
ID464582	464582	3	48.132	17.526	6.022	0	7	7	2	1	-10921639	137.476	135	77	197	2887	28.416	6.296	0.169	1.397
ID464584	464584	6	39.849	16.708	24.414	0	7	7	2	1	-10921639	170.762	166	139	224	3586	25.846	2.000	0.087	1.061
ID464588	464588	0	45.094	16.458	30.938	0	8	8	2	1	-10921639	146.667	139	100	197	3080	29.190	4.800	0.144	1.263
ID464587	464587	6	36.046	17.406	24.471	0	8	8	2	1	-10921639	155.857	154	108	204	3273	28.269	2.000	0.081	0.830
ID464586	464586	5	49.977	24.282	19.596	0	8	8	2	1	-10921639	174.476	173	127	255	3664	36.315	2.000	0.097	0.847
ID464585	464585	3	46.545	17.703	6.124	0	8	8	2	1	-10921639	129.476	131	69	185	2719	29.903	2.000	0.163	1.213
ID464607	464607	0	35.386	15.930	30.877	0	9	9	2	1	-10921639	136.714	139	88	177	2871	25.597	4.800	0.128	1.210
ID464606	464606	None	39.158	27.877	25.779	0	9	9	2	1	-10921639	132.143	135	81	189	2775	29.675	4.800	0.138	1.078
ID464605	464605	6	48.844	17.644	24.839	0	9	9	2	1	-10921639	168.429	162	127	243	3537	28.729	2.000	0.112	1.180
ID464604	464604	3	46.093	17.660	6.535	0	9	9	2	1	-10921639	128.429	135	96	181	2697	24.353	2.000	0.180	1.607
ID464626	464626	5	45.331	24.240	19.308	0	10	10	2	1	-10921639	170.429	158	127	255	3579	34.008	2.000	0.090	0.828
ID464623	464623	5	53.723	24.364	19.334	0	11	11	2	1	-10921639	174.667	166	131	255	3668	36.139	2.000	0.117	1.015
ID464625	464625	0	43.883	16.666	31.306	0	11	11	2	1	-10921639	143.619	150	96	189	3016	28.831	4.800	0.132	1.162
ID464624	464624	None	39.678	17.224	25.052	0	11	11	2	1	-10921639	175.286	177	135	224	3681	23.044	4.800	0.104	1.429
ID464631	464631	None	42.029	18.046	6.696	0	12	12	2	1	-10921639	107.429	112	57	170	2256	25.734	2.000	0.176	1.247
ID464633	464633	0	39.626	16.941	31.200	0	12	12	2	1	-10921639	139.905	139	100	181	2938	24.833	4.800	0.140	1.380
ID464632	464632	5	49.634	24.846	19.502	0	12	12	2	1	-10921639	170.333	166	119	239	3577	34.675	2.000	0.108	0.957
ID464630	464630	0	37.875	17.247	30.993	0	13	13	2	1	-10921639	132.143	135	77	185	2775	28.079	7.600	0.146	1.198
ID464629	464629	5	49.965	26.299	19.073	0	13	13	2	1	-10921639	169.143	166	131	243	3552	26.261	4.800	0.127	1.455
ID464634	464634	5	37.918	25.792	20.916	0	14	14	2	1	-10921639	156.095	154	123	200	3278	21.149	2.000	0.109	1.449
ID464627	464627	7	40.362	18.005	7.341	0	15	15	2	1	-10921639	96.571	96	38	166	2028	35.339	2.000	0.160	0.752
ID464628	464628	None	36.439	17.855	24.278	0	15	15	2	1	-10921639	160.524	158	119	227	3371	26.151	2.000	0.070	0.807
ID464635	464635	7	35.029	18.066	7.522	0	16	16	2	1	-10921639	101.619	104	61	146	2134	20.215	7.600	0.167	1.436
ID464637	464637	None	35.281	23.808	26.987	0	16	16	2	1	-10921639	130.190	139	73	166	2734	27.261	4.800	0.130	1.101
ID464636	464636	None	37.735	27.602	12.452	0	16	16	2	1	-10921639	101.667	104	38	173	2135	38.563	2.000	0.154	0.706
ID464639	464639	None	37.933	15.059	30.280	0	18	18	2	1	-10921639	142.048	142	104	177	2983	19.901	4.800	0.127	1.608
ID464638	464638	8	40.845	27.146	20.711	0	18	18	2	1	-10921639	153.905	158	119	197	3232	20.988	4.800	0.140	1.801
ID464640	464640	8	42.593	26.657	19.837	0	19	19	2	1	-10921639	152.190	150	104	204	3196	29.166	6.303	0.124	1.152
ID464641	464641	8	37.761	27.158	19.531	0	20	20	2	1	-10921639	153.381	154	115	197	3221	24.750	6.295	0.109	1.213
ID464643	464643	9	37.362	15.884	27.950	0	21	21	2	1	-10921639	153.667	146	112	208	3227	27.390	7.600	0.101	1.028
ID464642	464642	8	41.925	26.395	21.873	0	21	21	2	1	-10921639	152.714	146	115	200	3207	25.265	7.600	0.109	1.184
ID464646	464646	9	39.238	15.439	27.470	0	22	22	2	1	-10921639	156.333	150	123	208	3283	25.866	7.600	0.118	1.273
ID464645	464645	8	35.071	25.373	24.262	0	22	22	2	1	-10921639	141.048	139	108	185	2962	19.989	7.600	0.110	1.402
ID464644	464644	9	43.685	16.684	26.759	0	23	23	2	1	-10921639	160.381	166	112	212	3368	28.115	6.304	0.121	1.229
ID464647	464647	10	35.312	27.964	16.026	0	26	26	2	1	-10921639	111.905	112	61	177	2350	26.713	2.000	0.139	1.024
ID464649	464649	None	40.155	22.723	26.987	0	26	26	2	1	-10921639	119.667	131	50	166	2513	32.925	4.800	0.158	0.993
ID464648	464648	None	37.034	16.931	26.380	0	26	26	2	1	-10921639	151.333	150	108	212	3178	24.289	2.000	0.088	1.010
ID464650	464650	10	48.829	27.120	15.953	0	27	27	2	1	-10921639	139.381	139	88	216	2927	31.987	2.000	0.130	1.001
ID464651	464651	None	38.695	17.345	26.397	0	28	28	2	1	-10921639	160.381	162	131	212	3368	23.678	6.337	0.120	1.451
ID464652	464652	11	44.243	16.562	26.356	0	30	30	2	1	-10921639	154.286	150	104	220	3240	27.093	6.285	0.119	1.209
ID464653	464653	11	56.932	16.920	25.336	0	31	31	2	1	-10921639	170.000	170	131	224	3570	28.545	2.000	0.156	1.609
ID464654	464654	None	39.797	22.825	26.876	0	32	32	2	1	-10921639	117.190	127	61	170	2461	32.140	2.000	0.147	0.936
ID464655	464655	11	58.152	17.437	25.034	0	33	33	2	1	-10921639	166.762	158	112	235	3502	32.201	4.800	0.166	1.471
ID464657	464657	11	53.558	17.540	25.012	0	34	34	2	1	-10921639	158.810	154	112	251	3335	34.114	2.000	0.129	1.062
ID464656	464656	None	36.293	25.777	14.123	0	34	34	2	1	-10921639	118.429	123	57	173	2487	34.346	2.000	0.099	0.623
ID464661	464661	11	55.278	17.507	24.956	0	35	35	2	1	-10921639	163.619	158	112	255	3436	34.438	2.000	0.133	1.117
ID464658	464658	11	45.340	17.051	25.179	0	36	36	2	1	-10921639	158.048	154	127	204	3319	24.895	2.000	0.127	1.430
ID464660	464660	11	51.194	17.515	25.158	0	37	37	2	1	-10921639	154.905	150	112	235	3253	29.175	2.000	0.143	1.328
ID464659	464659	11	43.832	17.631	25.129	0	38	38	2	1	-10921639	154.476	146	123	224	3244	25.901	2.000	0.118	1.263
ID464663	464663	None	39.926	24.228	25.765	0	40	40	2	1	-10921639	123.619	123	61	181	2596	32.330	2.000	0.137	0.920
ID464662	464662	None	35.027	17.610	25.419	0	40	40	2	1	-10921639	135.476	131	100	197	2845	25.095	7.600	0.081	0.808
ID464666	464666	12	52.096	17.822	25.357	0	42	42	2	1	-10921639	147.905	142	100	243	3106	33.569	2.000	0.123	0.965
ID464665	464665	None	35.555	26.281	16.320	0	42	42	2	1	-10921639	139.381	142	73	200	2927	33.524	4.800	0.102	0.767
ID464667	464667	12	55.285	17.701	25.110	0	43	43	2	1	-10921639	153.095	154	104	239	3215	33.211	2.000	0.143	1.152
ID464664	464664	12	45.953	17.706	25.219	0	44	44	2	1	-10921639	144.095	142	100	227	3026	33.171	2.000	0.097	0.772
ID464668	464668	13	39.517	27.566	18.051	0	45	45	2	1	-10921639	164.190	170	108	231	3448	32.516	4.800	0.111	1.011
ID464669	464669	13	39.390	26.592	16.258	0	46	46	2	1	-10921639	152.857	146	88	227	3210	34.639	7.600	0.114	0.902
ID464673	464673	14	48.483	18.375	25.198	0	47	47	2	1	-10921639	152.905	146	108	227	3211	36.241	2.000	0.107	0.818
ID464671	464671	13	44.457	26.598	16.219	0	48	48	2	1	-10921639	161.000	170	96	212	3381	35.021	2.000	0.121	0.992
ID464672	464672	14	45.991	17.945	25.807	0	48	48	2	1	-10921639	164.286	162	112	220	3450	29.061	7.600	0.114	1.160
ID464674	464674	13	35.595	27.274	15.676	0	49	49	2	1	-10921639	155.238	154	119	197	3260	20.002	4.800	0.113	1.579
ID464670	464670	None	40.994	27.773	18.852	0	50	50	2	1	-10921639	154.524	162	77	204	3245	36.196	2.000	0.104	0.806
ID464675	464675	None	39.464	16.995	28.844	0	51	51	2	1	-10921639	132.238	135	100	177	2777	25.842	6.310	0.147	1.312
ID464677	464677	None	39.121	22.563	27.188	0	52	52	2	1	-10921639	139.857	146	73	204	2937	32.707	2.000	0.116	0.892
ID464676	464676	15	38.255	27.405	19.013	0	52	52	2	1	-10921639	171.143	177	115	212	3594	28.292	6.233	0.103	1.129
ID464679	464679	17	36.286	18.252	16.132	0	53	53	2	1	-10921639	138.619	154	73	177	2911	35.566	4.800	0.118	0.825
ID464678	464678	18	42.859	27.251	15.302	0	53	53	2	1	-10921639	157.190	177	85	208	3301	40.870	6.389	0.122	0.835
ID464682	464682	None	35.011	17.735	25.365	0	53	53	2	1	-10921639	158.333	158	119	212	3325	23.183	2.000	0.077	0.980
ID464681	464681	16	43.963	24.650	23.177	0	53	53	2	1	-10921639	177.143	185	96	227	3720	38.554	2.000	0.112	0.927
ID464680	464680	15	41.099	28.169	18.736	0	53	53	2	1	-10921639	169.762	177	96	243	3565	34.567	2.000	0.079	0.723
ID464686	464686	16	51.564	23.963	23.676	0	54	54	2	1	-10921639	178.619	193	88	239	3751	39.717	2.000	0.116	0.935
ID464685	464685	15	50.476	27.375	18.795	0	54	54	2	1	-10921639	188.810	193	135	247	3965	33.238	7.600	0.115	1.168
ID464684	464684	17	36.613	19.165	17.023	0	54	54	2	1	-10921639	150.000	150	73	193	3150	30.206	4.800	0.120	1.061
ID464683	464683	18	59.950	27.785	16.339	0	54	54	2	1	-10921639	163.952	166	81	235	3443	44.078	2.000	0.167	1.066
ID464687	464687	17	35.932	20.841	15.500	0	55	55	2	1	-10921639	151.714	154	104	204	3186	26.142	4.800	0.101	1.065
ID464688	464688	16	55.421	24.520	24.085	0	55	55	2	1	-10921639	195.381	212	123	243	4103	37.370	4.800	0.149	1.354
ID464691	464691	18	35.254	27.513	15.870	0	56	56	2	1	-10921639	145.429	154	85	208	3054	31.505	3.200	0.113	0.938
ID464693	464693	None	40.950	23.298	26.874	0	56	56	2	1	-10921639	143.000	142	81	200	3003	33.511	6.009	0.127	0.962
ID464692	464692	None	43.131	17.926	25.023	0	56	56	2	1	-10921639	153.571	139	119	231	3225	29.193	2.000	0.094	0.900
ID464690	464690	18	52.667	27.832	17.367	0	57	57	2	1	-10921639	176.333	181	115	224	3703	34.582	4.800	0.163	1.428
ID464689	464689	None	38.708	20.755	15.812	0	57	57	2	1	-10921639	148.905	146	108	227	3127	29.774	2.000	0.080	0.743
ID464695	464695	19	37.168	17.951	24.562	0	58	58	2	1	-10921639	155.381	146	112	220	3263	28.647	2.000	0.073	0.735
ID464694	464694	18	53.888	27.509	16.553	0	58	58	2	1	-10921639	173.381	173	100	231	3641	35.448	4.800	0.167	1.401
ID464696	464696	None	37.694	17.092	28.726	0	58	58	2	1	-10921639	122.810	119	81	177	2579	29.787	2.000	0.133	0.967
ID464698	464698	19	35.381	18.222	24.927	0	59	59	2	1	-10921639	165.238	166	127	212	3470	25.062	2.000	0.077	0.939
ID464697	464697	18	48.166	27.730	15.858	0	59	59	2	1	-10921639	166.381	162	108	216	3494	30.370	4.800	0.146	1.398
ID464699	464699	18	52.914	26.763	16.007	0	60	60	2	1	-10921639	171.952	173	104	239	3611	37.232	7.600	0.135	1.097
ID464700	464700	None	44.396	24.269	23.711	0	60	60	2	1	-10921639	196.143	200	146	255	4119	29.897	7.600	0.096	1.148
ID464705	464705	19	35.398	16.538	25.931	0	61	61	2	1	-10921639	171.952	170	146	204	3611	16.451	4.800	0.109	2.060
ID464704	464704	18	44.355	27.307	16.411	0	61	61	2	1	-10921639	166.810	166	104	216	3503	30.894	4.800	0.139	1.317
ID464703	464703	19	35.321	17.776	25.157	0	62	62	2	1	-10921639	175.143	177	135	224	3678	26.426	7.600	0.068	0.845
ID464702	464702	None	39.044	24.091	23.733	0	62	62	2	1	-10921639	194.143	181	135	255	4077	35.695	2.000	0.068	0.694
ID464701	464701	18	43.238	27.350	15.821	0	62	62	2	1	-10921639	173.905	177	127	220	3652	26.861	4.800	0.131	1.500
ID464709	464709	18	41.989	27.332	15.513	0	63	63	2	1	-10921639	166.524	173	119	212	3497	25.067	4.800	0.116	1.385
ID464711	464711	21	43.858	24.065	23.512	0	64	64	2	1	-10921639	206.381	204	150	255	4334	36.507	2.000	0.077	0.805
ID464710	464710	18	36.366	26.967	15.708	0	64	64	2	1	-10921639	167.429	173	119	204	3516	25.545	4.800	0.104	1.231
ID464712	464712	None	35.710	29.791	24.171	0	64	64	2	1	-10921639	128.714	123	69	185	2703	36.530	2.000	0.113	0.714
ID464707	464707	21	54.525	25.180	22.844	0	65	65	2	1	-10921639	221.905	231	158	255	4660	31.612	4.800	0.119	1.490
ID464706	464706	18	37.276	26.987	15.912	0	65	65	2	1	-10921639	170.429	177	119	212	3579	25.974	4.800	0.115	1.350
ID464708	464708	None	41.139	18.296	24.815	0	65	65	2	1	-10921639	175.238	170	127	235	3680	31.045	2.000	0.080	0.832
ID464723	464723	20	54.421	17.224	30.105	0	66	66	2	1	-10921639	150.857	150	104	231	3168	34.709	2.000	0.165	1.229
ID464722	464722	21	45.642	24.354	22.674	0	66	66	2	1	-10921639	226.905	239	173	255	4765	29.031	4.800	0.099	1.412
ID464721	464721	22	35.007	27.832	19.059	0	66	66	2	1	-10921639	188.143	189	119	251	3951	34.813	4.800	0.067	0.682
ID464719	464719	21	48.057	24.264	23.039	0	67	67	2	1	-10921639	236.810	255	166	255	4973	26.973	4.800	0.115	1.818
ID464718	464718	23	36.087	15.813	18.214	0	67	67	2	1	-10921639	137.714	142	81	185	2892	28.589	2.000	0.113	0.975
ID464717	464717	22	54.284	27.235	16.496	0	67	67	2	1	-10921639	198.810	208	142	255	4175	34.561	4.800	0.147	1.479
ID464720	464720	20	62.756	17.554	30.033	0	67	67	2	1	-10921639	172.762	173	119	255	3628	39.852	2.000	0.157	1.173
ID464716	464716	20	69.976	17.232	30.051	0	68	68	2	1	-10921639	184.762	200	123	255	3880	45.520	4.800	0.181	1.247
ID464715	464715	21	44.675	24.592	22.348	0	68	68	2	1	-10921639	225.429	239	158	255	4734	30.739	7.600	0.088	1.187
ID464714	464714	22	49.161	27.433	17.153	0	68	68	2	1	-10921639	198.048	200	150	255	4159	32.001	4.800	0.126	1.382
ID464713	464713	23	35.731	18.058	17.139	0	68	68	2	1	-10921639	161.190	173	85	216	3385	35.858	7.600	0.094	0.769
ID464735	464735	20	73.824	17.229	30.204	0	69	69	2	1	-10921639	180.952	177	100	255	3800	42.469	2.000	0.191	1.364
ID464734	464734	21	46.798	24.991	22.643	0	69	69	2	1	-10921639	209.048	208	154	255	4390	28.570	4.800	0.099	1.315
ID464733	464733	22	41.347	26.514	16.156	0	69	69	2	1	-10921639	183.429	185	135	231	3852	31.022	4.800	0.113	1.205
ID464732	464732	20	54.671	17.292	30.280	0	70	70	2	1	-10921639	172.476	166	119	235	3622	31.747	4.800	0.161	1.509
ID464731	464731	21	48.471	24.540	22.397	0	70	70	2	1	-10921639	220.762	224	166	255	4636	28.841	4.800	0.103	1.427
ID464730	464730	22	56.209	26.731	16.613	0	70	70	2	1	-10921639	215.714	212	139	255	4530	31.980	7.600	0.130	1.556
ID464729	464729	24	43.607	20.836	16.108	0	70	70	2	1	-10921639	179.857	177	123	239	3777	31.454	2.000	0.093	0.970
ID464727	464727	25	44.396	14.388	23.351	0	71	71	2	1	-10921639	144.667	142	81	212	3038	40.007	2.000	0.138	0.876
ID464726	464726	21	48.223	24.377	21.822	0	71	71	2	1	-10921639	222.048	231	181	255	4663	27.656	4.800	0.103	1.504
ID464725	464725	22	49.348	27.672	16.396	0	71	71	2	1	-10921639	182.571	185	100	255	3834	47.341	2.000	0.105	0.730
ID464724	464724	24	41.413	20.710	15.999	0	71	71	2	1	-10921639	179.857	177	139	235	3777	26.746	2.000	0.092	1.130
ID464728	464728	20	58.913	17.145	30.211	0	71	71	2	1	-10921639	178.095	177	119	251	3740	35.731	7.600	0.147	1.276
ID464743	464743	25	44.222	14.433	23.051	0	72	72	2	1	-10921639	141.714	142	85	231	2976	37.342	7.600	0.135	0.902
ID464742	464742	22	55.771	26.751	16.248	0	72	72	2	1	-10921639	208.429	220	131	255	4377	39.342	4.800	0.142	1.319
ID464741	464741	24	37.148	21.368	16.049	0	72	72	2	1	-10921639	183.905	189	135	235	3862	29.448	4.800	0.086	0.994
ID464745	464745	20	75.092	17.201	30.417	0	72	72	2	1	-10921639	185.238	177	115	255	3890	44.305	2.000	0.186	1.312
ID464744	464744	21	46.711	24.453	22.980	0	72	72	2	1	-10921639	211.714	208	142	255	4446	38.338	2.000	0.102	1.023
ID464751	464751	24	43.180	21.676	15.597	0	73	73	2	1	-10921639	206.905	208	150	243	4345	26.011	6.310	0.105	1.513
ID464755	464755	20	66.842	17.260	30.191	0	73	73	2	1	-10921639	173.810	166	81	243	3650	44.504	2.000	0.175	1.161
ID464754	464754	21	54.016	24.637	24.459	0	73	73	2	1	-10921639	222.810	227	158	255	4679	31.628	4.800	0.136	1.690
ID464753	464753	25	52.723	14.476	23.405	0	73	73	2	1	-10921639	153.476	158	85	227	3223	45.026	2.000	0.160	0.939
ID464752	464752	22	53.842	27.383	16.048	0	73	73	2	1	-10921639	207.619	216	154	255	4360	33.149	6.303	0.129	1.429
ID464740	464740	20	66.989	17.678	29.624	0	74	74	2	1	-10921639	171.524	177	92	255	3602	48.763	2.000	0.186	1.101
ID464739	464739	21	45.766	24.979	23.052	0	74	74	2	1	-10921639	223.524	227	173	255	4694	27.593	7.600	0.094	1.394
ID464738	464738	25	57.459	14.377	23.484	0	74	74	2	1	-10921639	151.524	142	61	243	3182	50.452	7.600	0.149	0.780
ID464737	464737	24	38.226	21.436	16.008	0	74	74	2	1	-10921639	190.762	193	119	255	4006	34.374	7.600	0.078	0.802
ID464736	464736	22	40.961	27.587	15.212	0	74	74	2	1	-10921639	173.333	173	85	231	3640	42.053	6.270	0.104	0.776
ID464750	464750	20	68.887	17.849	29.750	0	75	75	2	1	-10921639	158.952	177	65	235	3338	50.488	2.000	0.180	0.959
ID464749	464749	21	53.812	24.639	23.777	0	75	75	2	1	-10921639	208.524	208	158	255	4379	33.191	4.800	0.129	1.434
ID464748	464748	25	65.369	14.420	23.384	0	75	75	2	1	-10921639	166.143	166	100	255	3489	46.711	4.800	0.184	1.104
ID464747	464747	26	37.433	29.033	19.807	0	75	75	2	1	-10921639	176.905	177	112	227	3715	31.911	6.059	0.090	0.912
ID464746	464746	22	56.462	25.215	15.474	0	75	75	2	1	-10921639	210.810	212	142	255	4427	44.138	7.600	0.135	1.134
ID464775	464775	22	48.230	25.128	15.545	0	76	76	2	1	-10921639	223.714	231	173	255	4698	25.201	6.289	0.111	1.771
ID464774	464774	24	42.976	21.261	16.050	0	76	76	2	1	-10921639	197.333	200	139	255	4144	31.781	2.000	0.103	1.160
ID464779	464779	20	61.920	17.989	28.991	0	76	76	2	1	-10921639	180.714	189	96	255	3795	44.187	6.307	0.157	1.112
ID464778	464778	21	44.627	24.881	23.455	0	76	76	2	1	-10921639	223.524	220	173	255	4694	24.198	7.600	0.093	1.579
ID464777	464777	25	62.510	14.395	23.317	0	76	76	2	1	-10921639	163.429	162	92	247	3432	48.623	2.000	0.159	0.924
ID464776	464776	26	42.286	28.471	20.227	0	76	76	2	1	-10921639	205.095	216	158	255	4307	28.259	7.600	0.074	1.006
ID464759	464759	25	53.259	14.279	23.456	0	77	77	2	1	-10921639	156.714	154	88	235	3291	44.188	2.000	0.128	0.803
ID464758	464758	26	45.988	29.238	20.023	0	77	77	2	1	-10921639	166.810	173	88	235	3503	39.825	2.000	0.094	0.721
ID464757	464757	22	54.254	25.950	15.575	0	77	77	2	1	-10921639	221.524	224	146	255	4652	30.108	4.800	0.135	1.754
ID464756	464756	24	48.595	20.877	15.794	0	77	77	2	1	-10921639	195.381	189	142	255	4103	30.316	2.000	0.091	1.074
ID464761	464761	20	56.153	17.719	28.108	0	77	77	2	1	-10921639	184.952	189	112	255	3884	40.538	2.000	0.131	1.059
ID464760	464760	21	57.035	25.012	22.734	0	77	77	2	1	-10921639	217.952	224	162	255	4577	30.493	4.800	0.127	1.616
ID464773	464773	20	48.265	17.438	27.087	0	78	78	2	1	-10921639	174.286	177	119	224	3660	34.643	7.600	0.103	0.937
ID464772	464772	21	56.070	25.136	22.952	0	78	78	2	1	-10921639	217.476	208	158	255	4567	32.948	2.000	0.120	1.414
ID464771	464771	25	59.759	14.237	23.252	0	78	78	2	1	-10921639	156.762	154	92	251	3292	43.999	2.000	0.147	0.912
ID464770	464770	26	40.527	28.795	20.837	0	78	78	2	1	-10921639	179.143	185	104	243	3762	41.531	7.600	0.094	0.741
ID464769	464769	22	54.776	26.666	16.165	0	78	78	2	1	-10921639	194.952	208	119	255	4094	41.697	2.000	0.125	1.036
ID464768	464768	24	55.763	20.559	16.284	0	78	78	2	1	-10921639	187.190	185	131	255	3931	36.817	2.000	0.119	1.078
ID464767	464767	20	37.321	18.367	26.672	0	79	79	2	1	-10921639	170.476	173	81	224	3580	36.753	2.000	0.088	0.750
ID464766	464766	25	61.772	14.241	23.666	0	79	79	2	1	-10921639	169.524	170	112	247	3560	42.237	2.000	0.148	1.035
ID464765	464765	21	48.372	25.063	23.368	0	79	79	2	1	-10921639	241.000	251	193	255	5061	19.746	4.800	0.126	2.724
ID464764	464764	26	41.966	28.394	20.775	0	79	79	2	1	-10921639	202.714	220	127	255	4257	42.721	2.000	0.077	0.677
ID464763	464763	24	44.555	20.335	16.469	0	79	79	2	1	-10921639	182.667	193	100	247	3836	45.352	2.000	0.101	0.737
ID464762	464762	22	58.626	27.386	15.859	0	79	79	2	1	-10921639	204.571	204	154	255	4296	34.687	2.000	0.121	1.270
ID464783	464783	25	42.058	14.521	23.573	0	80	80	2	1	-10921639	153.000	142	96	220	3213	34.232	2.000	0.089	0.729
ID464782	464782	26	44.674	28.961	20.739	0	80	80	2	1	-10921639	184.333	181	104	255	3871	48.956	2.000	0.073	0.512
ID464781	464781	22	62.266	27.653	16.042	0	80	80	2	1	-10921639	187.524	197	108	255	3938	49.205	2.000	0.126	0.854
ID464780	464780	None	37.293	16.640	7.352	0	80	80	2	1	-10921639	75.143	73	42	115	1578	20.382	4.800	0.285	1.633
ID464785	464785	20	37.133	18.899	25.854	0	80	80	2	1	-10921639	164.333	166	108	227	3451	29.198	2.000	0.078	0.815
ID464784	464784	21	40.272	25.768	23.613	0	80	80	2	1	-10921639	219.810	235	142	255	4616	36.458	7.600	0.093	1.025
ID464797	464797	21	53.274	24.884	25.661	0	81	81	2	1	-10921639	210.333	220	150	255	4417	37.311	4.800	0.121	1.215
ID464796	464796	20	35.812	18.567	25.314	0	81	81	2	1	-10921639	175.095	181	139	216	3677	23.550	2.000	0.072	1.000
ID464795	464795	25	37.530	14.676	23.218	0	81	81	2	1	-10921639	166.952	166	119	235	3506	27.178	2.000	0.072	0.830
ID464794	464794	26	55.534	28.792	20.897	0	81	81	2	1	-10921639	184.095	193	115	255	3866	48.911	2.000	0.108	0.732
ID464793	464793	27	41.295	15.025	19.154	0	81	81	2	1	-10921639	161.762	158	119	227	3397	31.711	2.000	0.081	0.761
ID464792	464792	22	60.113	27.839	16.020	0	81	81	2	1	-10921639	183.905	177	115	255	3862	43.412	2.000	0.119	0.901
ID464799	464799	27	41.814	15.097	18.738	0	82	82	2	1	-10921639	148.381	142	96	220	3116	33.732	2.000	0.084	0.684
ID464798	464798	22	41.936	28.187	15.945	0	82	82	2	1	-10921639	155.381	154	92	243	3263	35.220	2.000	0.073	0.602
ID464803	464803	None	35.497	21.582	29.059	0	82	82	2	1	-10921639	117.667	112	61	189	2471	36.265	7.600	0.069	0.419
ID464802	464802	21	57.764	25.486	25.448	0	82	82	2	1	-10921639	206.619	204	135	255	4339	43.617	4.800	0.140	1.163
ID464801	464801	20	52.046	19.130	25.215	0	82	82	2	1	-10921639	165.048	158	92	239	3466	38.119	7.600	0.103	0.808
ID464800	464800	26	56.529	28.973	20.814	0	82	82	2	1	-10921639	185.429	189	108	255	3894	41.716	2.000	0.114	0.912
ID464791	464791	20	48.694	18.748	24.908	0	83	83	2	1	-10921639	166.429	170	85	255	3495	39.755	2.000	0.092	0.704
ID464790	464790	21	51.130	25.506	24.213	0	83	83	2	1	-10921639	216.238	224	135	255	4541	39.927	7.600	0.114	1.108
ID464789	464789	26	64.230	28.922	20.749	0	83	83	2	1	-10921639	185.429	189	77	255	3894	52.362	2.000	0.124	0.782
ID464788	464788	27	35.953	15.081	18.508	0	83	83	2	1	-10921639	152.286	146	96	231	3198	33.779	2.000	0.068	0.578
ID464787	464787	22	60.034	28.175	16.347	0	83	83	2	1	-10921639	153.190	146	77	255	3217	50.940	2.000	0.115	0.621
ID464786	464786	None	36.687	24.166	13.361	0	83	83	2	1	-10921639	129.333	131	69	224	2716	38.757	7.600	0.097	0.590
ID464807	464807	26	53.096	29.189	20.933	0	84	84	2	1	-10921639	184.762	189	108	255	3880	40.607	2.000	0.092	0.769
ID464806	464806	27	40.129	15.636	19.898	0	84	84	2	1	-10921639	187.714	185	146	235	3942	25.456	6.250	0.102	1.364
ID464805	464805	28	47.332	17.941	16.716	0	84	84	2	1	-10921639	188.905	189	139	255	3967	29.002	7.600	0.107	1.262
ID464804	464804	22	59.743	28.451	16.363	0	84	84	2	1	-10921639	168.619	150	112	255	3541	46.018	2.000	0.131	0.847
ID464809	464809	None	40.127	11.517	28.308	0	84	84	2	1	-10921639	106.000	104	69	162	2226	23.824	2.000	0.166	1.264
ID464808	464808	21	48.877	24.993	23.648	0	84	84	2	1	-10921639	231.333	243	170	255	4858	28.985	4.800	0.116	1.662
ID464814	464814	21	48.978	25.358	24.104	0	85	85	2	1	-10921639	222.429	235	170	255	4671	30.959	7.600	0.114	1.466
ID464813	464813	26	57.835	29.551	20.525	0	85	85	2	1	-10921639	177.857	177	77	255	3735	53.727	2.000	0.136	0.793
ID464812	464812	22	49.659	28.787	16.646	0	85	85	2	1	-10921639	167.667	162	108	255	3521	38.357	6.328	0.102	0.810
ID464811	464811	28	51.310	17.301	17.334	0	85	85	2	1	-10921639	179.476	189	81	255	3769	51.791	7.600	0.125	0.768
ID464810	464810	30	51.721	23.842	4.724	0	85	85	2	1	-10921639	74.095	61	34	158	1556	31.375	2.000	0.330	1.172
ID464831	464831	None	37.175	10.756	29.331	0	86	86	2	1	-10921639	95.190	100	46	170	1999	29.886	2.000	0.120	0.683
ID464830	464830	21	47.991	24.887	22.978	0	86	86	2	1	-10921639	215.857	224	158	255	4533	29.422	4.800	0.104	1.379
ID464829	464829	26	61.456	29.385	20.154	0	86	86	2	1	-10921639	189.714	189	115	255	3984	41.271	3.200	0.136	1.102
ID464828	464828	28	61.604	16.287	18.075	0	86	86	2	1	-10921639	193.571	204	104	255	4065	44.963	4.800	0.168	1.235
ID464827	464827	22	46.821	29.031	16.948	0	86	86	2	1	-10921639	171.619	177	108	220	3604	34.232	6.348	0.120	1.076
ID464826	464826	30	41.192	23.952	5.097	0	86	86	2	1	-10921639	62.857	57	19	131	1320	24.854	2.000	0.298	1.161
ID464815	464815	29	42.432	24.284	13.963	0	87	87	2	1	-10921639	143.476	146	92	231	3013	37.134	2.000	0.108	0.756
ID464818	464818	21	56.462	25.665	23.870	0	87	87	2	1	-10921639	211.190	212	127	255	4435	39.354	7.600	0.133	1.258
ID464817	464817	26	61.877	29.790	20.115	0	87	87	2	1	-10921639	172.619	177	92	255	3625	48.008	2.000	0.163	1.008
ID464816	464816	28	68.425	16.445	17.992	0	87	87	2	1	-10921639	195.762	200	92	255	4111	50.685	4.800	0.182	1.191
ID464837	464837	None	40.542	11.805	29.715	0	88	88	2	1	-10921639	101.095	100	46	181	2123	34.334	2.000	0.140	0.724
ID464836	464836	21	58.304	25.507	24.461	0	88	88	2	1	-10921639	220.905	231	139	255	4639	39.503	4.800	0.128	1.269
ID464835	464835	26	62.367	29.596	20.948	0	88	88	2	1	-10921639	154.381	150	69	255	3242	55.517	2.000	0.140	0.682
ID464834	464834	28	68.718	16.273	18.475	0	88	88	2	1	-10921639	183.381	189	92	255	3851	51.147	4.800	0.183	1.110
ID464833	464833	22	41.743	28.952	15.201	0	88	88	2	1	-10921639	130.762	131	73	189	2746	36.750	2.000	0.130	0.821
ID464832	464832	29	41.263	24.314	13.621	0	88	88	2	1	-10921639	145.333	142	96	231	3052	31.538	2.000	0.104	0.870
ID464823	464823	28	69.537	16.178	18.200	0	89	89	2	1	-10921639	189.143	204	96	255	3972	46.769	4.800	0.184	1.258
ID464822	464822	22	47.559	28.091	16.824	0	89	89	2	1	-10921639	169.095	173	96	235	3551	32.399	2.000	0.108	1.017
ID464821	464821	None	40.414	21.372	15.121	0	89	89	2	1	-10921639	167.619	170	104	255	3520	38.009	7.600	0.065	0.536
ID464820	464820	29	38.798	24.252	13.671	0	89	89	2	1	-10921639	158.143	158	77	247	3321	39.682	7.600	0.095	0.690
ID464819	464819	31	42.821	22.147	5.459	0	89	89	2	1	-10921639	74.571	65	34	139	1566	30.258	2.000	0.238	0.947
ID464825	464825	21	62.400	25.918	25.267	0	89	89	2	1	-10921639	216.190	227	139	255	4540	36.917	4.800	0.155	1.575
ID464824	464824	26	59.184	29.497	21.430	0	89	89	2	1	-10921639	168.857	166	65	255	3546	50.817	2.000	0.112	0.670
ID464843	464843	31	39.186	21.819	6.012	0	90	90	2	1	-10921639	83.238	77	46	139	1748	22.043	2.000	0.210	1.312
ID464845	464845	21	80.750	25.801	24.962	0	90	90	2	1	-10921639	201.619	208	123	255	4234	45.890	2.000	0.194	1.429
ID464844	464844	28	57.419	16.275	18.812	0	90	90	2	1	-10921639	171.238	177	108	255	3596	41.624	7.600	0.154	1.096
ID464855	464855	28	59.173	16.560	18.752	0	91	91	2	1	-10921639	210.762	208	158	255	4426	29.163	4.800	0.147	1.848
ID464854	464854	22	35.115	28.166	15.890	0	91	91	2	1	-10921639	160.714	166	96	200	3375	29.816	4.800	0.116	1.124
ID464853	464853	31	45.990	21.923	6.530	0	91	91	2	1	-10921639	94.429	88	46	181	1983	31.392	2.000	0.197	0.991
ID464859	464859	None	35.974	15.842	28.099	0	91	91	2	1	-10921639	130.381	131	100	162	2738	20.434	4.800	0.137	1.542
ID464858	464858	None	43.138	23.081	26.960	0	91	91	2	1	-10921639	149.810	150	61	247	3146	49.077	2.000	0.079	0.446
ID464857	464857	21	69.000	26.327	25.508	0	91	91	2	1	-10921639	185.810	197	88	255	3902	55.314	2.000	0.158	0.918
ID464856	464856	26	44.469	28.991	21.552	0	91	91	2	1	-10921639	137.333	142	42	239	2884	54.266	7.600	0.078	0.364
ID464839	464839	22	37.292	29.122	15.480	0	92	92	2	1	-10921639	140.714	146	77	197	2955	36.412	2.000	0.114	0.788
ID464838	464838	32	38.241	21.109	15.154	0	92	92	2	1	-10921639	171.476	177	104	231	3601	37.348	2.000	0.087	0.735
ID464842	464842	21	71.024	26.192	25.558	0	92	92	2	1	-10921639	191.619	200	100	255	4024	51.497	4.800	0.175	1.111
ID464841	464841	26	52.249	28.850	20.632	0	92	92	2	1	-10921639	138.476	150	42	255	2908	56.547	2.000	0.081	0.365
ID464840	464840	28	69.994	15.494	18.406	0	92	92	2	1	-10921639	191.095	200	88	255	4013	57.452	4.800	0.183	1.029
ID464852	464852	None	40.818	15.337	27.579	0	93	93	2	1	-10921639	134.571	139	100	189	2826	27.424	2.000	0.124	1.082
ID464851	464851	21	82.935	26.030	25.601	0	93	93	2	1	-10921639	199.429	216	88	255	4188	54.037	2.000	0.218	1.320
ID464850	464850	33	36.361	21.291	21.881	0	93	93	2	1	-10921639	189.571	197	108	235	3981	29.768	4.800	0.083	0.976
ID464849	464849	26	63.811	29.227	19.732	0	93	93	2	1	-10921639	152.143	139	61	255	3195	50.262	2.000	0.137	0.730
ID464848	464848	28	69.659	15.293	18.944	0	93	93	2	1	-10921639	197.381	208	115	255	4145	46.637	4.800	0.172	1.242
ID464847	464847	22	60.110	28.145	15.592	0	93	93	2	1	-10921639	197.381	197	142	255	4145	31.949	7.600	0.139	1.511
ID464846	464846	32	37.070	20.862	15.254	0	93	93	2	1	-10921639	184.095	189	115	247	3866	33.635	2.000	0.081	0.817
ID464863	464863	33	47.109	22.004	22.022	0	94	94	2	1	-10921639	195.000	189	131	255	4095	33.083	2.000	0.083	0.904
ID464862	464862	26	64.430	29.620	19.647	0	94	94	2	1	-10921639	138.238	139	42	255	2903	59.404	2.000	0.177	0.699
ID464861	464861	28	55.179	15.200	19.368	0	94	94	2	1	-10921639	188.857	193	112	247	3966	38.868	4.800	0.148	1.254
ID464860	464860	22	66.294	27.581	15.202	0	94	94	2	1	-10921639	188.810	193	112	255	3965	43.459	2.000	0.152	1.147
ID464864	464864	21	86.314	25.745	26.063	0	94	94	2	1	-10921639	193.095	204	104	255	4055	54.357	2.000	0.210	1.232
ID464869	464869	21	83.643	25.179	26.088	0	95	95	2	1	-10921639	215.333	227	139	255	4522	42.777	4.800	0.218	1.803
ID464868	464868	33	42.830	22.269	21.847	0	95	95	2	1	-10921639	202.857	200	135	255	4260	35.353	7.600	0.083	0.883
ID464867	464867	26	57.614	29.489	19.467	0	95	95	2	1	-10921639	176.714	181	119	255	3711	35.290	2.000	0.149	1.302
ID464866	464866	28	69.793	15.134	19.595	0	95	95	2	1	-10921639	198.905	200	127	255	4177	42.282	4.800	0.171	1.372
ID464865	464865	22	65.265	28.241	15.155	0	95	95	2	1	-10921639	204.333	204	131	255	4291	37.769	2.000	0.144	1.359
ID464871	464871	28	56.389	15.025	19.213	0	96	96	2	1	-10921639	181.619	185	96	251	3814	41.617	4.800	0.150	1.139
ID464870	464870	22	60.975	28.074	15.218	0	96	96	2	1	-10921639	193.667	189	100	255	4067	41.636	4.800	0.148	1.199
ID464874	464874	None	42.065	20.877	33.831	0	96	96	2	1	-10921639	75.714	85	19	173	1590	37.016	2.000	0.176	0.614
ID464873	464873	21	81.938	25.085	26.202	0	96	96	2	1	-10921639	214.476	220	135	255	4504	40.494	4.800	0.217	1.887
ID464872	464872	26	52.004	29.249	19.445	0	96	96	2	1	-10921639	172.000	173	108	255	3612	37.957	2.000	0.119	0.965
ID464884	464884	21	87.629	24.870	26.652	0	97	97	2	1	-10921639	191.762	197	81	255	4027	58.321	2.000	0.243	1.284
ID464883	464883	33	40.748	22.676	21.663	0	97	97	2	1	-10921639	181.952	181	108	251	3821	37.059	7.600	0.076	0.695
ID464882	464882	26	43.643	29.591	19.614	0	97	97	2	1	-10921639	154.000	150	69	227	3234	44.819	2.000	0.117	0.720
ID464881	464881	28	57.875	14.785	18.888	0	97	97	2	1	-10921639	180.810	185	123	231	3797	34.694	4.800	0.160	1.438
ID464880	464880	22	57.544	28.276	15.602	0	97	97	2	1	-10921639	197.905	193	142	255	4156	29.259	4.800	0.146	1.722
ID464879	464879	21	83.239	24.776	26.799	0	98	98	2	1	-10921639	174.333	177	92	255	3661	48.957	2.000	0.237	1.363
ID464878	464878	33	45.276	22.755	20.938	0	98	98	2	1	-10921639	187.190	185	115	255	3931	37.678	2.000	0.076	0.701
ID464877	464877	26	54.833	29.314	19.602	0	98	98	2	1	-10921639	198.095	185	127	255	4160	39.492	4.800	0.134	1.187
ID464876	464876	28	67.542	14.566	18.496	0	98	98	2	1	-10921639	195.095	208	112	251	4097	39.258	4.800	0.198	1.642
ID464875	464875	22	61.080	28.491	16.179	0	98	98	2	1	-10921639	228.000	231	154	255	4788	29.110	4.800	0.165	2.218
ID464894	464894	21	86.321	25.422	26.806	0	99	99	2	1	-10921639	176.857	185	85	255	3714	50.971	2.000	0.244	1.360
ID464893	464893	33	48.216	23.563	20.990	0	99	99	2	1	-10921639	209.905	208	146	255	4408	33.700	2.000	0.093	1.060
ID464892	464892	26	63.994	29.295	19.215	0	99	99	2	1	-10921639	222.048	231	142	255	4663	34.899	4.800	0.163	1.787
ID464891	464891	28	74.591	14.390	18.726	0	99	99	2	1	-10921639	167.952	173	81	255	3527	51.853	2.000	0.210	1.123
ID464890	464890	22	63.382	28.795	16.762	0	99	99	2	1	-10921639	221.190	235	119	255	4645	42.990	4.800	0.168	1.478
ID464889	464889	None	37.707	21.382	16.941	0	99	99	2	1	-10921639	196.905	193	142	255	4135	32.054	2.000	0.066	0.757
ID464895	464895	22	59.690	29.216	16.916	0	100	100	2	1	-10921639	218.381	231	127	255	4586	39.722	6.327	0.139	1.342
ID464899	464899	21	80.506	25.706	26.726	0	100	100	2	1	-10921639	164.810	166	81	255	3461	50.781	2.000	0.234	1.231
ID464898	464898	33	52.769	23.801	20.954	0	100	100	2	1	-10921639	201.571	197	127	255	4233	36.967	2.000	0.093	0.926
ID464897	464897	26	58.889	29.484	19.640	0	100	100	2	1	-10921639	203.714	216	142	255	4278	41.498	2.000	0.123	1.074
ID464896	464896	28	67.705	14.896	18.408	0	100	100	2	1	-10921639	191.571	189	112	255	4023	41.286	4.800	0.191	1.489
ID464903	464903	26	52.377	29.394	20.048	0	101	101	2	1	-10921639	193.524	204	119	255	4064	42.352	2.000	0.101	0.836
ID464902	464902	33	39.910	22.866	20.311	0	101	101	2	1	-10921639	207.238	208	127	255	4352	31.265	7.600	0.078	0.964
ID464901	464901	28	58.453	14.919	18.490	0	101	101	2	1	-10921639	174.381	177	88	251	3662	45.348	2.000	0.161	1.064
ID464900	464900	22	62.208	28.601	16.068	0	101	101	2	1	-10921639	200.524	208	104	255	4211	52.399	2.000	0.144	0.963
ID464904	464904	21	49.058	26.451	26.693	0	101	101	2	1	-10921639	148.143	150	108	212	3111	31.511	4.800	0.154	1.255
ID464910	464910	21	57.142	27.084	26.862	0	102	102	2	1	-10921639	155.714	146	108	231	3270	35.961	2.000	0.159	1.188
ID464909	464909	26	41.498	29.603	19.892	0	102	102	2	1	-10921639	167.619	177	77	239	3520	46.142	7.600	0.102	0.671
ID464908	464908	33	39.379	23.184	20.128	0	102	102	2	1	-10921639	184.476	189	127	243	3874	32.958	7.600	0.066	0.690
ID464907	464907	28	35.797	15.124	18.237	0	102	102	2	1	-10921639	139.238	142	81	204	2924	34.947	2.000	0.100	0.726
ID464906	464906	22	62.601	28.365	16.740	0	102	102	2	1	-10921639	220.048	220	170	255	4621	30.392	7.600	0.143	1.817
ID464905	464905	58	40.643	18.961	16.965	0	102	102	2	1	-10921639	189.143	181	139	243	3972	25.011	4.800	0.114	1.552
ID464887	464887	26	48.908	29.703	20.435	0	103	103	2	1	-10921639	182.381	181	100	255	3830	43.471	7.600	0.122	0.913
ID464886	464886	22	56.958	28.200	16.556	0	103	103	2	1	-10921639	219.810	224	166	255	4616	25.449	4.800	0.147	2.209
ID464885	464885	58	45.211	19.932	16.441	0	103	103	2	1	-10921639	184.048	189	127	247	3865	35.254	7.600	0.103	0.976
ID464888	464888	21	36.754	27.599	26.447	0	103	103	2	1	-10921639	144.429	135	108	185	3033	24.883	2.000	0.111	1.156
ID464919	464919	33	36.839	22.758	19.664	0	104	104	2	1	-10921639	200.667	204	131	255	4214	37.650	7.600	0.073	0.725
ID464921	464921	21	41.282	27.832	26.741	0	104	104	2	1	-10921639	138.381	142	81	200	2906	32.970	2.000	0.130	0.966
ID464920	464920	26	48.105	29.388	20.009	0	104	104	2	1	-10921639	202.429	212	135	251	4251	35.376	4.800	0.110	1.130
ID464911	464911	22	41.823	28.893	17.737	0	105	105	2	1	-10921639	185.190	193	108	231	3889	33.143	6.154	0.112	1.125
ID464914	464914	21	38.078	28.163	26.972	0	105	105	2	1	-10921639	128.048	131	69	170	2689	24.398	4.800	0.150	1.371
ID464913	464913	26	38.007	29.749	20.620	0	105	105	2	1	-10921639	156.143	162	81	231	3279	42.060	2.000	0.086	0.588
ID464912	464912	33	35.230	25.539	19.506	0	105	105	2	1	-10921639	202.286	204	150	243	4248	24.916	6.252	0.076	1.146
ID464915	464915	22	42.427	29.000	19.000	0	106	106	2	1	-10921639	195.714	200	115	251	4110	36.802	6.035	0.106	1.024
ID464918	464918	21	36.358	27.445	27.793	0	107	107	2	1	-10921639	134.476	150	69	166	2824	32.264	4.800	0.129	0.954
ID464917	464917	22	46.450	28.398	18.802	0	107	107	2	1	-10921639	214.048	216	162	255	4495	24.274	4.800	0.116	1.835
ID464916	464916	34	42.727	20.774	16.797	0	107	107	2	1	-10921639	195.000	193	154	235	4095	24.154	7.600	0.090	1.340
ID464923	464923	34	39.175	20.802	17.553	0	108	108	2	1	-10921639	203.762	208	150	255	4279	27.087	7.600	0.081	1.127
ID464922	464922	22	43.781	29.106	16.534	0	108	108	2	1	-10921639	188.857	193	92	251	3966	36.593	4.800	0.110	1.027
ID464924	464924	21	35.552	27.818	27.572	0	108	108	2	1	-10921639	122.762	139	38	185	2578	46.721	2.000	0.101	0.483
ID464931	464931	None	37.922	24.795	28.491	0	109	109	2	1	-10921639	160.381	162	100	200	3368	29.378	6.312	0.111	1.088
ID464930	464930	21	35.095	28.643	25.930	0	109	109	2	1	-10921639	150.952	162	54	200	3170	45.362	4.800	0.107	0.641
ID464929	464929	34	39.785	20.700	17.706	0	109	109	2	1	-10921639	201.333	200	166	255	4228	22.683	2.000	0.089	1.446
ID464928	464928	22	45.457	28.586	16.946	0	109	109	2	1	-10921639	192.190	185	115	255	4036	42.244	4.800	0.116	0.943
ID464933	464933	35	53.201	25.618	18.589	0	110	110	2	1	-10921639	219.429	216	177	255	4608	26.447	7.600	0.119	1.766
ID464932	464932	22	36.728	29.045	17.018	0	110	110	2	1	-10921639	160.667	162	88	216	3374	38.090	2.000	0.078	0.611
ID464935	464935	21	45.798	26.869	27.208	0	111	111	2	1	-10921639	146.714	154	69	197	3081	31.119	4.800	0.146	1.204
ID464934	464934	35	40.157	25.477	17.899	0	111	111	2	1	-10921639	203.571	200	146	255	4275	25.359	2.000	0.082	1.222
ID464941	464941	21	44.879	26.721	27.081	0	112	112	2	1	-10921639	166.238	173	92	224	3491	35.596	7.600	0.134	1.107
ID464940	464940	None	39.358	28.672	24.820	0	112	112	2	1	-10921639	157.857	173	69	216	3315	47.209	2.000	0.096	0.584
ID464939	464939	36	48.416	29.118	21.317	0	112	112	2	1	-10921639	189.000	189	119	255	3969	36.249	6.372	0.098	0.932
ID464938	464938	22	42.017	28.828	16.670	0	112	112	2	1	-10921639	173.762	181	96	220	3649	38.339	2.000	0.101	0.829
ID464927	464927	21	37.489	27.596	26.057	0	113	113	2	1	-10921639	149.381	158	81	200	3137	35.129	4.800	0.125	0.945
ID464926	464926	36	41.845	29.841	20.289	0	113	113	2	1	-10921639	174.476	185	100	227	3664	39.330	4.800	0.116	0.921
ID464925	464925	22	37.036	28.719	18.068	0	113	113	2	1	-10921639	188.810	200	108	231	3965	33.052	4.800	0.107	1.108
ID464937	464937	21	42.040	26.788	26.861	0	114	114	2	1	-10921639	137.476	146	57	193	2887	39.428	2.000	0.125	0.774
ID464936	464936	36	49.743	30.189	20.986	0	114	114	2	1	-10921639	174.190	177	104	239	3658	34.092	2.000	0.124	1.124
ID464947	464947	21	43.490	27.173	26.974	0	115	115	2	1	-10921639	150.524	154	81	185	3161	26.797	4.800	0.155	1.509
ID464946	464946	36	43.183	29.108	19.265	0	115	115	2	1	-10921639	195.619	200	127	239	4108	32.923	4.800	0.114	1.220
ID464945	464945	None	35.923	25.183	18.471	0	115	115	2	1	-10921639	216.238	212	181	255	4541	21.340	4.800	0.084	1.562
ID464944	464944	None	39.259	18.227	16.706	0	115	115	2	1	-10921639	172.000	173	115	208	3612	25.185	4.800	0.123	1.498
ID464943	464943	21	52.419	26.400	26.929	0	116	116	2	1	-10921639	177.857	181	127	227	3735	28.538	4.800	0.144	1.568
ID464942	464942	36	47.011	28.673	17.848	0	116	116	2	1	-10921639	185.524	185	104	239	3896	36.020	4.800	0.124	1.139
ID464949	464949	21	39.130	26.519	27.284	0	117	117	2	1	-10921639	142.000	139	85	185	2982	30.630	2.000	0.121	0.998
ID464948	464948	None	39.843	29.344	21.035	0	117	117	2	1	-10921639	172.952	173	123	224	3632	23.449	4.800	0.112	1.480
ID464955	464955	21	42.654	26.351	27.479	0	118	118	2	1	-10921639	175.143	173	127	224	3678	23.557	4.800	0.122	1.621
ID464954	464954	36	49.969	28.459	17.888	0	118	118	2	1	-10921639	207.143	212	170	247	4350	25.051	4.800	0.117	1.736
ID464951	464951	None	37.423	19.888	18.576	0	119	119	2	1	-10921639	179.714	189	123	227	3774	25.665	2.000	0.082	1.055
ID464950	464950	36	42.764	28.776	16.697	0	119	119	2	1	-10921639	174.381	170	108	227	3662	35.527	4.800	0.114	1.003
ID464953	464953	21	43.737	26.415	26.635	0	119	119	2	1	-10921639	174.810	185	104	212	3671	30.233	4.800	0.152	1.523
ID464952	464952	None	35.788	15.841	25.760	0	119	119	2	1	-10921639	139.619	142	96	189	2932	24.955	4.800	0.122	1.219
ID464957	464957	21	52.904	25.369	27.617	0	120	120	2	1	-10921639	158.810	162	92	224	3335	34.269	7.600	0.169	1.337
ID464956	464956	36	44.318	28.433	18.513	0	120	120	2	1	-10921639	187.095	185	142	231	3929	22.505	7.600	0.117	1.735
ID464962	464962	21	55.671	25.788	28.074	0	121	121	2	1	-10921639	165.857	185	100	224	3483	38.185	4.800	0.165	1.232
ID464961	464961	None	35.800	25.794	15.483	0	121	121	2	1	-10921639	165.048	173	92	224	3466	39.694	2.000	0.097	0.735
ID464963	464963	36	36.187	29.042	16.249	0	122	122	2	1	-10921639	147.619	150	85	189	3100	34.014	7.600	0.102	0.804
ID464964	464964	21	57.589	26.133	27.795	0	122	122	2	1	-10921639	163.905	170	85	216	3442	40.138	4.800	0.173	1.204
ID464959	464959	None	37.051	27.978	20.539	0	123	123	2	1	-10921639	187.810	189	135	251	3944	30.579	6.116	0.073	0.834
ID464958	464958	36	46.531	28.532	17.275	0	123	123	2	1	-10921639	180.190	185	112	247	3784	40.453	7.600	0.125	0.989
ID464960	464960	21	62.490	26.108	27.551	0	123	123	2	1	-10921639	167.048	162	77	251	3508	50.045	2.000	0.159	0.918
ID464971	464971	36	43.695	28.699	17.801	0	124	124	2	1	-10921639	186.619	197	115	239	3919	34.915	4.800	0.112	1.074
ID464972	464972	21	52.899	25.940	27.465	0	124	124	2	1	-10921639	171.048	177	123	216	3592	29.367	4.800	0.148	1.505
ID464970	464970	21	45.719	26.060	27.366	0	125	125	2	1	-10921639	170.714	177	112	208	3585	27.174	4.800	0.138	1.527
ID464969	464969	37	35.431	28.970	21.312	0	125	125	2	1	-10921639	179.667	181	112	247	3773	32.232	6.323	0.073	0.760
ID464968	464968	36	50.737	28.322	16.369	0	125	125	2	1	-10921639	188.286	200	88	239	3954	42.235	7.600	0.147	1.140
ID464967	464967	21	42.356	23.460	28.042	0	126	126	2	1	-10921639	164.762	170	108	227	3460	29.230	4.800	0.111	1.129
ID464966	464966	37	54.014	29.218	22.075	0	126	126	2	1	-10921639	201.143	208	139	255	4224	35.872	4.800	0.135	1.332
ID464965	464965	36	43.757	28.764	16.825	0	126	126	2	1	-10921639	180.095	185	96	231	3782	41.333	4.800	0.102	0.805
ID464974	464974	21	61.160	23.036	27.900	0	127	127	2	1	-10921639	182.905	189	100	255	3841	41.641	2.000	0.135	1.048
ID464973	464973	37	60.750	28.648	20.965	0	127	127	2	1	-10921639	200.810	208	119	255	4217	44.419	4.800	0.159	1.242
ID464975	464975	37	52.794	27.842	21.013	0	128	128	2	1	-10921639	191.000	193	142	255	4011	33.207	6.367	0.114	1.176
ID464976	464976	21	55.342	23.207	27.584	0	128	128	2	1	-10921639	167.571	162	81	255	3519	43.518	2.000	0.132	0.896
ID464986	464986	21	52.517	23.680	27.686	0	129	129	2	1	-10921639	173.905	181	104	255	3652	44.162	2.000	0.137	0.948
ID464985	464985	38	41.436	28.007	16.150	0	129	129	2	1	-10921639	160.524	173	85	212	3371	36.697	4.800	0.120	0.941
ID464978	464978	21	51.852	23.567	28.158	0	130	130	2	1	-10921639	165.048	166	100	251	3466	37.519	4.800	0.134	1.037
ID464977	464977	38	42.154	27.877	16.383	0	130	130	2	1	-10921639	178.286	185	100	235	3744	40.901	4.800	0.119	0.925
ID464982	464982	21	43.141	24.120	28.713	0	131	131	2	1	-10921639	134.476	139	57	200	2824	43.221	2.000	0.125	0.691
ID464981	464981	39	38.014	26.714	26.587	0	131	131	2	1	-10921639	144.333	162	57	216	3031	42.543	7.600	0.116	0.708
ID464980	464980	40	41.572	30.286	19.361	0	131	131	2	1	-10921639	171.143	181	104	212	3594	30.335	2.000	0.101	1.033
ID464979	464979	None	39.778	23.012	19.207	0	131	131	2	1	-10921639	197.524	193	135	255	4148	28.849	2.000	0.062	0.794
ID464983	464983	40	41.109	29.675	18.937	0	132	132	2	1	-10921639	160.095	158	104	216	3362	38.188	2.000	0.105	0.796
ID464984	464984	39	57.822	25.676	27.198	0	132	132	2	1	-10921639	167.476	181	88	216	3517	36.186	4.800	0.195	1.508
ID464987	464987	39	42.539	24.109	28.544	0	133	133	2	1	-10921639	124.429	131	38	204	2613	47.147	2.000	0.109	0.520
ID464995	464995	39	38.681	26.524	27.388	0	134	134	2	1	-10921639	136.381	146	77	189	2864	35.923	2.000	0.123	0.833
ID464994	464994	42	43.161	18.375	25.688	0	134	134	2	1	-10921639	158.857	154	100	224	3336	31.345	4.800	0.127	1.140
ID464993	464993	43	39.666	27.413	17.997	0	134	134	2	1	-10921639	210.333	212	158	255	4417	23.566	4.800	0.085	1.392
ID464991	464991	39	35.338	23.987	27.753	0	135	135	2	1	-10921639	146.143	150	57	204	3069	40.591	4.800	0.118	0.762
ID464990	464990	42	40.901	18.922	25.843	0	135	135	2	1	-10921639	176.905	177	119	255	3715	29.443	6.167	0.089	0.984
ID464989	464989	41	37.547	25.561	21.875	0	135	135	2	1	-10921639	202.000	197	150	255	4242	31.378	7.600	0.056	0.687
ID464988	464988	43	45.266	28.705	17.326	0	135	135	2	1	-10921639	182.143	189	127	239	3825	33.709	4.800	0.133	1.271
ID464997	464997	41	37.319	25.658	21.602	0	136	136	2	1	-10921639	194.048	193	139	255	4075	33.893	7.600	0.060	0.646
ID464996	464996	None	37.023	22.899	14.613	0	136	136	2	1	-10921639	143.143	150	100	197	3006	25.154	2.000	0.098	1.011
ID465003	465003	None	37.327	18.721	25.740	0	137	137	2	1	-10921639	161.190	154	115	220	3385	28.604	2.000	0.083	0.860
ID465004	465004	None	43.814	24.570	27.472	0	137	137	2	1	-10921639	176.905	181	123	227	3715	28.060	4.800	0.130	1.450
ID464992	464992	None	44.362	26.892	17.779	0	138	138	2	1	-10921639	198.429	197	158	255	4167	30.308	2.000	0.087	1.049
ID465007	465007	None	36.440	28.548	22.135	0	139	139	2	1	-10921639	181.524	185	100	255	3812	39.142	6.306	0.097	0.819
ID465006	465006	None	38.663	26.200	20.942	0	139	139	2	1	-10921639	217.905	224	173	255	4576	25.371	7.600	0.073	1.163
ID465008	465008	44	41.886	20.264	27.871	0	139	139	2	1	-10921639	154.667	170	85	197	3248	38.128	4.800	0.134	0.956
ID465005	465005	44	36.137	20.891	27.437	0	140	140	2	1	-10921639	155.524	154	92	204	3266	30.298	2.000	0.089	0.838
ID464999	464999	46	41.188	28.643	17.584	0	141	141	2	1	-10921639	169.429	166	115	227	3558	33.096	3.200	0.118	1.082
ID464998	464998	47	41.710	24.826	14.853	0	141	141	2	1	-10921639	156.286	166	92	231	3282	36.386	7.600	0.083	0.658
ID465002	465002	None	47.418	26.031	27.580	0	141	141	2	1	-10921639	135.952	139	46	220	2855	52.220	7.600	0.125	0.577
ID465001	465001	44	44.111	23.222	25.947	0	141	141	2	1	-10921639	171.476	170	115	235	3601	32.363	2.000	0.103	0.992
ID465000	465000	45	41.703	24.423	20.579	0	141	141	2	1	-10921639	202.667	216	142	255	4256	39.255	2.000	0.066	0.639
ID465011	465011	45	43.726	25.050	20.338	0	142	142	2	1	-10921639	220.190	216	177	255	4624	28.663	2.000	0.081	1.154
ID465010	465010	46	43.870	28.653	17.960	0	142	142	2	1	-10921639	180.000	177	123	251	3780	37.292	4.800	0.117	1.009
ID465009	465009	47	36.722	25.694	14.110	0	142	142	2	1	-10921639	133.048	131	57	227	2794	41.653	2.000	0.082	0.484
ID465013	465013	45	41.319	24.407	19.715	0	143	143	2	1	-10921639	209.333	204	150	255	4396	32.543	4.800	0.085	1.010
ID465012	465012	49	37.048	18.443	16.975	0	143	143	2	1	-10921639	138.238	146	73	197	2903	35.662	4.800	0.142	0.962
ID465015	465015	45	37.418	23.877	19.005	0	144	144	2	1	-10921639	206.190	200	170	255	4330	24.269	7.600	0.061	0.974
ID465014	465014	49	45.922	19.651	17.732	0	144	144	2	1	-10921639	182.905	177	146	255	3841	28.737	6.350	0.093	1.086
ID465016	465016	None	43.154	22.001	25.581	0	144	144	2	1	-10921639	178.571	173	112	231	3750	31.846	4.800	0.123	1.224
ID465019	465019	None	37.294	26.864	26.849	0	146	146	2	1	-10921639	129.857	139	69	177	2727	34.410	4.800	0.139	0.919
ID465018	465018	48	46.386	21.148	26.954	0	146	146	2	1	-10921639	150.857	154	85	193	3168	33.423	6.036	0.147	1.156
ID465017	465017	None	37.557	29.713	19.267	0	146	146	2	1	-10921639	146.905	158	61	193	3085	42.067	7.600	0.113	0.711
ID465022	465022	48	37.801	19.996	27.510	0	147	147	2	1	-10921639	132.571	146	73	177	2784	35.377	4.800	0.150	0.978
ID465021	465021	None	38.956	18.266	17.585	0	147	147	2	1	-10921639	146.524	150	81	197	3077	33.301	6.082	0.129	1.007
ID465020	465020	None	37.578	23.036	13.986	0	147	147	2	1	-10921639	144.143	150	81	185	3027	31.190	2.000	0.110	0.916
ID465023	465023	52	38.406	21.394	17.279	0	148	148	2	1	-10921639	191.762	185	142	255	4027	28.164	6.243	0.089	1.114
ID465026	465026	None	43.752	25.901	27.191	0	148	148	2	1	-10921639	149.810	146	81	216	3146	36.829	4.800	0.127	0.915
ID465025	465025	48	55.094	19.131	26.833	0	148	148	2	1	-10921639	154.952	150	69	235	3254	39.791	2.000	0.151	1.020
ID465024	465024	51	43.162	29.822	21.392	0	148	148	2	1	-10921639	158.381	170	77	216	3326	42.511	2.000	0.104	0.699
ID465030	465030	48	50.089	20.394	25.980	0	149	149	2	1	-10921639	185.524	177	119	255	3896	36.905	4.800	0.141	1.242
ID465029	465029	51	41.232	28.774	22.639	0	149	149	2	1	-10921639	153.619	158	69	212	3226	41.209	6.338	0.108	0.726
ID465028	465028	50	35.519	30.851	18.790	0	149	149	2	1	-10921639	125.762	135	46	170	2641	38.919	2.000	0.116	0.672
ID465027	465027	52	44.483	21.036	17.873	0	149	149	2	1	-10921639	190.952	189	139	235	4010	23.892	4.800	0.116	1.668
ID465046	465046	None	36.277	23.288	24.158	0	150	150	2	1	-10921639	188.000	185	154	255	3948	26.918	7.600	0.054	0.721
ID465045	465045	50	43.963	29.949	19.772	0	150	150	2	1	-10921639	160.762	170	96	204	3376	33.756	4.800	0.135	1.134
ID465031	465031	52	54.727	20.575	17.694	0	151	151	2	1	-10921639	194.286	189	154	255	4080	30.087	2.000	0.118	1.359
ID465034	465034	53	47.182	26.677	27.453	0	151	151	2	1	-10921639	149.667	154	77	208	3143	35.705	7.600	0.137	1.013
ID465033	465033	None	37.385	17.076	26.398	0	151	151	2	1	-10921639	129.524	131	88	181	2720	25.459	2.000	0.128	1.156
ID465032	465032	50	43.404	29.616	22.602	0	151	151	2	1	-10921639	153.095	177	57	224	3215	52.705	2.000	0.113	0.589
ID465038	465038	53	36.491	25.590	26.920	0	152	152	2	1	-10921639	148.857	150	85	216	3126	36.494	4.800	0.117	0.855
ID465037	465037	None	36.200	24.139	26.314	0	152	152	2	1	-10921639	177.810	185	123	216	3734	23.556	4.800	0.115	1.557
ID465036	465036	50	47.126	29.001	22.935	0	152	152	2	1	-10921639	159.810	166	88	216	3356	34.021	2.000	0.123	1.027
ID465035	465035	52	55.004	20.718	18.009	0	152	152	2	1	-10921639	186.810	189	146	255	3923	32.163	2.000	0.126	1.301
ID465039	465039	52	56.688	20.851	17.515	0	153	153	2	1	-10921639	199.190	189	166	255	4183	28.659	2.000	0.128	1.575
ID465041	465041	53	36.824	26.278	27.069	0	153	153	2	1	-10921639	138.286	142	69	200	2904	34.920	6.302	0.110	0.783
ID465040	465040	50	47.909	28.604	22.353	0	153	153	2	1	-10921639	179.810	177	112	220	3776	29.904	4.800	0.139	1.469
ID465043	465043	50	48.537	30.760	20.973	0	154	154	2	1	-10921639	147.667	154	61	220	3101	43.595	2.000	0.139	0.826
ID465042	465042	52	42.452	20.259	17.503	0	154	154	2	1	-10921639	194.571	193	158	235	4086	23.575	4.800	0.113	1.678
ID465044	465044	53	38.373	25.672	26.684	0	154	154	2	1	-10921639	144.857	170	69	200	3042	42.965	2.000	0.115	0.694
ID465047	465047	50	43.401	29.966	21.255	0	155	155	2	1	-10921639	157.000	154	100	220	3297	29.828	2.000	0.123	1.151
ID465049	465049	50	61.447	29.830	22.015	0	156	156	2	1	-10921639	180.714	189	123	247	3795	35.317	4.800	0.176	1.529
ID465048	465048	52	53.307	21.022	17.028	0	156	156	2	1	-10921639	183.857	173	135	251	3861	31.139	7.600	0.120	1.262
ID465058	465058	None	37.617	25.213	26.544	0	157	157	2	1	-10921639	151.143	166	65	204	3174	41.993	4.800	0.129	0.824
ID465057	465057	50	51.250	29.220	22.779	0	157	157	2	1	-10921639	198.952	208	131	239	4178	30.378	7.600	0.133	1.537
ID465056	465056	52	40.071	21.162	17.034	0	157	157	2	1	-10921639	176.857	181	139	231	3714	25.933	2.000	0.093	1.165
ID465069	465069	54	36.068	16.240	27.152	0	158	158	2	1	-10921639	106.524	115	50	150	2237	29.206	4.800	0.175	1.086
ID465068	465068	50	45.973	28.286	23.458	0	158	158	2	1	-10921639	191.143	189	146	255	4014	24.810	4.800	0.124	1.699
ID465067	465067	None	39.409	30.639	21.696	0	158	158	2	1	-10921639	147.810	154	54	212	3104	43.922	7.600	0.118	0.711
ID465066	465066	52	35.804	20.304	17.271	0	158	158	2	1	-10921639	169.619	170	115	220	3562	27.449	4.800	0.099	1.115
ID465065	465065	55	35.859	24.926	13.860	0	158	158	2	1	-10921639	132.524	139	65	185	2783	28.705	2.000	0.097	0.819
ID465055	465055	54	37.517	16.064	26.705	0	159	159	2	1	-10921639	113.619	119	54	166	2386	36.094	6.124	0.151	0.826
ID465054	465054	50	63.795	28.104	24.404	0	159	159	2	1	-10921639	184.476	185	123	255	3874	39.697	7.600	0.150	1.212
ID465053	465053	52	37.074	20.248	15.908	0	159	159	2	1	-10921639	158.429	158	104	208	3327	27.901	2.000	0.103	1.058
ID465052	465052	55	36.161	25.443	13.649	0	159	159	2	1	-10921639	131.238	131	81	177	2756	26.126	2.000	0.096	0.884
ID465051	465051	54	36.812	16.232	26.780	0	160	160	2	1	-10921639	111.810	108	57	181	2348	34.906	4.800	0.132	0.747
ID465050	465050	50	63.753	28.107	24.591	0	160	160	2	1	-10921639	168.857	166	73	247	3546	46.721	2.000	0.172	1.063
ID465071	465071	50	68.426	27.721	25.125	0	161	161	2	1	-10921639	168.143	162	85	255	3531	46.770	2.000	0.166	1.024
ID465070	465070	55	35.831	24.672	14.164	0	161	161	2	1	-10921639	125.429	139	61	177	2634	31.974	6.331	0.129	0.896
ID465074	465074	50	60.892	27.188	25.739	0	162	162	2	1	-10921639	175.905	177	85	227	3694	40.285	4.800	0.192	1.409
ID465073	465073	54	37.875	17.442	25.422	0	162	162	2	1	-10921639	135.476	131	85	189	2845	27.099	4.800	0.140	1.231
ID465072	465072	55	36.795	24.652	14.214	0	162	162	2	1	-10921639	132.905	142	77	170	2791	28.595	4.800	0.148	1.197
ID465063	465063	54	35.553	16.643	26.500	0	163	163	2	1	-10921639	130.857	139	85	173	2748	26.777	4.800	0.138	1.185
ID465062	465062	50	74.132	27.459	25.598	0	163	163	2	1	-10921639	178.095	185	85	251	3740	45.269	4.800	0.221	1.426
ID465061	465061	56	53.145	32.857	24.002	0	163	163	2	1	-10921639	104.571	92	65	181	2196	34.902	2.000	0.205	1.020
ID465060	465060	None	36.823	17.148	18.209	0	163	163	2	1	-10921639	133.143	131	85	181	2796	28.662	4.800	0.132	1.081
ID465059	465059	55	37.511	24.250	13.492	0	163	163	2	1	-10921639	129.000	139	54	173	2709	38.018	4.800	0.143	0.847
ID465064	465064	None	39.940	20.845	27.057	0	163	163	2	1	-10921639	143.095	146	81	212	3005	31.768	2.000	0.102	0.834
ID465078	465078	50	88.468	27.011	26.506	0	164	164	2	1	-10921639	172.238	173	50	255	3617	64.455	4.800	0.265	1.121
ID465077	465077	54	39.627	16.921	26.110	0	164	164	2	1	-10921639	134.381	146	77	173	2822	29.253	2.000	0.138	1.115
ID465076	465076	56	48.726	33.150	24.382	0	164	164	2	1	-10921639	110.667	104	61	177	2324	27.766	2.000	0.195	1.303
ID465075	465075	55	48.089	23.665	13.576	0	164	164	2	1	-10921639	155.476	170	96	204	3265	30.915	4.800	0.154	1.344
ID465079	465079	57	48.176	20.627	17.313	0	165	165	2	1	-10921639	200.714	193	150	255	4215	30.068	4.800	0.112	1.350
ID465084	465084	50	96.390	26.980	26.924	0	165	165	2	1	-10921639	177.905	181	73	255	3736	57.934	2.000	0.281	1.347
ID465083	465083	None	48.627	19.763	26.744	0	165	165	2	1	-10921639	157.857	158	85	227	3315	37.764	4.800	0.134	0.988
ID465082	465082	54	46.416	18.062	26.186	0	165	165	2	1	-10921639	161.190	158	108	227	3385	29.058	4.800	0.178	1.679
ID465081	465081	56	50.789	33.889	24.069	0	165	165	2	1	-10921639	111.810	104	73	189	2348	27.531	4.800	0.210	1.410
ID465080	465080	None	35.497	16.269	18.108	0	165	165	2	1	-10921639	123.476	123	50	181	2593	37.907	2.000	0.102	0.604
ID465091	465091	50	87.116	26.797	27.603	0	166	166	2	1	-10921639	142.381	135	30	255	2990	69.476	2.000	0.284	0.906
ID465090	465090	54	43.549	17.198	25.957	0	166	166	2	1	-10921639	137.190	139	81	185	2881	29.575	4.800	0.169	1.340
ID465089	465089	56	62.283	34.131	24.168	0	166	166	2	1	-10921639	100.048	81	54	208	2101	37.433	2.000	0.252	1.077
ID465088	465088	57	61.997	21.305	16.133	0	166	166	2	1	-10921639	193.048	197	115	255	4054	35.970	4.800	0.167	1.540
ID465095	465095	50	73.422	26.580	28.091	0	167	167	2	1	-10921639	146.429	146	69	251	3075	47.983	4.800	0.279	1.331
ID465094	465094	54	38.132	17.711	25.583	0	167	167	2	1	-10921639	144.524	142	88	185	3035	23.453	4.800	0.144	1.552
ID465093	465093	56	35.534	34.365	23.624	0	167	167	2	1	-10921639	81.762	81	42	146	1717	24.149	2.000	0.174	1.005
ID465092	465092	57	51.746	22.007	16.294	0	167	167	2	1	-10921639	195.619	193	139	255	4108	31.435	6.276	0.137	1.496
ID465087	465087	50	91.873	26.090	28.397	0	168	168	2	1	-10921639	172.571	177	69	247	3624	49.700	4.800	0.312	1.651
ID465086	465086	54	39.600	19.438	25.698	0	168	168	2	1	-10921639	163.048	166	115	208	3424	23.943	4.800	0.153	1.812
ID465085	465085	57	54.597	21.823	16.088	0	168	168	2	1	-10921639	182.190	185	119	255	3826	34.381	2.000	0.135	1.258
ID465099	465099	50	100.765	26.020	28.746	0	169	169	2	1	-10921639	158.381	150	73	255	3326	56.557	4.800	0.348	1.445
ID465098	465098	54	46.120	19.208	25.943	0	169	169	2	1	-10921639	152.000	146	108	208	3192	27.170	4.800	0.163	1.568
ID465097	465097	None	36.882	34.440	23.146	0	169	169	2	1	-10921639	79.000	77	50	131	1659	22.508	2.000	0.215	1.240
ID465096	465096	57	60.330	22.090	15.697	0	169	169	2	1	-10921639	184.381	189	123	251	3872	34.169	4.800	0.160	1.488
ID465101	465101	50	102.832	25.800	28.979	0	170	170	2	1	-10921639	155.667	162	65	255	3269	59.369	2.000	0.363	1.396
ID465100	465100	57	53.350	22.860	14.419	0	170	170	2	1	-10921639	162.048	166	96	235	3403	41.635	4.800	0.162	1.084
ID465111	465111	59	50.292	21.825	17.560	0	171	171	2	1	-10921639	188.190	181	146	251	3952	32.060	4.800	0.116	1.216
ID465110	465110	None	44.286	28.092	14.869	0	171	171	2	1	-10921639	133.571	142	69	200	2805	32.070	6.072	0.140	1.021
ID465109	465109	57	43.087	22.905	14.184	0	171	171	2	1	-10921639	161.000	166	108	227	3381	34.056	4.800	0.125	1.052
ID465113	465113	50	79.595	25.258	29.023	0	171	171	2	1	-10921639	153.190	150	77	212	3217	42.634	4.800	0.328	1.776
ID465112	465112	54	50.558	19.350	25.691	0	171	171	2	1	-10921639	157.381	162	104	212	3305	31.778	4.800	0.162	1.378
ID465119	465119	50	62.323	25.913	29.823	0	172	172	2	1	-10921639	124.476	139	54	189	2614	41.533	2.000	0.235	1.142
ID465118	465118	60	49.232	25.271	26.864	0	172	172	2	1	-10921639	147.286	150	92	189	3093	26.956	4.800	0.168	1.575
ID465117	465117	54	54.446	19.910	26.526	0	172	172	2	1	-10921639	147.143	146	92	243	3090	39.694	2.000	0.141	0.914
ID465116	465116	None	36.074	34.567	21.437	0	172	172	2	1	-10921639	60.524	57	23	123	1271	30.169	2.000	0.255	0.816
ID465115	465115	59	55.000	22.337	18.560	0	172	172	2	1	-10921639	183.143	185	119	255	3846	39.908	2.000	0.111	0.917
ID465114	465114	None	39.109	17.182	18.159	0	172	172	2	1	-10921639	129.238	135	73	193	2714	32.297	3.200	0.141	0.988
ID465123	465123	50	63.895	25.537	30.151	0	173	173	2	1	-10921639	136.190	139	57	235	2860	44.361	4.800	0.230	1.148
ID465122	465122	60	39.678	25.674	25.950	0	173	173	2	1	-10921639	130.619	135	57	181	2743	37.587	2.000	0.107	0.671
ID465121	465121	54	52.211	19.850	26.136	0	173	173	2	1	-10921639	154.048	146	104	212	3235	30.823	2.000	0.135	1.185
ID465120	465120	59	48.968	22.022	18.613	0	173	173	2	1	-10921639	171.714	177	119	255	3606	37.100	2.000	0.105	0.882
ID465135	465135	60	43.093	25.063	25.666	0	174	174	2	1	-10921639	141.190	142	92	204	2965	29.483	2.000	0.130	1.102
ID465134	465134	54	47.127	19.253	26.352	0	174	174	2	1	-10921639	161.714	166	119	208	3396	23.444	4.800	0.167	1.973
ID465133	465133	61	35.874	11.430	20.262	0	174	174	2	1	-10921639	59.048	46	19	135	1240	31.020	2.000	0.239	0.735
ID465132	465132	62	43.904	17.704	18.773	0	174	174	2	1	-10921639	159.762	158	104	212	3355	29.014	4.800	0.134	1.301
ID465131	465131	59	53.383	22.011	18.300	0	174	174	2	1	-10921639	183.429	185	131	251	3852	34.020	2.000	0.129	1.231
ID465136	465136	50	63.924	26.932	30.450	0	174	174	2	1	-10921639	119.476	112	50	208	2509	41.660	2.000	0.212	1.004
ID465108	465108	50	63.784	27.382	30.322	0	175	175	2	1	-10921639	118.429	108	73	216	2487	38.120	2.000	0.220	1.119
ID465107	465107	54	50.181	18.790	26.239	0	175	175	2	1	-10921639	149.905	158	104	193	3148	26.423	4.800	0.166	1.617
ID465106	465106	60	38.433	24.224	24.933	0	175	175	2	1	-10921639	127.714	123	81	177	2682	25.830	2.000	0.107	0.958
ID465105	465105	61	45.614	11.129	20.381	0	175	175	2	1	-10921639	80.952	81	42	158	1700	33.621	2.000	0.219	0.864
ID465104	465104	62	46.289	17.686	18.716	0	175	175	2	1	-10921639	164.952	166	115	224	3464	27.832	2.000	0.117	1.243
ID465103	465103	59	46.633	21.867	17.799	0	175	175	2	1	-10921639	177.095	177	123	243	3719	31.186	2.000	0.103	1.064
ID465102	465102	63	36.681	28.327	17.076	0	175	175	2	1	-10921639	135.571	142	96	185	2847	26.542	7.600	0.113	1.036
ID465143	465143	50	53.964	27.449	30.299	0	176	176	2	1	-10921639	113.714	112	73	181	2388	34.088	2.000	0.188	1.057
ID465142	465142	54	40.892	19.220	26.800	0	176	176	2	1	-10921639	126.857	135	73	185	2664	30.380	2.000	0.137	1.007
ID465141	465141	61	52.931	10.778	20.563	0	176	176	2	1	-10921639	88.667	77	50	170	1862	34.905	2.000	0.245	1.000
ID465140	465140	59	45.976	20.171	18.394	0	176	176	2	1	-10921639	179.714	189	139	220	3774	27.634	7.600	0.127	1.466
ID465139	465139	63	43.493	26.719	15.687	0	176	176	2	1	-10921639	147.810	135	85	193	3104	30.540	2.000	0.123	1.058
ID465138	465138	64	35.063	23.304	14.608	0	176	176	2	1	-10921639	169.238	173	119	216	3554	26.459	4.800	0.094	1.099
ID465137	465137	65	36.249	27.274	8.043	0	176	176	2	1	-10921639	73.857	77	38	123	1551	23.230	2.000	0.216	1.129
ID465127	465127	61	40.304	10.563	20.352	0	177	177	2	1	-10921639	89.048	88	42	146	1870	27.800	3.200	0.192	1.032
ID465126	465126	59	40.980	18.006	18.909	0	177	177	2	1	-10921639	147.667	150	100	208	3101	26.165	6.153	0.115	1.166
ID465125	465125	64	35.807	24.547	14.203	0	177	177	2	1	-10921639	151.381	150	96	208	3179	30.284	4.800	0.111	1.000
ID465124	465124	65	42.165	26.956	7.091	0	177	177	2	1	-10921639	80.429	77	46	127	1689	23.886	2.000	0.259	1.386
ID465130	465130	50	42.650	28.613	29.812	0	177	177	2	1	-10921639	106.476	112	46	142	2236	27.546	4.800	0.247	1.533
ID465129	465129	54	36.783	18.864	26.601	0	177	177	2	1	-10921639	129.571	139	77	170	2721	25.715	4.800	0.153	1.339
ID465128	465128	None	36.255	24.179	24.936	0	177	177	2	1	-10921639	121.905	127	88	170	2560	24.039	2.000	0.115	1.045
ID465149	465149	50	46.487	27.284	30.725	0	178	178	2	1	-10921639	100.667	104	38	170	2114	34.811	2.000	0.185	0.902
ID465148	465148	66	37.668	30.401	28.492	0	178	178	2	1	-10921639	103.238	108	50	131	2168	24.263	4.800	0.188	1.344
ID465147	465147	54	40.107	18.897	27.465	0	178	178	2	1	-10921639	132.905	131	100	181	2791	21.248	7.600	0.144	1.575
ID465146	465146	61	41.895	11.122	20.237	0	178	178	2	1	-10921639	81.571	73	50	158	1713	31.075	3.200	0.187	0.828
ID465145	465145	59	35.900	17.582	18.976	0	178	178	2	1	-10921639	150.571	150	104	189	3162	24.612	4.800	0.125	1.363
ID465144	465144	67	36.604	21.673	16.870	0	178	178	2	1	-10921639	173.571	170	127	204	3645	22.759	4.800	0.114	1.560
ID465151	465151	67	36.270	21.824	15.872	0	179	179	2	1	-10921639	163.190	166	119	193	3427	18.365	4.800	0.115	1.832
ID465150	465150	None	35.612	29.812	14.866	0	179	179	2	1	-10921639	104.667	104	61	181	2198	31.598	2.000	0.085	0.518
ID465153	465153	66	36.443	29.485	29.512	0	179	179	2	1	-10921639	110.095	112	57	158	2312	23.067	4.800	0.180	1.457
ID465152	465152	54	60.181	19.267	27.410	0	179	179	2	1	-10921639	145.095	146	92	208	3047	31.412	4.800	0.219	1.658
ID465155	465155	54	58.401	18.986	27.197	0	180	180	2	1	-10921639	139.333	131	88	216	2926	32.987	2.000	0.195	1.377
ID465154	465154	67	48.556	23.143	15.506	0	180	180	2	1	-10921639	185.381	185	154	247	3893	25.025	4.800	0.119	1.576
ID465156	465156	66	41.929	29.315	28.982	0	180	180	2	1	-10921639	125.190	119	100	170	2629	19.577	4.800	0.164	1.804
ID465159	465159	None	37.283	11.305	20.560	0	181	181	2	1	-10921639	75.048	77	27	139	1576	31.912	2.000	0.176	0.703
ID465158	465158	None	44.573	18.107	18.932	0	181	181	2	1	-10921639	160.667	158	119	220	3374	29.408	2.000	0.115	1.128
ID465157	465157	67	42.018	22.951	16.009	0	181	181	2	1	-10921639	177.476	181	131	220	3727	23.687	7.600	0.114	1.534
ID465162	465162	66	36.716	29.560	29.062	0	181	181	2	1	-10921639	119.905	119	54	170	2518	30.956	2.000	0.128	0.879
ID465161	465161	54	49.730	18.770	27.106	0	181	181	2	1	-10921639	140.905	139	85	204	2959	29.141	2.000	0.153	1.285
ID465160	465160	68	45.070	34.041	22.021	0	181	181	2	1	-10921639	93.810	85	46	166	1970	31.284	2.000	0.167	0.858
ID465166	465166	66	54.122	29.129	28.628	0	182	182	2	1	-10921639	145.857	146	96	200	3063	28.944	4.800	0.186	1.578
ID465165	465165	54	47.299	18.128	27.252	0	182	182	2	1	-10921639	140.571	146	85	181	2952	33.337	2.000	0.157	1.147
ID465164	465164	68	39.139	33.959	23.100	0	182	182	2	1	-10921639	94.762	92	42	146	1990	27.763	2.000	0.161	0.947
ID465163	465163	67	56.686	22.875	15.252	0	182	182	2	1	-10921639	181.333	185	131	247	3808	33.646	7.600	0.136	1.294
ID465175	465175	68	44.594	33.747	23.105	0	183	183	2	1	-10921639	78.048	69	27	170	1639	36.199	2.000	0.177	0.649
ID465174	465174	None	35.256	22.195	22.908	0	183	183	2	1	-10921639	145.857	142	96	212	3063	27.882	2.000	0.075	0.732
ID465173	465173	None	37.708	17.280	18.324	0	183	183	2	1	-10921639	149.905	158	69	212	3148	36.690	2.000	0.108	0.795
ID465172	465172	67	48.712	22.265	15.808	0	183	183	2	1	-10921639	188.429	193	142	235	3957	29.862	4.800	0.138	1.526
ID465178	465178	None	36.258	26.000	37.000	0	183	183	2	1	-10921639	108.381	115	79	150	2276	18.602	7.600	0.219	2.093
ID465177	465177	66	50.263	29.035	28.966	0	183	183	2	1	-10921639	136.571	139	88	177	2868	24.622	4.800	0.193	1.798
ID465176	465176	54	60.381	18.018	27.088	0	183	183	2	1	-10921639	152.048	162	96	224	3193	39.380	2.000	0.152	1.020
ID465167	465167	67	59.850	22.761	15.482	0	184	184	2	1	-10921639	203.000	200	127	255	4263	37.852	7.600	0.144	1.352
ID465171	465171	66	52.120	28.967	29.009	0	184	184	2	1	-10921639	114.667	108	77	173	2408	27.798	2.000	0.216	1.464
ID465170	465170	54	50.349	18.091	27.670	0	184	184	2	1	-10921639	129.429	127	57	224	2718	43.804	2.000	0.127	0.665
ID465169	465169	69	37.764	14.032	27.242	0	184	184	2	1	-10921639	98.286	96	46	166	2064	34.056	2.000	0.102	0.534
ID465168	465168	68	45.301	33.532	23.002	0	184	184	2	1	-10921639	77.714	73	23	154	1632	33.499	2.000	0.253	0.937
ID465187	465187	66	62.651	28.826	29.108	0	185	185	2	1	-10921639	119.857	112	57	185	2517	35.640	2.000	0.267	1.417
ID465186	465186	69	35.794	13.378	26.951	0	185	185	2	1	-10921639	82.619	85	30	154	1735	37.429	2.000	0.126	0.494
ID465185	465185	68	50.759	33.368	22.924	0	185	185	2	1	-10921639	95.571	92	50	146	2007	27.424	2.000	0.277	1.511
ID465184	465184	67	63.499	22.617	15.440	0	185	185	2	1	-10921639	193.857	193	139	255	4071	39.036	7.600	0.158	1.353
ID465191	465191	69	35.650	13.803	26.999	0	186	186	2	1	-10921639	103.381	100	50	154	2171	34.797	2.000	0.145	0.752
ID465190	465190	68	42.476	33.301	23.222	0	186	186	2	1	-10921639	94.143	92	54	131	1977	22.557	4.800	0.234	1.582
ID465189	465189	None	35.031	13.620	21.265	0	186	186	2	1	-10921639	138.000	139	96	181	2898	25.867	4.800	0.106	1.019
ID465188	465188	67	68.977	22.702	15.049	0	186	186	2	1	-10921639	200.857	193	135	255	4218	43.299	2.000	0.150	1.213
ID465193	465193	66	67.948	28.972	29.237	0	186	186	2	1	-10921639	119.048	123	42	181	2500	40.829	2.000	0.282	1.284
ID465192	465192	None	37.421	18.771	26.780	0	186	186	2	1	-10921639	135.190	131	88	189	2839	28.771	2.000	0.116	0.973
ID465183	465183	66	56.608	28.880	29.460	0	187	187	2	1	-10921639	110.810	115	42	173	2327	39.536	2.000	0.254	1.134
ID465182	465182	69	35.732	13.789	26.510	0	187	187	2	1	-10921639	92.333	88	34	166	1939	37.223	2.000	0.134	0.588
ID465181	465181	68	46.267	32.349	23.044	0	187	187	2	1	-10921639	105.524	108	54	150	2216	29.602	2.000	0.198	1.179
ID465180	465180	None	35.972	21.327	21.909	0	187	187	2	1	-10921639	168.905	173	100	239	3547	34.670	2.000	0.057	0.524
ID465179	465179	67	43.459	22.028	16.656	0	187	187	2	1	-10921639	199.000	197	142	255	4179	30.277	2.000	0.069	0.849
ID465197	465197	66	76.219	28.554	29.265	0	188	188	2	1	-10921639	120.048	119	50	239	2521	48.205	2.000	0.317	1.199
ID465196	465196	70	43.149	18.027	25.574	0	188	188	2	1	-10921639	147.714	158	100	193	3102	29.559	4.800	0.156	1.346
ID465195	465195	68	51.064	32.300	23.524	0	188	188	2	1	-10921639	97.667	100	38	177	2051	37.568	2.000	0.224	0.950
ID465194	465194	67	38.708	23.010	15.681	0	188	188	2	1	-10921639	190.905	189	131	231	4009	28.478	2.000	0.088	1.087
ID465214	465214	66	73.898	28.929	29.271	0	189	189	2	1	-10921639	117.619	108	61	208	2470	46.072	2.000	0.316	1.226
ID465213	465213	69	39.501	15.489	25.833	0	189	189	2	1	-10921639	124.571	119	57	200	2616	37.472	4.800	0.153	0.883
ID465212	465212	70	42.001	17.493	25.282	0	189	189	2	1	-10921639	158.571	158	108	200	3330	27.003	6.298	0.131	1.361
ID465211	465211	67	42.077	22.538	15.147	0	189	189	2	1	-10921639	191.952	193	139	239	4031	27.872	4.800	0.115	1.426
ID465207	465207	67	56.125	22.308	13.914	0	190	190	2	1	-10921639	196.524	197	139	255	4127	38.503	2.000	0.129	1.165
ID465210	465210	66	70.949	29.295	29.762	0	190	190	2	1	-10921639	117.381	100	57	204	2465	43.452	2.000	0.274	1.162
ID465209	465209	69	36.970	14.107	26.811	0	190	190	2	1	-10921639	100.429	100	38	177	2109	39.320	2.000	0.147	0.655
ID465208	465208	70	46.472	17.508	25.150	0	190	190	2	1	-10921639	174.143	177	127	212	3657	25.633	7.600	0.157	1.842
ID465199	465199	None	40.620	26.470	22.117	0	191	191	2	1	-10921639	156.762	158	96	208	3292	33.166	6.346	0.117	0.990
ID465198	465198	67	53.748	23.454	14.392	0	191	191	2	1	-10921639	197.095	212	108	251	4139	41.847	4.800	0.130	1.081
ID465202	465202	66	76.212	29.452	29.791	0	191	191	2	1	-10921639	127.571	115	46	235	2679	49.951	2.000	0.264	1.065
ID465201	465201	69	44.947	13.860	26.605	0	191	191	2	1	-10921639	100.762	92	42	173	2116	40.863	2.000	0.193	0.798
ID465200	465200	70	46.363	19.713	23.674	0	191	191	2	1	-10921639	180.762	197	85	255	3796	46.595	4.800	0.138	0.940
ID465215	465215	67	52.190	22.922	14.414	0	192	192	2	1	-10921639	193.714	197	115	255	4068	44.143	2.000	0.124	0.967
ID465219	465219	66	62.597	29.662	29.697	0	192	192	2	1	-10921639	120.714	115	73	181	2535	32.987	4.800	0.289	1.639
ID465218	465218	69	44.743	13.954	26.393	0	192	192	2	1	-10921639	117.381	123	61	170	2465	36.374	2.000	0.163	0.903
ID465217	465217	70	42.891	21.131	22.225	0	192	192	2	1	-10921639	187.762	189	123	251	3943	33.451	2.000	0.061	0.649
ID465216	465216	None	37.959	17.569	17.740	0	192	192	2	1	-10921639	188.619	193	142	231	3961	27.611	2.000	0.085	1.072
ID465206	465206	66	73.552	29.865	29.864	0	193	193	2	1	-10921639	127.810	115	61	212	2684	43.117	2.000	0.288	1.326
ID465205	465205	69	44.919	15.297	25.591	0	193	193	2	1	-10921639	134.952	131	73	204	2834	36.757	4.800	0.168	1.055
ID465204	465204	71	36.627	36.869	21.719	0	193	193	2	1	-10921639	57.619	57	7	119	1210	30.169	2.000	0.220	0.690
ID465203	465203	67	71.381	23.053	14.341	0	193	193	2	1	-10921639	204.429	197	127	255	4293	43.292	4.800	0.184	1.467
ID465223	465223	71	44.284	37.305	21.833	0	194	194	2	1	-10921639	73.905	69	27	135	1552	29.344	2.000	0.262	1.046
ID465222	465222	None	38.771	23.634	20.897	0	194	194	2	1	-10921639	171.190	173	115	243	3595	34.256	5.960	0.080	0.737
ID465221	465221	None	36.675	29.976	16.908	0	194	194	2	1	-10921639	132.714	139	77	185	2787	28.803	2.000	0.100	0.838
ID465220	465220	67	52.558	22.783	14.929	0	194	194	2	1	-10921639	195.571	193	127	239	4107	32.592	2.000	0.124	1.322
ID465225	465225	66	59.434	29.264	29.429	0	194	194	2	1	-10921639	119.810	108	69	224	2516	40.519	2.000	0.201	0.989
ID465224	465224	69	36.268	14.453	26.214	0	194	194	2	1	-10921639	119.048	131	61	166	2500	32.858	2.000	0.138	0.881
ID465229	465229	66	65.344	28.863	29.190	0	195	195	2	1	-10921639	146.333	135	92	216	3073	36.353	4.800	0.212	1.410
ID465228	465228	69	41.155	17.034	24.880	0	195	195	2	1	-10921639	184.286	189	142	224	3870	25.144	7.600	0.109	1.443
ID465227	465227	71	37.126	37.666	21.944	0	195	195	2	1	-10921639	66.810	61	23	135	1403	28.512	2.000	0.165	0.665
ID465226	465226	67	58.807	23.257	14.475	0	195	195	2	1	-10921639	200.143	200	115	255	4203	43.984	4.800	0.140	1.118
ID465239	465239	69	66.893	16.801	24.918	0	196	196	2	1	-10921639	194.714	197	135	255	4089	36.632	7.600	0.156	1.437
ID465238	465238	72	35.593	29.145	15.329	0	196	196	2	1	-10921639	140.286	146	69	189	2946	29.841	2.000	0.106	0.904
ID465237	465237	67	61.295	23.367	14.566	0	196	196	2	1	-10921639	220.619	235	170	255	4633	31.392	4.800	0.141	1.737
ID465240	465240	66	66.082	28.749	29.316	0	196	196	2	1	-10921639	143.048	139	85	216	3004	38.852	4.800	0.226	1.356
ID465236	465236	66	47.796	29.659	30.056	0	197	197	2	1	-10921639	129.000	135	61	181	2709	34.527	4.800	0.196	1.224
ID465235	465235	69	55.435	17.172	25.178	0	197	197	2	1	-10921639	196.190	193	142	255	4120	27.180	4.800	0.142	1.792
ID465234	465234	72	50.905	29.063	14.828	0	197	197	2	1	-10921639	146.571	150	85	208	3078	34.283	2.000	0.142	1.065
ID465233	465233	67	69.663	23.040	14.332	0	197	197	2	1	-10921639	203.381	212	127	255	4271	42.482	2.000	0.170	1.393
ID465244	465244	66	70.700	29.715	30.366	0	198	198	2	1	-10921639	138.190	139	42	227	2902	47.916	2.000	0.248	1.148
ID465243	465243	69	61.533	17.082	25.114	0	198	198	2	1	-10921639	178.238	170	123	255	3743	31.322	4.800	0.164	1.600
ID465242	465242	72	38.474	29.747	14.882	0	198	198	2	1	-10921639	133.571	131	81	185	2805	26.688	7.600	0.137	1.209
ID465241	465241	67	65.283	23.194	14.689	0	198	198	2	1	-10921639	207.238	212	154	255	4352	34.852	7.600	0.152	1.574
ID465231	465231	69	68.609	16.976	25.085	0	199	199	2	1	-10921639	200.048	193	135	255	4201	31.641	4.800	0.177	1.902
ID465230	465230	67	73.435	23.274	14.203	0	199	199	2	1	-10921639	197.762	193	135	255	4153	40.091	2.000	0.177	1.483
ID465232	465232	66	68.180	29.598	30.087	0	199	199	2	1	-10921639	132.714	135	50	200	2787	40.521	4.800	0.260	1.350
ID465247	465247	66	77.304	29.592	30.103	0	200	200	2	1	-10921639	142.905	135	65	247	3001	46.192	4.800	0.268	1.309
ID465246	465246	69	73.095	16.389	25.410	0	200	200	2	1	-10921639	199.190	204	139	255	4183	40.011	4.800	0.197	1.636
ID465245	465245	67	69.308	23.160	14.309	0	200	200	2	1	-10921639	175.857	173	96	255	3693	43.758	2.000	0.179	1.222
ID465251	465251	66	70.056	30.048	30.747	0	201	201	2	1	-10921639	133.619	131	81	193	2806	36.579	4.800	0.288	1.636
ID465250	465250	69	80.615	17.143	25.196	0	201	201	2	1	-10921639	194.476	193	119	255	4084	41.614	4.800	0.220	1.684
ID465249	465249	74	36.296	20.716	21.948	0	201	201	2	1	-10921639	160.238	158	100	247	3365	36.598	2.000	0.050	0.416
ID465248	465248	67	84.147	22.980	13.827	0	201	201	2	1	-10921639	196.762	185	146	255	4132	38.631	2.000	0.216	1.811
ID465255	465255	66	43.577	29.773	30.264	0	202	202	2	1	-10921639	121.619	123	69	158	2554	22.988	4.800	0.220	1.910
ID465254	465254	69	78.943	16.902	25.262	0	202	202	2	1	-10921639	201.857	193	154	255	4239	36.053	2.000	0.190	1.785
ID465253	465253	74	36.865	19.960	21.244	0	202	202	2	1	-10921639	186.857	185	123	251	3924	32.327	2.000	0.080	0.851
ID465252	465252	67	75.500	22.840	13.633	0	202	202	2	1	-10921639	185.810	177	131	255	3902	40.300	2.000	0.191	1.482
ID465259	465259	66	54.411	30.003	30.753	0	203	203	2	1	-10921639	110.286	119	50	158	2316	35.293	2.000	0.243	1.222
ID465258	465258	69	58.810	15.243	25.791	0	203	203	2	1	-10921639	156.524	150	85	220	3287	43.221	4.800	0.181	1.111
ID465257	465257	73	35.076	20.347	18.220	0	203	203	2	1	-10921639	188.667	189	139	231	3962	25.021	2.000	0.086	1.197
ID465256	465256	67	61.618	22.770	13.610	0	203	203	2	1	-10921639	175.238	170	127	243	3680	34.188	2.000	0.154	1.370
ID465263	465263	66	46.416	29.855	29.972	0	204	204	2	1	-10921639	117.667	123	69	170	2471	28.258	4.800	0.211	1.449
ID465262	465262	69	50.853	16.779	24.639	0	204	204	2	1	-10921639	169.048	166	115	227	3550	30.536	4.800	0.144	1.395
ID465261	465261	73	38.202	17.792	17.842	0	204	204	2	1	-10921639	171.381	177	127	212	3599	24.113	4.800	0.116	1.481
ID465260	465260	67	51.587	23.176	13.626	0	204	204	2	1	-10921639	165.762	166	127	231	3481	26.457	4.800	0.145	1.590
ID465267	465267	66	37.188	30.012	30.411	0	205	205	2	1	-10921639	115.524	119	65	162	2426	27.752	6.298	0.157	1.127
ID465266	465266	69	60.657	16.674	24.619	0	205	205	2	1	-10921639	183.810	177	131	251	3860	35.061	7.600	0.155	1.406
ID465265	465265	75	37.541	32.623	23.420	0	205	205	2	1	-10921639	120.905	123	65	170	2539	26.608	4.800	0.165	1.285
ID465264	465264	67	45.822	23.112	13.857	0	205	205	2	1	-10921639	164.381	166	115	212	3452	27.562	7.600	0.121	1.292
ID465271	465271	69	69.835	17.909	25.044	0	206	206	2	1	-10921639	193.810	181	131	255	4070	39.595	7.600	0.162	1.365
ID465270	465270	75	39.225	31.994	24.209	0	206	206	2	1	-10921639	125.238	131	81	162	2630	26.092	2.000	0.150	1.249
ID465269	465269	None	36.350	17.896	18.285	0	206	206	2	1	-10921639	165.714	177	100	204	3480	28.857	4.800	0.113	1.168
ID465268	465268	67	50.788	22.705	14.025	0	206	206	2	1	-10921639	177.190	181	123	235	3721	30.927	4.800	0.135	1.362
ID465273	465273	66	42.056	29.894	29.857	0	206	206	2	1	-10921639	114.667	119	54	181	2408	30.997	7.600	0.176	1.108
ID465272	465272	None	38.667	27.809	27.213	0	206	206	2	1	-10921639	136.952	135	96	208	2876	26.390	2.000	0.111	1.041
ID465286	465286	66	47.863	29.947	30.832	0	207	207	2	1	-10921639	103.762	115	34	154	2179	38.825	2.000	0.216	0.948
ID465285	465285	None	45.530	14.422	26.242	0	207	207	2	1	-10921639	140.571	142	57	216	2952	45.265	7.600	0.140	0.761
ID465284	465284	69	60.784	17.405	24.483	0	207	207	2	1	-10921639	202.333	204	142	255	4249	34.209	4.800	0.132	1.382
ID465283	465283	67	47.095	23.326	13.838	0	207	207	2	1	-10921639	161.429	158	119	224	3390	28.731	2.000	0.115	1.156
ID465279	465279	None	36.566	16.879	17.932	0	208	208	2	1	-10921639	151.000	162	100	212	3171	29.182	4.800	0.120	1.110
ID465278	465278	67	46.612	22.837	13.562	0	208	208	2	1	-10921639	150.238	150	115	204	3155	25.840	7.600	0.129	1.326
ID465280	465280	69	60.828	17.375	24.481	0	208	208	2	1	-10921639	207.952	216	150	255	4367	34.315	7.600	0.138	1.472
ID465282	465282	66	45.096	29.792	29.516	0	209	209	2	1	-10921639	113.714	123	50	166	2388	37.649	4.800	0.199	1.003
ID465281	465281	69	64.247	17.864	24.764	0	209	209	2	1	-10921639	202.762	200	139	255	4258	33.970	4.800	0.164	1.686
ID465277	465277	66	50.116	29.671	29.363	0	210	210	2	1	-10921639	131.810	139	65	185	2768	28.243	4.800	0.230	1.744
ID465276	465276	69	53.304	16.938	24.631	0	210	210	2	1	-10921639	186.143	189	135	255	3909	32.923	7.600	0.135	1.345
ID465275	465275	None	37.479	17.506	17.619	0	210	210	2	1	-10921639	176.667	181	123	231	3710	26.618	4.800	0.101	1.223
ID465274	465274	67	40.725	23.115	13.730	0	210	210	2	1	-10921639	149.333	150	104	193	3136	23.372	2.000	0.116	1.331
ID465287	465287	67	36.267	23.163	13.500	0	211	211	2	1	-10921639	141.143	135	100	193	2964	27.405	2.000	0.114	1.058
ID465289	465289	66	43.235	29.036	28.516	0	211	211	2	1	-10921639	127.762	135	73	170	2683	27.065	4.800	0.198	1.558
ID465288	465288	69	49.285	17.173	25.237	0	211	211	2	1	-10921639	163.810	158	115	224	3440	26.576	7.600	0.143	1.543
ID465291	465291	66	47.491	29.434	28.772	0	212	212	2	1	-10921639	123.952	127	73	154	2603	24.929	4.800	0.234	1.884
ID465290	465290	69	52.679	17.581	24.529	0	212	212	2	1	-10921639	173.524	170	112	255	3644	35.842	4.800	0.144	1.220
ID465301	465301	66	47.416	29.550	28.876	0	213	213	2	1	-10921639	115.143	119	42	158	2418	31.181	4.800	0.234	1.401
ID465300	465300	None	39.455	15.304	25.810	0	213	213	2	1	-10921639	130.857	142	61	208	2748	43.335	4.800	0.142	0.751
ID465299	465299	69	57.588	17.824	24.341	0	213	213	2	1	-10921639	188.810	185	127	255	3965	31.167	4.800	0.139	1.477
ID465298	465298	None	38.092	16.872	18.607	0	213	213	2	1	-10921639	153.381	162	88	212	3221	32.718	2.000	0.095	0.811
ID465295	465295	66	43.806	29.326	28.892	0	214	214	2	1	-10921639	114.619	119	73	142	2407	20.605	4.800	0.232	2.094
ID465294	465294	69	62.420	17.541	24.735	0	214	214	2	1	-10921639	191.857	193	139	255	4029	40.092	2.000	0.137	1.155
ID465293	465293	None	36.170	30.725	15.582	0	214	214	2	1	-10921639	106.000	104	69	158	2226	23.345	4.800	0.178	1.373
ID465292	465292	None	37.569	22.849	13.949	0	214	214	2	1	-10921639	150.381	150	119	204	3158	22.894	2.000	0.095	1.138
ID465297	465297	66	44.856	29.129	28.630	0	215	215	2	1	-10921639	121.810	123	85	166	2558	22.717	4.800	0.229	1.997
ID465296	465296	69	68.386	17.068	24.286	0	215	215	2	1	-10921639	211.619	216	150	255	4444	32.860	7.600	0.163	1.804
ID465303	465303	69	64.906	17.593	24.566	0	216	216	2	1	-10921639	191.619	197	115	251	4024	39.884	7.600	0.164	1.355
ID465302	465302	76	37.054	30.149	14.838	0	216	216	2	1	-10921639	115.000	108	81	150	2415	20.092	4.800	0.163	1.607
ID465304	465304	66	53.396	28.998	28.710	0	216	216	2	1	-10921639	132.857	135	85	173	2790	27.608	4.800	0.254	1.947
ID465308	465308	66	59.505	28.976	28.899	0	217	217	2	1	-10921639	130.762	131	85	173	2746	25.080	4.800	0.279	2.275
ID465307	465307	69	50.671	16.948	25.350	0	217	217	2	1	-10921639	179.619	177	139	235	3772	24.293	7.600	0.155	1.984
ID465306	465306	None	35.062	19.748	20.197	0	217	217	2	1	-10921639	173.143	170	131	231	3636	26.887	2.000	0.073	0.882
ID465305	465305	76	46.662	29.892	15.093	0	217	217	2	1	-10921639	126.143	119	88	173	2649	25.299	4.800	0.189	1.583
ID465318	465318	66	55.646	29.248	28.850	0	218	218	2	1	-10921639	126.381	131	77	173	2654	25.125	4.800	0.278	2.190
ID465317	465317	69	68.011	17.234	25.008	0	218	218	2	1	-10921639	187.429	185	127	255	3936	36.980	7.600	0.181	1.551
ID465316	465316	76	43.421	30.224	14.892	0	218	218	2	1	-10921639	116.190	119	81	158	2440	23.244	4.800	0.190	1.595
ID465323	465323	66	59.768	29.070	28.626	0	219	219	2	1	-10921639	127.000	135	69	170	2667	30.429	4.800	0.279	1.823
ID465322	465322	69	66.453	17.177	25.349	0	219	219	2	1	-10921639	177.238	170	131	243	3722	34.060	4.800	0.192	1.677
ID465321	465321	76	35.795	30.265	14.411	0	219	219	2	1	-10921639	108.857	115	57	150	2286	24.792	2.000	0.169	1.272
ID465315	465315	66	67.415	29.082	28.922	0	220	220	2	1	-10921639	127.286	123	81	200	2673	32.286	4.800	0.300	1.820
ID465314	465314	69	54.089	17.561	24.688	0	220	220	2	1	-10921639	184.429	177	123	247	3873	31.742	7.600	0.147	1.493
ID465313	465313	76	39.900	31.348	14.602	0	220	220	2	1	-10921639	103.048	104	69	146	2164	23.638	2.000	0.179	1.323
ID465319	465319	69	51.723	17.020	25.026	0	221	221	2	1	-10921639	168.571	173	108	212	3540	28.708	4.800	0.157	1.594
ID465320	465320	66	47.357	29.048	28.988	0	221	221	2	1	-10921639	111.286	115	73	150	2337	19.726	4.800	0.287	2.516
ID465311	465311	69	59.594	16.941	25.109	0	222	222	2	1	-10921639	176.333	173	123	247	3703	30.202	4.800	0.176	1.751
ID465310	465310	None	35.941	20.317	21.223	0	222	222	2	1	-10921639	177.429	177	135	227	3726	22.715	2.000	0.078	1.130
ID465309	465309	None	48.435	23.040	14.872	0	222	222	2	1	-10921639	158.476	154	119	235	3328	30.380	2.000	0.113	1.057
ID465312	465312	66	56.158	29.062	28.494	0	222	222	2	1	-10921639	116.000	112	61	166	2436	26.329	4.800	0.288	1.973
ID465329	465329	66	53.595	28.857	28.723	0	223	223	2	1	-10921639	110.524	112	54	158	2321	28.998	4.800	0.272	1.628
ID465328	465328	69	55.308	17.412	25.041	0	223	223	2	1	-10921639	175.048	181	123	220	3676	32.730	7.600	0.169	1.544
ID465327	465327	66	56.355	28.382	28.282	0	224	224	2	1	-10921639	128.190	123	85	189	2692	25.477	7.600	0.235	1.915
ID465326	465326	69	49.716	17.311	24.947	0	224	224	2	1	-10921639	170.190	166	123	255	3574	32.234	7.600	0.155	1.419
ID465325	465325	None	37.496	20.780	21.914	0	224	224	2	1	-10921639	162.381	166	88	231	3410	38.527	7.600	0.054	0.432
ID465324	465324	None	36.704	23.831	14.678	0	224	224	2	1	-10921639	156.571	158	115	220	3288	27.244	6.051	0.089	0.939
ID465331	465331	69	71.422	17.257	25.095	0	225	225	2	1	-10921639	185.667	193	123	255	3899	41.019	4.800	0.183	1.399
ID465330	465330	None	47.819	17.530	18.520	0	225	225	2	1	-10921639	181.905	173	139	243	3820	28.588	4.800	0.111	1.276
ID465332	465332	66	51.831	28.407	28.164	0	225	225	2	1	-10921639	131.667	131	85	170	2765	23.183	4.800	0.231	2.133
ID465340	465340	66	54.290	28.748	28.436	0	226	226	2	1	-10921639	113.286	112	54	170	2379	33.570	4.800	0.241	1.312
ID465339	465339	69	70.319	17.264	24.783	0	226	226	2	1	-10921639	187.238	185	108	255	3932	42.502	4.800	0.190	1.406
ID465338	465338	None	37.183	31.067	14.779	0	226	226	2	1	-10921639	102.905	104	69	135	2161	23.218	4.800	0.186	1.393
ID465337	465337	None	37.441	23.520	14.800	0	226	226	2	1	-10921639	151.333	142	108	212	3178	26.867	2.000	0.085	0.885
ID465342	465342	66	65.547	28.964	28.900	0	227	227	2	1	-10921639	124.381	135	61	185	2612	39.682	2.000	0.278	1.362
ID465341	465341	69	64.356	16.492	24.810	0	227	227	2	1	-10921639	174.238	181	81	255	3659	53.323	4.800	0.169	0.946
ID465343	465343	78	42.375	23.250	13.998	0	228	228	2	1	-10921639	160.762	158	115	227	3376	28.404	2.000	0.117	1.181
ID465345	465345	66	67.900	28.719	28.779	0	228	228	2	1	-10921639	118.667	123	46	177	2492	41.403	2.000	0.296	1.308
ID465344	465344	69	56.772	17.216	24.801	0	228	228	2	1	-10921639	176.857	177	108	239	3714	37.663	7.600	0.165	1.330
ID465335	465335	69	46.092	17.289	24.415	0	229	229	2	1	-10921639	192.476	193	158	243	4042	24.353	7.600	0.133	1.849
ID465334	465334	77	35.649	17.030	18.215	0	229	229	2	1	-10921639	156.476	158	81	200	3286	34.942	4.800	0.115	0.924
ID465333	465333	78	40.573	23.103	13.310	0	229	229	2	1	-10921639	151.381	146	104	208	3179	31.014	4.800	0.129	1.117
ID465336	465336	66	50.245	28.768	28.952	0	229	229	2	1	-10921639	103.762	112	54	154	2179	30.990	4.800	0.255	1.360
ID465351	465351	66	58.587	28.920	29.048	0	230	230	2	1	-10921639	99.905	92	54	181	2098	32.132	2.000	0.290	1.396
ID465350	465350	69	55.486	16.763	24.897	0	230	230	2	1	-10921639	184.524	193	127	243	3875	30.750	4.800	0.175	1.791
ID465349	465349	77	55.055	17.340	19.061	0	230	230	2	1	-10921639	181.238	181	112	251	3806	38.940	3.200	0.148	1.199
ID465348	465348	None	43.585	31.804	14.916	0	230	230	2	1	-10921639	102.810	108	46	166	2159	32.943	4.800	0.188	0.990
ID465347	465347	66	59.296	29.101	28.892	0	231	231	2	1	-10921639	94.476	92	42	177	1984	36.256	2.000	0.289	1.168
ID465346	465346	69	65.677	17.288	25.077	0	231	231	2	1	-10921639	180.571	177	127	235	3792	33.818	4.800	0.192	1.718
ID465355	465355	66	51.277	29.000	28.800	0	232	232	2	1	-10921639	95.143	96	38	158	1998	34.094	4.800	0.253	1.128
ID465354	465354	69	64.682	17.013	24.925	0	232	232	2	1	-10921639	165.952	162	119	255	3485	34.425	4.800	0.181	1.480
ID465353	465353	None	37.212	17.166	18.053	0	232	232	2	1	-10921639	153.619	154	92	204	3226	31.766	7.600	0.110	0.955
ID465352	465352	94	35.337	23.584	13.846	0	232	232	2	1	-10921639	158.857	158	108	231	3336	27.675	4.800	0.122	1.252
ID465358	465358	66	55.136	29.071	28.783	0	233	233	2	1	-10921639	92.905	88	42	154	1951	33.926	2.000	0.279	1.195
ID465357	465357	69	48.582	17.462	25.083	0	233	233	2	1	-10921639	170.286	177	123	220	3576	26.700	4.800	0.173	1.883
ID465356	465356	94	37.464	22.254	12.006	0	233	233	2	1	-10921639	128.286	127	88	208	2694	28.928	6.320	0.123	0.973
ID465359	465359	None	39.452	17.642	19.773	0	234	234	2	1	-10921639	175.095	173	135	216	3677	24.859	2.000	0.088	1.141
ID465361	465361	66	59.483	29.057	28.863	0	234	234	2	1	-10921639	106.619	104	50	173	2239	31.285	4.800	0.294	1.547
ID465360	465360	69	51.982	16.611	25.269	0	234	234	2	1	-10921639	174.000	177	127	216	3654	23.864	4.800	0.180	2.230
ID465363	465363	66	52.737	29.567	28.837	0	235	235	2	1	-10921639	95.952	100	46	166	2015	34.023	2.000	0.287	1.258
ID465362	465362	69	62.905	17.349	24.777	0	235	235	2	1	-10921639	175.857	177	112	255	3693	37.862	7.600	0.191	1.487
ID465378	465378	66	52.948	28.953	28.660	0	236	236	2	1	-10921639	104.333	100	57	162	2191	28.751	4.800	0.271	1.548
ID465377	465377	69	65.995	16.740	24.838	0	236	236	2	1	-10921639	170.000	162	119	231	3570	31.356	4.800	0.213	1.906
ID465367	465367	66	47.590	29.135	28.771	0	237	237	2	1	-10921639	92.476	88	50	146	1942	29.527	4.800	0.252	1.261
ID465366	465366	69	50.409	16.802	24.487	0	237	237	2	1	-10921639	164.190	166	123	212	3448	26.615	7.600	0.152	1.626
ID465365	465365	66	50.094	28.994	28.839	0	238	238	2	1	-10921639	97.238	104	42	150	2042	31.238	2.000	0.255	1.265
ID465364	465364	69	48.560	16.881	24.571	0	238	238	2	1	-10921639	155.667	162	108	204	3269	28.570	4.800	0.184	1.695
ID465370	465370	66	55.604	28.957	28.781	0	239	239	2	1	-10921639	97.286	100	42	162	2043	37.165	2.000	0.262	1.087
ID465369	465369	69	49.031	16.698	24.991	0	239	239	2	1	-10921639	161.905	166	119	200	3400	22.995	4.800	0.180	2.148
ID465368	465368	None	46.316	18.692	19.993	0	239	239	2	1	-10921639	181.190	185	142	231	3805	24.256	7.600	0.117	1.562
ID465371	465371	69	54.943	16.341	24.509	0	240	240	2	1	-10921639	139.333	150	65	224	2926	42.202	4.800	0.207	1.131
ID465372	465372	66	40.076	29.002	28.630	0	240	240	2	1	-10921639	84.286	85	38	131	1770	27.187	2.000	0.221	1.121
ID465374	465374	66	41.921	29.372	28.677	0	241	241	2	1	-10921639	91.143	92	46	139	1914	28.113	2.000	0.218	1.160
ID465373	465373	69	54.363	17.060	25.005	0	241	241	2	1	-10921639	161.286	154	119	204	3387	27.190	4.800	0.182	1.830
ID465375	465375	69	52.293	16.835	24.973	0	242	242	2	1	-10921639	163.905	162	135	208	3442	20.911	4.800	0.202	2.634
ID465376	465376	66	41.461	29.099	28.515	0	242	242	2	1	-10921639	88.190	88	34	139	1852	28.631	4.800	0.230	1.151
ID465379	465379	None	38.821	19.091	20.549	0	243	243	2	1	-10921639	178.857	177	127	255	3756	25.364	6.296	0.082	1.069
ID465380	465380	69	56.510	17.032	25.164	0	243	243	2	1	-10921639	168.381	173	115	220	3536	31.548	7.600	0.191	1.710
ID465389	465389	66	45.238	29.112	28.588	0	244	244	2	1	-10921639	91.952	92	54	150	1931	28.549	2.000	0.226	1.189
ID465388	465388	69	57.902	16.632	24.659	0	244	244	2	1	-10921639	164.619	166	104	224	3457	32.451	4.800	0.200	1.694
ID465383	465383	66	40.728	29.402	28.495	0	245	245	2	1	-10921639	93.286	85	69	127	1959	19.376	4.800	0.228	1.790
ID465382	465382	69	66.852	16.889	24.967	0	245	245	2	1	-10921639	173.190	170	108	231	3637	32.363	4.800	0.216	1.898
ID465381	465381	79	38.179	18.367	18.861	0	245	245	2	1	-10921639	157.381	166	108	204	3305	30.480	4.800	0.109	1.018
ID465387	465387	66	45.481	29.216	28.644	0	246	246	2	1	-10921639	93.619	96	50	146	1966	25.781	4.800	0.258	1.488
ID465386	465386	69	79.014	17.254	25.032	0	246	246	2	1	-10921639	173.286	177	108	251	3639	42.816	4.800	0.237	1.551
ID465385	465385	79	41.493	18.708	19.983	0	246	246	2	1	-10921639	169.333	158	123	231	3556	26.348	2.000	0.093	1.095
ID465384	465384	80	41.825	24.150	14.615	0	246	246	2	1	-10921639	148.571	146	104	200	3120	23.462	2.000	0.121	1.370
ID465394	465394	66	39.197	29.582	28.703	0	247	247	2	1	-10921639	87.476	92	42	135	1837	27.176	4.800	0.241	1.249
ID465393	465393	69	54.771	17.266	25.043	0	247	247	2	1	-10921639	167.524	170	115	224	3518	29.123	4.800	0.186	1.801
ID465392	465392	80	39.114	23.155	15.272	0	247	247	2	1	-10921639	156.952	154	119	204	3296	23.783	4.800	0.133	1.548
ID465391	465391	66	46.398	29.396	28.834	0	248	248	2	1	-10921639	101.619	104	61	146	2134	25.003	2.000	0.228	1.507
ID465390	465390	69	50.519	16.560	24.821	0	248	248	2	1	-10921639	151.048	158	100	193	3172	27.607	4.800	0.176	1.639
ID465395	465395	80	41.209	24.167	14.643	0	249	249	2	1	-10921639	153.905	154	119	224	3232	25.909	7.600	0.101	1.088
ID465397	465397	66	45.358	29.241	28.792	0	249	249	2	1	-10921639	108.476	100	65	162	2278	24.572	4.800	0.209	1.528
ID465396	465396	69	55.285	16.650	24.679	0	249	249	2	1	-10921639	153.381	162	100	208	3221	32.146	7.600	0.190	1.521
ID465399	465399	None	37.718	19.100	20.934	0	250	250	2	1	-10921639	168.952	170	135	231	3548	24.295	7.600	0.087	1.110
ID465398	465398	80	48.264	24.130	14.796	0	250	250	2	1	-10921639	158.762	158	112	227	3334	29.893	2.000	0.117	1.115
ID465401	465401	66	37.305	29.436	29.524	0	250	250	2	1	-10921639	88.048	92	50	127	1849	24.032	3.200	0.214	1.292
ID465400	465400	69	51.095	16.499	24.565	0	250	250	2	1	-10921639	139.905	146	69	212	2938	44.454	2.000	0.170	0.915
ID465403	465403	69	51.042	16.941	24.864	0	251	251	2	1	-10921639	161.381	162	123	200	3389	23.823	4.800	0.173	1.998
ID465402	465402	80	42.086	24.196	14.597	0	251	251	2	1	-10921639	157.381	150	115	216	3305	26.873	7.600	0.104	1.107
ID465404	465404	66	42.062	29.285	29.061	0	251	251	2	1	-10921639	103.238	104	73	135	2168	19.214	4.800	0.228	1.993
ID465407	465407	69	66.189	16.959	24.733	0	252	252	2	1	-10921639	167.333	170	100	239	3514	36.014	4.800	0.203	1.566
ID465406	465406	None	38.178	18.923	18.901	0	252	252	2	1	-10921639	161.810	162	127	200	3398	23.419	4.800	0.117	1.443
ID465405	465405	80	56.183	23.702	15.247	0	252	252	2	1	-10921639	160.571	158	100	255	3372	39.998	2.000	0.141	0.994
ID465408	465408	66	40.368	29.071	28.152	0	252	252	2	1	-10921639	101.857	104	57	139	2139	23.457	4.800	0.199	1.440
ID465411	465411	66	41.084	29.225	28.751	0	253	253	2	1	-10921639	102.238	108	61	139	2147	24.582	2.000	0.203	1.401
ID465410	465410	69	63.703	17.000	24.672	0	253	253	2	1	-10921639	166.286	158	119	231	3492	35.139	4.800	0.208	1.631
ID465409	465409	80	46.084	23.657	14.550	0	253	253	2	1	-10921639	148.952	150	104	193	3128	30.200	7.600	0.138	1.193
ID465423	465423	80	62.983	23.404	14.335	0	254	254	2	1	-10921639	168.095	173	81	251	3530	44.755	2.000	0.165	1.062
ID465425	465425	66	50.422	29.118	28.589	0	254	254	2	1	-10921639	107.857	112	61	158	2265	31.465	2.000	0.224	1.257
ID465424	465424	69	59.640	17.079	25.089	0	254	254	2	1	-10921639	160.714	158	104	227	3375	33.221	4.800	0.183	1.498
ID465415	465415	80	50.866	23.527	14.529	0	255	255	2	1	-10921639	171.143	170	131	212	3594	24.508	4.800	0.152	1.844
ID465418	465418	66	56.164	28.973	28.805	0	255	255	2	1	-10921639	110.000	112	61	200	2310	36.064	2.000	0.222	1.108
ID465417	465417	69	65.602	16.830	25.015	0	255	255	2	1	-10921639	169.905	170	127	247	3568	30.896	4.800	0.193	1.779
ID465416	465416	None	36.216	18.666	18.768	0	255	255	2	1	-10921639	168.619	170	119	200	3541	23.133	4.800	0.115	1.501
ID465414	465414	66	72.977	28.910	28.812	0	256	256	2	1	-10921639	130.238	131	73	212	2735	40.409	2.000	0.275	1.392
ID465413	465413	69	60.352	16.794	24.643	0	256	256	2	1	-10921639	170.714	162	115	247	3585	32.217	4.800	0.177	1.597
ID465412	465412	80	51.128	23.296	14.437	0	256	256	2	1	-10921639	160.810	162	77	224	3377	39.056	4.800	0.154	1.099
ID465422	465422	66	57.254	29.045	28.749	0	257	257	2	1	-10921639	122.952	119	77	189	2582	30.329	2.000	0.225	1.492
ID465421	465421	69	77.092	16.655	24.732	0	257	257	2	1	-10921639	183.095	173	119	255	3845	38.172	4.800	0.214	1.688
ID465420	465420	80	58.724	23.305	14.532	0	257	257	2	1	-10921639	181.524	173	139	255	3812	30.109	7.600	0.152	1.591
ID465419	465419	None	42.694	21.768	8.232	0	257	257	2	1	-10921639	69.333	73	23	135	1456	31.484	2.000	0.256	0.899
ID465427	465427	69	77.050	17.037	24.925	0	258	258	2	1	-10921639	182.095	177	123	251	3824	39.823	4.800	0.218	1.634
ID465426	465426	80	60.007	23.147	14.728	0	258	258	2	1	-10921639	178.905	177	139	235	3757	30.560	7.600	0.154	1.559
ID465428	465428	66	56.947	29.148	28.856	0	258	258	2	1	-10921639	129.952	123	81	185	2729	29.408	4.800	0.218	1.582
ID465438	465438	66	85.983	29.084	29.248	0	259	259	2	1	-10921639	143.857	127	81	255	3021	44.637	2.000	0.291	1.453
ID465437	465437	69	58.076	16.902	24.505	0	259	259	2	1	-10921639	175.952	170	115	255	3695	33.175	4.800	0.185	1.660
ID465436	465436	None	40.328	18.192	18.238	0	259	259	2	1	-10921639	159.857	162	100	224	3357	35.593	4.800	0.117	0.940
ID465435	465435	80	55.253	23.174	14.742	0	259	259	2	1	-10921639	180.333	181	135	235	3787	27.485	4.800	0.145	1.663
ID465434	465434	None	36.448	21.893	9.038	0	259	259	2	1	-10921639	89.714	88	42	158	1884	27.386	2.000	0.167	0.937
ID465443	465443	80	46.750	23.267	13.982	0	260	260	2	1	-10921639	165.810	158	127	220	3482	25.272	4.800	0.132	1.527
ID465445	465445	66	81.727	29.177	29.146	0	260	260	2	1	-10921639	146.857	139	92	224	3084	39.771	4.800	0.304	1.721
ID465444	465444	69	58.844	16.786	24.614	0	260	260	2	1	-10921639	176.571	173	115	231	3708	31.405	4.800	0.179	1.706
ID465439	465439	80	42.322	23.264	14.192	0	261	261	2	1	-10921639	166.381	166	115	220	3494	28.530	2.000	0.110	1.161
ID465442	465442	66	78.751	29.299	29.261	0	261	261	2	1	-10921639	143.905	146	92	247	3022	39.474	4.800	0.294	1.656
ID465441	465441	69	60.617	16.991	24.691	0	261	261	2	1	-10921639	176.619	173	127	255	3709	33.873	4.800	0.185	1.628
ID465440	465440	82	46.862	28.099	19.662	0	261	261	2	1	-10921639	140.238	135	81	204	2945	32.350	2.000	0.139	1.056
ID465431	465431	81	57.495	18.723	19.659	0	262	262	2	1	-10921639	205.714	204	158	255	4320	30.982	7.600	0.130	1.531
ID465430	465430	82	37.811	28.018	19.263	0	262	262	2	1	-10921639	142.905	142	104	185	3001	25.542	2.000	0.114	1.141
ID465429	465429	80	38.190	23.157	13.688	0	262	262	2	1	-10921639	161.000	162	131	200	3381	20.804	4.800	0.126	1.727
ID465433	465433	66	73.866	28.885	29.072	0	262	262	2	1	-10921639	158.095	146	96	247	3320	37.558	4.800	0.265	1.765
ID465432	465432	69	55.534	17.454	25.044	0	262	262	2	1	-10921639	182.048	166	131	243	3823	32.327	4.800	0.170	1.637
ID465447	465447	81	35.866	17.497	18.190	0	263	263	2	1	-10921639	142.429	146	73	189	2991	39.046	4.800	0.121	0.788
ID465446	465446	80	43.103	23.553	14.387	0	263	263	2	1	-10921639	158.905	166	92	208	3337	35.965	4.800	0.132	1.028
ID465449	465449	66	72.560	28.843	28.706	0	263	263	2	1	-10921639	165.048	162	85	235	3466	43.683	4.800	0.245	1.486
ID465448	465448	69	63.976	16.922	24.930	0	263	263	2	1	-10921639	171.857	173	123	235	3609	32.788	4.800	0.192	1.692
ID465453	465453	66	86.553	29.362	28.900	0	264	264	2	1	-10921639	180.381	185	96	255	3788	45.077	4.800	0.267	1.685
ID465452	465452	69	71.266	17.182	24.953	0	264	264	2	1	-10921639	185.238	181	127	255	3890	38.262	4.800	0.199	1.604
ID465451	465451	80	47.370	23.366	14.524	0	264	264	2	1	-10921639	179.476	181	135	227	3769	28.444	6.321	0.119	1.346
ID465450	465450	84	35.751	32.689	14.521	0	264	264	2	1	-10921639	86.857	88	42	135	1824	26.240	2.000	0.167	0.946
ID465471	465471	66	84.274	28.813	28.567	0	265	265	2	1	-10921639	179.048	181	85	255	3760	49.371	4.800	0.251	1.455
ID465470	465470	69	68.771	17.480	24.700	0	265	265	2	1	-10921639	186.571	197	119	255	3918	45.247	4.800	0.189	1.311
ID465469	465469	83	50.838	21.255	17.800	0	265	265	2	1	-10921639	197.190	193	135	255	4141	33.982	7.600	0.094	0.999
ID465468	465468	84	51.379	32.356	14.882	0	265	265	2	1	-10921639	98.857	88	57	162	2076	29.775	2.000	0.213	1.164
ID465467	465467	80	50.999	23.492	14.556	0	265	265	2	1	-10921639	187.333	185	123	247	3934	34.501	7.600	0.118	1.143
ID465455	465455	84	44.575	32.262	15.056	0	266	266	2	1	-10921639	90.524	88	57	142	1901	27.014	2.000	0.204	1.134
ID465454	465454	80	35.409	23.687	14.077	0	266	266	2	1	-10921639	156.000	162	85	212	3276	35.427	7.600	0.094	0.757
ID465458	465458	66	76.819	28.892	28.791	0	266	266	2	1	-10921639	173.333	170	100	255	3640	45.693	4.800	0.215	1.340
ID465457	465457	69	68.313	17.725	25.120	0	266	266	2	1	-10921639	190.762	193	142	255	4006	31.432	4.800	0.184	1.886
ID465456	465456	83	49.171	21.333	17.156	0	266	266	2	1	-10921639	204.667	197	146	255	4298	34.062	2.000	0.109	1.185
ID465462	465462	66	76.927	28.872	28.911	0	267	267	2	1	-10921639	173.524	170	104	255	3644	46.294	2.000	0.204	1.269
ID465461	465461	69	54.122	17.319	24.928	0	267	267	2	1	-10921639	177.429	173	123	243	3726	30.726	4.800	0.166	1.647
ID465460	465460	83	55.711	21.593	17.075	0	267	267	2	1	-10921639	211.333	204	150	255	4438	31.447	4.800	0.118	1.423
ID465459	465459	84	60.426	31.825	15.080	0	267	267	2	1	-10921639	107.000	100	61	170	2247	35.338	2.000	0.264	1.266
ID465479	465479	83	58.707	22.459	15.352	0	268	268	2	1	-10921639	190.714	189	119	255	4005	41.821	4.800	0.145	1.155
ID465482	465482	66	74.829	28.775	28.491	0	268	268	2	1	-10921639	206.381	204	146	255	4334	32.713	4.800	0.208	2.171
ID465481	465481	69	54.268	17.526	25.037	0	268	268	2	1	-10921639	190.190	185	150	243	3994	23.155	4.800	0.147	2.106
ID465480	465480	84	51.456	32.254	15.104	0	268	268	2	1	-10921639	105.190	104	50	158	2209	30.134	2.000	0.242	1.359
ID465463	465463	83	42.039	22.321	14.648	0	269	269	2	1	-10921639	170.619	181	119	208	3583	24.500	4.800	0.115	1.438
ID465466	465466	66	82.812	28.958	29.091	0	269	269	2	1	-10921639	194.905	197	119	255	4093	42.126	4.800	0.213	1.624
ID465465	465465	69	61.735	17.475	25.058	0	269	269	2	1	-10921639	182.952	181	127	255	3842	37.344	4.800	0.166	1.394
ID465464	465464	84	40.332	32.335	15.391	0	269	269	2	1	-10921639	90.952	88	46	131	1910	26.274	3.200	0.220	1.248
ID465483	465483	84	44.982	32.427	15.702	0	270	270	2	1	-10921639	102.810	100	54	162	2159	29.041	2.000	0.204	1.198
ID465485	465485	66	78.304	29.032	28.829	0	270	270	2	1	-10921639	194.905	193	115	255	4093	45.637	2.000	0.196	1.403
ID465484	465484	69	66.821	17.427	25.092	0	270	270	2	1	-10921639	193.429	185	131	255	4062	36.818	4.800	0.199	1.741
ID465487	465487	84	42.694	32.174	15.563	0	271	271	2	1	-10921639	101.429	108	50	158	2130	27.460	2.000	0.187	1.164
ID465486	465486	None	37.969	22.153	13.915	0	271	271	2	1	-10921639	152.952	158	100	189	3212	27.841	4.800	0.121	1.186
ID465490	465490	66	73.540	28.927	28.480	0	271	271	2	1	-10921639	202.619	208	142	255	4255	33.643	4.800	0.202	2.028
ID465489	465489	69	82.045	17.104	25.057	0	271	271	2	1	-10921639	189.000	189	135	255	3969	38.616	4.800	0.230	1.828
ID465488	465488	85	49.259	18.141	18.149	0	271	271	2	1	-10921639	150.333	162	81	197	3157	37.168	4.800	0.159	1.109
ID465475	465475	66	81.030	28.826	28.498	0	272	272	2	1	-10921639	195.381	193	139	255	4103	39.601	4.800	0.221	1.788
ID465474	465474	69	84.093	17.286	24.939	0	272	272	2	1	-10921639	178.667	170	112	255	3752	46.356	4.800	0.242	1.501
ID465473	465473	85	38.637	18.213	18.724	0	272	272	2	1	-10921639	140.143	139	77	204	2943	35.934	3.200	0.120	0.834
ID465472	465472	84	45.081	32.337	15.468	0	272	272	2	1	-10921639	92.190	92	46	142	1936	29.368	2.000	0.240	1.215
ID465478	465478	66	78.469	28.392	28.549	0	273	273	2	1	-10921639	186.000	189	100	255	3906	51.382	2.000	0.207	1.240
ID465477	465477	69	84.987	17.394	24.975	0	273	273	2	1	-10921639	182.857	177	104	255	3840	50.363	7.600	0.242	1.415
ID465476	465476	85	47.891	17.925	18.350	0	273	273	2	1	-10921639	129.333	139	50	193	2716	40.131	2.000	0.138	0.780
ID465495	465495	66	78.680	28.366	28.513	0	274	274	2	1	-10921639	188.952	189	104	255	3968	51.337	4.800	0.211	1.283
ID465494	465494	69	78.455	17.235	24.720	0	274	274	2	1	-10921639	179.762	181	115	251	3775	43.496	2.000	0.228	1.537
ID465493	465493	85	43.313	18.537	18.541	0	274	274	2	1	-10921639	158.810	162	119	189	3335	20.156	4.800	0.153	2.090
ID465492	465492	86	43.294	23.372	15.658	0	274	274	2	1	-10921639	157.905	170	112	204	3316	25.990	7.600	0.132	1.420
ID465491	465491	None	39.902	21.308	13.331	0	274	274	2	1	-10921639	118.190	119	50	197	2482	42.477	2.000	0.119	0.593
ID465498	465498	66	87.699	28.380	28.375	0	275	275	2	1	-10921639	194.238	185	123	255	4079	42.714	4.800	0.249	1.811
ID465497	465497	69	76.084	17.380	24.506	0	275	275	2	1	-10921639	183.952	181	119	255	3863	45.882	4.800	0.228	1.489
ID465496	465496	86	45.243	23.532	15.440	0	275	275	2	1	-10921639	149.190	150	88	204	3133	32.845	7.600	0.145	1.152
ID465507	465507	86	49.774	22.896	14.925	0	276	276	2	1	-10921639	154.571	154	100	200	3246	27.614	7.600	0.156	1.511
ID465509	465509	66	84.698	28.375	28.389	0	276	276	2	1	-10921639	187.000	177	119	255	3927	44.449	2.000	0.222	1.527
ID465508	465508	69	84.997	17.719	24.884	0	276	276	2	1	-10921639	208.333	208	123	255	4375	38.088	4.800	0.235	2.081
ID465502	465502	66	73.522	28.396	28.478	0	277	277	2	1	-10921639	173.524	162	115	255	3644	39.457	4.800	0.222	1.595
ID465501	465501	69	73.779	17.518	24.828	0	277	277	2	1	-10921639	195.143	193	142	255	4098	36.219	4.800	0.190	1.720
ID465500	465500	87	44.514	18.972	18.454	0	277	277	2	1	-10921639	151.143	162	85	189	3174	30.925	4.800	0.156	1.316
ID465499	465499	86	40.672	23.532	15.021	0	277	277	2	1	-10921639	138.381	139	88	197	2906	25.957	7.600	0.136	1.274
ID465503	465503	86	43.056	21.309	13.221	0	278	278	2	1	-10921639	114.143	112	54	197	2397	42.679	2.000	0.125	0.595
ID465506	465506	66	82.230	28.417	28.740	0	278	278	2	1	-10921639	166.286	166	69	231	3492	48.776	4.800	0.271	1.452
ID465505	465505	69	79.572	17.065	24.562	0	278	278	2	1	-10921639	195.095	193	96	255	4097	49.445	4.800	0.219	1.415
ID465504	465504	87	57.903	19.602	18.403	0	278	278	2	1	-10921639	165.810	170	108	239	3482	37.153	2.000	0.153	1.185
ID465511	465511	87	49.267	19.679	18.119	0	279	279	2	1	-10921639	164.667	162	115	239	3458	27.292	4.800	0.141	1.490
ID465510	465510	86	42.003	23.432	15.183	0	279	279	2	1	-10921639	159.762	162	112	197	3355	23.516	7.600	0.133	1.600
ID465513	465513	66	86.887	28.598	28.586	0	279	279	2	1	-10921639	176.000	173	73	255	3696	49.947	4.800	0.291	1.590
ID465512	465512	69	85.731	16.568	24.640	0	279	279	2	1	-10921639	203.905	204	123	255	4282	42.989	4.800	0.248	1.885
ID465517	465517	66	68.537	27.876	28.485	0	280	280	2	1	-10921639	170.095	173	104	255	3572	40.036	4.800	0.217	1.512
ID465516	465516	69	88.368	16.523	24.903	0	280	280	2	1	-10921639	210.524	212	142	255	4421	40.047	4.800	0.240	2.033
ID465515	465515	87	44.367	19.598	18.233	0	280	280	2	1	-10921639	156.952	158	104	227	3296	30.355	2.000	0.101	0.951
ID465514	465514	86	46.397	23.489	14.463	0	280	280	2	1	-10921639	156.667	162	92	208	3290	30.603	4.800	0.170	1.487
ID465519	465519	87	61.588	18.940	18.403	0	281	281	2	1	-10921639	178.286	181	100	255	3744	40.873	2.000	0.161	1.211
ID465518	465518	86	71.621	22.395	14.152	0	281	281	2	1	-10921639	175.095	181	96	255	3677	45.971	4.800	0.215	1.347
ID465521	465521	66	79.385	28.538	28.366	0	281	281	2	1	-10921639	167.190	166	112	243	3511	39.012	4.800	0.286	1.904
ID465520	465520	69	83.545	16.383	24.348	0	281	281	2	1	-10921639	190.143	197	92	255	3993	59.148	2.000	0.215	1.138
ID465527	465527	87	38.854	18.734	18.507	0	282	282	2	1	-10921639	158.762	154	115	189	3334	21.078	4.800	0.136	1.801
ID465526	465526	86	55.729	22.374	14.131	0	282	282	2	1	-10921639	153.810	154	92	224	3230	37.453	4.800	0.186	1.285
ID465529	465529	66	103.405	28.970	28.788	0	282	282	2	1	-10921639	171.333	170	88	255	3598	53.433	4.800	0.342	1.633
ID465528	465528	69	79.772	16.923	24.571	0	282	282	2	1	-10921639	211.429	224	119	255	4440	42.058	4.800	0.228	1.864
ID465543	465543	66	76.050	29.325	28.561	0	283	283	2	1	-10921639	148.667	150	65	216	3122	42.161	4.800	0.300	1.627
ID465542	465542	69	81.025	16.951	24.520	0	283	283	2	1	-10921639	204.048	208	123	255	4285	43.164	4.800	0.241	1.839
ID465541	465541	86	49.613	23.714	14.888	0	283	283	2	1	-10921639	153.714	150	100	204	3228	29.761	7.600	0.134	1.219
ID465525	465525	66	71.719	28.418	28.263	0	284	284	2	1	-10921639	165.238	173	108	231	3470	34.277	4.800	0.233	1.822
ID465524	465524	69	81.506	17.184	24.747	0	284	284	2	1	-10921639	213.286	227	139	255	4479	44.414	4.800	0.220	1.731
ID465523	465523	None	40.762	18.175	18.832	0	284	284	2	1	-10921639	150.952	158	77	212	3170	35.671	2.000	0.114	0.865
ID465522	465522	86	49.452	23.552	15.057	0	284	284	2	1	-10921639	173.476	170	131	220	3643	26.088	7.600	0.146	1.698
ID465540	465540	66	77.833	29.069	28.564	0	285	285	2	1	-10921639	164.619	173	69	227	3457	45.787	4.800	0.284	1.590
ID465539	465539	69	77.706	16.636	24.835	0	285	285	2	1	-10921639	230.524	247	139	255	4841	33.649	4.800	0.225	2.515
ID465538	465538	None	35.320	29.263	19.460	0	285	285	2	1	-10921639	123.000	115	81	177	2583	26.437	2.000	0.108	0.909
ID465537	465537	86	56.753	23.912	15.127	0	285	285	2	1	-10921639	168.571	166	112	227	3540	33.895	7.600	0.164	1.404
ID465531	465531	69	85.784	16.541	24.429	0	286	286	2	1	-10921639	214.381	224	131	255	4502	40.638	4.800	0.232	1.986
ID465530	465530	86	55.222	22.133	14.306	0	286	286	2	1	-10921639	143.571	146	73	216	3015	41.167	7.600	0.178	1.055
ID465532	465532	66	93.412	28.952	28.101	0	286	286	2	1	-10921639	181.905	181	127	255	3820	43.938	4.800	0.277	1.796
ID465535	465535	69	88.376	17.064	24.758	0	287	287	2	1	-10921639	216.476	235	112	255	4546	46.755	4.800	0.253	1.871
ID465534	465534	88	41.525	18.033	18.323	0	287	287	2	1	-10921639	135.286	139	73	185	2841	33.645	4.800	0.151	1.057
ID465533	465533	86	52.569	22.815	14.261	0	287	287	2	1	-10921639	153.048	154	69	216	3214	38.174	4.800	0.183	1.241
ID465536	465536	66	69.918	28.839	28.187	0	287	287	2	1	-10921639	164.286	166	119	220	3450	28.247	4.800	0.264	2.433
ID465547	465547	66	77.680	28.750	28.348	0	288	288	2	1	-10921639	166.238	162	119	247	3491	39.395	4.800	0.274	1.814
ID465546	465546	69	78.818	17.369	24.916	0	288	288	2	1	-10921639	209.476	224	108	255	4399	50.118	4.800	0.206	1.427
ID465545	465545	88	59.337	18.094	18.544	0	288	288	2	1	-10921639	170.667	170	96	255	3584	41.254	2.000	0.155	1.109
ID465544	465544	86	52.504	23.334	14.602	0	288	288	2	1	-10921639	178.000	181	135	212	3738	22.165	4.800	0.175	2.392
ID465559	465559	86	79.643	23.003	14.374	0	289	289	2	1	-10921639	192.476	197	88	255	4042	52.062	4.800	0.231	1.388
ID465558	465558	89	36.768	33.166	12.943	0	289	289	2	1	-10921639	66.571	65	30	127	1398	24.637	2.000	0.209	0.936
ID465562	465562	66	69.980	28.945	28.144	0	289	289	2	1	-10921639	155.143	158	96	200	3258	34.641	4.800	0.263	1.863
ID465561	465561	69	72.006	17.577	25.185	0	289	289	2	1	-10921639	229.857	235	166	255	4827	28.729	4.800	0.196	2.622
ID465560	465560	88	36.204	17.975	18.851	0	289	289	2	1	-10921639	164.619	170	108	212	3457	27.931	4.800	0.119	1.251
ID465557	465557	66	82.062	29.200	28.496	0	290	290	2	1	-10921639	157.333	150	92	243	3304	45.356	4.800	0.280	1.516
ID465556	465556	69	77.274	17.338	24.733	0	290	290	2	1	-10921639	216.619	235	135	255	4549	41.965	4.800	0.215	1.827
ID465555	465555	88	54.400	17.893	18.719	0	290	290	2	1	-10921639	174.857	173	119	227	3672	30.109	4.800	0.154	1.552
ID465554	465554	89	35.547	33.234	13.645	0	290	290	2	1	-10921639	70.905	73	34	112	1489	23.065	2.000	0.218	1.100
ID465553	465553	86	68.257	22.463	14.196	0	290	290	2	1	-10921639	158.238	158	92	247	3323	46.642	2.000	0.196	1.111
ID465551	465551	69	74.871	17.536	24.944	0	291	291	2	1	-10921639	227.667	235	177	255	4781	29.726	4.800	0.207	2.629
ID465550	465550	88	52.659	18.242	18.362	0	291	291	2	1	-10921639	161.905	177	81	235	3400	43.749	2.000	0.155	0.995
ID465549	465549	89	41.114	33.089	13.720	0	291	291	2	1	-10921639	78.143	73	42	154	1641	26.956	2.000	0.207	0.994
ID465548	465548	86	68.064	22.805	14.373	0	291	291	2	1	-10921639	168.571	173	77	235	3540	49.063	4.800	0.214	1.211
ID465552	465552	66	63.644	29.176	28.265	0	291	291	2	1	-10921639	139.000	139	81	208	2919	36.343	2.000	0.230	1.429
ID465572	465572	66	63.490	29.223	27.988	0	292	292	2	1	-10921639	131.714	131	81	193	2766	34.785	2.000	0.243	1.478
ID465571	465571	69	67.856	17.541	25.097	0	292	292	2	1	-10921639	237.381	255	193	255	4985	23.598	4.800	0.190	3.214
ID465570	465570	None	42.506	24.964	20.751	0	292	292	2	1	-10921639	168.476	166	100	239	3538	34.385	4.800	0.126	1.096
ID465569	465569	88	48.740	17.858	18.747	0	292	292	2	1	-10921639	174.810	173	115	224	3671	30.187	4.800	0.127	1.307
ID465568	465568	86	68.147	22.802	14.298	0	292	292	2	1	-10921639	180.190	181	92	255	3784	47.185	4.800	0.204	1.295
ID465581	465581	66	55.257	29.264	28.064	0	293	293	2	1	-10921639	123.524	127	69	177	2594	29.363	4.800	0.245	1.653
ID465580	465580	69	72.687	17.126	24.870	0	293	293	2	1	-10921639	215.810	227	142	255	4532	37.655	4.800	0.202	1.924
ID465579	465579	None	37.759	32.205	19.651	0	293	293	2	1	-10921639	99.190	96	57	146	2083	22.017	4.800	0.203	1.519
ID465578	465578	88	46.146	18.515	18.858	0	293	293	2	1	-10921639	191.333	189	150	231	4018	23.279	4.800	0.129	1.878
ID465577	465577	86	73.701	22.292	14.054	0	293	293	2	1	-10921639	172.238	177	92	255	3617	47.421	2.000	0.193	1.174
ID465567	465567	66	72.527	29.302	28.034	0	294	294	2	1	-10921639	141.143	135	69	216	2964	39.204	4.800	0.286	1.599
ID465566	465566	69	75.269	16.860	24.922	0	294	294	2	1	-10921639	226.190	255	166	255	4750	36.770	4.800	0.203	2.074
ID465565	465565	None	38.144	24.831	21.492	0	294	294	2	1	-10921639	158.619	162	92	208	3331	30.345	3.200	0.111	1.043
ID465564	465564	88	42.673	17.935	19.242	0	294	294	2	1	-10921639	184.762	181	127	247	3880	31.593	6.040	0.120	1.256
ID465563	465563	86	72.843	23.808	15.048	0	294	294	2	1	-10921639	184.048	189	108	255	3865	45.533	2.000	0.177	1.213
ID465575	465575	69	75.828	16.493	25.008	0	295	295	2	1	-10921639	199.619	204	108	255	4192	52.816	4.800	0.198	1.250
ID465574	465574	88	56.742	19.075	20.050	0	295	295	2	1	-10921639	197.714	200	142	255	4152	36.512	2.000	0.116	1.121
ID465573	465573	86	73.395	23.572	14.734	0	295	295	2	1	-10921639	181.000	166	108	255	3801	48.244	2.000	0.183	1.163
ID465576	465576	66	84.824	29.215	28.488	0	295	295	2	1	-10921639	144.905	142	77	239	3043	47.419	2.000	0.308	1.439
ID465583	465583	88	58.011	18.232	18.810	0	296	296	2	1	-10921639	176.762	173	85	255	3712	46.797	2.000	0.141	0.936
ID465582	465582	86	73.995	23.656	14.760	0	296	296	2	1	-10921639	182.619	185	108	255	3835	48.189	2.000	0.178	1.148
ID465586	465586	66	54.430	29.632	28.602	0	296	296	2	1	-10921639	109.000	104	34	170	2289	42.431	2.000	0.233	0.971
ID465585	465585	69	82.689	16.960	24.960	0	296	296	2	1	-10921639	214.381	227	142	255	4502	41.014	4.800	0.223	1.908
ID465584	465584	None	37.957	23.342	18.672	0	296	296	2	1	-10921639	180.571	177	115	251	3792	34.196	2.000	0.051	0.510
ID465591	465591	86	61.915	23.152	14.472	0	297	297	2	1	-10921639	165.714	158	81	231	3480	45.344	4.800	0.188	1.155
ID465594	465594	66	58.345	29.827	29.218	0	297	297	2	1	-10921639	108.381	100	42	189	2276	41.184	2.000	0.235	1.000
ID465593	465593	69	76.896	17.109	25.000	0	297	297	2	1	-10921639	225.095	243	162	255	4727	33.885	4.800	0.217	2.366
ID465592	465592	88	62.541	18.764	19.364	0	297	297	2	1	-10921639	193.524	181	135	255	4064	39.006	4.800	0.154	1.327
ID465598	465598	66	50.156	29.739	28.388	0	298	298	2	1	-10921639	119.571	127	50	181	2511	38.226	2.000	0.195	1.023
ID465597	465597	69	79.646	16.940	25.475	0	298	298	2	1	-10921639	224.238	255	150	255	4709	37.789	4.800	0.217	2.119
ID465596	465596	88	53.257	19.053	19.568	0	298	298	2	1	-10921639	201.429	197	135	255	4230	36.936	2.000	0.113	1.111
ID465595	465595	86	67.165	23.572	14.607	0	298	298	2	1	-10921639	181.000	166	119	255	3801	43.629	2.000	0.156	1.119
ID465590	465590	66	48.607	29.893	29.833	0	299	299	2	1	-10921639	99.524	104	50	181	2090	38.674	2.000	0.184	0.798
ID465589	465589	69	70.474	16.931	24.816	0	299	299	2	1	-10921639	218.857	224	150	255	4596	34.447	4.800	0.196	2.085
ID465588	465588	88	53.479	17.886	18.503	0	299	299	2	1	-10921639	185.524	189	112	243	3896	36.117	4.800	0.138	1.243
ID465587	465587	86	70.160	23.718	14.886	0	299	299	2	1	-10921639	184.571	189	115	255	3876	45.848	2.000	0.156	1.089
ID465599	465599	86	63.956	23.408	14.275	0	300	300	2	1	-10921639	172.429	177	81	243	3621	50.633	2.000	0.173	1.003
ID465602	465602	66	56.824	30.042	29.997	0	300	300	2	1	-10921639	113.000	123	54	200	2373	38.066	2.000	0.208	1.023
ID465601	465601	69	71.743	17.155	24.950	0	300	300	2	1	-10921639	222.143	227	162	255	4665	31.718	4.800	0.200	2.333
ID465600	465600	88	44.954	18.412	18.359	0	300	300	2	1	-10921639	154.286	158	77	216	3240	41.478	4.800	0.133	0.873
ID465612	465612	66	46.430	30.039	30.139	0	301	301	2	1	-10921639	112.286	115	65	162	2358	30.630	2.000	0.185	1.145
ID465611	465611	69	70.001	17.593	24.841	0	301	301	2	1	-10921639	216.143	216	154	255	4539	32.159	4.800	0.192	2.161
ID465610	465610	88	45.220	18.410	17.343	0	301	301	2	1	-10921639	148.238	146	61	216	3113	45.278	2.000	0.145	0.830
ID465609	465609	86	63.088	23.964	14.766	0	301	301	2	1	-10921639	176.952	170	115	255	3716	36.494	4.800	0.159	1.331
ID465603	465603	86	65.517	24.160	14.701	0	302	302	2	1	-10921639	188.667	177	139	255	3962	33.824	7.600	0.161	1.551
ID465604	465604	69	76.141	17.302	24.641	0	302	302	2	1	-10921639	202.714	220	115	255	4257	43.990	4.800	0.218	1.648
ID465615	465615	69	66.682	16.214	24.309	0	303	303	2	1	-10921639	180.476	197	96	255	3790	45.155	6.282	0.179	1.213
ID465614	465614	None	35.572	18.379	17.993	0	303	303	2	1	-10921639	138.857	135	77	189	2916	32.091	4.800	0.118	0.916
ID465613	465613	86	71.981	23.720	14.514	0	303	303	2	1	-10921639	198.714	193	154	255	4173	32.693	4.800	0.189	1.936
ID465617	465617	None	36.191	29.840	29.287	0	303	303	2	1	-10921639	88.571	88	34	135	1860	26.964	7.600	0.179	0.999
ID465616	465616	90	54.031	18.643	24.837	0	303	303	2	1	-10921639	204.190	204	123	255	4288	33.400	4.800	0.144	1.540
ID465607	465607	86	61.518	23.277	14.230	0	304	304	2	1	-10921639	187.952	189	119	255	3947	37.544	4.800	0.164	1.407
ID465608	465608	90	66.845	17.847	24.747	0	304	304	2	1	-10921639	216.667	216	170	255	4550	30.542	4.800	0.195	2.316
ID465606	465606	90	63.647	17.695	24.428	0	305	305	2	1	-10921639	213.762	212	158	255	4489	30.702	4.800	0.153	1.843
ID465605	465605	86	57.752	22.470	14.196	0	305	305	2	1	-10921639	178.381	177	119	255	3746	39.890	7.600	0.156	1.204
ID465619	465619	90	64.206	17.680	25.054	0	306	306	2	1	-10921639	208.571	204	162	255	4380	30.868	4.800	0.169	1.953
ID465618	465618	86	49.956	23.014	14.631	0	306	306	2	1	-10921639	198.238	193	154	255	4163	29.440	7.600	0.109	1.324
ID465621	465621	90	66.063	17.336	24.663	0	307	307	2	1	-10921639	193.333	200	108	255	4060	43.538	4.800	0.196	1.456
ID465620	465620	86	53.543	22.715	14.722	0	307	307	2	1	-10921639	186.476	181	123	235	3916	30.157	2.000	0.126	1.386
ID465626	465626	90	60.291	17.363	24.795	0	308	308	2	1	-10921639	194.048	189	115	255	4075	43.239	7.600	0.154	1.197
ID465625	465625	None	41.043	18.131	18.002	0	308	308	2	1	-10921639	155.714	158	88	208	3270	38.213	2.000	0.103	0.762
ID465624	465624	86	48.816	22.990	14.686	0	308	308	2	1	-10921639	190.048	193	146	251	3991	31.802	2.000	0.100	1.089
ID465627	465627	86	45.164	22.969	14.001	0	309	309	2	1	-10921639	181.714	185	127	224	3816	25.199	4.800	0.137	1.738
ID465628	465628	90	61.951	17.915	24.488	0	309	309	2	1	-10921639	208.905	200	158	255	4387	31.278	6.256	0.146	1.703
ID465623	465623	90	62.637	17.664	24.362	0	310	310	2	1	-10921639	208.381	208	162	255	4376	26.585	4.800	0.161	2.176
ID465622	465622	86	59.786	23.199	14.226	0	310	310	2	1	-10921639	176.524	170	112	243	3707	42.881	2.000	0.153	1.095
ID465636	465636	90	57.480	17.636	24.586	0	311	311	2	1	-10921639	210.810	212	177	255	4427	23.891	4.800	0.167	2.531
ID465635	465635	91	46.936	18.369	18.370	0	311	311	2	1	-10921639	174.333	177	92	235	3661	43.859	7.600	0.125	0.885
ID465634	465634	86	43.730	23.829	14.470	0	311	311	2	1	-10921639	182.762	181	119	255	3838	42.457	4.800	0.127	0.968
ID465633	465633	92	44.839	22.277	14.195	0	311	311	2	1	-10921639	179.762	181	115	239	3775	37.141	7.600	0.120	1.039
ID465639	465639	90	64.452	17.818	24.716	0	312	312	2	1	-10921639	203.286	197	154	255	4269	30.801	4.800	0.176	1.973
ID465638	465638	91	41.518	18.367	18.342	0	312	312	2	1	-10921639	157.571	166	77	220	3309	43.873	4.800	0.126	0.803
ID465637	465637	92	41.493	22.964	14.533	0	312	312	2	1	-10921639	177.810	181	127	227	3734	27.827	2.000	0.089	1.044
ID465647	465647	91	39.310	19.166	18.548	0	313	313	2	1	-10921639	187.190	185	139	239	3931	29.015	4.800	0.097	1.136
ID465646	465646	92	41.062	23.195	14.057	0	313	313	2	1	-10921639	171.238	166	119	231	3596	27.961	4.800	0.124	1.355
ID465648	465648	90	72.416	18.067	24.882	0	313	313	2	1	-10921639	209.381	212	146	255	4397	34.465	4.800	0.193	1.962
ID465631	465631	91	51.442	18.169	18.192	0	314	314	2	1	-10921639	166.476	173	85	231	3496	40.879	4.800	0.148	1.048
ID465630	465630	93	39.920	26.556	16.705	0	314	314	2	1	-10921639	163.333	162	96	216	3430	32.327	4.800	0.113	1.030
ID465629	465629	92	36.074	22.691	14.003	0	314	314	2	1	-10921639	152.667	150	112	212	3206	28.944	7.600	0.106	1.011
ID465632	465632	90	66.942	17.706	24.711	0	314	314	2	1	-10921639	195.905	193	146	255	4114	30.285	4.800	0.186	2.025
ID465643	465643	93	45.951	26.474	16.902	0	315	315	2	1	-10921639	186.476	189	146	247	3916	25.467	7.600	0.103	1.362
ID465645	465645	90	57.400	17.934	24.398	0	315	315	2	1	-10921639	195.714	189	135	255	4110	30.642	2.000	0.131	1.481
ID465644	465644	91	41.465	18.381	18.407	0	315	315	2	1	-10921639	165.762	181	73	220	3481	39.969	4.800	0.135	0.986
ID465642	465642	90	60.140	17.194	24.272	0	316	316	2	1	-10921639	193.524	197	115	255	4064	36.063	4.800	0.168	1.541
ID465641	465641	91	43.682	18.251	17.931	0	316	316	2	1	-10921639	160.095	166	69	224	3362	44.073	7.600	0.108	0.708
ID465640	465640	93	38.433	26.060	15.056	0	316	316	2	1	-10921639	174.381	177	115	231	3662	29.379	6.040	0.102	1.099
ID465651	465651	90	61.830	17.687	24.793	0	317	317	2	1	-10921639	193.524	189	146	251	4064	31.598	4.800	0.160	1.685
ID465650	465650	91	42.034	18.625	18.668	0	317	317	2	1	-10921639	186.048	189	142	227	3907	25.234	4.800	0.119	1.571
ID465649	465649	None	35.110	23.020	14.169	0	317	317	2	1	-10921639	148.095	150	92	200	3110	31.410	2.000	0.098	0.841
ID465652	465652	90	58.955	16.885	24.589	0	318	318	2	1	-10921639	188.714	193	112	235	3963	33.974	4.800	0.188	1.759
ID465653	465653	90	66.738	16.732	25.097	0	319	319	2	1	-10921639	185.429	197	100	255	3894	35.656	4.800	0.186	1.629
ID465659	465659	90	60.332	17.530	25.383	0	320	320	2	1	-10921639	196.667	189	162	239	4130	23.884	4.800	0.167	2.361
ID465658	465658	95	42.233	18.224	17.948	0	320	320	2	1	-10921639	166.619	170	108	208	3499	31.290	4.800	0.145	1.348
ID465657	465657	96	51.869	22.894	14.132	0	320	320	2	1	-10921639	165.476	170	96	224	3475	36.727	4.800	0.146	1.145
ID465655	465655	95	41.962	17.876	18.380	0	321	321	2	1	-10921639	166.143	173	92	216	3489	35.196	7.600	0.126	1.058
ID465654	465654	96	44.413	23.137	14.225	0	321	321	2	1	-10921639	160.952	162	104	224	3380	32.811	4.800	0.140	1.204
ID465656	465656	90	54.126	17.495	25.095	0	321	321	2	1	-10921639	173.333	177	104	239	3640	39.433	4.800	0.156	1.186
ID465662	465662	90	54.195	17.054	25.528	0	322	322	2	1	-10921639	161.619	181	65	231	3394	45.946	7.600	0.156	0.951
ID465661	465661	95	46.054	18.288	18.151	0	322	322	2	1	-10921639	164.286	166	88	231	3450	39.373	7.600	0.128	0.946
ID465660	465660	96	36.281	23.427	14.730	0	322	322	2	1	-10921639	181.048	189	131	231	3802	24.583	4.800	0.099	1.332
ID465663	465663	96	38.026	23.053	14.135	0	323	323	2	1	-10921639	159.000	162	88	204	3339	35.509	7.600	0.107	0.864
ID465665	465665	90	71.604	17.353	25.447	0	323	323	2	1	-10921639	182.619	193	88	255	3835	44.858	4.800	0.190	1.301
ID465664	465664	95	36.540	18.614	18.546	0	323	323	2	1	-10921639	182.571	193	127	224	3834	27.833	2.000	0.093	1.119
ID465671	465671	90	65.079	17.369	25.774	0	324	324	2	1	-10921639	172.857	181	81	247	3630	50.583	4.800	0.194	1.112
ID465670	465670	95	37.004	18.396	18.201	0	324	324	2	1	-10921639	151.714	154	73	212	3186	41.961	7.600	0.103	0.676
ID465669	465669	97	40.428	27.329	16.721	0	324	324	2	1	-10921639	160.095	166	108	208	3362	25.760	2.000	0.108	1.216
ID465668	465668	96	40.241	22.519	14.470	0	324	324	2	1	-10921639	152.905	158	81	243	3211	39.414	4.800	0.136	0.929
ID465674	465674	90	52.340	17.690	25.654	0	325	325	2	1	-10921639	162.000	166	108	204	3402	29.861	4.800	0.187	1.713
ID465673	465673	95	37.657	18.572	18.336	0	325	325	2	1	-10921639	167.286	170	108	212	3513	27.410	4.800	0.115	1.263
ID465672	465672	97	39.406	26.752	16.845	0	325	325	2	1	-10921639	148.571	146	92	204	3120	29.911	2.000	0.103	0.925
ID465667	465667	90	53.210	17.040	25.237	0	326	326	2	1	-10921639	163.238	170	92	208	3428	31.634	4.800	0.173	1.522
ID465666	465666	96	38.820	22.196	13.816	0	326	326	2	1	-10921639	137.714	139	77	185	2892	28.283	3.200	0.137	1.177
ID465679	465679	90	61.084	17.016	25.087	0	327	327	2	1	-10921639	177.095	181	108	224	3719	34.106	4.800	0.182	1.598
ID465678	465678	96	43.879	22.591	14.114	0	327	327	2	1	-10921639	156.048	162	100	212	3277	29.222	4.800	0.147	1.366
ID465675	465675	96	39.756	22.470	14.057	0	328	328	2	1	-10921639	137.667	142	77	216	2891	35.012	4.800	0.140	0.964
ID465677	465677	90	56.960	17.135	24.649	0	328	328	2	1	-10921639	162.905	173	73	216	3421	38.054	4.800	0.190	1.367
ID465676	465676	98	45.580	21.335	19.820	0	328	328	2	1	-10921639	193.810	197	142	255	4070	27.784	2.000	0.104	1.311
ID465685	465685	90	71.060	16.949	25.083	0	329	329	2	1	-10921639	184.905	197	100	255	3883	40.167	4.800	0.196	1.508
ID465684	465684	98	41.902	21.264	19.829	0	329	329	2	1	-10921639	213.333	216	166	255	4480	23.852	4.800	0.096	1.562
ID465683	465683	None	54.649	18.883	16.862	0	329	329	2	1	-10921639	181.000	193	100	235	3801	38.842	2.000	0.149	1.209
ID465682	465682	96	35.737	23.281	13.850	0	329	329	2	1	-10921639	146.143	150	96	197	3069	28.843	7.600	0.098	0.901
ID465681	465681	90	78.717	17.222	25.082	0	330	330	2	1	-10921639	186.286	193	92	255	3912	50.448	2.000	0.201	1.238
ID465680	465680	98	39.868	21.099	20.153	0	330	330	2	1	-10921639	202.524	200	170	243	4253	23.830	7.600	0.083	1.299
ID465687	465687	98	35.778	21.807	20.497	0	331	331	2	1	-10921639	202.810	197	166	255	4259	22.474	7.600	0.077	1.286
ID465686	465686	99	45.768	18.857	17.331	0	331	331	2	1	-10921639	157.714	177	77	224	3312	41.208	2.000	0.127	0.861
ID465688	465688	90	46.818	17.400	25.203	0	331	331	2	1	-10921639	160.524	166	77	212	3371	38.934	4.800	0.147	1.057
ID465691	465691	100	37.962	27.204	25.770	0	332	332	2	1	-10921639	143.381	142	81	204	3011	28.260	2.000	0.106	0.973
ID465690	465690	90	65.161	17.720	25.084	0	332	332	2	1	-10921639	181.905	173	123	243	3820	31.911	4.800	0.176	1.704
ID465689	465689	99	50.248	18.315	18.080	0	332	332	2	1	-10921639	158.238	170	61	235	3323	43.819	2.000	0.158	0.985
ID465694	465694	100	39.267	26.528	25.618	0	333	333	2	1	-10921639	149.238	146	85	200	3134	34.075	4.800	0.123	0.960
ID465693	465693	90	57.326	17.062	24.770	0	333	333	2	1	-10921639	163.190	173	85	227	3427	42.569	4.800	0.174	1.136
ID465692	465692	99	50.235	18.883	18.056	0	333	333	2	1	-10921639	178.810	185	104	235	3755	33.618	7.600	0.139	1.294
ID465698	465698	90	57.456	17.428	25.134	0	334	334	2	1	-10921639	162.714	170	92	220	3417	37.938	4.800	0.200	1.432
ID465697	465697	None	38.419	26.817	16.523	0	334	334	2	1	-10921639	148.667	150	92	200	3122	29.059	7.600	0.108	0.999
ID465695	465695	99	38.125	18.500	17.966	0	335	335	2	1	-10921639	141.905	142	69	200	2980	40.388	7.600	0.113	0.712
ID465696	465696	90	58.103	17.158	25.041	0	335	335	2	1	-10921639	167.952	185	88	216	3527	39.501	4.800	0.171	1.241
ID465707	465707	101	38.500	31.661	27.759	0	336	336	2	1	-10921639	96.619	100	38	150	2029	33.274	2.000	0.184	0.903
ID465706	465706	102	36.992	25.102	26.765	0	336	336	2	1	-10921639	153.905	150	100	216	3232	31.273	6.053	0.099	0.890
ID465705	465705	90	55.812	17.349	25.173	0	336	336	2	1	-10921639	166.333	173	88	235	3493	41.199	4.800	0.168	1.161
ID465704	465704	99	51.178	18.578	17.547	0	336	336	2	1	-10921639	181.381	185	115	224	3809	25.759	4.800	0.162	1.961
ID465703	465703	101	44.301	31.678	27.891	0	337	337	2	1	-10921639	104.095	108	38	162	2186	35.762	2.000	0.197	0.956
ID465702	465702	102	36.214	27.066	25.089	0	337	337	2	1	-10921639	150.095	150	108	216	3152	27.085	7.600	0.078	0.804
ID465701	465701	90	49.930	16.486	24.515	0	337	337	2	1	-10921639	146.857	150	61	212	3084	49.392	4.800	0.160	0.822
ID465700	465700	99	37.723	18.602	17.673	0	337	337	2	1	-10921639	171.381	181	104	220	3599	28.244	4.800	0.130	1.398
ID465699	465699	None	49.750	24.020	14.179	0	337	337	2	1	-10921639	149.048	146	92	212	3130	35.468	2.000	0.146	1.072
ID465711	465711	99	47.251	18.669	17.974	0	338	338	2	1	-10921639	188.333	197	123	227	3955	30.887	4.800	0.141	1.505
ID465712	465712	90	57.697	17.396	25.207	0	338	338	2	1	-10921639	171.952	173	81	255	3611	42.151	4.800	0.174	1.209
ID465710	465710	90	66.262	17.381	25.224	0	339	339	2	1	-10921639	179.905	177	92	247	3778	42.833	4.800	0.192	1.351
ID465709	465709	None	35.365	33.067	23.239	0	339	339	2	1	-10921639	107.000	100	69	150	2247	23.339	2.000	0.154	1.226
ID465708	465708	99	42.678	18.673	17.477	0	339	339	2	1	-10921639	158.238	162	85	208	3323	36.801	7.600	0.114	0.878
ID465717	465717	None	37.257	30.381	27.209	0	340	340	2	1	-10921639	131.810	135	92	177	2768	21.828	7.600	0.110	1.196
ID465716	465716	90	62.441	17.301	24.843	0	340	340	2	1	-10921639	168.381	177	81	243	3536	44.549	4.800	0.184	1.173
ID465715	465715	None	46.114	21.946	19.969	0	340	340	2	1	-10921639	205.238	200	162	247	4310	26.636	2.000	0.093	1.310
ID465714	465714	None	37.552	28.480	16.065	0	340	340	2	1	-10921639	154.810	158	112	204	3251	24.045	7.600	0.099	1.157
ID465713	465713	None	35.851	23.091	14.265	0	340	340	2	1	-10921639	148.762	150	100	200	3124	31.853	6.361	0.114	0.957
