# Supplementary material for: Progressive enhancement of kinetic proofreading in T cell antigen discrimination from receptor activation to DAG generation
Source: eLife. 2022 Sep 20;11:e75263. doi: 10.7554/eLife.75263 (PMC9536835; doi:10.7554/eLife.75263)
Supplement: Figure 5—source data 1. — Each data table is the TrackMate ‘spot-statistics’ output of one cell over four cycles of blue-light illumination (frames 0–40, 100–140, 200–240, and 300–340, with 3 s interval between frames). We calculated the lifetime of TrackIDs that existed at the start of each period of blue-light illumination that did not last for the full period and fit the resulting lifetime distributions using custom Python scripts available at https://github.com/dbritain/KP-paper (copy archived at swh:1:rev:167fa456901903740f0f3ee6a3e5324bc45207ea, Britain, 2022). [file elife-75263-fig5-data1.zip › Fig5SourceData/ZAP/zap2/cell6.csv]

Label	ID	TRACK_ID	QUALITY	POSITION_X	POSITION_Y	POSITION_Z	POSITION_T	FRAME	RADIUS	VISIBILITY	MANUAL_COLOR	MEAN_INTENSITY	MEDIAN_INTENSITY	MIN_INTENSITY	MAX_INTENSITY	TOTAL_INTENSITY	STANDARD_DEVIATION	ESTIMATED_DIAMETER	CONTRAST	SNR
ID468007	468007	0	36.450	16.608	23.136	0	0	0	2	1	-10921639	190.000	182	153	247	3990	25.444	2.000	0.057	0.811
ID468006	468006	1	54.591	12.898	22.395	0	0	0	2	1	-10921639	189.048	184	136	255	3970	35.180	2.000	0.117	1.126
ID468005	468005	2	47.960	15.351	7.833	0	0	0	2	1	-10921639	176.381	179	128	233	3704	32.386	4.800	0.130	1.250
ID468004	468004	3	40.506	24.284	6.120	0	0	0	2	1	-10921639	165.095	165	121	218	3467	25.493	6.316	0.111	1.292
ID468008	468008	None	36.650	20.930	24.281	0	0	0	2	1	-10921639	164.048	167	116	208	3445	27.500	2.000	0.079	0.871
ID467999	467999	2	39.474	15.797	7.641	0	1	1	2	1	-10921639	172.571	174	138	206	3624	19.348	4.800	0.118	1.886
ID467998	467998	3	48.413	24.459	5.860	0	1	1	2	1	-10921639	162.095	160	126	216	3404	23.933	4.800	0.141	1.672
ID468001	468001	0	40.112	16.670	23.620	0	1	1	2	1	-10921639	184.000	182	133	242	3864	29.411	2.000	0.082	0.948
ID468000	468000	1	52.882	12.668	22.219	0	1	1	2	1	-10921639	184.000	172	138	255	3864	35.561	2.000	0.106	0.993
ID467995	467995	None	38.521	21.480	24.057	0	2	2	2	1	-10921639	161.143	155	131	225	3384	24.818	2.000	0.080	0.962
ID467994	467994	1	40.248	12.645	22.143	0	2	2	2	1	-10921639	178.286	177	136	225	3744	23.459	4.800	0.104	1.432
ID467993	467993	2	37.130	15.946	8.577	0	2	2	2	1	-10921639	173.143	172	133	213	3636	18.911	4.800	0.114	1.873
ID467992	467992	3	38.862	24.503	5.298	0	2	2	2	1	-10921639	135.524	140	63	206	2846	34.927	4.800	0.135	0.926
ID468010	468010	1	38.874	13.194	22.194	0	3	3	2	1	-10921639	175.952	174	145	225	3695	22.225	4.800	0.105	1.500
ID468009	468009	3	38.915	24.976	4.860	0	3	3	2	1	-10921639	139.476	140	85	177	2929	25.618	4.800	0.139	1.330
ID467991	467991	1	39.247	13.039	22.500	0	4	4	2	1	-10921639	177.571	177	133	225	3729	25.729	4.800	0.097	1.225
ID467990	467990	1	48.196	13.745	22.445	0	5	5	2	1	-10921639	179.810	182	119	252	3776	35.580	2.000	0.100	0.917
ID467997	467997	1	35.378	14.294	22.280	0	6	6	2	1	-10921639	170.143	170	138	218	3573	22.202	2.000	0.087	1.226
ID467996	467996	None	36.450	25.851	5.923	0	6	6	2	1	-10921639	139.667	153	77	182	2933	31.059	4.800	0.137	1.087
ID468003	468003	None	37.694	12.809	21.566	0	8	8	2	1	-10921639	165.762	172	121	208	3481	25.002	2.000	0.100	1.207
ID468002	468002	None	37.772	19.779	15.859	0	8	8	2	1	-10921639	187.952	191	148	233	3947	20.449	4.800	0.092	1.553
ID468012	468012	4	42.639	19.583	16.240	0	10	10	2	1	-10921639	183.381	179	133	245	3851	25.598	4.800	0.101	1.311
ID468011	468011	4	49.167	19.969	16.331	0	11	11	2	1	-10921639	193.571	189	155	255	4065	29.029	2.000	0.105	1.271
ID468018	468018	4	40.832	20.434	16.694	0	12	12	2	1	-10921639	190.190	187	153	240	3994	25.437	4.800	0.095	1.300
ID468017	468017	None	37.130	26.846	5.142	0	12	12	2	1	-10921639	117.333	131	60	157	2464	32.743	4.800	0.152	0.944
ID468016	468016	4	45.238	20.490	16.614	0	13	13	2	1	-10921639	183.905	187	143	245	3862	29.278	4.800	0.106	1.206
ID468014	468014	None	35.330	14.709	23.738	0	15	15	2	1	-10921639	158.143	155	121	201	3321	21.174	4.800	0.112	1.503
ID468013	468013	4	36.077	19.963	16.664	0	15	15	2	1	-10921639	181.857	179	143	233	3819	21.729	2.000	0.087	1.336
ID468019	468019	4	43.196	19.788	16.336	0	16	16	2	1	-10921639	185.571	182	145	252	3897	29.109	2.000	0.089	1.039
ID468015	468015	4	40.382	19.736	16.514	0	17	17	2	1	-10921639	191.762	194	138	252	4027	27.889	2.000	0.080	1.016
ID468020	468020	4	48.177	19.609	16.196	0	18	18	2	1	-10921639	191.714	182	143	255	4026	29.816	2.000	0.095	1.112
ID468022	468022	4	42.589	19.439	16.104	0	19	19	2	1	-10921639	182.714	182	138	245	3837	29.878	2.000	0.090	1.007
ID468021	468021	4	43.383	19.597	16.481	0	20	20	2	1	-10921639	188.095	189	153	242	3950	28.279	2.000	0.083	1.020
ID468023	468023	None	36.406	15.215	9.997	0	21	21	2	1	-10921639	149.429	148	116	211	3138	22.710	2.000	0.105	1.247
ID468024	468024	4	38.721	19.799	16.469	0	21	21	2	1	-10921639	191.143	189	157	235	4014	22.132	2.000	0.084	1.332
ID468026	468026	4	41.317	19.636	16.523	0	22	22	2	1	-10921639	188.048	191	136	230	3949	26.337	2.000	0.091	1.196
ID468029	468029	4	38.262	18.996	16.286	0	23	23	2	1	-10921639	187.000	189	150	235	3927	23.713	4.800	0.092	1.329
ID468027	468027	4	40.371	19.488	16.139	0	24	24	2	1	-10921639	186.619	184	145	252	3919	31.373	7.600	0.066	0.739
ID468025	468025	4	51.972	19.787	16.291	0	25	25	2	1	-10921639	201.524	194	157	255	4232	31.375	2.000	0.100	1.167
ID468032	468032	4	43.122	19.554	16.393	0	26	26	2	1	-10921639	199.524	199	160	255	4190	27.730	2.000	0.089	1.174
ID468031	468031	4	50.521	19.654	16.321	0	27	27	2	1	-10921639	196.429	187	153	255	4125	30.743	2.000	0.094	1.103
ID468030	468030	4	50.708	19.654	16.669	0	28	28	2	1	-10921639	206.857	206	153	255	4344	28.175	2.000	0.113	1.485
ID468028	468028	4	35.964	19.311	16.548	0	29	29	2	1	-10921639	180.667	177	140	228	3794	25.720	2.000	0.081	1.051
ID468033	468033	4	44.090	19.643	16.263	0	30	30	2	1	-10921639	197.333	189	165	255	4144	25.184	4.800	0.091	1.301
ID468036	468036	4	46.580	19.474	16.538	0	31	31	2	1	-10921639	194.143	191	148	255	4077	31.816	2.000	0.097	1.079
ID468035	468035	4	47.887	19.750	16.557	0	32	32	2	1	-10921639	207.857	206	170	255	4365	24.225	4.800	0.110	1.706
ID468034	468034	4	56.376	20.013	16.674	0	33	33	2	1	-10921639	215.143	211	155	255	4518	32.341	2.000	0.111	1.328
ID468039	468039	4	47.261	19.915	16.710	0	34	34	2	1	-10921639	206.571	206	153	255	4338	26.707	2.000	0.102	1.436
ID468038	468038	4	47.193	19.938	16.665	0	35	35	2	1	-10921639	204.952	206	160	247	4304	25.732	4.800	0.106	1.525
ID468037	468037	4	47.509	20.261	16.753	0	36	36	2	1	-10921639	206.619	204	157	255	4339	29.333	4.800	0.102	1.302
ID468042	468042	4	44.890	20.131	16.778	0	37	37	2	1	-10921639	204.476	201	153	250	4294	24.349	4.800	0.098	1.496
ID468040	468040	4	45.982	19.676	16.930	0	38	38	2	1	-10921639	203.333	208	155	255	4270	24.828	4.800	0.103	1.536
ID468041	468041	4	47.140	20.011	17.204	0	39	39	2	1	-10921639	209.810	213	160	247	4406	23.817	4.800	0.115	1.814
ID468043	468043	4	52.275	19.931	16.922	0	40	40	2	1	-10921639	191.571	191	148	255	4023	30.154	2.000	0.106	1.218
ID468044	468044	4	53.222	20.783	17.205	0	41	41	2	1	-10921639	205.381	191	165	255	4313	29.889	2.000	0.105	1.301
ID468046	468046	4	55.214	20.770	17.065	0	42	42	2	1	-10921639	220.524	216	174	255	4631	28.069	2.000	0.115	1.615
ID468045	468045	None	39.577	26.139	6.039	0	42	42	2	1	-10921639	142.048	140	92	196	2983	28.516	4.800	0.148	1.281
ID468047	468047	4	53.175	20.658	17.288	0	43	43	2	1	-10921639	217.952	216	167	255	4577	27.112	4.800	0.125	1.780
ID468048	468048	4	52.186	20.243	17.028	0	44	44	2	1	-10921639	218.524	221	174	255	4589	26.317	4.800	0.115	1.712
ID468050	468050	4	53.631	20.763	17.176	0	45	45	2	1	-10921639	223.762	216	194	255	4699	23.609	4.800	0.120	2.033
ID468049	468049	None	35.020	26.531	6.182	0	45	45	2	1	-10921639	125.667	133	51	167	2639	37.548	2.000	0.122	0.730
ID468057	468057	4	49.432	21.237	17.192	0	46	46	2	1	-10921639	218.762	213	182	255	4594	25.221	4.800	0.106	1.663
ID468051	468051	None	37.477	26.266	6.025	0	47	47	2	1	-10921639	137.381	150	75	172	2885	30.670	4.800	0.137	1.082
ID468052	468052	4	41.417	21.016	17.024	0	47	47	2	1	-10921639	210.952	211	174	255	4430	21.404	6.251	0.091	1.638
ID468053	468053	4	49.198	20.427	16.592	0	48	48	2	1	-10921639	217.286	221	162	255	4563	30.332	4.800	0.109	1.406
ID468054	468054	4	48.338	21.497	17.043	0	49	49	2	1	-10921639	242.048	252	211	255	5083	15.058	4.800	0.138	3.903
ID468055	468055	4	52.564	21.045	17.353	0	50	50	2	1	-10921639	236.667	245	194	255	4970	18.739	4.800	0.135	2.995
ID468056	468056	4	47.414	21.075	17.615	0	51	51	2	1	-10921639	223.238	230	167	255	4688	28.810	7.600	0.100	1.402
ID468062	468062	4	40.860	21.297	17.191	0	52	52	2	1	-10921639	223.524	230	177	255	4694	20.230	4.800	0.103	2.068
ID468060	468060	4	38.964	20.857	16.817	0	53	53	2	1	-10921639	207.810	206	172	242	4364	18.763	4.800	0.093	1.885
ID468061	468061	5	37.024	15.044	22.626	0	54	54	2	1	-10921639	165.190	162	111	211	3469	25.866	7.600	0.092	1.076
ID468059	468059	5	43.792	14.878	23.019	0	55	55	2	1	-10921639	170.619	172	123	216	3583	23.783	4.800	0.124	1.580
ID468058	468058	4	37.374	21.459	16.980	0	55	55	2	1	-10921639	206.524	206	165	238	4337	23.396	4.800	0.086	1.391
ID468065	468065	5	50.740	14.646	22.874	0	56	56	2	1	-10921639	173.810	170	138	245	3650	25.907	4.800	0.128	1.520
ID468064	468064	4	36.000	20.003	17.134	0	56	56	2	1	-10921639	202.810	196	174	233	4259	19.023	7.600	0.078	1.542
ID468063	468063	5	50.065	14.295	22.256	0	57	57	2	1	-10921639	151.524	150	87	230	3182	38.030	4.800	0.154	1.062
ID468066	468066	5	46.950	14.863	22.780	0	58	58	2	1	-10921639	159.238	160	114	208	3344	27.419	2.000	0.126	1.303
ID468071	468071	5	43.452	14.792	23.166	0	59	59	2	1	-10921639	161.952	167	114	208	3401	24.122	7.600	0.124	1.480
ID468067	468067	6	37.670	21.913	17.559	0	60	60	2	1	-10921639	218.857	218	174	255	4596	27.374	4.800	0.083	1.224
ID468068	468068	5	60.958	14.842	22.723	0	60	60	2	1	-10921639	183.762	179	133	247	3859	32.903	4.800	0.153	1.481
ID468070	468070	5	55.887	14.844	23.076	0	61	61	2	1	-10921639	198.000	201	150	250	4158	25.002	4.800	0.145	2.006
ID468069	468069	6	43.840	22.032	18.004	0	61	61	2	1	-10921639	219.905	216	153	255	4618	28.360	4.800	0.092	1.303
ID468073	468073	5	54.493	14.775	22.945	0	62	62	2	1	-10921639	184.571	184	153	240	3876	26.656	2.000	0.134	1.638
ID468072	468072	6	35.869	21.825	17.457	0	62	62	2	1	-10921639	220.905	228	189	247	4639	18.552	4.800	0.089	1.941
ID468086	468086	5	55.794	14.792	23.182	0	63	63	2	1	-10921639	190.571	187	155	242	4002	27.845	2.000	0.135	1.632
ID468085	468085	6	39.822	21.532	17.520	0	63	63	2	1	-10921639	210.571	213	157	255	4422	30.742	4.800	0.078	0.987
ID468084	468084	7	44.117	26.917	4.991	0	63	63	2	1	-10921639	122.524	133	58	172	2573	34.981	2.000	0.164	0.988
ID468075	468075	6	42.045	21.208	17.384	0	64	64	2	1	-10921639	224.190	223	189	255	4708	19.699	4.800	0.093	1.940
ID468074	468074	7	52.786	27.007	4.930	0	64	64	2	1	-10921639	136.048	145	77	187	2857	33.722	4.800	0.193	1.304
ID468076	468076	5	41.151	15.273	23.145	0	64	64	2	1	-10921639	191.952	187	153	230	4031	22.225	6.274	0.102	1.605
ID468083	468083	5	43.156	15.581	23.183	0	65	65	2	1	-10921639	194.810	189	160	255	4091	23.625	7.600	0.087	1.321
ID468082	468082	6	39.517	21.498	17.395	0	65	65	2	1	-10921639	220.905	223	179	255	4639	22.122	4.800	0.087	1.602
ID468081	468081	None	42.304	19.015	6.634	0	65	65	2	1	-10921639	174.667	167	148	240	3668	22.968	7.600	0.096	1.326
ID468080	468080	7	42.036	27.494	4.646	0	65	65	2	1	-10921639	142.952	148	99	182	3002	25.402	4.800	0.150	1.468
ID468079	468079	8	41.075	13.179	29.131	0	66	66	2	1	-10921639	85.286	89	29	160	1791	37.186	2.000	0.139	0.561
ID468078	468078	5	64.815	15.046	23.078	0	66	66	2	1	-10921639	207.714	201	162	255	4362	32.291	4.800	0.145	1.627
ID468077	468077	7	48.100	27.276	4.435	0	66	66	2	1	-10921639	147.571	157	70	199	3099	38.787	4.800	0.154	1.016
ID468103	468103	5	45.383	14.790	22.661	0	67	67	2	1	-10921639	198.048	196	153	245	4159	23.848	4.800	0.108	1.615
ID468102	468102	6	39.354	21.656	17.021	0	67	67	2	1	-10921639	216.333	213	177	255	4543	23.129	4.800	0.086	1.489
ID468101	468101	7	50.352	26.823	4.283	0	67	67	2	1	-10921639	152.571	162	72	216	3204	39.035	4.800	0.161	1.085
ID468104	468104	8	46.486	12.978	28.504	0	67	67	2	1	-10921639	91.857	82	29	204	1929	48.421	2.000	0.164	0.536
ID468094	468094	8	44.287	13.817	27.657	0	68	68	2	1	-10921639	104.714	111	36	208	2199	47.524	2.000	0.118	0.466
ID468093	468093	5	58.788	14.937	22.830	0	68	68	2	1	-10921639	199.286	199	150	255	4185	31.820	4.800	0.151	1.641
ID468092	468092	6	38.814	21.865	17.038	0	68	68	2	1	-10921639	216.286	218	172	250	4542	20.674	4.800	0.093	1.778
ID468091	468091	7	43.509	26.432	4.276	0	68	68	2	1	-10921639	150.476	157	82	199	3160	34.222	2.000	0.126	0.982
ID468087	468087	7	52.411	26.774	4.507	0	69	69	2	1	-10921639	169.667	167	128	221	3563	28.020	7.600	0.150	1.581
ID468090	468090	8	51.665	13.396	27.455	0	69	69	2	1	-10921639	128.190	136	51	201	2692	49.571	2.000	0.145	0.657
ID468089	468089	5	59.673	15.054	22.786	0	69	69	2	1	-10921639	205.952	201	155	255	4325	31.165	4.800	0.145	1.674
ID468088	468088	6	37.438	21.859	17.757	0	69	69	2	1	-10921639	205.238	208	153	252	4310	28.201	2.000	0.077	1.040
ID468095	468095	7	49.195	27.362	4.820	0	70	70	2	1	-10921639	165.048	167	119	213	3466	24.691	4.800	0.154	1.781
ID468100	468100	8	53.143	13.170	27.021	0	70	70	2	1	-10921639	130.905	138	58	250	2749	47.902	2.000	0.110	0.543
ID468099	468099	None	35.330	38.000	23.000	0	70	70	2	1	-10921639	93.857	94	51	131	1971	26.789	2.000	0.171	1.025
ID468098	468098	5	58.161	14.978	22.630	0	70	70	2	1	-10921639	206.333	208	155	255	4333	31.465	4.800	0.137	1.578
ID468097	468097	6	37.192	22.275	17.586	0	70	70	2	1	-10921639	207.048	211	167	255	4348	22.609	4.800	0.080	1.362
ID468096	468096	None	35.712	12.106	9.721	0	70	70	2	1	-10921639	112.810	126	58	153	2369	31.734	4.800	0.145	0.901
ID468108	468108	8	44.549	13.297	26.492	0	71	71	2	1	-10921639	181.238	184	109	255	3806	41.912	4.800	0.116	0.897
ID468107	468107	5	52.174	14.718	22.899	0	71	71	2	1	-10921639	221.952	228	174	255	4661	28.278	4.800	0.112	1.579
ID468106	468106	6	48.113	22.275	17.860	0	71	71	2	1	-10921639	217.619	208	172	255	4570	28.140	2.000	0.099	1.392
ID468105	468105	7	40.391	26.917	4.745	0	71	71	2	1	-10921639	167.619	170	116	206	3520	22.529	4.800	0.144	1.871
ID468111	468111	5	49.201	15.699	22.118	0	72	72	2	1	-10921639	225.000	228	174	255	4725	25.609	4.800	0.105	1.664
ID468110	468110	6	52.833	22.272	18.100	0	72	72	2	1	-10921639	217.429	218	177	255	4566	26.759	2.000	0.111	1.622
ID468109	468109	7	44.155	27.234	4.707	0	72	72	2	1	-10921639	165.952	172	104	213	3485	27.618	4.800	0.153	1.593
ID468115	468115	7	48.624	26.212	4.582	0	73	73	2	1	-10921639	166.476	170	114	196	3496	23.334	4.800	0.163	1.998
ID468117	468117	5	50.242	15.255	22.529	0	73	73	2	1	-10921639	232.476	247	184	255	4882	25.949	4.800	0.118	1.895
ID468116	468116	6	43.516	22.495	18.424	0	73	73	2	1	-10921639	217.333	218	165	255	4564	28.357	7.600	0.085	1.199
ID468114	468114	5	49.102	15.234	22.430	0	74	74	2	1	-10921639	225.381	225	167	255	4733	26.575	4.800	0.123	1.854
ID468113	468113	6	36.939	22.195	18.020	0	74	74	2	1	-10921639	205.238	208	153	255	4310	25.946	7.600	0.071	1.055
ID468112	468112	7	46.848	26.244	5.077	0	74	74	2	1	-10921639	157.857	167	94	199	3315	30.508	4.800	0.158	1.414
ID468123	468123	6	44.204	22.114	17.756	0	75	75	2	1	-10921639	221.429	225	182	255	4650	25.327	7.600	0.090	1.439
ID468122	468122	7	47.215	25.540	5.095	0	75	75	2	1	-10921639	157.714	165	82	206	3312	37.526	4.800	0.159	1.154
ID468124	468124	5	48.108	14.453	22.958	0	75	75	2	1	-10921639	219.571	216	174	255	4611	28.227	2.000	0.094	1.341
ID468119	468119	None	37.692	19.169	7.816	0	76	76	2	1	-10921639	175.238	179	131	218	3680	23.345	4.800	0.105	1.422
ID468118	468118	7	42.158	26.044	5.246	0	76	76	2	1	-10921639	142.905	153	68	187	3001	36.637	4.800	0.161	1.083
ID468121	468121	5	46.755	15.438	22.488	0	76	76	2	1	-10921639	210.571	206	170	255	4422	25.889	4.800	0.114	1.665
ID468120	468120	6	36.414	22.432	18.038	0	76	76	2	1	-10921639	210.762	211	174	247	4426	22.676	3.200	0.080	1.380
ID468135	468135	6	49.671	22.104	17.878	0	77	77	2	1	-10921639	220.333	218	172	255	4627	29.314	2.000	0.094	1.288
ID468134	468134	7	45.784	25.978	5.430	0	77	77	2	1	-10921639	143.000	153	60	194	3003	39.091	4.800	0.163	1.023
ID468136	468136	5	48.785	14.980	22.838	0	77	77	2	1	-10921639	218.714	213	189	255	4593	22.145	4.800	0.117	2.063
ID468130	468130	5	49.475	14.758	22.326	0	78	78	2	1	-10921639	209.143	208	162	255	4392	27.202	4.800	0.104	1.454
ID468129	468129	6	48.814	22.625	17.776	0	78	78	2	1	-10921639	208.571	221	143	255	4380	37.035	3.200	0.099	1.019
ID468128	468128	14	41.281	18.710	7.572	0	78	78	2	1	-10921639	169.143	172	116	218	3552	25.051	2.000	0.109	1.327
ID468131	468131	14	44.677	18.706	7.080	0	79	79	2	1	-10921639	159.476	160	99	221	3349	31.937	7.600	0.106	0.956
ID468133	468133	5	39.081	15.139	22.163	0	79	79	2	1	-10921639	209.619	208	160	255	4402	23.555	4.800	0.092	1.494
ID468132	468132	6	45.642	22.312	17.967	0	79	79	2	1	-10921639	222.524	228	160	255	4673	30.352	4.800	0.096	1.282
ID468127	468127	5	49.679	14.737	22.193	0	80	80	2	1	-10921639	211.190	204	174	255	4435	26.718	2.000	0.102	1.457
ID468126	468126	6	41.184	22.569	17.912	0	80	80	2	1	-10921639	213.524	211	155	255	4484	27.384	4.800	0.090	1.288
ID468125	468125	14	47.213	18.782	7.334	0	80	80	2	1	-10921639	159.667	155	102	235	3353	37.556	2.000	0.107	0.819
ID468140	468140	5	50.522	14.844	22.634	0	81	81	2	1	-10921639	220.571	221	170	255	4632	25.965	4.800	0.115	1.749
ID468139	468139	6	42.891	22.245	17.914	0	81	81	2	1	-10921639	220.333	225	157	255	4627	29.311	4.800	0.095	1.299
ID468138	468138	14	55.187	18.818	7.638	0	81	81	2	1	-10921639	176.286	170	136	255	3702	31.495	2.000	0.120	1.200
ID468137	468137	None	36.218	26.089	5.513	0	81	81	2	1	-10921639	153.667	165	106	194	3227	24.886	4.800	0.122	1.339
ID468143	468143	5	49.332	15.161	22.488	0	82	82	2	1	-10921639	214.857	216	157	255	4512	26.831	4.800	0.113	1.624
ID468142	468142	6	41.237	22.278	17.733	0	82	82	2	1	-10921639	214.333	221	157	255	4501	24.371	4.800	0.090	1.451
ID468141	468141	14	51.284	18.881	7.093	0	82	82	2	1	-10921639	175.571	179	121	228	3687	29.872	7.600	0.136	1.409
ID468151	468151	6	43.233	21.711	17.703	0	83	83	2	1	-10921639	209.571	213	165	255	4401	25.244	4.800	0.097	1.464
ID468150	468150	14	42.245	18.963	8.364	0	83	83	2	1	-10921639	176.810	174	133	235	3713	28.659	6.076	0.107	1.194
ID468149	468149	10	40.612	28.953	5.570	0	83	83	2	1	-10921639	107.476	104	51	179	2257	35.328	2.000	0.135	0.724
ID468152	468152	5	46.987	15.316	22.231	0	83	83	2	1	-10921639	214.000	216	167	255	4494	25.191	4.800	0.119	1.802
ID468157	468157	9	48.843	29.128	25.986	0	84	84	2	1	-10921639	113.286	123	46	167	2379	39.310	2.000	0.188	0.911
ID468156	468156	5	50.656	14.745	22.849	0	84	84	2	1	-10921639	235.476	240	174	255	4945	22.112	4.800	0.132	2.490
ID468155	468155	6	46.220	22.283	17.852	0	84	84	2	1	-10921639	229.952	240	189	255	4829	25.248	4.800	0.107	1.768
ID468154	468154	14	38.098	18.631	7.582	0	84	84	2	1	-10921639	178.952	179	150	233	3758	22.662	2.000	0.091	1.322
ID468153	468153	10	58.625	28.896	5.415	0	84	84	2	1	-10921639	129.905	128	55	238	2728	50.638	2.000	0.178	0.775
ID468175	468175	9	49.328	29.214	25.904	0	85	85	2	1	-10921639	110.762	121	51	174	2326	38.910	2.000	0.201	0.951
ID468174	468174	5	52.962	14.841	22.365	0	85	85	2	1	-10921639	235.190	252	184	255	4939	25.674	4.800	0.133	2.145
ID468173	468173	6	47.385	22.057	18.023	0	85	85	2	1	-10921639	226.095	223	177	255	4748	24.655	4.800	0.096	1.608
ID468172	468172	10	71.009	28.674	5.176	0	85	85	2	1	-10921639	144.905	150	58	250	3043	54.913	2.000	0.209	0.914
ID468171	468171	None	36.093	22.371	3.605	0	85	85	2	1	-10921639	146.810	153	94	191	3083	28.666	2.000	0.101	0.941
ID468148	468148	9	42.874	29.318	26.234	0	86	86	2	1	-10921639	109.381	121	34	160	2297	38.311	2.000	0.176	0.857
ID468147	468147	5	50.688	14.264	23.064	0	86	86	2	1	-10921639	228.810	235	172	255	4805	29.037	6.071	0.115	1.629
ID468146	468146	6	43.952	21.971	17.541	0	86	86	2	1	-10921639	220.429	221	172	255	4629	28.963	2.000	0.088	1.230
ID468145	468145	None	36.396	18.322	7.470	0	86	86	2	1	-10921639	173.571	170	140	223	3645	26.527	4.800	0.097	1.157
ID468144	468144	10	75.646	28.278	5.024	0	86	86	2	1	-10921639	179.667	189	104	255	3773	44.858	2.000	0.194	1.299
ID468165	468165	9	56.715	30.013	26.593	0	87	87	2	1	-10921639	91.238	89	24	194	1916	51.919	2.000	0.211	0.611
ID468164	468164	5	50.127	14.440	22.858	0	87	87	2	1	-10921639	226.952	238	170	255	4766	30.601	4.800	0.116	1.539
ID468163	468163	6	42.296	21.782	17.669	0	87	87	2	1	-10921639	219.524	218	170	255	4610	26.248	4.800	0.091	1.397
ID468162	468162	10	74.599	28.327	5.121	0	87	87	2	1	-10921639	187.524	184	97	255	3938	46.090	2.000	0.185	1.272
ID468167	468167	None	37.110	18.640	8.006	0	88	88	2	1	-10921639	179.619	172	150	233	3772	21.435	4.800	0.081	1.260
ID468166	468166	10	71.712	28.671	5.170	0	88	88	2	1	-10921639	178.143	187	85	255	3741	53.302	4.800	0.201	1.119
ID468170	468170	9	64.911	29.958	26.376	0	88	88	2	1	-10921639	129.000	131	46	228	2709	47.336	2.000	0.212	0.952
ID468169	468169	5	54.457	14.780	23.494	0	88	88	2	1	-10921639	237.190	245	182	255	4981	20.899	4.800	0.138	2.745
ID468168	468168	6	45.236	21.707	17.880	0	88	88	2	1	-10921639	220.476	223	172	255	4630	27.558	2.000	0.091	1.331
ID468159	468159	6	45.286	21.744	18.315	0	89	89	2	1	-10921639	226.810	223	174	255	4763	24.190	4.800	0.096	1.647
ID468158	468158	10	65.802	27.972	5.114	0	89	89	2	1	-10921639	210.905	218	143	255	4429	38.659	4.800	0.160	1.504
ID468161	468161	9	73.716	29.869	26.679	0	89	89	2	1	-10921639	131.619	133	46	255	2764	56.419	2.000	0.223	0.851
ID468160	468160	5	51.339	14.809	23.261	0	89	89	2	1	-10921639	235.333	238	201	255	4942	19.953	4.800	0.124	2.608
ID468179	468179	9	69.005	29.767	26.547	0	90	90	2	1	-10921639	144.619	133	70	255	3037	50.966	2.000	0.199	0.940
ID468178	468178	5	56.290	14.650	22.856	0	90	90	2	1	-10921639	237.048	250	199	255	4978	21.435	4.800	0.151	2.909
ID468177	468177	6	48.456	21.808	18.202	0	90	90	2	1	-10921639	211.429	208	170	255	4440	26.787	4.800	0.104	1.491
ID468176	468176	10	69.488	27.904	4.977	0	90	90	2	1	-10921639	206.619	204	145	255	4339	33.386	4.800	0.183	1.911
ID468197	468197	9	63.818	29.879	26.762	0	91	91	2	1	-10921639	154.095	155	82	255	3236	44.641	2.000	0.158	0.944
ID468196	468196	5	50.081	15.061	23.631	0	91	91	2	1	-10921639	229.667	235	160	255	4823	26.891	4.800	0.127	1.928
ID468195	468195	6	39.562	21.248	17.639	0	91	91	2	1	-10921639	214.238	218	174	255	4499	22.906	4.800	0.083	1.438
ID468194	468194	10	52.104	27.452	5.192	0	91	91	2	1	-10921639	216.286	225	162	255	4542	30.348	4.800	0.119	1.518
ID468183	468183	5	48.308	14.897	22.440	0	92	92	2	1	-10921639	226.476	228	174	255	4756	23.731	7.600	0.116	1.989
ID468182	468182	6	46.933	21.084	17.975	0	92	92	2	1	-10921639	220.333	221	167	255	4627	25.841	2.000	0.093	1.450
ID468181	468181	None	37.006	18.650	8.108	0	92	92	2	1	-10921639	174.714	172	136	235	3669	25.425	2.000	0.066	0.855
ID468180	468180	10	52.783	27.732	5.291	0	92	92	2	1	-10921639	217.619	213	174	255	4570	32.428	4.800	0.120	1.441
ID468184	468184	9	58.374	29.898	26.997	0	92	92	2	1	-10921639	155.333	148	102	242	3262	34.879	2.000	0.160	1.226
ID468191	468191	6	48.290	21.388	18.114	0	93	93	2	1	-10921639	224.810	230	165	255	4721	25.822	4.800	0.106	1.675
ID468190	468190	10	46.159	27.715	5.513	0	93	93	2	1	-10921639	231.952	240	174	255	4871	26.753	4.800	0.111	1.732
ID468193	468193	9	58.085	29.627	26.902	0	93	93	2	1	-10921639	164.000	162	102	250	3444	38.361	6.290	0.157	1.163
ID468192	468192	5	50.721	15.132	22.428	0	93	93	2	1	-10921639	222.095	221	177	255	4664	29.358	7.600	0.113	1.532
ID468199	468199	6	55.485	21.327	17.927	0	94	94	2	1	-10921639	218.667	223	177	255	4592	27.866	4.800	0.121	1.690
ID468198	468198	10	48.484	27.104	5.597	0	94	94	2	1	-10921639	233.524	233	196	255	4904	18.848	4.800	0.114	2.528
ID468201	468201	9	40.187	29.744	27.049	0	94	94	2	1	-10921639	155.143	153	106	199	3258	26.072	4.800	0.125	1.326
ID468200	468200	5	52.293	15.777	23.705	0	94	94	2	1	-10921639	220.619	228	136	255	4633	34.037	4.800	0.127	1.460
ID468189	468189	9	45.336	29.090	28.020	0	95	95	2	1	-10921639	155.524	165	102	196	3266	26.774	4.800	0.152	1.536
ID468188	468188	5	59.219	15.035	22.366	0	95	95	2	1	-10921639	216.952	206	177	255	4556	28.990	7.600	0.133	1.753
ID468187	468187	6	48.518	21.675	18.078	0	95	95	2	1	-10921639	232.238	235	191	255	4877	21.007	4.800	0.111	2.211
ID468186	468186	11	36.072	19.118	7.413	0	95	95	2	1	-10921639	167.667	162	114	233	3521	30.099	4.800	0.102	1.031
ID468185	468185	10	45.440	26.728	5.808	0	95	95	2	1	-10921639	241.095	252	194	255	5063	18.088	4.800	0.114	2.731
ID468205	468205	5	53.247	15.415	22.746	0	96	96	2	1	-10921639	213.810	213	162	255	4490	30.390	7.600	0.132	1.641
ID468204	468204	6	43.025	21.491	18.224	0	96	96	2	1	-10921639	212.619	213	170	255	4465	27.845	2.000	0.080	1.127
ID468203	468203	11	50.879	19.146	7.874	0	96	96	2	1	-10921639	186.190	189	123	255	3910	34.039	7.600	0.119	1.162
ID468202	468202	10	43.154	25.918	6.468	0	96	96	2	1	-10921639	225.238	235	177	255	4730	24.869	4.800	0.091	1.509
ID468207	468207	6	54.160	21.245	17.871	0	97	97	2	1	-10921639	222.333	218	170	255	4669	28.384	4.800	0.114	1.598
ID468206	468206	10	49.348	27.140	6.086	0	97	97	2	1	-10921639	227.381	230	179	255	4775	24.028	4.800	0.109	1.868
ID468208	468208	5	58.220	15.821	22.300	0	97	97	2	1	-10921639	208.238	206	165	255	4373	28.984	2.000	0.128	1.632
ID468215	468215	12	43.623	28.518	27.473	0	98	98	2	1	-10921639	141.667	138	87	187	2975	28.570	6.309	0.140	1.219
ID468214	468214	5	59.452	15.672	22.520	0	98	98	2	1	-10921639	214.571	218	170	255	4506	28.665	4.800	0.152	1.980
ID468213	468213	6	55.374	21.388	18.108	0	98	98	2	1	-10921639	204.762	201	157	255	4300	32.190	2.000	0.116	1.319
ID468212	468212	10	48.047	26.085	6.082	0	98	98	2	1	-10921639	230.048	228	182	255	4831	24.072	4.800	0.111	1.906
ID468219	468219	12	38.625	28.718	27.441	0	99	99	2	1	-10921639	134.095	136	77	172	2816	25.032	4.800	0.134	1.266
ID468218	468218	5	57.147	16.154	22.248	0	99	99	2	1	-10921639	199.048	199	148	255	4180	30.960	4.800	0.134	1.519
ID468217	468217	6	49.816	21.154	17.790	0	99	99	2	1	-10921639	204.095	204	157	255	4286	29.803	2.000	0.102	1.263
ID468216	468216	10	51.889	26.785	6.003	0	99	99	2	1	-10921639	201.952	199	153	255	4241	31.858	7.600	0.111	1.268
ID468211	468211	5	51.816	16.336	22.017	0	100	100	2	1	-10921639	207.952	194	165	255	4367	28.424	7.600	0.114	1.502
ID468210	468210	6	46.622	21.367	17.916	0	100	100	2	1	-10921639	228.286	230	182	255	4794	25.552	4.800	0.097	1.573
ID468209	468209	10	50.028	26.896	6.381	0	100	100	2	1	-10921639	207.619	208	165	255	4360	28.621	4.800	0.121	1.565
ID468231	468231	5	53.461	15.864	21.858	0	101	101	2	1	-10921639	212.143	208	177	255	4455	28.475	2.000	0.119	1.584
ID468230	468230	6	44.669	21.449	18.098	0	101	101	2	1	-10921639	228.810	225	196	255	4805	21.179	4.800	0.101	1.982
ID468229	468229	10	51.421	26.499	6.119	0	101	101	2	1	-10921639	211.619	211	170	255	4444	25.728	4.800	0.115	1.697
ID468223	468223	None	44.603	14.608	23.030	0	102	102	2	1	-10921639	192.048	196	123	242	4033	28.086	7.600	0.123	1.498
ID468222	468222	5	38.955	16.560	22.093	0	102	102	2	1	-10921639	208.190	201	172	255	4372	23.788	7.600	0.084	1.364
ID468221	468221	6	47.830	21.335	17.640	0	102	102	2	1	-10921639	221.143	216	177	255	4644	26.878	2.000	0.098	1.469
ID468220	468220	10	42.933	26.407	6.498	0	102	102	2	1	-10921639	210.238	201	172	255	4415	26.349	6.290	0.096	1.401
ID468224	468224	13	35.232	28.887	26.994	0	102	102	2	1	-10921639	123.143	128	75	160	2586	26.026	6.359	0.126	1.061
ID468228	468228	13	35.993	28.899	26.902	0	103	103	2	1	-10921639	128.048	133	75	160	2689	25.273	4.800	0.144	1.275
ID468227	468227	5	40.183	17.114	21.740	0	103	103	2	1	-10921639	189.667	184	150	252	3983	25.529	6.303	0.094	1.278
ID468226	468226	6	52.782	21.153	17.476	0	103	103	2	1	-10921639	213.571	201	170	255	4485	30.761	2.000	0.112	1.402
ID468225	468225	10	56.538	27.293	5.203	0	103	103	2	1	-10921639	201.286	208	126	255	4227	32.036	4.800	0.172	1.840
ID468234	468234	13	39.525	28.587	27.676	0	104	104	2	1	-10921639	108.762	119	41	174	2284	35.676	2.000	0.172	0.894
ID468233	468233	6	49.728	21.394	17.632	0	104	104	2	1	-10921639	217.381	213	165	255	4565	30.998	2.000	0.101	1.285
ID468232	468232	10	64.280	26.904	5.178	0	104	104	2	1	-10921639	198.238	196	123	255	4163	39.719	4.800	0.180	1.519
ID468239	468239	13	44.979	28.361	27.796	0	105	105	2	1	-10921639	115.238	114	65	167	2420	27.686	4.800	0.204	1.409
ID468238	468238	6	53.784	21.359	17.851	0	105	105	2	1	-10921639	203.952	204	153	255	4283	33.175	2.000	0.110	1.219
ID468237	468237	10	35.180	27.588	4.405	0	105	105	2	1	-10921639	121.000	131	43	174	2541	44.856	2.000	0.111	0.540
ID468243	468243	6	54.665	21.510	17.581	0	106	106	2	1	-10921639	224.048	233	177	255	4705	31.516	4.800	0.119	1.515
ID468242	468242	10	36.595	26.075	6.840	0	106	106	2	1	-10921639	184.524	184	143	223	3875	20.997	4.800	0.083	1.345
ID468244	468244	None	39.522	14.801	24.328	0	106	106	2	1	-10921639	149.762	157	92	201	3145	30.755	4.800	0.141	1.207
ID468235	468235	6	53.854	21.369	17.820	0	107	107	2	1	-10921639	226.143	240	160	255	4749	31.336	4.800	0.121	1.554
ID468236	468236	None	49.293	28.204	28.020	0	107	107	2	1	-10921639	113.762	116	63	172	2389	30.955	4.800	0.205	1.248
ID468241	468241	6	44.546	21.378	17.811	0	108	108	2	1	-10921639	234.667	245	179	255	4928	25.261	4.800	0.097	1.649
ID468240	468240	10	38.792	26.840	5.229	0	108	108	2	1	-10921639	166.429	170	114	216	3495	31.184	4.800	0.143	1.333
ID468247	468247	15	40.189	28.471	27.628	0	109	109	2	1	-10921639	120.286	123	72	182	2526	27.048	4.800	0.185	1.386
ID468246	468246	6	50.642	21.499	17.635	0	109	109	2	1	-10921639	221.143	228	162	255	4644	32.211	4.800	0.112	1.383
ID468245	468245	10	39.072	26.409	5.003	0	109	109	2	1	-10921639	166.762	162	114	216	3502	26.291	4.800	0.135	1.508
ID468262	468262	15	37.278	28.558	27.685	0	110	110	2	1	-10921639	101.857	106	36	160	2139	31.979	4.800	0.180	0.969
ID468261	468261	16	35.748	16.776	22.446	0	110	110	2	1	-10921639	150.905	155	119	182	3169	18.753	7.600	0.116	1.670
ID468260	468260	6	61.266	21.420	18.061	0	110	110	2	1	-10921639	198.905	194	148	255	4177	36.695	2.000	0.140	1.335
ID468251	468251	15	35.449	29.001	27.619	0	111	111	2	1	-10921639	92.810	99	29	140	1949	28.975	4.800	0.177	0.963
ID468250	468250	16	35.507	16.229	21.326	0	111	111	2	1	-10921639	149.095	150	89	204	3131	27.891	4.800	0.124	1.181
ID468249	468249	6	60.416	21.540	17.917	0	111	111	2	1	-10921639	212.905	206	145	255	4471	35.994	4.800	0.134	1.397
ID468248	468248	10	40.356	26.643	5.044	0	111	111	2	1	-10921639	146.619	157	63	187	3079	37.952	4.800	0.142	0.960
ID468253	468253	6	52.385	21.683	17.721	0	112	112	2	1	-10921639	227.762	233	155	255	4783	28.084	4.800	0.125	1.802
ID468252	468252	10	36.045	25.978	6.979	0	112	112	2	1	-10921639	183.619	177	153	228	3856	22.544	7.600	0.094	1.394
ID468255	468255	6	54.776	21.676	17.718	0	113	113	2	1	-10921639	218.381	223	150	255	4586	35.305	4.800	0.120	1.324
ID468254	468254	10	51.071	26.840	5.001	0	113	113	2	1	-10921639	157.429	167	77	201	3306	37.541	4.800	0.169	1.211
ID468257	468257	15	39.021	28.662	27.281	0	113	113	2	1	-10921639	109.524	111	63	157	2300	24.373	4.800	0.175	1.336
ID468256	468256	None	35.536	17.090	22.139	0	113	113	2	1	-10921639	147.905	145	114	199	3106	24.493	4.800	0.113	1.224
ID468259	468259	15	36.839	28.296	27.158	0	114	114	2	1	-10921639	109.143	111	75	145	2292	18.575	4.800	0.175	1.746
ID468258	468258	6	56.139	21.695	17.575	0	114	114	2	1	-10921639	223.571	218	165	255	4695	29.964	4.800	0.137	1.795
ID468263	468263	10	43.903	26.779	5.967	0	115	115	2	1	-10921639	164.810	167	97	218	3461	33.009	4.800	0.151	1.309
ID468265	468265	15	41.590	28.717	27.124	0	115	115	2	1	-10921639	112.333	119	58	167	2359	25.870	4.800	0.176	1.301
ID468264	468264	6	55.033	21.509	17.569	0	115	115	2	1	-10921639	218.476	211	160	255	4588	34.263	4.800	0.135	1.519
ID468267	468267	6	51.803	21.692	17.663	0	116	116	2	1	-10921639	228.619	230	179	255	4801	24.612	4.800	0.127	2.091
ID468266	468266	10	35.939	27.739	5.405	0	116	116	2	1	-10921639	119.714	136	46	167	2514	42.312	2.000	0.125	0.630
ID468268	468268	17	35.662	17.379	22.040	0	116	116	2	1	-10921639	154.952	155	109	211	3254	29.552	4.800	0.107	1.010
ID468271	468271	6	59.641	21.684	17.746	0	117	117	2	1	-10921639	221.429	218	162	255	4650	29.478	4.800	0.143	1.879
ID468272	468272	17	36.719	17.854	22.387	0	117	117	2	1	-10921639	155.762	150	123	196	3271	21.767	7.600	0.097	1.270
ID468270	468270	6	49.431	21.644	17.551	0	118	118	2	1	-10921639	224.762	223	165	255	4720	29.220	4.800	0.108	1.501
ID468269	468269	None	37.297	27.508	5.108	0	118	118	2	1	-10921639	121.667	123	36	177	2555	42.905	2.000	0.129	0.647
ID468277	468277	None	35.501	28.442	27.290	0	119	119	2	1	-10921639	121.190	121	75	165	2545	24.076	4.800	0.147	1.294
ID468276	468276	6	54.653	21.805	17.383	0	119	119	2	1	-10921639	221.238	216	170	255	4646	29.821	2.000	0.121	1.602
ID468279	468279	6	54.881	21.792	17.705	0	120	120	2	1	-10921639	213.714	211	172	255	4488	27.209	4.800	0.126	1.754
ID468278	468278	18	37.232	27.317	5.392	0	120	120	2	1	-10921639	132.905	143	60	179	2791	36.134	4.800	0.151	0.965
ID468275	468275	None	36.904	28.236	27.067	0	121	121	2	1	-10921639	122.476	126	80	165	2572	23.636	4.800	0.149	1.345
ID468274	468274	6	49.673	21.520	17.674	0	121	121	2	1	-10921639	217.190	208	174	255	4561	28.939	4.800	0.106	1.443
ID468273	468273	18	37.425	27.582	5.524	0	121	121	2	1	-10921639	137.381	150	72	177	2885	35.799	4.800	0.137	0.923
ID468283	468283	6	53.782	21.712	17.752	0	122	122	2	1	-10921639	227.524	223	191	255	4778	23.014	4.800	0.129	2.253
ID468282	468282	18	46.198	27.626	5.290	0	122	122	2	1	-10921639	129.952	140	63	179	2729	40.954	2.000	0.170	0.923
ID468281	468281	6	45.481	21.528	17.532	0	123	123	2	1	-10921639	223.095	218	172	255	4685	28.785	4.800	0.094	1.333
ID468280	468280	18	40.641	27.253	5.427	0	123	123	2	1	-10921639	145.429	162	70	194	3054	37.820	4.800	0.141	0.949
ID468287	468287	18	42.986	27.274	5.516	0	124	124	2	1	-10921639	161.286	165	102	201	3387	25.038	4.800	0.138	1.557
ID468288	468288	6	50.092	21.426	17.597	0	124	124	2	1	-10921639	221.571	223	167	255	4653	27.947	4.800	0.114	1.619
ID468285	468285	6	42.151	21.485	17.374	0	125	125	2	1	-10921639	220.286	221	177	255	4626	25.106	4.800	0.098	1.566
ID468284	468284	18	40.244	27.465	5.453	0	125	125	2	1	-10921639	141.048	148	65	179	2962	37.325	4.800	0.157	1.026
ID468290	468290	6	44.014	21.269	17.239	0	126	126	2	1	-10921639	212.429	216	148	255	4461	29.810	4.800	0.098	1.268
ID468289	468289	18	38.955	27.029	5.280	0	126	126	2	1	-10921639	139.190	160	60	182	2923	38.778	4.800	0.137	0.863
ID468295	468295	18	40.781	26.460	5.326	0	127	127	2	1	-10921639	147.857	160	72	199	3105	37.143	4.800	0.130	0.919
ID468297	468297	None	38.382	28.064	27.557	0	127	127	2	1	-10921639	106.143	106	48	165	2229	32.882	2.000	0.162	0.898
ID468296	468296	6	41.337	21.454	17.171	0	127	127	2	1	-10921639	205.667	206	148	255	4319	27.981	2.000	0.084	1.139
ID468286	468286	6	43.528	21.068	17.045	0	128	128	2	1	-10921639	196.762	196	167	255	4132	22.199	4.800	0.103	1.658
ID468294	468294	6	45.365	21.253	17.457	0	129	129	2	1	-10921639	195.048	206	148	247	4096	27.825	4.800	0.102	1.296
ID468293	468293	18	36.046	27.057	4.843	0	129	129	2	1	-10921639	138.286	138	80	177	2904	25.834	4.800	0.132	1.252
ID468291	468291	18	35.284	27.088	5.084	0	130	130	2	1	-10921639	136.381	145	70	170	2864	29.422	4.800	0.137	1.118
ID468292	468292	6	39.828	21.220	16.826	0	130	130	2	1	-10921639	203.667	206	165	255	4277	23.491	2.000	0.093	1.472
ID468303	468303	None	36.582	28.045	27.516	0	131	131	2	1	-10921639	96.476	104	34	148	2026	36.713	4.800	0.181	0.806
ID468302	468302	6	48.917	21.199	17.022	0	131	131	2	1	-10921639	209.952	201	172	255	4409	26.047	4.800	0.108	1.568
ID468301	468301	18	39.328	26.274	5.122	0	131	131	2	1	-10921639	158.000	170	92	191	3318	30.552	6.265	0.138	1.258
ID468299	468299	6	46.090	21.257	16.899	0	132	132	2	1	-10921639	196.286	194	140	245	4122	29.352	2.000	0.099	1.201
ID468298	468298	18	40.649	26.959	5.058	0	132	132	2	1	-10921639	142.238	148	80	187	2987	29.885	4.800	0.148	1.226
ID468300	468300	6	46.475	21.228	17.283	0	133	133	2	1	-10921639	216.333	221	179	255	4543	26.175	6.018	0.099	1.496
ID468304	468304	6	48.731	21.404	17.179	0	134	134	2	1	-10921639	213.952	211	157	255	4493	26.475	4.800	0.113	1.638
ID468306	468306	None	37.786	28.174	27.138	0	135	135	2	1	-10921639	107.810	114	55	155	2264	27.358	2.000	0.152	1.042
ID468305	468305	6	51.783	21.858	17.219	0	135	135	2	1	-10921639	223.190	225	177	255	4687	26.731	4.800	0.113	1.691
ID468307	468307	19	35.245	27.002	5.014	0	136	136	2	1	-10921639	138.810	153	80	172	2915	30.935	6.309	0.125	0.994
ID468308	468308	6	51.217	21.730	17.105	0	136	136	2	1	-10921639	216.048	223	172	255	4537	25.252	4.800	0.110	1.702
ID468310	468310	6	51.235	21.903	17.284	0	137	137	2	1	-10921639	226.524	228	182	255	4757	22.099	4.800	0.120	2.195
ID468309	468309	19	35.451	27.016	5.680	0	137	137	2	1	-10921639	161.333	162	109	194	3388	22.566	4.800	0.120	1.528
ID468318	468318	20	36.071	27.955	27.462	0	138	138	2	1	-10921639	114.333	116	77	153	2401	23.627	4.800	0.158	1.322
ID468317	468317	6	49.918	21.929	17.580	0	138	138	2	1	-10921639	213.143	213	172	255	4476	25.997	4.800	0.115	1.690
ID468316	468316	19	40.063	26.150	6.110	0	138	138	2	1	-10921639	173.476	177	128	213	3643	26.398	4.800	0.126	1.467
ID468311	468311	19	35.477	26.957	5.230	0	139	139	2	1	-10921639	138.238	153	70	191	2903	34.567	6.283	0.119	0.851
ID468313	468313	20	39.881	28.371	27.255	0	139	139	2	1	-10921639	105.571	114	65	138	2217	22.701	4.800	0.195	1.518
ID468312	468312	6	48.428	21.594	16.931	0	139	139	2	1	-10921639	211.714	206	167	252	4446	25.381	4.800	0.108	1.632
ID468319	468319	19	37.873	26.737	5.265	0	140	140	2	1	-10921639	140.952	145	60	187	2960	37.645	4.800	0.144	0.944
ID468320	468320	6	42.978	21.962	17.483	0	140	140	2	1	-10921639	205.000	208	170	255	4305	25.064	7.600	0.089	1.337
ID468323	468323	None	35.567	28.256	27.248	0	141	141	2	1	-10921639	95.762	104	46	138	2011	27.677	6.311	0.162	0.965
ID468322	468322	6	41.798	21.853	17.157	0	141	141	2	1	-10921639	203.476	196	172	255	4273	20.417	4.800	0.094	1.708
ID468321	468321	19	41.120	26.281	5.083	0	141	141	2	1	-10921639	149.667	162	85	191	3143	33.274	4.800	0.135	1.068
ID468315	468315	6	47.857	21.962	17.515	0	142	142	2	1	-10921639	202.905	204	167	247	4261	25.591	4.800	0.112	1.602
ID468314	468314	19	43.097	27.964	5.375	0	142	142	2	1	-10921639	138.190	150	55	184	2902	41.169	4.800	0.155	0.903
ID468326	468326	None	35.141	28.383	27.240	0	143	143	2	1	-10921639	94.381	99	46	131	1982	25.125	4.800	0.196	1.231
ID468325	468325	6	44.912	21.786	16.985	0	143	143	2	1	-10921639	188.286	184	153	245	3954	24.662	2.000	0.098	1.362
ID468324	468324	19	35.782	27.787	5.448	0	143	143	2	1	-10921639	129.048	143	58	182	2710	38.258	4.800	0.145	0.852
ID468330	468330	6	41.313	21.412	17.221	0	144	144	2	1	-10921639	189.333	191	145	233	3976	23.791	4.800	0.098	1.420
ID468335	468335	None	37.240	16.976	22.954	0	145	145	2	1	-10921639	146.476	153	102	189	3076	24.712	7.600	0.137	1.429
ID468334	468334	6	37.756	21.870	17.327	0	145	145	2	1	-10921639	196.810	194	174	230	4133	16.636	4.800	0.088	1.922
ID468333	468333	19	44.105	27.505	5.371	0	145	145	2	1	-10921639	136.381	148	68	187	2864	40.003	4.800	0.163	0.957
ID468336	468336	None	42.344	28.275	27.222	0	145	145	2	1	-10921639	105.381	106	53	148	2213	26.888	2.000	0.194	1.274
ID468331	468331	19	36.347	26.944	5.691	0	146	146	2	1	-10921639	155.905	160	94	199	3274	27.912	4.800	0.136	1.340
ID468332	468332	6	44.009	21.771	17.406	0	146	146	2	1	-10921639	198.905	194	167	235	4177	20.620	4.800	0.105	1.836
ID468343	468343	6	41.435	22.184	17.148	0	147	147	2	1	-10921639	204.048	211	170	242	4285	24.857	2.000	0.088	1.334
ID468342	468342	19	36.928	28.631	5.557	0	147	147	2	1	-10921639	132.190	143	63	172	2776	31.786	4.800	0.121	0.899
ID468344	468344	21	35.627	17.890	23.828	0	147	147	2	1	-10921639	142.286	155	75	174	2988	29.081	4.800	0.138	1.185
ID468327	468327	19	35.910	28.181	5.827	0	148	148	2	1	-10921639	144.381	155	92	177	3032	26.085	6.311	0.136	1.328
ID468329	468329	21	36.578	18.500	23.722	0	148	148	2	1	-10921639	140.476	145	85	189	2950	32.213	6.274	0.147	1.115
ID468328	468328	6	48.361	22.177	17.413	0	148	148	2	1	-10921639	204.143	201	172	255	4287	27.476	2.000	0.100	1.345
ID468337	468337	6	40.814	22.428	17.144	0	149	149	2	1	-10921639	193.905	194	162	228	4072	18.989	4.800	0.104	1.930
ID468345	468345	6	45.697	22.057	17.208	0	150	150	2	1	-10921639	206.857	208	179	250	4344	18.980	4.800	0.111	2.180
ID468353	468353	6	48.007	22.124	17.307	0	151	151	2	1	-10921639	211.238	204	182	255	4436	21.123	4.800	0.110	1.974
ID468352	468352	22	37.409	27.804	5.820	0	151	151	2	1	-10921639	144.952	150	72	189	3044	28.889	4.800	0.131	1.159
ID468346	468346	22	36.986	28.283	5.822	0	152	152	2	1	-10921639	135.714	145	75	174	2850	27.328	4.800	0.132	1.158
ID468341	468341	23	35.446	28.295	26.829	0	153	153	2	1	-10921639	116.571	123	58	145	2448	25.089	4.800	0.174	1.379
ID468340	468340	24	35.260	17.756	22.781	0	153	153	2	1	-10921639	141.714	150	97	182	2976	24.471	6.216	0.133	1.363
ID468339	468339	6	47.066	22.755	17.135	0	153	153	2	1	-10921639	205.667	201	172	255	4319	25.045	2.000	0.097	1.450
ID468338	468338	22	39.149	27.901	6.119	0	153	153	2	1	-10921639	152.095	165	80	189	3194	34.941	4.800	0.129	0.994
ID468350	468350	23	35.484	28.400	27.228	0	154	154	2	1	-10921639	113.048	123	63	148	2374	23.057	6.312	0.156	1.321
ID468349	468349	24	35.538	17.003	22.977	0	154	154	2	1	-10921639	134.524	136	87	177	2825	27.310	4.800	0.131	1.138
ID468348	468348	6	54.083	22.625	17.072	0	154	154	2	1	-10921639	214.476	216	160	255	4504	28.696	2.000	0.118	1.578
ID468347	468347	22	51.541	27.740	5.989	0	154	154	2	1	-10921639	160.143	167	87	213	3363	37.843	4.800	0.172	1.240
ID468351	468351	6	41.193	22.423	17.071	0	155	155	2	1	-10921639	203.810	201	174	255	4280	20.044	4.800	0.096	1.779
ID468355	468355	None	35.011	17.234	22.813	0	156	156	2	1	-10921639	123.667	121	77	172	2597	27.194	4.800	0.153	1.205
ID468354	468354	6	47.282	22.521	17.124	0	156	156	2	1	-10921639	192.286	194	140	252	4038	30.152	2.000	0.104	1.205
ID468356	468356	None	36.979	28.994	27.288	0	156	156	2	1	-10921639	97.095	99	48	140	2039	24.805	4.800	0.186	1.228
ID468357	468357	6	46.391	22.708	17.497	0	157	157	2	1	-10921639	197.524	196	148	255	4148	27.263	2.000	0.098	1.298
ID468359	468359	6	52.032	22.773	17.368	0	158	158	2	1	-10921639	196.762	191	148	255	4132	28.905	2.000	0.114	1.388
ID468358	468358	42	35.583	27.841	6.674	0	158	158	2	1	-10921639	162.000	162	109	201	3402	25.611	4.800	0.112	1.277
ID468360	468360	25	35.145	18.819	23.860	0	158	158	2	1	-10921639	124.762	128	63	160	2620	28.941	4.800	0.149	1.115
ID468363	468363	25	35.126	17.489	21.760	0	159	159	2	1	-10921639	138.429	138	82	187	2907	30.024	7.600	0.136	1.101
ID468362	468362	6	44.881	23.218	17.608	0	159	159	2	1	-10921639	195.714	201	143	255	4110	31.208	2.000	0.095	1.087
ID468361	468361	42	39.503	28.668	6.800	0	159	159	2	1	-10921639	145.857	150	82	191	3063	31.861	4.800	0.137	1.103
ID468365	468365	25	37.360	19.067	23.757	0	160	160	2	1	-10921639	129.857	143	58	172	2727	34.279	4.800	0.140	0.928
ID468364	468364	6	43.767	22.654	17.185	0	160	160	2	1	-10921639	194.810	189	153	255	4091	24.903	2.000	0.096	1.376
ID468366	468366	6	35.786	22.601	17.481	0	161	161	2	1	-10921639	184.762	184	153	245	3880	23.418	2.000	0.076	1.114
ID468367	468367	6	42.015	23.302	17.435	0	162	162	2	1	-10921639	198.000	189	153	255	4158	27.877	2.000	0.087	1.143
ID468369	468369	6	40.803	23.143	17.080	0	163	163	2	1	-10921639	183.476	174	145	245	3853	25.976	2.000	0.080	1.045
ID468368	468368	26	49.318	23.145	3.421	0	163	163	2	1	-10921639	116.095	104	58	201	2438	42.082	2.000	0.164	0.777
ID468371	468371	6	36.531	23.569	17.130	0	164	164	2	1	-10921639	184.095	182	138	230	3866	24.388	4.800	0.089	1.234
ID468370	468370	26	44.898	23.192	3.391	0	164	164	2	1	-10921639	127.000	128	77	208	2667	36.794	2.000	0.146	0.881
ID468373	468373	6	35.751	22.743	17.088	0	165	165	2	1	-10921639	186.429	187	143	230	3915	22.587	2.000	0.081	1.232
ID468372	468372	26	50.420	23.195	3.505	0	165	165	2	1	-10921639	151.381	155	102	216	3179	29.954	2.000	0.145	1.283
ID468375	468375	26	49.211	23.341	3.630	0	166	166	2	1	-10921639	157.857	162	94	223	3315	34.322	2.000	0.131	1.063
ID468374	468374	None	36.134	20.104	23.945	0	167	167	2	1	-10921639	120.714	131	55	174	2535	33.745	2.000	0.119	0.758
ID468377	468377	None	36.708	19.058	22.850	0	170	170	2	1	-10921639	138.714	143	80	196	2913	32.556	6.278	0.126	0.953
ID468376	468376	None	36.567	28.685	4.949	0	170	170	2	1	-10921639	128.476	138	58	194	2698	37.982	2.000	0.123	0.743
ID468379	468379	27	46.221	28.935	4.901	0	172	172	2	1	-10921639	150.333	160	77	204	3157	38.046	2.000	0.135	0.943
ID468378	468378	27	37.140	28.757	4.900	0	173	173	2	1	-10921639	141.238	153	60	191	2966	37.507	2.000	0.128	0.853
ID468381	468381	27	39.424	28.930	5.038	0	174	174	2	1	-10921639	146.905	165	60	204	3085	41.158	2.000	0.124	0.790
ID468380	468380	27	40.577	28.050	5.187	0	175	175	2	1	-10921639	161.000	162	97	218	3381	29.491	4.800	0.140	1.342
ID468385	468385	28	35.853	19.270	11.048	0	176	176	2	1	-10921639	191.571	196	138	252	4023	30.116	7.600	0.082	0.960
ID468386	468386	28	35.673	19.108	10.884	0	177	177	2	1	-10921639	189.333	184	140	238	3976	29.408	2.000	0.071	0.859
ID468387	468387	29	37.579	29.331	5.196	0	178	178	2	1	-10921639	131.476	140	60	187	2761	39.771	2.000	0.116	0.685
ID468388	468388	28	37.258	19.308	11.121	0	178	178	2	1	-10921639	192.190	189	143	247	4036	29.953	7.600	0.085	1.005
ID468391	468391	28	53.642	19.315	11.067	0	179	179	2	1	-10921639	208.095	211	131	255	4370	34.991	4.800	0.128	1.347
ID468390	468390	29	44.105	29.987	4.903	0	179	179	2	1	-10921639	119.381	116	53	189	2507	44.716	2.000	0.140	0.655
ID468389	468389	30	39.668	23.330	3.324	0	179	179	2	1	-10921639	154.333	157	104	216	3241	33.570	2.000	0.099	0.832
ID468383	468383	29	55.154	29.765	4.889	0	180	180	2	1	-10921639	132.810	143	46	218	2789	49.245	2.000	0.169	0.781
ID468382	468382	30	46.865	23.245	3.436	0	180	180	2	1	-10921639	161.095	165	99	240	3383	36.609	2.000	0.119	0.932
ID468384	468384	28	48.719	19.816	10.919	0	180	180	2	1	-10921639	212.810	211	170	255	4469	22.873	4.800	0.113	1.883
ID468394	468394	28	39.092	20.154	10.455	0	181	181	2	1	-10921639	206.190	211	143	247	4330	27.953	4.800	0.098	1.317
ID468393	468393	29	66.402	30.180	4.806	0	181	181	2	1	-10921639	161.905	167	94	255	3400	45.600	2.000	0.171	1.035
ID468392	468392	30	43.124	23.350	3.415	0	181	181	2	1	-10921639	162.524	157	99	242	3413	40.573	2.000	0.095	0.695
ID468395	468395	30	45.850	23.501	3.354	0	182	182	2	1	-10921639	171.476	165	111	240	3601	37.332	2.000	0.096	0.805
ID468397	468397	28	51.288	20.036	10.813	0	182	182	2	1	-10921639	220.143	223	170	255	4623	31.160	4.800	0.106	1.352
ID468396	468396	29	53.522	29.617	4.800	0	182	182	2	1	-10921639	174.524	167	109	238	3665	37.504	7.600	0.150	1.216
ID468399	468399	None	37.373	20.776	16.689	0	183	183	2	1	-10921639	200.905	204	155	247	4219	27.227	2.000	0.069	0.951
ID468398	468398	30	39.328	23.346	3.355	0	183	183	2	1	-10921639	166.429	172	104	235	3495	39.929	2.000	0.069	0.538
ID468405	468405	None	36.393	29.223	25.128	0	184	184	2	1	-10921639	132.667	138	85	167	2786	19.630	4.800	0.135	1.608
ID468404	468404	None	36.216	19.453	10.879	0	184	184	2	1	-10921639	193.143	201	128	240	4056	31.686	7.600	0.079	0.895
ID468403	468403	29	38.017	30.661	4.723	0	184	184	2	1	-10921639	172.429	179	106	223	3621	33.135	2.000	0.089	0.847
ID468402	468402	30	49.159	23.667	3.264	0	184	184	2	1	-10921639	178.952	174	111	252	3758	35.268	2.000	0.095	0.878
ID468401	468401	29	38.474	30.351	5.125	0	185	185	2	1	-10921639	188.952	187	155	255	3968	26.166	6.331	0.074	0.997
ID468400	468400	None	37.579	23.700	3.656	0	186	186	2	1	-10921639	190.524	194	155	245	4001	27.495	7.600	0.075	0.965
ID468406	468406	29	44.114	29.820	5.002	0	187	187	2	1	-10921639	203.524	206	157	255	4274	28.793	2.000	0.089	1.151
ID468407	468407	None	38.688	23.536	3.632	0	188	188	2	1	-10921639	183.524	184	136	245	3854	26.510	4.800	0.084	1.074
ID468408	468408	29	47.007	29.887	4.951	0	188	188	2	1	-10921639	211.429	213	155	255	4440	28.539	2.000	0.088	1.204
ID468411	468411	None	38.683	38.000	28.000	0	189	189	2	1	-10921639	78.286	81	48	109	1644	20.436	4.800	0.289	1.719
ID468410	468410	None	44.582	19.390	17.013	0	189	189	2	1	-10921639	187.095	184	140	252	3929	30.484	2.000	0.102	1.134
ID468409	468409	29	44.666	29.964	5.079	0	189	189	2	1	-10921639	205.524	199	165	255	4316	27.919	2.000	0.083	1.128
ID468419	468419	29	46.246	30.373	5.264	0	190	190	2	1	-10921639	204.714	201	160	255	4299	29.731	2.000	0.091	1.148
ID468418	468418	32	38.245	23.431	3.921	0	190	190	2	1	-10921639	170.810	170	121	238	3587	30.823	2.000	0.091	0.924
ID468420	468420	31	35.106	17.514	21.919	0	190	190	2	1	-10921639	139.429	145	77	187	2928	28.645	4.800	0.140	1.197
ID468423	468423	31	56.763	16.385	21.886	0	191	191	2	1	-10921639	129.381	138	41	216	2717	49.067	2.000	0.184	0.818
ID468422	468422	29	42.498	29.887	4.768	0	191	191	2	1	-10921639	199.333	194	157	255	4186	26.865	2.000	0.083	1.133
ID468421	468421	32	39.284	23.355	3.933	0	191	191	2	1	-10921639	165.619	165	116	213	3478	29.608	2.000	0.106	1.069
ID468415	468415	None	36.185	21.028	17.007	0	192	192	2	1	-10921639	196.095	196	162	255	4118	23.996	2.000	0.065	1.000
ID468414	468414	57	35.503	20.044	10.613	0	192	192	2	1	-10921639	195.524	196	150	228	4106	23.792	4.800	0.092	1.390
ID468413	468413	29	49.059	29.929	4.531	0	192	192	2	1	-10921639	206.619	204	167	255	4339	30.357	7.600	0.102	1.255
ID468412	468412	32	42.186	23.755	4.078	0	192	192	2	1	-10921639	169.000	172	114	228	3549	32.388	2.000	0.093	0.885
ID468417	468417	None	35.300	27.492	25.497	0	192	192	2	1	-10921639	126.476	128	97	155	2656	16.813	4.800	0.140	1.851
ID468416	468416	31	53.255	17.306	21.785	0	192	192	2	1	-10921639	157.714	162	72	218	3312	44.675	4.800	0.169	1.020
ID468431	468431	29	47.641	30.105	5.184	0	193	193	2	1	-10921639	203.333	199	162	255	4270	26.468	2.000	0.101	1.404
ID468435	468435	34	39.233	38.000	27.000	0	193	193	2	1	-10921639	85.238	77	67	119	1790	17.700	4.800	0.281	2.111
ID468434	468434	31	55.428	17.575	21.371	0	193	193	2	1	-10921639	194.333	194	153	245	4081	32.497	4.800	0.141	1.480
ID468433	468433	None	40.334	16.875	13.807	0	193	193	2	1	-10921639	154.095	162	82	235	3236	38.936	2.000	0.075	0.549
ID468432	468432	57	41.995	19.901	9.205	0	193	193	2	1	-10921639	176.000	177	111	240	3696	33.115	6.293	0.099	0.956
ID468439	468439	34	37.615	38.000	27.000	0	194	194	2	1	-10921639	88.048	85	60	116	1849	18.120	4.800	0.277	2.105
ID468438	468438	31	59.079	17.573	21.972	0	194	194	2	1	-10921639	178.762	174	116	255	3754	36.399	2.000	0.145	1.242
ID468437	468437	33	45.040	20.047	16.695	0	194	194	2	1	-10921639	215.905	211	170	255	4534	26.203	4.800	0.090	1.355
ID468436	468436	29	36.952	29.000	5.000	0	194	194	2	1	-10921639	203.571	201	172	240	4275	22.411	6.236	0.092	1.534
ID468430	468430	31	46.334	17.105	21.735	0	195	195	2	1	-10921639	163.143	172	82	228	3426	41.837	4.800	0.128	0.882
ID468429	468429	33	38.357	19.936	16.524	0	195	195	2	1	-10921639	217.905	218	167	255	4576	24.821	3.200	0.069	1.133
ID468428	468428	None	35.008	31.794	3.722	0	195	195	2	1	-10921639	151.381	157	89	201	3179	30.480	7.600	0.127	1.123
ID468427	468427	31	58.360	17.419	21.712	0	196	196	2	1	-10921639	179.143	189	87	255	3762	50.590	2.000	0.149	0.921
ID468426	468426	33	42.686	19.461	16.768	0	196	196	2	1	-10921639	229.238	230	187	255	4814	24.370	4.800	0.098	1.679
ID468425	468425	35	37.649	20.335	10.558	0	196	196	2	1	-10921639	194.143	196	123	245	4077	30.601	4.800	0.093	1.080
ID468424	468424	36	38.969	27.062	4.880	0	196	196	2	1	-10921639	202.190	206	145	245	4246	25.963	6.301	0.105	1.481
ID468455	468455	36	44.774	28.605	4.969	0	197	197	2	1	-10921639	195.238	199	140	230	4100	28.553	4.800	0.136	1.637
ID468459	468459	None	38.605	38.000	28.000	0	197	197	2	1	-10921639	70.762	72	19	128	1486	32.058	2.000	0.253	0.891
ID468458	468458	31	68.836	16.879	21.980	0	197	197	2	1	-10921639	180.762	172	102	255	3796	45.575	2.000	0.167	1.138
ID468457	468457	33	43.498	19.545	16.610	0	197	197	2	1	-10921639	234.762	240	189	255	4930	20.640	4.800	0.101	2.094
ID468456	468456	35	39.343	20.454	10.946	0	197	197	2	1	-10921639	188.571	182	123	245	3960	34.648	2.000	0.085	0.853
ID468444	468444	37	36.640	30.777	23.242	0	198	198	2	1	-10921639	119.857	121	70	174	2517	28.249	3.200	0.141	1.050
ID468443	468443	31	73.599	16.827	21.876	0	198	198	2	1	-10921639	200.524	199	94	255	4211	49.646	2.000	0.180	1.234
ID468442	468442	33	46.749	19.641	16.851	0	198	198	2	1	-10921639	229.762	235	196	255	4825	24.505	3.200	0.093	1.596
ID468441	468441	35	49.084	20.184	11.051	0	198	198	2	1	-10921639	189.048	189	114	245	3970	36.442	2.000	0.114	1.059
ID468440	468440	36	40.291	28.037	5.652	0	198	198	2	1	-10921639	206.000	208	167	238	4326	21.564	4.800	0.113	1.941
ID468447	468447	33	44.255	18.962	16.935	0	199	199	2	1	-10921639	231.667	235	184	255	4865	22.575	3.200	0.091	1.713
ID468446	468446	35	37.094	20.722	10.900	0	199	199	2	1	-10921639	206.762	211	172	238	4342	20.589	4.800	0.094	1.723
ID468445	468445	36	35.367	25.428	4.814	0	199	199	2	1	-10921639	160.810	165	97	206	3377	30.377	4.800	0.110	1.046
ID468449	468449	37	37.102	29.958	22.927	0	199	199	2	1	-10921639	129.476	128	85	194	2719	27.243	2.000	0.118	1.000
ID468448	468448	31	65.935	16.971	21.825	0	199	199	2	1	-10921639	206.429	211	94	255	4335	46.904	4.800	0.158	1.199
ID468463	468463	39	47.572	29.187	4.807	0	200	200	2	1	-10921639	183.667	189	119	233	3857	32.504	6.279	0.133	1.324
ID468467	468467	37	36.604	29.888	24.194	0	200	200	2	1	-10921639	135.524	140	82	172	2846	25.214	4.800	0.151	1.412
ID468466	468466	31	60.186	16.891	21.818	0	200	200	2	1	-10921639	213.571	211	148	255	4485	39.390	7.600	0.133	1.277
ID468465	468465	33	43.156	19.232	16.902	0	200	200	2	1	-10921639	228.048	235	167	255	4789	28.182	2.000	0.090	1.339
ID468464	468464	35	43.836	20.327	9.827	0	200	200	2	1	-10921639	202.143	206	128	255	4245	35.708	7.600	0.123	1.236
ID468454	468454	31	53.494	16.618	21.753	0	201	201	2	1	-10921639	215.524	221	143	255	4526	36.412	4.800	0.126	1.325
ID468453	468453	33	39.374	19.534	16.904	0	201	201	2	1	-10921639	225.714	223	187	255	4740	24.413	2.000	0.074	1.274
ID468452	468452	38	40.337	20.720	10.776	0	201	201	2	1	-10921639	202.667	206	153	238	4256	23.107	4.800	0.099	1.574
ID468451	468451	35	38.995	20.313	9.435	0	201	201	2	1	-10921639	169.476	172	99	235	3559	37.738	4.800	0.108	0.877
ID468450	468450	39	41.847	29.652	5.234	0	201	201	2	1	-10921639	160.952	162	109	208	3380	33.479	6.341	0.134	1.134
ID468462	468462	31	53.348	16.842	21.311	0	202	202	2	1	-10921639	220.381	223	170	255	4628	25.699	4.800	0.130	1.969
ID468461	468461	38	36.021	20.551	11.568	0	202	202	2	1	-10921639	202.286	201	170	240	4248	19.635	3.200	0.071	1.371
ID468460	468460	39	44.167	29.682	4.611	0	202	202	2	1	-10921639	160.952	160	119	204	3380	25.868	4.800	0.142	1.545
ID468471	468471	38	35.152	18.995	13.355	0	203	203	2	1	-10921639	195.286	204	140	252	4101	29.670	4.800	0.094	1.135
ID468470	468470	39	50.711	29.827	5.215	0	203	203	2	1	-10921639	162.714	160	102	221	3417	36.149	6.202	0.154	1.205
ID468472	468472	31	41.563	16.035	21.297	0	203	203	2	1	-10921639	192.857	191	150	240	4050	25.773	4.800	0.113	1.515
ID468469	468469	31	46.987	16.455	21.987	0	204	204	2	1	-10921639	188.333	191	138	255	3955	34.320	6.334	0.110	1.087
ID468468	468468	39	42.380	28.954	5.158	0	204	204	2	1	-10921639	174.190	182	119	216	3658	29.810	6.278	0.135	1.389
ID468478	468478	31	42.620	16.261	21.777	0	205	205	2	1	-10921639	183.762	187	119	223	3859	29.616	4.800	0.122	1.353
ID468477	468477	38	46.937	19.510	12.317	0	205	205	2	1	-10921639	213.333	216	160	250	4480	24.947	4.800	0.114	1.750
ID468476	468476	39	41.496	29.098	5.136	0	205	205	2	1	-10921639	169.429	182	114	201	3558	29.849	4.800	0.143	1.418
ID468483	468483	31	36.430	16.859	22.165	0	206	206	2	1	-10921639	176.286	182	131	228	3702	26.085	6.290	0.109	1.323
ID468482	468482	38	48.798	19.988	11.290	0	206	206	2	1	-10921639	197.619	199	133	247	4150	32.418	6.288	0.124	1.346
ID468481	468481	39	42.799	29.824	4.873	0	206	206	2	1	-10921639	151.952	165	87	194	3191	32.237	4.800	0.158	1.286
ID468475	468475	31	43.296	18.291	19.796	0	207	207	2	1	-10921639	204.095	206	172	245	4286	21.302	4.800	0.121	2.063
ID468474	468474	38	38.603	19.921	12.066	0	207	207	2	1	-10921639	189.857	191	138	225	3987	25.035	6.299	0.110	1.500
ID468473	468473	39	42.402	28.737	5.634	0	207	207	2	1	-10921639	173.714	174	128	218	3648	27.724	4.800	0.138	1.523
ID468486	468486	31	37.647	16.593	21.788	0	208	208	2	1	-10921639	158.286	160	102	208	3324	30.045	7.600	0.123	1.157
ID468485	468485	39	41.885	29.027	5.314	0	208	208	2	1	-10921639	150.952	153	82	194	3170	33.612	6.308	0.152	1.185
ID468487	468487	39	39.618	28.393	5.059	0	209	209	2	1	-10921639	157.619	165	82	199	3310	30.769	6.292	0.127	1.152
ID468479	468479	39	48.022	29.450	5.051	0	210	210	2	1	-10921639	161.714	165	111	204	3396	29.059	6.341	0.162	1.548
ID468480	468480	None	39.322	17.260	19.908	0	210	210	2	1	-10921639	170.333	170	121	218	3577	29.420	7.600	0.107	1.121
ID468488	468488	39	48.642	28.993	4.776	0	211	211	2	1	-10921639	163.286	177	99	196	3429	29.261	4.800	0.157	1.516
ID468484	468484	39	48.921	29.653	4.998	0	212	212	2	1	-10921639	150.286	155	77	194	3156	34.582	4.800	0.177	1.306
ID468494	468494	39	45.050	28.501	4.906	0	213	213	2	1	-10921639	155.619	165	80	196	3268	31.611	4.800	0.153	1.306
ID468490	468490	None	36.220	20.810	12.936	0	214	214	2	1	-10921639	188.429	191	143	242	3957	23.741	2.000	0.079	1.162
ID468489	468489	39	38.494	29.613	4.681	0	214	214	2	1	-10921639	150.286	160	80	189	3156	29.398	4.800	0.151	1.344
ID468491	468491	39	38.676	27.061	4.881	0	215	215	2	1	-10921639	150.095	157	87	182	3152	27.267	4.800	0.125	1.219
ID468493	468493	39	41.431	29.162	4.857	0	216	216	2	1	-10921639	153.762	165	89	206	3229	27.909	6.308	0.138	1.337
ID468492	468492	39	36.968	28.774	5.190	0	217	217	2	1	-10921639	155.000	160	97	196	3255	29.968	6.314	0.138	1.255
ID468496	468496	39	36.205	28.886	5.391	0	218	218	2	1	-10921639	146.952	157	80	196	3086	32.902	4.800	0.133	1.050
ID468495	468495	40	36.174	27.626	5.963	0	221	221	2	1	-10921639	169.476	172	123	201	3559	22.340	4.800	0.123	1.664
ID468498	468498	41	37.845	20.974	12.626	0	222	222	2	1	-10921639	183.667	174	157	240	3857	23.980	2.000	0.074	1.056
ID468497	468497	40	42.769	27.421	5.719	0	222	222	2	1	-10921639	170.524	177	94	206	3581	26.318	4.800	0.145	1.637
ID468501	468501	41	41.222	20.879	12.731	0	223	223	2	1	-10921639	192.619	187	160	242	4045	21.283	2.000	0.087	1.448
ID468500	468500	40	38.262	27.686	5.287	0	223	223	2	1	-10921639	145.667	157	68	196	3059	39.571	4.800	0.131	0.850
ID468503	468503	40	45.286	29.111	5.644	0	224	224	2	1	-10921639	170.524	177	114	204	3581	24.639	6.313	0.147	1.770
ID468504	468504	41	36.481	20.856	12.746	0	224	224	2	1	-10921639	184.810	187	150	230	3881	23.716	2.000	0.072	1.049
ID468499	468499	40	48.585	28.656	5.317	0	225	225	2	1	-10921639	148.333	157	68	206	3115	42.237	7.600	0.151	0.924
ID468506	468506	None	36.552	20.155	11.832	0	226	226	2	1	-10921639	169.476	170	116	206	3559	27.250	7.600	0.097	1.103
ID468505	468505	40	42.778	27.554	5.933	0	226	226	2	1	-10921639	167.429	174	97	208	3516	30.889	4.800	0.139	1.326
ID468502	468502	40	54.270	28.579	5.758	0	227	227	2	1	-10921639	175.286	184	119	213	3681	30.647	4.800	0.173	1.684
ID468510	468510	40	36.117	30.259	6.347	0	228	228	2	1	-10921639	147.762	155	87	191	3103	29.938	4.800	0.132	1.149
ID468509	468509	43	37.571	26.002	6.106	0	228	228	2	1	-10921639	157.238	170	85	196	3302	35.080	4.800	0.120	0.962
ID468511	468511	43	43.038	27.010	5.849	0	229	229	2	1	-10921639	161.524	172	97	201	3392	28.748	4.800	0.140	1.378
ID468513	468513	None	35.142	25.657	25.012	0	230	230	2	1	-10921639	112.667	119	63	150	2366	26.016	6.175	0.154	1.159
ID468512	468512	43	39.827	27.452	5.870	0	230	230	2	1	-10921639	157.905	167	97	196	3316	29.480	6.301	0.134	1.265
ID468515	468515	None	35.178	17.882	22.372	0	231	231	2	1	-10921639	151.810	150	114	189	3188	23.075	7.600	0.114	1.351
ID468514	468514	43	39.673	29.667	5.961	0	231	231	2	1	-10921639	140.810	148	75	189	2957	31.841	4.800	0.130	1.014
ID468507	468507	44	35.949	27.024	5.954	0	232	232	2	1	-10921639	164.381	170	116	201	3452	24.673	4.800	0.126	1.486
ID468508	468508	43	36.200	29.555	6.057	0	232	232	2	1	-10921639	146.238	155	77	187	3071	33.673	4.800	0.127	0.981
ID468516	468516	44	45.656	27.707	5.612	0	233	233	2	1	-10921639	168.190	174	104	208	3532	24.714	6.292	0.144	1.709
ID468517	468517	44	36.254	29.897	5.527	0	234	234	2	1	-10921639	152.095	160	102	199	3194	27.241	4.800	0.128	1.263
ID468518	468518	44	35.464	28.527	5.470	0	235	235	2	1	-10921639	141.619	157	65	199	2974	39.996	7.600	0.117	0.740
ID468519	468519	44	39.155	28.737	5.312	0	236	236	2	1	-10921639	141.238	150	72	184	2966	35.325	4.800	0.136	0.960
ID468521	468521	45	35.927	28.985	6.345	0	240	240	2	1	-10921639	162.381	174	114	196	3410	28.484	4.800	0.127	1.287
ID468522	468522	45	35.705	27.032	5.704	0	241	241	2	1	-10921639	152.905	157	104	191	3211	22.251	4.800	0.127	1.546
ID468520	468520	45	36.356	26.475	5.621	0	242	242	2	1	-10921639	148.762	157	77	191	3124	29.117	4.800	0.119	1.087
ID468523	468523	46	37.897	28.893	5.970	0	244	244	2	1	-10921639	151.333	160	89	191	3178	29.251	4.800	0.133	1.216
ID468524	468524	46	42.167	29.297	5.906	0	245	245	2	1	-10921639	160.952	160	99	201	3380	28.262	6.290	0.142	1.420
ID468525	468525	46	37.835	27.383	6.174	0	246	246	2	1	-10921639	160.238	165	97	199	3365	29.529	4.800	0.123	1.189
ID468526	468526	47	38.561	28.025	5.235	0	249	249	2	1	-10921639	138.905	150	60	184	2917	35.554	6.329	0.129	0.893
ID468527	468527	47	41.687	27.461	5.884	0	250	250	2	1	-10921639	166.095	172	94	204	3488	27.653	4.800	0.126	1.347
ID468530	468530	48	46.087	20.190	16.917	0	251	251	2	1	-10921639	200.714	196	172	255	4215	24.142	7.600	0.101	1.519
ID468529	468529	47	39.296	28.532	5.404	0	251	251	2	1	-10921639	135.048	145	48	196	2836	42.110	2.000	0.137	0.774
ID468531	468531	47	44.740	25.898	5.260	0	252	252	2	1	-10921639	149.810	160	75	204	3146	36.901	4.800	0.144	1.022
ID468532	468532	48	49.285	20.325	16.929	0	252	252	2	1	-10921639	189.571	189	150	255	3981	27.484	4.800	0.114	1.410
ID468535	468535	49	37.663	19.009	22.073	0	253	253	2	1	-10921639	158.238	162	102	199	3323	24.597	4.800	0.119	1.373
ID468534	468534	48	47.297	19.777	16.747	0	253	253	2	1	-10921639	188.905	179	153	255	3967	26.875	2.000	0.097	1.247
ID468528	468528	49	35.180	16.261	21.869	0	254	254	2	1	-10921639	125.095	131	72	167	2627	33.569	7.600	0.132	0.868
ID468533	468533	48	39.099	20.002	16.891	0	255	255	2	1	-10921639	193.714	194	165	228	4068	19.207	4.800	0.096	1.769
ID468546	468546	48	48.684	20.182	16.860	0	256	256	2	1	-10921639	204.619	199	162	255	4297	28.159	2.000	0.102	1.343
ID468545	468545	50	41.390	29.695	6.216	0	256	256	2	1	-10921639	139.952	148	65	196	2939	37.352	2.000	0.140	0.919
ID468539	468539	None	38.403	18.998	21.909	0	257	257	2	1	-10921639	170.952	167	121	223	3590	27.936	6.203	0.106	1.174
ID468538	468538	48	48.796	20.243	17.146	0	257	257	2	1	-10921639	203.476	204	157	255	4273	27.077	2.000	0.103	1.406
ID468537	468537	50	37.936	30.793	5.946	0	257	257	2	1	-10921639	119.857	136	38	162	2517	36.568	2.000	0.139	0.799
ID468536	468536	None	40.631	25.403	5.842	0	257	257	2	1	-10921639	155.762	167	97	196	3271	28.613	4.800	0.124	1.202
ID468543	468543	50	35.720	30.115	6.173	0	258	258	2	1	-10921639	130.476	136	55	174	2740	34.828	4.800	0.142	0.929
ID468544	468544	48	36.393	19.929	17.270	0	258	258	2	1	-10921639	192.619	196	150	252	4045	23.712	4.800	0.077	1.163
ID468547	468547	48	42.980	20.422	17.023	0	259	259	2	1	-10921639	203.095	204	140	255	4265	30.351	2.000	0.075	0.935
ID468548	468548	51	47.326	19.612	21.458	0	259	259	2	1	-10921639	191.476	184	145	255	4021	28.977	6.329	0.094	1.134
ID468542	468542	51	42.032	18.491	21.147	0	260	260	2	1	-10921639	174.857	182	126	235	3672	32.002	7.600	0.107	1.054
ID468541	468541	48	50.563	20.299	16.856	0	260	260	2	1	-10921639	208.714	213	153	255	4383	31.267	2.000	0.101	1.226
ID468540	468540	None	37.282	29.830	5.881	0	260	260	2	1	-10921639	129.238	136	63	184	2714	31.908	2.000	0.141	1.004
ID468551	468551	None	36.556	17.124	21.580	0	261	261	2	1	-10921639	146.286	148	87	213	3072	37.330	4.800	0.116	0.814
ID468550	468550	51	37.522	19.303	21.184	0	261	261	2	1	-10921639	185.714	189	138	233	3900	23.856	4.800	0.097	1.376
ID468549	468549	48	46.420	20.076	16.735	0	261	261	2	1	-10921639	200.524	201	160	255	4211	26.828	2.000	0.091	1.253
ID468555	468555	52	35.784	29.659	6.601	0	262	262	2	1	-10921639	146.333	153	99	196	3073	25.637	4.800	0.121	1.229
ID468557	468557	51	49.895	19.533	21.383	0	262	262	2	1	-10921639	202.952	199	153	255	4262	30.324	6.325	0.100	1.213
ID468556	468556	48	45.915	20.326	16.914	0	262	262	2	1	-10921639	209.190	206	170	255	4393	28.374	2.000	0.091	1.226
ID468567	468567	48	46.332	20.594	17.133	0	263	263	2	1	-10921639	207.810	206	170	255	4364	27.888	4.800	0.091	1.246
ID468566	468566	52	42.047	28.220	5.942	0	263	263	2	1	-10921639	154.810	155	85	204	3251	27.892	6.113	0.130	1.276
ID468568	468568	51	38.881	18.387	22.020	0	263	263	2	1	-10921639	174.571	177	128	223	3666	29.068	4.800	0.129	1.370
ID468559	468559	52	37.417	29.782	6.274	0	264	264	2	1	-10921639	135.000	143	55	179	2835	37.063	4.800	0.138	0.882
ID468558	468558	None	37.704	25.830	5.356	0	264	264	2	1	-10921639	140.095	162	53	199	2942	44.735	2.000	0.107	0.605
ID468562	468562	51	42.352	18.959	21.357	0	264	264	2	1	-10921639	202.762	206	165	255	4258	24.207	7.600	0.103	1.565
ID468561	468561	48	38.976	20.846	16.904	0	264	264	2	1	-10921639	216.524	218	187	252	4547	20.270	6.330	0.075	1.496
ID468560	468560	53	40.192	21.203	8.035	0	264	264	2	1	-10921639	177.000	182	114	228	3717	34.319	4.800	0.124	1.139
ID468563	468563	53	48.784	20.843	7.729	0	265	265	2	1	-10921639	177.952	189	126	218	3737	30.960	4.800	0.133	1.348
ID468565	468565	51	37.797	18.521	21.991	0	265	265	2	1	-10921639	192.857	187	150	233	4050	26.215	6.142	0.102	1.362
ID468564	468564	48	41.940	20.287	16.953	0	265	265	2	1	-10921639	215.571	218	165	255	4527	25.252	4.800	0.078	1.229
ID468570	468570	48	44.489	20.090	16.647	0	266	266	2	1	-10921639	208.857	204	179	255	4386	23.873	3.200	0.090	1.447
ID468569	468569	53	45.862	20.904	8.041	0	266	266	2	1	-10921639	183.286	189	136	238	3849	31.230	4.800	0.115	1.211
ID468554	468554	51	41.868	18.913	21.775	0	267	267	2	1	-10921639	195.476	206	126	250	4105	32.214	4.800	0.109	1.196
ID468553	468553	48	46.534	20.191	17.113	0	267	267	2	1	-10921639	221.524	223	165	255	4652	26.103	2.000	0.098	1.517
ID468552	468552	53	49.152	21.089	8.031	0	267	267	2	1	-10921639	190.095	194	116	240	3992	34.398	6.312	0.124	1.222
ID468575	468575	53	50.570	21.115	8.024	0	268	268	2	1	-10921639	196.524	196	145	255	4127	33.039	4.800	0.121	1.285
ID468577	468577	51	42.244	19.384	22.188	0	268	268	2	1	-10921639	198.048	194	145	255	4159	29.202	4.800	0.105	1.292
ID468576	468576	48	46.045	19.992	17.356	0	268	268	2	1	-10921639	222.524	216	182	255	4673	24.236	4.800	0.094	1.583
ID468581	468581	51	40.780	19.654	21.514	0	269	269	2	1	-10921639	194.667	201	148	240	4088	29.825	4.800	0.106	1.247
ID468580	468580	48	43.559	20.214	17.104	0	269	269	2	1	-10921639	219.048	223	162	255	4600	25.645	2.000	0.087	1.364
ID468579	468579	53	42.688	21.723	8.004	0	269	269	2	1	-10921639	190.143	191	140	252	3993	29.467	2.000	0.082	0.973
ID468578	468578	54	36.118	26.749	6.081	0	269	269	2	1	-10921639	157.476	170	60	201	3307	36.586	4.800	0.111	0.861
ID468574	468574	51	35.379	19.725	21.172	0	270	270	2	1	-10921639	201.619	206	160	242	4234	24.588	4.800	0.069	1.054
ID468573	468573	48	45.060	20.097	17.304	0	270	270	2	1	-10921639	217.429	221	157	255	4566	29.070	6.362	0.083	1.151
ID468572	468572	53	45.469	21.793	7.891	0	270	270	2	1	-10921639	192.524	196	148	245	4043	24.649	2.000	0.099	1.402
ID468571	468571	54	37.904	28.213	6.547	0	270	270	2	1	-10921639	163.190	160	104	208	3427	26.318	7.600	0.090	1.021
ID468583	468583	53	47.063	21.615	8.117	0	271	271	2	1	-10921639	201.190	199	153	255	4225	31.043	2.000	0.084	1.008
ID468582	468582	54	40.868	27.653	6.632	0	271	271	2	1	-10921639	175.000	182	109	223	3675	27.806	7.600	0.125	1.402
ID468586	468586	55	36.708	26.239	25.016	0	271	271	2	1	-10921639	147.000	140	114	201	3087	25.132	7.600	0.089	0.953
ID468585	468585	51	40.482	19.540	21.152	0	271	271	2	1	-10921639	204.810	206	162	255	4301	26.951	7.600	0.089	1.236
ID468584	468584	48	36.866	20.549	17.123	0	271	271	2	1	-10921639	208.571	206	162	255	4380	24.569	4.800	0.074	1.165
ID468599	468599	53	42.918	20.936	8.240	0	272	272	2	1	-10921639	195.952	206	143	247	4115	29.877	4.800	0.097	1.163
ID468598	468598	54	40.740	27.346	5.904	0	272	272	2	1	-10921639	169.286	177	109	201	3555	28.728	4.800	0.126	1.322
ID468603	468603	55	50.559	26.121	24.818	0	272	272	2	1	-10921639	156.381	155	111	228	3284	32.279	2.000	0.133	1.139
ID468602	468602	51	47.312	18.399	21.761	0	272	272	2	1	-10921639	189.381	189	128	245	3977	33.619	4.800	0.124	1.245
ID468601	468601	48	41.458	20.399	16.991	0	272	272	2	1	-10921639	200.190	194	167	255	4204	25.963	2.000	0.085	1.205
ID468600	468600	56	47.127	19.809	11.027	0	272	272	2	1	-10921639	201.524	206	136	250	4232	29.253	2.000	0.100	1.247
ID468597	468597	55	59.737	26.228	25.080	0	273	273	2	1	-10921639	166.286	172	119	238	3492	31.977	2.000	0.161	1.443
ID468596	468596	51	43.733	19.135	21.753	0	273	273	2	1	-10921639	194.048	194	140	233	4075	30.233	6.349	0.116	1.338
ID468595	468595	48	50.269	20.371	17.025	0	273	273	2	1	-10921639	208.571	206	165	255	4380	30.116	2.000	0.103	1.288
ID468594	468594	56	46.947	20.162	11.352	0	273	273	2	1	-10921639	209.190	211	157	255	4393	30.873	4.800	0.104	1.281
ID468593	468593	53	43.740	21.645	7.814	0	273	273	2	1	-10921639	203.905	201	150	250	4282	28.856	2.000	0.084	1.090
ID468592	468592	54	52.458	27.531	5.944	0	273	273	2	1	-10921639	157.857	165	58	230	3315	44.579	2.000	0.144	0.894
ID468614	468614	55	46.219	26.616	25.670	0	274	274	2	1	-10921639	143.429	136	89	211	3012	35.983	7.600	0.156	1.073
ID468613	468613	51	47.421	17.473	22.385	0	274	274	2	1	-10921639	177.810	172	116	238	3734	35.965	7.600	0.120	1.058
ID468612	468612	56	42.592	20.096	11.566	0	274	274	2	1	-10921639	214.857	213	165	255	4512	33.692	3.200	0.073	0.865
ID468611	468611	53	43.921	21.558	8.027	0	274	274	2	1	-10921639	217.762	213	174	255	4573	26.732	4.800	0.089	1.333
ID468610	468610	54	51.133	28.005	6.171	0	274	274	2	1	-10921639	163.571	177	68	221	3435	42.554	4.800	0.149	0.995
ID468591	468591	55	53.333	25.979	25.001	0	275	275	2	1	-10921639	164.476	162	114	240	3454	29.398	4.800	0.144	1.407
ID468590	468590	51	47.053	18.029	22.119	0	275	275	2	1	-10921639	178.143	170	138	233	3741	29.336	7.600	0.117	1.275
ID468589	468589	48	46.578	20.789	16.921	0	275	275	2	1	-10921639	208.667	199	177	247	4382	22.959	4.800	0.101	1.670
ID468588	468588	53	46.792	21.324	8.221	0	275	275	2	1	-10921639	195.524	201	133	255	4106	36.305	2.000	0.088	0.871
ID468587	468587	54	53.660	27.528	6.197	0	275	275	2	1	-10921639	167.762	177	80	238	3523	46.566	4.800	0.156	0.971
ID468607	468607	48	42.969	19.996	16.977	0	276	276	2	1	-10921639	211.429	206	177	252	4440	23.149	2.000	0.083	1.399
ID468606	468606	None	42.075	19.849	10.883	0	276	276	2	1	-10921639	215.571	216	172	255	4527	27.989	3.200	0.089	1.260
ID468605	468605	53	40.129	20.997	9.058	0	276	276	2	1	-10921639	217.429	216	172	255	4566	24.961	4.800	0.088	1.412
ID468604	468604	54	44.353	27.846	6.213	0	276	276	2	1	-10921639	160.714	162	97	238	3375	37.933	6.325	0.118	0.893
ID468609	468609	55	45.299	26.718	25.307	0	276	276	2	1	-10921639	158.429	162	116	213	3327	26.156	4.800	0.129	1.385
ID468608	468608	51	43.586	18.558	22.124	0	276	276	2	1	-10921639	198.714	199	162	250	4173	24.944	4.800	0.111	1.590
ID468623	468623	51	49.592	17.307	22.090	0	277	277	2	1	-10921639	176.429	174	121	255	3705	34.460	7.600	0.120	1.099
ID468622	468622	53	43.472	21.121	7.868	0	277	277	2	1	-10921639	210.524	223	145	255	4421	31.647	2.000	0.086	1.048
ID468621	468621	54	48.647	27.601	6.406	0	277	277	2	1	-10921639	175.714	187	94	255	3690	44.423	4.800	0.140	0.971
ID468624	468624	55	42.695	25.988	25.239	0	277	277	2	1	-10921639	159.524	160	121	218	3350	23.317	4.800	0.117	1.432
ID468615	468615	54	59.256	27.798	6.650	0	278	278	2	1	-10921639	178.333	170	123	255	3745	36.718	2.000	0.151	1.274
ID468620	468620	55	43.166	26.208	25.014	0	278	278	2	1	-10921639	155.810	150	116	206	3272	25.498	6.119	0.126	1.371
ID468619	468619	51	44.376	17.122	21.939	0	278	278	2	1	-10921639	172.476	174	116	225	3622	31.376	4.800	0.124	1.212
ID468618	468618	None	36.492	19.879	16.857	0	278	278	2	1	-10921639	192.762	187	160	242	4048	23.311	2.000	0.063	0.976
ID468617	468617	58	40.822	19.654	11.266	0	278	278	2	1	-10921639	216.762	216	160	255	4552	26.340	7.600	0.085	1.291
ID468616	468616	53	44.849	21.577	7.992	0	278	278	2	1	-10921639	216.000	216	172	255	4536	26.563	7.600	0.091	1.363
ID468629	468629	55	51.066	26.779	24.966	0	279	279	2	1	-10921639	156.190	155	106	223	3280	31.545	2.000	0.139	1.205
ID468628	468628	51	45.066	18.301	22.320	0	279	279	2	1	-10921639	178.238	177	119	225	3743	30.241	2.000	0.119	1.251
ID468627	468627	58	39.927	20.792	10.846	0	279	279	2	1	-10921639	219.619	218	187	250	4612	22.373	4.800	0.088	1.591
ID468626	468626	53	37.664	21.588	8.069	0	279	279	2	1	-10921639	216.190	221	177	247	4540	22.351	4.800	0.090	1.600
ID468625	468625	54	63.232	27.835	6.318	0	279	279	2	1	-10921639	187.429	189	114	255	3936	44.424	4.800	0.170	1.227
ID468638	468638	55	48.346	26.061	24.814	0	280	280	2	1	-10921639	167.429	160	128	225	3516	28.724	2.000	0.133	1.364
ID468637	468637	51	49.211	17.477	22.323	0	280	280	2	1	-10921639	173.905	182	109	230	3652	35.431	4.800	0.136	1.174
ID468636	468636	53	38.023	21.688	7.649	0	280	280	2	1	-10921639	219.190	221	170	255	4603	22.556	4.800	0.079	1.429
ID468635	468635	54	55.801	27.964	6.389	0	280	280	2	1	-10921639	189.762	199	114	255	3985	39.009	4.800	0.154	1.295
ID468631	468631	53	38.895	21.016	8.384	0	281	281	2	1	-10921639	210.429	218	150	255	4419	33.019	6.129	0.082	0.966
ID468630	468630	54	66.670	28.124	5.421	0	281	281	2	1	-10921639	189.190	191	99	252	3973	45.586	4.800	0.188	1.312
ID468634	468634	55	52.512	25.885	25.075	0	281	281	2	1	-10921639	171.762	170	123	225	3607	30.224	4.800	0.145	1.437
ID468633	468633	51	40.055	16.843	22.010	0	281	281	2	1	-10921639	171.000	174	109	223	3591	30.300	4.800	0.110	1.115
ID468632	468632	None	38.367	20.122	16.818	0	281	281	2	1	-10921639	208.286	201	172	247	4374	21.852	2.000	0.074	1.316
ID468651	468651	55	54.369	26.218	24.780	0	282	282	2	1	-10921639	172.905	174	104	230	3631	35.004	4.800	0.153	1.314
ID468650	468650	51	40.408	18.178	22.028	0	282	282	2	1	-10921639	182.714	182	131	242	3837	26.827	4.800	0.104	1.278
ID468649	468649	53	40.323	20.928	8.362	0	282	282	2	1	-10921639	218.381	225	155	255	4586	28.745	2.000	0.084	1.177
ID468648	468648	54	65.038	28.102	5.787	0	282	282	2	1	-10921639	210.667	221	150	255	4424	34.159	4.800	0.158	1.678
ID468647	468647	55	43.045	26.111	24.550	0	283	283	2	1	-10921639	159.286	153	111	213	3345	32.971	4.800	0.136	1.157
ID468646	468646	51	37.994	17.829	22.212	0	283	283	2	1	-10921639	170.429	170	126	213	3579	21.472	6.353	0.113	1.612
ID468645	468645	53	43.782	20.558	11.251	0	283	283	2	1	-10921639	221.952	221	170	255	4661	23.752	4.800	0.095	1.624
ID468644	468644	54	57.976	27.859	5.641	0	283	283	2	1	-10921639	197.190	191	153	255	4141	29.802	4.800	0.139	1.616
ID468639	468639	54	55.963	28.215	6.020	0	284	284	2	1	-10921639	209.714	211	148	255	4404	27.816	7.600	0.137	1.821
ID468643	468643	55	56.435	25.942	24.191	0	284	284	2	1	-10921639	181.714	172	143	250	3816	31.227	2.000	0.130	1.335
ID468642	468642	51	38.362	18.778	22.410	0	284	284	2	1	-10921639	184.333	182	145	252	3871	25.238	7.600	0.092	1.227
ID468641	468641	53	41.152	20.118	11.151	0	284	284	2	1	-10921639	219.238	221	165	255	4604	30.068	7.600	0.081	1.095
ID468640	468640	None	38.424	21.219	8.085	0	284	284	2	1	-10921639	214.524	218	148	255	4505	30.975	4.800	0.077	0.985
ID468655	468655	51	38.918	18.685	22.231	0	285	285	2	1	-10921639	183.667	189	136	233	3857	26.382	7.600	0.110	1.376
ID468654	468654	53	36.343	20.124	10.845	0	285	285	2	1	-10921639	206.762	199	167	255	4342	24.988	6.070	0.067	1.036
ID468653	468653	None	41.629	8.887	9.710	0	285	285	2	1	-10921639	69.286	65	24	119	1455	27.990	2.000	0.282	1.088
ID468652	468652	54	58.868	27.541	6.207	0	285	285	2	1	-10921639	206.190	216	148	255	4330	37.856	4.800	0.149	1.414
ID468656	468656	55	66.690	26.700	24.876	0	285	285	2	1	-10921639	175.619	170	119	255	3688	40.512	4.800	0.178	1.307
ID468679	468679	51	38.031	18.146	22.435	0	286	286	2	1	-10921639	155.429	157	97	196	3264	27.117	7.600	0.123	1.259
ID468678	468678	53	46.452	20.571	10.550	0	286	286	2	1	-10921639	220.857	221	174	255	4638	28.093	2.000	0.096	1.377
ID468677	468677	54	62.217	27.906	6.272	0	286	286	2	1	-10921639	207.857	211	153	255	4365	32.018	4.800	0.165	1.837
ID468680	468680	55	45.848	26.930	24.712	0	286	286	2	1	-10921639	148.571	143	97	206	3120	33.929	6.331	0.141	1.082
ID468670	468670	55	39.337	27.000	25.000	0	287	287	2	1	-10921639	141.524	145	94	179	2972	24.754	6.262	0.137	1.377
ID468669	468669	51	35.106	18.489	22.313	0	287	287	2	1	-10921639	150.238	145	94	204	3155	28.773	7.600	0.117	1.097
ID468668	468668	59	39.616	20.040	17.612	0	287	287	2	1	-10921639	189.952	196	128	240	3989	26.958	2.000	0.091	1.178
ID468667	468667	60	46.929	34.962	16.366	0	287	287	2	1	-10921639	129.571	133	75	196	2721	29.742	2.000	0.149	1.128
ID468666	468666	53	47.233	21.107	8.168	0	287	287	2	1	-10921639	226.476	240	170	255	4756	29.590	4.800	0.102	1.420
ID468665	468665	54	54.702	27.813	6.298	0	287	287	2	1	-10921639	205.190	213	148	255	4309	34.093	4.800	0.145	1.520
ID468663	468663	None	40.796	25.148	23.931	0	288	288	2	1	-10921639	165.571	170	99	204	3477	30.204	2.000	0.116	1.143
ID468662	468662	51	38.200	18.869	22.040	0	288	288	2	1	-10921639	174.286	179	121	221	3660	28.910	4.800	0.103	1.124
ID468661	468661	59	36.963	19.932	17.296	0	288	288	2	1	-10921639	196.762	206	145	242	4132	25.913	2.000	0.074	1.042
ID468660	468660	60	41.960	35.404	16.222	0	288	288	2	1	-10921639	125.810	119	65	199	2642	33.600	2.000	0.127	0.846
ID468659	468659	None	37.686	20.749	10.688	0	288	288	2	1	-10921639	233.714	238	199	255	4908	19.165	4.800	0.086	1.925
ID468658	468658	53	38.764	21.201	8.443	0	288	288	2	1	-10921639	220.952	228	165	255	4640	29.946	4.800	0.079	1.086
ID468657	468657	54	61.375	27.711	6.175	0	288	288	2	1	-10921639	219.190	228	160	255	4603	31.873	4.800	0.166	1.954
ID468664	468664	55	37.667	27.760	24.958	0	288	288	2	1	-10921639	137.714	143	77	196	2892	34.104	4.800	0.135	0.959
ID468671	468671	54	61.531	27.680	6.005	0	289	289	2	1	-10921639	225.238	235	170	255	4730	31.024	4.800	0.172	2.129
ID468676	468676	55	42.264	27.963	24.535	0	289	289	2	1	-10921639	139.095	140	68	206	2921	40.686	4.800	0.147	0.874
ID468675	468675	51	38.773	17.389	21.946	0	289	289	2	1	-10921639	143.524	150	80	213	3014	37.864	4.800	0.139	0.928
ID468674	468674	59	40.227	20.692	17.161	0	289	289	2	1	-10921639	203.238	208	162	252	4268	25.369	3.200	0.080	1.193
ID468673	468673	60	36.832	35.757	16.025	0	289	289	2	1	-10921639	102.429	97	80	160	2151	25.039	2.000	0.127	0.924
ID468672	468672	53	36.964	20.866	9.482	0	289	289	2	1	-10921639	225.381	233	172	255	4733	21.915	4.800	0.094	1.759
ID468684	468684	55	46.077	25.147	23.862	0	290	290	2	1	-10921639	155.810	167	102	199	3272	27.199	4.800	0.154	1.530
ID468683	468683	59	41.265	20.042	17.364	0	290	290	2	1	-10921639	179.476	177	140	233	3769	25.315	2.000	0.093	1.206
ID468682	468682	60	45.877	35.803	15.997	0	290	290	2	1	-10921639	102.238	94	68	174	2147	29.936	2.000	0.154	0.912
ID468681	468681	54	61.452	27.414	6.333	0	290	290	2	1	-10921639	224.429	225	162	255	4713	29.943	4.800	0.160	2.073
ID468687	468687	60	44.764	35.160	15.268	0	291	291	2	1	-10921639	106.476	99	58	160	2236	27.031	2.000	0.187	1.243
ID468686	468686	53	42.918	20.481	10.873	0	291	291	2	1	-10921639	204.476	206	157	255	4294	32.922	7.600	0.081	0.930
ID468685	468685	54	66.982	27.229	5.980	0	291	291	2	1	-10921639	218.143	228	138	255	4581	32.437	4.800	0.172	1.971
ID468689	468689	55	59.699	25.268	23.947	0	291	291	2	1	-10921639	165.190	167	109	228	3469	34.055	4.800	0.174	1.439
ID468688	468688	51	43.908	18.051	21.885	0	291	291	2	1	-10921639	154.048	155	89	213	3235	32.849	4.800	0.152	1.238
ID468694	468694	55	43.159	25.016	24.062	0	292	292	2	1	-10921639	164.143	167	109	211	3447	27.501	4.800	0.127	1.341
ID468693	468693	51	49.410	17.066	21.419	0	292	292	2	1	-10921639	155.381	170	87	225	3263	41.003	4.800	0.163	1.065
ID468692	468692	60	47.486	35.166	14.870	0	292	292	2	1	-10921639	131.667	136	80	191	2765	28.132	2.000	0.169	1.351
ID468691	468691	53	37.595	20.907	11.492	0	292	292	2	1	-10921639	225.762	221	194	255	4741	21.007	4.800	0.074	1.481
ID468690	468690	54	63.250	26.903	5.595	0	292	292	2	1	-10921639	231.095	242	165	255	4853	29.720	4.800	0.158	2.127
ID468703	468703	55	38.139	25.579	24.120	0	293	293	2	1	-10921639	148.143	145	94	191	3111	25.685	7.600	0.119	1.223
ID468702	468702	51	44.629	16.803	21.853	0	293	293	2	1	-10921639	146.048	155	77	208	3067	34.826	4.800	0.169	1.215
ID468701	468701	60	36.894	34.884	14.239	0	293	293	2	1	-10921639	131.810	128	72	182	2768	31.979	2.000	0.114	0.841
ID468700	468700	53	44.400	21.134	11.046	0	293	293	2	1	-10921639	222.381	223	172	255	4670	24.365	4.800	0.090	1.504
ID468699	468699	54	72.625	27.202	5.790	0	293	293	2	1	-10921639	216.857	225	160	255	4554	33.708	4.800	0.184	2.000
ID468723	468723	55	42.941	26.206	24.130	0	294	294	2	1	-10921639	159.429	167	102	201	3348	27.710	4.800	0.129	1.314
ID468722	468722	51	45.669	16.732	21.620	0	294	294	2	1	-10921639	154.333	157	72	211	3241	38.728	4.800	0.152	1.052
ID468721	468721	None	36.569	20.443	17.621	0	294	294	2	1	-10921639	197.429	204	128	245	4146	33.714	6.356	0.077	0.838
ID468720	468720	61	39.163	18.368	13.743	0	294	294	2	1	-10921639	166.333	177	55	250	3493	55.538	7.600	0.077	0.427
ID468719	468719	60	43.199	33.108	13.436	0	294	294	2	1	-10921639	176.571	179	102	221	3708	29.374	4.800	0.126	1.345
ID468718	468718	53	37.901	21.370	10.473	0	294	294	2	1	-10921639	224.048	233	155	255	4705	30.347	4.800	0.085	1.154
ID468717	468717	54	73.856	27.566	5.968	0	294	294	2	1	-10921639	215.762	238	119	255	4531	44.621	4.800	0.202	1.628
ID468695	468695	54	70.876	26.842	6.002	0	295	295	2	1	-10921639	220.190	242	143	255	4624	40.047	4.800	0.188	1.739
ID468698	468698	55	42.200	26.011	24.056	0	295	295	2	1	-10921639	161.238	162	121	201	3386	24.116	4.800	0.124	1.477
ID468697	468697	51	41.411	17.017	21.265	0	295	295	2	1	-10921639	166.095	170	104	221	3488	32.659	7.600	0.123	1.114
ID468696	468696	61	41.518	17.734	13.229	0	295	295	2	1	-10921639	184.238	191	97	228	3869	39.437	2.000	0.097	0.824
ID468709	468709	55	37.170	26.284	23.835	0	296	296	2	1	-10921639	147.333	148	89	189	3094	27.432	4.800	0.123	1.177
ID468708	468708	None	40.003	18.847	21.724	0	296	296	2	1	-10921639	171.476	174	116	213	3601	30.129	7.600	0.114	1.163
ID468707	468707	51	40.428	17.098	21.171	0	296	296	2	1	-10921639	153.143	155	89	213	3216	34.572	4.800	0.136	1.063
ID468706	468706	61	38.278	18.215	13.727	0	296	296	2	1	-10921639	160.429	179	60	230	3369	48.343	7.600	0.084	0.512
ID468705	468705	None	37.156	21.128	10.626	0	296	296	2	1	-10921639	213.190	223	157	250	4477	23.151	6.368	0.081	1.372
ID468704	468704	54	68.754	27.164	6.288	0	296	296	2	1	-10921639	197.952	196	111	255	4157	41.560	4.800	0.187	1.503
ID468715	468715	51	50.420	16.909	20.991	0	297	297	2	1	-10921639	166.619	174	94	221	3499	37.227	4.800	0.162	1.249
ID468714	468714	54	69.167	26.800	6.272	0	297	297	2	1	-10921639	199.381	213	102	255	4187	49.639	4.800	0.173	1.185
ID468716	468716	55	48.169	25.832	23.994	0	297	297	2	1	-10921639	148.524	150	89	201	3119	29.597	2.000	0.152	1.324
ID468711	468711	61	47.749	17.896	13.917	0	298	298	2	1	-10921639	178.286	184	87	255	3744	43.914	2.000	0.095	0.702
ID468710	468710	54	66.200	26.393	6.496	0	298	298	2	1	-10921639	194.190	199	99	255	4078	55.069	2.000	0.160	0.970
ID468713	468713	55	49.118	25.548	23.520	0	298	298	2	1	-10921639	151.524	148	65	218	3182	41.078	4.800	0.158	1.009
ID468712	468712	51	46.708	17.216	21.213	0	298	298	2	1	-10921639	166.333	172	92	238	3493	41.159	7.600	0.155	1.085
ID468727	468727	55	40.419	25.908	23.477	0	299	299	2	1	-10921639	170.000	170	119	204	3570	22.419	4.800	0.132	1.770
ID468726	468726	51	47.511	16.536	21.247	0	299	299	2	1	-10921639	167.857	167	114	252	3525	38.729	4.800	0.151	1.138
ID468725	468725	61	40.112	17.655	13.587	0	299	299	2	1	-10921639	181.952	187	92	240	3821	42.509	2.000	0.080	0.631
ID468724	468724	54	64.727	26.477	6.292	0	299	299	2	1	-10921639	203.619	216	109	255	4276	49.593	4.800	0.163	1.150
ID468732	468732	55	35.552	27.827	24.843	0	300	300	2	1	-10921639	117.095	121	65	165	2459	34.405	4.800	0.149	0.882
ID468731	468731	62	36.725	20.289	21.216	0	300	300	2	1	-10921639	203.762	206	155	238	4279	22.199	4.800	0.092	1.545
ID468730	468730	51	54.910	16.471	21.275	0	300	300	2	1	-10921639	154.619	153	82	233	3247	47.015	4.800	0.161	0.913
ID468729	468729	61	38.147	17.890	14.061	0	300	300	2	1	-10921639	189.095	189	94	255	3971	36.841	2.000	0.066	0.633
ID468728	468728	54	48.648	27.284	6.512	0	300	300	2	1	-10921639	213.667	218	174	255	4487	23.101	4.800	0.113	1.880
ID468735	468735	62	46.822	20.632	19.948	0	301	301	2	1	-10921639	200.333	201	160	250	4207	26.930	2.000	0.099	1.344
ID468734	468734	63	36.324	21.811	9.829	0	301	301	2	1	-10921639	207.952	204	182	247	4367	17.870	4.800	0.079	1.706
ID468733	468733	54	46.425	26.340	6.432	0	301	301	2	1	-10921639	181.714	187	111	235	3816	40.115	4.800	0.135	1.079
ID468736	468736	51	41.684	16.616	21.228	0	301	301	2	1	-10921639	153.762	150	99	211	3229	31.791	6.254	0.127	1.090
ID468741	468741	None	35.594	27.924	24.917	0	302	302	2	1	-10921639	100.810	106	48	143	2117	30.365	4.800	0.174	0.986
ID468740	468740	51	40.668	16.201	21.088	0	302	302	2	1	-10921639	128.667	133	60	194	2702	39.873	4.800	0.136	0.770
ID468739	468739	62	48.280	20.126	20.227	0	302	302	2	1	-10921639	202.190	196	162	250	4246	21.437	4.800	0.124	2.086
ID468738	468738	63	49.484	21.957	9.627	0	302	302	2	1	-10921639	215.762	208	187	255	4531	23.403	2.000	0.101	1.698
ID468737	468737	54	44.048	26.298	6.336	0	302	302	2	1	-10921639	173.476	187	102	218	3643	40.084	4.800	0.129	0.986
ID468749	468749	62	42.283	20.556	20.193	0	303	303	2	1	-10921639	186.857	191	140	233	3924	23.616	4.800	0.109	1.556
ID468748	468748	63	35.448	21.372	9.550	0	303	303	2	1	-10921639	200.714	206	167	235	4215	22.202	6.290	0.088	1.458
ID468751	468751	None	36.430	28.136	6.752	0	304	304	2	1	-10921639	180.190	182	121	216	3784	27.138	4.800	0.099	1.202
ID468750	468750	54	36.570	27.108	6.684	0	304	304	2	1	-10921639	183.905	187	121	216	3862	26.042	4.800	0.108	1.376
ID468754	468754	51	43.695	17.002	21.325	0	304	304	2	1	-10921639	152.524	157	75	199	3203	37.056	4.800	0.151	1.080
ID468753	468753	62	35.190	20.635	20.073	0	304	304	2	1	-10921639	188.524	189	155	255	3959	22.248	7.600	0.071	1.127
ID468752	468752	63	40.049	21.735	9.580	0	304	304	2	1	-10921639	215.429	221	177	255	4524	20.449	7.600	0.093	1.791
ID468747	468747	51	46.854	16.570	21.020	0	305	305	2	1	-10921639	147.143	155	80	201	3090	37.977	2.000	0.144	0.974
ID468746	468746	63	41.546	21.824	9.930	0	305	305	2	1	-10921639	210.381	208	165	255	4418	23.410	4.800	0.088	1.458
ID468745	468745	54	44.130	25.602	6.400	0	305	305	2	1	-10921639	155.238	155	55	218	3260	46.846	2.000	0.125	0.737
ID468743	468743	63	41.382	22.068	9.855	0	306	306	2	1	-10921639	216.333	218	172	255	4543	20.331	7.600	0.101	1.954
ID468742	468742	54	43.009	26.080	6.379	0	306	306	2	1	-10921639	155.857	167	72	211	3273	45.024	4.800	0.130	0.799
ID468744	468744	64	46.102	27.990	24.592	0	306	306	2	1	-10921639	115.476	131	46	172	2425	39.514	4.800	0.199	0.970
ID468755	468755	54	38.785	25.988	6.142	0	307	307	2	1	-10921639	145.905	160	65	191	3064	40.716	2.000	0.108	0.697
ID468757	468757	64	36.070	28.554	24.467	0	307	307	2	1	-10921639	111.667	123	53	153	2345	28.180	4.800	0.161	1.102
ID468756	468756	63	45.099	22.219	9.360	0	307	307	2	1	-10921639	202.048	204	138	255	4243	32.141	7.600	0.105	1.197
ID468759	468759	64	46.463	28.656	24.660	0	308	308	2	1	-10921639	103.952	111	38	172	2183	41.162	2.000	0.192	0.815
ID468758	468758	63	43.829	21.847	9.520	0	308	308	2	1	-10921639	208.048	211	170	255	4369	23.788	4.800	0.097	1.543
ID468762	468762	None	35.351	20.542	22.011	0	309	309	2	1	-10921639	163.905	174	116	201	3442	28.886	4.800	0.105	1.077
ID468761	468761	63	40.356	21.434	9.805	0	309	309	2	1	-10921639	206.619	206	167	245	4339	23.114	6.093	0.099	1.610
ID468760	468760	54	37.413	25.997	6.324	0	309	309	2	1	-10921639	150.381	153	63	208	3158	44.549	4.800	0.106	0.645
ID468766	468766	None	36.524	17.523	21.206	0	310	310	2	1	-10921639	152.762	160	102	194	3208	24.738	4.800	0.140	1.520
ID468765	468765	63	39.751	21.705	10.082	0	310	310	2	1	-10921639	205.762	211	172	245	4321	20.739	7.600	0.104	1.870
ID468764	468764	54	35.430	26.172	6.260	0	310	310	2	1	-10921639	147.619	160	70	204	3100	41.040	4.800	0.117	0.753
ID468763	468763	63	48.874	21.428	9.289	0	311	311	2	1	-10921639	195.810	196	121	255	4112	35.673	7.600	0.124	1.213
ID468771	468771	63	43.407	21.211	9.828	0	312	312	2	1	-10921639	202.333	206	153	255	4249	26.031	4.800	0.100	1.414
ID468770	468770	None	49.891	26.202	6.214	0	312	312	2	1	-10921639	149.286	153	60	233	3135	47.346	2.000	0.138	0.762
ID468767	468767	63	35.530	21.288	9.584	0	313	313	2	1	-10921639	199.238	196	157	233	4184	20.796	4.800	0.091	1.601
ID468769	468769	None	35.896	19.370	20.369	0	313	313	2	1	-10921639	176.810	182	131	221	3713	27.167	7.600	0.104	1.222
ID468768	468768	None	35.922	20.832	17.414	0	313	313	2	1	-10921639	190.810	194	155	250	4007	23.723	6.346	0.072	1.087
ID468772	468772	None	40.292	25.821	6.036	0	314	314	2	1	-10921639	136.952	153	63	196	2876	39.157	4.800	0.128	0.796
ID468773	468773	None	35.055	28.044	24.998	0	315	315	2	1	-10921639	105.286	111	65	148	2211	25.732	4.800	0.175	1.219
ID468775	468775	None	37.554	17.101	21.201	0	316	316	2	1	-10921639	128.571	133	70	184	2700	36.038	7.600	0.138	0.867
ID468774	468774	None	45.503	20.676	10.269	0	318	318	2	1	-10921639	201.048	204	160	247	4222	25.009	4.800	0.111	1.609
ID468777	468777	65	37.173	20.000	17.096	0	319	319	2	1	-10921639	176.762	177	133	221	3712	24.087	2.000	0.082	1.113
ID468776	468776	66	37.716	26.564	6.377	0	319	319	2	1	-10921639	147.714	160	65	196	3102	40.490	4.800	0.126	0.816
ID468779	468779	None	36.082	21.340	10.983	0	320	320	2	1	-10921639	198.667	199	165	247	4172	23.333	6.049	0.069	1.104
ID468778	468778	66	43.679	26.062	6.080	0	320	320	2	1	-10921639	146.905	162	68	194	3085	39.672	2.000	0.132	0.864
ID468780	468780	65	36.169	20.007	17.206	0	320	320	2	1	-10921639	173.286	177	126	240	3639	26.376	2.000	0.067	0.827
ID468781	468781	66	36.467	26.099	6.162	0	321	321	2	1	-10921639	145.667	155	77	201	3059	37.605	4.800	0.122	0.843
ID468782	468782	66	47.199	26.359	6.089	0	322	322	2	1	-10921639	146.667	157	70	211	3080	40.103	2.000	0.138	0.889
ID468783	468783	None	36.102	25.831	6.347	0	326	326	2	1	-10921639	131.333	148	55	182	2758	41.349	2.000	0.105	0.603
ID468784	468784	67	36.874	27.472	6.347	0	331	331	2	1	-10921639	144.048	157	51	204	3025	41.711	4.800	0.126	0.773
ID468790	468790	None	35.672	19.662	17.176	0	332	332	2	1	-10921639	163.238	162	116	218	3428	23.575	2.000	0.082	1.048
ID468789	468789	67	36.099	28.386	6.769	0	332	332	2	1	-10921639	161.952	170	99	196	3401	25.325	4.800	0.105	1.215
ID468792	468792	67	35.390	26.406	6.209	0	333	333	2	1	-10921639	137.429	145	53	182	2886	38.234	2.000	0.107	0.693
ID468788	468788	67	37.631	26.434	6.472	0	334	334	2	1	-10921639	135.952	153	55	189	2855	42.483	2.000	0.126	0.717
ID468785	468785	67	43.343	26.104	6.126	0	335	335	2	1	-10921639	134.476	148	65	187	2824	37.137	2.000	0.136	0.869
ID468787	468787	68	36.685	20.153	17.476	0	336	336	2	1	-10921639	167.619	165	104	230	3520	29.897	7.600	0.076	0.796
ID468786	468786	67	38.039	26.167	6.247	0	336	336	2	1	-10921639	136.810	153	55	189	2873	43.370	2.000	0.114	0.644
ID468794	468794	68	36.484	20.112	17.337	0	337	337	2	1	-10921639	169.810	174	114	211	3566	27.233	2.000	0.084	0.971
ID468793	468793	None	42.847	20.821	11.197	0	337	337	2	1	-10921639	194.524	189	160	250	4085	24.390	2.000	0.090	1.315
ID468791	468791	68	39.214	19.851	16.892	0	338	338	2	1	-10921639	169.667	170	121	211	3563	26.599	3.200	0.101	1.169
ID468795	468795	None	39.652	28.183	6.830	0	340	340	2	1	-10921639	166.238	167	109	199	3491	23.784	4.800	0.123	1.529
ID468796	468796	None	38.322	20.089	17.155	0	340	340	2	1	-10921639	167.143	170	126	225	3510	26.039	2.000	0.094	1.100
