# Supplementary material for: Progressive enhancement of kinetic proofreading in T cell antigen discrimination from receptor activation to DAG generation
Source: eLife. 2022 Sep 20;11:e75263. doi: 10.7554/eLife.75263 (PMC9536835; doi:10.7554/eLife.75263)
Supplement: Figure 5—source data 1. — Each data table is the TrackMate ‘spot-statistics’ output of one cell over four cycles of blue-light illumination (frames 0–40, 100–140, 200–240, and 300–340, with 3 s interval between frames). We calculated the lifetime of TrackIDs that existed at the start of each period of blue-light illumination that did not last for the full period and fit the resulting lifetime distributions using custom Python scripts available at https://github.com/dbritain/KP-paper (copy archived at swh:1:rev:167fa456901903740f0f3ee6a3e5324bc45207ea, Britain, 2022). [file elife-75263-fig5-data1.zip › Fig5SourceData/ZAP/zap2/cell7.csv]

Label	ID	TRACK_ID	QUALITY	POSITION_X	POSITION_Y	POSITION_Z	POSITION_T	FRAME	RADIUS	VISIBILITY	MANUAL_COLOR	MEAN_INTENSITY	MEDIAN_INTENSITY	MIN_INTENSITY	MAX_INTENSITY	TOTAL_INTENSITY	STANDARD_DEVIATION	ESTIMATED_DIAMETER	CONTRAST	SNR
ID470430	470430	0	68.047	12.846	26.204	0	0	0	2	1	-10921639	168.762	158	121	229	3544	32.181	4.800	0.199	1.742
ID470429	470429	1	55.748	9.633	16.980	0	0	0	2	1	-10921639	204.524	203	151	255	4295	34.384	4.800	0.132	1.386
ID470428	470428	2	49.816	7.105	13.617	0	0	0	2	1	-10921639	167.143	177	96	236	3510	40.895	2.000	0.118	0.860
ID470427	470427	3	35.568	18.183	4.121	0	0	0	2	1	-10921639	90.048	92	44	140	1891	25.754	2.000	0.146	0.893
ID470415	470415	0	58.672	13.097	26.168	0	1	1	2	1	-10921639	152.619	151	96	188	3205	28.519	4.800	0.202	1.802
ID470414	470414	None	35.776	21.378	19.122	0	1	1	2	1	-10921639	92.571	88	48	133	1944	24.353	2.000	0.156	1.027
ID470413	470413	1	41.992	10.166	16.440	0	1	1	2	1	-10921639	188.905	192	140	229	3967	25.284	4.800	0.107	1.446
ID470412	470412	2	40.916	8.496	13.663	0	1	1	2	1	-10921639	177.762	188	125	229	3733	33.274	7.600	0.105	1.012
ID470411	470411	3	36.864	18.469	4.578	0	1	1	2	1	-10921639	95.667	92	59	151	2009	21.643	2.000	0.191	1.421
ID470419	470419	0	62.510	13.376	25.760	0	2	2	2	1	-10921639	160.429	170	99	218	3369	37.990	4.800	0.208	1.452
ID470418	470418	1	35.777	9.267	17.108	0	2	2	2	1	-10921639	179.429	184	125	221	3768	27.073	4.800	0.107	1.283
ID470417	470417	2	41.638	7.913	13.824	0	2	2	2	1	-10921639	167.048	170	107	218	3508	32.374	7.600	0.100	0.935
ID470416	470416	3	35.348	18.612	5.785	0	2	2	2	1	-10921639	93.333	96	55	129	1960	22.433	4.800	0.207	1.427
ID470425	470425	0	39.398	13.403	26.462	0	3	3	2	1	-10921639	157.476	162	103	203	3307	26.434	4.800	0.163	1.668
ID470424	470424	1	48.293	9.472	16.886	0	3	3	2	1	-10921639	173.857	170	125	236	3651	30.626	4.800	0.116	1.180
ID470423	470423	1	44.257	8.977	16.868	0	4	4	2	1	-10921639	175.143	181	114	218	3678	22.480	4.800	0.126	1.747
ID470422	470422	None	35.102	11.595	10.160	0	4	4	2	1	-10921639	128.429	121	92	177	2697	24.859	4.800	0.123	1.134
ID470421	470421	None	35.463	18.546	5.960	0	4	4	2	1	-10921639	78.429	81	33	121	1647	26.632	2.000	0.202	0.992
ID470426	470426	None	35.510	13.132	26.266	0	5	5	2	1	-10921639	124.238	125	85	170	2609	22.768	2.000	0.127	1.232
ID470431	470431	1	48.130	9.046	16.656	0	6	6	2	1	-10921639	180.286	181	125	225	3786	27.691	4.800	0.128	1.483
ID470432	470432	1	45.135	9.109	16.347	0	7	7	2	1	-10921639	173.571	170	136	225	3645	25.703	2.000	0.120	1.448
ID470420	470420	None	38.107	13.319	25.074	0	8	8	2	1	-10921639	148.095	144	107	199	3110	26.503	4.800	0.124	1.232
ID470433	470433	None	39.423	9.507	16.762	0	9	9	2	1	-10921639	184.810	188	155	229	3881	19.957	4.800	0.110	1.840
ID470434	470434	None	41.423	13.279	24.903	0	10	10	2	1	-10921639	143.286	144	96	203	3009	27.425	4.800	0.134	1.238
ID470435	470435	None	46.661	13.333	25.031	0	12	12	2	1	-10921639	129.952	118	92	203	2729	29.344	4.800	0.153	1.174
ID470436	470436	None	42.316	10.139	16.727	0	14	14	2	1	-10921639	180.429	177	144	232	3789	24.207	4.800	0.105	1.420
ID470440	470440	4	40.705	10.254	17.343	0	16	16	2	1	-10921639	180.476	177	133	229	3790	22.866	4.800	0.124	1.745
ID470438	470438	4	40.136	10.484	17.500	0	17	17	2	1	-10921639	163.619	158	125	218	3436	27.163	3.200	0.102	1.118
ID470437	470437	4	36.266	10.987	17.692	0	18	18	2	1	-10921639	164.333	162	118	221	3451	27.367	2.000	0.087	0.958
ID470439	470439	4	39.397	10.053	16.258	0	19	19	2	1	-10921639	170.429	166	125	221	3579	27.967	7.600	0.090	1.011
ID470444	470444	None	42.141	9.983	16.919	0	22	22	2	1	-10921639	165.619	166	125	214	3478	25.180	2.000	0.104	1.241
ID470445	470445	5	42.652	13.811	24.162	0	23	23	2	1	-10921639	128.381	133	73	199	2696	28.156	7.600	0.139	1.112
ID470443	470443	5	39.263	14.408	24.115	0	24	24	2	1	-10921639	127.905	129	85	188	2686	27.691	6.282	0.116	0.957
ID470442	470442	6	38.226	10.335	16.740	0	24	24	2	1	-10921639	162.667	158	99	225	3416	30.884	6.366	0.088	0.851
ID470441	470441	6	49.968	9.719	16.243	0	25	25	2	1	-10921639	180.429	181	129	229	3789	30.364	4.800	0.132	1.390
ID470447	470447	5	43.609	13.977	24.109	0	26	26	2	1	-10921639	129.333	125	85	184	2716	27.836	7.600	0.138	1.130
ID470446	470446	6	37.269	10.263	17.022	0	26	26	2	1	-10921639	166.571	166	125	210	3498	21.662	4.800	0.109	1.515
ID470449	470449	5	37.441	14.114	24.644	0	27	27	2	1	-10921639	115.048	110	59	188	2416	33.880	2.000	0.133	0.798
ID470448	470448	6	37.973	10.307	17.521	0	27	27	2	1	-10921639	173.143	166	144	225	3636	24.614	7.600	0.095	1.226
ID470450	470450	5	42.033	14.114	24.295	0	28	28	2	1	-10921639	136.524	133	96	184	2867	22.743	2.000	0.133	1.409
ID470451	470451	None	37.391	14.233	13.326	0	30	30	2	1	-10921639	137.571	136	88	203	2889	29.425	4.800	0.124	1.032
ID470453	470453	7	38.302	13.616	24.057	0	31	31	2	1	-10921639	148.381	155	81	203	3116	28.873	2.000	0.105	0.974
ID470455	470455	7	38.920	14.156	24.744	0	32	32	2	1	-10921639	130.810	140	70	195	2747	29.797	7.600	0.125	0.977
ID470454	470454	None	37.759	13.436	12.852	0	32	32	2	1	-10921639	139.905	147	96	181	2938	26.582	4.800	0.133	1.239
ID470452	470452	None	37.141	11.086	16.328	0	33	33	2	1	-10921639	165.000	166	118	199	3465	22.188	6.253	0.117	1.559
ID470457	470457	None	36.950	14.087	24.907	0	35	35	2	1	-10921639	132.810	133	77	173	2789	27.077	4.800	0.136	1.173
ID470456	470456	None	40.808	9.781	16.733	0	35	35	2	1	-10921639	165.905	166	118	203	3484	23.950	4.800	0.125	1.534
ID470458	470458	8	38.558	9.072	19.682	0	36	36	2	1	-10921639	144.095	147	92	188	3026	26.279	2.000	0.117	1.148
ID470461	470461	8	42.584	9.745	17.251	0	37	37	2	1	-10921639	173.143	173	125	206	3636	21.317	4.800	0.142	2.024
ID470459	470459	8	38.818	10.407	16.238	0	38	38	2	1	-10921639	155.952	155	103	206	3275	29.296	4.800	0.115	1.099
ID470460	470460	None	36.586	14.373	24.434	0	38	38	2	1	-10921639	148.857	158	99	188	3126	22.379	7.600	0.114	1.359
ID470464	470464	8	36.421	10.149	16.115	0	40	40	2	1	-10921639	152.571	151	103	195	3204	27.040	7.600	0.101	1.031
ID470463	470463	None	36.616	15.073	23.056	0	41	41	2	1	-10921639	148.429	151	107	181	3117	21.542	4.800	0.121	1.485
ID470462	470462	8	42.921	9.937	17.079	0	41	41	2	1	-10921639	168.190	162	133	206	3532	20.578	4.800	0.143	2.045
ID470465	470465	8	40.737	8.248	18.998	0	42	42	2	1	-10921639	138.381	133	92	195	2906	28.878	6.357	0.129	1.097
ID470466	470466	None	35.159	8.644	19.370	0	44	44	2	1	-10921639	151.762	158	99	199	3187	23.835	7.600	0.108	1.237
ID470469	470469	None	35.808	11.205	16.036	0	45	45	2	1	-10921639	154.429	158	118	195	3243	21.951	2.000	0.102	1.300
ID470467	470467	None	43.477	20.806	19.024	0	46	46	2	1	-10921639	103.238	107	48	181	2168	37.422	2.000	0.152	0.726
ID470468	470468	None	36.328	14.141	12.076	0	47	47	2	1	-10921639	139.095	140	103	177	2921	25.338	7.600	0.129	1.254
ID470475	470475	None	38.814	17.084	22.720	0	49	49	2	1	-10921639	144.524	151	96	192	3035	29.056	2.000	0.112	0.998
ID470474	470474	None	40.410	7.048	18.811	0	50	50	2	1	-10921639	127.429	129	70	181	2676	30.518	4.800	0.148	1.076
ID470471	470471	9	39.347	10.285	16.254	0	52	52	2	1	-10921639	157.714	158	107	199	3312	30.181	6.316	0.122	1.134
ID470470	470470	10	55.987	14.269	12.263	0	52	52	2	1	-10921639	154.381	151	103	232	3242	32.676	7.600	0.187	1.491
ID470473	470473	9	44.460	10.748	16.617	0	53	53	2	1	-10921639	178.476	177	144	218	3748	22.866	7.600	0.117	1.630
ID470472	470472	10	49.903	14.260	11.976	0	53	53	2	1	-10921639	152.333	155	96	203	3199	28.749	7.600	0.163	1.482
ID470478	470478	9	41.745	11.489	16.859	0	54	54	2	1	-10921639	181.286	184	140	229	3807	22.802	4.800	0.131	1.841
ID470477	470477	10	50.797	14.275	12.499	0	54	54	2	1	-10921639	149.000	144	88	206	3129	36.387	4.800	0.177	1.230
ID470476	470476	10	60.167	14.472	12.618	0	55	55	2	1	-10921639	173.095	166	140	247	3635	29.424	4.800	0.179	1.786
ID470482	470482	11	36.943	10.239	17.912	0	56	56	2	1	-10921639	176.524	184	129	218	3707	25.793	4.800	0.111	1.364
ID470481	470481	10	60.007	14.945	12.761	0	56	56	2	1	-10921639	171.762	162	129	236	3607	29.938	2.000	0.160	1.582
ID470479	470479	10	42.250	14.222	11.499	0	57	57	2	1	-10921639	135.286	133	62	206	2841	38.163	4.800	0.152	0.934
ID470480	470480	11	44.919	10.691	18.052	0	57	57	2	1	-10921639	184.000	184	147	221	3864	24.112	2.000	0.111	1.521
ID470486	470486	11	36.668	11.622	17.418	0	58	58	2	1	-10921639	181.095	184	136	229	3803	25.157	4.800	0.086	1.139
ID470485	470485	10	53.191	14.239	12.130	0	58	58	2	1	-10921639	157.476	158	99	210	3307	32.867	4.800	0.177	1.441
ID470483	470483	10	45.368	14.385	12.112	0	59	59	2	1	-10921639	148.238	147	103	203	3113	28.886	4.800	0.159	1.409
ID470484	470484	None	38.262	12.170	23.563	0	59	59	2	1	-10921639	142.476	140	81	199	2992	34.744	2.000	0.118	0.866
ID470487	470487	10	48.809	14.435	12.144	0	60	60	2	1	-10921639	154.190	170	99	192	3238	32.466	7.600	0.168	1.369
ID470488	470488	11	57.848	11.028	16.805	0	60	60	2	1	-10921639	191.143	192	140	251	4014	29.795	7.600	0.149	1.663
ID470490	470490	11	43.749	10.641	16.218	0	61	61	2	1	-10921639	174.857	184	125	225	3672	27.859	4.800	0.123	1.370
ID470489	470489	10	40.915	14.800	12.184	0	61	61	2	1	-10921639	143.667	144	88	192	3017	27.319	7.600	0.143	1.312
ID470491	470491	10	38.700	13.428	11.120	0	62	62	2	1	-10921639	126.857	133	66	177	2664	36.203	7.600	0.127	0.792
ID470493	470493	None	36.569	14.562	24.269	0	62	62	2	1	-10921639	161.286	162	118	203	3387	25.710	4.800	0.116	1.305
ID470492	470492	11	47.512	10.221	15.800	0	62	62	2	1	-10921639	176.762	181	107	243	3712	31.994	4.800	0.155	1.481
ID470495	470495	11	49.358	10.217	15.304	0	63	63	2	1	-10921639	165.333	166	99	225	3472	37.485	4.800	0.135	1.050
ID470494	470494	10	48.941	14.258	11.766	0	63	63	2	1	-10921639	162.619	162	114	199	3415	25.860	7.600	0.171	1.833
ID470498	470498	None	37.167	12.930	23.736	0	64	64	2	1	-10921639	153.286	158	88	210	3219	32.622	2.000	0.102	0.873
ID470497	470497	11	39.503	10.217	15.414	0	64	64	2	1	-10921639	161.810	162	107	225	3398	31.261	4.800	0.109	1.018
ID470496	470496	10	45.675	14.274	11.794	0	64	64	2	1	-10921639	161.143	162	88	195	3384	25.281	4.800	0.165	1.806
ID470509	470509	None	42.154	16.169	23.112	0	65	65	2	1	-10921639	171.476	177	121	206	3601	24.406	4.800	0.127	1.582
ID470508	470508	25	44.388	6.722	19.865	0	65	65	2	1	-10921639	150.381	144	96	221	3158	37.068	2.000	0.134	0.961
ID470507	470507	12	39.031	9.712	19.341	0	65	65	2	1	-10921639	186.286	188	136	247	3912	30.093	6.310	0.081	0.931
ID470506	470506	11	44.318	10.528	15.235	0	65	65	2	1	-10921639	171.143	173	107	251	3594	36.649	2.000	0.094	0.800
ID470503	470503	11	35.094	9.911	14.679	0	66	66	2	1	-10921639	160.524	162	107	218	3371	32.745	4.800	0.084	0.756
ID470502	470502	10	46.234	13.403	12.288	0	66	66	2	1	-10921639	167.143	173	114	229	3510	30.495	7.600	0.148	1.411
ID470505	470505	25	45.982	6.934	19.683	0	66	66	2	1	-10921639	134.381	136	70	214	2822	39.600	4.800	0.144	0.854
ID470504	470504	12	42.804	10.883	18.526	0	66	66	2	1	-10921639	181.905	181	129	255	3820	28.450	2.000	0.088	1.030
ID470499	470499	10	41.864	14.049	12.657	0	67	67	2	1	-10921639	156.952	166	99	214	3296	30.839	7.600	0.100	0.921
ID470501	470501	13	38.394	14.026	23.265	0	67	67	2	1	-10921639	148.619	155	110	195	3121	25.555	2.000	0.103	1.086
ID470500	470500	12	59.937	11.127	17.777	0	67	67	2	1	-10921639	201.095	203	129	255	4223	32.160	4.800	0.144	1.578
ID470515	470515	13	38.217	13.509	23.124	0	68	68	2	1	-10921639	163.571	158	118	214	3435	23.451	4.800	0.121	1.503
ID470514	470514	12	48.514	11.209	18.193	0	68	68	2	1	-10921639	196.667	199	144	240	4130	28.140	6.343	0.128	1.591
ID470513	470513	10	49.559	13.490	12.731	0	68	68	2	1	-10921639	183.190	181	140	240	3847	26.170	2.000	0.117	1.469
ID470511	470511	12	35.481	11.388	18.614	0	69	69	2	1	-10921639	181.333	177	136	243	3808	27.492	2.000	0.074	0.909
ID470510	470510	10	47.962	13.766	12.146	0	69	69	2	1	-10921639	181.571	177	133	229	3813	29.437	4.800	0.145	1.558
ID470512	470512	13	38.507	13.840	23.666	0	69	69	2	1	-10921639	156.143	166	99	203	3279	30.723	4.800	0.151	1.334
ID470522	470522	13	53.545	14.088	23.910	0	70	70	2	1	-10921639	163.381	170	99	225	3431	34.270	4.800	0.157	1.293
ID470521	470521	12	37.399	11.091	17.433	0	70	70	2	1	-10921639	195.238	203	155	240	4100	23.529	6.364	0.085	1.294
ID470520	470520	10	58.137	12.686	10.829	0	70	70	2	1	-10921639	191.143	195	107	240	4014	37.492	7.600	0.162	1.423
ID470527	470527	None	45.589	14.700	12.957	0	71	71	2	1	-10921639	187.333	184	121	247	3934	35.088	4.800	0.121	1.150
ID470526	470526	10	49.084	12.598	11.745	0	71	71	2	1	-10921639	203.762	206	151	247	4279	26.105	4.800	0.126	1.741
ID470529	470529	13	37.355	14.077	24.593	0	71	71	2	1	-10921639	137.048	144	81	181	2878	31.882	7.600	0.146	1.093
ID470528	470528	12	39.254	11.170	18.064	0	71	71	2	1	-10921639	185.952	184	144	247	3905	26.650	4.800	0.099	1.261
ID470523	470523	10	59.825	13.301	11.904	0	72	72	2	1	-10921639	191.333	192	103	255	4018	36.691	4.800	0.151	1.364
ID470525	470525	13	43.695	13.541	23.784	0	72	72	2	1	-10921639	151.000	147	73	206	3171	34.366	4.800	0.131	1.015
ID470524	470524	12	41.583	11.380	17.923	0	72	72	2	1	-10921639	193.238	199	144	232	4058	28.242	4.800	0.102	1.267
ID470519	470519	None	45.119	27.000	34.000	0	73	73	2	1	-10921639	55.619	48	17	118	1168	32.251	2.000	0.478	1.115
ID470518	470518	13	51.325	14.149	24.148	0	73	73	2	1	-10921639	165.571	173	118	218	3477	31.279	4.800	0.144	1.336
ID470517	470517	None	36.131	18.493	20.686	0	73	73	2	1	-10921639	150.667	155	85	214	3164	29.047	7.600	0.096	0.907
ID470516	470516	10	53.186	12.906	11.217	0	73	73	2	1	-10921639	193.333	195	133	255	4060	34.563	4.800	0.155	1.497
ID470533	470533	13	47.076	14.831	24.645	0	74	74	2	1	-10921639	144.333	147	66	221	3031	41.205	7.600	0.133	0.823
ID470532	470532	12	42.848	11.592	18.141	0	74	74	2	1	-10921639	182.190	177	133	243	3826	27.156	2.000	0.096	1.179
ID470531	470531	10	58.008	12.964	11.604	0	74	74	2	1	-10921639	202.238	210	155	255	4247	26.922	4.800	0.151	1.974
ID470530	470530	None	35.623	6.820	12.117	0	74	74	2	1	-10921639	121.810	121	70	184	2558	27.365	2.000	0.111	0.886
ID470535	470535	12	36.769	11.775	17.654	0	75	75	2	1	-10921639	178.667	173	136	255	3752	27.106	2.000	0.065	0.808
ID470534	470534	10	69.023	13.236	11.660	0	75	75	2	1	-10921639	206.476	210	144	255	4336	38.198	4.800	0.166	1.535
ID470536	470536	13	38.006	13.759	22.967	0	75	75	2	1	-10921639	172.571	177	125	225	3624	23.342	4.800	0.108	1.445
ID470559	470559	12	45.401	12.050	17.745	0	76	76	2	1	-10921639	192.524	184	125	255	4043	30.669	2.000	0.084	0.974
ID470558	470558	15	66.591	16.035	13.026	0	76	76	2	1	-10921639	180.286	184	96	255	3786	50.175	2.000	0.153	0.956
ID470557	470557	10	60.493	12.631	11.763	0	76	76	2	1	-10921639	209.476	210	136	255	4399	36.123	4.800	0.160	1.604
ID470556	470556	None	38.304	6.780	11.073	0	76	76	2	1	-10921639	104.571	99	55	173	2196	33.155	2.000	0.103	0.588
ID470560	470560	13	56.168	14.037	23.877	0	76	76	2	1	-10921639	170.190	188	110	218	3574	35.394	4.800	0.170	1.396
ID470541	470541	13	48.021	14.844	24.406	0	77	77	2	1	-10921639	178.333	181	118	221	3745	26.779	4.800	0.136	1.598
ID470540	470540	14	37.834	7.249	18.901	0	77	77	2	1	-10921639	150.762	151	73	206	3166	37.459	4.800	0.132	0.940
ID470539	470539	12	40.522	11.949	17.787	0	77	77	2	1	-10921639	196.000	195	151	247	4116	25.540	2.000	0.074	1.054
ID470538	470538	15	62.255	15.938	13.253	0	77	77	2	1	-10921639	183.810	192	88	255	3860	51.852	2.000	0.135	0.844
ID470537	470537	10	55.974	12.713	11.745	0	77	77	2	1	-10921639	211.571	214	158	255	4443	25.701	4.800	0.158	2.247
ID470543	470543	10	58.198	12.945	12.095	0	78	78	2	1	-10921639	207.619	214	125	255	4360	38.746	4.800	0.143	1.341
ID470542	470542	16	40.302	6.207	10.728	0	78	78	2	1	-10921639	105.238	103	51	166	2210	29.641	2.000	0.171	1.038
ID470546	470546	13	46.983	14.194	24.511	0	78	78	2	1	-10921639	142.190	144	62	218	2986	44.381	6.269	0.150	0.837
ID470545	470545	14	36.125	7.176	19.489	0	78	78	2	1	-10921639	145.429	140	88	188	3054	26.772	4.800	0.136	1.299
ID470544	470544	15	59.882	15.633	13.018	0	78	78	2	1	-10921639	184.524	181	110	255	3875	49.876	2.000	0.136	0.887
ID470551	470551	14	35.372	6.436	18.989	0	79	79	2	1	-10921639	140.952	140	77	195	2960	36.616	2.000	0.110	0.761
ID470550	470550	None	36.300	11.618	17.968	0	79	79	2	1	-10921639	213.000	210	170	247	4473	21.069	4.800	0.074	1.399
ID470549	470549	15	66.425	15.989	13.161	0	79	79	2	1	-10921639	198.000	206	99	255	4158	55.204	2.000	0.143	0.899
ID470548	470548	10	54.535	12.839	10.948	0	79	79	2	1	-10921639	193.810	192	110	255	4070	48.639	7.600	0.131	0.926
ID470547	470547	16	39.145	6.433	10.482	0	79	79	2	1	-10921639	103.905	96	40	170	2182	38.211	2.000	0.154	0.727
ID470552	470552	13	41.966	14.109	22.588	0	79	79	2	1	-10921639	186.714	177	125	251	3921	35.256	4.800	0.111	1.057
ID470582	470582	13	35.532	15.851	24.004	0	80	80	2	1	-10921639	160.286	162	107	214	3366	27.131	7.600	0.095	1.023
ID470581	470581	10	68.734	13.280	11.930	0	80	80	2	1	-10921639	214.714	221	155	255	4509	38.599	4.800	0.171	1.621
ID470567	470567	14	42.573	7.093	19.133	0	81	81	2	1	-10921639	158.714	158	92	210	3333	28.826	4.800	0.134	1.303
ID470566	470566	10	68.255	15.941	12.992	0	81	81	2	1	-10921639	195.619	192	114	255	4108	46.513	2.000	0.155	1.128
ID470565	470565	16	41.418	6.160	10.557	0	81	81	2	1	-10921639	103.810	99	51	177	2180	36.883	2.000	0.178	0.852
ID470569	470569	13	40.263	14.745	24.511	0	81	81	2	1	-10921639	149.381	147	107	225	3137	35.069	4.800	0.129	0.972
ID470568	470568	None	35.608	21.468	19.019	0	81	81	2	1	-10921639	127.143	133	70	188	2670	30.839	3.200	0.103	0.767
ID470573	470573	14	40.637	7.215	19.671	0	82	82	2	1	-10921639	140.048	136	88	199	2941	33.202	7.600	0.127	0.953
ID470572	470572	10	52.158	15.868	12.832	0	82	82	2	1	-10921639	175.571	170	110	243	3687	42.748	2.000	0.121	0.884
ID470571	470571	17	58.924	12.669	11.719	0	82	82	2	1	-10921639	206.000	214	147	255	4326	32.708	4.800	0.167	1.806
ID470570	470570	16	45.488	5.898	9.340	0	82	82	2	1	-10921639	81.952	73	40	181	1721	39.900	2.000	0.140	0.504
ID470575	470575	10	48.735	15.436	12.901	0	83	83	2	1	-10921639	189.905	192	129	236	3988	33.068	2.000	0.120	1.234
ID470574	470574	17	49.174	12.293	9.804	0	83	83	2	1	-10921639	155.810	162	92	232	3272	40.487	2.000	0.134	0.907
ID470576	470576	18	35.892	11.943	18.945	0	83	83	2	1	-10921639	208.048	214	166	232	4369	18.532	4.800	0.091	1.868
ID470580	470580	None	38.779	18.141	20.025	0	84	84	2	1	-10921639	165.476	162	129	214	3475	26.574	2.000	0.095	1.081
ID470579	470579	18	43.182	12.221	17.937	0	84	84	2	1	-10921639	201.476	203	140	255	4231	30.846	2.000	0.083	1.006
ID470578	470578	10	58.464	15.527	12.991	0	84	84	2	1	-10921639	178.429	184	103	247	3747	47.484	4.800	0.147	0.965
ID470577	470577	16	39.797	7.438	9.287	0	84	84	2	1	-10921639	113.476	110	51	181	2383	43.296	2.000	0.130	0.604
ID470564	470564	18	37.846	13.045	19.276	0	85	85	2	1	-10921639	196.095	203	144	247	4118	26.576	6.399	0.061	0.844
ID470563	470563	None	36.384	7.001	19.467	0	85	85	2	1	-10921639	135.952	136	81	192	2855	33.673	2.000	0.121	0.868
ID470562	470562	10	64.807	15.902	13.077	0	85	85	2	1	-10921639	180.857	181	107	255	3798	50.750	2.000	0.139	0.871
ID470561	470561	16	58.403	6.687	9.251	0	85	85	2	1	-10921639	130.476	118	81	229	2740	40.546	2.000	0.178	0.975
ID470555	470555	19	45.173	15.510	23.778	0	86	86	2	1	-10921639	166.190	173	99	229	3490	36.052	6.242	0.134	1.088
ID470554	470554	10	69.839	16.137	13.156	0	86	86	2	1	-10921639	184.524	192	103	255	3875	50.186	2.000	0.161	1.018
ID470553	470553	16	45.288	6.705	9.664	0	86	86	2	1	-10921639	142.143	133	92	225	2985	34.990	2.000	0.092	0.682
ID470583	470583	20	48.335	12.530	9.903	0	87	87	2	1	-10921639	175.286	184	88	240	3681	45.468	7.600	0.132	0.897
ID470587	470587	19	39.790	13.162	22.715	0	87	87	2	1	-10921639	161.857	170	88	210	3399	35.934	2.000	0.094	0.776
ID470586	470586	21	51.338	7.160	19.748	0	87	87	2	1	-10921639	139.571	133	70	203	2931	32.722	4.800	0.195	1.393
ID470585	470585	10	67.187	15.308	13.031	0	87	87	2	1	-10921639	206.381	210	121	255	4334	39.264	4.800	0.154	1.399
ID470584	470584	16	65.329	7.084	10.634	0	87	87	2	1	-10921639	153.619	140	99	255	3226	44.936	2.000	0.145	0.868
ID470591	470591	None	38.187	10.543	15.363	0	88	88	2	1	-10921639	207.619	203	151	255	4360	29.822	7.600	0.084	1.083
ID470590	470590	10	56.503	16.121	13.300	0	88	88	2	1	-10921639	172.333	162	92	255	3619	54.771	2.000	0.117	0.660
ID470589	470589	20	48.767	12.400	10.031	0	88	88	2	1	-10921639	171.762	170	107	243	3607	40.834	2.000	0.113	0.852
ID470588	470588	16	45.650	7.279	10.215	0	88	88	2	1	-10921639	144.667	140	92	218	3038	35.684	2.000	0.131	0.942
ID470593	470593	19	42.387	14.546	23.973	0	88	88	2	1	-10921639	157.714	162	110	221	3312	31.457	4.800	0.111	0.999
ID470592	470592	21	57.164	7.068	19.866	0	88	88	2	1	-10921639	153.048	158	96	214	3214	35.555	4.800	0.187	1.354
ID470605	470605	19	47.452	15.237	24.300	0	89	89	2	1	-10921639	172.667	177	121	210	3626	29.539	4.800	0.133	1.374
ID470604	470604	21	50.671	6.931	19.695	0	89	89	2	1	-10921639	164.048	158	114	255	3445	39.302	7.600	0.114	0.851
ID470603	470603	10	42.745	16.335	12.941	0	89	89	2	1	-10921639	166.429	177	92	251	3495	42.115	2.000	0.090	0.653
ID470602	470602	20	60.249	12.332	10.906	0	89	89	2	1	-10921639	209.905	214	129	255	4408	38.697	2.000	0.134	1.285
ID470601	470601	16	57.884	7.181	10.359	0	89	89	2	1	-10921639	169.143	162	103	255	3552	42.499	4.800	0.159	1.090
ID470607	470607	20	39.024	12.253	10.498	0	90	90	2	1	-10921639	179.905	181	114	247	3778	37.313	7.600	0.084	0.745
ID470606	470606	16	44.059	7.242	9.879	0	90	90	2	1	-10921639	158.048	155	88	236	3319	38.503	3.200	0.125	0.911
ID470610	470610	21	69.485	7.004	19.398	0	90	90	2	1	-10921639	190.000	192	129	255	3990	41.155	4.800	0.180	1.411
ID470609	470609	22	42.075	13.673	18.251	0	90	90	2	1	-10921639	195.714	184	158	255	4110	32.813	2.000	0.079	0.878
ID470608	470608	10	39.359	15.336	12.131	0	90	90	2	1	-10921639	156.190	170	81	229	3280	39.581	2.000	0.070	0.516
ID470599	470599	None	43.212	15.209	24.810	0	91	91	2	1	-10921639	146.286	158	70	188	3072	36.333	4.800	0.139	0.981
ID470598	470598	23	39.011	21.574	19.152	0	91	91	2	1	-10921639	100.333	96	51	173	2107	36.252	2.000	0.142	0.689
ID470597	470597	21	64.570	6.701	19.231	0	91	91	2	1	-10921639	181.952	181	125	255	3821	38.832	2.000	0.147	1.204
ID470596	470596	22	46.134	14.353	18.480	0	91	91	2	1	-10921639	203.476	206	144	255	4273	32.200	2.000	0.102	1.167
ID470595	470595	20	51.005	13.585	10.792	0	91	91	2	1	-10921639	185.571	192	107	236	3897	36.874	4.800	0.139	1.225
ID470594	470594	16	41.486	7.911	11.046	0	91	91	2	1	-10921639	183.286	181	147	243	3849	27.223	4.800	0.100	1.221
ID470600	470600	None	41.037	27.000	34.000	0	91	91	2	1	-10921639	87.524	85	45	114	1838	19.911	4.800	0.335	2.208
ID470631	470631	23	36.381	20.874	19.407	0	92	92	2	1	-10921639	119.762	125	66	184	2515	36.406	2.000	0.115	0.678
ID470630	470630	21	71.895	6.676	19.412	0	92	92	2	1	-10921639	185.238	181	125	255	3890	40.512	2.000	0.186	1.433
ID470629	470629	22	45.222	13.640	17.865	0	92	92	2	1	-10921639	211.381	218	151	251	4439	29.104	6.323	0.103	1.356
ID470628	470628	16	50.389	7.851	10.773	0	92	92	2	1	-10921639	184.952	188	125	236	3884	31.568	6.285	0.120	1.258
ID470627	470627	20	55.322	12.735	10.184	0	92	92	2	1	-10921639	180.905	184	103	255	3799	41.103	7.600	0.128	1.002
ID470636	470636	24	41.863	14.051	23.562	0	93	93	2	1	-10921639	160.857	162	103	232	3378	34.745	4.800	0.144	1.165
ID470635	470635	21	68.758	6.738	19.155	0	93	93	2	1	-10921639	177.905	181	103	255	3736	42.425	2.000	0.157	1.141
ID470634	470634	22	37.670	13.972	17.870	0	93	93	2	1	-10921639	188.429	184	144	236	3957	25.341	2.000	0.077	1.060
ID470633	470633	16	55.110	8.447	11.145	0	93	93	2	1	-10921639	197.238	199	136	255	4142	38.172	4.800	0.148	1.329
ID470632	470632	20	60.574	12.308	8.955	0	93	93	2	1	-10921639	181.143	173	96	251	3804	44.689	2.000	0.117	0.851
ID470639	470639	22	38.299	13.967	17.406	0	94	94	2	1	-10921639	190.095	192	144	251	3992	29.737	7.600	0.076	0.899
ID470638	470638	16	47.512	9.007	11.438	0	94	94	2	1	-10921639	196.905	199	140	255	4135	30.916	7.600	0.109	1.253
ID470637	470637	20	40.916	11.518	9.314	0	94	94	2	1	-10921639	171.524	177	81	240	3602	44.115	7.600	0.085	0.610
ID470642	470642	24	54.315	14.261	23.342	0	94	94	2	1	-10921639	177.048	177	121	255	3718	34.147	7.600	0.114	1.059
ID470641	470641	None	38.937	19.294	19.031	0	94	94	2	1	-10921639	157.905	162	99	210	3316	30.430	4.800	0.121	1.122
ID470640	470640	21	56.462	7.028	19.252	0	94	94	2	1	-10921639	163.381	162	107	255	3431	35.650	2.000	0.138	1.112
ID470618	470618	24	53.927	13.718	23.381	0	95	95	2	1	-10921639	192.238	188	140	243	4037	28.515	4.800	0.133	1.585
ID470617	470617	21	54.059	6.976	19.189	0	95	95	2	1	-10921639	159.238	158	96	251	3344	39.730	2.000	0.120	0.862
ID470616	470616	16	47.912	9.067	11.523	0	95	95	2	1	-10921639	203.571	210	136	255	4275	38.112	2.000	0.090	0.879
ID470615	470615	24	50.218	15.202	24.377	0	96	96	2	1	-10921639	176.429	188	125	214	3705	28.568	4.800	0.152	1.631
ID470614	470614	None	38.648	20.844	18.702	0	96	96	2	1	-10921639	128.667	125	81	181	2702	32.564	4.800	0.141	0.979
ID470613	470613	21	56.016	6.814	19.119	0	96	96	2	1	-10921639	163.381	151	118	243	3431	33.546	2.000	0.133	1.143
ID470612	470612	20	45.435	11.844	10.801	0	96	96	2	1	-10921639	233.524	251	181	255	4904	28.301	6.316	0.112	1.661
ID470611	470611	16	40.448	9.169	11.439	0	96	96	2	1	-10921639	210.429	218	147	255	4419	35.021	7.600	0.088	0.967
ID470643	470643	20	50.921	12.545	11.232	0	97	97	2	1	-10921639	207.381	210	136	255	4355	38.135	2.000	0.116	1.130
ID470645	470645	24	59.198	14.282	23.361	0	97	97	2	1	-10921639	179.714	184	110	251	3774	37.506	2.000	0.137	1.157
ID470644	470644	21	62.258	6.891	19.184	0	97	97	2	1	-10921639	164.095	158	107	247	3446	40.189	2.000	0.134	0.963
ID470623	470623	20	52.186	12.923	10.098	0	98	98	2	1	-10921639	191.810	192	140	247	4028	34.140	4.800	0.120	1.207
ID470626	470626	24	52.398	14.726	23.725	0	98	98	2	1	-10921639	185.762	199	118	232	3901	35.395	4.800	0.158	1.431
ID470625	470625	21	59.454	6.805	19.248	0	98	98	2	1	-10921639	163.238	162	107	251	3428	36.119	2.000	0.144	1.138
ID470624	470624	16	39.231	8.498	11.468	0	98	98	2	1	-10921639	164.143	162	99	255	3447	38.833	2.000	0.098	0.758
ID470647	470647	20	53.243	13.564	10.989	0	99	99	2	1	-10921639	204.190	214	107	255	4288	42.373	4.800	0.126	1.082
ID470646	470646	16	43.553	8.416	11.203	0	99	99	2	1	-10921639	175.190	173	92	255	3679	41.775	4.800	0.113	0.850
ID470649	470649	24	61.050	14.808	24.069	0	99	99	2	1	-10921639	186.286	181	118	243	3912	33.956	4.800	0.162	1.531
ID470648	470648	21	64.940	6.956	19.299	0	99	99	2	1	-10921639	169.952	173	114	255	3569	37.812	2.000	0.162	1.253
ID470622	470622	24	47.153	14.982	24.272	0	100	100	2	1	-10921639	195.571	206	133	236	4107	30.870	6.295	0.120	1.357
ID470621	470621	21	64.797	6.825	19.380	0	100	100	2	1	-10921639	190.238	188	136	255	3995	37.133	4.800	0.151	1.343
ID470620	470620	16	49.738	8.554	10.878	0	100	100	2	1	-10921639	214.571	218	147	255	4506	31.597	7.600	0.114	1.386
ID470619	470619	20	47.800	14.069	10.359	0	100	100	2	1	-10921639	203.429	221	121	255	4272	38.287	7.600	0.109	1.040
ID470653	470653	24	57.810	14.631	23.985	0	101	101	2	1	-10921639	207.000	214	136	255	4347	36.412	4.800	0.147	1.457
ID470652	470652	21	66.816	6.783	19.714	0	101	101	2	1	-10921639	186.905	181	107	255	3925	41.209	2.000	0.160	1.248
ID470651	470651	None	36.340	22.052	19.304	0	101	101	2	1	-10921639	106.333	110	44	162	2233	35.668	2.000	0.112	0.603
ID470650	470650	16	55.412	8.497	11.225	0	101	101	2	1	-10921639	182.619	177	99	255	3835	49.617	4.800	0.137	0.886
ID470659	470659	24	54.087	15.073	23.366	0	102	102	2	1	-10921639	224.429	229	155	255	4713	30.232	6.365	0.115	1.534
ID470658	470658	21	62.758	7.240	19.778	0	102	102	2	1	-10921639	188.238	188	129	255	3953	41.370	2.000	0.157	1.236
ID470657	470657	16	53.275	8.890	11.632	0	102	102	2	1	-10921639	204.762	218	136	255	4300	40.021	2.000	0.110	1.011
ID470662	470662	24	55.029	15.463	23.410	0	103	103	2	1	-10921639	211.571	206	162	255	4443	28.970	4.800	0.128	1.661
ID470661	470661	21	58.073	7.248	19.318	0	103	103	2	1	-10921639	170.238	166	107	247	3575	40.386	2.000	0.139	1.029
ID470660	470660	16	48.936	9.048	11.819	0	103	103	2	1	-10921639	189.048	188	133	255	3970	31.202	2.000	0.098	1.085
ID470663	470663	16	55.126	8.359	11.192	0	104	104	2	1	-10921639	178.000	181	107	255	3738	43.831	2.000	0.139	0.993
ID470665	470665	24	50.810	14.887	23.493	0	104	104	2	1	-10921639	192.714	199	155	240	4047	27.050	2.000	0.128	1.621
ID470664	470664	21	49.368	7.383	19.666	0	104	104	2	1	-10921639	157.238	155	96	221	3302	40.037	2.000	0.135	0.934
ID470667	470667	21	42.786	7.542	19.278	0	105	105	2	1	-10921639	174.571	173	118	236	3666	25.081	6.338	0.104	1.309
ID470666	470666	16	45.854	9.633	11.634	0	105	105	2	1	-10921639	193.333	188	144	255	4060	28.817	7.600	0.101	1.225
ID470668	470668	24	53.879	14.839	23.617	0	105	105	2	1	-10921639	168.714	170	107	240	3543	41.497	4.800	0.146	1.035
ID470655	470655	21	51.911	7.475	19.497	0	106	106	2	1	-10921639	185.190	181	107	255	3889	42.966	2.000	0.119	0.919
ID470654	470654	16	52.507	9.261	11.794	0	106	106	2	1	-10921639	189.667	188	125	255	3983	40.460	2.000	0.106	0.900
ID470656	470656	24	46.127	15.279	24.465	0	106	106	2	1	-10921639	181.952	181	125	243	3821	37.591	4.800	0.123	1.058
ID470675	470675	None	39.479	12.000	34.000	0	107	107	2	1	-10921639	88.143	88	48	129	1851	26.910	3.200	0.232	1.232
ID470674	470674	24	57.244	15.274	23.796	0	107	107	2	1	-10921639	189.857	192	125	255	3987	40.069	4.800	0.135	1.128
ID470673	470673	21	36.518	7.661	20.031	0	107	107	2	1	-10921639	175.905	177	129	218	3694	25.477	6.354	0.097	1.219
ID470672	470672	16	45.175	9.612	12.163	0	107	107	2	1	-10921639	194.000	195	144	255	4074	29.362	2.000	0.098	1.176
ID470683	470683	24	55.570	15.723	24.062	0	108	108	2	1	-10921639	176.143	177	103	255	3699	37.577	7.600	0.147	1.201
ID470682	470682	21	40.390	7.581	19.675	0	108	108	2	1	-10921639	189.429	192	144	243	3978	29.519	6.321	0.098	1.143
ID470681	470681	16	43.322	10.010	11.960	0	108	108	2	1	-10921639	207.810	206	158	255	4364	29.096	2.000	0.087	1.138
ID470679	470679	21	35.376	7.614	20.395	0	109	109	2	1	-10921639	169.429	173	133	214	3558	20.442	4.800	0.097	1.469
ID470678	470678	16	54.503	9.175	12.078	0	109	109	2	1	-10921639	187.190	188	129	255	3931	34.630	4.800	0.128	1.226
ID470680	470680	24	51.275	15.586	24.271	0	109	109	2	1	-10921639	185.381	188	114	243	3893	37.340	4.800	0.139	1.212
ID470671	470671	24	54.410	15.784	23.807	0	110	110	2	1	-10921639	162.762	155	103	251	3418	43.679	2.000	0.129	0.854
ID470670	470670	21	50.864	7.612	19.573	0	110	110	2	1	-10921639	171.714	170	125	243	3606	32.777	2.000	0.127	1.184
ID470669	470669	16	40.343	9.202	11.954	0	110	110	2	1	-10921639	169.333	170	118	221	3556	28.417	4.800	0.108	1.162
ID470677	470677	24	54.202	15.829	23.517	0	111	111	2	1	-10921639	169.429	166	110	247	3558	42.045	4.800	0.143	1.011
ID470676	470676	16	46.866	9.422	12.378	0	111	111	2	1	-10921639	179.333	177	110	255	3766	40.774	2.000	0.100	0.801
ID470686	470686	24	37.057	15.625	23.949	0	112	112	2	1	-10921639	153.667	162	88	218	3227	34.935	7.600	0.094	0.755
ID470685	470685	None	35.434	7.296	20.011	0	112	112	2	1	-10921639	140.619	144	77	203	2953	36.871	2.000	0.092	0.645
ID470684	470684	16	50.652	9.691	12.552	0	112	112	2	1	-10921639	207.238	199	151	255	4352	29.960	2.000	0.097	1.223
ID470692	470692	16	53.004	9.739	12.517	0	113	113	2	1	-10921639	215.524	214	173	255	4526	26.341	4.800	0.113	1.664
ID470687	470687	16	66.693	9.954	12.724	0	114	114	2	1	-10921639	201.333	192	140	255	4228	35.792	3.200	0.148	1.453
ID470689	470689	24	55.888	15.738	24.040	0	114	114	2	1	-10921639	165.524	166	103	229	3476	32.149	4.800	0.166	1.469
ID470688	470688	None	42.504	7.305	18.859	0	114	114	2	1	-10921639	142.952	147	81	210	3002	38.095	3.200	0.115	0.775
ID470695	470695	24	42.581	16.026	24.117	0	115	115	2	1	-10921639	151.905	155	99	195	3190	31.063	3.200	0.136	1.169
ID470694	470694	16	45.200	10.046	12.782	0	115	115	2	1	-10921639	177.905	170	136	232	3736	27.765	7.600	0.114	1.310
ID470693	470693	None	37.477	14.630	9.802	0	115	115	2	1	-10921639	138.810	147	81	188	2915	31.929	4.800	0.144	1.097
ID470691	470691	24	37.448	15.837	24.010	0	116	116	2	1	-10921639	156.333	158	114	203	3283	27.301	2.000	0.116	1.193
ID470690	470690	16	63.694	10.419	13.152	0	116	116	2	1	-10921639	196.762	195	125	255	4132	42.921	4.800	0.149	1.186
ID470697	470697	16	52.345	10.287	12.940	0	117	117	2	1	-10921639	178.000	177	114	232	3738	35.164	2.000	0.133	1.190
ID470696	470696	None	39.397	16.008	12.308	0	117	117	2	1	-10921639	149.238	158	77	195	3134	35.763	4.800	0.128	0.945
ID470699	470699	24	51.741	15.770	23.555	0	118	118	2	1	-10921639	158.714	158	92	232	3333	41.262	7.600	0.149	0.996
ID470698	470698	None	37.307	13.011	18.266	0	118	118	2	1	-10921639	198.810	199	162	255	4175	22.380	2.000	0.076	1.259
ID470705	470705	24	74.025	15.898	23.938	0	119	119	2	1	-10921639	176.905	177	103	255	3715	44.760	2.000	0.186	1.242
ID470704	470704	16	41.146	10.152	12.639	0	119	119	2	1	-10921639	179.429	181	114	221	3768	32.614	4.800	0.124	1.210
ID470703	470703	24	54.572	15.715	23.986	0	120	120	2	1	-10921639	158.810	162	96	229	3335	39.829	4.800	0.161	1.107
ID470702	470702	16	39.134	10.114	13.316	0	120	120	2	1	-10921639	154.762	162	96	214	3250	31.029	6.272	0.116	1.034
ID470707	470707	None	35.914	21.280	18.168	0	121	121	2	1	-10921639	126.714	129	81	173	2661	25.126	4.800	0.130	1.160
ID470706	470706	16	35.237	10.369	12.917	0	121	121	2	1	-10921639	155.714	155	107	203	3270	26.665	7.600	0.112	1.181
ID470708	470708	24	45.781	15.854	24.122	0	121	121	2	1	-10921639	153.238	151	96	225	3218	31.871	2.000	0.119	1.020
ID470701	470701	24	41.648	15.571	24.152	0	122	122	2	1	-10921639	151.857	158	85	195	3189	34.491	7.600	0.124	0.973
ID470700	470700	None	39.310	13.044	11.458	0	122	122	2	1	-10921639	152.381	155	85	218	3200	35.332	3.200	0.117	0.904
ID470710	470710	24	46.588	15.929	23.752	0	123	123	2	1	-10921639	158.000	158	107	206	3318	31.721	4.800	0.140	1.227
ID470709	470709	None	38.415	20.983	18.779	0	123	123	2	1	-10921639	131.286	133	77	170	2757	25.231	4.800	0.156	1.407
ID470711	470711	24	45.036	15.768	23.553	0	124	124	2	1	-10921639	154.000	162	99	206	3234	34.004	4.800	0.144	1.138
ID470712	470712	24	40.482	15.949	24.126	0	125	125	2	1	-10921639	149.190	147	99	192	3133	23.587	4.800	0.139	1.540
ID470723	470723	26	38.482	10.492	15.728	0	126	126	2	1	-10921639	183.381	188	136	251	3851	28.070	7.600	0.106	1.249
ID470722	470722	None	38.608	13.429	11.641	0	126	126	2	1	-10921639	168.810	166	125	221	3545	27.221	7.600	0.100	1.131
ID470724	470724	24	44.750	16.094	24.190	0	126	126	2	1	-10921639	147.095	144	88	206	3089	28.011	2.000	0.120	1.124
ID470715	470715	26	36.230	10.412	14.267	0	127	127	2	1	-10921639	178.524	173	107	225	3749	31.387	4.800	0.098	1.014
ID470717	470717	24	46.935	16.043	23.791	0	127	127	2	1	-10921639	155.857	151	96	225	3273	33.965	7.600	0.133	1.080
ID470716	470716	27	40.618	21.694	18.938	0	127	127	2	1	-10921639	111.571	110	55	177	2343	37.531	2.000	0.154	0.793
ID470714	470714	24	44.624	16.449	23.502	0	128	128	2	1	-10921639	149.000	151	88	206	3129	35.064	4.800	0.137	1.027
ID470713	470713	27	37.975	21.599	18.918	0	128	128	2	1	-10921639	103.762	92	48	158	2179	32.983	2.000	0.151	0.826
ID470719	470719	24	44.495	16.526	23.870	0	129	129	2	1	-10921639	149.571	155	92	214	3141	32.571	4.800	0.147	1.174
ID470718	470718	None	36.467	9.957	12.433	0	129	129	2	1	-10921639	137.000	140	59	195	2877	38.598	2.000	0.093	0.607
ID470729	470729	None	41.187	19.655	20.399	0	130	130	2	1	-10921639	145.619	140	81	199	3058	30.429	6.344	0.139	1.169
ID470728	470728	28	46.392	15.903	12.700	0	130	130	2	1	-10921639	154.524	158	92	199	3245	31.244	7.600	0.131	1.144
ID470731	470731	24	35.981	16.624	23.927	0	131	131	2	1	-10921639	144.905	147	96	203	3043	29.402	7.600	0.115	1.016
ID470730	470730	28	48.106	15.399	12.608	0	131	131	2	1	-10921639	168.476	166	110	214	3538	25.984	2.000	0.129	1.477
ID470727	470727	24	49.458	15.725	24.021	0	132	132	2	1	-10921639	157.476	162	107	203	3307	29.659	7.600	0.156	1.430
ID470726	470726	None	38.748	7.083	18.977	0	132	132	2	1	-10921639	140.952	155	85	177	2960	30.466	7.600	0.137	1.114
ID470725	470725	28	47.920	15.432	11.812	0	132	132	2	1	-10921639	148.476	144	103	192	3118	26.464	4.800	0.167	1.608
ID470721	470721	24	37.360	16.130	24.453	0	133	133	2	1	-10921639	159.762	158	114	210	3355	23.401	4.800	0.123	1.501
ID470720	470720	None	42.161	21.070	18.865	0	133	133	2	1	-10921639	132.381	129	77	188	2780	31.107	4.800	0.171	1.244
ID470732	470732	24	38.697	16.543	23.888	0	134	134	2	1	-10921639	142.190	140	92	195	2986	29.733	4.800	0.117	0.999
ID470734	470734	24	47.256	16.630	23.881	0	135	135	2	1	-10921639	145.095	144	96	225	3047	32.959	6.303	0.142	1.093
ID470733	470733	None	42.246	13.709	11.445	0	135	135	2	1	-10921639	147.619	144	81	206	3100	37.575	4.800	0.136	0.942
ID470735	470735	24	40.347	16.760	23.964	0	136	136	2	1	-10921639	143.714	144	92	192	3018	30.604	6.304	0.120	1.008
ID470746	470746	24	61.746	16.151	23.712	0	137	137	2	1	-10921639	158.190	155	88	229	3322	42.829	4.800	0.182	1.137
ID470745	470745	29	46.455	15.555	12.272	0	137	137	2	1	-10921639	133.667	129	51	210	2807	41.590	2.000	0.146	0.820
ID470747	470747	29	40.308	15.260	12.089	0	138	138	2	1	-10921639	152.429	155	96	195	3201	26.040	6.298	0.155	1.575
ID470748	470748	24	40.587	15.537	23.421	0	138	138	2	1	-10921639	151.095	158	107	195	3173	26.747	2.000	0.133	1.326
ID470739	470739	24	37.534	16.797	23.911	0	139	139	2	1	-10921639	132.524	136	88	177	2783	26.017	2.000	0.117	1.064
ID470738	470738	None	37.775	9.700	21.013	0	139	139	2	1	-10921639	160.714	162	96	221	3375	24.162	6.204	0.099	1.202
ID470737	470737	30	40.686	11.325	13.100	0	139	139	2	1	-10921639	155.476	151	96	225	3265	34.769	6.364	0.101	0.822
ID470736	470736	29	40.388	15.265	12.271	0	139	139	2	1	-10921639	152.667	155	85	192	3206	28.038	6.235	0.143	1.363
ID470743	470743	30	38.664	11.131	12.835	0	140	140	2	1	-10921639	152.238	155	88	214	3197	29.346	6.356	0.109	1.016
ID470742	470742	29	39.572	15.096	11.997	0	140	140	2	1	-10921639	143.429	140	103	184	3012	24.800	4.800	0.142	1.438
ID470744	470744	24	38.935	16.265	23.508	0	140	140	2	1	-10921639	142.381	133	107	192	2990	28.906	4.800	0.122	1.068
ID470741	470741	24	46.209	16.379	23.645	0	141	141	2	1	-10921639	150.524	147	99	203	3161	28.476	4.800	0.163	1.479
ID470740	470740	29	40.963	13.297	11.993	0	141	141	2	1	-10921639	161.952	162	129	203	3401	20.913	4.800	0.148	2.002
ID470751	470751	None	35.192	6.610	19.037	0	142	142	2	1	-10921639	135.190	144	81	170	2839	26.047	4.800	0.133	1.218
ID470750	470750	None	35.060	20.677	18.160	0	142	142	2	1	-10921639	117.333	114	70	162	2464	24.757	4.800	0.166	1.352
ID470749	470749	29	44.208	11.315	13.557	0	142	142	2	1	-10921639	160.048	155	103	221	3361	28.338	4.800	0.138	1.366
ID470752	470752	24	45.657	15.586	23.130	0	142	142	2	1	-10921639	159.857	158	125	221	3357	27.126	6.307	0.121	1.276
ID470753	470753	24	38.142	16.442	24.061	0	143	143	2	1	-10921639	138.810	129	99	195	2915	24.030	6.252	0.123	1.262
ID470754	470754	24	45.557	15.628	23.753	0	144	144	2	1	-10921639	155.714	151	107	210	3270	29.445	4.800	0.145	1.343
ID470755	470755	31	36.671	14.660	11.301	0	145	145	2	1	-10921639	131.238	136	66	181	2756	31.638	6.277	0.148	1.069
ID470757	470757	None	41.113	12.347	23.410	0	145	145	2	1	-10921639	154.571	158	96	199	3246	27.551	2.000	0.115	1.154
ID470756	470756	None	39.751	10.224	18.028	0	145	145	2	1	-10921639	172.952	177	144	206	3632	19.861	4.800	0.117	1.821
ID470759	470759	24	43.874	16.066	23.389	0	146	146	2	1	-10921639	153.286	147	99	221	3219	30.163	2.000	0.108	0.994
ID470758	470758	31	35.342	16.030	12.032	0	146	146	2	1	-10921639	121.905	121	62	158	2560	23.788	4.800	0.150	1.338
ID470763	470763	24	36.666	15.712	23.365	0	147	147	2	1	-10921639	154.048	147	103	199	3235	27.556	6.387	0.089	0.912
ID470762	470762	32	49.073	10.319	17.272	0	147	147	2	1	-10921639	174.762	173	114	232	3670	31.356	6.332	0.143	1.392
ID470761	470761	31	44.936	16.251	11.781	0	147	147	2	1	-10921639	140.667	147	88	173	2954	24.500	4.800	0.169	1.663
ID470760	470760	32	42.296	8.050	19.225	0	148	148	2	1	-10921639	146.667	155	81	192	3080	32.139	2.000	0.133	1.069
ID470775	470775	None	35.744	21.932	18.766	0	149	149	2	1	-10921639	105.905	114	55	144	2224	26.655	4.800	0.178	1.202
ID470776	470776	33	46.460	13.551	23.402	0	149	149	2	1	-10921639	171.048	166	125	225	3592	25.137	4.800	0.149	1.769
ID470770	470770	33	39.013	15.709	23.155	0	150	150	2	1	-10921639	157.095	155	118	214	3299	28.073	6.334	0.088	0.904
ID470769	470769	32	36.168	7.356	18.852	0	150	150	2	1	-10921639	123.571	133	48	199	2595	40.319	2.000	0.091	0.511
ID470768	470768	None	47.653	11.365	16.684	0	150	150	2	1	-10921639	188.143	188	133	255	3951	29.222	4.800	0.123	1.411
ID470794	470794	33	57.128	13.201	23.072	0	151	151	2	1	-10921639	179.048	173	121	229	3760	32.529	2.000	0.147	1.414
ID470793	470793	None	41.716	21.625	19.124	0	151	151	2	1	-10921639	117.429	125	62	170	2466	31.918	4.800	0.178	1.111
ID470792	470792	32	45.204	7.988	18.990	0	151	151	2	1	-10921639	151.714	162	96	210	3186	34.547	6.248	0.119	0.931
ID470787	470787	None	40.287	13.487	23.343	0	152	152	2	1	-10921639	155.952	144	88	232	3275	31.304	7.600	0.093	0.846
ID470786	470786	33	40.160	13.487	23.343	0	152	152	2	1	-10921639	155.952	144	88	232	3275	31.304	7.600	0.093	0.846
ID470785	470785	32	43.037	7.581	19.628	0	152	152	2	1	-10921639	144.190	144	88	206	3028	31.228	7.600	0.127	1.044
ID470784	470784	34	59.935	10.592	16.486	0	152	152	2	1	-10921639	185.524	173	136	255	3896	36.503	2.000	0.145	1.291
ID470767	470767	33	44.795	14.910	23.135	0	153	153	2	1	-10921639	167.143	162	118	247	3510	28.990	6.271	0.111	1.154
ID470766	470766	32	35.983	8.069	18.705	0	153	153	2	1	-10921639	145.286	151	73	195	3051	34.132	6.160	0.113	0.861
ID470765	470765	34	50.080	10.826	17.269	0	153	153	2	1	-10921639	179.762	181	133	255	3775	31.124	2.000	0.115	1.191
ID470764	470764	35	36.298	14.424	11.378	0	153	153	2	1	-10921639	135.381	140	103	184	2843	26.149	4.800	0.136	1.242
ID470783	470783	33	35.061	14.713	24.612	0	154	154	2	1	-10921639	121.714	129	48	177	2556	37.582	2.000	0.109	0.638
ID470782	470782	None	56.369	21.196	19.338	0	154	154	2	1	-10921639	134.000	133	73	203	2814	33.854	2.000	0.192	1.276
ID470781	470781	32	39.996	8.376	19.143	0	154	154	2	1	-10921639	139.524	136	77	184	2930	32.017	4.800	0.145	1.105
ID470780	470780	35	35.049	14.414	11.034	0	154	154	2	1	-10921639	139.190	144	85	170	2923	25.483	7.600	0.129	1.248
ID470795	470795	35	53.182	14.679	11.191	0	155	155	2	1	-10921639	154.905	162	81	206	3253	32.813	4.800	0.194	1.536
ID470796	470796	32	40.149	7.571	19.654	0	155	155	2	1	-10921639	132.524	133	73	184	2783	28.284	2.000	0.138	1.133
ID470779	470779	32	49.357	7.687	19.733	0	156	156	2	1	-10921639	138.810	133	92	210	2915	32.878	7.600	0.148	1.088
ID470778	470778	36	44.107	21.215	19.219	0	156	156	2	1	-10921639	122.095	125	66	177	2564	26.691	4.800	0.172	1.340
ID470777	470777	35	38.267	15.318	10.932	0	156	156	2	1	-10921639	132.857	136	96	158	2790	18.626	4.800	0.176	2.132
ID470791	470791	None	40.854	14.929	24.509	0	157	157	2	1	-10921639	129.476	147	55	188	2719	41.607	7.600	0.126	0.697
ID470790	470790	36	48.772	21.076	19.325	0	157	157	2	1	-10921639	133.000	140	77	181	2793	30.130	4.800	0.185	1.379
ID470789	470789	32	55.010	7.639	19.453	0	157	157	2	1	-10921639	150.095	147	103	225	3152	31.802	7.600	0.170	1.368
ID470788	470788	35	46.804	14.360	10.756	0	157	157	2	1	-10921639	154.714	166	99	195	3249	28.375	4.800	0.181	1.670
ID470774	470774	36	39.509	20.970	19.079	0	158	158	2	1	-10921639	138.286	151	77	188	2904	29.621	4.800	0.134	1.105
ID470773	470773	32	40.434	7.434	19.534	0	158	158	2	1	-10921639	114.333	118	48	181	2401	42.074	7.600	0.131	0.631
ID470772	470772	None	37.535	11.186	17.247	0	158	158	2	1	-10921639	165.476	173	107	221	3475	29.029	4.800	0.097	1.012
ID470771	470771	35	40.428	14.265	10.553	0	158	158	2	1	-10921639	143.524	144	92	188	3014	25.990	4.800	0.156	1.493
ID470803	470803	None	36.742	13.480	23.609	0	159	159	2	1	-10921639	140.143	147	66	199	2943	41.493	4.800	0.103	0.633
ID470802	470802	32	53.226	7.239	18.988	0	159	159	2	1	-10921639	127.714	129	73	214	2682	37.875	7.600	0.177	1.016
ID470801	470801	None	42.139	12.073	12.797	0	159	159	2	1	-10921639	148.762	151	88	225	3124	30.607	7.600	0.108	0.951
ID470800	470800	35	39.558	15.274	10.755	0	159	159	2	1	-10921639	146.048	151	107	173	3067	20.982	7.600	0.157	1.890
ID470799	470799	None	41.367	20.072	19.120	0	160	160	2	1	-10921639	148.857	151	99	195	3126	25.505	4.800	0.130	1.347
ID470798	470798	32	64.353	6.808	18.649	0	160	160	2	1	-10921639	145.238	136	81	206	3050	37.898	4.800	0.220	1.382
ID470797	470797	35	49.366	13.999	10.502	0	160	160	2	1	-10921639	156.524	158	114	188	3287	19.806	4.800	0.185	2.468
ID470806	470806	37	45.890	14.018	23.078	0	161	161	2	1	-10921639	160.000	162	99	214	3360	30.216	2.000	0.131	1.226
ID470805	470805	32	66.570	7.245	19.047	0	161	161	2	1	-10921639	157.429	158	77	247	3306	44.040	2.000	0.200	1.190
ID470804	470804	35	48.962	13.977	10.764	0	161	161	2	1	-10921639	150.000	147	92	188	3150	27.377	7.600	0.171	1.599
ID470807	470807	35	47.959	13.957	11.111	0	162	162	2	1	-10921639	148.429	155	96	214	3117	31.149	4.800	0.150	1.240
ID470809	470809	37	38.678	13.899	23.703	0	162	162	2	1	-10921639	145.905	158	62	199	3064	37.284	7.600	0.110	0.776
ID470808	470808	32	60.362	7.427	19.199	0	162	162	2	1	-10921639	154.048	155	88	232	3235	42.279	2.000	0.185	1.136
ID470813	470813	37	35.726	14.369	23.351	0	163	163	2	1	-10921639	161.524	166	107	192	3392	24.563	4.800	0.109	1.289
ID470812	470812	None	40.547	20.479	18.669	0	163	163	2	1	-10921639	141.810	144	103	199	2978	25.988	6.143	0.119	1.157
ID470811	470811	32	43.086	7.426	18.879	0	163	163	2	1	-10921639	141.905	151	70	218	2980	38.493	7.600	0.144	0.929
ID470810	470810	35	51.215	13.464	11.485	0	163	163	2	1	-10921639	160.048	162	85	210	3361	31.965	4.800	0.178	1.514
ID470819	470819	32	56.803	7.689	18.951	0	164	164	2	1	-10921639	161.667	162	107	255	3395	37.011	2.000	0.135	1.041
ID470818	470818	35	45.436	13.470	11.469	0	164	164	2	1	-10921639	161.095	166	96	210	3383	27.076	4.800	0.162	1.658
ID470815	470815	38	35.915	10.769	17.431	0	165	165	2	1	-10921639	175.381	177	133	236	3683	28.643	7.600	0.080	0.904
ID470814	470814	35	62.814	13.873	10.919	0	165	165	2	1	-10921639	166.762	162	125	218	3502	29.349	7.600	0.194	1.849
ID470817	470817	None	36.387	13.989	23.682	0	165	165	2	1	-10921639	145.905	144	81	206	3064	30.121	4.800	0.104	0.914
ID470816	470816	32	60.775	7.548	19.111	0	165	165	2	1	-10921639	173.429	173	107	255	3642	34.474	7.600	0.161	1.393
ID470831	470831	35	64.581	13.948	11.312	0	166	166	2	1	-10921639	167.619	162	118	236	3520	31.532	4.800	0.217	1.895
ID470833	470833	32	62.532	7.333	18.592	0	166	166	2	1	-10921639	160.190	158	66	251	3364	47.362	7.600	0.190	1.081
ID470832	470832	38	45.284	10.730	17.964	0	166	166	2	1	-10921639	178.048	177	125	229	3739	26.615	6.238	0.114	1.369
ID470827	470827	40	46.720	14.396	23.517	0	167	167	2	1	-10921639	155.952	155	99	221	3275	33.176	4.800	0.142	1.169
ID470826	470826	32	61.948	7.477	18.798	0	167	167	2	1	-10921639	152.905	147	81	229	3211	44.167	2.000	0.196	1.136
ID470825	470825	35	51.808	14.289	12.305	0	167	167	2	1	-10921639	167.238	162	133	236	3512	25.828	4.800	0.174	1.922
ID470823	470823	40	37.159	14.558	23.502	0	168	168	2	1	-10921639	155.429	166	88	192	3264	28.324	4.800	0.136	1.310
ID470822	470822	32	77.956	7.791	19.002	0	168	168	2	1	-10921639	186.000	181	114	255	3906	42.055	2.000	0.201	1.478
ID470821	470821	None	39.563	11.017	17.939	0	168	168	2	1	-10921639	176.476	177	125	251	3706	31.510	6.115	0.092	0.943
ID470820	470820	35	53.026	13.266	11.452	0	168	168	2	1	-10921639	167.381	173	118	232	3515	27.849	6.151	0.177	1.811
ID470824	470824	39	37.946	17.468	23.398	0	168	168	2	1	-10921639	159.952	166	129	195	3359	20.319	4.800	0.122	1.707
ID470830	470830	39	38.940	16.058	23.993	0	169	169	2	1	-10921639	154.190	155	110	199	3238	28.115	7.600	0.124	1.206
ID470829	470829	32	78.246	8.156	19.003	0	169	169	2	1	-10921639	191.000	188	114	255	4011	46.257	2.000	0.200	1.379
ID470828	470828	35	55.623	13.684	11.482	0	169	169	2	1	-10921639	167.143	173	103	225	3510	35.285	7.600	0.183	1.467
ID470838	470838	39	36.688	16.434	23.529	0	170	170	2	1	-10921639	172.524	177	114	229	3623	29.375	6.189	0.136	1.408
ID470837	470837	40	38.792	14.511	23.479	0	170	170	2	1	-10921639	178.381	177	147	229	3746	18.949	6.273	0.119	2.009
ID470836	470836	32	66.624	7.731	18.809	0	170	170	2	1	-10921639	175.476	162	99	255	3685	44.560	2.000	0.146	1.003
ID470835	470835	41	48.119	10.870	17.395	0	170	170	2	1	-10921639	185.000	188	129	255	3885	34.700	7.600	0.094	0.920
ID470834	470834	35	69.271	13.478	11.359	0	170	170	2	1	-10921639	187.571	184	133	247	3939	34.470	4.800	0.203	1.836
ID470845	470845	40	52.399	14.525	23.673	0	171	171	2	1	-10921639	181.714	188	107	218	3816	33.086	6.289	0.171	1.601
ID470844	470844	32	57.386	7.785	18.532	0	171	171	2	1	-10921639	183.095	188	114	255	3845	38.351	7.600	0.141	1.182
ID470843	470843	41	45.271	10.808	17.677	0	171	171	2	1	-10921639	190.286	195	129	255	3996	30.585	6.347	0.097	1.104
ID470842	470842	35	65.758	12.964	11.206	0	171	171	2	1	-10921639	182.286	184	133	255	3828	36.436	4.800	0.176	1.497
ID470839	470839	35	57.474	13.033	11.222	0	172	172	2	1	-10921639	186.048	188	125	236	3907	34.471	4.800	0.157	1.463
ID470841	470841	40	60.414	14.995	24.017	0	172	172	2	1	-10921639	178.143	181	118	232	3741	34.047	4.800	0.166	1.491
ID470840	470840	32	69.231	8.232	18.731	0	172	172	2	1	-10921639	188.333	195	88	255	3955	46.034	4.800	0.176	1.223
ID470854	470854	None	41.359	3.010	27.891	0	173	173	2	1	-10921639	52.429	48	14	151	1101	29.998	2.000	0.274	0.752
ID470853	470853	40	53.081	14.983	24.299	0	173	173	2	1	-10921639	169.429	181	107	221	3558	28.199	4.800	0.155	1.615
ID470852	470852	42	45.782	20.199	20.001	0	173	173	2	1	-10921639	150.190	151	103	199	3154	26.869	7.600	0.139	1.362
ID470851	470851	32	73.771	7.954	18.184	0	173	173	2	1	-10921639	205.476	206	125	255	4315	38.069	4.800	0.201	1.808
ID470850	470850	35	45.887	13.591	10.667	0	173	173	2	1	-10921639	173.429	170	129	214	3642	28.474	4.800	0.142	1.516
ID470847	470847	32	77.277	8.006	18.548	0	174	174	2	1	-10921639	188.762	203	99	255	3964	50.170	2.000	0.193	1.217
ID470846	470846	35	56.163	13.948	10.466	0	174	174	2	1	-10921639	172.857	173	103	236	3630	39.690	4.800	0.158	1.188
ID470849	470849	40	61.417	15.075	24.130	0	174	174	2	1	-10921639	167.810	162	103	255	3524	37.677	6.297	0.156	1.205
ID470848	470848	42	38.756	20.017	19.235	0	174	174	2	1	-10921639	138.857	144	73	173	2916	27.361	2.000	0.141	1.255
ID470855	470855	35	53.307	13.968	10.301	0	175	175	2	1	-10921639	161.571	166	92	229	3393	38.843	4.800	0.157	1.131
ID470859	470859	40	48.538	14.839	23.914	0	175	175	2	1	-10921639	155.381	151	81	225	3263	35.778	2.000	0.136	1.042
ID470858	470858	None	40.230	18.931	22.053	0	175	175	2	1	-10921639	168.524	170	125	206	3539	21.812	7.600	0.114	1.578
ID470857	470857	32	73.694	8.266	18.250	0	175	175	2	1	-10921639	202.286	218	125	255	4248	45.778	4.800	0.198	1.462
ID470856	470856	43	42.179	11.194	11.570	0	175	175	2	1	-10921639	182.333	184	129	229	3829	26.536	4.800	0.112	1.380
ID470869	470869	40	48.912	14.195	23.557	0	176	176	2	1	-10921639	153.571	158	73	225	3225	43.023	4.800	0.132	0.832
ID470868	470868	44	44.376	22.088	19.147	0	176	176	2	1	-10921639	131.857	140	77	195	2769	34.576	4.800	0.159	1.047
ID470867	470867	32	71.768	8.181	18.334	0	176	176	2	1	-10921639	195.429	203	125	255	4104	42.541	4.800	0.186	1.438
ID470866	470866	43	51.698	11.450	11.995	0	176	176	2	1	-10921639	179.286	188	107	229	3765	35.167	4.800	0.136	1.220
ID470863	470863	44	35.019	21.584	19.287	0	177	177	2	1	-10921639	115.476	121	55	170	2425	37.192	2.000	0.120	0.663
ID470862	470862	32	57.290	8.521	18.220	0	177	177	2	1	-10921639	217.571	221	151	255	4569	29.723	4.800	0.176	2.192
ID470861	470861	43	54.943	11.473	12.431	0	177	177	2	1	-10921639	193.476	188	118	255	4063	42.115	4.800	0.120	0.985
ID470860	470860	35	52.331	13.525	10.041	0	177	177	2	1	-10921639	151.571	144	81	229	3183	44.287	7.600	0.141	0.844
ID470865	470865	40	54.293	14.200	23.872	0	177	177	2	1	-10921639	152.762	155	81	236	3208	41.173	2.000	0.150	0.969
ID470864	470864	None	36.806	18.865	22.820	0	177	177	2	1	-10921639	159.048	158	110	192	3340	25.471	4.800	0.114	1.280
ID470871	470871	32	66.310	8.207	18.305	0	178	178	2	1	-10921639	197.190	203	110	255	4141	46.176	2.000	0.162	1.189
ID470870	470870	35	39.331	12.116	10.528	0	178	178	2	1	-10921639	177.952	181	133	221	3737	25.382	4.800	0.128	1.596
ID470872	470872	40	41.325	14.245	23.925	0	178	178	2	1	-10921639	161.905	170	110	214	3400	30.524	4.800	0.114	1.089
ID470875	470875	40	44.138	14.707	24.241	0	179	179	2	1	-10921639	162.762	170	103	210	3418	30.674	2.000	0.114	1.087
ID470874	470874	32	56.698	8.819	18.589	0	179	179	2	1	-10921639	207.238	218	125	255	4352	40.807	4.800	0.144	1.276
ID470873	470873	35	40.622	12.763	10.031	0	179	179	2	1	-10921639	141.190	136	81	192	2965	35.014	7.600	0.122	0.877
ID470879	470879	45	38.384	17.970	23.928	0	180	180	2	1	-10921639	162.952	162	88	232	3422	32.423	6.358	0.099	0.908
ID470878	470878	46	40.636	18.991	20.055	0	180	180	2	1	-10921639	166.762	170	118	255	3502	31.354	6.343	0.080	0.785
ID470877	470877	32	65.873	8.807	18.871	0	180	180	2	1	-10921639	211.048	206	133	255	4432	39.819	4.800	0.168	1.524
ID470876	470876	69	40.259	10.179	13.118	0	180	180	2	1	-10921639	180.238	184	96	236	3785	32.058	6.325	0.103	1.050
ID470883	470883	45	37.007	16.117	24.681	0	181	181	2	1	-10921639	148.333	155	88	206	3115	34.482	6.027	0.111	0.861
ID470882	470882	46	42.760	18.890	19.369	0	181	181	2	1	-10921639	160.429	170	96	210	3369	31.347	3.200	0.122	1.110
ID470881	470881	32	57.036	9.095	18.139	0	181	181	2	1	-10921639	219.190	225	144	255	4603	33.390	6.238	0.142	1.633
ID470880	470880	69	42.105	11.176	12.707	0	181	181	2	1	-10921639	189.905	192	136	247	3988	29.274	4.800	0.118	1.375
ID470887	470887	45	38.311	15.086	24.237	0	182	182	2	1	-10921639	155.333	155	99	214	3262	30.534	2.000	0.096	0.892
ID470886	470886	46	47.386	19.684	20.444	0	182	182	2	1	-10921639	175.381	181	114	221	3683	31.318	4.800	0.147	1.432
ID470885	470885	32	53.860	8.692	18.840	0	182	182	2	1	-10921639	187.238	195	118	247	3932	32.292	4.800	0.141	1.432
ID470884	470884	None	38.894	11.689	17.130	0	182	182	2	1	-10921639	186.429	199	103	243	3915	33.639	2.000	0.067	0.700
ID470889	470889	46	40.599	19.813	20.578	0	183	183	2	1	-10921639	162.857	155	125	214	3420	27.213	7.600	0.108	1.163
ID470888	470888	32	55.424	8.556	17.654	0	183	183	2	1	-10921639	208.619	206	151	255	4381	31.987	4.800	0.145	1.648
ID470891	470891	32	69.947	8.458	18.193	0	184	184	2	1	-10921639	198.429	199	96	255	4167	49.603	4.800	0.182	1.230
ID470890	470890	None	38.567	11.295	13.404	0	184	184	2	1	-10921639	175.143	181	121	236	3678	34.109	4.800	0.113	1.044
ID470892	470892	46	66.001	20.372	20.156	0	184	184	2	1	-10921639	183.238	173	144	255	3848	33.577	2.000	0.165	1.545
ID470902	470902	None	43.075	27.000	34.000	0	185	185	2	1	-10921639	79.857	92	48	110	1677	21.504	4.800	0.353	1.939
ID470901	470901	47	38.111	18.384	24.437	0	185	185	2	1	-10921639	148.619	144	114	199	3121	22.701	4.800	0.110	1.296
ID470900	470900	46	43.288	20.238	19.415	0	185	185	2	1	-10921639	162.667	170	107	203	3416	28.538	6.293	0.141	1.413
ID470899	470899	32	70.110	8.579	18.813	0	185	185	2	1	-10921639	196.810	195	107	255	4133	39.879	4.800	0.171	1.442
ID470898	470898	48	38.059	12.327	8.233	0	185	185	2	1	-10921639	118.190	121	59	181	2482	34.023	4.800	0.151	0.911
ID470895	470895	32	71.812	8.679	19.173	0	186	186	2	1	-10921639	196.095	199	136	255	4118	34.977	4.800	0.192	1.803
ID470894	470894	49	37.710	10.609	13.718	0	186	186	2	1	-10921639	172.571	173	140	206	3624	22.529	7.600	0.092	1.292
ID470893	470893	48	50.043	13.053	8.939	0	186	186	2	1	-10921639	153.857	162	107	214	3231	26.278	4.800	0.170	1.701
ID470897	470897	47	38.013	17.549	23.474	0	186	186	2	1	-10921639	156.190	162	110	195	3280	26.356	2.000	0.091	0.985
ID470896	470896	46	36.933	19.263	18.889	0	186	186	2	1	-10921639	155.333	158	114	192	3262	20.611	4.800	0.117	1.574
ID470903	470903	48	44.976	13.328	8.860	0	187	187	2	1	-10921639	148.667	158	96	206	3122	31.639	6.061	0.141	1.158
ID470907	470907	None	36.937	27.000	31.000	0	187	187	2	1	-10921639	81.952	73	40	118	1721	23.606	4.800	0.272	1.487
ID470906	470906	32	73.198	8.357	19.689	0	187	187	2	1	-10921639	183.905	195	77	255	3862	59.216	2.000	0.190	0.993
ID470905	470905	46	47.517	19.740	19.495	0	187	187	2	1	-10921639	157.476	158	96	221	3307	31.833	4.800	0.157	1.340
ID470904	470904	49	46.168	11.500	13.056	0	187	187	2	1	-10921639	180.381	184	118	232	3788	30.488	2.000	0.113	1.199
ID470911	470911	47	36.818	17.818	24.472	0	188	188	2	1	-10921639	143.000	147	92	184	3003	25.828	4.800	0.105	1.049
ID470910	470910	46	51.664	19.909	19.509	0	188	188	2	1	-10921639	157.905	151	99	221	3316	34.587	7.600	0.145	1.157
ID470909	470909	32	74.648	8.980	20.200	0	188	188	2	1	-10921639	203.238	218	125	255	4268	47.169	7.600	0.176	1.289
ID470908	470908	49	50.206	10.797	13.386	0	188	188	2	1	-10921639	177.571	181	114	232	3729	35.490	2.000	0.122	1.086
ID470915	470915	47	48.574	16.853	23.943	0	189	189	2	1	-10921639	161.571	162	92	214	3393	32.617	2.000	0.134	1.172
ID470914	470914	32	72.949	8.476	20.626	0	189	189	2	1	-10921639	162.381	173	44	255	3410	64.082	2.000	0.205	0.863
ID470913	470913	49	35.408	10.762	14.159	0	189	189	2	1	-10921639	181.286	181	136	225	3807	22.166	4.800	0.105	1.561
ID470912	470912	48	36.580	13.698	9.222	0	189	189	2	1	-10921639	123.000	129	62	173	2583	30.908	7.600	0.140	0.979
ID470935	470935	48	45.611	14.212	9.819	0	190	190	2	1	-10921639	149.095	144	99	206	3131	27.263	4.800	0.142	1.359
ID470939	470939	47	45.745	16.130	24.316	0	190	190	2	1	-10921639	165.952	166	125	229	3485	25.565	4.800	0.132	1.516
ID470938	470938	32	85.703	8.189	20.707	0	190	190	2	1	-10921639	166.714	162	66	255	3501	60.818	2.000	0.225	1.007
ID470937	470937	46	38.150	19.105	19.080	0	190	190	2	1	-10921639	159.429	151	121	225	3348	26.154	2.000	0.093	1.038
ID470936	470936	49	52.386	10.672	13.993	0	190	190	2	1	-10921639	192.095	195	155	255	4034	23.862	7.600	0.134	1.904
ID470924	470924	47	51.481	16.313	25.235	0	191	191	2	1	-10921639	161.429	162	110	203	3390	32.276	4.800	0.161	1.388
ID470923	470923	32	85.438	8.351	20.834	0	191	191	2	1	-10921639	160.714	158	55	255	3375	59.814	2.000	0.256	1.094
ID470922	470922	46	39.770	20.240	19.872	0	191	191	2	1	-10921639	178.571	184	118	214	3750	25.190	4.800	0.134	1.673
ID470921	470921	49	65.011	11.554	13.934	0	191	191	2	1	-10921639	210.190	218	110	255	4414	38.516	4.800	0.156	1.475
ID470920	470920	48	45.772	14.276	9.086	0	191	191	2	1	-10921639	144.667	144	85	195	3038	34.003	7.600	0.151	1.114
ID470927	470927	46	57.608	18.890	20.086	0	192	192	2	1	-10921639	199.333	199	155	255	4186	31.168	4.800	0.139	1.563
ID470926	470926	49	66.101	10.908	13.679	0	192	192	2	1	-10921639	202.429	199	158	255	4251	33.178	4.800	0.158	1.668
ID470925	470925	48	41.646	13.633	8.985	0	192	192	2	1	-10921639	155.190	158	110	203	3259	28.269	4.800	0.132	1.279
ID470929	470929	47	51.200	16.015	25.001	0	192	192	2	1	-10921639	151.429	155	73	225	3180	41.269	7.600	0.147	0.939
ID470928	470928	32	81.130	8.102	20.560	0	192	192	2	1	-10921639	162.905	162	70	255	3421	56.531	2.000	0.226	1.062
ID470934	470934	47	56.683	16.974	24.340	0	193	193	2	1	-10921639	173.381	173	121	232	3641	29.815	2.000	0.156	1.566
ID470933	470933	32	77.191	8.143	20.784	0	193	193	2	1	-10921639	191.810	192	107	255	4028	43.017	4.800	0.232	1.682
ID470932	470932	46	45.165	17.659	19.709	0	193	193	2	1	-10921639	184.524	181	144	251	3875	29.720	2.000	0.102	1.146
ID470931	470931	49	56.299	11.357	13.335	0	193	193	2	1	-10921639	184.857	184	118	251	3882	37.788	2.000	0.139	1.191
ID470930	470930	48	42.923	14.054	9.321	0	193	193	2	1	-10921639	161.476	155	121	210	3391	29.871	4.800	0.128	1.230
ID470919	470919	47	60.092	16.560	24.460	0	194	194	2	1	-10921639	180.143	177	110	255	3783	36.157	4.800	0.160	1.371
ID470918	470918	32	74.247	7.760	20.322	0	194	194	2	1	-10921639	197.762	188	144	255	4153	38.154	4.800	0.193	1.677
ID470917	470917	49	50.948	11.598	12.939	0	194	194	2	1	-10921639	178.190	170	133	255	3742	32.631	4.800	0.112	1.097
ID470916	470916	48	54.481	13.972	9.053	0	194	194	2	1	-10921639	150.381	151	85	214	3158	36.080	2.000	0.154	1.115
ID470943	470943	48	39.034	13.863	8.661	0	195	195	2	1	-10921639	134.810	129	81	192	2831	26.141	2.000	0.110	1.022
ID470948	470948	47	50.578	16.069	24.818	0	195	195	2	1	-10921639	161.714	173	88	232	3396	41.167	4.800	0.129	0.896
ID470947	470947	None	40.446	17.532	19.928	0	195	195	2	1	-10921639	191.524	195	136	243	4022	28.015	6.370	0.104	1.284
ID470946	470946	32	73.965	7.626	19.976	0	195	195	2	1	-10921639	217.190	214	107	255	4561	39.465	4.800	0.195	1.800
ID470945	470945	None	36.072	12.637	18.018	0	195	195	2	1	-10921639	198.810	195	147	255	4175	30.004	2.000	0.055	0.690
ID470944	470944	49	46.839	12.152	13.164	0	195	195	2	1	-10921639	171.381	158	129	243	3599	33.122	2.000	0.095	0.901
ID470942	470942	47	53.483	16.290	24.703	0	196	196	2	1	-10921639	171.238	173	96	232	3596	41.516	2.000	0.136	0.990
ID470941	470941	32	70.186	7.932	19.946	0	196	196	2	1	-10921639	211.571	218	121	255	4443	43.636	4.800	0.176	1.448
ID470940	470940	49	48.790	12.377	12.800	0	196	196	2	1	-10921639	187.476	181	151	255	3937	32.712	2.000	0.090	0.949
ID470951	470951	32	55.813	8.445	20.030	0	197	197	2	1	-10921639	188.905	195	107	243	3967	44.096	6.353	0.150	1.116
ID470950	470950	49	49.874	12.420	13.135	0	197	197	2	1	-10921639	197.571	195	133	255	4149	35.479	3.200	0.092	0.941
ID470949	470949	48	46.043	13.163	9.041	0	197	197	2	1	-10921639	145.048	144	88	206	3046	35.204	2.000	0.119	0.879
ID470952	470952	47	59.308	16.056	24.523	0	197	197	2	1	-10921639	161.857	166	92	255	3399	49.887	2.000	0.155	0.869
ID470955	470955	47	61.864	17.390	23.272	0	198	198	2	1	-10921639	204.714	203	140	255	4299	32.658	4.800	0.149	1.626
ID470954	470954	32	63.408	8.285	19.313	0	198	198	2	1	-10921639	193.667	203	118	255	4067	44.879	4.800	0.147	1.106
ID470953	470953	48	56.750	13.480	9.275	0	198	198	2	1	-10921639	162.714	170	107	236	3417	37.342	4.800	0.174	1.292
ID470959	470959	47	59.519	17.424	23.485	0	199	199	2	1	-10921639	194.762	192	147	255	4090	32.428	2.000	0.133	1.407
ID470958	470958	None	37.897	21.066	20.009	0	199	199	2	1	-10921639	154.762	158	99	203	3250	31.266	7.600	0.098	0.884
ID470957	470957	32	65.278	7.856	19.457	0	199	199	2	1	-10921639	205.524	203	140	255	4316	36.322	7.600	0.155	1.520
ID470956	470956	48	51.670	13.090	11.531	0	199	199	2	1	-10921639	196.333	203	136	243	4123	27.733	4.800	0.148	1.821
ID470971	470971	32	63.416	8.166	18.814	0	200	200	2	1	-10921639	223.524	232	144	255	4694	36.414	4.800	0.169	1.773
ID470970	470970	48	44.323	12.969	11.725	0	200	200	2	1	-10921639	175.524	177	136	218	3686	25.746	4.800	0.123	1.495
ID470972	470972	47	62.019	17.165	23.476	0	200	200	2	1	-10921639	206.857	203	158	255	4344	31.318	2.000	0.139	1.611
ID470966	470966	47	47.870	17.307	23.882	0	201	201	2	1	-10921639	189.905	188	118	255	3988	29.752	4.800	0.132	1.492
ID470965	470965	32	70.249	7.858	19.249	0	201	201	2	1	-10921639	207.571	214	144	255	4359	36.130	4.800	0.178	1.735
ID470964	470964	48	46.111	13.352	10.288	0	201	201	2	1	-10921639	147.143	155	96	221	3090	36.350	2.000	0.125	0.900
ID470967	470967	48	54.638	13.430	11.974	0	202	202	2	1	-10921639	177.190	173	114	247	3721	34.282	3.200	0.142	1.287
ID470969	470969	47	41.450	17.584	23.450	0	202	202	2	1	-10921639	172.286	170	121	255	3618	33.862	2.000	0.079	0.743
ID470968	470968	32	52.054	8.424	19.836	0	202	202	2	1	-10921639	179.905	188	110	229	3778	39.192	4.800	0.160	1.269
ID470963	470963	47	55.788	17.829	23.238	0	203	203	2	1	-10921639	190.286	184	125	247	3996	34.165	2.000	0.123	1.224
ID470962	470962	32	46.903	8.789	19.647	0	203	203	2	1	-10921639	189.190	188	133	255	3973	34.787	7.600	0.126	1.214
ID470961	470961	None	45.848	10.154	18.387	0	203	203	2	1	-10921639	199.857	206	125	255	4197	36.012	4.800	0.107	1.075
ID470960	470960	48	42.757	13.392	11.425	0	203	203	2	1	-10921639	158.048	162	110	221	3319	31.969	6.295	0.125	1.101
ID470974	470974	32	61.372	8.761	19.690	0	204	204	2	1	-10921639	188.000	192	125	247	3948	35.568	2.000	0.148	1.359
ID470973	470973	48	47.519	13.658	10.520	0	204	204	2	1	-10921639	156.857	151	114	203	3294	27.924	4.800	0.169	1.622
ID470975	470975	48	36.639	13.459	12.790	0	205	205	2	1	-10921639	154.619	147	110	214	3247	25.730	2.000	0.083	0.917
ID470977	470977	47	46.283	16.747	22.597	0	205	205	2	1	-10921639	191.381	192	121	255	4019	38.839	6.341	0.116	1.028
ID470976	470976	32	46.378	8.600	20.201	0	205	205	2	1	-10921639	176.429	173	144	243	3705	23.905	7.600	0.117	1.551
ID470979	470979	32	53.940	8.561	19.415	0	206	206	2	1	-10921639	192.143	192	144	240	4035	31.590	4.800	0.135	1.451
ID470978	470978	48	38.123	13.746	11.874	0	206	206	2	1	-10921639	163.333	162	114	221	3430	24.784	4.800	0.129	1.502
ID470980	470980	47	45.740	17.179	22.337	0	206	206	2	1	-10921639	189.810	192	147	243	3986	28.345	3.200	0.094	1.156
ID470986	470986	47	38.870	16.277	23.293	0	207	207	2	1	-10921639	182.571	181	125	232	3834	27.294	6.322	0.099	1.202
ID470985	470985	32	36.417	9.123	19.708	0	207	207	2	1	-10921639	183.429	188	118	225	3852	28.418	7.600	0.095	1.115
ID470984	470984	48	46.433	13.839	12.253	0	207	207	2	1	-10921639	160.619	162	110	240	3373	32.034	2.000	0.126	1.122
ID470983	470983	47	45.952	17.654	22.925	0	208	208	2	1	-10921639	176.619	173	133	255	3709	31.579	4.800	0.116	1.165
ID470982	470982	32	36.579	9.772	18.254	0	208	208	2	1	-10921639	195.905	199	133	232	4114	23.994	6.288	0.102	1.505
ID470981	470981	48	52.543	13.711	12.545	0	208	208	2	1	-10921639	172.143	170	110	255	3615	35.225	2.000	0.116	1.017
ID470990	470990	32	52.064	8.801	18.989	0	209	209	2	1	-10921639	204.571	199	140	255	4296	29.849	2.000	0.121	1.480
ID470989	470989	48	49.100	14.522	13.092	0	209	209	2	1	-10921639	180.238	177	129	255	3785	33.267	4.800	0.133	1.273
ID470987	470987	48	44.213	13.505	12.925	0	210	210	2	1	-10921639	169.476	158	129	232	3559	28.996	2.000	0.117	1.222
ID470988	470988	None	44.948	16.204	24.010	0	210	210	2	1	-10921639	181.619	188	129	229	3814	29.522	4.800	0.125	1.367
ID470991	470991	48	58.120	13.666	13.006	0	211	211	2	1	-10921639	188.095	184	140	255	3950	34.070	2.000	0.140	1.354
ID470995	470995	48	44.461	13.564	13.262	0	212	212	2	1	-10921639	204.381	199	144	251	4292	28.635	4.800	0.106	1.364
ID470997	470997	50	36.498	17.314	22.558	0	212	212	2	1	-10921639	182.571	181	136	240	3834	27.739	4.800	0.097	1.164
ID470996	470996	None	43.845	12.126	16.051	0	212	212	2	1	-10921639	206.714	203	158	255	4341	30.133	4.800	0.086	1.081
ID470994	470994	50	42.902	17.766	22.742	0	213	213	2	1	-10921639	188.524	199	125	247	3959	34.620	7.600	0.103	1.013
ID470993	470993	48	38.325	14.035	12.921	0	213	213	2	1	-10921639	188.667	188	151	236	3962	23.348	6.366	0.093	1.375
ID471006	471006	50	39.847	17.864	23.399	0	215	215	2	1	-10921639	187.714	184	140	240	3942	24.672	7.600	0.098	1.358
ID471005	471005	None	37.471	12.388	16.247	0	215	215	2	1	-10921639	214.095	218	136	255	4496	29.081	7.600	0.085	1.151
ID470992	470992	50	48.536	17.764	22.495	0	216	216	2	1	-10921639	186.810	177	144	255	3923	32.628	7.600	0.100	1.041
ID470999	470999	50	45.785	17.660	22.741	0	217	217	2	1	-10921639	183.571	181	121	255	3855	33.904	4.800	0.121	1.165
ID470998	470998	51	49.033	14.091	13.215	0	217	217	2	1	-10921639	201.571	199	158	255	4233	30.753	4.800	0.114	1.339
ID471003	471003	51	46.475	13.628	13.234	0	218	218	2	1	-10921639	191.143	177	140	251	4014	32.976	3.200	0.107	1.119
ID471004	471004	50	42.310	18.810	22.600	0	218	218	2	1	-10921639	164.905	170	110	221	3463	34.249	4.800	0.124	1.066
ID471002	471002	50	36.771	16.137	22.891	0	219	219	2	1	-10921639	177.429	184	133	221	3726	27.222	4.800	0.116	1.350
ID471001	471001	None	39.301	7.825	18.588	0	219	219	2	1	-10921639	159.333	162	88	210	3346	31.160	4.800	0.121	1.103
ID471000	471000	51	47.158	13.714	14.035	0	219	219	2	1	-10921639	200.286	199	151	255	4206	29.538	2.000	0.101	1.245
ID471010	471010	50	41.594	17.170	22.915	0	220	220	2	1	-10921639	172.810	173	121	225	3629	30.717	6.304	0.101	1.028
ID471009	471009	51	43.581	13.987	14.111	0	220	220	2	1	-10921639	201.286	195	144	255	4227	31.294	7.600	0.094	1.105
ID471007	471007	51	43.968	13.847	13.980	0	221	221	2	1	-10921639	191.762	192	129	240	4027	30.491	6.334	0.092	1.055
ID471008	471008	50	37.121	18.218	22.749	0	221	221	2	1	-10921639	175.810	173	121	218	3692	26.275	4.800	0.113	1.355
ID471014	471014	52	37.335	12.554	17.288	0	222	222	2	1	-10921639	208.857	199	173	255	4386	26.089	6.360	0.076	1.125
ID471013	471013	51	43.155	14.145	13.525	0	222	222	2	1	-10921639	201.667	195	151	255	4235	24.107	4.800	0.091	1.396
ID471012	471012	None	35.500	13.996	9.715	0	222	222	2	1	-10921639	139.333	140	88	195	2926	33.741	4.800	0.117	0.868
ID471015	471015	51	35.041	13.971	14.150	0	223	223	2	1	-10921639	175.667	166	125	229	3689	25.677	7.600	0.086	1.081
ID471016	471016	52	36.293	11.063	17.850	0	223	223	2	1	-10921639	198.333	192	170	240	4165	20.465	6.087	0.092	1.629
ID471018	471018	None	35.293	18.888	23.641	0	224	224	2	1	-10921639	148.429	155	70	210	3117	37.901	4.800	0.118	0.824
ID471017	471017	51	44.281	13.477	13.697	0	224	224	2	1	-10921639	193.905	203	107	255	4072	35.960	2.000	0.102	1.001
ID471021	471021	53	47.378	17.700	23.295	0	226	226	2	1	-10921639	180.238	184	118	221	3785	29.377	4.800	0.148	1.582
ID471019	471019	54	35.631	13.817	14.334	0	227	227	2	1	-10921639	190.524	192	140	240	4001	29.085	4.800	0.082	0.990
ID471020	471020	53	50.824	17.827	23.268	0	227	227	2	1	-10921639	179.286	177	129	240	3765	32.592	4.800	0.134	1.304
ID471011	471011	54	44.573	13.146	16.785	0	228	228	2	1	-10921639	212.143	214	173	247	4455	23.027	4.800	0.103	1.715
ID471023	471023	None	35.940	10.932	17.037	0	229	229	2	1	-10921639	185.238	188	121	236	3890	30.760	7.600	0.084	0.936
ID471022	471022	54	41.793	13.249	15.659	0	229	229	2	1	-10921639	204.810	210	144	243	4301	25.596	4.800	0.118	1.685
ID471024	471024	None	35.083	9.089	18.978	0	229	229	2	1	-10921639	153.571	158	85	206	3225	35.387	4.800	0.119	0.921
ID471026	471026	None	35.718	22.083	18.891	0	232	232	2	1	-10921639	137.000	144	88	192	2877	30.645	4.800	0.114	0.915
ID471025	471025	None	44.480	13.099	13.346	0	232	232	2	1	-10921639	161.905	162	107	225	3400	34.374	2.000	0.131	1.092
ID471027	471027	None	36.858	14.492	17.863	0	233	233	2	1	-10921639	213.714	218	177	251	4488	20.367	6.236	0.086	1.653
ID471028	471028	55	38.365	16.493	21.755	0	233	233	2	1	-10921639	196.905	195	162	255	4135	26.859	2.000	0.079	1.079
ID471033	471033	55	41.575	17.198	21.961	0	234	234	2	1	-10921639	183.095	184	129	251	3845	31.887	7.600	0.080	0.854
ID471032	471032	None	45.886	13.559	14.039	0	234	234	2	1	-10921639	185.571	188	136	236	3897	28.925	2.000	0.104	1.212
ID471031	471031	None	35.406	14.575	18.939	0	235	235	2	1	-10921639	203.762	206	158	247	4279	25.556	2.000	0.076	1.128
ID471030	471030	None	37.021	22.850	18.037	0	235	235	2	1	-10921639	126.619	140	73	177	2659	32.338	4.800	0.152	1.031
ID471029	471029	None	35.201	14.006	9.598	0	236	236	2	1	-10921639	129.571	129	88	181	2721	26.372	2.000	0.097	0.869
ID471034	471034	None	44.488	16.090	21.362	0	237	237	2	1	-10921639	207.762	206	170	255	4363	23.141	6.336	0.111	1.790
ID471044	471044	56	38.731	21.909	19.424	0	238	238	2	1	-10921639	139.810	140	81	181	2936	28.588	4.800	0.148	1.261
ID471039	471039	57	42.317	15.737	19.943	0	239	239	2	1	-10921639	201.524	195	158	255	4232	26.933	7.600	0.093	1.274
ID471040	471040	56	40.073	21.311	20.018	0	239	239	2	1	-10921639	156.619	162	99	206	3289	28.004	4.800	0.127	1.258
ID471037	471037	57	40.571	15.195	18.886	0	240	240	2	1	-10921639	207.190	214	140	255	4351	28.315	4.800	0.094	1.257
ID471038	471038	57	41.058	16.927	20.990	0	241	241	2	1	-10921639	187.857	181	151	255	3945	27.847	7.600	0.095	1.169
ID471035	471035	58	41.078	14.597	18.733	0	242	242	2	1	-10921639	202.571	206	162	251	4254	25.325	4.800	0.085	1.257
ID471036	471036	None	39.178	22.166	18.725	0	242	242	2	1	-10921639	130.571	140	73	177	2742	30.006	2.000	0.122	0.949
ID471041	471041	58	36.360	13.780	18.813	0	243	243	2	1	-10921639	201.381	195	181	255	4229	18.683	7.600	0.078	1.564
ID471049	471049	59	39.634	16.970	22.500	0	244	244	2	1	-10921639	184.286	181	151	232	3870	24.294	6.330	0.096	1.335
ID471048	471048	58	50.026	14.000	19.000	0	244	244	2	1	-10921639	215.524	218	144	255	4526	31.556	2.000	0.104	1.284
ID471045	471045	59	55.625	17.806	22.895	0	245	245	2	1	-10921639	182.381	184	125	255	3830	37.836	2.000	0.136	1.158
ID471043	471043	59	50.064	17.122	22.685	0	246	246	2	1	-10921639	191.905	195	129	255	4030	39.070	7.600	0.113	0.996
ID471042	471042	58	45.269	12.793	18.002	0	246	246	2	1	-10921639	211.143	218	144	255	4434	29.721	7.600	0.096	1.247
ID471051	471051	58	40.477	12.207	17.857	0	247	247	2	1	-10921639	194.524	195	133	240	4085	27.558	7.600	0.096	1.240
ID471053	471053	59	47.147	16.678	22.321	0	247	247	2	1	-10921639	198.714	206	151	251	4173	29.273	3.200	0.124	1.500
ID471052	471052	78	36.659	21.103	19.540	0	247	247	2	1	-10921639	166.286	166	110	206	3492	25.466	4.800	0.126	1.465
ID471047	471047	78	37.188	21.968	19.230	0	248	248	2	1	-10921639	141.048	140	92	229	2962	34.259	4.800	0.122	0.895
ID471046	471046	58	37.499	14.610	18.841	0	248	248	2	1	-10921639	209.238	210	162	236	4394	20.224	7.600	0.091	1.724
ID471054	471054	58	44.041	14.285	18.887	0	249	249	2	1	-10921639	219.762	214	177	255	4615	24.607	4.800	0.086	1.416
ID471055	471055	58	40.029	14.296	17.998	0	250	250	2	1	-10921639	219.048	225	155	255	4600	30.185	4.800	0.088	1.169
ID471057	471057	None	37.239	16.571	22.050	0	250	250	2	1	-10921639	204.524	210	151	255	4295	32.335	7.600	0.091	1.059
ID471056	471056	60	44.746	9.532	19.077	0	250	250	2	1	-10921639	169.857	166	133	229	3567	26.077	7.600	0.105	1.240
ID471050	471050	60	41.577	9.328	18.916	0	251	251	2	1	-10921639	160.905	162	85	221	3379	36.179	4.800	0.123	0.972
ID471063	471063	61	40.320	17.245	22.247	0	252	252	2	1	-10921639	193.286	195	140	247	4059	30.180	5.989	0.096	1.119
ID471062	471062	62	36.625	20.996	19.349	0	252	252	2	1	-10921639	159.429	155	107	229	3348	34.898	4.800	0.100	0.833
ID471061	471061	60	41.354	9.206	19.010	0	252	252	2	1	-10921639	145.095	151	59	195	3047	37.175	4.800	0.127	0.881
ID471071	471071	60	39.688	8.619	20.141	0	253	253	2	1	-10921639	155.762	155	110	206	3271	29.638	4.800	0.125	1.164
ID471070	471070	62	42.040	21.320	19.366	0	253	253	2	1	-10921639	163.143	162	114	229	3426	32.782	2.000	0.106	0.957
ID471072	471072	61	39.520	16.895	21.330	0	253	253	2	1	-10921639	205.810	210	158	255	4322	27.254	2.000	0.070	0.990
ID471067	471067	61	47.059	17.503	23.482	0	254	254	2	1	-10921639	189.762	184	114	255	3985	37.975	7.600	0.115	1.033
ID471066	471066	62	35.187	20.830	19.686	0	254	254	2	1	-10921639	168.810	166	107	214	3545	34.024	4.800	0.093	0.848
ID471068	471068	60	37.371	8.926	19.786	0	255	255	2	1	-10921639	155.048	158	107	206	3256	32.424	4.800	0.122	1.042
ID471059	471059	60	37.358	9.085	20.588	0	256	256	2	1	-10921639	143.476	151	66	195	3013	34.400	7.600	0.112	0.841
ID471058	471058	63	41.630	14.742	18.600	0	256	256	2	1	-10921639	216.048	218	177	255	4537	24.068	4.800	0.087	1.440
ID471060	471060	None	51.935	17.616	22.819	0	256	256	2	1	-10921639	192.190	195	114	255	4036	38.599	4.800	0.132	1.159
ID471065	471065	60	41.056	8.282	20.786	0	257	257	2	1	-10921639	130.381	133	70	181	2738	36.390	7.600	0.142	0.892
ID471064	471064	63	45.718	15.130	19.160	0	257	257	2	1	-10921639	208.095	203	166	255	4370	27.164	6.236	0.092	1.293
ID471074	471074	60	37.118	7.920	20.264	0	259	259	2	1	-10921639	133.143	136	73	173	2796	29.955	2.000	0.127	0.999
ID471073	471073	None	35.991	14.509	18.651	0	259	259	2	1	-10921639	207.333	214	158	255	4354	24.638	2.000	0.080	1.241
ID471069	471069	60	44.243	8.355	20.159	0	260	260	2	1	-10921639	139.429	133	70	195	2928	38.778	6.388	0.152	0.947
ID471075	471075	None	39.069	10.172	18.694	0	262	262	2	1	-10921639	166.524	162	118	214	3497	30.006	2.000	0.101	1.020
ID471076	471076	None	50.670	16.527	22.825	0	262	262	2	1	-10921639	191.667	184	140	255	4025	38.567	2.000	0.105	0.942
ID471077	471077	64	43.354	20.004	19.709	0	263	263	2	1	-10921639	179.905	181	133	251	3778	30.604	7.600	0.098	1.051
ID471079	471079	65	35.886	10.618	18.889	0	264	264	2	1	-10921639	180.429	188	136	214	3789	23.763	7.600	0.087	1.218
ID471078	471078	None	38.050	13.607	11.489	0	264	264	2	1	-10921639	145.524	136	99	199	3056	32.052	4.800	0.125	1.006
ID471082	471082	66	41.323	16.100	23.795	0	264	264	2	1	-10921639	163.524	162	96	240	3434	39.163	4.800	0.111	0.836
ID471081	471081	64	39.730	21.645	20.264	0	264	264	2	1	-10921639	161.571	173	59	243	3393	43.331	4.800	0.147	0.956
ID471080	471080	67	44.761	8.377	20.194	0	264	264	2	1	-10921639	140.286	155	66	199	2946	38.576	2.000	0.146	0.927
ID471087	471087	65	35.703	10.755	18.180	0	265	265	2	1	-10921639	189.000	184	136	247	3969	26.736	4.800	0.084	1.091
ID471090	471090	66	54.973	17.108	23.550	0	265	265	2	1	-10921639	175.857	173	103	251	3693	44.177	4.800	0.152	1.048
ID471089	471089	67	44.751	9.082	20.781	0	265	265	2	1	-10921639	155.238	170	66	218	3260	38.919	7.600	0.132	0.927
ID471088	471088	64	48.125	21.009	19.924	0	265	265	2	1	-10921639	180.143	173	133	255	3783	31.481	4.800	0.135	1.365
ID471086	471086	66	44.651	16.828	24.053	0	266	266	2	1	-10921639	165.048	173	92	206	3466	34.020	2.000	0.130	1.116
ID471085	471085	64	41.903	19.994	19.752	0	266	266	2	1	-10921639	182.714	181	144	255	3837	27.973	6.300	0.096	1.140
ID471084	471084	67	42.775	9.037	19.784	0	266	266	2	1	-10921639	156.524	162	96	218	3287	37.142	7.600	0.121	0.907
ID471083	471083	65	48.214	11.123	18.167	0	266	266	2	1	-10921639	182.381	184	114	255	3830	35.295	7.600	0.108	1.010
ID471095	471095	68	52.492	13.308	12.779	0	267	267	2	1	-10921639	163.571	158	110	243	3435	35.499	4.800	0.133	1.085
ID471098	471098	66	45.248	17.196	24.272	0	267	267	2	1	-10921639	179.095	184	110	240	3761	34.887	4.800	0.135	1.220
ID471097	471097	64	44.559	21.500	20.135	0	267	267	2	1	-10921639	163.571	177	88	255	3435	43.204	4.800	0.150	0.989
ID471096	471096	67	37.883	9.269	19.560	0	267	267	2	1	-10921639	166.000	170	107	218	3486	33.943	6.340	0.107	0.945
ID471103	471103	66	46.465	16.828	24.752	0	268	268	2	1	-10921639	147.095	147	73	195	3089	36.896	4.800	0.157	1.081
ID471102	471102	64	46.548	21.461	20.320	0	268	268	2	1	-10921639	177.905	173	125	243	3736	30.005	4.800	0.143	1.483
ID471101	471101	67	43.278	9.267	19.049	0	268	268	2	1	-10921639	170.857	177	110	243	3588	36.368	4.800	0.130	1.082
ID471100	471100	None	43.736	10.754	18.195	0	268	268	2	1	-10921639	191.810	199	125	243	4028	32.846	7.600	0.105	1.112
ID471099	471099	68	46.346	13.666	12.586	0	268	268	2	1	-10921639	174.238	173	129	243	3659	26.452	2.000	0.108	1.288
ID471107	471107	66	45.205	16.903	24.482	0	269	269	2	1	-10921639	161.381	166	103	203	3389	31.869	2.000	0.111	1.013
ID471106	471106	64	41.369	20.606	20.101	0	269	269	2	1	-10921639	170.095	166	125	225	3572	32.109	4.800	0.118	1.118
ID471105	471105	67	41.169	9.698	19.576	0	269	269	2	1	-10921639	176.381	184	136	214	3704	24.316	4.800	0.125	1.607
ID471104	471104	68	43.772	13.345	11.693	0	269	269	2	1	-10921639	152.667	144	88	214	3206	34.125	4.800	0.150	1.165
ID471094	471094	66	41.521	17.680	24.294	0	270	270	2	1	-10921639	173.143	181	99	203	3636	26.708	4.800	0.126	1.451
ID471093	471093	64	35.298	19.552	19.472	0	270	270	2	1	-10921639	180.048	177	125	232	3781	32.157	2.000	0.069	0.725
ID471092	471092	67	47.927	9.111	19.335	0	270	270	2	1	-10921639	167.381	173	88	218	3515	37.976	6.088	0.143	1.101
ID471091	471091	68	40.883	13.193	11.681	0	270	270	2	1	-10921639	152.238	155	92	192	3197	30.189	4.800	0.129	1.149
ID471111	471111	64	49.383	20.409	20.148	0	271	271	2	1	-10921639	185.381	188	125	251	3893	31.635	2.000	0.107	1.133
ID471110	471110	67	48.148	9.058	19.609	0	271	271	2	1	-10921639	162.762	166	96	225	3418	37.956	7.600	0.134	1.015
ID471109	471109	None	44.819	12.099	18.269	0	271	271	2	1	-10921639	197.000	195	144	251	4137	30.565	7.600	0.100	1.168
ID471108	471108	68	55.631	13.375	11.767	0	271	271	2	1	-10921639	152.619	166	92	221	3205	36.213	4.800	0.177	1.270
ID471112	471112	66	50.897	16.948	24.726	0	271	271	2	1	-10921639	158.238	155	99	229	3323	34.611	4.800	0.172	1.345
ID471127	471127	66	38.498	16.466	24.940	0	272	272	2	1	-10921639	139.952	140	92	184	2939	26.750	4.800	0.132	1.219
ID471126	471126	64	42.787	20.687	20.122	0	272	272	2	1	-10921639	163.381	155	125	236	3431	29.106	6.308	0.127	1.264
ID471125	471125	67	59.663	8.853	19.348	0	272	272	2	1	-10921639	176.048	181	99	232	3697	36.622	4.800	0.182	1.480
ID471124	471124	68	49.034	13.354	12.390	0	272	272	2	1	-10921639	138.095	129	81	218	2900	40.711	2.000	0.164	0.957
ID471118	471118	67	50.911	8.984	19.767	0	273	273	2	1	-10921639	165.429	170	88	214	3474	36.715	4.800	0.170	1.310
ID471117	471117	68	55.210	13.547	11.496	0	273	273	2	1	-10921639	138.095	136	81	225	2900	40.118	2.000	0.171	1.006
ID471116	471116	64	43.222	20.223	19.818	0	274	274	2	1	-10921639	186.571	184	147	232	3918	26.669	4.800	0.106	1.346
ID471115	471115	67	44.346	8.458	20.024	0	274	274	2	1	-10921639	138.524	151	73	199	2909	40.332	4.800	0.163	0.964
ID471114	471114	70	57.737	12.902	18.084	0	274	274	2	1	-10921639	214.714	210	166	255	4509	30.974	6.360	0.132	1.618
ID471113	471113	68	49.893	13.675	11.544	0	274	274	2	1	-10921639	146.667	144	96	218	3080	35.614	2.000	0.137	0.994
ID471119	471119	68	53.622	14.026	11.408	0	275	275	2	1	-10921639	144.381	144	96	206	3032	33.322	4.800	0.187	1.364
ID471123	471123	None	36.359	16.457	24.675	0	275	275	2	1	-10921639	131.762	129	85	192	2767	32.312	7.600	0.136	0.977
ID471122	471122	64	47.441	20.198	20.867	0	275	275	2	1	-10921639	172.905	170	121	232	3631	30.491	6.275	0.115	1.173
ID471121	471121	67	44.433	8.256	20.598	0	275	275	2	1	-10921639	127.095	121	66	192	2669	42.897	7.600	0.148	0.765
ID471120	471120	70	56.001	11.848	17.752	0	275	275	2	1	-10921639	207.048	210	158	251	4348	28.631	4.800	0.139	1.766
ID471135	471135	67	42.188	8.495	19.510	0	276	276	2	1	-10921639	136.524	133	73	218	2867	42.880	7.600	0.135	0.757
ID471134	471134	70	46.113	12.385	17.939	0	276	276	2	1	-10921639	199.667	192	158	255	4193	29.481	6.068	0.106	1.293
ID471133	471133	68	36.201	14.044	11.410	0	276	276	2	1	-10921639	137.048	147	96	192	2878	28.179	6.262	0.130	1.120
ID471136	471136	64	42.897	19.755	20.260	0	276	276	2	1	-10921639	184.286	181	140	243	3870	27.322	4.800	0.106	1.298
ID471132	471132	None	38.063	17.225	24.992	0	277	277	2	1	-10921639	139.571	144	77	188	2931	28.465	4.800	0.131	1.138
ID471131	471131	67	36.209	8.229	20.773	0	277	277	2	1	-10921639	123.905	125	48	173	2602	38.085	7.600	0.120	0.695
ID471130	471130	64	57.313	19.529	20.267	0	277	277	2	1	-10921639	191.000	184	144	255	4011	39.294	7.600	0.133	1.140
ID471129	471129	70	35.443	10.796	18.543	0	277	277	2	1	-10921639	182.857	181	140	221	3840	21.864	7.600	0.099	1.513
ID471128	471128	68	53.502	13.972	11.672	0	277	277	2	1	-10921639	182.476	192	133	243	3832	30.238	4.800	0.145	1.525
ID471140	471140	64	52.810	20.830	19.858	0	278	278	2	1	-10921639	177.524	184	133	225	3728	30.673	4.800	0.168	1.665
ID471139	471139	67	37.057	8.444	19.738	0	278	278	2	1	-10921639	128.048	125	55	188	2689	39.707	2.000	0.114	0.661
ID471138	471138	70	38.416	12.469	18.145	0	278	278	2	1	-10921639	184.762	188	144	225	3880	24.799	7.600	0.106	1.432
ID471137	471137	68	49.911	13.953	11.531	0	278	278	2	1	-10921639	167.476	162	129	240	3517	29.023	4.800	0.132	1.348
ID471164	471164	71	36.050	16.737	24.974	0	279	279	2	1	-10921639	129.952	133	70	170	2729	25.670	4.800	0.124	1.121
ID471163	471163	64	42.013	21.986	18.940	0	279	279	2	1	-10921639	154.238	155	103	206	3239	34.167	4.800	0.142	1.123
ID471162	471162	70	41.051	12.216	18.034	0	279	279	2	1	-10921639	188.190	188	151	236	3952	23.344	4.800	0.106	1.550
ID471161	471161	68	46.272	13.864	11.482	0	279	279	2	1	-10921639	163.857	162	121	240	3441	27.150	7.600	0.150	1.578
ID471151	471151	68	41.273	14.846	9.724	0	280	280	2	1	-10921639	146.143	144	96	199	3069	29.857	4.800	0.134	1.158
ID471155	471155	71	43.089	16.313	24.837	0	280	280	2	1	-10921639	128.143	129	70	188	2691	34.037	2.000	0.148	0.970
ID471154	471154	64	65.876	20.710	19.792	0	280	280	2	1	-10921639	194.190	203	96	251	4078	41.120	4.800	0.183	1.459
ID471153	471153	67	43.235	9.204	18.662	0	280	280	2	1	-10921639	164.000	166	103	221	3444	32.888	6.045	0.119	1.058
ID471152	471152	70	44.140	13.151	18.075	0	280	280	2	1	-10921639	201.667	203	158	243	4235	22.617	6.336	0.110	1.774
ID471183	471183	64	62.040	20.380	19.729	0	281	281	2	1	-10921639	201.238	203	125	255	4226	36.809	6.278	0.144	1.379
ID471182	471182	67	36.685	8.840	18.734	0	281	281	2	1	-10921639	164.238	166	121	210	3449	28.381	6.299	0.099	1.038
ID471181	471181	70	42.414	13.315	17.783	0	281	281	2	1	-10921639	201.333	199	158	255	4228	26.915	2.000	0.104	1.408
ID471180	471180	68	47.461	14.334	10.159	0	281	281	2	1	-10921639	146.571	158	99	203	3078	35.367	2.000	0.148	1.068
ID471143	471143	67	41.005	9.129	19.914	0	282	282	2	1	-10921639	158.238	166	81	210	3323	37.159	2.000	0.106	0.818
ID471142	471142	70	54.611	12.958	17.673	0	282	282	2	1	-10921639	205.714	214	151	255	4320	33.795	2.000	0.116	1.261
ID471141	471141	68	65.526	14.568	9.514	0	282	282	2	1	-10921639	155.143	162	85	225	3258	38.968	4.800	0.219	1.431
ID471145	471145	71	41.105	17.222	24.738	0	282	282	2	1	-10921639	142.238	144	73	192	2987	33.338	4.800	0.152	1.125
ID471144	471144	64	66.156	20.069	19.716	0	282	282	2	1	-10921639	202.000	199	125	255	4242	40.250	7.600	0.149	1.300
ID471150	471150	71	45.625	17.528	25.128	0	283	283	2	1	-10921639	126.238	121	70	195	2651	32.886	2.000	0.150	1.004
ID471149	471149	64	67.192	20.787	19.500	0	283	283	2	1	-10921639	201.952	210	147	255	4241	38.724	4.800	0.196	1.711
ID471148	471148	67	50.592	8.976	19.706	0	283	283	2	1	-10921639	162.143	173	103	214	3405	36.853	7.600	0.131	1.021
ID471147	471147	70	56.715	12.011	17.333	0	283	283	2	1	-10921639	190.381	192	114	255	3998	37.737	7.600	0.129	1.157
ID471146	471146	68	70.841	14.686	9.339	0	283	283	2	1	-10921639	145.667	140	85	229	3059	44.908	2.000	0.216	1.151
ID471167	471167	None	35.747	16.151	18.187	0	284	284	2	1	-10921639	167.238	166	103	240	3512	37.797	2.000	0.047	0.397
ID471166	471166	70	59.100	11.758	17.783	0	284	284	2	1	-10921639	204.143	195	147	255	4287	34.978	2.000	0.122	1.272
ID471165	471165	68	72.216	14.666	9.498	0	284	284	2	1	-10921639	150.810	151	77	236	3167	49.263	3.200	0.238	1.178
ID471170	471170	71	52.782	17.320	24.764	0	284	284	2	1	-10921639	136.952	136	77	218	2876	36.203	4.800	0.184	1.178
ID471169	471169	64	58.121	20.491	19.750	0	284	284	2	1	-10921639	187.238	188	110	255	3932	35.921	2.000	0.131	1.211
ID471168	471168	67	62.278	9.056	19.470	0	284	284	2	1	-10921639	183.905	195	96	255	3862	46.768	4.800	0.176	1.179
ID471159	471159	64	63.327	20.354	19.024	0	285	285	2	1	-10921639	186.619	195	129	240	3919	36.657	2.000	0.157	1.380
ID471158	471158	67	56.066	9.494	18.928	0	285	285	2	1	-10921639	186.333	184	136	255	3913	36.982	4.800	0.158	1.373
ID471157	471157	70	59.176	10.834	17.937	0	285	285	2	1	-10921639	203.619	203	151	255	4276	33.082	4.800	0.148	1.583
ID471156	471156	68	65.147	14.644	9.525	0	285	285	2	1	-10921639	168.381	173	99	221	3536	36.459	4.800	0.218	1.654
ID471160	471160	71	41.763	16.892	24.889	0	285	285	2	1	-10921639	127.143	125	77	181	2670	27.722	2.000	0.146	1.168
ID471175	471175	71	37.323	17.050	24.532	0	286	286	2	1	-10921639	126.000	125	62	188	2646	33.354	5.994	0.135	0.899
ID471174	471174	64	48.241	19.788	18.712	0	286	286	2	1	-10921639	167.571	158	133	218	3519	27.827	4.800	0.134	1.427
ID471173	471173	67	50.955	9.315	18.300	0	286	286	2	1	-10921639	169.048	181	88	243	3550	42.407	6.327	0.136	0.952
ID471172	471172	70	54.471	11.897	17.233	0	286	286	2	1	-10921639	190.524	188	121	255	4001	37.790	7.600	0.132	1.175
ID471171	471171	68	47.042	14.618	9.608	0	286	286	2	1	-10921639	133.952	133	92	229	2813	30.215	7.600	0.145	1.125
ID471179	471179	71	40.061	17.277	24.892	0	287	287	2	1	-10921639	116.000	118	59	188	2436	33.913	2.000	0.117	0.718
ID471178	471178	64	41.777	21.098	19.185	0	287	287	2	1	-10921639	159.714	158	114	199	3354	23.450	4.800	0.143	1.704
ID471177	471177	70	52.102	12.031	17.618	0	287	287	2	1	-10921639	194.381	203	125	247	4082	32.199	3.200	0.123	1.318
ID471176	471176	68	45.589	14.167	9.153	0	287	287	2	1	-10921639	136.143	140	99	170	2859	23.772	4.800	0.193	1.854
ID471191	471191	64	45.701	20.311	18.667	0	288	288	2	1	-10921639	172.952	173	129	236	3632	27.818	2.000	0.110	1.237
ID471190	471190	70	66.532	10.054	18.239	0	288	288	2	1	-10921639	199.143	199	125	255	4182	40.320	6.296	0.170	1.433
ID471189	471189	68	44.355	14.249	8.987	0	288	288	2	1	-10921639	147.571	144	110	192	3099	22.551	4.800	0.168	1.881
ID471192	471192	71	56.461	17.228	24.842	0	288	288	2	1	-10921639	142.952	144	73	221	3002	40.988	7.600	0.165	0.987
ID471196	471196	71	53.834	17.271	24.890	0	289	289	2	1	-10921639	139.095	144	66	221	2921	40.562	2.000	0.150	0.896
ID471195	471195	64	46.146	21.605	19.214	0	289	289	2	1	-10921639	167.095	158	129	221	3509	26.968	7.600	0.148	1.599
ID471194	471194	70	70.419	9.934	18.022	0	289	289	2	1	-10921639	209.190	214	144	255	4393	39.532	4.800	0.164	1.495
ID471193	471193	68	59.906	14.536	9.685	0	289	289	2	1	-10921639	164.857	166	96	221	3462	36.498	4.800	0.167	1.296
ID471188	471188	71	43.864	17.034	24.617	0	290	290	2	1	-10921639	128.524	133	62	199	2699	38.267	7.600	0.147	0.863
ID471187	471187	64	48.315	21.563	19.249	0	290	290	2	1	-10921639	160.095	166	118	210	3362	30.919	7.600	0.151	1.359
ID471186	471186	70	53.300	9.557	18.492	0	290	290	2	1	-10921639	196.667	195	125	255	4130	34.108	4.800	0.158	1.573
ID471185	471185	72	53.489	11.870	17.375	0	290	290	2	1	-10921639	198.905	195	103	255	4177	36.403	7.600	0.121	1.184
ID471184	471184	68	48.422	14.489	10.114	0	290	290	2	1	-10921639	154.714	151	103	214	3249	30.494	2.000	0.147	1.303
ID471199	471199	72	50.047	10.963	17.379	0	291	291	2	1	-10921639	202.476	206	133	255	4252	34.412	4.800	0.127	1.323
ID471198	471198	None	39.159	14.367	11.804	0	291	291	2	1	-10921639	166.190	170	110	203	3490	25.504	6.342	0.115	1.349
ID471197	471197	68	40.834	14.849	10.166	0	291	291	2	1	-10921639	152.905	162	92	195	3211	28.502	4.800	0.128	1.222
ID471201	471201	71	47.372	16.709	24.757	0	291	291	2	1	-10921639	137.048	125	77	206	2878	38.918	2.000	0.140	0.864
ID471200	471200	64	45.798	21.189	19.442	0	291	291	2	1	-10921639	171.286	170	121	214	3597	23.255	4.800	0.145	1.868
ID471211	471211	64	56.656	21.237	19.310	0	292	292	2	1	-10921639	190.952	192	125	255	4010	33.031	7.600	0.139	1.415
ID471210	471210	72	62.452	10.046	17.880	0	292	292	2	1	-10921639	209.238	218	158	255	4394	35.001	7.600	0.143	1.496
ID471209	471209	68	49.548	14.373	10.854	0	292	292	2	1	-10921639	179.000	184	107	232	3759	36.751	4.800	0.152	1.282
ID471207	471207	64	35.752	19.762	17.065	0	293	293	2	1	-10921639	156.286	162	107	195	3282	26.232	4.800	0.102	1.103
ID471206	471206	68	52.738	14.945	11.014	0	293	293	2	1	-10921639	166.190	177	107	229	3490	33.390	4.800	0.154	1.327
ID471208	471208	72	50.062	9.279	18.941	0	293	293	2	1	-10921639	179.238	184	103	243	3764	38.692	4.800	0.141	1.143
ID471220	471220	None	41.615	17.714	25.215	0	294	294	2	1	-10921639	149.952	158	81	195	3149	34.164	4.800	0.139	1.071
ID471219	471219	64	45.726	21.730	18.873	0	294	294	2	1	-10921639	174.619	177	103	221	3667	31.162	4.800	0.152	1.476
ID471218	471218	73	42.583	13.516	18.013	0	294	294	2	1	-10921639	204.857	203	140	255	4302	33.902	2.000	0.079	0.887
ID471217	471217	72	68.095	9.837	17.906	0	294	294	2	1	-10921639	213.143	214	136	255	4476	37.813	4.800	0.158	1.540
ID471216	471216	68	66.687	14.627	10.093	0	294	294	2	1	-10921639	158.476	147	85	240	3328	43.646	2.000	0.188	1.152
ID471215	471215	64	47.648	21.393	20.039	0	295	295	2	1	-10921639	196.952	195	144	229	4136	20.385	4.800	0.132	2.249
ID471214	471214	73	51.782	11.827	17.552	0	295	295	2	1	-10921639	219.952	221	181	255	4619	24.927	4.800	0.134	2.090
ID471213	471213	72	58.886	9.521	18.077	0	295	295	2	1	-10921639	204.286	206	140	255	4290	34.893	4.800	0.154	1.560
ID471212	471212	68	71.700	14.606	9.785	0	295	295	2	1	-10921639	163.095	158	73	232	3425	45.355	2.000	0.215	1.275
ID471205	471205	74	44.678	15.864	24.322	0	296	296	2	1	-10921639	151.762	140	99	210	3187	29.873	2.000	0.115	1.050
ID471204	471204	64	58.215	21.595	18.790	0	296	296	2	1	-10921639	165.143	155	110	240	3468	37.228	4.800	0.181	1.361
ID471203	471203	72	59.461	9.391	18.397	0	296	296	2	1	-10921639	187.952	195	114	251	3947	41.955	6.132	0.162	1.249
ID471202	471202	68	62.500	14.364	9.914	0	296	296	2	1	-10921639	164.429	166	107	240	3453	34.457	4.800	0.214	1.685
ID471231	471231	64	40.967	21.676	18.614	0	297	297	2	1	-10921639	153.429	158	92	214	3222	32.785	4.800	0.148	1.207
ID471230	471230	72	75.267	9.179	17.740	0	297	297	2	1	-10921639	183.286	184	107	255	3849	46.634	2.000	0.188	1.244
ID471229	471229	68	50.476	14.545	9.515	0	297	297	2	1	-10921639	146.476	144	88	195	3076	26.623	4.800	0.192	1.770
ID471232	471232	74	55.432	16.521	25.143	0	297	297	2	1	-10921639	146.333	155	70	221	3073	41.236	2.000	0.158	0.970
ID471228	471228	74	52.769	16.882	24.653	0	298	298	2	1	-10921639	146.952	151	62	221	3086	49.319	2.000	0.136	0.713
ID471227	471227	64	42.391	21.966	19.098	0	298	298	2	1	-10921639	172.476	177	118	225	3622	25.955	4.800	0.148	1.710
ID471226	471226	72	60.907	9.776	17.947	0	298	298	2	1	-10921639	208.571	221	144	255	4380	36.452	6.314	0.163	1.608
ID471225	471225	68	52.970	14.437	9.938	0	298	298	2	1	-10921639	153.857	151	99	210	3231	30.274	4.800	0.168	1.460
ID471223	471223	64	39.751	22.000	21.000	0	299	299	2	1	-10921639	169.429	173	96	229	3558	37.829	6.322	0.110	0.888
ID471222	471222	72	59.296	9.367	17.615	0	299	299	2	1	-10921639	184.762	192	110	247	3880	43.571	4.800	0.161	1.174
ID471221	471221	68	41.905	14.388	10.334	0	299	299	2	1	-10921639	144.381	144	81	214	3032	33.943	4.800	0.155	1.143
ID471224	471224	74	50.414	15.979	23.789	0	299	299	2	1	-10921639	180.857	181	99	255	3798	36.771	4.800	0.140	1.211
ID471237	471237	74	60.107	15.332	24.028	0	300	300	2	1	-10921639	197.619	192	133	255	4150	37.358	4.800	0.150	1.379
ID471236	471236	64	38.168	21.303	20.034	0	300	300	2	1	-10921639	186.429	184	155	240	3915	20.054	7.600	0.089	1.520
ID471235	471235	72	61.352	9.430	17.985	0	300	300	2	1	-10921639	201.095	203	107	255	4223	49.569	6.313	0.171	1.187
ID471234	471234	None	36.217	17.605	17.188	0	300	300	2	1	-10921639	180.286	192	121	247	3786	38.375	2.000	0.066	0.582
ID471233	471233	68	44.322	14.274	11.092	0	300	300	2	1	-10921639	158.143	158	107	214	3321	28.067	7.600	0.142	1.398
ID471239	471239	72	54.573	10.319	18.345	0	301	301	2	1	-10921639	191.048	199	133	240	4012	32.144	4.800	0.165	1.687
ID471238	471238	68	42.641	14.312	8.830	0	301	301	2	1	-10921639	138.524	140	92	177	2909	25.262	4.800	0.159	1.508
ID471241	471241	74	53.648	15.474	23.544	0	301	301	2	1	-10921639	171.333	162	103	255	3598	44.350	2.000	0.134	0.910
ID471240	471240	64	45.333	21.693	20.093	0	301	301	2	1	-10921639	166.143	170	103	236	3489	33.304	4.800	0.157	1.350
ID471243	471243	64	46.863	21.766	19.083	0	302	302	2	1	-10921639	159.048	166	107	232	3340	31.342	4.800	0.151	1.334
ID471242	471242	74	41.499	15.230	24.247	0	303	303	2	1	-10921639	163.286	173	96	199	3429	29.689	4.800	0.120	1.179
ID471247	471247	74	39.888	15.990	24.539	0	304	304	2	1	-10921639	143.619	155	66	195	3016	41.517	4.800	0.128	0.784
ID471246	471246	64	48.023	21.628	20.021	0	304	304	2	1	-10921639	164.619	170	96	229	3457	37.432	3.200	0.146	1.119
ID471245	471245	75	43.571	10.020	17.980	0	304	304	2	1	-10921639	187.476	188	118	232	3937	27.844	4.800	0.131	1.555
ID471244	471244	None	37.876	13.910	11.738	0	304	304	2	1	-10921639	144.952	147	118	195	3044	21.542	3.200	0.106	1.295
ID471259	471259	64	50.253	21.398	19.209	0	305	305	2	1	-10921639	176.952	173	114	251	3716	36.667	6.378	0.113	0.978
ID471258	471258	75	62.345	9.144	18.058	0	305	305	2	1	-10921639	178.286	188	99	255	3744	44.777	4.800	0.163	1.118
ID471254	471254	64	35.033	21.846	19.397	0	306	306	2	1	-10921639	167.619	166	103	218	3520	27.043	4.800	0.137	1.494
ID471253	471253	None	39.438	14.288	18.585	0	306	306	2	1	-10921639	208.048	195	144	255	4369	32.811	7.600	0.068	0.809
ID471252	471252	75	52.428	8.938	17.999	0	306	306	2	1	-10921639	177.000	188	99	232	3717	39.114	2.000	0.143	1.131
ID471255	471255	75	52.396	9.546	18.403	0	307	307	2	1	-10921639	189.095	199	129	243	3971	29.946	4.800	0.151	1.653
ID471257	471257	77	41.092	16.689	24.415	0	307	307	2	1	-10921639	167.571	173	107	247	3519	35.535	6.094	0.103	0.884
ID471256	471256	64	38.127	21.672	18.915	0	307	307	2	1	-10921639	154.952	162	103	221	3254	30.187	6.204	0.106	0.988
ID471251	471251	77	35.392	16.891	24.501	0	308	308	2	1	-10921639	144.667	155	51	221	3038	48.617	2.000	0.093	0.509
ID471250	471250	64	46.952	21.571	18.529	0	308	308	2	1	-10921639	170.762	162	103	247	3586	43.640	4.800	0.116	0.813
ID471249	471249	75	57.533	8.947	18.660	0	308	308	2	1	-10921639	195.190	203	110	240	4099	36.422	4.800	0.165	1.520
ID471248	471248	76	36.755	13.251	17.701	0	308	308	2	1	-10921639	211.000	225	151	243	4431	27.588	3.200	0.080	1.128
ID471262	471262	64	44.269	21.960	19.533	0	309	309	2	1	-10921639	170.048	181	88	225	3571	38.157	4.800	0.123	0.976
ID471261	471261	75	53.506	9.274	19.038	0	309	309	2	1	-10921639	179.762	181	92	240	3775	39.492	4.800	0.145	1.156
ID471260	471260	76	44.442	14.329	18.314	0	309	309	2	1	-10921639	214.905	218	140	255	4513	33.312	2.000	0.095	1.115
ID471271	471271	77	41.572	16.444	24.381	0	310	310	2	1	-10921639	170.476	170	99	218	3580	31.473	7.600	0.110	1.070
ID471270	471270	64	42.974	21.091	19.552	0	310	310	2	1	-10921639	189.571	192	133	255	3981	31.549	7.600	0.126	1.341
ID471269	471269	75	44.055	8.804	18.433	0	310	310	2	1	-10921639	173.429	188	103	229	3642	34.137	4.800	0.115	1.048
ID471267	471267	64	35.695	20.425	18.813	0	311	311	2	1	-10921639	193.190	195	136	255	4057	29.115	6.126	0.095	1.150
ID471266	471266	75	50.582	9.213	18.683	0	311	311	2	1	-10921639	178.619	184	92	236	3751	41.721	7.600	0.152	1.129
ID471268	471268	77	44.146	16.911	24.628	0	311	311	2	1	-10921639	141.286	144	62	214	2967	46.078	2.000	0.113	0.624
ID471278	471278	64	50.327	21.141	18.790	0	312	312	2	1	-10921639	196.190	188	133	251	4120	30.602	4.800	0.141	1.588
ID471277	471277	75	46.957	8.940	17.952	0	312	312	2	1	-10921639	165.286	181	103	240	3471	36.361	4.800	0.124	1.001
ID471276	471276	None	35.929	14.811	10.157	0	312	312	2	1	-10921639	146.238	147	99	181	3071	24.509	4.800	0.151	1.564
ID471265	471265	None	48.673	16.765	23.894	0	313	313	2	1	-10921639	172.000	173	107	243	3612	38.219	2.000	0.120	0.965
ID471264	471264	64	40.260	21.699	19.807	0	313	313	2	1	-10921639	170.000	173	114	232	3570	34.851	6.300	0.133	1.146
ID471263	471263	75	43.935	8.924	18.200	0	314	314	2	1	-10921639	159.571	166	92	214	3351	34.506	6.331	0.117	0.972
ID471275	471275	79	45.784	16.395	24.113	0	315	315	2	1	-10921639	181.333	177	110	232	3808	31.304	2.000	0.110	1.153
ID471274	471274	None	36.831	21.121	18.958	0	315	315	2	1	-10921639	179.905	173	144	236	3778	26.418	7.600	0.096	1.195
ID471273	471273	75	43.021	8.880	18.327	0	315	315	2	1	-10921639	158.857	166	96	210	3336	31.046	4.800	0.136	1.227
ID471272	471272	None	52.235	16.006	17.136	0	315	315	2	1	-10921639	212.905	218	151	255	4471	31.722	2.000	0.106	1.283
ID471279	471279	None	40.795	14.643	10.870	0	316	316	2	1	-10921639	160.143	155	129	210	3363	24.993	4.800	0.138	1.556
ID471281	471281	79	49.768	16.183	24.720	0	316	316	2	1	-10921639	156.571	166	81	221	3288	43.848	2.000	0.137	0.860
ID471280	471280	75	43.112	9.295	20.314	0	316	316	2	1	-10921639	167.905	173	92	232	3526	41.487	7.600	0.104	0.765
ID471285	471285	79	50.911	16.966	24.799	0	317	317	2	1	-10921639	150.381	155	81	229	3158	43.580	7.600	0.125	0.765
ID471284	471284	81	44.573	21.041	19.555	0	317	317	2	1	-10921639	178.095	184	110	229	3740	33.341	6.369	0.120	1.145
ID471283	471283	75	36.058	9.359	19.480	0	317	317	2	1	-10921639	161.571	173	81	214	3393	39.125	4.800	0.120	0.886
ID471282	471282	80	43.056	14.740	17.705	0	317	317	2	1	-10921639	216.714	214	170	255	4551	26.035	2.000	0.088	1.348
ID471287	471287	81	47.319	21.542	19.514	0	318	318	2	1	-10921639	169.381	162	81	247	3557	41.649	6.125	0.151	1.068
ID471286	471286	80	50.024	15.958	18.033	0	318	318	2	1	-10921639	227.238	229	173	255	4772	26.814	4.800	0.110	1.683
ID471288	471288	75	41.516	9.591	20.939	0	318	318	2	1	-10921639	168.143	166	110	218	3531	27.145	7.600	0.103	1.160
ID471294	471294	79	50.539	16.206	23.766	0	319	319	2	1	-10921639	183.190	184	107	251	3847	40.990	2.000	0.126	0.999
ID471293	471293	80	46.747	14.279	17.783	0	319	319	2	1	-10921639	237.000	251	188	255	4977	21.538	4.800	0.119	2.335
ID471292	471292	79	42.909	16.411	23.811	0	320	320	2	1	-10921639	171.095	173	88	240	3593	40.379	4.800	0.101	0.778
ID471291	471291	75	38.207	9.300	19.942	0	320	320	2	1	-10921639	151.143	155	73	221	3174	42.139	6.374	0.086	0.568
ID471290	471290	81	37.027	22.300	19.459	0	320	320	2	1	-10921639	171.619	181	107	240	3604	31.836	6.334	0.121	1.166
ID471289	471289	80	39.936	15.143	17.975	0	320	320	2	1	-10921639	222.286	221	184	255	4668	22.464	3.200	0.077	1.409
ID471295	471295	80	51.149	14.384	17.508	0	321	321	2	1	-10921639	227.905	232	162	255	4786	29.565	4.800	0.125	1.713
ID471298	471298	79	51.159	16.089	23.922	0	321	321	2	1	-10921639	171.000	173	103	236	3591	40.122	2.000	0.128	0.966
ID471297	471297	81	40.926	20.568	19.268	0	321	321	2	1	-10921639	183.238	181	125	255	3848	33.006	6.172	0.121	1.196
ID471296	471296	75	35.456	9.326	19.270	0	321	321	2	1	-10921639	157.286	170	81	210	3303	39.617	4.800	0.103	0.739
ID471303	471303	81	44.312	18.733	19.064	0	322	322	2	1	-10921639	222.238	229	170	255	4667	30.538	4.800	0.097	1.281
ID471302	471302	80	41.994	15.785	17.914	0	322	322	2	1	-10921639	224.762	229	173	255	4720	30.525	2.000	0.077	1.053
ID471304	471304	79	55.223	16.272	24.570	0	322	322	2	1	-10921639	160.667	158	66	243	3374	56.211	2.000	0.123	0.626
ID471307	471307	79	58.403	16.879	24.071	0	323	323	2	1	-10921639	194.143	199	110	255	4077	42.441	4.800	0.143	1.141
ID471306	471306	80	35.787	16.149	17.969	0	323	323	2	1	-10921639	217.714	218	158	255	4572	27.163	2.000	0.058	0.885
ID471310	471310	79	41.462	17.098	24.013	0	324	324	2	1	-10921639	177.381	181	110	236	3725	35.716	6.319	0.093	0.849
ID471309	471309	81	39.291	20.000	19.000	0	324	324	2	1	-10921639	197.524	192	147	255	4148	31.999	3.200	0.095	1.076
ID471308	471308	80	39.533	14.538	18.148	0	324	324	2	1	-10921639	218.714	218	170	255	4593	27.098	4.800	0.083	1.236
ID471299	471299	80	39.233	14.253	18.119	0	325	325	2	1	-10921639	215.952	218	173	255	4535	27.974	4.800	0.087	1.231
ID471301	471301	81	38.272	18.862	20.059	0	325	325	2	1	-10921639	209.524	218	155	247	4400	25.812	7.600	0.090	1.346
ID471300	471300	82	39.586	16.256	17.910	0	325	325	2	1	-10921639	222.095	225	155	255	4664	27.263	6.225	0.089	1.325
ID471305	471305	82	42.521	15.625	18.447	0	326	326	2	1	-10921639	214.286	232	136	255	4500	39.097	6.278	0.084	0.845
ID471311	471311	82	38.998	14.875	18.165	0	327	327	2	1	-10921639	233.905	240	184	255	4912	22.387	4.800	0.090	1.729
ID471312	471312	None	39.846	22.411	18.817	0	327	327	2	1	-10921639	166.714	162	118	221	3501	31.950	4.800	0.118	1.104
ID471318	471318	83	41.971	16.554	24.248	0	328	328	2	1	-10921639	159.619	166	88	229	3352	34.952	2.000	0.106	0.872
ID471317	471317	82	40.221	17.190	18.627	0	328	328	2	1	-10921639	213.762	214	177	255	4489	21.755	4.800	0.088	1.587
ID471316	471316	83	41.617	16.060	23.979	0	329	329	2	1	-10921639	171.667	170	107	232	3605	36.949	2.000	0.079	0.678
ID471315	471315	None	37.112	20.123	19.294	0	329	329	2	1	-10921639	204.476	206	155	255	4294	32.739	6.314	0.073	0.847
ID471314	471314	82	35.181	16.524	18.879	0	329	329	2	1	-10921639	233.952	236	188	255	4913	19.273	6.308	0.074	1.667
ID471313	471313	None	39.508	14.729	9.984	0	329	329	2	1	-10921639	125.333	129	70	170	2632	32.538	2.000	0.129	0.882
ID471323	471323	82	44.718	16.989	17.940	0	330	330	2	1	-10921639	223.714	232	147	255	4698	32.081	2.000	0.090	1.154
ID471322	471322	None	38.513	10.233	12.152	0	330	330	2	1	-10921639	128.429	133	77	199	2697	35.393	4.800	0.128	0.826
ID471324	471324	83	44.448	16.626	24.105	0	330	330	2	1	-10921639	183.857	199	118	232	3861	38.146	4.800	0.118	1.014
ID471319	471319	82	37.315	18.163	18.750	0	331	331	2	1	-10921639	234.476	247	188	255	4924	23.987	4.800	0.080	1.444
ID471321	471321	83	51.710	16.135	24.023	0	331	331	2	1	-10921639	185.333	192	110	251	3892	39.814	2.000	0.107	0.900
ID471320	471320	84	36.083	9.186	19.576	0	331	331	2	1	-10921639	167.095	162	99	240	3509	34.628	2.000	0.088	0.778
ID471327	471327	None	35.478	15.005	10.601	0	332	332	2	1	-10921639	146.667	155	92	188	3080	25.490	4.800	0.120	1.233
ID471330	471330	83	35.378	16.581	24.535	0	332	332	2	1	-10921639	149.762	166	73	229	3145	45.530	4.800	0.101	0.602
ID471329	471329	84	41.304	9.179	19.591	0	332	332	2	1	-10921639	186.810	181	114	240	3923	36.631	4.800	0.115	1.048
ID471328	471328	82	37.726	16.558	17.925	0	332	332	2	1	-10921639	224.476	229	151	255	4714	30.014	6.206	0.075	1.047
ID471326	471326	83	45.541	16.981	24.163	0	333	333	2	1	-10921639	184.333	195	114	255	3871	41.615	6.283	0.116	0.919
ID471325	471325	84	35.160	9.085	17.915	0	333	333	2	1	-10921639	179.667	192	103	225	3773	36.400	6.326	0.085	0.774
ID471339	471339	83	36.666	17.526	23.061	0	334	334	2	1	-10921639	192.524	203	129	240	4043	31.560	7.600	0.101	1.114
ID471331	471331	83	40.245	16.436	24.527	0	335	335	2	1	-10921639	154.905	151	85	225	3253	45.216	7.600	0.086	0.540
ID471338	471338	83	35.652	17.460	23.808	0	336	336	2	1	-10921639	176.238	181	103	243	3701	36.569	6.103	0.087	0.771
ID471337	471337	None	43.194	22.008	20.117	0	336	336	2	1	-10921639	169.000	173	96	229	3549	35.513	7.600	0.121	1.024
ID471336	471336	None	43.894	9.325	18.660	0	336	336	2	1	-10921639	181.476	188	107	247	3811	42.646	2.000	0.108	0.827
ID471342	471342	83	39.884	16.462	23.731	0	337	337	2	1	-10921639	182.429	181	107	251	3831	41.928	6.190	0.088	0.702
ID471341	471341	85	37.093	17.228	17.511	0	337	337	2	1	-10921639	220.000	214	188	255	4620	22.506	6.342	0.066	1.209
ID471340	471340	87	37.993	14.887	9.918	0	337	337	2	1	-10921639	126.048	136	73	177	2647	29.962	2.000	0.128	0.952
ID471335	471335	83	49.209	16.309	24.033	0	338	338	2	1	-10921639	183.190	188	133	255	3847	35.789	7.600	0.113	1.042
ID471334	471334	86	35.918	21.824	19.561	0	338	338	2	1	-10921639	154.810	155	85	199	3251	32.701	4.800	0.130	1.089
ID471333	471333	85	39.635	17.127	17.377	0	338	338	2	1	-10921639	204.714	199	147	255	4299	30.537	7.600	0.070	0.878
ID471332	471332	87	38.714	15.003	10.265	0	338	338	2	1	-10921639	128.429	133	59	173	2697	36.255	2.000	0.118	0.747
ID471343	471343	85	41.507	17.290	17.625	0	339	339	2	1	-10921639	222.762	218	158	255	4678	23.692	4.800	0.083	1.444
ID471345	471345	83	56.349	16.867	23.569	0	339	339	2	1	-10921639	184.810	184	121	255	3881	45.575	2.000	0.134	0.958
ID471344	471344	86	38.750	23.229	18.857	0	339	339	2	1	-10921639	139.619	144	85	221	2932	35.634	6.334	0.126	0.875
ID471346	471346	85	39.450	17.031	18.354	0	340	340	2	1	-10921639	231.143	240	166	255	4854	26.643	2.000	0.075	1.209
