# Supplementary material for: Progressive enhancement of kinetic proofreading in T cell antigen discrimination from receptor activation to DAG generation
Source: eLife. 2022 Sep 20;11:e75263. doi: 10.7554/eLife.75263 (PMC9536835; doi:10.7554/eLife.75263)
Supplement: Figure 5—source data 1. — Each data table is the TrackMate ‘spot-statistics’ output of one cell over four cycles of blue-light illumination (frames 0–40, 100–140, 200–240, and 300–340, with 3 s interval between frames). We calculated the lifetime of TrackIDs that existed at the start of each period of blue-light illumination that did not last for the full period and fit the resulting lifetime distributions using custom Python scripts available at https://github.com/dbritain/KP-paper (copy archived at swh:1:rev:167fa456901903740f0f3ee6a3e5324bc45207ea, Britain, 2022). [file elife-75263-fig5-data1.zip › Fig5SourceData/ZAP/zap2/cell8.csv]

Label	ID	TRACK_ID	QUALITY	POSITION_X	POSITION_Y	POSITION_Z	POSITION_T	FRAME	RADIUS	VISIBILITY	MANUAL_COLOR	MEAN_INTENSITY	MEDIAN_INTENSITY	MIN_INTENSITY	MAX_INTENSITY	TOTAL_INTENSITY	STANDARD_DEVIATION	ESTIMATED_DIAMETER	CONTRAST	SNR
ID473247	473247	2	55.171	18.269	9.533	0	0	0	2	1	-10921639	227.905	238	176	255	4786	27.493	4.800	0.137	1.995
ID473250	473250	None	40.188	7.946	22.059	0	0	0	2	1	-10921639	66.476	61	36	134	1396	23.784	2.000	0.264	1.168
ID473249	473249	0	83.327	8.616	11.807	0	0	0	2	1	-10921639	196.048	187	126	255	4117	44.351	3.200	0.221	1.600
ID473248	473248	1	64.298	24.249	9.080	0	0	0	2	1	-10921639	196.476	184	137	255	4126	39.303	2.000	0.135	1.187
ID473231	473231	1	58.595	24.105	9.484	0	1	1	2	1	-10921639	186.714	179	123	255	3921	41.973	2.000	0.123	0.971
ID473233	473233	0	82.464	9.099	11.730	0	1	1	2	1	-10921639	195.667	204	117	255	4109	45.375	4.800	0.220	1.556
ID473232	473232	2	58.619	18.693	9.729	0	1	1	2	1	-10921639	215.571	221	159	255	4527	35.322	2.000	0.128	1.383
ID473246	473246	0	77.858	9.161	11.687	0	2	2	2	1	-10921639	183.095	182	103	255	3845	47.535	2.000	0.203	1.302
ID473245	473245	2	56.290	18.391	9.953	0	2	2	2	1	-10921639	213.714	210	151	255	4488	31.415	4.800	0.130	1.561
ID473244	473244	1	61.338	24.052	8.958	0	2	2	2	1	-10921639	192.000	201	114	255	4032	39.599	2.000	0.144	1.223
ID473242	473242	0	68.294	9.137	11.437	0	3	3	2	1	-10921639	180.619	179	106	255	3793	39.971	2.000	0.197	1.486
ID473241	473241	1	52.102	23.888	9.012	0	3	3	2	1	-10921639	189.476	184	131	255	3979	34.224	4.800	0.123	1.211
ID473240	473240	2	53.139	18.314	9.491	0	3	3	2	1	-10921639	196.333	196	142	255	4123	40.125	2.000	0.109	0.964
ID473223	473223	0	58.557	8.807	11.116	0	4	4	2	1	-10921639	161.381	159	103	249	3389	34.608	2.000	0.156	1.256
ID473222	473222	2	48.127	18.058	9.563	0	4	4	2	1	-10921639	195.810	187	145	255	4112	32.678	2.000	0.108	1.167
ID473221	473221	1	45.805	24.095	9.322	0	4	4	2	1	-10921639	182.619	173	145	255	3835	28.558	4.800	0.106	1.224
ID473219	473219	1	49.559	24.314	9.298	0	5	5	2	1	-10921639	175.190	168	134	255	3679	33.348	2.000	0.107	1.014
ID473220	473220	2	47.302	18.687	10.087	0	5	5	2	1	-10921639	204.810	207	142	255	4301	33.424	4.800	0.114	1.256
ID473239	473239	0	36.669	8.695	11.069	0	6	6	2	1	-10921639	151.571	154	103	193	3183	23.985	6.297	0.119	1.348
ID473238	473238	1	48.185	24.338	9.622	0	6	6	2	1	-10921639	181.381	176	142	255	3809	29.871	2.000	0.098	1.089
ID473237	473237	2	43.217	18.071	9.122	0	6	6	2	1	-10921639	181.190	173	114	246	3805	34.865	2.000	0.089	0.852
ID473235	473235	1	38.334	24.406	9.585	0	7	7	2	1	-10921639	170.190	162	134	240	3574	29.216	2.000	0.075	0.809
ID473234	473234	2	47.792	18.578	9.604	0	7	7	2	1	-10921639	189.190	182	137	255	3973	31.064	2.000	0.091	1.020
ID473236	473236	0	39.567	9.100	11.313	0	7	7	2	1	-10921639	155.524	145	120	196	3266	25.083	2.000	0.115	1.283
ID473230	473230	1	44.723	24.703	9.681	0	8	8	2	1	-10921639	170.619	173	106	235	3583	31.750	4.800	0.121	1.161
ID473229	473229	2	36.422	18.918	9.880	0	8	8	2	1	-10921639	186.333	184	142	229	3913	25.891	2.000	0.077	1.025
ID473243	473243	0	42.412	8.985	10.734	0	9	9	2	1	-10921639	160.095	156	123	221	3362	24.242	4.800	0.118	1.396
ID473226	473226	1	39.634	24.127	8.983	0	10	10	2	1	-10921639	157.476	156	109	215	3307	26.748	4.800	0.116	1.224
ID473225	473225	0	36.714	8.981	8.141	0	10	10	2	1	-10921639	128.905	131	70	170	2707	29.624	4.800	0.131	1.008
ID473224	473224	None	35.502	24.551	3.010	0	10	10	2	1	-10921639	98.095	109	53	137	2060	28.344	2.000	0.170	1.004
ID473227	473227	3	42.425	18.950	9.298	0	11	11	2	1	-10921639	180.714	179	137	238	3795	30.722	2.000	0.077	0.840
ID473228	473228	1	37.633	24.097	9.951	0	11	11	2	1	-10921639	156.524	154	114	221	3287	27.221	2.000	0.082	0.872
ID473255	473255	4	36.664	8.508	10.748	0	12	12	2	1	-10921639	152.381	151	120	196	3200	18.230	4.800	0.120	1.794
ID473254	473254	3	41.021	18.532	8.479	0	12	12	2	1	-10921639	184.905	176	140	255	3883	29.700	4.800	0.103	1.161
ID473251	473251	3	41.107	18.423	9.086	0	13	13	2	1	-10921639	178.143	170	140	249	3741	29.111	2.000	0.090	1.007
ID473252	473252	4	35.944	7.505	11.246	0	13	13	2	1	-10921639	139.429	137	103	198	2928	21.416	4.800	0.127	1.472
ID473257	473257	4	41.573	7.810	11.350	0	14	14	2	1	-10921639	132.952	128	78	196	2792	26.005	4.800	0.148	1.317
ID473256	473256	3	44.273	18.649	9.250	0	14	14	2	1	-10921639	182.810	179	128	255	3839	35.369	2.000	0.076	0.733
ID473259	473259	None	38.450	23.904	4.160	0	15	15	2	1	-10921639	112.095	109	61	170	2354	31.014	4.800	0.175	1.076
ID473260	473260	3	35.572	17.451	6.646	0	15	15	2	1	-10921639	154.857	156	106	221	3252	31.816	7.600	0.078	0.703
ID473258	473258	3	46.038	18.775	8.883	0	16	16	2	1	-10921639	180.000	173	140	255	3780	28.364	2.000	0.090	1.045
ID473253	473253	3	48.185	19.026	9.487	0	17	17	2	1	-10921639	185.476	179	140	255	3895	32.750	7.600	0.094	0.973
ID473261	473261	None	38.411	19.320	9.812	0	19	19	2	1	-10921639	181.476	182	142	238	3811	27.442	2.000	0.078	0.953
ID473262	473262	5	37.349	21.747	4.632	0	26	26	2	1	-10921639	151.476	151	120	184	3181	16.403	7.600	0.150	2.404
ID473263	473263	5	45.986	20.834	4.668	0	27	27	2	1	-10921639	147.095	148	92	204	3089	28.697	2.000	0.134	1.213
ID473267	473267	6	36.881	22.037	4.279	0	29	29	2	1	-10921639	127.952	131	56	173	2687	32.664	7.600	0.146	0.995
ID473264	473264	6	37.298	20.187	5.204	0	30	30	2	1	-10921639	131.476	137	56	184	2761	35.510	2.000	0.115	0.765
ID473268	473268	6	35.982	20.537	4.625	0	31	31	2	1	-10921639	146.333	151	103	176	3073	19.625	4.800	0.114	1.529
ID473266	473266	7	37.372	25.827	10.904	0	32	32	2	1	-10921639	132.762	128	95	184	2788	25.869	2.000	0.105	0.977
ID473265	473265	6	36.030	21.746	4.745	0	32	32	2	1	-10921639	146.381	140	123	184	3074	19.392	4.800	0.126	1.686
ID473270	473270	7	37.045	25.142	11.007	0	33	33	2	1	-10921639	147.905	151	114	196	3106	20.969	2.000	0.100	1.286
ID473269	473269	6	36.316	20.646	5.352	0	33	33	2	1	-10921639	145.429	148	100	196	3054	23.462	4.800	0.129	1.413
ID473271	473271	None	37.008	27.745	14.009	0	38	38	2	1	-10921639	116.333	120	50	184	2443	34.935	4.800	0.152	0.880
ID473272	473272	None	38.422	15.310	16.819	0	39	39	2	1	-10921639	121.857	117	56	190	2559	37.517	2.000	0.119	0.690
ID473273	473273	None	38.986	16.825	16.163	0	41	41	2	1	-10921639	143.000	145	95	196	3003	27.610	2.000	0.115	1.070
ID473279	473279	8	48.574	24.867	3.896	0	43	43	2	1	-10921639	135.238	151	67	176	2840	32.033	4.800	0.187	1.333
ID473275	473275	None	38.803	25.387	10.555	0	44	44	2	1	-10921639	160.714	156	123	212	3375	22.435	4.800	0.107	1.386
ID473274	473274	8	37.955	24.884	4.164	0	44	44	2	1	-10921639	126.667	131	72	168	2660	30.635	4.800	0.153	1.096
ID473278	473278	8	35.751	24.726	4.463	0	45	45	2	1	-10921639	125.333	131	56	170	2632	33.468	4.800	0.163	1.049
ID473283	473283	8	35.306	24.726	4.307	0	46	46	2	1	-10921639	116.429	117	64	159	2445	31.511	4.800	0.152	0.974
ID473284	473284	None	43.740	25.989	9.780	0	46	46	2	1	-10921639	154.524	156	114	196	3245	25.347	2.000	0.132	1.420
ID473277	473277	9	36.780	17.188	15.144	0	47	47	2	1	-10921639	160.524	162	112	190	3371	19.796	7.600	0.121	1.755
ID473276	473276	10	45.879	28.303	14.268	0	47	47	2	1	-10921639	122.286	131	75	173	2568	29.382	2.000	0.154	1.111
ID473281	473281	9	36.571	17.052	15.835	0	48	48	2	1	-10921639	145.286	142	92	198	3051	27.814	4.800	0.106	1.000
ID473280	473280	10	36.731	28.310	13.959	0	48	48	2	1	-10921639	128.190	128	75	173	2692	28.195	4.800	0.139	1.108
ID473282	473282	None	38.371	24.010	3.985	0	50	50	2	1	-10921639	113.476	117	64	154	2383	25.095	4.800	0.178	1.366
ID473285	473285	11	37.620	27.814	14.331	0	52	52	2	1	-10921639	122.714	131	72	173	2577	28.895	4.800	0.149	1.098
ID473287	473287	11	42.883	28.160	14.444	0	53	53	2	1	-10921639	121.714	134	67	159	2556	28.676	4.800	0.181	1.301
ID473286	473286	None	38.998	24.546	5.067	0	53	53	2	1	-10921639	126.524	140	75	162	2657	28.379	4.800	0.168	1.286
ID473290	473290	11	37.310	28.393	14.265	0	55	55	2	1	-10921639	115.667	126	70	156	2429	23.990	3.200	0.149	1.248
ID473289	473289	11	38.383	28.031	14.022	0	56	56	2	1	-10921639	133.095	137	78	207	2795	32.413	4.800	0.173	1.210
ID473288	473288	11	37.625	27.926	14.811	0	57	57	2	1	-10921639	113.571	120	47	165	2385	32.358	6.357	0.148	0.903
ID473291	473291	None	38.901	28.284	14.005	0	61	61	2	1	-10921639	118.143	126	67	156	2481	25.964	4.800	0.156	1.227
ID473297	473297	12	38.235	17.614	16.506	0	63	63	2	1	-10921639	138.476	148	70	184	2908	37.014	2.000	0.126	0.839
ID473296	473296	None	37.655	21.962	5.198	0	63	63	2	1	-10921639	137.476	140	86	184	2887	27.200	4.800	0.140	1.239
ID473293	473293	12	36.393	18.856	16.176	0	64	64	2	1	-10921639	155.238	159	117	207	3260	22.845	4.800	0.119	1.440
ID473292	473292	None	36.735	25.346	11.137	0	64	64	2	1	-10921639	146.143	148	103	207	3069	26.066	2.000	0.082	0.851
ID473295	473295	12	48.063	18.867	16.939	0	65	65	2	1	-10921639	148.286	156	75	215	3114	39.693	2.000	0.131	0.863
ID473294	473294	13	35.881	24.336	3.984	0	65	65	2	1	-10921639	119.381	126	56	179	2507	30.988	7.600	0.124	0.849
ID473299	473299	None	44.725	24.937	11.193	0	66	66	2	1	-10921639	153.476	148	106	207	3223	27.482	2.000	0.114	1.143
ID473298	473298	13	35.372	23.941	4.369	0	66	66	2	1	-10921639	108.571	114	56	159	2280	33.089	2.000	0.128	0.747
ID473300	473300	12	35.085	18.468	16.558	0	66	66	2	1	-10921639	129.238	128	58	196	2714	37.989	2.000	0.121	0.732
ID473306	473306	12	42.066	19.224	16.280	0	67	67	2	1	-10921639	151.048	151	86	226	3172	33.310	6.364	0.122	0.988
ID473305	473305	13	54.337	23.724	4.250	0	67	67	2	1	-10921639	103.857	100	42	218	2181	46.280	2.000	0.172	0.659
ID473303	473303	14	36.583	25.505	11.357	0	68	68	2	1	-10921639	128.667	120	61	190	2702	35.026	2.000	0.106	0.707
ID473302	473302	13	48.238	23.746	4.205	0	68	68	2	1	-10921639	100.952	100	42	193	2120	41.318	2.000	0.160	0.675
ID473301	473301	15	55.869	30.000	0.000	0	68	68	2	1	-10921639	80.857	70	39	156	1698	35.257	2.000	0.369	1.236
ID473304	473304	16	36.738	29.220	14.725	0	68	68	2	1	-10921639	103.095	114	44	140	2165	26.957	4.800	0.194	1.241
ID473317	473317	None	37.327	21.000	27.000	0	69	69	2	1	-10921639	52.000	42	22	123	1092	29.569	2.000	0.358	0.927
ID473316	473316	16	39.764	28.856	14.737	0	69	69	2	1	-10921639	109.714	112	30	176	2304	44.661	3.200	0.149	0.638
ID473315	473315	14	35.444	25.805	11.378	0	69	69	2	1	-10921639	152.810	154	100	207	3209	27.600	6.000	0.100	1.008
ID473314	473314	None	36.830	18.099	8.370	0	69	69	2	1	-10921639	167.333	165	128	215	3514	26.343	6.307	0.098	1.135
ID473313	473313	13	66.071	23.837	4.300	0	69	69	2	1	-10921639	119.238	126	58	238	2504	50.574	2.000	0.209	0.816
ID473312	473312	15	40.644	30.000	1.000	0	69	69	2	1	-10921639	71.667	58	30	151	1505	40.561	2.000	0.278	0.768
ID473319	473319	13	61.669	23.726	4.433	0	70	70	2	1	-10921639	115.286	123	36	238	2421	60.071	2.000	0.172	0.563
ID473318	473318	15	47.241	30.543	1.568	0	70	70	2	1	-10921639	62.619	47	19	170	1315	43.997	2.000	0.210	0.494
ID473321	473321	16	46.868	28.724	14.330	0	70	70	2	1	-10921639	130.429	140	47	184	2739	43.164	2.000	0.166	0.859
ID473320	473320	14	39.933	26.062	11.014	0	70	70	2	1	-10921639	166.524	165	109	235	3497	29.127	2.000	0.082	0.868
ID473311	473311	16	53.463	28.957	14.351	0	71	71	2	1	-10921639	130.667	126	42	198	2744	46.906	2.000	0.174	0.825
ID473310	473310	14	44.232	26.416	11.327	0	71	71	2	1	-10921639	169.571	170	123	238	3561	29.115	6.140	0.111	1.167
ID473309	473309	None	35.333	18.553	7.841	0	71	71	2	1	-10921639	170.000	168	134	215	3570	23.373	7.600	0.077	1.042
ID473308	473308	13	72.622	23.481	4.426	0	71	71	2	1	-10921639	132.952	131	42	246	2792	60.821	2.000	0.245	0.860
ID473307	473307	15	47.086	30.744	1.569	0	71	71	2	1	-10921639	57.857	50	16	154	1215	40.355	2.000	0.226	0.528
ID473327	473327	13	77.707	23.431	4.235	0	72	72	2	1	-10921639	152.048	154	64	243	3193	53.654	4.800	0.258	1.161
ID473326	473326	15	51.149	30.440	1.763	0	72	72	2	1	-10921639	71.810	58	25	170	1508	42.510	2.000	0.207	0.580
ID473330	473330	16	38.288	28.284	14.567	0	72	72	2	1	-10921639	111.667	120	30	187	2345	41.052	2.000	0.131	0.628
ID473329	473329	None	38.415	19.933	13.769	0	72	72	2	1	-10921639	163.476	165	109	218	3433	29.517	3.200	0.095	0.965
ID473328	473328	14	45.129	25.396	10.523	0	72	72	2	1	-10921639	165.762	154	123	243	3481	33.584	2.000	0.083	0.753
ID473325	473325	16	37.447	29.066	14.340	0	73	73	2	1	-10921639	114.905	126	44	182	2413	35.764	3.200	0.149	0.831
ID473324	473324	14	45.855	26.047	10.821	0	73	73	2	1	-10921639	164.190	162	123	235	3448	27.651	2.000	0.120	1.272
ID473323	473323	13	66.589	23.543	4.503	0	73	73	2	1	-10921639	167.190	168	86	240	3511	45.657	4.800	0.190	1.168
ID473322	473322	15	39.712	30.724	1.149	0	73	73	2	1	-10921639	74.667	70	28	154	1568	38.196	2.000	0.267	0.824
ID473334	473334	16	51.784	29.564	14.242	0	74	74	2	1	-10921639	114.000	114	42	201	2394	48.345	2.000	0.187	0.742
ID473333	473333	14	37.610	25.795	10.577	0	74	74	2	1	-10921639	165.952	165	128	232	3485	26.274	4.800	0.100	1.153
ID473332	473332	13	71.360	23.592	4.484	0	74	74	2	1	-10921639	163.714	165	92	255	3438	53.800	2.000	0.193	0.985
ID473331	473331	15	47.241	30.267	2.202	0	74	74	2	1	-10921639	81.857	75	42	201	1719	39.922	2.000	0.113	0.417
ID473343	473343	13	74.881	23.544	4.252	0	75	75	2	1	-10921639	172.762	179	84	255	3628	53.666	2.000	0.202	1.084
ID473345	473345	16	47.851	29.661	14.393	0	75	75	2	1	-10921639	109.095	103	39	198	2291	50.495	2.000	0.148	0.556
ID473344	473344	14	35.898	26.075	10.170	0	75	75	2	1	-10921639	169.238	170	137	212	3554	21.412	4.800	0.095	1.375
ID473351	473351	16	40.624	28.265	14.823	0	76	76	2	1	-10921639	123.619	123	56	184	2596	39.942	2.000	0.123	0.679
ID473350	473350	13	67.600	23.512	4.431	0	76	76	2	1	-10921639	174.905	176	109	255	3673	49.220	2.000	0.184	1.105
ID473349	473349	15	45.115	30.064	2.224	0	76	76	2	1	-10921639	89.286	81	47	229	1875	40.113	2.000	0.100	0.403
ID473335	473335	15	41.897	29.831	2.204	0	77	77	2	1	-10921639	102.095	89	47	210	2144	40.101	2.000	0.102	0.472
ID473338	473338	17	37.899	18.337	16.649	0	77	77	2	1	-10921639	153.429	156	103	204	3222	32.870	7.600	0.098	0.831
ID473337	473337	16	45.590	28.839	14.741	0	77	77	2	1	-10921639	116.762	112	53	201	2452	42.911	2.000	0.144	0.686
ID473336	473336	13	69.248	23.486	4.670	0	77	77	2	1	-10921639	203.476	212	131	255	4273	41.743	4.800	0.171	1.427
ID473342	473342	16	56.571	28.870	14.844	0	78	78	2	1	-10921639	127.190	120	56	232	2671	44.819	7.600	0.176	0.850
ID473341	473341	17	36.827	19.269	15.347	0	78	78	2	1	-10921639	180.810	184	137	212	3797	22.442	6.280	0.110	1.602
ID473340	473340	13	77.171	23.829	4.715	0	78	78	2	1	-10921639	211.429	210	140	255	4440	38.552	4.800	0.191	1.759
ID473339	473339	15	54.288	29.819	2.117	0	78	78	2	1	-10921639	109.810	100	50	249	2306	48.425	2.000	0.110	0.450
ID473371	473371	16	64.435	28.948	14.643	0	79	79	2	1	-10921639	146.619	156	64	255	3079	53.958	2.000	0.176	0.813
ID473370	473370	13	68.844	23.786	4.734	0	79	79	2	1	-10921639	210.571	204	159	255	4422	35.153	4.800	0.160	1.656
ID473369	473369	15	50.160	29.942	2.158	0	79	79	2	1	-10921639	116.667	120	53	246	2450	46.367	2.000	0.104	0.474
ID473347	473347	13	71.905	23.847	5.005	0	80	80	2	1	-10921639	204.857	193	137	255	4302	39.737	2.000	0.158	1.405
ID473346	473346	15	53.037	29.855	2.311	0	80	80	2	1	-10921639	111.667	106	42	235	2345	48.093	2.000	0.118	0.492
ID473348	473348	16	67.489	28.982	14.561	0	80	80	2	1	-10921639	147.571	156	47	255	3099	56.498	2.000	0.184	0.813
ID473356	473356	16	76.225	28.744	14.237	0	81	81	2	1	-10921639	178.190	179	84	255	3742	49.091	4.800	0.227	1.341
ID473355	473355	19	41.369	16.104	14.404	0	81	81	2	1	-10921639	164.524	162	123	249	3455	30.956	4.800	0.092	0.899
ID473354	473354	None	35.482	28.740	8.700	0	81	81	2	1	-10921639	163.667	170	89	212	3437	33.005	2.000	0.108	0.966
ID473353	473353	13	76.644	23.778	4.846	0	81	81	2	1	-10921639	214.190	196	151	255	4498	37.047	3.200	0.178	1.750
ID473352	473352	15	43.440	30.174	2.314	0	81	81	2	1	-10921639	112.952	123	53	187	2372	41.683	2.000	0.093	0.462
ID473359	473359	19	36.717	15.859	14.081	0	82	82	2	1	-10921639	163.857	162	112	235	3441	31.401	6.234	0.087	0.835
ID473358	473358	13	75.814	23.676	4.881	0	82	82	2	1	-10921639	202.524	187	145	255	4253	36.492	3.200	0.190	1.769
ID473357	473357	15	36.315	30.882	2.242	0	82	82	2	1	-10921639	79.714	72	30	170	1674	37.065	2.000	0.096	0.375
ID473361	473361	16	66.713	28.664	14.320	0	82	82	2	1	-10921639	160.619	173	61	243	3373	48.711	2.000	0.212	1.154
ID473360	473360	24	35.971	18.812	13.690	0	82	82	2	1	-10921639	181.238	168	154	246	3806	26.387	2.000	0.059	0.769
ID473365	473365	16	57.642	28.770	14.665	0	83	83	2	1	-10921639	136.095	142	39	249	2858	56.073	2.000	0.170	0.704
ID473364	473364	24	42.890	19.028	13.430	0	83	83	2	1	-10921639	183.667	176	145	255	3857	29.874	2.000	0.070	0.807
ID473363	473363	None	40.212	28.395	10.867	0	83	83	2	1	-10921639	172.810	170	137	215	3629	25.612	2.000	0.094	1.161
ID473362	473362	13	79.393	23.813	5.017	0	83	83	2	1	-10921639	199.190	179	151	255	4183	40.841	3.200	0.195	1.589
ID473367	473367	21	39.829	11.106	8.365	0	84	84	2	1	-10921639	106.333	114	42	151	2233	32.520	4.800	0.184	1.018
ID473366	473366	13	76.724	23.881	5.078	0	84	84	2	1	-10921639	208.238	204	151	255	4373	38.578	4.800	0.179	1.638
ID473368	473368	16	67.356	28.407	14.547	0	84	84	2	1	-10921639	161.524	165	84	255	3392	50.537	4.800	0.191	1.027
ID473374	473374	16	67.915	28.491	14.419	0	85	85	2	1	-10921639	183.286	184	120	252	3849	36.684	4.800	0.212	1.748
ID473373	473373	21	41.192	11.044	7.977	0	85	85	2	1	-10921639	110.905	114	44	162	2329	31.692	4.800	0.194	1.139
ID473372	473372	13	78.323	23.999	5.273	0	85	85	2	1	-10921639	209.000	207	148	255	4389	38.919	4.800	0.200	1.790
ID473375	473375	13	67.632	23.733	5.140	0	86	86	2	1	-10921639	204.286	215	140	255	4290	39.418	4.800	0.157	1.403
ID473377	473377	16	73.130	28.877	14.232	0	86	86	2	1	-10921639	175.762	182	72	255	3691	49.715	4.800	0.227	1.306
ID473376	473376	18	36.692	19.420	13.477	0	86	86	2	1	-10921639	183.048	173	137	232	3844	26.055	2.000	0.067	0.888
ID473383	473383	None	35.543	21.000	27.000	0	87	87	2	1	-10921639	52.857	44	22	120	1110	30.518	2.000	0.256	0.706
ID473382	473382	20	39.094	21.514	15.738	0	87	87	2	1	-10921639	147.476	151	58	215	3097	44.160	2.000	0.100	0.608
ID473381	473381	16	77.530	28.842	14.351	0	87	87	2	1	-10921639	174.714	179	92	255	3669	48.476	2.000	0.228	1.341
ID473380	473380	18	36.069	18.956	13.151	0	87	87	2	1	-10921639	170.762	168	128	246	3586	28.818	7.600	0.050	0.569
ID473379	473379	21	39.155	11.503	7.418	0	87	87	2	1	-10921639	106.000	100	44	173	2226	31.716	6.291	0.153	0.885
ID473378	473378	13	75.429	23.883	5.096	0	87	87	2	1	-10921639	207.286	207	142	255	4353	42.680	2.000	0.171	1.422
ID473388	473388	20	38.616	22.841	15.535	0	88	88	2	1	-10921639	143.476	159	50	207	3013	51.101	2.000	0.095	0.487
ID473387	473387	16	74.262	28.583	14.594	0	88	88	2	1	-10921639	153.048	162	47	255	3214	65.202	2.000	0.203	0.793
ID473386	473386	18	35.869	19.115	13.738	0	88	88	2	1	-10921639	172.714	168	131	221	3627	25.336	2.000	0.083	1.040
ID473385	473385	21	42.703	10.989	9.043	0	88	88	2	1	-10921639	116.619	117	56	173	2449	30.051	4.800	0.174	1.151
ID473384	473384	13	67.894	23.813	4.881	0	88	88	2	1	-10921639	210.714	201	151	255	4425	34.236	4.800	0.157	1.669
ID473398	473398	16	72.283	28.592	14.527	0	89	89	2	1	-10921639	144.238	142	50	255	3029	64.955	2.000	0.217	0.792
ID473397	473397	20	42.882	22.465	15.516	0	89	89	2	1	-10921639	147.238	162	50	229	3092	49.483	7.600	0.103	0.556
ID473396	473396	18	39.053	19.257	13.645	0	89	89	2	1	-10921639	177.714	173	137	240	3732	28.700	7.600	0.094	1.068
ID473395	473395	21	45.267	11.993	7.377	0	89	89	2	1	-10921639	120.238	120	58	196	2525	37.542	6.333	0.167	0.919
ID473394	473394	13	66.188	23.987	5.448	0	89	89	2	1	-10921639	209.238	207	142	255	4394	42.240	3.200	0.146	1.260
ID473399	473399	13	55.682	23.349	5.048	0	90	90	2	1	-10921639	204.095	212	137	255	4286	38.248	4.800	0.124	1.176
ID473402	473402	16	74.070	28.557	14.745	0	90	90	2	1	-10921639	136.333	134	36	255	2863	64.320	2.000	0.226	0.782
ID473401	473401	18	39.333	19.133	13.985	0	90	90	2	1	-10921639	168.476	162	131	215	3538	25.390	2.000	0.102	1.227
ID473400	473400	21	37.703	11.569	7.473	0	90	90	2	1	-10921639	117.381	112	64	162	2465	30.413	6.345	0.142	0.961
ID473414	473414	16	76.728	28.583	14.503	0	91	91	2	1	-10921639	151.000	154	36	255	3171	68.367	2.000	0.236	0.844
ID473413	473413	18	38.530	19.562	13.200	0	91	91	2	1	-10921639	184.476	176	148	255	3874	27.287	7.600	0.072	0.914
ID473412	473412	21	40.912	11.046	9.096	0	91	91	2	1	-10921639	119.333	120	72	173	2506	27.361	4.800	0.167	1.251
ID473411	473411	13	55.701	23.867	5.268	0	91	91	2	1	-10921639	206.667	204	126	255	4340	35.448	2.000	0.117	1.225
ID473410	473410	22	38.988	30.950	3.172	0	91	91	2	1	-10921639	125.476	145	44	159	2635	37.484	2.000	0.149	0.870
ID473391	473391	21	42.804	11.366	8.598	0	92	92	2	1	-10921639	114.381	112	64	187	2402	35.422	7.600	0.153	0.856
ID473390	473390	13	51.918	23.887	4.899	0	92	92	2	1	-10921639	203.095	207	148	255	4265	34.416	7.600	0.113	1.195
ID473389	473389	22	44.051	31.141	3.406	0	92	92	2	1	-10921639	125.524	134	39	193	2636	40.169	2.000	0.172	0.917
ID473393	473393	16	75.335	28.562	14.539	0	92	92	2	1	-10921639	139.286	128	39	255	2925	71.389	2.000	0.207	0.669
ID473392	473392	18	46.027	19.848	14.058	0	92	92	2	1	-10921639	188.714	179	134	255	3963	31.670	7.600	0.095	1.033
ID473431	473431	16	80.917	28.530	14.396	0	93	93	2	1	-10921639	165.000	165	67	255	3465	54.998	2.000	0.248	1.192
ID473430	473430	21	51.428	11.281	9.090	0	93	93	2	1	-10921639	127.238	123	70	196	2672	35.239	4.800	0.192	1.163
ID473429	473429	13	58.080	23.243	4.576	0	93	93	2	1	-10921639	205.571	210	156	255	4317	34.535	2.000	0.123	1.305
ID473428	473428	22	35.279	30.286	2.915	0	93	93	2	1	-10921639	125.048	128	61	173	2626	28.465	2.000	0.120	0.943
ID473406	473406	None	43.577	21.873	15.644	0	94	94	2	1	-10921639	141.524	142	56	240	2972	52.411	2.000	0.077	0.387
ID473405	473405	16	76.651	28.509	14.662	0	94	94	2	1	-10921639	147.095	148	53	255	3089	62.567	2.000	0.242	0.917
ID473404	473404	None	47.430	35.193	11.121	0	94	94	2	1	-10921639	71.000	56	30	162	1491	35.716	2.000	0.194	0.647
ID473403	473403	13	53.017	23.115	4.784	0	94	94	2	1	-10921639	209.762	215	165	255	4405	26.672	7.600	0.123	1.727
ID473407	473407	22	55.739	31.249	3.018	0	95	95	2	1	-10921639	99.762	98	44	173	2095	38.136	2.000	0.190	0.837
ID473409	473409	16	63.995	28.469	14.674	0	95	95	2	1	-10921639	148.000	140	64	255	3108	55.791	2.000	0.151	0.698
ID473408	473408	13	38.094	23.288	4.880	0	95	95	2	1	-10921639	186.905	187	128	252	3925	30.815	6.269	0.083	0.931
ID473415	473415	22	36.534	31.083	2.877	0	96	96	2	1	-10921639	87.048	86	42	142	1828	29.408	2.000	0.144	0.744
ID473418	473418	16	63.677	28.738	14.573	0	96	96	2	1	-10921639	142.095	137	56	255	2984	59.421	2.000	0.145	0.604
ID473417	473417	23	37.384	11.223	9.083	0	96	96	2	1	-10921639	130.667	137	67	184	2744	36.350	2.000	0.118	0.760
ID473416	473416	13	42.620	23.506	4.767	0	96	96	2	1	-10921639	201.524	204	162	255	4232	26.517	7.600	0.109	1.499
ID473422	473422	None	40.192	37.000	15.000	0	97	97	2	1	-10921639	69.095	61	28	154	1451	33.758	2.000	0.279	0.894
ID473421	473421	16	64.337	28.524	14.472	0	97	97	2	1	-10921639	157.952	156	64	255	3317	47.738	2.000	0.191	1.059
ID473420	473420	23	49.343	10.842	9.351	0	97	97	2	1	-10921639	134.810	137	70	193	2831	35.679	7.600	0.168	1.087
ID473419	473419	13	37.760	23.710	4.526	0	97	97	2	1	-10921639	177.381	176	137	232	3725	21.958	4.800	0.111	1.611
ID473434	473434	16	63.582	28.991	14.345	0	98	98	2	1	-10921639	156.571	159	81	255	3288	43.384	2.000	0.188	1.141
ID473433	473433	23	49.351	10.907	9.582	0	98	98	2	1	-10921639	141.190	145	72	215	2965	34.681	4.800	0.167	1.166
ID473432	473432	13	52.479	23.087	4.406	0	98	98	2	1	-10921639	180.333	173	123	255	3787	34.411	4.800	0.146	1.339
ID473443	473443	16	70.747	29.061	14.245	0	99	99	2	1	-10921639	174.286	182	92	255	3660	44.075	4.800	0.221	1.434
ID473442	473442	23	61.669	10.524	8.675	0	99	99	2	1	-10921639	156.286	154	92	215	3282	37.780	4.800	0.194	1.345
ID473441	473441	13	44.382	23.471	4.829	0	99	99	2	1	-10921639	169.333	165	131	255	3556	29.260	4.800	0.104	1.089
ID473440	473440	39	36.978	30.574	3.113	0	99	99	2	1	-10921639	82.095	75	39	145	1724	31.676	2.000	0.244	1.016
ID473439	473439	16	59.589	28.627	14.484	0	100	100	2	1	-10921639	161.619	173	64	255	3394	50.448	2.000	0.187	1.010
ID473438	473438	23	64.730	10.887	9.094	0	100	100	2	1	-10921639	158.476	162	98	246	3328	37.922	2.000	0.189	1.326
ID473437	473437	None	37.261	18.447	5.770	0	100	100	2	1	-10921639	158.000	148	98	212	3318	30.118	2.000	0.095	0.908
ID473436	473436	13	54.649	23.383	4.557	0	100	100	2	1	-10921639	182.810	179	126	255	3839	36.084	2.000	0.105	0.959
ID473435	473435	39	42.651	30.598	3.407	0	100	100	2	1	-10921639	84.667	72	30	182	1778	41.205	2.000	0.238	0.789
ID473447	473447	23	43.551	10.799	8.978	0	101	101	2	1	-10921639	134.762	142	78	201	2830	32.970	2.000	0.121	0.882
ID473446	473446	13	44.148	23.403	4.290	0	101	101	2	1	-10921639	159.524	162	92	255	3350	34.669	4.800	0.141	1.137
ID473449	473449	16	59.584	28.401	14.497	0	101	101	2	1	-10921639	172.762	179	100	246	3628	39.885	3.200	0.163	1.216
ID473448	473448	None	46.016	28.069	10.063	0	101	101	2	1	-10921639	181.238	182	120	240	3806	30.358	2.000	0.107	1.159
ID473453	473453	25	38.287	22.947	16.057	0	102	102	2	1	-10921639	142.714	145	75	201	2997	33.347	7.600	0.104	0.808
ID473452	473452	16	66.556	28.718	14.047	0	102	102	2	1	-10921639	162.905	170	53	243	3421	52.090	2.000	0.189	0.996
ID473451	473451	None	42.911	18.162	10.854	0	102	102	2	1	-10921639	204.381	198	168	255	4292	24.981	4.800	0.100	1.492
ID473450	473450	13	55.394	23.316	4.667	0	102	102	2	1	-10921639	174.762	168	131	255	3670	32.345	2.000	0.132	1.263
ID473423	473423	13	62.663	23.179	4.675	0	103	103	2	1	-10921639	189.762	193	123	255	3985	33.496	4.800	0.161	1.567
ID473425	473425	25	38.312	23.479	16.134	0	103	103	2	1	-10921639	145.667	151	72	204	3059	34.216	2.000	0.108	0.831
ID473424	473424	16	52.616	28.502	14.177	0	103	103	2	1	-10921639	156.238	176	70	218	3281	47.071	2.000	0.165	0.940
ID473427	473427	16	57.778	28.582	14.524	0	104	104	2	1	-10921639	136.286	137	30	235	2862	63.637	2.000	0.164	0.605
ID473426	473426	13	47.628	23.385	5.056	0	104	104	2	1	-10921639	180.048	179	114	249	3781	33.199	6.051	0.116	1.124
ID473445	473445	16	70.361	28.396	14.158	0	105	105	2	1	-10921639	175.143	182	95	235	3678	38.693	2.000	0.200	1.510
ID473444	473444	13	58.789	23.298	4.729	0	105	105	2	1	-10921639	182.238	182	114	255	3827	34.628	4.800	0.146	1.338
ID473455	473455	26	36.982	27.861	10.476	0	106	106	2	1	-10921639	181.524	187	112	229	3812	31.807	4.800	0.091	0.949
ID473454	473454	13	67.014	23.879	4.377	0	106	106	2	1	-10921639	180.857	187	86	255	3798	51.026	2.000	0.157	0.963
ID473456	473456	16	51.686	28.566	14.439	0	106	106	2	1	-10921639	159.000	162	56	238	3339	48.495	2.000	0.163	0.917
ID473469	473469	16	67.182	27.972	14.344	0	107	107	2	1	-10921639	173.190	187	92	255	3637	44.218	2.000	0.168	1.125
ID473468	473468	26	39.060	28.456	8.594	0	107	107	2	1	-10921639	177.238	179	126	215	3722	24.411	2.000	0.098	1.295
ID473467	473467	None	45.101	13.213	7.322	0	107	107	2	1	-10921639	156.952	165	64	226	3296	36.947	4.800	0.151	1.117
ID473466	473466	13	51.407	23.619	4.586	0	107	107	2	1	-10921639	187.000	182	154	249	3927	28.469	2.000	0.115	1.360
ID473462	473462	16	62.714	27.994	14.130	0	108	108	2	1	-10921639	192.190	201	103	255	4036	44.258	4.800	0.163	1.219
ID473461	473461	13	45.300	23.909	4.187	0	108	108	2	1	-10921639	177.381	184	112	232	3725	32.799	2.000	0.111	1.079
ID473459	473459	None	52.643	13.239	7.223	0	109	109	2	1	-10921639	145.429	154	67	207	3054	44.741	2.000	0.151	0.854
ID473460	473460	16	46.322	28.349	14.514	0	109	109	2	1	-10921639	131.714	145	44	221	2766	51.566	2.000	0.111	0.510
ID473458	473458	16	59.577	27.941	14.141	0	110	110	2	1	-10921639	176.190	179	86	226	3700	40.167	4.800	0.175	1.309
ID473457	473457	13	40.968	23.676	4.796	0	110	110	2	1	-10921639	177.667	176	142	255	3731	27.766	7.600	0.085	1.002
ID473463	473463	None	36.905	28.620	4.184	0	111	111	2	1	-10921639	130.333	131	50	190	2737	41.790	2.000	0.119	0.662
ID473465	473465	16	55.864	28.446	14.262	0	111	111	2	1	-10921639	169.048	176	86	232	3550	36.319	4.800	0.172	1.366
ID473464	473464	13	56.404	23.367	5.874	0	111	111	2	1	-10921639	213.952	221	156	255	4493	29.809	4.800	0.151	1.887
ID473479	473479	16	58.512	28.620	14.097	0	112	112	2	1	-10921639	165.095	184	61	232	3467	46.144	6.288	0.175	1.064
ID473478	473478	None	38.729	28.258	10.708	0	112	112	2	1	-10921639	190.524	187	145	238	4001	24.103	6.154	0.095	1.376
ID473477	473477	13	45.523	24.597	5.252	0	112	112	2	1	-10921639	186.571	182	134	243	3918	31.126	7.600	0.100	1.091
ID473475	473475	13	35.911	23.134	5.361	0	113	113	2	1	-10921639	179.571	184	106	218	3771	28.904	4.800	0.105	1.182
ID473476	473476	16	61.040	28.115	14.342	0	113	113	2	1	-10921639	171.238	170	95	232	3596	35.010	4.800	0.180	1.496
ID473471	473471	27	36.527	27.064	11.110	0	114	114	2	1	-10921639	176.476	179	145	215	3706	20.471	4.800	0.095	1.496
ID473470	473470	13	45.242	23.818	4.414	0	114	114	2	1	-10921639	168.714	170	95	235	3543	37.684	7.600	0.114	0.920
ID473472	473472	16	40.792	28.156	14.541	0	114	114	2	1	-10921639	119.333	131	39	182	2506	46.930	2.000	0.144	0.639
ID473474	473474	16	37.286	28.183	14.501	0	115	115	2	1	-10921639	116.762	126	42	184	2452	46.752	2.000	0.096	0.438
ID473473	473473	27	41.284	27.583	10.812	0	115	115	2	1	-10921639	175.238	184	109	232	3680	34.809	4.800	0.102	0.934
ID473483	473483	16	52.582	28.262	14.118	0	116	116	2	1	-10921639	173.667	184	86	232	3647	40.120	4.800	0.153	1.149
ID473482	473482	27	54.873	27.578	10.273	0	116	116	2	1	-10921639	196.857	201	86	255	4134	50.943	2.000	0.114	0.789
ID473481	473481	None	40.439	23.339	5.575	0	116	116	2	1	-10921639	189.905	182	137	238	3988	28.263	2.000	0.092	1.135
ID473484	473484	16	50.090	28.129	14.406	0	117	117	2	1	-10921639	167.333	176	86	207	3514	30.709	4.800	0.172	1.601
ID473485	473485	16	52.124	28.190	14.684	0	118	118	2	1	-10921639	142.857	159	47	204	3000	43.398	2.000	0.166	0.940
ID473480	473480	16	49.045	27.870	14.282	0	119	119	2	1	-10921639	159.000	165	84	196	3339	31.502	4.800	0.184	1.566
ID473486	473486	16	44.170	28.513	13.036	0	120	120	2	1	-10921639	141.476	151	78	187	2971	36.069	4.800	0.168	1.131
ID473487	473487	16	43.435	28.278	13.638	0	121	121	2	1	-10921639	150.190	154	81	187	3154	31.064	4.800	0.171	1.413
ID473489	473489	16	43.803	28.390	13.951	0	122	122	2	1	-10921639	148.381	156	89	190	3116	28.500	4.800	0.153	1.382
ID473488	473488	None	42.296	23.869	4.335	0	122	122	2	1	-10921639	163.476	173	98	204	3433	30.004	4.800	0.151	1.430
ID473495	473495	16	37.217	28.095	14.599	0	124	124	2	1	-10921639	111.905	123	50	173	2350	36.199	2.000	0.127	0.695
ID473494	473494	None	39.950	18.578	5.356	0	124	124	2	1	-10921639	140.667	142	64	201	2954	37.545	4.800	0.118	0.792
ID473493	473493	28	38.590	24.785	3.906	0	124	124	2	1	-10921639	144.524	148	106	176	3035	22.017	4.800	0.141	1.623
ID473491	473491	None	41.456	28.495	11.178	0	125	125	2	1	-10921639	155.190	156	103	198	3259	22.051	4.800	0.137	1.699
ID473490	473490	28	42.010	25.322	4.593	0	125	125	2	1	-10921639	170.429	173	128	207	3579	22.447	6.307	0.136	1.823
ID473492	473492	16	39.707	28.034	14.147	0	125	125	2	1	-10921639	141.905	154	75	182	2980	28.541	4.800	0.148	1.284
ID473496	473496	16	42.294	28.974	12.908	0	126	126	2	1	-10921639	132.000	140	75	165	2772	25.432	4.800	0.183	1.609
ID473499	473499	None	36.420	19.117	5.055	0	127	127	2	1	-10921639	134.476	145	47	204	2824	37.994	2.000	0.098	0.630
ID473501	473501	16	36.665	29.269	13.765	0	127	127	2	1	-10921639	112.476	120	47	142	2362	26.374	4.800	0.168	1.227
ID473500	473500	None	41.399	24.510	4.522	0	127	127	2	1	-10921639	159.571	156	109	207	3351	22.829	4.800	0.141	1.729
ID473502	473502	16	52.211	28.890	14.225	0	128	128	2	1	-10921639	115.667	117	47	170	2429	34.225	2.000	0.208	1.164
ID473503	473503	16	40.362	28.387	14.556	0	129	129	2	1	-10921639	109.238	114	36	165	2294	36.780	2.000	0.155	0.799
ID473504	473504	16	47.904	28.310	14.481	0	130	130	2	1	-10921639	133.476	131	84	182	2803	25.490	4.800	0.197	1.721
ID473509	473509	16	45.927	28.262	14.769	0	131	131	2	1	-10921639	110.381	123	39	182	2318	40.530	2.000	0.147	0.696
ID473508	473508	None	36.090	23.983	6.126	0	131	131	2	1	-10921639	159.857	162	114	196	3357	21.643	4.800	0.110	1.466
ID473505	473505	16	46.764	28.704	13.924	0	132	132	2	1	-10921639	107.905	112	39	168	2266	37.097	2.000	0.195	0.950
ID473498	473498	16	49.427	29.286	13.341	0	133	133	2	1	-10921639	126.000	123	81	184	2646	29.146	4.800	0.179	1.313
ID473497	473497	None	36.374	11.303	10.217	0	133	133	2	1	-10921639	97.571	98	42	159	2049	37.637	2.000	0.113	0.528
ID473506	473506	16	43.221	29.079	13.641	0	134	134	2	1	-10921639	115.952	126	44	159	2435	33.855	2.000	0.183	1.059
ID473507	473507	16	43.999	29.365	13.696	0	135	135	2	1	-10921639	117.714	126	50	170	2472	29.887	2.000	0.168	1.134
ID473513	473513	16	47.728	28.990	13.681	0	136	136	2	1	-10921639	116.619	126	44	173	2449	37.447	2.000	0.187	0.983
ID473515	473515	16	42.956	28.891	13.968	0	137	137	2	1	-10921639	111.190	120	42	176	2335	31.971	3.200	0.196	1.140
ID473514	473514	29	36.829	24.345	6.355	0	137	137	2	1	-10921639	161.524	165	117	221	3392	24.813	3.200	0.113	1.323
ID473516	473516	None	35.542	23.062	16.666	0	137	137	2	1	-10921639	100.667	103	33	170	2114	37.610	2.000	0.124	0.589
ID473511	473511	29	35.528	23.804	4.286	0	138	138	2	1	-10921639	134.857	142	72	170	2832	29.179	4.800	0.150	1.207
ID473512	473512	16	39.426	28.384	14.613	0	138	138	2	1	-10921639	106.810	114	36	151	2243	32.029	7.600	0.167	0.953
ID473510	473510	29	36.730	24.269	4.430	0	140	140	2	1	-10921639	128.381	131	75	170	2696	28.666	4.800	0.157	1.215
ID473518	473518	None	36.013	28.212	14.415	0	141	141	2	1	-10921639	106.762	112	64	148	2242	22.928	3.200	0.163	1.306
ID473517	473517	29	45.673	24.190	5.108	0	141	141	2	1	-10921639	146.190	148	100	201	3070	25.155	4.800	0.171	1.700
ID473519	473519	29	38.819	24.406	4.614	0	142	142	2	1	-10921639	138.333	142	92	165	2905	18.413	4.800	0.164	2.112
ID473521	473521	30	37.046	28.415	14.708	0	143	143	2	1	-10921639	96.238	100	42	148	2021	27.622	7.600	0.161	0.964
ID473520	473520	29	37.796	24.190	4.220	0	143	143	2	1	-10921639	118.000	128	61	162	2478	30.586	2.000	0.149	0.999
ID473526	473526	30	41.578	29.042	14.019	0	144	144	2	1	-10921639	105.286	112	47	140	2211	26.824	4.800	0.206	1.340
ID473525	473525	29	37.122	24.335	4.070	0	144	144	2	1	-10921639	124.857	131	70	156	2622	25.287	4.800	0.152	1.299
ID473523	473523	None	36.684	21.978	15.604	0	146	146	2	1	-10921639	120.476	123	58	182	2530	31.643	2.000	0.126	0.850
ID473528	473528	None	36.412	28.963	14.023	0	147	147	2	1	-10921639	109.905	123	47	156	2308	27.937	2.000	0.167	1.123
ID473522	473522	None	35.709	25.291	5.239	0	148	148	2	1	-10921639	132.286	140	78	168	2778	24.834	7.600	0.144	1.337
ID473527	473527	31	35.276	28.684	14.145	0	150	150	2	1	-10921639	105.619	114	47	148	2218	28.670	4.800	0.175	1.097
ID473530	473530	31	44.260	28.773	14.178	0	151	151	2	1	-10921639	110.476	112	47	162	2320	32.189	2.000	0.182	1.055
ID473529	473529	None	38.589	24.349	5.020	0	151	151	2	1	-10921639	129.667	131	81	165	2723	21.926	4.800	0.175	1.758
ID473524	473524	31	35.629	28.838	14.284	0	152	152	2	1	-10921639	92.524	98	39	134	1943	28.176	2.000	0.163	0.920
ID473531	473531	None	35.642	19.020	10.305	0	154	154	2	1	-10921639	166.238	165	126	215	3491	25.316	2.000	0.101	1.203
ID473532	473532	32	49.116	29.045	10.961	0	155	155	2	1	-10921639	131.286	134	67	184	2757	33.222	2.000	0.172	1.159
ID473533	473533	32	35.865	28.760	13.646	0	156	156	2	1	-10921639	102.857	117	30	151	2160	35.005	2.000	0.146	0.748
ID473538	473538	32	38.635	27.409	14.473	0	157	157	2	1	-10921639	131.810	131	89	165	2768	19.294	7.600	0.150	1.783
ID473537	473537	None	41.766	25.287	5.038	0	157	157	2	1	-10921639	128.000	131	78	168	2688	21.836	4.800	0.184	1.821
ID473534	473534	33	40.669	29.151	10.038	0	158	158	2	1	-10921639	127.476	131	84	170	2677	25.922	4.800	0.154	1.315
ID473539	473539	None	41.231	24.156	5.138	0	159	159	2	1	-10921639	126.667	126	78	165	2660	27.632	4.800	0.163	1.285
ID473540	473540	33	49.236	29.451	10.227	0	159	159	2	1	-10921639	131.762	128	84	196	2767	31.904	2.000	0.149	1.069
ID473543	473543	33	46.901	28.992	10.294	0	160	160	2	1	-10921639	124.048	131	72	168	2605	29.456	2.000	0.173	1.239
ID473542	473542	None	37.310	16.452	6.124	0	160	160	2	1	-10921639	128.333	134	58	193	2695	35.833	4.800	0.119	0.763
ID473535	473535	34	37.443	24.383	4.950	0	161	161	2	1	-10921639	128.762	140	72	168	2704	28.367	4.800	0.162	1.269
ID473536	473536	33	39.737	28.869	10.976	0	161	161	2	1	-10921639	131.238	137	81	184	2756	27.149	4.800	0.133	1.132
ID473541	473541	34	37.646	24.562	5.328	0	162	162	2	1	-10921639	117.333	126	47	182	2464	38.264	2.000	0.151	0.804
ID473555	473555	None	41.531	12.762	12.333	0	163	163	2	1	-10921639	123.810	126	78	170	2600	25.625	2.000	0.156	1.301
ID473554	473554	34	53.274	24.657	5.608	0	163	163	2	1	-10921639	133.762	134	64	221	2809	36.165	2.000	0.156	0.999
ID473553	473553	None	35.891	16.127	6.377	0	163	163	2	1	-10921639	119.381	123	53	182	2507	36.742	2.000	0.115	0.669
ID473559	473559	34	68.138	24.877	6.174	0	164	164	2	1	-10921639	156.571	156	75	255	3288	44.383	2.000	0.191	1.130
ID473544	473544	34	58.305	24.909	5.201	0	165	165	2	1	-10921639	125.619	126	56	215	2638	41.074	2.000	0.195	0.999
ID473547	473547	None	35.523	12.624	12.727	0	166	166	2	1	-10921639	112.667	123	47	165	2366	32.460	2.000	0.136	0.829
ID473546	473546	34	63.862	24.951	5.600	0	166	166	2	1	-10921639	141.286	142	64	215	2967	39.379	2.000	0.198	1.184
ID473545	473545	35	35.736	16.724	6.067	0	166	166	2	1	-10921639	122.619	123	75	182	2575	27.403	2.000	0.094	0.768
ID473558	473558	None	39.819	23.788	15.537	0	167	167	2	1	-10921639	100.952	106	42	170	2120	39.992	2.000	0.128	0.574
ID473557	473557	35	42.911	16.538	6.216	0	167	167	2	1	-10921639	124.714	123	70	196	2619	32.645	2.000	0.122	0.830
ID473556	473556	34	61.205	25.022	5.400	0	167	167	2	1	-10921639	121.333	123	47	207	2548	45.488	2.000	0.214	0.941
ID473562	473562	36	40.518	12.161	12.999	0	168	168	2	1	-10921639	99.190	100	39	165	2083	30.826	2.000	0.168	0.927
ID473561	473561	34	66.012	25.697	5.789	0	168	168	2	1	-10921639	134.143	137	64	229	2817	40.558	7.600	0.218	1.184
ID473560	473560	35	39.331	16.352	6.342	0	168	168	2	1	-10921639	130.095	137	64	182	2732	30.780	4.800	0.160	1.163
ID473566	473566	37	46.220	24.184	15.297	0	169	169	2	1	-10921639	127.000	128	70	190	2667	28.146	2.000	0.158	1.229
ID473565	473565	36	42.469	11.588	13.041	0	169	169	2	1	-10921639	106.333	103	58	179	2233	27.681	2.000	0.153	1.021
ID473564	473564	34	64.704	25.092	5.786	0	169	169	2	1	-10921639	132.905	123	78	212	2791	37.146	2.000	0.207	1.229
ID473563	473563	35	45.754	16.198	5.967	0	169	169	2	1	-10921639	132.714	128	78	170	2787	25.979	4.800	0.176	1.531
ID473567	473567	35	49.849	16.394	6.443	0	170	170	2	1	-10921639	137.524	137	100	196	2888	29.954	4.800	0.181	1.405
ID473571	473571	38	41.981	18.172	16.183	0	170	170	2	1	-10921639	119.429	117	81	182	2508	23.830	6.324	0.170	1.457
ID473570	473570	37	42.840	23.833	15.228	0	170	170	2	1	-10921639	117.238	117	70	196	2462	30.674	2.000	0.133	0.896
ID473569	473569	36	44.233	11.988	13.360	0	170	170	2	1	-10921639	93.619	89	39	182	1966	35.119	2.000	0.143	0.667
ID473568	473568	34	54.152	25.215	6.014	0	170	170	2	1	-10921639	135.095	128	86	198	2837	31.053	2.000	0.174	1.292
ID473551	473551	37	49.188	24.026	15.181	0	171	171	2	1	-10921639	128.476	126	72	212	2698	32.439	2.000	0.144	0.997
ID473550	473550	36	49.328	11.980	13.274	0	171	171	2	1	-10921639	98.190	89	53	170	2062	32.905	2.000	0.186	0.936
ID473549	473549	35	52.490	16.160	6.469	0	171	171	2	1	-10921639	147.857	151	92	196	3105	29.756	4.800	0.192	1.603
ID473548	473548	34	58.814	25.400	6.025	0	171	171	2	1	-10921639	144.905	142	81	207	3043	34.847	2.000	0.179	1.263
ID473552	473552	38	45.780	17.862	16.120	0	171	171	2	1	-10921639	117.286	117	67	207	2463	28.928	6.346	0.170	1.178
ID473583	473583	34	69.403	24.995	5.812	0	172	172	2	1	-10921639	170.429	165	103	238	3579	34.535	2.000	0.198	1.632
ID473582	473582	35	45.746	16.069	6.296	0	172	172	2	1	-10921639	151.619	145	112	198	3184	24.620	4.800	0.179	1.873
ID473586	473586	38	61.516	17.867	16.081	0	172	172	2	1	-10921639	117.619	117	50	243	2470	40.470	2.000	0.212	1.018
ID473585	473585	37	49.194	23.812	15.253	0	172	172	2	1	-10921639	133.905	137	70	238	2812	38.436	2.000	0.111	0.696
ID473584	473584	36	43.357	11.907	13.135	0	172	172	2	1	-10921639	87.143	81	39	162	1830	30.211	2.000	0.172	0.848
ID473575	473575	37	61.769	24.063	15.205	0	173	173	2	1	-10921639	138.667	134	78	246	2912	42.319	2.000	0.149	0.852
ID473574	473574	36	44.504	11.384	13.652	0	173	173	2	1	-10921639	87.429	89	28	148	1836	35.051	2.000	0.254	1.009
ID473573	473573	35	53.030	16.436	5.566	0	173	173	2	1	-10921639	148.286	151	98	210	3114	33.209	4.800	0.182	1.375
ID473572	473572	34	43.835	24.824	5.323	0	173	173	2	1	-10921639	147.714	165	67	204	3102	39.956	4.800	0.158	1.010
ID473576	473576	38	44.595	17.524	15.774	0	173	173	2	1	-10921639	106.143	103	53	198	2229	37.023	2.000	0.171	0.836
ID473581	473581	38	61.492	17.400	15.976	0	174	174	2	1	-10921639	119.190	109	44	224	2503	47.309	2.000	0.224	0.924
ID473580	473580	37	68.702	24.040	15.305	0	174	174	2	1	-10921639	155.905	159	81	255	3274	45.421	2.000	0.171	1.004
ID473579	473579	36	46.054	11.078	13.441	0	174	174	2	1	-10921639	91.952	86	53	162	1931	30.737	2.000	0.211	1.044
ID473578	473578	35	61.727	16.076	5.639	0	174	174	2	1	-10921639	157.905	156	109	224	3316	30.542	4.800	0.196	1.692
ID473577	473577	34	49.745	24.433	5.028	0	174	174	2	1	-10921639	163.714	168	100	212	3438	31.620	4.800	0.177	1.560
ID473607	473607	35	59.198	15.979	5.751	0	175	175	2	1	-10921639	170.524	168	106	232	3581	34.205	4.800	0.195	1.630
ID473606	473606	34	51.761	24.773	4.550	0	175	175	2	1	-10921639	167.238	176	86	229	3512	37.656	4.800	0.163	1.242
ID473610	473610	38	43.458	17.191	15.949	0	175	175	2	1	-10921639	128.238	134	72	204	2693	35.979	6.247	0.175	1.060
ID473609	473609	37	60.164	24.179	15.345	0	175	175	2	1	-10921639	156.524	154	86	221	3287	36.326	2.000	0.165	1.219
ID473608	473608	36	50.299	11.182	13.480	0	175	175	2	1	-10921639	106.286	103	53	173	2232	35.298	2.000	0.208	1.035
ID473599	473599	37	57.318	24.382	15.276	0	176	176	2	1	-10921639	155.286	156	86	226	3261	38.643	2.000	0.143	1.004
ID473598	473598	36	45.696	11.329	13.429	0	176	176	2	1	-10921639	113.333	112	64	156	2380	30.198	4.800	0.228	1.394
ID473597	473597	35	75.320	16.056	6.303	0	176	176	2	1	-10921639	176.286	176	100	240	3702	39.904	4.800	0.244	1.733
ID473596	473596	34	48.915	24.849	4.408	0	176	176	2	1	-10921639	144.810	148	72	224	3041	45.393	2.000	0.148	0.822
ID473600	473600	38	51.355	17.428	15.912	0	176	176	2	1	-10921639	128.381	126	50	196	2696	42.377	2.000	0.175	0.902
ID473615	473615	38	48.766	16.919	15.853	0	177	177	2	1	-10921639	130.714	145	58	193	2745	42.498	2.000	0.156	0.830
ID473614	473614	37	70.468	24.008	15.289	0	177	177	2	1	-10921639	169.905	173	81	255	3568	47.036	2.000	0.164	1.020
ID473613	473613	36	39.698	11.597	13.529	0	177	177	2	1	-10921639	109.952	112	56	162	2309	32.849	2.000	0.154	0.894
ID473612	473612	34	48.983	25.770	5.609	0	177	177	2	1	-10921639	179.524	182	109	229	3770	34.581	2.000	0.123	1.141
ID473611	473611	35	72.550	16.012	6.448	0	177	177	2	1	-10921639	166.619	176	75	255	3499	53.375	2.000	0.211	1.090
ID473591	473591	34	51.642	25.606	5.325	0	178	178	2	1	-10921639	177.476	187	92	240	3727	42.780	4.800	0.157	1.127
ID473595	473595	38	63.022	16.347	16.336	0	178	178	2	1	-10921639	138.048	140	61	229	2899	46.732	2.000	0.182	0.908
ID473594	473594	37	70.248	23.853	15.310	0	178	178	2	1	-10921639	175.286	179	84	255	3681	46.472	2.000	0.162	1.052
ID473593	473593	36	40.525	11.368	13.829	0	178	178	2	1	-10921639	102.714	106	36	165	2157	37.256	2.000	0.182	0.850
ID473592	473592	35	69.838	15.632	6.501	0	178	178	2	1	-10921639	180.810	176	131	255	3797	36.279	4.800	0.194	1.620
ID473605	473605	38	65.680	16.776	15.799	0	179	179	2	1	-10921639	149.286	145	75	255	3135	47.061	2.000	0.188	1.002
ID473604	473604	37	85.494	24.111	15.214	0	179	179	2	1	-10921639	179.714	176	78	255	3774	55.564	2.000	0.184	1.005
ID473603	473603	36	37.029	11.705	13.507	0	179	179	2	1	-10921639	112.952	114	56	165	2372	30.112	2.000	0.140	0.919
ID473602	473602	34	56.190	26.090	6.196	0	179	179	2	1	-10921639	194.619	198	123	255	4087	40.452	4.800	0.139	1.173
ID473601	473601	35	62.939	16.040	6.351	0	179	179	2	1	-10921639	168.857	176	95	229	3546	40.454	4.800	0.191	1.341
ID473590	473590	38	65.620	16.559	15.834	0	180	180	2	1	-10921639	157.048	156	78	249	3298	45.611	2.000	0.178	1.043
ID473589	473589	37	89.586	24.126	15.135	0	180	180	2	1	-10921639	184.524	176	95	255	3875	55.477	2.000	0.205	1.130
ID473588	473588	34	57.516	26.387	6.506	0	180	180	2	1	-10921639	197.476	193	142	255	4147	32.667	4.800	0.119	1.290
ID473587	473587	35	68.080	15.934	6.464	0	180	180	2	1	-10921639	167.810	168	75	255	3524	49.838	4.800	0.187	1.059
ID473619	473619	38	76.897	16.596	15.930	0	181	181	2	1	-10921639	163.476	154	75	255	3433	50.399	2.000	0.206	1.110
ID473618	473618	37	86.587	24.186	15.019	0	181	181	2	1	-10921639	184.143	196	84	255	3867	57.190	2.000	0.215	1.139
ID473617	473617	34	64.238	25.774	5.835	0	181	181	2	1	-10921639	195.190	193	109	255	4099	44.693	2.000	0.139	1.063
ID473616	473616	35	70.770	15.977	6.421	0	181	181	2	1	-10921639	162.667	173	70	255	3416	54.343	2.000	0.196	0.980
ID473628	473628	38	73.264	16.528	15.631	0	182	182	2	1	-10921639	176.143	182	72	255	3699	53.092	2.000	0.193	1.075
ID473627	473627	37	77.646	24.157	15.285	0	182	182	2	1	-10921639	169.524	176	89	255	3560	50.360	2.000	0.178	1.019
ID473626	473626	34	66.400	25.787	5.737	0	182	182	2	1	-10921639	187.143	182	112	255	3930	37.414	4.800	0.169	1.445
ID473625	473625	35	62.167	16.523	6.242	0	182	182	2	1	-10921639	158.810	148	78	252	3335	45.023	2.000	0.162	0.983
ID473636	473636	38	65.958	16.639	15.582	0	183	183	2	1	-10921639	182.571	184	86	246	3834	48.937	2.000	0.176	1.116
ID473635	473635	37	68.917	24.153	15.342	0	183	183	2	1	-10921639	177.905	176	98	255	3736	45.931	2.000	0.144	0.977
ID473634	473634	34	68.595	25.652	5.932	0	183	183	2	1	-10921639	197.571	193	131	255	4149	40.598	2.000	0.166	1.383
ID473633	473633	35	60.118	16.762	6.377	0	183	183	2	1	-10921639	166.238	165	78	243	3491	44.147	4.800	0.163	1.056
ID473623	473623	37	70.132	24.386	15.481	0	184	184	2	1	-10921639	182.000	168	117	255	3822	43.649	2.000	0.147	1.067
ID473622	473622	None	37.063	33.049	9.157	0	184	184	2	1	-10921639	109.429	117	47	154	2298	29.815	7.600	0.142	0.914
ID473621	473621	35	73.465	16.226	7.013	0	184	184	2	1	-10921639	177.952	168	81	252	3737	45.860	2.000	0.191	1.247
ID473620	473620	34	72.432	25.739	5.947	0	184	184	2	1	-10921639	196.238	184	126	255	4121	40.471	2.000	0.170	1.408
ID473624	473624	38	63.816	17.451	15.882	0	184	184	2	1	-10921639	171.095	165	75	255	3593	48.666	2.000	0.152	0.926
ID473631	473631	37	73.122	24.157	15.420	0	185	185	2	1	-10921639	184.714	168	126	255	3879	45.440	2.000	0.153	1.078
ID473630	473630	35	66.320	16.231	6.927	0	185	185	2	1	-10921639	190.143	193	95	255	3993	40.307	4.800	0.178	1.422
ID473629	473629	34	53.921	25.729	5.921	0	185	185	2	1	-10921639	191.667	196	148	255	4025	31.996	2.000	0.108	1.171
ID473632	473632	38	68.060	17.277	15.858	0	185	185	2	1	-10921639	163.810	154	86	255	3440	50.097	2.000	0.170	0.948
ID473652	473652	37	72.781	24.239	15.511	0	186	186	2	1	-10921639	178.476	187	70	255	3748	63.410	2.000	0.190	0.899
ID473651	473651	38	53.802	16.855	15.845	0	186	186	2	1	-10921639	157.905	151	75	255	3316	44.563	2.000	0.115	0.730
ID473650	473650	34	58.618	25.570	5.761	0	186	186	2	1	-10921639	191.571	184	137	255	4023	34.619	2.000	0.123	1.209
ID473649	473649	35	67.299	16.373	6.299	0	186	186	2	1	-10921639	172.905	182	103	255	3631	47.958	4.800	0.187	1.138
ID473655	473655	40	35.260	11.935	13.231	0	187	187	2	1	-10921639	119.810	120	56	170	2516	29.984	2.000	0.119	0.852
ID473654	473654	35	72.757	16.483	6.565	0	187	187	2	1	-10921639	186.762	182	106	255	3922	44.584	4.800	0.199	1.389
ID473653	473653	34	53.661	25.519	6.124	0	187	187	2	1	-10921639	193.619	198	128	255	4066	35.420	2.000	0.122	1.190
ID473657	473657	38	60.843	17.076	15.925	0	187	187	2	1	-10921639	170.476	162	117	255	3580	39.110	2.000	0.147	1.120
ID473656	473656	37	79.682	24.148	15.494	0	187	187	2	1	-10921639	191.476	176	126	255	4021	44.469	2.000	0.184	1.341
ID473639	473639	40	35.629	11.890	12.897	0	188	188	2	1	-10921639	117.667	128	50	156	2471	30.900	2.000	0.137	0.920
ID473638	473638	35	61.781	16.234	6.633	0	188	188	2	1	-10921639	175.905	165	98	255	3694	40.034	2.000	0.162	1.222
ID473637	473637	34	55.790	25.330	6.005	0	188	188	2	1	-10921639	190.571	187	123	255	4002	35.152	2.000	0.124	1.193
ID473641	473641	38	46.772	17.384	16.259	0	188	188	2	1	-10921639	151.952	148	95	226	3191	34.278	2.000	0.123	0.972
ID473640	473640	37	80.884	24.033	15.480	0	188	188	2	1	-10921639	203.476	198	134	255	4273	45.075	2.000	0.201	1.510
ID473648	473648	38	66.022	17.419	16.257	0	189	189	2	1	-10921639	169.476	170	109	255	3559	45.521	2.000	0.157	1.012
ID473647	473647	37	75.334	23.976	15.334	0	189	189	2	1	-10921639	210.143	212	131	255	4413	43.687	3.200	0.176	1.442
ID473646	473646	40	37.104	11.728	12.669	0	189	189	2	1	-10921639	109.952	109	56	173	2309	29.449	2.000	0.120	0.802
ID473645	473645	None	40.556	33.053	9.667	0	189	189	2	1	-10921639	120.524	128	53	162	2531	32.981	2.000	0.144	0.919
ID473644	473644	35	73.465	16.308	6.495	0	189	189	2	1	-10921639	164.714	179	67	255	3459	60.552	2.000	0.200	0.907
ID473643	473643	34	56.853	25.275	6.153	0	189	189	2	1	-10921639	188.000	184	137	255	3948	37.315	2.000	0.111	1.007
ID473642	473642	41	41.383	29.183	4.222	0	189	189	2	1	-10921639	130.238	128	64	224	2735	41.046	7.600	0.085	0.495
ID473663	473663	35	69.448	16.728	6.305	0	190	190	2	1	-10921639	170.857	159	100	255	3588	47.312	4.800	0.181	1.108
ID473662	473662	41	36.367	29.459	4.270	0	190	190	2	1	-10921639	137.476	140	72	201	2887	37.543	2.000	0.092	0.614
ID473667	473667	38	62.995	17.347	16.170	0	190	190	2	1	-10921639	155.095	159	100	255	3257	46.296	2.000	0.156	0.906
ID473666	473666	37	81.772	23.993	14.975	0	190	190	2	1	-10921639	208.333	229	117	255	4375	52.510	3.200	0.198	1.313
ID473665	473665	None	39.293	29.453	13.866	0	190	190	2	1	-10921639	147.048	154	67	215	3088	37.809	2.000	0.114	0.799
ID473664	473664	34	56.334	25.402	6.137	0	190	190	2	1	-10921639	199.524	193	145	255	4190	34.243	2.000	0.125	1.292
ID473671	473671	None	42.165	11.781	12.601	0	191	191	2	1	-10921639	108.476	112	53	187	2278	34.155	2.000	0.142	0.789
ID473670	473670	34	63.848	25.147	6.163	0	191	191	2	1	-10921639	205.667	201	151	255	4319	35.839	2.000	0.143	1.438
ID473669	473669	35	70.598	16.711	6.221	0	191	191	2	1	-10921639	178.619	173	106	252	3751	43.221	4.800	0.183	1.280
ID473668	473668	41	38.034	29.987	4.155	0	191	191	2	1	-10921639	127.810	128	70	187	2684	33.274	2.000	0.122	0.836
ID473673	473673	38	64.456	17.010	16.261	0	191	191	2	1	-10921639	161.571	154	103	255	3393	43.648	2.000	0.148	0.955
ID473672	473672	37	77.644	23.934	15.059	0	191	191	2	1	-10921639	203.571	207	95	255	4275	49.561	2.000	0.171	1.201
ID473661	473661	38	63.126	17.083	16.144	0	192	192	2	1	-10921639	172.000	170	103	255	3612	39.640	2.000	0.162	1.209
ID473660	473660	37	72.769	24.074	15.076	0	192	192	2	1	-10921639	212.095	229	100	255	4454	47.266	3.200	0.154	1.197
ID473659	473659	34	60.634	25.293	6.206	0	192	192	2	1	-10921639	191.000	184	142	255	4011	39.298	2.000	0.124	1.072
ID473658	473658	35	70.350	16.786	6.114	0	192	192	2	1	-10921639	176.048	159	114	255	3697	40.611	4.800	0.182	1.337
ID473679	473679	34	59.869	25.163	5.871	0	193	193	2	1	-10921639	196.810	190	156	255	4133	33.487	2.000	0.126	1.316
ID473678	473678	35	68.739	16.498	6.414	0	193	193	2	1	-10921639	182.095	187	106	255	3824	48.068	4.800	0.203	1.281
ID473682	473682	38	63.188	16.885	15.939	0	193	193	2	1	-10921639	164.286	162	89	255	3450	41.836	2.000	0.167	1.125
ID473681	473681	37	69.041	24.400	15.098	0	193	193	2	1	-10921639	215.429	235	123	255	4524	42.502	3.200	0.152	1.335
ID473680	473680	None	49.064	11.911	12.717	0	193	193	2	1	-10921639	107.810	109	44	212	2264	40.558	2.000	0.140	0.654
ID473677	473677	38	62.241	17.317	15.994	0	194	194	2	1	-10921639	166.429	170	92	255	3495	46.365	2.000	0.148	0.925
ID473676	473676	37	71.496	24.464	15.165	0	194	194	2	1	-10921639	203.095	196	131	255	4265	44.270	2.000	0.157	1.245
ID473675	473675	35	63.079	16.388	6.653	0	194	194	2	1	-10921639	177.762	176	103	235	3733	37.097	4.800	0.172	1.404
ID473674	473674	34	59.150	25.203	5.797	0	194	194	2	1	-10921639	206.952	207	151	255	4346	33.616	2.000	0.126	1.376
ID473686	473686	38	71.719	17.133	15.917	0	195	195	2	1	-10921639	187.476	173	103	255	3937	44.299	2.000	0.181	1.297
ID473685	473685	37	73.141	24.405	15.087	0	195	195	2	1	-10921639	201.667	218	131	255	4235	46.262	2.000	0.147	1.116
ID473684	473684	34	58.605	25.187	5.686	0	195	195	2	1	-10921639	210.571	207	168	255	4422	30.220	2.000	0.128	1.583
ID473683	473683	35	66.337	16.795	6.466	0	195	195	2	1	-10921639	179.571	187	98	240	3771	43.810	4.800	0.182	1.265
ID473698	473698	38	70.974	17.309	16.068	0	196	196	2	1	-10921639	172.238	165	109	255	3617	47.104	2.000	0.179	1.112
ID473697	473697	37	64.357	24.358	15.466	0	196	196	2	1	-10921639	201.714	198	145	255	4236	38.389	2.000	0.130	1.210
ID473696	473696	None	35.356	27.874	14.333	0	196	196	2	1	-10921639	165.333	165	95	224	3472	35.417	7.600	0.078	0.673
ID473695	473695	None	37.692	12.449	12.211	0	196	196	2	1	-10921639	108.095	100	36	162	2270	40.678	2.000	0.134	0.626
ID473694	473694	35	64.729	16.000	6.968	0	196	196	2	1	-10921639	176.000	173	103	243	3696	39.647	4.800	0.194	1.440
ID473693	473693	34	56.637	24.968	6.117	0	196	196	2	1	-10921639	200.905	196	156	255	4219	33.864	2.000	0.116	1.233
ID473692	473692	42	45.007	29.074	4.321	0	196	196	2	1	-10921639	125.524	131	56	224	2636	46.032	2.000	0.104	0.515
ID473687	473687	42	54.001	28.820	4.390	0	197	197	2	1	-10921639	121.905	114	39	255	2560	61.160	2.000	0.105	0.378
ID473691	473691	38	61.569	16.909	16.106	0	197	197	2	1	-10921639	172.524	159	112	255	3623	46.203	2.000	0.145	0.947
ID473690	473690	37	67.632	24.568	15.214	0	197	197	2	1	-10921639	196.714	196	126	255	4131	42.770	2.000	0.160	1.269
ID473689	473689	35	52.439	15.244	7.788	0	197	197	2	1	-10921639	170.619	170	95	255	3583	37.380	4.800	0.128	1.039
ID473688	473688	34	60.030	24.936	6.137	0	197	197	2	1	-10921639	199.143	187	142	255	4182	41.947	2.000	0.114	0.968
ID473710	473710	38	63.967	16.516	16.023	0	198	198	2	1	-10921639	170.619	165	109	255	3583	38.698	2.000	0.164	1.240
ID473709	473709	37	61.177	24.734	15.290	0	198	198	2	1	-10921639	190.048	182	114	255	3991	36.074	2.000	0.153	1.398
ID473708	473708	35	60.420	15.875	7.353	0	198	198	2	1	-10921639	177.476	176	95	246	3727	39.561	2.000	0.167	1.282
ID473707	473707	34	64.363	25.076	6.030	0	198	198	2	1	-10921639	202.857	198	151	255	4260	37.631	7.600	0.131	1.252
ID473706	473706	42	49.334	28.067	4.159	0	198	198	2	1	-10921639	127.286	126	50	255	2673	54.328	2.000	0.096	0.409
ID473711	473711	42	56.997	28.291	3.984	0	199	199	2	1	-10921639	123.048	106	47	249	2584	54.477	2.000	0.117	0.472
ID473715	473715	38	65.713	16.623	16.058	0	199	199	2	1	-10921639	168.762	159	100	255	3544	36.392	2.000	0.186	1.454
ID473714	473714	37	66.560	24.276	15.095	0	199	199	2	1	-10921639	182.238	182	114	255	3827	43.330	2.000	0.132	0.980
ID473713	473713	34	57.820	25.062	6.508	0	199	199	2	1	-10921639	200.095	193	154	255	4202	31.373	2.000	0.119	1.359
ID473712	473712	35	74.574	16.316	7.054	0	199	199	2	1	-10921639	180.952	182	89	255	3800	50.896	2.000	0.196	1.164
ID473719	473719	35	72.922	15.390	7.146	0	200	200	2	1	-10921639	175.476	182	92	255	3685	51.531	2.000	0.190	1.089
ID473718	473718	34	61.802	24.900	6.121	0	200	200	2	1	-10921639	200.143	196	137	255	4203	37.362	2.000	0.131	1.243
ID473717	473717	None	35.675	21.166	4.996	0	200	200	2	1	-10921639	162.762	168	70	240	3418	40.364	2.000	0.061	0.466
ID473716	473716	42	40.748	29.043	4.344	0	200	200	2	1	-10921639	109.095	103	58	210	2291	42.535	2.000	0.106	0.493
ID473721	473721	38	65.303	16.340	16.106	0	200	200	2	1	-10921639	159.905	156	103	255	3358	42.767	2.000	0.177	1.124
ID473720	473720	37	71.232	24.352	15.409	0	200	200	2	1	-10921639	192.238	179	142	255	4037	41.654	2.000	0.160	1.275
ID473702	473702	38	63.380	16.800	15.912	0	201	201	2	1	-10921639	177.000	165	120	255	3717	40.183	2.000	0.167	1.261
ID473701	473701	37	61.508	23.936	15.265	0	201	201	2	1	-10921639	182.095	176	120	255	3824	38.613	2.000	0.132	1.102
ID473700	473700	35	67.073	16.005	7.019	0	201	201	2	1	-10921639	184.714	193	106	255	3879	42.443	4.800	0.189	1.386
ID473699	473699	34	62.853	24.870	6.197	0	201	201	2	1	-10921639	188.095	193	126	255	3950	41.701	7.600	0.143	1.130
ID473725	473725	38	56.517	16.284	15.874	0	202	202	2	1	-10921639	154.810	159	95	255	3251	40.553	2.000	0.138	0.924
ID473724	473724	37	54.686	24.009	15.314	0	202	202	2	1	-10921639	177.095	173	123	255	3719	34.291	2.000	0.111	1.033
ID473723	473723	35	56.487	15.691	7.007	0	202	202	2	1	-10921639	174.143	179	103	235	3657	33.480	4.800	0.177	1.562
ID473722	473722	34	64.852	25.271	6.415	0	202	202	2	1	-10921639	186.190	182	106	255	3910	42.204	2.000	0.156	1.194
ID473732	473732	38	55.973	16.594	15.799	0	203	203	2	1	-10921639	162.143	159	109	243	3405	35.479	2.000	0.159	1.252
ID473731	473731	37	44.629	23.981	15.067	0	203	203	2	1	-10921639	165.714	168	117	252	3480	30.277	2.000	0.096	0.961
ID473730	473730	34	44.483	25.544	7.376	0	203	203	2	1	-10921639	158.952	156	95	226	3338	35.092	2.000	0.114	0.924
ID473729	473729	35	46.285	15.122	7.153	0	203	203	2	1	-10921639	162.524	165	106	238	3413	34.019	4.800	0.130	1.097
ID473703	473703	35	44.460	16.276	6.971	0	204	204	2	1	-10921639	175.619	170	126	224	3688	31.221	4.800	0.128	1.281
ID473705	473705	38	61.050	16.309	15.742	0	204	204	2	1	-10921639	154.905	154	75	235	3253	42.083	2.000	0.178	1.110
ID473704	473704	37	43.051	23.533	14.840	0	204	204	2	1	-10921639	167.381	162	117	249	3515	32.319	2.000	0.092	0.877
ID473734	473734	38	56.576	16.569	15.947	0	205	205	2	1	-10921639	158.524	151	98	246	3329	38.737	2.000	0.140	1.006
ID473733	473733	35	36.426	17.229	6.148	0	205	205	2	1	-10921639	167.381	165	106	221	3515	30.240	4.800	0.102	1.021
ID473727	473727	None	37.633	24.022	14.968	0	206	206	2	1	-10921639	154.143	151	106	229	3237	29.955	2.000	0.068	0.657
ID473726	473726	35	56.727	16.716	6.371	0	206	206	2	1	-10921639	182.619	173	114	255	3835	39.595	4.800	0.134	1.091
ID473728	473728	38	53.702	16.905	16.027	0	206	206	2	1	-10921639	146.143	145	81	238	3069	35.973	2.000	0.145	1.030
ID473735	473735	35	49.731	16.050	7.106	0	207	207	2	1	-10921639	176.286	182	120	232	3702	33.810	4.800	0.129	1.189
ID473736	473736	38	46.629	16.740	15.896	0	207	207	2	1	-10921639	142.095	140	81	218	2984	37.013	2.000	0.127	0.865
ID473745	473745	38	41.350	16.752	15.500	0	208	208	2	1	-10921639	133.952	134	58	193	2813	40.925	4.800	0.143	0.818
ID473744	473744	35	58.810	15.512	7.242	0	208	208	2	1	-10921639	184.952	179	120	255	3884	35.028	4.800	0.156	1.424
ID473743	473743	38	49.328	16.656	15.663	0	209	209	2	1	-10921639	140.619	140	44	210	2953	45.400	2.000	0.153	0.820
ID473742	473742	None	37.888	23.404	14.957	0	209	209	2	1	-10921639	168.190	168	120	224	3532	27.248	7.600	0.086	0.983
ID473741	473741	35	48.535	15.216	6.907	0	209	209	2	1	-10921639	156.238	165	89	226	3281	34.798	2.000	0.125	0.999
ID473740	473740	38	53.053	16.791	15.650	0	210	210	2	1	-10921639	144.762	159	53	226	3040	43.292	4.800	0.162	0.935
ID473739	473739	None	39.367	11.819	12.176	0	210	210	2	1	-10921639	115.381	120	61	162	2423	28.971	4.800	0.165	1.126
ID473738	473738	None	38.909	25.741	10.930	0	210	210	2	1	-10921639	184.571	179	142	235	3876	27.241	7.600	0.075	0.940
ID473737	473737	35	50.702	15.856	7.065	0	210	210	2	1	-10921639	169.000	162	92	226	3549	31.407	4.800	0.141	1.326
ID473747	473747	38	45.418	16.247	15.621	0	211	211	2	1	-10921639	123.571	131	44	198	2595	47.444	2.000	0.126	0.581
ID473746	473746	35	47.587	16.917	6.809	0	211	211	2	1	-10921639	178.381	179	126	232	3746	29.205	4.800	0.129	1.395
ID473751	473751	44	45.632	11.760	12.213	0	212	212	2	1	-10921639	115.952	112	67	187	2435	28.797	2.000	0.183	1.243
ID473750	473750	35	47.498	15.812	6.688	0	212	212	2	1	-10921639	161.476	156	106	215	3391	29.483	4.800	0.140	1.345
ID473752	473752	38	41.226	16.503	15.572	0	212	212	2	1	-10921639	124.905	131	39	193	2623	39.617	2.000	0.142	0.784
ID473749	473749	44	41.490	11.877	12.502	0	213	213	2	1	-10921639	107.190	114	36	168	2251	37.905	2.000	0.149	0.733
ID473748	473748	35	56.450	15.962	6.644	0	213	213	2	1	-10921639	170.048	168	112	243	3571	34.433	4.800	0.161	1.373
ID473755	473755	43	37.908	29.192	13.174	0	214	214	2	1	-10921639	158.476	159	92	196	3328	27.498	6.292	0.117	1.209
ID473754	473754	44	48.638	12.224	12.045	0	214	214	2	1	-10921639	122.429	120	58	179	2571	35.056	2.000	0.186	1.096
ID473753	473753	35	48.107	15.905	6.736	0	214	214	2	1	-10921639	161.143	168	100	235	3384	31.436	2.000	0.133	1.205
ID473758	473758	43	38.242	28.905	14.234	0	215	215	2	1	-10921639	141.524	142	64	193	2972	35.240	2.000	0.103	0.750
ID473757	473757	44	35.182	12.304	12.476	0	215	215	2	1	-10921639	107.571	109	56	162	2259	32.101	2.000	0.143	0.839
ID473756	473756	35	49.329	16.404	6.483	0	215	215	2	1	-10921639	149.048	154	61	229	3130	50.482	3.200	0.159	0.809
ID473763	473763	35	61.430	15.876	6.850	0	216	216	2	1	-10921639	164.048	165	86	249	3445	35.160	4.800	0.185	1.457
ID473761	473761	35	50.623	15.786	7.032	0	217	217	2	1	-10921639	157.000	162	89	224	3297	34.125	7.600	0.152	1.216
ID473759	473759	35	49.747	16.209	6.752	0	218	218	2	1	-10921639	146.524	151	81	218	3077	35.690	2.000	0.145	1.038
ID473760	473760	None	36.664	25.381	14.410	0	218	218	2	1	-10921639	170.667	170	120	218	3584	25.539	2.000	0.098	1.193
ID473762	473762	35	64.552	16.211	6.820	0	219	219	2	1	-10921639	164.429	168	84	235	3453	38.987	2.000	0.189	1.339
ID473766	473766	None	42.219	23.921	14.845	0	220	220	2	1	-10921639	151.524	156	81	201	3182	35.597	2.000	0.116	0.884
ID473765	473765	None	43.428	14.870	13.814	0	220	220	2	1	-10921639	126.286	126	70	235	2652	37.181	6.294	0.111	0.678
ID473764	473764	35	60.030	16.262	6.859	0	220	220	2	1	-10921639	156.048	151	86	252	3277	40.360	2.000	0.155	1.040
ID473767	473767	35	56.405	16.048	6.880	0	221	221	2	1	-10921639	153.476	154	81	232	3223	37.126	2.000	0.151	1.086
ID473769	473769	None	38.594	29.683	11.959	0	222	222	2	1	-10921639	140.095	142	84	187	2942	33.017	4.800	0.134	1.002
ID473768	473768	35	64.133	16.014	6.906	0	222	222	2	1	-10921639	165.000	162	78	249	3465	39.715	4.800	0.178	1.253
ID473773	473773	None	37.102	23.758	14.643	0	223	223	2	1	-10921639	154.095	151	89	210	3236	32.274	6.303	0.101	0.872
ID473772	473772	35	73.545	16.276	6.754	0	223	223	2	1	-10921639	164.048	159	92	246	3445	44.918	2.000	0.202	1.230
ID473777	473777	35	60.916	16.100	6.508	0	224	224	2	1	-10921639	160.381	162	100	235	3368	35.335	6.322	0.174	1.344
ID473775	473775	45	35.919	28.981	14.854	0	225	225	2	1	-10921639	116.857	131	50	162	2454	37.464	2.000	0.122	0.676
ID473774	473774	35	64.895	16.475	6.820	0	225	225	2	1	-10921639	166.524	179	95	255	3497	42.301	4.800	0.180	1.199
ID473771	473771	45	37.666	28.530	14.174	0	226	226	2	1	-10921639	138.429	142	70	210	2907	35.954	7.600	0.131	0.894
ID473770	473770	35	67.156	16.235	7.034	0	226	226	2	1	-10921639	157.667	159	75	246	3311	42.691	2.000	0.190	1.180
ID473776	473776	35	65.127	16.507	6.878	0	227	227	2	1	-10921639	163.476	165	100	255	3433	39.423	2.000	0.163	1.160
ID473778	473778	35	58.375	16.515	6.740	0	228	228	2	1	-10921639	165.810	168	112	240	3482	31.333	2.000	0.166	1.508
ID473782	473782	35	70.878	16.498	6.617	0	229	229	2	1	-10921639	164.095	151	95	255	3446	48.958	2.000	0.189	1.067
ID473779	473779	35	80.773	16.948	6.320	0	230	230	2	1	-10921639	169.429	168	78	255	3558	56.099	2.000	0.223	1.102
ID473781	473781	None	36.205	29.454	13.864	0	231	231	2	1	-10921639	137.905	148	72	182	2896	29.573	4.800	0.129	1.065
ID473780	473780	35	77.165	17.045	6.399	0	231	231	2	1	-10921639	164.143	168	64	255	3447	57.102	2.000	0.215	1.016
ID473783	473783	35	68.824	16.669	6.746	0	232	232	2	1	-10921639	177.905	176	100	255	3736	40.194	4.800	0.197	1.457
ID473784	473784	35	72.013	16.967	6.522	0	233	233	2	1	-10921639	178.762	168	106	255	3754	40.300	2.000	0.184	1.376
ID473785	473785	35	48.586	16.302	6.879	0	234	234	2	1	-10921639	151.762	159	95	221	3187	34.758	4.800	0.149	1.134
ID473790	473790	35	51.707	15.902	6.877	0	235	235	2	1	-10921639	155.095	159	100	246	3257	34.821	7.600	0.138	1.078
ID473787	473787	None	39.570	23.878	11.226	0	236	236	2	1	-10921639	186.238	182	148	249	3911	26.578	2.000	0.081	1.053
ID473786	473786	35	58.025	16.501	6.794	0	236	236	2	1	-10921639	168.667	170	98	243	3542	33.401	2.000	0.173	1.490
ID473795	473795	35	60.216	15.992	6.830	0	237	237	2	1	-10921639	148.286	148	78	255	3114	40.365	2.000	0.154	0.980
ID473788	473788	35	53.457	16.128	6.795	0	238	238	2	1	-10921639	140.476	148	64	221	2950	38.084	2.000	0.149	0.957
ID473794	473794	35	55.179	16.303	6.737	0	239	239	2	1	-10921639	142.190	137	67	229	2986	40.959	2.000	0.159	0.951
ID473793	473793	35	70.269	16.114	6.833	0	240	240	2	1	-10921639	150.619	148	70	255	3163	46.020	2.000	0.200	1.092
ID473791	473791	35	57.079	17.549	6.018	0	241	241	2	1	-10921639	157.905	162	67	232	3316	43.236	2.000	0.160	1.005
ID473792	473792	46	36.152	29.088	14.141	0	241	241	2	1	-10921639	136.476	140	75	168	2866	27.578	4.800	0.137	1.194
ID473798	473798	46	40.257	29.262	14.097	0	242	242	2	1	-10921639	138.857	145	81	187	2916	28.760	6.310	0.138	1.174
ID473797	473797	35	50.681	16.450	6.497	0	242	242	2	1	-10921639	125.524	131	33	235	2636	53.624	2.000	0.158	0.638
ID473789	473789	35	49.720	16.613	6.578	0	243	243	2	1	-10921639	144.476	140	95	210	3034	29.434	2.000	0.150	1.284
ID473796	473796	46	39.601	29.054	13.893	0	244	244	2	1	-10921639	139.571	145	75	179	2931	30.907	6.273	0.134	1.068
ID473799	473799	None	36.519	17.093	10.376	0	245	245	2	1	-10921639	159.000	154	103	224	3339	28.110	2.000	0.085	0.887
ID473800	473800	46	44.168	28.703	14.030	0	245	245	2	1	-10921639	147.286	145	86	212	3093	32.729	6.288	0.151	1.178
ID473802	473802	46	37.117	29.963	13.025	0	246	246	2	1	-10921639	146.095	156	95	190	3068	29.240	4.800	0.155	1.344
ID473801	473801	47	35.890	16.476	6.847	0	246	246	2	1	-10921639	127.238	131	56	182	2672	34.259	2.000	0.100	0.675
ID473806	473806	46	36.971	29.413	13.925	0	247	247	2	1	-10921639	141.524	148	78	182	2972	28.476	3.200	0.122	1.083
ID473805	473805	47	36.659	16.757	6.613	0	247	247	2	1	-10921639	139.952	145	89	173	2939	25.147	2.000	0.113	1.133
ID473804	473804	None	38.567	24.719	6.455	0	247	247	2	1	-10921639	163.333	156	126	238	3430	31.435	2.000	0.092	0.879
ID473803	473803	46	37.764	29.026	14.052	0	248	248	2	1	-10921639	131.286	131	67	179	2757	28.339	6.274	0.136	1.111
ID473823	473823	48	37.811	17.431	11.286	0	249	249	2	1	-10921639	152.857	148	106	212	3210	30.642	2.000	0.084	0.774
ID473822	473822	47	36.636	16.112	6.666	0	249	249	2	1	-10921639	133.667	140	72	198	2807	28.629	4.800	0.103	0.873
ID473821	473821	49	35.623	22.720	5.613	0	249	249	2	1	-10921639	165.238	162	131	204	3470	19.700	4.800	0.098	1.494
ID473824	473824	46	37.607	29.140	13.731	0	249	249	2	1	-10921639	139.238	145	67	182	2924	33.535	6.316	0.127	0.936
ID473815	473815	47	36.201	15.894	6.602	0	250	250	2	1	-10921639	128.714	134	84	190	2703	25.068	7.600	0.108	0.998
ID473814	473814	49	38.659	23.565	5.885	0	250	250	2	1	-10921639	162.143	156	123	224	3405	26.736	6.357	0.099	1.092
ID473817	473817	46	36.391	29.013	13.707	0	250	250	2	1	-10921639	133.524	134	75	182	2804	31.904	2.000	0.131	0.971
ID473816	473816	48	36.041	17.655	11.267	0	250	250	2	1	-10921639	151.429	145	112	221	3180	27.233	2.000	0.062	0.647
ID473807	473807	49	40.970	23.290	5.637	0	251	251	2	1	-10921639	162.667	159	126	232	3416	23.642	6.324	0.100	1.250
ID473810	473810	73	44.521	23.967	14.989	0	251	251	2	1	-10921639	147.571	154	75	198	3099	33.874	2.000	0.129	0.998
ID473809	473809	46	37.971	29.016	14.161	0	251	251	2	1	-10921639	142.714	145	86	182	2997	27.536	6.323	0.137	1.249
ID473808	473808	48	41.089	16.533	13.750	0	251	251	2	1	-10921639	140.143	134	84	198	2943	29.304	7.600	0.122	1.043
ID473819	473819	73	40.746	23.148	15.659	0	252	252	2	1	-10921639	133.143	140	39	198	2796	48.765	2.000	0.146	0.695
ID473818	473818	46	36.755	29.037	14.142	0	252	252	2	1	-10921639	134.429	134	95	173	2823	23.349	4.800	0.152	1.520
ID473820	473820	50	35.954	13.684	12.089	0	253	253	2	1	-10921639	105.286	106	47	148	2211	25.318	2.000	0.131	0.964
ID473811	473811	51	35.171	16.437	6.384	0	254	254	2	1	-10921639	120.619	128	53	168	2533	33.323	4.800	0.155	0.970
ID473813	473813	None	37.829	29.196	14.143	0	254	254	2	1	-10921639	135.000	137	78	170	2835	25.851	4.800	0.126	1.171
ID473812	473812	50	36.135	14.120	12.725	0	254	254	2	1	-10921639	96.857	103	28	151	2034	34.320	2.000	0.138	0.685
ID473826	473826	50	35.032	14.026	12.581	0	255	255	2	1	-10921639	98.000	100	33	151	2058	35.221	2.000	0.127	0.628
ID473825	473825	51	41.418	16.225	6.700	0	255	255	2	1	-10921639	134.190	131	98	190	2818	27.562	6.352	0.128	1.104
ID473827	473827	51	40.277	15.917	6.994	0	256	256	2	1	-10921639	132.619	131	84	193	2785	26.196	7.600	0.124	1.116
ID473828	473828	52	35.243	29.270	13.688	0	256	256	2	1	-10921639	140.762	148	78	184	2956	30.260	2.000	0.108	0.910
ID473831	473831	51	40.311	17.069	6.114	0	257	257	2	1	-10921639	126.429	131	67	176	2655	31.429	4.800	0.145	1.019
ID473833	473833	52	36.008	28.845	14.027	0	257	257	2	1	-10921639	143.000	151	75	184	3003	29.235	6.286	0.127	1.100
ID473832	473832	50	36.966	13.853	12.650	0	257	257	2	1	-10921639	106.048	109	42	145	2227	28.984	4.800	0.168	1.054
ID473839	473839	50	35.616	13.507	12.095	0	258	258	2	1	-10921639	113.571	114	64	179	2385	26.070	4.800	0.147	1.115
ID473838	473838	51	37.157	16.408	6.932	0	258	258	2	1	-10921639	120.905	126	70	201	2539	32.246	7.600	0.115	0.771
ID473837	473837	53	46.802	23.499	5.483	0	258	258	2	1	-10921639	149.714	145	86	240	3144	37.712	7.600	0.145	1.008
ID473840	473840	52	35.032	29.318	13.566	0	258	258	2	1	-10921639	134.333	145	53	173	2821	31.318	4.800	0.140	1.052
ID473835	473835	51	44.842	16.088	6.814	0	259	259	2	1	-10921639	138.619	134	86	204	2911	29.251	2.000	0.144	1.193
ID473834	473834	53	48.967	23.520	5.339	0	259	259	2	1	-10921639	161.762	165	98	232	3397	35.345	4.800	0.140	1.126
ID473836	473836	52	40.946	29.680	13.378	0	259	259	2	1	-10921639	137.095	140	78	182	2879	31.881	4.800	0.172	1.265
ID473830	473830	52	37.039	29.525	13.528	0	260	260	2	1	-10921639	125.143	137	47	182	2628	36.393	4.800	0.156	0.928
ID473829	473829	51	40.497	16.318	6.845	0	260	260	2	1	-10921639	126.429	123	78	193	2655	28.026	2.000	0.128	1.023
ID473842	473842	52	44.310	29.197	13.327	0	261	261	2	1	-10921639	148.667	151	103	187	3122	23.292	4.800	0.155	1.712
ID473841	473841	51	48.589	16.211	6.817	0	261	261	2	1	-10921639	131.619	134	75	198	2764	31.885	2.000	0.157	1.120
ID473843	473843	51	54.718	16.062	7.046	0	262	262	2	1	-10921639	133.714	134	70	229	2808	36.350	2.000	0.165	1.040
ID473844	473844	52	35.977	29.914	13.510	0	262	262	2	1	-10921639	123.571	134	50	179	2595	34.782	4.800	0.160	0.980
ID473847	473847	None	36.453	29.863	10.252	0	263	263	2	1	-10921639	131.571	140	78	176	2763	31.229	2.000	0.113	0.858
ID473846	473846	51	56.116	16.020	6.976	0	263	263	2	1	-10921639	129.714	126	75	224	2724	37.586	2.000	0.158	0.944
ID473848	473848	52	44.023	29.036	13.750	0	263	263	2	1	-10921639	134.476	140	70	190	2824	33.587	2.000	0.142	0.997
ID473850	473850	52	40.934	28.730	13.369	0	264	264	2	1	-10921639	145.905	151	109	184	3064	23.687	4.800	0.161	1.711
ID473849	473849	51	62.085	16.106	6.877	0	264	264	2	1	-10921639	130.000	117	61	246	2730	44.375	2.000	0.167	0.838
ID473845	473845	51	59.345	16.009	7.088	0	265	265	2	1	-10921639	136.524	140	47	243	2867	42.349	2.000	0.165	0.912
ID473852	473852	51	65.595	16.009	7.003	0	266	266	2	1	-10921639	136.048	126	64	255	2857	43.077	2.000	0.173	0.931
ID473851	473851	51	65.186	15.871	6.626	0	267	267	2	1	-10921639	138.857	131	75	255	2916	40.641	2.000	0.188	1.080
ID473856	473856	51	49.436	16.140	6.324	0	268	268	2	1	-10921639	117.095	112	67	212	2459	35.582	2.000	0.181	1.007
ID473866	473866	54	35.175	12.348	9.126	0	269	269	2	1	-10921639	99.143	103	36	154	2082	36.035	7.600	0.136	0.657
ID473865	473865	51	62.548	16.084	6.382	0	269	269	2	1	-10921639	127.762	120	56	229	2683	44.445	2.000	0.218	1.028
ID473864	473864	55	37.779	33.367	3.053	0	269	269	2	1	-10921639	41.714	28	14	142	876	31.683	2.000	0.239	0.508
ID473855	473855	54	37.577	11.478	9.581	0	270	270	2	1	-10921639	85.714	89	22	165	1800	38.323	7.600	0.137	0.540
ID473854	473854	51	71.619	16.333	6.634	0	270	270	2	1	-10921639	142.143	137	72	246	2985	50.094	2.000	0.199	0.942
ID473853	473853	55	40.013	33.655	3.568	0	270	270	2	1	-10921639	43.714	30	11	140	918	34.379	2.000	0.301	0.588
ID473859	473859	54	39.807	12.345	8.831	0	271	271	2	1	-10921639	118.762	128	50	176	2494	31.246	7.600	0.177	1.141
ID473858	473858	51	52.384	16.783	6.445	0	271	271	2	1	-10921639	130.286	126	58	218	2736	43.567	3.200	0.178	0.902
ID473857	473857	55	46.246	33.344	3.547	0	271	271	2	1	-10921639	50.476	39	8	154	1060	38.420	2.000	0.263	0.547
ID473863	473863	54	43.974	12.512	9.098	0	272	272	2	1	-10921639	125.143	120	78	182	2628	26.541	7.600	0.146	1.202
ID473862	473862	51	48.494	16.520	6.652	0	272	272	2	1	-10921639	128.952	126	78	201	2708	32.641	7.600	0.159	1.084
ID473861	473861	56	39.751	23.890	4.736	0	272	272	2	1	-10921639	116.476	117	72	159	2446	20.412	2.000	0.165	1.616
ID473860	473860	55	53.854	32.739	3.080	0	272	272	2	1	-10921639	49.143	36	11	179	1032	42.757	2.000	0.368	0.618
ID473895	473895	51	53.267	16.900	6.567	0	273	273	2	1	-10921639	123.810	114	72	190	2600	33.949	2.000	0.208	1.257
ID473894	473894	56	37.561	24.342	4.495	0	273	273	2	1	-10921639	103.714	114	42	145	2178	31.182	4.800	0.199	1.103
ID473893	473893	55	60.154	32.060	2.902	0	273	273	2	1	-10921639	64.667	53	25	207	1358	42.263	2.000	0.329	0.758
ID473896	473896	54	46.341	12.035	9.349	0	273	273	2	1	-10921639	113.857	112	64	184	2391	30.595	2.000	0.179	1.132
ID473870	473870	54	51.150	12.236	8.789	0	274	274	2	1	-10921639	124.857	131	50	201	2622	41.982	2.000	0.166	0.847
ID473869	473869	51	66.247	16.860	6.687	0	274	274	2	1	-10921639	150.190	142	103	232	3154	35.853	4.800	0.224	1.534
ID473868	473868	56	39.792	24.559	4.051	0	274	274	2	1	-10921639	105.952	117	44	140	2225	29.527	2.000	0.184	1.115
ID473867	473867	55	58.468	32.003	2.970	0	274	274	2	1	-10921639	70.190	58	30	207	1474	40.379	2.000	0.299	0.801
ID473871	473871	55	35.346	32.145	2.971	0	275	275	2	1	-10921639	53.905	47	22	142	1132	27.664	2.000	0.185	0.609
ID473875	473875	54	40.557	12.651	9.498	0	275	275	2	1	-10921639	123.000	114	78	187	2583	34.590	2.000	0.110	0.705
ID473874	473874	57	46.050	9.554	7.637	0	275	275	2	1	-10921639	89.238	84	30	184	1874	42.480	7.600	0.194	0.681
ID473873	473873	51	45.412	16.586	6.257	0	275	275	2	1	-10921639	117.667	120	50	187	2471	34.640	2.000	0.156	0.919
ID473872	473872	56	39.046	24.490	4.158	0	275	275	2	1	-10921639	96.429	106	50	142	2025	26.984	2.000	0.193	1.159
ID473878	473878	54	67.633	12.478	9.507	0	276	276	2	1	-10921639	134.952	123	44	255	2834	60.329	7.600	0.163	0.627
ID473877	473877	57	57.944	9.863	7.510	0	276	276	2	1	-10921639	116.667	109	50	255	2450	59.590	7.600	0.197	0.644
ID473876	473876	51	48.703	16.874	5.834	0	276	276	2	1	-10921639	125.952	128	70	207	2645	34.718	6.336	0.148	0.937
ID473886	473886	None	38.655	29.646	13.616	0	277	277	2	1	-10921639	116.238	120	47	165	2441	34.170	4.800	0.177	1.024
ID473885	473885	54	61.971	12.207	9.700	0	277	277	2	1	-10921639	130.714	123	61	246	2745	48.916	7.600	0.169	0.772
ID473884	473884	57	53.613	9.989	7.573	0	277	277	2	1	-10921639	107.429	109	30	207	2256	54.975	7.600	0.188	0.619
ID473883	473883	51	54.001	16.828	6.084	0	277	277	2	1	-10921639	138.905	140	64	218	2917	36.982	6.266	0.180	1.147
ID473900	473900	54	66.121	12.784	10.027	0	278	278	2	1	-10921639	134.095	126	75	246	2816	46.962	2.000	0.196	0.937
ID473899	473899	57	66.505	8.627	7.578	0	278	278	2	1	-10921639	79.619	61	22	240	1672	54.684	2.000	0.244	0.572
ID473898	473898	51	56.122	16.527	5.918	0	278	278	2	1	-10921639	138.905	137	86	201	2917	31.129	4.800	0.205	1.517
ID473897	473897	None	36.472	24.812	4.178	0	278	278	2	1	-10921639	91.667	92	42	140	1925	27.262	4.800	0.202	1.129
ID473879	473879	51	59.124	16.794	5.998	0	279	279	2	1	-10921639	137.238	140	64	212	2882	38.990	6.315	0.188	1.116
ID473882	473882	54	71.921	12.800	9.787	0	279	279	2	1	-10921639	135.476	120	81	255	2845	48.922	7.600	0.189	0.880
ID473881	473881	57	45.758	10.197	7.365	0	279	279	2	1	-10921639	77.143	61	28	179	1620	47.125	7.600	0.140	0.402
ID473880	473880	58	43.869	19.654	6.035	0	279	279	2	1	-10921639	133.143	134	89	212	2796	32.961	2.000	0.119	0.857
ID473887	473887	59	49.724	24.694	4.792	0	280	280	2	1	-10921639	119.143	120	75	190	2502	33.103	2.000	0.180	1.097
ID473892	473892	None	36.073	25.998	14.654	0	280	280	2	1	-10921639	120.571	123	50	165	2532	35.684	2.000	0.123	0.740
ID473891	473891	54	74.045	12.863	10.067	0	280	280	2	1	-10921639	142.333	142	81	255	2989	46.893	7.600	0.205	1.035
ID473890	473890	58	36.515	20.221	6.658	0	280	280	2	1	-10921639	143.905	137	117	255	3022	31.024	7.600	0.070	0.606
ID473889	473889	57	51.034	10.085	7.284	0	280	280	2	1	-10921639	74.095	58	16	198	1556	50.942	7.600	0.157	0.394
ID473888	473888	51	48.289	16.622	5.978	0	280	280	2	1	-10921639	134.524	142	67	210	2825	35.483	6.381	0.142	0.944
ID473918	473918	60	38.404	29.310	13.523	0	281	281	2	1	-10921639	127.524	137	56	173	2678	36.916	2.000	0.144	0.872
ID473917	473917	57	66.063	10.821	7.809	0	281	281	2	1	-10921639	109.524	81	33	255	2300	62.038	2.000	0.244	0.693
ID473916	473916	58	40.945	20.200	6.559	0	281	281	2	1	-10921639	156.286	148	123	255	3282	31.557	7.600	0.081	0.744
ID473915	473915	51	59.745	16.724	5.872	0	281	281	2	1	-10921639	143.810	142	81	229	3020	36.830	2.000	0.177	1.174
ID473914	473914	59	35.557	24.273	4.810	0	281	281	2	1	-10921639	135.524	137	81	182	2846	24.336	4.800	0.154	1.489
ID473919	473919	59	59.392	24.942	4.979	0	282	282	2	1	-10921639	136.143	142	61	201	2859	38.342	2.000	0.195	1.157
ID473924	473924	None	40.529	18.008	16.209	0	282	282	2	1	-10921639	116.619	117	67	168	2449	26.752	2.000	0.159	1.194
ID473923	473923	60	40.883	29.888	13.858	0	282	282	2	1	-10921639	114.571	126	44	159	2406	32.525	2.000	0.171	1.030
ID473922	473922	57	75.363	11.838	8.413	0	282	282	2	1	-10921639	138.238	128	58	255	2903	63.540	2.000	0.258	0.894
ID473921	473921	58	39.289	19.783	6.614	0	282	282	2	1	-10921639	150.714	142	120	252	3165	29.744	7.600	0.075	0.710
ID473920	473920	51	47.200	16.289	5.735	0	282	282	2	1	-10921639	135.190	137	72	193	2839	35.207	3.200	0.129	0.876
ID473903	473903	57	97.771	12.190	8.681	0	283	283	2	1	-10921639	157.238	151	56	255	3302	68.380	3.200	0.290	1.034
ID473902	473902	58	38.353	19.592	6.462	0	283	283	2	1	-10921639	148.524	145	84	238	3119	35.293	2.000	0.098	0.754
ID473901	473901	51	43.032	16.627	5.763	0	283	283	2	1	-10921639	141.714	142	72	204	2976	33.519	6.383	0.137	1.018
ID473911	473911	58	46.738	19.734	6.755	0	284	284	2	1	-10921639	165.571	159	114	255	3477	33.343	2.000	0.081	0.747
ID473910	473910	51	52.385	16.176	5.874	0	284	284	2	1	-10921639	153.476	159	56	224	3223	42.164	2.000	0.132	0.850
ID473909	473909	59	45.492	25.275	5.184	0	284	284	2	1	-10921639	140.619	151	67	190	2953	32.627	2.000	0.154	1.152
ID473913	473913	61	40.923	17.470	15.527	0	284	284	2	1	-10921639	129.762	128	58	207	2725	36.712	2.000	0.134	0.838
ID473912	473912	57	91.275	12.198	8.557	0	284	284	2	1	-10921639	162.857	168	58	255	3420	61.525	2.000	0.259	1.090
ID473908	473908	61	40.405	17.488	15.090	0	285	285	2	1	-10921639	143.048	142	81	212	3004	32.583	4.800	0.130	1.012
ID473907	473907	57	93.691	12.355	8.894	0	285	285	2	1	-10921639	168.571	170	58	255	3540	63.398	2.000	0.271	1.135
ID473906	473906	58	37.683	19.696	6.615	0	285	285	2	1	-10921639	171.238	165	137	255	3596	28.332	6.257	0.070	0.788
ID473905	473905	51	58.795	16.794	6.125	0	285	285	2	1	-10921639	166.286	179	81	255	3492	46.712	2.000	0.146	0.904
ID473904	473904	59	45.563	24.885	4.815	0	285	285	2	1	-10921639	147.429	151	75	196	3096	32.076	2.000	0.151	1.203
ID473927	473927	57	78.076	12.488	8.933	0	286	286	2	1	-10921639	161.333	156	58	255	3388	59.893	2.000	0.222	0.977
ID473926	473926	51	49.588	16.318	6.407	0	286	286	2	1	-10921639	158.048	159	67	229	3319	48.887	4.800	0.145	0.820
ID473925	473925	59	60.907	24.943	4.693	0	286	286	2	1	-10921639	156.905	156	78	229	3295	36.169	2.000	0.171	1.267
ID473928	473928	61	35.417	17.627	15.287	0	286	286	2	1	-10921639	128.952	134	84	190	2708	26.573	4.800	0.123	1.062
ID473931	473931	57	85.071	12.458	8.982	0	287	287	2	1	-10921639	161.524	154	64	255	3392	64.331	2.000	0.241	0.977
ID473930	473930	51	51.786	16.513	6.053	0	287	287	2	1	-10921639	156.143	159	78	235	3279	41.094	4.800	0.141	0.941
ID473929	473929	59	50.952	25.268	4.772	0	287	287	2	1	-10921639	153.905	159	98	210	3232	31.529	2.000	0.160	1.350
ID473935	473935	57	85.159	12.350	8.758	0	288	288	2	1	-10921639	163.048	156	70	255	3424	61.009	2.000	0.228	0.991
ID473934	473934	None	36.558	20.237	6.595	0	288	288	2	1	-10921639	170.429	168	137	255	3579	27.496	6.368	0.069	0.797
ID473933	473933	51	49.645	16.244	6.158	0	288	288	2	1	-10921639	155.000	165	58	240	3255	50.870	2.000	0.130	0.700
ID473932	473932	59	59.094	25.284	4.969	0	288	288	2	1	-10921639	166.286	168	89	238	3492	37.386	2.000	0.165	1.259
ID473947	473947	None	42.725	17.167	15.304	0	289	289	2	1	-10921639	132.095	137	70	201	2774	30.247	2.000	0.125	0.974
ID473946	473946	57	81.829	12.324	9.082	0	289	289	2	1	-10921639	154.762	154	58	255	3250	61.436	2.000	0.207	0.866
ID473945	473945	51	61.311	16.640	6.446	0	289	289	2	1	-10921639	161.619	159	75	255	3394	53.486	2.000	0.154	0.805
ID473944	473944	59	58.178	25.663	4.731	0	289	289	2	1	-10921639	151.810	154	58	249	3188	47.472	2.000	0.143	0.802
ID473938	473938	57	83.623	12.358	9.087	0	290	290	2	1	-10921639	162.571	159	70	255	3414	60.769	2.000	0.216	0.949
ID473937	473937	51	41.261	16.418	6.381	0	290	290	2	1	-10921639	144.143	156	56	226	3027	48.258	2.000	0.102	0.554
ID473936	473936	59	66.981	25.280	4.860	0	290	290	2	1	-10921639	166.667	154	112	240	3500	39.728	2.000	0.188	1.327
ID473951	473951	62	40.140	15.877	14.428	0	291	291	2	1	-10921639	148.190	151	70	204	3112	29.197	4.800	0.118	1.069
ID473950	473950	57	81.540	12.410	9.073	0	291	291	2	1	-10921639	173.333	168	81	255	3640	56.546	2.000	0.224	1.122
ID473949	473949	51	46.869	16.601	6.354	0	291	291	2	1	-10921639	151.762	156	64	240	3187	45.604	2.000	0.119	0.709
ID473948	473948	59	59.473	25.092	4.824	0	291	291	2	1	-10921639	160.048	159	86	238	3361	38.812	2.000	0.169	1.193
ID473943	473943	62	62.318	16.423	14.659	0	292	292	2	1	-10921639	164.381	168	47	255	3452	59.801	2.000	0.159	0.756
ID473942	473942	None	37.486	30.895	9.087	0	292	292	2	1	-10921639	102.286	98	42	162	2148	34.972	2.000	0.108	0.571
ID473941	473941	57	82.077	12.348	9.297	0	292	292	2	1	-10921639	181.429	184	86	255	3810	55.187	4.800	0.228	1.222
ID473940	473940	51	43.356	16.729	6.199	0	292	292	2	1	-10921639	152.619	154	86	226	3205	39.953	2.000	0.105	0.724
ID473939	473939	59	66.724	25.064	5.443	0	292	292	2	1	-10921639	168.952	168	84	255	3548	45.409	2.000	0.181	1.140
ID473975	473975	59	70.075	25.050	5.148	0	293	293	2	1	-10921639	168.619	165	75	255	3541	43.960	2.000	0.194	1.247
ID473978	473978	62	51.170	15.384	14.485	0	293	293	2	1	-10921639	166.571	168	81	252	3498	40.116	2.000	0.143	1.040
ID473977	473977	57	78.512	12.243	9.056	0	293	293	2	1	-10921639	176.143	170	98	255	3699	48.080	4.800	0.219	1.317
ID473976	473976	51	49.053	16.788	6.539	0	293	293	2	1	-10921639	167.905	170	109	232	3526	30.861	2.000	0.123	1.192
ID473965	473965	62	64.631	15.718	14.510	0	294	294	2	1	-10921639	163.333	162	75	252	3430	55.872	2.000	0.166	0.833
ID473964	473964	57	81.018	12.405	8.775	0	294	294	2	1	-10921639	178.714	170	89	255	3753	55.387	4.800	0.227	1.193
ID473963	473963	51	43.220	16.614	6.603	0	294	294	2	1	-10921639	164.571	162	95	235	3456	34.593	2.000	0.106	0.909
ID473962	473962	59	77.089	25.258	4.886	0	294	294	2	1	-10921639	184.857	187	114	255	3882	45.864	2.000	0.199	1.338
ID473959	473959	None	35.546	24.876	10.832	0	295	295	2	1	-10921639	182.619	187	145	255	3835	27.360	2.000	0.060	0.750
ID473958	473958	57	88.851	12.226	8.986	0	295	295	2	1	-10921639	169.095	173	75	255	3551	57.126	2.000	0.247	1.171
ID473957	473957	51	37.785	16.896	6.816	0	295	295	2	1	-10921639	158.524	159	106	221	3329	30.621	2.000	0.100	0.939
ID473956	473956	59	72.942	25.100	4.942	0	295	295	2	1	-10921639	184.476	179	114	255	3874	41.531	2.000	0.188	1.405
ID473961	473961	None	36.284	18.596	16.303	0	295	295	2	1	-10921639	146.333	140	89	204	3073	28.631	2.000	0.099	0.918
ID473960	473960	62	54.859	15.425	14.504	0	295	295	2	1	-10921639	148.286	145	70	255	3114	54.647	2.000	0.130	0.623
ID473979	473979	59	70.033	25.078	4.908	0	296	296	2	1	-10921639	177.190	179	92	255	3721	41.013	2.000	0.192	1.392
ID473981	473981	62	59.636	15.380	14.853	0	296	296	2	1	-10921639	147.048	151	58	255	3088	50.545	7.600	0.152	0.768
ID473980	473980	57	93.521	12.359	9.228	0	296	296	2	1	-10921639	167.952	165	70	255	3527	61.034	2.000	0.280	1.205
ID473955	473955	62	68.595	15.109	14.774	0	297	297	2	1	-10921639	149.667	140	58	255	3143	56.057	2.000	0.166	0.761
ID473954	473954	63	36.588	28.126	12.836	0	297	297	2	1	-10921639	148.524	145	98	212	3119	27.473	4.800	0.109	1.059
ID473953	473953	57	89.912	12.626	9.075	0	297	297	2	1	-10921639	181.857	159	117	255	3819	46.955	2.000	0.242	1.507
ID473952	473952	59	70.877	25.022	4.918	0	297	297	2	1	-10921639	175.143	184	89	255	3678	42.991	2.000	0.187	1.286
ID473967	473967	57	87.384	12.554	9.074	0	298	298	2	1	-10921639	192.333	179	131	255	4039	44.312	3.200	0.230	1.622
ID473966	473966	59	75.272	25.000	4.770	0	298	298	2	1	-10921639	184.095	184	112	255	3866	41.903	2.000	0.195	1.432
ID473969	473969	62	50.913	15.370	14.661	0	298	298	2	1	-10921639	142.714	148	47	255	2997	56.006	2.000	0.120	0.545
ID473968	473968	63	45.235	28.590	12.571	0	298	298	2	1	-10921639	155.286	156	89	221	3261	36.108	4.800	0.149	1.115
ID473974	473974	64	43.626	18.955	18.650	0	299	299	2	1	-10921639	84.095	75	25	204	1766	47.435	2.000	0.131	0.410
ID473973	473973	62	35.098	16.623	14.850	0	299	299	2	1	-10921639	150.714	154	95	229	3165	35.082	4.800	0.120	0.921
ID473972	473972	63	39.982	29.311	12.999	0	299	299	2	1	-10921639	151.286	156	100	207	3177	28.105	4.800	0.152	1.419
ID473971	473971	57	93.056	12.902	9.151	0	299	299	2	1	-10921639	187.571	187	98	255	3939	50.551	2.000	0.252	1.495
ID473970	473970	59	80.792	24.952	4.668	0	299	299	2	1	-10921639	186.857	179	103	255	3924	47.343	2.000	0.190	1.263
ID473991	473991	57	97.182	12.848	9.174	0	300	300	2	1	-10921639	187.714	176	112	255	3942	50.090	2.000	0.262	1.555
ID473990	473990	59	78.782	24.925	4.699	0	300	300	2	1	-10921639	182.619	184	95	255	3835	47.970	2.000	0.186	1.193
ID473993	473993	64	39.578	18.827	18.645	0	300	300	2	1	-10921639	78.952	72	25	170	1658	43.334	2.000	0.132	0.424
ID473992	473992	63	37.756	29.298	11.455	0	300	300	2	1	-10921639	172.476	179	117	215	3622	25.612	6.374	0.108	1.314
ID473997	473997	62	38.393	17.842	14.723	0	301	301	2	1	-10921639	149.238	142	89	221	3134	35.351	6.185	0.095	0.736
ID473996	473996	63	41.771	28.899	13.727	0	301	301	2	1	-10921639	131.667	142	61	184	2765	36.703	4.800	0.145	0.909
ID473995	473995	57	75.697	12.569	9.131	0	301	301	2	1	-10921639	169.095	159	112	255	3551	42.917	2.000	0.206	1.346
ID473994	473994	59	79.550	24.938	5.002	0	301	301	2	1	-10921639	188.095	190	100	255	3950	51.229	3.200	0.209	1.268
ID473983	473983	57	79.710	12.554	9.377	0	302	302	2	1	-10921639	165.524	162	81	255	3476	48.345	2.000	0.221	1.242
ID473982	473982	59	65.570	24.798	5.279	0	302	302	2	1	-10921639	170.286	173	78	255	3576	51.129	2.000	0.175	0.992
ID473985	473985	62	43.072	17.957	15.042	0	302	302	2	1	-10921639	142.476	140	103	226	2992	28.149	2.000	0.126	1.132
ID473984	473984	63	42.118	28.669	13.134	0	302	302	2	1	-10921639	148.476	154	106	207	3118	27.112	4.800	0.152	1.443
ID473989	473989	62	47.408	17.868	14.435	0	303	303	2	1	-10921639	152.476	148	120	255	3202	31.557	2.000	0.098	0.863
ID473988	473988	57	85.102	12.470	9.292	0	303	303	2	1	-10921639	145.952	145	61	255	3065	63.278	2.000	0.262	0.958
ID473987	473987	None	36.506	17.293	6.543	0	303	303	2	1	-10921639	146.143	148	89	184	3069	26.352	2.000	0.108	1.077
ID473986	473986	59	71.661	25.125	5.663	0	303	303	2	1	-10921639	184.476	184	109	255	3874	44.564	2.000	0.171	1.207
ID473999	473999	57	76.068	12.803	9.254	0	304	304	2	1	-10921639	179.000	168	92	255	3759	52.638	4.800	0.215	1.206
ID473998	473998	59	67.705	25.233	5.761	0	304	304	2	1	-10921639	191.810	196	117	255	4028	41.226	2.000	0.153	1.237
ID474000	474000	62	46.365	17.482	14.391	0	304	304	2	1	-10921639	172.762	170	100	255	3628	33.664	4.800	0.135	1.222
ID474007	474007	62	47.997	17.505	14.587	0	305	305	2	1	-10921639	162.714	156	92	240	3417	35.839	4.800	0.141	1.122
ID474006	474006	57	81.082	13.249	9.360	0	305	305	2	1	-10921639	177.333	173	86	255	3724	59.305	2.000	0.222	1.088
ID474005	474005	59	66.954	25.244	5.704	0	305	305	2	1	-10921639	195.857	196	114	255	4113	42.643	2.000	0.148	1.185
ID474011	474011	62	45.926	17.566	15.043	0	306	306	2	1	-10921639	160.476	165	98	226	3370	29.755	2.000	0.123	1.179
ID474010	474010	76	44.423	22.557	11.788	0	306	306	2	1	-10921639	184.048	173	137	255	3865	36.739	2.000	0.070	0.654
ID474009	474009	57	78.623	13.149	9.342	0	306	306	2	1	-10921639	177.571	173	86	255	3729	55.100	2.000	0.219	1.159
ID474008	474008	59	60.340	25.319	5.716	0	306	306	2	1	-10921639	202.095	207	123	255	4244	36.710	4.800	0.137	1.328
ID474004	474004	62	41.342	17.475	15.133	0	307	307	2	1	-10921639	151.667	154	84	215	3185	32.071	2.000	0.141	1.171
ID474003	474003	76	44.664	22.521	12.295	0	307	307	2	1	-10921639	179.762	168	142	255	3775	33.057	2.000	0.079	0.795
ID474002	474002	57	72.440	12.601	9.565	0	307	307	2	1	-10921639	171.857	156	75	255	3609	55.282	4.800	0.210	1.079
ID474001	474001	59	69.077	25.300	6.097	0	307	307	2	1	-10921639	204.714	201	134	255	4299	34.555	4.800	0.185	1.849
ID474022	474022	62	44.491	17.791	15.716	0	308	308	2	1	-10921639	144.619	148	81	210	3037	33.754	4.800	0.147	1.100
ID474021	474021	76	40.972	22.615	11.766	0	308	308	2	1	-10921639	183.857	170	131	255	3861	38.527	2.000	0.049	0.449
ID474020	474020	57	73.626	13.134	9.409	0	308	308	2	1	-10921639	171.095	162	95	255	3593	51.639	2.000	0.199	1.099
ID474019	474019	59	61.012	25.011	5.567	0	308	308	2	1	-10921639	204.524	207	123	255	4295	36.278	7.600	0.139	1.377
ID474015	474015	62	45.333	17.319	15.139	0	309	309	2	1	-10921639	152.143	154	84	212	3195	35.117	7.600	0.129	0.988
ID474014	474014	None	38.392	30.676	12.935	0	309	309	2	1	-10921639	128.429	137	61	170	2697	36.947	4.800	0.158	0.951
ID474013	474013	57	77.784	12.846	9.351	0	309	309	2	1	-10921639	167.238	162	95	255	3512	58.071	2.000	0.199	0.957
ID474012	474012	59	62.228	25.305	5.421	0	309	309	2	1	-10921639	194.524	210	128	255	4085	46.178	4.800	0.144	1.060
ID474037	474037	57	73.049	12.753	9.081	0	310	310	2	1	-10921639	165.381	170	106	255	3473	47.807	4.800	0.207	1.186
ID474036	474036	59	64.442	25.744	6.339	0	310	310	2	1	-10921639	207.571	210	120	255	4359	46.574	4.800	0.162	1.240
ID474018	474018	66	36.078	31.222	12.982	0	311	311	2	1	-10921639	124.952	137	61	173	2624	31.165	4.800	0.148	1.032
ID474017	474017	57	58.326	12.916	9.503	0	311	311	2	1	-10921639	156.667	154	70	255	3290	50.951	4.800	0.193	0.993
ID474016	474016	59	65.093	25.418	6.071	0	311	311	2	1	-10921639	211.762	215	140	255	4447	37.786	4.800	0.163	1.569
ID474031	474031	59	56.528	25.194	5.466	0	312	312	2	1	-10921639	180.190	176	92	255	3784	48.910	2.000	0.145	0.932
ID474035	474035	65	36.632	17.323	14.741	0	312	312	2	1	-10921639	156.143	154	95	221	3279	31.272	6.348	0.120	1.068
ID474034	474034	66	38.391	30.590	12.767	0	312	312	2	1	-10921639	133.905	148	58	184	2812	39.947	4.800	0.151	0.881
ID474033	474033	67	37.120	22.851	10.588	0	312	312	2	1	-10921639	194.381	196	145	255	4082	31.968	2.000	0.057	0.660
ID474032	474032	57	78.319	12.630	9.199	0	312	312	2	1	-10921639	165.619	156	95	255	3478	48.457	4.800	0.228	1.270
ID474030	474030	65	40.896	17.594	15.340	0	313	313	2	1	-10921639	158.762	159	106	204	3334	25.716	2.000	0.106	1.181
ID474029	474029	66	37.276	30.744	12.777	0	313	313	2	1	-10921639	131.524	151	58	187	2762	38.241	4.800	0.158	0.940
ID474028	474028	67	43.033	20.485	9.368	0	313	313	2	1	-10921639	189.429	179	134	255	3978	36.725	2.000	0.065	0.629
ID474027	474027	57	73.501	12.544	9.437	0	313	313	2	1	-10921639	161.143	154	86	255	3384	47.841	2.000	0.224	1.233
ID474026	474026	59	59.812	25.131	5.131	0	313	313	2	1	-10921639	183.333	184	126	255	3850	44.444	2.000	0.147	1.058
ID474042	474042	65	44.129	17.512	14.878	0	314	314	2	1	-10921639	158.952	162	95	204	3338	28.577	2.000	0.131	1.285
ID474041	474041	57	63.135	13.040	9.287	0	314	314	2	1	-10921639	147.143	142	67	243	3090	49.032	4.800	0.198	0.994
ID474040	474040	59	42.564	25.063	4.458	0	314	314	2	1	-10921639	145.095	148	81	218	3047	39.466	2.000	0.130	0.845
ID474023	474023	59	42.396	24.642	4.135	0	315	315	2	1	-10921639	145.286	151	72	221	3051	41.806	2.000	0.110	0.687
ID474025	474025	None	47.901	21.895	10.060	0	315	315	2	1	-10921639	203.429	193	159	255	4272	27.963	2.000	0.089	1.195
ID474024	474024	57	60.517	13.254	9.510	0	315	315	2	1	-10921639	149.476	137	56	255	3139	54.955	6.159	0.194	0.884
ID474039	474039	57	66.864	12.991	9.271	0	316	316	2	1	-10921639	149.095	148	67	252	3131	52.922	4.800	0.223	1.028
ID474038	474038	59	53.699	24.870	4.237	0	316	316	2	1	-10921639	156.524	165	61	246	3287	48.054	2.000	0.137	0.787
ID474043	474043	59	55.538	24.799	4.222	0	317	317	2	1	-10921639	152.143	162	70	249	3195	46.492	2.000	0.149	0.847
ID474044	474044	57	74.750	13.008	9.194	0	317	317	2	1	-10921639	150.190	151	72	235	3154	48.972	2.000	0.253	1.238
ID474050	474050	68	41.001	28.694	11.082	0	318	318	2	1	-10921639	170.571	168	128	240	3582	26.884	4.800	0.125	1.411
ID474049	474049	57	73.269	13.203	9.316	0	318	318	2	1	-10921639	161.238	154	75	255	3386	54.953	4.800	0.258	1.204
ID474048	474048	59	56.507	24.719	4.617	0	318	318	2	1	-10921639	176.524	176	106	226	3707	33.425	7.600	0.155	1.416
ID474055	474055	57	56.466	13.733	9.705	0	319	319	2	1	-10921639	157.333	159	100	255	3304	36.816	4.800	0.209	1.477
ID474054	474054	59	47.358	24.853	4.365	0	319	319	2	1	-10921639	148.286	154	75	210	3114	41.944	4.800	0.146	0.902
ID474057	474057	68	36.015	29.509	11.139	0	319	319	2	1	-10921639	147.762	151	86	212	3103	33.907	7.600	0.111	0.869
ID474056	474056	69	42.148	23.173	9.530	0	319	319	2	1	-10921639	191.905	190	145	255	4030	35.672	2.000	0.077	0.768
ID474047	474047	69	37.388	23.017	9.645	0	320	320	2	1	-10921639	187.429	184	156	252	3936	27.354	2.000	0.070	0.897
ID474046	474046	57	70.734	13.092	9.419	0	320	320	2	1	-10921639	138.810	140	53	252	2915	51.672	2.000	0.232	1.012
ID474045	474045	59	52.940	24.739	4.389	0	320	320	2	1	-10921639	142.857	151	58	224	3000	45.854	2.000	0.167	0.890
ID474059	474059	57	55.521	13.456	9.352	0	321	321	2	1	-10921639	130.286	128	47	235	2736	51.006	4.800	0.207	0.876
ID474058	474058	59	58.386	24.875	4.642	0	321	321	2	1	-10921639	167.000	165	112	229	3507	34.907	2.000	0.161	1.326
ID474060	474060	None	42.646	25.412	14.905	0	321	321	2	1	-10921639	148.095	156	72	196	3110	36.376	2.000	0.122	0.888
ID474062	474062	57	55.705	13.170	9.361	0	322	322	2	1	-10921639	116.000	123	42	187	2436	41.399	2.000	0.215	0.990
ID474061	474061	59	48.286	24.909	4.860	0	322	322	2	1	-10921639	155.238	151	100	226	3260	31.826	4.800	0.133	1.146
ID474063	474063	59	50.539	25.276	4.503	0	323	323	2	1	-10921639	166.095	170	114	226	3488	26.970	4.800	0.157	1.674
ID474066	474066	None	35.345	30.947	13.617	0	323	323	2	1	-10921639	104.619	103	39	159	2197	38.994	2.000	0.134	0.633
ID474065	474065	70	38.397	21.747	9.550	0	323	323	2	1	-10921639	198.857	198	156	243	4176	26.175	2.000	0.087	1.217
ID474064	474064	57	40.648	13.123	8.996	0	323	323	2	1	-10921639	113.429	126	47	159	2382	34.784	2.000	0.163	0.916
ID474051	474051	59	53.925	24.695	4.525	0	324	324	2	1	-10921639	163.238	165	106	218	3428	31.030	4.800	0.159	1.442
ID474053	474053	70	44.285	22.194	9.925	0	324	324	2	1	-10921639	202.571	196	156	246	4254	24.535	4.800	0.107	1.591
ID474052	474052	57	55.721	13.307	9.315	0	324	324	2	1	-10921639	119.095	126	39	187	2501	45.692	2.000	0.201	0.874
ID474067	474067	59	57.047	24.877	4.906	0	325	325	2	1	-10921639	152.714	151	86	232	3207	36.311	2.000	0.161	1.168
ID474069	474069	None	37.855	19.083	12.018	0	325	325	2	1	-10921639	167.571	162	126	255	3519	30.271	2.000	0.060	0.631
ID474068	474068	57	49.017	13.085	9.932	0	325	325	2	1	-10921639	118.381	128	56	168	2486	34.578	2.000	0.201	1.147
ID474071	474071	71	39.137	19.208	6.939	0	326	326	2	1	-10921639	155.095	154	89	215	3257	33.432	2.000	0.100	0.840
ID474070	474070	59	57.254	24.981	4.755	0	326	326	2	1	-10921639	155.476	159	95	210	3265	33.756	2.000	0.169	1.333
ID474072	474072	57	49.711	12.986	9.777	0	326	326	2	1	-10921639	116.810	123	50	187	2453	35.778	2.000	0.193	1.059
ID474074	474074	71	41.920	19.074	6.899	0	327	327	2	1	-10921639	167.810	162	112	243	3524	32.999	2.000	0.092	0.855
ID474073	474073	59	44.273	24.814	4.469	0	327	327	2	1	-10921639	138.857	140	58	207	2916	41.884	6.286	0.160	0.913
ID474081	474081	72	35.063	30.276	10.438	0	328	328	2	1	-10921639	129.429	134	78	170	2718	28.437	2.000	0.113	0.925
ID474080	474080	59	49.754	24.919	4.703	0	328	328	2	1	-10921639	148.810	148	89	218	3125	32.505	2.000	0.133	1.073
ID474083	474083	71	41.529	18.514	6.546	0	329	329	2	1	-10921639	163.333	162	131	226	3430	25.122	2.000	0.090	1.070
ID474082	474082	59	53.024	24.878	4.653	0	329	329	2	1	-10921639	157.762	162	106	226	3313	30.587	4.800	0.154	1.376
ID474084	474084	72	35.974	29.556	10.081	0	329	329	2	1	-10921639	140.524	142	67	184	2951	34.594	4.800	0.126	0.906
ID474075	474075	59	42.504	24.864	4.494	0	330	330	2	1	-10921639	137.190	148	67	224	2881	44.978	2.000	0.130	0.700
ID474077	474077	None	44.564	26.983	7.453	0	330	330	2	1	-10921639	171.952	170	109	255	3611	34.949	7.600	0.110	0.975
ID474076	474076	71	47.028	18.781	6.595	0	330	330	2	1	-10921639	170.571	173	128	235	3582	27.014	2.000	0.115	1.305
ID474079	474079	71	40.723	18.880	6.160	0	331	331	2	1	-10921639	145.667	148	81	198	3059	32.215	2.000	0.142	1.123
ID474078	474078	59	57.772	24.858	4.884	0	331	331	2	1	-10921639	158.238	156	100	255	3323	38.843	4.800	0.155	1.092
ID474098	474098	None	35.919	28.856	10.311	0	332	332	2	1	-10921639	157.714	162	100	215	3312	28.189	4.800	0.132	1.308
ID474097	474097	71	52.443	18.018	6.899	0	332	332	2	1	-10921639	156.429	156	92	249	3285	35.317	2.000	0.131	1.024
ID474096	474096	59	68.279	25.000	4.851	0	332	332	2	1	-10921639	161.190	159	112	255	3385	36.728	2.000	0.189	1.393
ID474087	474087	59	75.616	24.904	5.114	0	333	333	2	1	-10921639	179.571	176	103	255	3771	43.984	4.800	0.211	1.424
ID474088	474088	71	49.596	17.804	7.102	0	333	333	2	1	-10921639	158.143	156	109	255	3321	35.491	2.000	0.125	0.987
ID474092	474092	None	35.021	30.695	13.237	0	334	334	2	1	-10921639	113.667	120	56	156	2387	31.050	7.600	0.157	0.993
ID474091	474091	74	39.481	13.255	9.389	0	334	334	2	1	-10921639	108.000	114	44	176	2268	37.255	4.800	0.172	0.852
ID474090	474090	71	48.890	17.793	6.848	0	334	334	2	1	-10921639	157.381	159	106	235	3305	29.030	4.800	0.138	1.317
ID474089	474089	59	57.779	25.919	5.504	0	334	334	2	1	-10921639	161.905	154	100	238	3400	34.138	2.000	0.156	1.283
ID474086	474086	74	54.013	13.349	9.467	0	335	335	2	1	-10921639	112.905	120	39	204	2371	47.910	2.000	0.228	0.874
ID474085	474085	59	57.386	25.133	4.970	0	335	335	2	1	-10921639	149.190	151	86	240	3133	35.994	7.600	0.165	1.176
ID474099	474099	59	49.916	26.010	5.654	0	336	336	2	1	-10921639	170.667	168	95	255	3584	36.587	2.000	0.134	1.102
ID474100	474100	74	39.334	13.428	9.467	0	336	336	2	1	-10921639	104.952	112	28	170	2204	41.445	7.600	0.167	0.723
ID474095	474095	None	36.797	29.470	13.855	0	337	337	2	1	-10921639	141.762	154	56	193	2977	34.470	4.800	0.127	0.924
ID474094	474094	74	37.011	13.309	9.418	0	337	337	2	1	-10921639	98.524	98	33	159	2069	38.102	7.600	0.147	0.662
ID474093	474093	59	47.483	26.091	6.204	0	337	337	2	1	-10921639	175.429	179	92	240	3684	38.459	7.600	0.140	1.118
ID474102	474102	74	37.864	15.264	11.515	0	338	338	2	1	-10921639	124.000	137	50	179	2604	37.939	4.800	0.143	0.819
ID474101	474101	59	51.558	25.055	4.895	0	338	338	2	1	-10921639	159.048	159	100	243	3340	35.849	4.800	0.139	1.083
ID474103	474103	59	50.189	25.268	4.512	0	339	339	2	1	-10921639	162.476	165	109	215	3412	28.910	4.800	0.144	1.417
ID474104	474104	75	37.115	30.179	10.603	0	339	339	2	1	-10921639	154.667	165	86	190	3248	27.004	4.800	0.135	1.364
ID474107	474107	75	60.457	29.542	11.805	0	340	340	2	1	-10921639	172.714	173	109	255	3627	38.202	4.800	0.202	1.522
ID474106	474106	None	67.986	15.355	6.951	0	340	340	2	1	-10921639	130.381	131	58	240	2738	49.426	2.000	0.209	0.911
ID474105	474105	59	57.488	25.071	4.644	0	340	340	2	1	-10921639	161.571	156	98	249	3393	37.453	4.800	0.155	1.160
