# Supplementary material for: Progressive enhancement of kinetic proofreading in T cell antigen discrimination from receptor activation to DAG generation
Source: eLife. 2022 Sep 20;11:e75263. doi: 10.7554/eLife.75263 (PMC9536835; doi:10.7554/eLife.75263)
Supplement: Figure 5—source data 1. — Each data table is the TrackMate ‘spot-statistics’ output of one cell over four cycles of blue-light illumination (frames 0–40, 100–140, 200–240, and 300–340, with 3 s interval between frames). We calculated the lifetime of TrackIDs that existed at the start of each period of blue-light illumination that did not last for the full period and fit the resulting lifetime distributions using custom Python scripts available at https://github.com/dbritain/KP-paper (copy archived at swh:1:rev:167fa456901903740f0f3ee6a3e5324bc45207ea, Britain, 2022). [file elife-75263-fig5-data1.zip › Fig5SourceData/ZAP/zap2/cell9.csv]

Label	ID	TRACK_ID	QUALITY	POSITION_X	POSITION_Y	POSITION_Z	POSITION_T	FRAME	RADIUS	VISIBILITY	MANUAL_COLOR	MEAN_INTENSITY	MEDIAN_INTENSITY	MIN_INTENSITY	MAX_INTENSITY	TOTAL_INTENSITY	STANDARD_DEVIATION	ESTIMATED_DIAMETER	CONTRAST	SNR
ID475895	475895	None	36.486	22.738	16.277	0	0	0	2	1	-10921639	151.667	155	86	229	3185	38.071	7.600	0.096	0.701
ID475894	475894	0	46.850	7.778	15.810	0	0	0	2	1	-10921639	129.476	132	92	189	2719	27.829	2.000	0.155	1.246
ID475893	475893	None	54.265	15.961	9.143	0	0	0	2	1	-10921639	147.714	143	103	210	3102	31.768	7.600	0.160	1.284
ID475898	475898	1	48.418	15.066	28.534	0	0	0	2	1	-10921639	190.524	183	139	255	4001	32.606	4.800	0.117	1.223
ID475897	475897	2	53.901	14.660	21.050	0	0	0	2	1	-10921639	216.095	214	151	255	4538	33.713	2.000	0.116	1.333
ID475896	475896	None	38.409	18.815	18.145	0	0	0	2	1	-10921639	206.190	206	166	255	4330	26.759	2.000	0.078	1.121
ID475899	475899	0	42.119	7.737	15.852	0	1	1	2	1	-10921639	127.143	126	86	200	2670	25.245	2.000	0.135	1.199
ID475901	475901	1	39.656	13.760	28.924	0	1	1	2	1	-10921639	177.524	185	126	219	3728	26.495	4.800	0.105	1.275
ID475900	475900	2	48.716	13.742	20.336	0	1	1	2	1	-10921639	210.000	214	162	255	4410	29.186	2.000	0.102	1.331
ID475886	475886	2	46.546	13.574	20.420	0	2	2	2	1	-10921639	197.333	189	155	255	4144	28.118	2.000	0.094	1.206
ID475888	475888	1	43.598	14.874	28.854	0	2	2	2	1	-10921639	176.190	170	128	221	3700	26.130	2.000	0.100	1.223
ID475891	475891	2	41.523	14.415	20.275	0	3	3	2	1	-10921639	195.333	193	151	255	4102	30.653	3.200	0.084	0.990
ID475892	475892	None	35.754	17.910	29.554	0	3	3	2	1	-10921639	149.524	151	84	195	3140	29.805	4.800	0.116	1.046
ID475887	475887	None	43.565	14.783	22.914	0	5	5	2	1	-10921639	187.238	185	139	248	3932	29.115	6.343	0.103	1.197
ID475889	475889	None	35.748	17.088	14.715	0	6	6	2	1	-10921639	180.952	187	139	248	3800	27.717	7.600	0.071	0.868
ID475890	475890	3	51.988	16.117	18.081	0	11	11	2	1	-10921639	201.857	195	158	255	4239	29.364	2.000	0.111	1.374
ID475903	475903	3	51.399	15.614	17.989	0	12	12	2	1	-10921639	197.190	202	143	255	4141	28.211	2.000	0.116	1.448
ID475902	475902	3	56.030	15.740	17.643	0	13	13	2	1	-10921639	222.238	212	181	255	4667	25.465	6.337	0.131	2.015
ID475905	475905	3	56.042	15.620	17.845	0	14	14	2	1	-10921639	207.476	204	145	255	4357	31.421	2.000	0.129	1.506
ID475904	475904	None	36.691	22.846	16.652	0	14	14	2	1	-10921639	129.238	141	61	181	2714	36.248	2.000	0.131	0.827
ID475906	475906	3	56.228	15.811	17.474	0	15	15	2	1	-10921639	204.714	206	143	255	4299	38.886	2.000	0.115	1.083
ID475907	475907	3	52.090	16.372	18.032	0	16	16	2	1	-10921639	213.810	217	147	255	4490	28.844	4.800	0.118	1.559
ID475910	475910	3	52.359	16.407	18.052	0	17	17	2	1	-10921639	219.810	225	181	255	4616	25.631	4.800	0.117	1.795
ID475913	475913	None	38.749	9.954	21.145	0	19	19	2	1	-10921639	133.571	139	75	231	2805	38.044	2.000	0.090	0.580
ID475911	475911	4	45.315	11.915	14.873	0	20	20	2	1	-10921639	155.238	153	94	229	3260	33.393	2.000	0.104	0.878
ID475912	475912	5	42.594	15.529	17.904	0	20	20	2	1	-10921639	198.762	195	149	255	4174	30.058	2.000	0.080	0.983
ID475915	475915	5	37.049	16.872	17.326	0	21	21	2	1	-10921639	176.905	170	136	246	3715	30.633	2.000	0.064	0.691
ID475914	475914	4	42.032	11.975	14.196	0	21	21	2	1	-10921639	138.810	143	67	202	2915	35.222	2.000	0.126	0.882
ID475916	475916	6	41.507	15.335	22.207	0	21	21	2	1	-10921639	188.238	193	145	231	3953	26.814	4.800	0.108	1.365
ID475909	475909	6	41.320	15.161	22.255	0	22	22	2	1	-10921639	183.238	179	141	244	3848	26.557	4.800	0.099	1.240
ID475908	475908	5	39.519	17.013	17.339	0	22	22	2	1	-10921639	178.000	174	130	229	3738	31.475	2.000	0.081	0.849
ID475919	475919	5	49.085	17.466	17.508	0	24	24	2	1	-10921639	190.286	183	128	255	3996	38.822	2.000	0.096	0.860
ID475923	475923	5	60.998	16.028	17.334	0	25	25	2	1	-10921639	193.762	204	132	255	4069	38.869	2.000	0.134	1.180
ID475921	475921	5	37.925	16.124	17.906	0	26	26	2	1	-10921639	188.190	189	134	240	3952	31.778	2.000	0.083	0.909
ID475920	475920	7	39.500	23.120	16.009	0	26	26	2	1	-10921639	124.524	130	71	172	2615	29.006	4.800	0.145	1.087
ID475918	475918	5	36.201	16.344	17.150	0	27	27	2	1	-10921639	168.333	162	128	227	3535	29.603	2.000	0.062	0.667
ID475917	475917	7	36.395	22.639	15.903	0	27	27	2	1	-10921639	118.476	122	59	168	2488	32.680	2.000	0.138	0.879
ID475924	475924	8	48.757	19.141	29.828	0	28	28	2	1	-10921639	132.143	134	59	189	2775	33.962	4.800	0.172	1.142
ID475931	475931	7	38.393	22.545	15.501	0	29	29	2	1	-10921639	129.286	139	61	185	2715	35.133	4.800	0.150	0.959
ID475932	475932	8	43.272	19.090	29.294	0	29	29	2	1	-10921639	142.286	143	101	191	2988	24.458	4.800	0.139	1.423
ID475927	475927	8	43.704	18.916	28.755	0	30	30	2	1	-10921639	145.286	143	77	202	3051	32.224	4.800	0.147	1.155
ID475926	475926	9	40.198	17.103	19.150	0	30	30	2	1	-10921639	205.333	202	164	246	4312	21.687	7.600	0.091	1.587
ID475925	475925	7	37.071	22.831	16.081	0	30	30	2	1	-10921639	124.286	139	52	172	2610	36.636	2.000	0.123	0.741
ID475929	475929	8	40.512	19.091	27.800	0	31	31	2	1	-10921639	153.143	149	115	200	3216	23.802	7.600	0.138	1.563
ID475928	475928	9	37.124	16.737	18.745	0	31	31	2	1	-10921639	199.048	200	158	236	4180	22.837	2.000	0.073	1.182
ID475930	475930	9	39.095	16.283	17.883	0	32	32	2	1	-10921639	195.476	198	149	242	4105	26.145	6.305	0.090	1.237
ID475922	475922	9	36.943	16.228	17.989	0	33	33	2	1	-10921639	181.381	183	141	246	3809	28.467	6.394	0.073	0.865
ID475935	475935	None	38.602	15.146	21.205	0	36	36	2	1	-10921639	189.333	181	141	250	3976	33.530	2.000	0.067	0.706
ID475934	475934	10	40.751	18.664	19.026	0	36	36	2	1	-10921639	195.190	191	145	255	4099	31.256	7.600	0.079	0.913
ID475933	475933	None	35.051	23.132	16.700	0	36	36	2	1	-10921639	128.190	136	73	170	2692	29.206	2.000	0.121	0.951
ID475939	475939	11	38.292	18.124	29.254	0	37	37	2	1	-10921639	140.476	141	101	189	2950	20.503	7.600	0.129	1.568
ID475938	475938	10	36.033	17.487	17.655	0	37	37	2	1	-10921639	202.429	208	162	244	4251	24.995	4.800	0.084	1.253
ID475937	475937	11	43.232	17.079	29.239	0	38	38	2	1	-10921639	140.619	141	77	189	2953	24.776	2.000	0.144	1.429
ID475936	475936	10	45.518	15.710	19.941	0	38	38	2	1	-10921639	205.524	204	164	255	4316	28.851	7.600	0.103	1.331
ID475945	475945	11	47.473	16.931	29.308	0	39	39	2	1	-10921639	142.143	134	96	212	2985	25.929	4.800	0.159	1.501
ID475944	475944	10	45.786	17.287	18.515	0	39	39	2	1	-10921639	212.190	217	162	255	4456	26.752	4.800	0.114	1.619
ID475942	475942	11	51.452	17.106	28.930	0	40	40	2	1	-10921639	140.714	136	94	221	2955	32.302	2.000	0.150	1.134
ID475941	475941	12	41.769	14.952	20.585	0	40	40	2	1	-10921639	176.857	172	126	255	3714	36.164	2.000	0.063	0.576
ID475940	475940	10	43.514	17.569	18.423	0	40	40	2	1	-10921639	197.381	193	151	252	4145	29.982	7.600	0.091	1.094
ID475947	475947	11	37.203	18.016	29.045	0	41	41	2	1	-10921639	138.333	141	88	170	2905	25.224	4.800	0.134	1.293
ID475946	475946	12	46.207	15.345	20.377	0	41	41	2	1	-10921639	192.095	195	130	255	4034	40.170	7.600	0.096	0.837
ID475943	475943	11	41.907	17.409	29.514	0	42	42	2	1	-10921639	135.238	139	82	200	2840	30.689	4.800	0.175	1.313
ID475949	475949	11	39.957	18.134	28.860	0	43	43	2	1	-10921639	146.238	149	103	187	3071	23.443	4.800	0.152	1.646
ID475948	475948	13	38.034	17.976	19.468	0	43	43	2	1	-10921639	189.857	187	147	250	3987	25.931	2.000	0.085	1.141
ID475954	475954	11	47.336	18.131	28.914	0	44	44	2	1	-10921639	143.429	145	90	185	3012	27.014	4.800	0.185	1.655
ID475953	475953	None	37.446	16.350	20.219	0	44	44	2	1	-10921639	190.048	183	139	242	3991	29.318	4.800	0.098	1.158
ID475952	475952	13	37.244	16.790	19.408	0	44	44	2	1	-10921639	197.571	198	164	242	4149	23.838	4.800	0.099	1.499
ID475955	475955	13	51.493	17.577	18.456	0	45	45	2	1	-10921639	192.762	193	141	255	4048	32.559	4.800	0.118	1.251
ID475956	475956	11	38.797	18.015	28.483	0	45	45	2	1	-10921639	151.524	153	122	183	3182	17.668	4.800	0.133	2.012
ID475951	475951	11	37.584	18.492	28.881	0	46	46	2	1	-10921639	132.476	134	65	172	2782	27.154	4.800	0.130	1.125
ID475950	475950	13	37.236	17.076	18.175	0	46	46	2	1	-10921639	177.095	174	132	229	3719	28.945	7.600	0.075	0.858
ID475959	475959	14	38.506	17.008	18.065	0	49	49	2	1	-10921639	191.095	193	149	233	4013	24.147	2.000	0.084	1.228
ID475960	475960	15	40.889	21.163	29.647	0	49	49	2	1	-10921639	118.905	115	59	166	2497	33.240	2.000	0.158	0.976
ID475958	475958	15	41.264	21.071	29.656	0	50	50	2	1	-10921639	123.619	118	61	166	2596	33.040	4.800	0.168	1.077
ID475957	475957	14	38.994	17.029	18.410	0	50	50	2	1	-10921639	187.952	183	139	240	3947	26.181	4.800	0.087	1.148
ID475971	475971	14	37.367	16.971	18.028	0	51	51	2	1	-10921639	185.619	183	139	240	3898	24.217	6.205	0.084	1.182
ID475964	475964	14	36.377	16.940	19.177	0	52	52	2	1	-10921639	192.857	191	151	242	4050	23.057	6.131	0.094	1.442
ID475963	475963	17	35.700	19.657	28.821	0	53	53	2	1	-10921639	142.571	143	88	179	2994	25.643	4.800	0.141	1.372
ID475962	475962	14	36.892	17.067	19.352	0	53	53	2	1	-10921639	203.095	191	170	248	4265	22.334	3.200	0.093	1.547
ID475961	475961	None	39.389	20.378	13.267	0	53	53	2	1	-10921639	163.190	160	115	208	3427	27.266	4.800	0.105	1.141
ID475966	475966	17	38.235	20.542	29.111	0	54	54	2	1	-10921639	131.667	141	75	168	2765	29.261	4.800	0.148	1.157
ID475965	475965	14	42.618	15.963	20.099	0	54	54	2	1	-10921639	202.619	198	168	242	4255	22.518	4.800	0.118	1.903
ID475970	475970	17	36.012	18.633	29.821	0	55	55	2	1	-10921639	134.857	145	63	179	2832	31.878	4.800	0.132	0.984
ID475969	475969	None	41.759	23.121	16.421	0	55	55	2	1	-10921639	149.143	153	88	229	3132	33.878	4.800	0.124	0.975
ID475981	475981	17	40.505	19.778	29.072	0	56	56	2	1	-10921639	145.429	155	90	183	3054	26.242	4.800	0.150	1.449
ID475980	475980	14	43.531	16.152	20.120	0	56	56	2	1	-10921639	196.238	198	149	238	4121	27.333	6.113	0.109	1.406
ID475967	475967	14	46.669	16.082	19.300	0	57	57	2	1	-10921639	194.857	195	143	255	4092	27.394	4.800	0.110	1.407
ID475968	475968	17	44.774	20.001	29.305	0	57	57	2	1	-10921639	147.238	153	92	187	3092	25.357	4.800	0.157	1.577
ID475983	475983	17	41.986	19.885	29.264	0	58	58	2	1	-10921639	143.952	149	103	172	3023	23.581	4.800	0.165	1.728
ID475982	475982	14	48.800	16.195	19.477	0	58	58	2	1	-10921639	202.238	195	151	255	4247	28.311	4.800	0.115	1.474
ID475974	475974	16	49.525	13.786	29.930	0	59	59	2	1	-10921639	124.857	136	71	177	2622	33.170	2.000	0.170	1.092
ID475973	475973	17	35.343	20.883	29.424	0	59	59	2	1	-10921639	130.476	132	80	181	2740	27.766	4.800	0.140	1.158
ID475972	475972	18	38.344	21.310	18.849	0	59	59	2	1	-10921639	184.476	187	132	229	3874	28.828	6.369	0.082	0.970
ID475987	475987	16	41.578	13.648	29.972	0	60	60	2	1	-10921639	120.905	126	54	170	2539	31.397	2.000	0.140	0.943
ID475986	475986	17	35.888	20.858	29.313	0	60	60	2	1	-10921639	136.762	141	101	170	2872	22.172	4.800	0.141	1.526
ID475985	475985	14	36.047	16.061	19.355	0	60	60	2	1	-10921639	193.333	195	158	227	4060	21.369	4.800	0.085	1.413
ID475984	475984	18	35.767	22.858	17.188	0	60	60	2	1	-10921639	153.238	166	77	202	3218	39.897	4.800	0.109	0.756
ID475975	475975	None	44.966	20.817	13.847	0	61	61	2	1	-10921639	178.762	181	128	225	3754	28.974	4.800	0.109	1.216
ID475979	475979	16	52.088	13.858	29.927	0	61	61	2	1	-10921639	131.524	126	77	191	2762	35.761	2.000	0.183	1.139
ID475978	475978	14	42.759	16.769	19.648	0	61	61	2	1	-10921639	196.000	189	155	255	4116	28.194	2.000	0.089	1.133
ID475977	475977	18	35.581	23.201	16.540	0	61	61	2	1	-10921639	154.429	166	86	187	3243	34.812	7.600	0.113	0.899
ID475976	475976	None	45.850	10.147	16.121	0	61	61	2	1	-10921639	103.524	105	46	172	2174	36.750	2.000	0.170	0.817
ID475989	475989	16	38.388	13.419	30.104	0	62	62	2	1	-10921639	114.333	128	44	181	2401	38.506	3.200	0.162	0.830
ID475988	475988	17	35.488	18.879	29.365	0	62	62	2	1	-10921639	162.714	166	126	198	3417	18.623	4.800	0.114	1.788
ID475991	475991	17	39.713	18.373	29.004	0	63	63	2	1	-10921639	162.143	162	113	202	3405	23.808	6.355	0.103	1.277
ID475990	475990	19	51.681	21.472	14.182	0	63	63	2	1	-10921639	185.571	181	141	244	3897	31.163	2.000	0.114	1.214
ID475992	475992	16	39.034	13.751	30.491	0	63	63	2	1	-10921639	134.857	141	75	162	2832	26.074	4.800	0.145	1.311
ID475999	475999	16	43.683	13.996	29.660	0	64	64	2	1	-10921639	140.810	145	94	191	2957	29.984	4.800	0.145	1.189
ID475998	475998	17	36.740	19.056	28.908	0	64	64	2	1	-10921639	163.905	166	115	210	3442	22.585	4.800	0.121	1.561
ID475997	475997	20	37.785	16.752	19.054	0	64	64	2	1	-10921639	198.667	195	160	255	4172	26.333	6.373	0.068	0.963
ID475996	475996	19	51.762	21.462	14.068	0	64	64	2	1	-10921639	192.952	191	132	244	4052	30.606	2.000	0.122	1.369
ID476003	476003	16	38.685	14.031	29.918	0	65	65	2	1	-10921639	138.762	143	84	179	2914	27.684	4.800	0.129	1.145
ID476002	476002	17	35.939	18.110	28.588	0	65	65	2	1	-10921639	162.762	162	115	208	3418	27.371	4.800	0.093	1.014
ID476001	476001	20	41.340	16.939	19.247	0	65	65	2	1	-10921639	206.333	208	170	255	4333	26.123	2.000	0.076	1.116
ID476000	476000	19	38.973	22.666	15.199	0	65	65	2	1	-10921639	167.619	172	105	236	3520	37.535	4.800	0.124	0.988
ID476014	476014	17	40.070	18.487	28.786	0	66	66	2	1	-10921639	163.524	158	128	223	3434	26.743	6.053	0.102	1.137
ID476013	476013	20	42.412	19.230	20.002	0	66	66	2	1	-10921639	206.381	204	170	255	4334	22.317	7.600	0.089	1.519
ID476012	476012	19	40.090	23.709	16.433	0	66	66	2	1	-10921639	139.190	145	61	195	2923	47.641	7.600	0.112	0.588
ID476011	476011	21	36.846	17.592	9.237	0	66	66	2	1	-10921639	132.190	136	69	179	2776	30.245	7.600	0.123	0.958
ID475995	475995	17	45.829	18.304	28.978	0	67	67	2	1	-10921639	172.714	172	124	229	3627	28.399	2.000	0.107	1.173
ID475994	475994	19	46.250	21.717	14.840	0	67	67	2	1	-10921639	180.381	172	120	233	3788	31.325	6.330	0.120	1.230
ID475993	475993	21	36.678	18.107	9.019	0	67	67	2	1	-10921639	136.238	145	84	181	2861	26.518	7.600	0.133	1.209
ID476023	476023	22	38.084	21.341	21.609	0	68	68	2	1	-10921639	174.000	170	134	236	3654	25.259	4.800	0.092	1.160
ID476022	476022	23	36.256	24.017	15.998	0	68	68	2	1	-10921639	139.524	143	75	210	2930	36.481	4.800	0.102	0.709
ID476021	476021	24	35.451	9.847	15.722	0	68	68	2	1	-10921639	98.381	109	46	151	2066	29.914	2.000	0.140	0.806
ID476020	476020	19	42.505	20.980	13.965	0	68	68	2	1	-10921639	176.095	168	122	236	3698	29.739	2.000	0.081	0.890
ID476025	476025	25	44.939	14.023	30.140	0	68	68	2	1	-10921639	145.381	149	99	200	3053	29.408	6.364	0.143	1.241
ID476024	476024	17	40.375	19.152	28.468	0	68	68	2	1	-10921639	168.810	166	111	210	3545	25.926	2.000	0.093	1.106
ID476007	476007	23	45.997	23.768	15.854	0	69	69	2	1	-10921639	148.381	149	82	231	3116	44.075	7.600	0.110	0.665
ID476006	476006	24	37.649	10.266	15.586	0	69	69	2	1	-10921639	98.000	88	48	149	2058	32.585	2.000	0.151	0.790
ID476005	476005	19	36.264	21.297	14.343	0	69	69	2	1	-10921639	178.571	174	143	229	3750	27.667	2.000	0.076	0.915
ID476004	476004	21	40.659	18.465	9.482	0	69	69	2	1	-10921639	134.333	124	71	198	2821	38.540	7.600	0.142	0.865
ID476010	476010	25	37.592	14.015	30.345	0	69	69	2	1	-10921639	142.571	143	86	183	2994	26.326	3.200	0.106	1.035
ID476009	476009	17	42.241	18.194	29.102	0	69	69	2	1	-10921639	172.857	164	143	229	3630	23.048	7.600	0.098	1.336
ID476008	476008	22	43.891	20.846	20.345	0	69	69	2	1	-10921639	185.810	185	126	233	3902	30.367	2.000	0.100	1.111
ID476015	476015	21	52.623	17.637	9.429	0	70	70	2	1	-10921639	149.095	153	82	227	3131	37.736	2.000	0.169	1.144
ID476019	476019	25	58.038	13.853	30.807	0	70	70	2	1	-10921639	140.571	141	82	204	2952	35.869	2.000	0.191	1.258
ID476018	476018	17	48.075	18.948	29.264	0	70	70	2	1	-10921639	165.810	153	126	240	3482	27.186	2.000	0.114	1.250
ID476017	476017	24	42.186	10.049	16.115	0	70	70	2	1	-10921639	98.095	103	44	168	2060	33.832	2.000	0.156	0.784
ID476016	476016	23	62.078	22.819	15.165	0	70	70	2	1	-10921639	185.571	195	109	255	3897	46.941	4.800	0.151	1.037
ID476039	476039	17	38.283	18.474	28.859	0	71	71	2	1	-10921639	176.095	174	128	225	3698	26.704	4.800	0.092	1.111
ID476038	476038	24	41.744	10.280	16.031	0	71	71	2	1	-10921639	98.857	111	33	155	2076	38.193	2.000	0.176	0.776
ID476037	476037	23	40.987	21.641	14.659	0	71	71	2	1	-10921639	189.524	191	136	244	3980	30.579	4.800	0.101	1.136
ID476036	476036	21	49.682	17.307	9.527	0	71	71	2	1	-10921639	156.238	145	99	219	3281	30.832	4.800	0.150	1.319
ID476040	476040	25	50.491	14.225	30.366	0	71	71	2	1	-10921639	158.476	155	101	219	3328	33.425	4.800	0.151	1.246
ID476030	476030	25	61.279	14.434	29.921	0	72	72	2	1	-10921639	157.143	151	99	248	3300	42.050	2.000	0.170	1.088
ID476029	476029	17	39.558	18.974	28.732	0	72	72	2	1	-10921639	164.333	164	96	223	3451	30.002	6.364	0.094	0.944
ID476028	476028	24	37.162	10.435	15.864	0	72	72	2	1	-10921639	97.286	96	35	149	2043	37.930	2.000	0.150	0.669
ID476027	476027	23	43.391	23.223	14.860	0	72	72	2	1	-10921639	190.190	195	134	233	3994	28.644	4.800	0.122	1.448
ID476026	476026	21	51.406	17.460	9.440	0	72	72	2	1	-10921639	150.095	147	80	225	3152	44.198	2.000	0.147	0.872
ID476031	476031	21	49.946	17.318	9.191	0	73	73	2	1	-10921639	155.238	158	90	217	3260	37.673	4.800	0.159	1.129
ID476035	476035	25	62.820	14.107	29.812	0	73	73	2	1	-10921639	165.619	162	88	252	3478	39.060	2.000	0.189	1.351
ID476034	476034	17	65.508	18.662	29.069	0	73	73	2	1	-10921639	178.714	160	122	255	3753	43.784	2.000	0.144	1.028
ID476033	476033	23	46.722	23.876	15.878	0	73	73	2	1	-10921639	165.190	160	99	227	3469	36.675	7.600	0.126	1.006
ID476032	476032	24	55.404	10.666	15.679	0	73	73	2	1	-10921639	125.429	128	71	206	2634	34.965	2.000	0.186	1.127
ID476046	476046	17	54.991	17.819	28.898	0	74	74	2	1	-10921639	193.429	179	122	255	4062	38.698	4.800	0.132	1.167
ID476045	476045	25	55.069	15.906	28.768	0	74	74	2	1	-10921639	195.190	193	128	255	4099	37.090	6.227	0.144	1.323
ID476044	476044	23	37.879	23.880	15.526	0	74	74	2	1	-10921639	171.286	174	113	255	3597	37.184	7.600	0.104	0.871
ID476043	476043	24	51.111	10.457	15.797	0	74	74	2	1	-10921639	116.190	120	54	204	2440	41.662	2.000	0.197	0.917
ID476042	476042	26	38.376	21.376	14.471	0	74	74	2	1	-10921639	195.190	189	160	255	4099	27.424	2.000	0.072	0.953
ID476041	476041	21	51.978	17.062	8.971	0	74	74	2	1	-10921639	155.571	158	101	208	3267	34.212	4.800	0.161	1.264
ID476053	476053	17	48.521	18.770	28.914	0	75	75	2	1	-10921639	180.714	179	115	255	3795	34.262	2.000	0.111	1.050
ID476052	476052	25	53.223	14.588	29.472	0	75	75	2	1	-10921639	181.333	177	134	236	3808	30.886	6.248	0.136	1.410
ID476051	476051	None	35.273	19.555	19.551	0	75	75	2	1	-10921639	199.476	202	151	255	4189	31.940	7.600	0.062	0.725
ID476050	476050	23	47.015	24.282	16.462	0	75	75	2	1	-10921639	174.476	185	103	221	3664	33.939	7.600	0.119	1.093
ID476049	476049	24	51.953	10.327	15.560	0	75	75	2	1	-10921639	117.143	118	46	191	2460	41.917	2.000	0.198	0.923
ID476048	476048	26	44.598	21.041	13.466	0	75	75	2	1	-10921639	193.762	191	132	255	4069	35.502	7.600	0.090	0.900
ID476047	476047	21	41.463	17.677	8.776	0	75	75	2	1	-10921639	159.952	155	103	210	3359	25.230	4.800	0.139	1.546
ID476063	476063	25	57.323	14.799	29.024	0	76	76	2	1	-10921639	185.667	189	120	255	3899	38.374	2.000	0.129	1.109
ID476062	476062	23	43.299	24.546	16.611	0	76	76	2	1	-10921639	141.810	143	61	210	2978	48.010	2.000	0.108	0.575
ID476061	476061	24	49.678	10.222	15.405	0	76	76	2	1	-10921639	102.762	105	40	189	2158	44.436	2.000	0.178	0.698
ID476060	476060	21	52.987	17.602	8.777	0	76	76	2	1	-10921639	166.667	170	105	217	3500	32.947	2.000	0.153	1.341
ID476064	476064	17	58.462	18.472	28.743	0	76	76	2	1	-10921639	197.381	200	126	255	4145	38.239	2.000	0.136	1.234
ID476069	476069	25	57.202	14.481	29.633	0	77	77	2	1	-10921639	174.905	172	109	255	3673	42.936	4.800	0.164	1.147
ID476068	476068	17	57.588	18.340	28.752	0	77	77	2	1	-10921639	208.048	212	145	255	4369	33.592	6.300	0.132	1.447
ID476067	476067	23	47.410	23.906	16.739	0	77	77	2	1	-10921639	167.095	172	99	221	3509	40.300	4.800	0.133	0.974
ID476066	476066	24	47.244	10.267	15.395	0	77	77	2	1	-10921639	109.190	111	61	170	2293	37.487	2.000	0.183	0.903
ID476065	476065	21	66.878	17.647	8.963	0	77	77	2	1	-10921639	177.619	174	103	255	3730	40.787	7.600	0.168	1.255
ID476071	476071	27	40.681	21.041	13.697	0	78	78	2	1	-10921639	196.810	200	136	236	4133	27.239	2.000	0.081	1.080
ID476070	476070	21	54.234	17.442	8.767	0	78	78	2	1	-10921639	165.762	166	109	221	3481	33.079	4.800	0.165	1.419
ID476075	476075	25	48.832	14.224	30.148	0	78	78	2	1	-10921639	168.524	164	111	236	3539	35.763	4.800	0.159	1.292
ID476074	476074	17	47.603	18.377	29.231	0	78	78	2	1	-10921639	184.000	183	132	255	3864	31.487	6.329	0.122	1.270
ID476073	476073	23	53.447	24.120	16.593	0	78	78	2	1	-10921639	170.524	183	90	246	3581	44.674	2.000	0.126	0.855
ID476072	476072	24	51.061	9.754	15.571	0	78	78	2	1	-10921639	127.524	124	80	191	2678	30.747	2.000	0.176	1.243
ID476087	476087	None	38.305	16.778	22.289	0	79	79	2	1	-10921639	187.905	181	141	244	3946	25.661	2.000	0.069	0.944
ID476086	476086	23	43.079	24.277	16.458	0	79	79	2	1	-10921639	166.762	181	84	223	3502	39.397	7.600	0.101	0.777
ID476085	476085	24	51.572	10.041	15.595	0	79	79	2	1	-10921639	133.143	134	69	204	2796	37.131	2.000	0.161	0.993
ID476084	476084	27	39.958	21.367	13.697	0	79	79	2	1	-10921639	199.524	204	139	246	4190	27.522	7.600	0.082	1.101
ID476083	476083	21	66.906	17.579	8.992	0	79	79	2	1	-10921639	180.857	179	120	255	3798	38.519	7.600	0.163	1.317
ID476089	476089	17	49.187	18.459	28.828	0	79	79	2	1	-10921639	190.238	183	149	236	3995	31.273	6.334	0.123	1.329
ID476088	476088	25	63.788	14.843	29.116	0	79	79	2	1	-10921639	194.714	200	145	255	4089	34.287	4.800	0.148	1.466
ID476055	476055	27	37.283	20.922	13.960	0	80	80	2	1	-10921639	199.905	200	147	255	4198	28.219	2.000	0.064	0.853
ID476054	476054	21	50.592	17.652	9.363	0	80	80	2	1	-10921639	172.714	177	113	231	3627	34.541	4.800	0.144	1.261
ID476059	476059	25	59.662	14.151	30.052	0	80	80	2	1	-10921639	183.286	183	122	255	3849	42.469	4.800	0.160	1.188
ID476058	476058	17	53.712	18.729	28.874	0	80	80	2	1	-10921639	186.810	181	124	255	3923	36.562	2.000	0.130	1.176
ID476057	476057	23	45.139	23.819	16.294	0	80	80	2	1	-10921639	171.810	179	101	233	3608	43.216	2.000	0.110	0.791
ID476056	476056	24	54.657	10.143	15.592	0	80	80	2	1	-10921639	133.238	141	67	221	2798	40.258	2.000	0.165	0.937
ID476095	476095	25	56.623	13.746	30.723	0	81	81	2	1	-10921639	155.143	151	73	223	3258	45.787	2.000	0.161	0.940
ID476094	476094	17	50.160	18.881	29.112	0	81	81	2	1	-10921639	183.810	183	126	255	3860	32.207	6.311	0.119	1.213
ID476093	476093	28	39.073	21.087	19.899	0	81	81	2	1	-10921639	200.619	204	141	248	4213	32.448	2.000	0.073	0.841
ID476092	476092	23	59.162	24.088	16.226	0	81	81	2	1	-10921639	195.381	200	120	255	4103	38.089	7.600	0.142	1.280
ID476091	476091	24	57.118	10.174	15.602	0	81	81	2	1	-10921639	138.524	136	73	206	2909	37.862	2.000	0.189	1.163
ID476090	476090	21	61.401	18.032	9.283	0	81	81	2	1	-10921639	182.762	183	111	250	3838	40.460	7.600	0.165	1.280
ID476082	476082	25	67.495	14.667	30.063	0	82	82	2	1	-10921639	197.762	210	130	250	4153	40.774	4.800	0.178	1.468
ID476081	476081	17	36.462	18.668	29.101	0	82	82	2	1	-10921639	174.905	172	126	227	3673	30.781	6.349	0.090	0.936
ID476080	476080	28	41.771	19.708	20.644	0	82	82	2	1	-10921639	207.333	210	143	255	4354	33.109	4.800	0.083	0.957
ID476079	476079	None	35.023	15.156	18.182	0	82	82	2	1	-10921639	194.048	202	141	252	4075	27.647	4.800	0.076	0.997
ID476078	476078	23	52.493	23.911	15.897	0	82	82	2	1	-10921639	176.810	183	92	250	3713	41.361	2.000	0.113	0.866
ID476077	476077	24	47.272	10.206	15.518	0	82	82	2	1	-10921639	131.714	136	67	219	2766	37.421	2.000	0.136	0.844
ID476076	476076	21	52.806	17.786	9.185	0	82	82	2	1	-10921639	169.762	166	109	219	3565	36.023	7.600	0.153	1.254
ID476100	476100	25	81.809	14.207	30.145	0	83	83	2	1	-10921639	178.286	174	109	252	3744	48.645	2.000	0.210	1.272
ID476099	476099	28	35.387	18.707	21.018	0	83	83	2	1	-10921639	206.286	206	160	255	4332	24.609	7.600	0.086	1.325
ID476098	476098	23	40.790	24.494	16.319	0	83	83	2	1	-10921639	176.619	179	107	219	3709	29.909	7.600	0.120	1.263
ID476097	476097	24	51.773	10.524	15.606	0	83	83	2	1	-10921639	158.571	153	118	204	3330	26.664	2.000	0.151	1.557
ID476096	476096	21	69.766	17.625	9.152	0	83	83	2	1	-10921639	181.524	174	115	255	3812	42.927	2.000	0.170	1.232
ID476103	476103	24	51.856	10.464	15.651	0	84	84	2	1	-10921639	138.952	136	75	233	2918	44.218	2.000	0.156	0.850
ID476102	476102	None	35.280	21.415	13.951	0	84	84	2	1	-10921639	209.714	212	166	248	4404	24.158	2.000	0.072	1.163
ID476101	476101	21	75.597	17.797	9.244	0	84	84	2	1	-10921639	186.952	181	103	255	3926	46.706	2.000	0.198	1.322
ID476106	476106	25	75.160	14.410	30.094	0	84	84	2	1	-10921639	193.905	195	111	255	4072	53.651	4.800	0.191	1.160
ID476105	476105	17	43.043	17.892	29.302	0	84	84	2	1	-10921639	199.905	204	158	242	4198	28.471	7.600	0.100	1.279
ID476104	476104	23	44.070	24.075	16.323	0	84	84	2	1	-10921639	184.857	198	111	242	3882	37.326	7.600	0.113	1.008
ID476113	476113	25	62.288	14.214	30.434	0	85	85	2	1	-10921639	174.333	170	103	244	3661	41.013	2.000	0.158	1.163
ID476112	476112	17	54.070	19.023	29.363	0	85	85	2	1	-10921639	181.667	179	139	255	3815	31.131	2.000	0.133	1.367
ID476111	476111	28	39.376	20.471	20.429	0	85	85	2	1	-10921639	202.381	200	168	248	4250	21.857	3.200	0.078	1.333
ID476110	476110	None	37.943	15.258	17.057	0	85	85	2	1	-10921639	196.048	200	143	248	4117	32.121	2.000	0.076	0.862
ID476109	476109	23	53.978	24.010	16.101	0	85	85	2	1	-10921639	181.667	193	111	240	3815	41.088	7.600	0.141	1.090
ID476108	476108	24	52.168	10.463	15.262	0	85	85	2	1	-10921639	135.095	139	69	210	2837	44.812	2.000	0.185	0.940
ID476107	476107	21	65.446	17.668	9.434	0	85	85	2	1	-10921639	176.667	177	90	255	3710	48.580	2.000	0.166	1.037
ID476119	476119	25	78.601	14.310	30.035	0	86	86	2	1	-10921639	191.333	185	115	255	4018	46.546	4.800	0.214	1.452
ID476118	476118	17	51.747	18.895	28.965	0	86	86	2	1	-10921639	191.190	193	149	252	4015	31.736	6.293	0.127	1.362
ID476117	476117	28	36.421	19.930	19.488	0	86	86	2	1	-10921639	218.048	219	158	255	4579	28.029	4.800	0.083	1.188
ID476116	476116	23	54.717	23.851	16.922	0	86	86	2	1	-10921639	192.714	202	101	255	4047	45.258	4.800	0.142	1.059
ID476115	476115	24	52.966	10.197	15.565	0	86	86	2	1	-10921639	129.190	132	67	195	2713	40.712	2.000	0.177	0.953
ID476114	476114	21	67.155	17.445	9.531	0	86	86	2	1	-10921639	192.714	195	134	255	4047	43.680	4.800	0.166	1.254
ID476124	476124	25	81.633	14.232	30.396	0	87	87	2	1	-10921639	181.905	187	88	255	3820	53.314	2.000	0.215	1.206
ID476123	476123	17	49.074	18.547	29.410	0	87	87	2	1	-10921639	180.571	177	136	248	3792	32.214	4.800	0.129	1.285
ID476122	476122	23	53.147	24.009	16.740	0	87	87	2	1	-10921639	189.333	206	103	242	3976	43.621	7.600	0.126	0.973
ID476121	476121	24	59.611	10.380	15.692	0	87	87	2	1	-10921639	128.857	130	59	221	2706	49.096	2.000	0.187	0.829
ID476120	476120	21	67.847	17.758	9.310	0	87	87	2	1	-10921639	176.429	174	84	255	3705	54.302	2.000	0.160	0.896
ID476127	476127	24	44.816	10.543	15.493	0	88	88	2	1	-10921639	135.857	141	69	210	2853	33.611	2.000	0.121	0.872
ID476126	476126	None	36.576	20.723	13.257	0	88	88	2	1	-10921639	208.095	206	143	255	4370	34.638	7.600	0.075	0.836
ID476125	476125	21	68.943	17.641	9.246	0	88	88	2	1	-10921639	182.000	168	109	255	3822	48.141	2.000	0.156	1.020
ID476130	476130	25	84.751	14.278	29.859	0	88	88	2	1	-10921639	184.286	189	101	255	3870	55.359	2.000	0.224	1.218
ID476129	476129	17	44.510	18.562	29.173	0	88	88	2	1	-10921639	183.476	174	126	231	3853	29.575	6.309	0.121	1.343
ID476128	476128	23	45.047	24.050	16.063	0	88	88	2	1	-10921639	186.905	198	120	244	3925	36.402	7.600	0.121	1.109
ID476135	476135	25	79.670	14.378	29.957	0	89	89	2	1	-10921639	194.000	212	105	255	4074	51.397	4.800	0.225	1.387
ID476134	476134	17	48.558	19.024	28.858	0	89	89	2	1	-10921639	185.000	185	141	246	3885	29.003	6.343	0.121	1.378
ID476133	476133	23	62.506	23.793	15.757	0	89	89	2	1	-10921639	205.619	210	143	255	4318	41.308	4.800	0.151	1.310
ID476132	476132	24	50.499	10.779	15.647	0	89	89	2	1	-10921639	147.095	153	90	231	3089	36.775	2.000	0.131	0.925
ID476131	476131	21	66.972	18.201	9.466	0	89	89	2	1	-10921639	185.143	198	94	255	3888	48.746	4.800	0.172	1.115
ID476140	476140	25	69.855	14.450	29.863	0	90	90	2	1	-10921639	164.143	162	84	255	3447	53.553	2.000	0.179	0.933
ID476139	476139	17	50.673	18.779	28.654	0	90	90	2	1	-10921639	183.905	191	118	252	3862	34.291	4.800	0.131	1.245
ID476138	476138	23	58.655	23.518	15.813	0	90	90	2	1	-10921639	200.429	212	109	255	4209	46.044	4.800	0.140	1.071
ID476137	476137	24	42.356	10.514	15.870	0	90	90	2	1	-10921639	133.762	134	88	189	2809	27.007	2.000	0.122	1.077
ID476136	476136	21	61.144	17.865	9.502	0	90	90	2	1	-10921639	183.952	172	130	255	3863	34.899	2.000	0.137	1.274
ID476143	476143	24	58.742	10.708	15.794	0	91	91	2	1	-10921639	152.429	151	90	242	3201	37.245	2.000	0.140	1.008
ID476142	476142	29	45.024	21.995	14.381	0	91	91	2	1	-10921639	219.000	223	141	255	4599	33.223	4.800	0.096	1.153
ID476141	476141	21	57.820	18.370	9.793	0	91	91	2	1	-10921639	192.762	189	128	255	4048	36.226	2.000	0.128	1.209
ID476146	476146	17	54.471	18.500	28.738	0	91	91	2	1	-10921639	203.524	204	147	255	4274	36.151	6.332	0.126	1.258
ID476145	476145	25	69.589	14.365	29.441	0	91	91	2	1	-10921639	197.238	200	120	255	4142	44.440	4.800	0.177	1.336
ID476144	476144	23	53.096	24.201	16.073	0	91	91	2	1	-10921639	205.905	214	145	255	4324	35.255	4.800	0.133	1.370
ID476151	476151	23	66.400	24.113	16.204	0	92	92	2	1	-10921639	213.095	236	139	255	4475	43.836	7.600	0.154	1.300
ID476150	476150	None	36.861	16.389	15.715	0	92	92	2	1	-10921639	198.667	191	153	255	4172	32.491	2.000	0.060	0.692
ID476149	476149	24	59.703	10.726	15.619	0	92	92	2	1	-10921639	158.143	160	99	231	3321	36.357	2.000	0.162	1.214
ID476148	476148	29	43.779	20.925	13.264	0	92	92	2	1	-10921639	217.952	219	145	255	4577	32.251	7.600	0.095	1.167
ID476147	476147	21	49.802	18.301	9.486	0	92	92	2	1	-10921639	171.333	158	109	250	3598	42.561	7.600	0.141	0.993
ID476153	476153	25	72.375	14.228	29.807	0	92	92	2	1	-10921639	188.762	193	115	255	3964	49.142	2.000	0.175	1.144
ID476152	476152	17	52.686	18.436	28.893	0	92	92	2	1	-10921639	209.048	210	136	255	4390	32.650	6.311	0.122	1.388
ID476158	476158	25	70.532	14.776	29.660	0	93	93	2	1	-10921639	204.905	219	132	255	4303	45.195	4.800	0.179	1.373
ID476157	476157	17	59.808	18.171	29.097	0	93	93	2	1	-10921639	217.190	227	149	255	4561	34.143	4.800	0.138	1.539
ID476156	476156	23	52.721	24.275	16.546	0	93	93	2	1	-10921639	202.095	212	136	255	4244	36.322	7.600	0.132	1.300
ID476155	476155	24	46.596	10.515	15.550	0	93	93	2	1	-10921639	137.476	139	80	214	2887	31.733	2.000	0.131	1.002
ID476154	476154	21	60.122	18.516	9.578	0	93	93	2	1	-10921639	205.095	208	134	255	4307	34.857	6.355	0.131	1.359
ID476191	476191	24	48.196	10.471	15.504	0	94	94	2	1	-10921639	122.619	120	56	206	2575	45.092	2.000	0.162	0.759
ID476190	476190	21	69.904	18.482	9.167	0	94	94	2	1	-10921639	189.619	187	109	255	3982	47.754	4.800	0.185	1.241
ID476195	476195	25	74.889	14.666	29.886	0	94	94	2	1	-10921639	204.000	206	143	255	4284	42.586	4.800	0.197	1.577
ID476194	476194	17	58.030	18.833	29.089	0	94	94	2	1	-10921639	199.143	200	143	255	4182	34.755	4.800	0.145	1.447
ID476193	476193	30	46.104	17.342	20.809	0	94	94	2	1	-10921639	194.143	185	147	255	4077	34.289	2.000	0.091	0.947
ID476192	476192	23	49.908	23.677	15.913	0	94	94	2	1	-10921639	211.286	219	132	255	4437	37.237	7.600	0.135	1.346
ID476159	476159	21	64.522	18.438	9.367	0	95	95	2	1	-10921639	190.286	208	96	255	3996	51.399	4.800	0.160	1.023
ID476164	476164	25	74.070	14.675	29.688	0	95	95	2	1	-10921639	195.333	195	109	255	4102	47.060	4.800	0.185	1.299
ID476163	476163	17	55.768	18.661	28.790	0	95	95	2	1	-10921639	195.048	193	134	255	4096	36.823	6.271	0.131	1.227
ID476162	476162	30	46.135	17.144	21.214	0	95	95	2	1	-10921639	189.667	181	134	255	3983	32.711	2.000	0.072	0.780
ID476161	476161	23	54.861	24.222	16.875	0	95	95	2	1	-10921639	206.000	208	134	255	4326	39.676	4.800	0.145	1.315
ID476160	476160	24	55.812	10.483	15.633	0	95	95	2	1	-10921639	123.714	128	56	208	2598	48.675	2.000	0.191	0.815
ID476167	476167	None	37.438	17.983	15.102	0	96	96	2	1	-10921639	218.286	217	174	255	4584	28.077	2.000	0.066	0.960
ID476166	476166	31	44.376	22.123	14.342	0	96	96	2	1	-10921639	227.952	242	160	255	4787	31.459	4.800	0.099	1.303
ID476165	476165	21	53.572	18.590	9.487	0	96	96	2	1	-10921639	186.952	179	115	252	3926	40.658	4.800	0.130	1.058
ID476172	476172	25	76.758	14.752	29.624	0	96	96	2	1	-10921639	198.000	195	118	255	4158	47.918	4.800	0.205	1.406
ID476171	476171	17	49.536	18.707	28.989	0	96	96	2	1	-10921639	187.048	185	126	250	3928	32.302	6.366	0.118	1.224
ID476170	476170	30	56.324	17.287	20.997	0	96	96	2	1	-10921639	191.476	174	130	255	4021	42.459	2.000	0.108	0.881
ID476169	476169	23	45.884	24.076	16.717	0	96	96	2	1	-10921639	198.667	210	122	255	4172	39.776	4.800	0.120	1.067
ID476168	476168	24	50.038	10.688	15.960	0	96	96	2	1	-10921639	130.667	126	77	225	2744	35.244	7.600	0.133	0.872
ID476183	476183	21	51.801	18.428	9.523	0	97	97	2	1	-10921639	186.286	177	128	255	3912	32.581	2.000	0.117	1.199
ID476189	476189	25	55.534	15.273	29.610	0	97	97	2	1	-10921639	184.048	185	132	255	3865	35.712	4.800	0.165	1.456
ID476188	476188	17	54.986	18.559	29.029	0	97	97	2	1	-10921639	188.905	187	134	255	3967	34.320	6.271	0.136	1.320
ID476187	476187	30	50.705	17.052	20.929	0	97	97	2	1	-10921639	185.238	172	134	255	3890	33.198	2.000	0.100	1.012
ID476186	476186	23	36.220	23.432	16.279	0	97	97	2	1	-10921639	200.476	202	160	240	4210	21.507	7.600	0.096	1.625
ID476185	476185	24	39.923	10.492	15.644	0	97	97	2	1	-10921639	108.667	107	48	177	2282	37.570	2.000	0.155	0.776
ID476184	476184	31	35.595	20.411	13.841	0	97	97	2	1	-10921639	217.048	219	177	255	4558	22.699	7.600	0.071	1.264
ID476175	476175	24	37.412	10.785	16.088	0	98	98	2	1	-10921639	132.048	132	88	181	2773	26.043	7.600	0.114	1.036
ID476174	476174	31	38.748	20.448	13.977	0	98	98	2	1	-10921639	213.238	214	164	255	4478	30.964	2.000	0.061	0.790
ID476173	476173	21	53.268	18.188	9.580	0	98	98	2	1	-10921639	186.000	183	139	252	3906	30.869	2.000	0.121	1.296
ID476178	476178	17	54.052	19.306	28.833	0	98	98	2	1	-10921639	199.143	204	130	240	4182	29.422	4.800	0.156	1.824
ID476177	476177	25	53.852	14.827	29.447	0	98	98	2	1	-10921639	190.143	195	126	229	3993	32.501	4.800	0.151	1.533
ID476176	476176	23	48.004	22.794	16.082	0	98	98	2	1	-10921639	212.524	217	155	255	4463	30.569	7.600	0.112	1.402
ID476205	476205	25	63.822	14.395	29.978	0	99	99	2	1	-10921639	170.714	166	94	244	3585	48.230	2.000	0.166	1.009
ID476204	476204	17	52.699	19.029	29.260	0	99	99	2	1	-10921639	193.048	191	141	248	4054	28.435	6.286	0.129	1.550
ID476203	476203	24	39.966	10.645	15.711	0	99	99	2	1	-10921639	127.810	126	92	185	2684	23.475	2.000	0.134	1.289
ID476202	476202	23	56.297	22.898	14.806	0	99	99	2	1	-10921639	216.095	221	160	255	4538	33.753	4.800	0.133	1.503
ID476201	476201	21	55.222	18.455	9.581	0	99	99	2	1	-10921639	188.286	185	126	255	3954	36.642	2.000	0.119	1.095
ID476199	476199	17	44.821	18.913	28.952	0	100	100	2	1	-10921639	196.048	208	120	236	4117	32.888	6.341	0.110	1.184
ID476198	476198	23	56.192	23.614	15.560	0	100	100	2	1	-10921639	206.857	208	120	255	4344	45.136	4.800	0.137	1.107
ID476197	476197	24	45.967	10.700	15.712	0	100	100	2	1	-10921639	146.952	145	103	208	3086	29.480	7.600	0.123	1.093
ID476196	476196	21	60.381	18.160	9.762	0	100	100	2	1	-10921639	196.143	198	136	255	4119	35.829	2.000	0.129	1.250
ID476200	476200	25	64.954	14.490	29.811	0	100	100	2	1	-10921639	187.762	198	115	255	3943	48.588	2.000	0.159	1.061
ID476182	476182	25	64.119	14.858	29.197	0	101	101	2	1	-10921639	200.095	202	143	252	4202	32.359	7.600	0.151	1.618
ID476181	476181	23	47.387	23.061	16.491	0	101	101	2	1	-10921639	221.619	223	172	255	4654	30.859	6.341	0.110	1.422
ID476180	476180	24	46.250	11.391	15.257	0	101	101	2	1	-10921639	142.571	147	84	208	2994	35.098	4.800	0.167	1.164
ID476179	476179	21	41.197	19.002	9.792	0	101	101	2	1	-10921639	189.238	195	130	227	3974	26.963	4.800	0.102	1.299
ID476207	476207	24	47.135	10.764	15.378	0	102	102	2	1	-10921639	142.000	147	94	195	2982	30.861	7.600	0.140	1.131
ID476206	476206	21	57.695	18.422	9.491	0	102	102	2	1	-10921639	183.429	183	105	255	3852	51.289	7.600	0.126	0.801
ID476210	476210	25	49.120	15.701	29.992	0	102	102	2	1	-10921639	191.952	189	143	242	4031	27.766	7.600	0.131	1.599
ID476209	476209	None	36.907	19.216	18.241	0	102	102	2	1	-10921639	225.524	227	170	255	4736	27.809	4.800	0.073	1.098
ID476208	476208	23	36.968	23.592	16.230	0	102	102	2	1	-10921639	197.524	210	126	255	4148	36.258	4.800	0.105	1.031
ID476214	476214	25	43.399	14.936	29.830	0	103	103	2	1	-10921639	175.571	174	118	221	3687	29.527	6.309	0.126	1.332
ID476213	476213	23	54.604	23.723	16.075	0	103	103	2	1	-10921639	205.524	202	120	255	4316	40.799	4.800	0.136	1.207
ID476212	476212	24	56.553	11.075	15.000	0	103	103	2	1	-10921639	140.333	147	80	204	2947	36.452	2.000	0.181	1.181
ID476211	476211	21	51.940	18.091	9.584	0	103	103	2	1	-10921639	202.381	210	141	255	4250	33.202	4.800	0.117	1.280
ID476215	476215	21	44.090	18.609	10.340	0	104	104	2	1	-10921639	197.571	198	143	252	4149	30.931	4.800	0.104	1.203
ID476219	476219	None	41.392	17.620	30.628	0	104	104	2	1	-10921639	157.762	170	69	221	3313	43.235	7.600	0.117	0.767
ID476218	476218	25	37.088	15.000	30.000	0	104	104	2	1	-10921639	163.000	166	107	204	3423	27.914	6.316	0.105	1.110
ID476217	476217	23	40.026	23.944	16.555	0	104	104	2	1	-10921639	182.381	185	124	238	3830	31.714	4.800	0.120	1.229
ID476216	476216	24	36.963	10.873	15.551	0	104	104	2	1	-10921639	129.381	139	67	164	2717	29.576	2.000	0.133	1.027
ID476221	476221	25	39.933	15.415	29.876	0	105	105	2	1	-10921639	153.048	151	105	202	3214	27.442	6.340	0.129	1.271
ID476220	476220	24	36.598	10.847	14.896	0	105	105	2	1	-10921639	121.429	126	73	162	2550	27.084	4.800	0.140	1.100
ID476225	476225	25	38.444	15.525	30.076	0	106	106	2	1	-10921639	169.524	174	111	195	3560	24.252	7.600	0.135	1.664
ID476224	476224	None	45.477	23.958	15.583	0	106	106	2	1	-10921639	193.810	193	130	233	4070	30.124	4.800	0.138	1.559
ID476227	476227	25	38.401	15.170	29.121	0	107	107	2	1	-10921639	166.381	174	120	212	3494	26.242	4.800	0.112	1.276
ID476226	476226	None	39.595	19.208	18.077	0	107	107	2	1	-10921639	196.714	195	147	255	4131	31.672	2.000	0.065	0.757
ID476223	476223	32	39.088	19.638	29.374	0	108	108	2	1	-10921639	159.381	168	88	195	3347	28.652	4.800	0.124	1.231
ID476222	476222	33	49.965	23.340	17.060	0	108	108	2	1	-10921639	204.810	206	158	248	4301	26.366	6.291	0.124	1.720
ID476231	476231	33	51.790	23.165	16.907	0	109	109	2	1	-10921639	211.905	210	143	255	4450	30.204	4.800	0.139	1.709
ID476233	476233	None	37.763	16.148	30.234	0	109	109	2	1	-10921639	158.143	162	118	187	3321	20.160	4.800	0.141	1.936
ID476232	476232	32	36.250	19.637	29.154	0	109	109	2	1	-10921639	154.429	168	92	185	3243	27.793	6.146	0.121	1.195
ID476235	476235	33	43.976	22.304	15.969	0	110	110	2	1	-10921639	193.286	189	145	242	4059	22.082	7.600	0.106	1.673
ID476228	476228	33	52.987	22.480	15.982	0	111	111	2	1	-10921639	202.571	204	168	255	4254	26.147	2.000	0.116	1.612
ID476234	476234	33	50.867	22.607	16.327	0	112	112	2	1	-10921639	216.000	214	170	255	4536	28.704	4.800	0.142	1.876
ID476230	476230	None	38.634	20.528	28.063	0	113	113	2	1	-10921639	149.810	153	92	189	3146	30.747	4.800	0.138	1.184
ID476229	476229	33	53.005	22.736	16.756	0	113	113	2	1	-10921639	210.952	219	147	255	4430	31.696	4.800	0.140	1.634
ID476238	476238	33	47.668	22.594	16.940	0	114	114	2	1	-10921639	189.810	191	139	255	3986	33.622	4.800	0.138	1.365
ID476237	476237	None	39.261	20.875	28.184	0	115	115	2	1	-10921639	143.238	153	88	177	3008	26.713	4.800	0.151	1.406
ID476236	476236	33	50.132	22.871	16.788	0	115	115	2	1	-10921639	184.190	189	134	255	3868	32.354	7.600	0.133	1.336
ID476239	476239	33	39.206	22.432	17.274	0	116	116	2	1	-10921639	191.571	189	149	255	4023	25.580	4.800	0.085	1.176
ID476241	476241	34	37.966	20.026	28.336	0	117	117	2	1	-10921639	151.095	151	111	193	3173	21.173	4.800	0.145	1.806
ID476240	476240	33	48.446	22.179	16.950	0	117	117	2	1	-10921639	198.810	189	147	248	4175	28.816	7.600	0.102	1.280
ID476249	476249	34	40.557	17.522	29.374	0	118	118	2	1	-10921639	149.238	155	80	187	3134	26.059	4.800	0.129	1.306
ID476248	476248	33	60.229	23.334	16.833	0	118	118	2	1	-10921639	201.048	195	147	255	4222	30.324	4.800	0.146	1.691
ID476247	476247	34	40.265	18.478	28.778	0	119	119	2	1	-10921639	144.857	149	65	204	3042	31.735	6.009	0.128	1.038
ID476246	476246	33	36.244	23.820	16.387	0	119	119	2	1	-10921639	170.000	181	90	217	3570	36.554	6.285	0.120	0.994
ID476245	476245	None	37.267	16.292	12.735	0	119	119	2	1	-10921639	166.762	170	111	223	3502	31.308	2.000	0.080	0.789
ID476244	476244	35	44.903	20.308	9.431	0	119	119	2	1	-10921639	146.524	149	82	200	3077	34.170	4.800	0.171	1.249
ID476251	476251	33	49.839	23.179	17.298	0	120	120	2	1	-10921639	185.857	183	139	240	3903	26.852	4.800	0.135	1.645
ID476250	476250	35	39.305	19.697	9.616	0	120	120	2	1	-10921639	150.095	151	101	202	3152	27.355	6.328	0.119	1.165
ID476243	476243	34	39.530	19.896	28.429	0	121	121	2	1	-10921639	161.095	162	122	208	3383	22.585	4.800	0.122	1.557
ID476242	476242	33	55.775	23.831	16.363	0	121	121	2	1	-10921639	182.667	193	96	246	3836	43.473	4.800	0.151	1.104
ID476255	476255	33	58.027	23.197	16.354	0	122	122	2	1	-10921639	204.000	198	147	255	4284	31.066	4.800	0.144	1.650
ID476256	476256	34	48.064	18.925	29.010	0	122	122	2	1	-10921639	151.429	158	86	208	3180	32.369	2.000	0.140	1.152
ID476260	476260	None	35.713	16.580	29.636	0	123	123	2	1	-10921639	128.810	136	61	177	2705	37.025	7.600	0.125	0.773
ID476259	476259	34	39.696	20.551	28.168	0	123	123	2	1	-10921639	136.571	147	71	183	2868	33.683	4.800	0.130	0.932
ID476258	476258	33	55.400	23.754	16.507	0	123	123	2	1	-10921639	180.857	193	101	244	3798	41.339	4.800	0.156	1.183
ID476257	476257	36	37.198	19.099	9.884	0	123	123	2	1	-10921639	159.048	164	101	206	3340	27.062	4.800	0.120	1.264
ID476254	476254	34	46.938	18.827	28.965	0	124	124	2	1	-10921639	156.143	164	73	191	3279	34.056	4.800	0.165	1.298
ID476253	476253	33	39.340	23.690	16.220	0	124	124	2	1	-10921639	163.714	166	84	217	3438	37.158	7.600	0.125	0.977
ID476252	476252	36	38.143	20.751	9.851	0	124	124	2	1	-10921639	139.857	151	69	193	2937	31.026	2.000	0.109	0.889
ID476263	476263	34	51.155	19.293	28.705	0	125	125	2	1	-10921639	148.143	153	61	202	3111	39.229	2.000	0.153	1.000
ID476262	476262	33	36.154	23.597	16.138	0	125	125	2	1	-10921639	155.143	160	80	229	3258	36.041	4.800	0.112	0.870
ID476261	476261	36	35.325	19.150	9.193	0	125	125	2	1	-10921639	128.333	136	69	166	2695	30.823	4.800	0.141	1.031
ID476266	476266	34	36.033	20.310	27.910	0	126	126	2	1	-10921639	144.333	151	80	179	3031	25.476	4.800	0.124	1.254
ID476265	476265	33	36.078	24.221	17.090	0	126	126	2	1	-10921639	152.048	158	92	198	3193	30.505	6.342	0.085	0.781
ID476264	476264	36	35.616	19.111	9.572	0	126	126	2	1	-10921639	143.238	153	84	172	3008	23.039	7.600	0.121	1.341
ID476270	476270	37	42.011	15.446	29.748	0	127	127	2	1	-10921639	119.048	124	52	168	2500	36.669	6.388	0.170	0.942
ID476269	476269	38	35.954	20.467	17.575	0	127	127	2	1	-10921639	198.857	195	162	255	4176	26.360	2.000	0.057	0.813
ID476268	476268	33	36.432	23.681	15.992	0	127	127	2	1	-10921639	170.000	170	84	221	3570	36.877	4.800	0.107	0.889
ID476267	476267	36	38.224	20.626	9.017	0	127	127	2	1	-10921639	124.905	134	56	170	2623	33.636	4.800	0.154	0.994
ID476271	476271	38	43.129	19.932	17.469	0	128	128	2	1	-10921639	184.905	174	139	255	3883	30.404	2.000	0.074	0.841
ID476272	476272	37	38.209	16.729	29.249	0	128	128	2	1	-10921639	135.095	139	96	168	2837	20.032	4.800	0.147	1.728
ID476273	476273	37	39.374	18.095	29.288	0	129	129	2	1	-10921639	138.095	147	88	166	2900	21.840	4.800	0.158	1.724
ID476275	476275	37	35.805	16.845	29.249	0	130	130	2	1	-10921639	139.095	145	86	170	2921	24.920	4.800	0.137	1.346
ID476274	476274	41	36.101	22.698	14.150	0	130	130	2	1	-10921639	168.952	177	103	229	3548	32.115	7.600	0.110	1.046
ID476279	476279	37	37.930	18.187	28.623	0	131	131	2	1	-10921639	147.905	158	75	189	3106	35.290	4.800	0.116	0.874
ID476278	476278	39	53.836	14.788	29.228	0	131	131	2	1	-10921639	138.619	132	84	223	2911	36.570	2.000	0.166	1.079
ID476277	476277	None	40.014	21.225	17.776	0	131	131	2	1	-10921639	194.000	191	149	255	4074	26.661	2.000	0.069	0.935
ID476276	476276	41	39.171	23.123	14.211	0	131	131	2	1	-10921639	169.190	183	99	223	3553	33.904	7.600	0.116	1.040
ID476280	476280	39	40.423	14.747	29.574	0	132	132	2	1	-10921639	109.667	109	56	183	2303	33.544	2.000	0.164	0.921
ID476287	476287	40	41.799	20.186	17.673	0	133	133	2	1	-10921639	189.048	181	149	255	3970	29.974	2.000	0.076	0.886
ID476286	476286	None	40.983	22.810	14.901	0	133	133	2	1	-10921639	175.286	181	109	217	3681	31.796	7.600	0.116	1.143
ID476288	476288	39	37.586	15.830	29.320	0	133	133	2	1	-10921639	132.714	132	82	168	2787	25.066	6.258	0.150	1.380
ID476282	476282	42	42.901	21.031	27.839	0	134	134	2	1	-10921639	133.619	147	65	177	2806	33.575	2.000	0.149	1.035
ID476281	476281	40	35.132	21.805	17.808	0	134	134	2	1	-10921639	182.095	181	128	229	3824	27.285	7.600	0.077	0.949
ID476294	476294	42	40.935	21.106	27.702	0	135	135	2	1	-10921639	138.238	139	82	195	2903	31.799	2.000	0.142	1.083
ID476293	476293	40	43.759	23.695	17.094	0	135	135	2	1	-10921639	164.048	172	90	236	3445	39.647	4.800	0.137	0.995
ID476283	476283	40	45.215	22.903	16.136	0	136	136	2	1	-10921639	183.619	181	120	240	3856	29.039	4.800	0.134	1.497
ID476285	476285	44	37.333	17.685	28.926	0	136	136	2	1	-10921639	140.524	147	69	177	2951	31.840	4.800	0.130	1.014
ID476284	476284	42	40.437	20.755	28.137	0	136	136	2	1	-10921639	137.524	151	75	172	2888	34.235	2.000	0.140	0.986
ID476292	476292	44	37.590	16.616	29.233	0	137	137	2	1	-10921639	138.524	143	92	174	2909	23.123	4.800	0.139	1.458
ID476291	476291	42	42.435	21.239	28.032	0	137	137	2	1	-10921639	142.429	155	65	174	2991	28.493	4.800	0.152	1.319
ID476290	476290	40	39.632	22.369	16.824	0	137	137	2	1	-10921639	189.524	185	160	244	3980	20.745	6.104	0.091	1.525
ID476289	476289	43	41.837	20.597	9.515	0	137	137	2	1	-10921639	145.619	147	84	204	3058	32.925	6.353	0.124	0.972
ID476295	476295	43	41.903	19.685	9.223	0	138	138	2	1	-10921639	134.381	145	82	183	2822	31.850	4.800	0.168	1.216
ID476296	476296	40	45.688	22.776	16.535	0	138	138	2	1	-10921639	180.571	177	130	229	3792	31.341	4.800	0.125	1.283
ID476298	476298	40	54.079	23.213	17.039	0	139	139	2	1	-10921639	187.667	191	132	236	3941	28.608	4.800	0.153	1.737
ID476297	476297	43	39.042	20.460	9.558	0	139	139	2	1	-10921639	150.048	155	94	179	3151	22.633	4.800	0.170	1.929
ID476303	476303	40	47.438	23.022	16.843	0	140	140	2	1	-10921639	184.095	185	132	233	3866	25.718	4.800	0.143	1.792
ID476302	476302	43	37.790	19.127	9.716	0	140	140	2	1	-10921639	136.286	134	88	172	2862	21.474	6.339	0.127	1.434
ID476299	476299	43	41.908	18.576	10.010	0	141	141	2	1	-10921639	145.810	149	86	189	3062	25.355	4.800	0.151	1.511
ID476300	476300	40	36.919	23.005	17.185	0	141	141	2	1	-10921639	176.714	179	118	236	3711	25.391	4.800	0.124	1.534
ID476307	476307	43	40.880	18.541	9.919	0	142	142	2	1	-10921639	143.667	143	94	204	3017	26.312	6.229	0.136	1.306
ID476309	476309	None	36.350	20.676	27.440	0	142	142	2	1	-10921639	137.190	136	88	170	2881	25.189	2.000	0.120	1.170
ID476308	476308	40	40.028	22.035	16.643	0	142	142	2	1	-10921639	185.667	183	145	227	3899	24.196	7.600	0.098	1.375
ID476301	476301	45	35.086	16.465	29.505	0	143	143	2	1	-10921639	101.286	107	29	160	2127	38.153	2.000	0.165	0.750
ID476311	476311	45	37.418	16.990	29.206	0	144	144	2	1	-10921639	131.571	139	69	166	2763	27.482	4.800	0.144	1.206
ID476310	476310	47	40.074	20.645	28.116	0	144	144	2	1	-10921639	130.333	145	61	174	2737	37.291	2.000	0.131	0.811
ID476306	476306	45	40.819	16.925	28.961	0	145	145	2	1	-10921639	133.714	139	75	170	2808	28.111	4.800	0.160	1.316
ID476305	476305	47	36.116	20.672	27.558	0	145	145	2	1	-10921639	127.095	134	71	187	2669	34.943	4.800	0.138	0.883
ID476304	476304	None	48.604	14.273	20.187	0	145	145	2	1	-10921639	150.571	147	105	246	3162	36.514	2.000	0.125	0.918
ID476314	476314	46	40.252	22.860	16.975	0	146	146	2	1	-10921639	172.571	177	124	219	3624	26.364	4.800	0.141	1.620
ID476319	476319	None	35.346	15.824	19.999	0	147	147	2	1	-10921639	159.238	160	122	219	3344	23.315	4.800	0.087	1.097
ID476318	476318	46	35.931	23.955	17.279	0	147	147	2	1	-10921639	151.714	158	88	210	3186	32.130	6.287	0.096	0.826
ID476317	476317	None	36.747	20.605	16.541	0	147	147	2	1	-10921639	183.714	185	115	242	3858	28.890	2.000	0.073	0.860
ID476316	476316	None	38.935	19.143	9.764	0	147	147	2	1	-10921639	132.905	134	88	191	2791	25.422	7.600	0.122	1.140
ID476320	476320	None	39.755	16.188	29.086	0	147	147	2	1	-10921639	126.048	132	82	164	2647	27.495	2.000	0.147	1.176
ID476323	476323	None	35.544	22.325	12.559	0	148	148	2	1	-10921639	165.095	160	126	206	3467	24.558	4.800	0.114	1.374
ID476324	476324	46	42.998	23.869	16.897	0	148	148	2	1	-10921639	155.714	170	86	227	3270	39.396	6.334	0.110	0.785
ID476322	476322	48	37.783	17.405	28.955	0	149	149	2	1	-10921639	133.190	143	69	174	2797	30.454	4.800	0.144	1.099
ID476321	476321	None	40.648	20.585	27.386	0	149	149	2	1	-10921639	143.095	149	88	191	3005	30.056	7.600	0.138	1.153
ID476313	476313	48	40.740	15.983	29.240	0	150	150	2	1	-10921639	135.619	143	77	168	2848	25.833	4.800	0.166	1.492
ID476312	476312	None	44.051	21.876	12.789	0	150	150	2	1	-10921639	167.238	168	99	223	3512	29.985	4.800	0.120	1.197
ID476315	476315	48	44.582	16.972	29.000	0	151	151	2	1	-10921639	136.095	147	65	198	2858	34.519	6.048	0.152	1.038
ID476327	476327	48	46.439	16.491	29.226	0	152	152	2	1	-10921639	127.905	128	71	183	2686	33.826	4.800	0.180	1.151
ID476326	476326	50	35.114	23.862	16.849	0	152	152	2	1	-10921639	140.810	155	63	187	2957	35.941	6.324	0.113	0.793
ID476325	476325	49	37.707	20.237	9.597	0	152	152	2	1	-10921639	138.333	145	96	168	2905	19.366	4.800	0.154	1.904
ID476331	476331	48	55.819	15.974	29.234	0	153	153	2	1	-10921639	138.143	141	86	185	2901	32.908	4.800	0.207	1.443
ID476330	476330	None	36.770	20.712	27.507	0	153	153	2	1	-10921639	125.619	141	63	181	2638	39.942	2.000	0.121	0.679
ID476329	476329	50	36.894	23.116	15.063	0	153	153	2	1	-10921639	156.571	162	90	191	3288	30.603	7.600	0.099	0.925
ID476328	476328	49	38.841	19.517	9.723	0	153	153	2	1	-10921639	141.905	145	94	181	2980	23.571	4.800	0.165	1.704
ID476351	476351	49	48.379	19.503	9.915	0	154	154	2	1	-10921639	154.095	160	101	198	3236	30.571	4.800	0.178	1.520
ID476353	476353	48	53.413	15.560	29.248	0	154	154	2	1	-10921639	137.286	149	77	187	2883	32.706	4.800	0.215	1.483
ID476352	476352	None	39.160	16.790	21.204	0	154	154	2	1	-10921639	172.476	170	132	255	3622	28.968	2.000	0.067	0.746
ID476343	476343	48	44.051	15.478	29.142	0	155	155	2	1	-10921639	111.571	115	54	164	2343	37.579	2.000	0.181	0.909
ID476342	476342	None	35.341	20.587	26.901	0	155	155	2	1	-10921639	132.619	134	71	179	2785	30.881	4.800	0.136	1.028
ID476341	476341	49	49.609	20.322	9.901	0	155	155	2	1	-10921639	151.333	147	99	195	3178	26.198	4.800	0.189	1.839
ID476338	476338	48	48.646	15.972	28.906	0	156	156	2	1	-10921639	128.762	134	65	179	2704	34.981	4.800	0.202	1.239
ID476337	476337	51	36.472	23.908	16.000	0	156	156	2	1	-10921639	140.429	149	69	181	2949	32.327	4.800	0.126	0.970
ID476336	476336	49	41.821	19.443	9.613	0	156	156	2	1	-10921639	144.190	149	84	172	3028	26.326	4.800	0.157	1.485
ID476335	476335	48	35.414	15.140	28.750	0	157	157	2	1	-10921639	123.333	124	67	195	2590	33.456	4.800	0.159	1.010
ID476334	476334	None	40.717	20.773	26.502	0	157	157	2	1	-10921639	133.190	134	56	210	2797	43.871	7.600	0.112	0.610
ID476333	476333	51	39.847	23.465	16.260	0	157	157	2	1	-10921639	166.238	170	103	198	3491	23.296	4.800	0.122	1.549
ID476332	476332	49	43.669	20.876	10.904	0	157	157	2	1	-10921639	152.048	160	84	214	3193	32.152	4.800	0.135	1.123
ID476339	476339	49	64.291	19.212	10.027	0	158	158	2	1	-10921639	157.190	153	99	236	3301	36.449	4.800	0.204	1.462
ID476340	476340	48	43.134	16.055	28.646	0	158	158	2	1	-10921639	134.476	143	67	195	2824	31.602	4.800	0.177	1.279
ID476345	476345	48	55.675	16.061	29.001	0	159	159	2	1	-10921639	143.810	145	77	195	3020	33.768	4.800	0.194	1.382
ID476344	476344	49	57.072	19.523	9.619	0	159	159	2	1	-10921639	163.476	166	103	217	3433	27.869	4.800	0.195	1.917
ID476347	476347	48	60.952	16.159	28.859	0	160	160	2	1	-10921639	145.190	155	65	214	3049	40.318	4.800	0.212	1.261
ID476346	476346	49	46.719	19.757	10.167	0	160	160	2	1	-10921639	154.952	158	96	200	3254	30.051	4.800	0.172	1.510
ID476355	476355	48	53.268	16.470	28.831	0	161	161	2	1	-10921639	145.333	147	67	193	3052	36.726	4.800	0.192	1.275
ID476354	476354	49	44.805	19.387	9.849	0	161	161	2	1	-10921639	145.667	149	82	187	3059	26.327	4.800	0.173	1.636
ID476350	476350	48	54.895	16.140	28.876	0	162	162	2	1	-10921639	147.524	149	73	219	3098	37.544	4.800	0.208	1.355
ID476349	476349	None	35.107	22.374	13.821	0	162	162	2	1	-10921639	160.619	164	120	219	3373	23.462	2.000	0.093	1.163
ID476348	476348	49	60.418	19.215	9.911	0	162	162	2	1	-10921639	146.143	151	84	233	3069	36.706	2.000	0.182	1.226
ID476357	476357	48	58.581	16.289	28.651	0	163	163	2	1	-10921639	153.381	158	61	227	3221	41.390	4.800	0.213	1.303
ID476356	476356	49	44.186	19.005	9.715	0	163	163	2	1	-10921639	135.333	139	88	187	2842	27.401	6.263	0.159	1.352
ID476359	476359	None	37.785	23.223	18.826	0	164	164	2	1	-10921639	154.571	166	94	200	3246	28.982	2.000	0.109	1.046
ID476358	476358	49	62.646	19.336	9.642	0	164	164	2	1	-10921639	151.238	158	82	225	3176	37.431	4.800	0.196	1.326
ID476360	476360	48	75.314	16.185	28.520	0	164	164	2	1	-10921639	166.667	172	65	248	3500	50.511	4.800	0.245	1.299
ID476367	476367	48	64.149	16.362	28.371	0	165	165	2	1	-10921639	177.857	181	107	250	3735	35.533	4.800	0.204	1.694
ID476366	476366	52	42.511	22.299	14.747	0	165	165	2	1	-10921639	173.190	174	113	210	3637	22.480	4.800	0.128	1.749
ID476365	476365	49	44.444	19.026	9.949	0	165	165	2	1	-10921639	135.619	139	84	187	2848	27.870	4.800	0.158	1.327
ID476364	476364	48	60.869	16.375	28.403	0	166	166	2	1	-10921639	173.429	177	124	233	3642	35.032	4.800	0.187	1.563
ID476363	476363	53	43.085	21.374	22.568	0	166	166	2	1	-10921639	165.619	170	113	227	3478	28.984	4.800	0.114	1.165
ID476362	476362	52	45.697	22.984	15.867	0	166	166	2	1	-10921639	170.286	170	115	219	3576	29.021	6.241	0.137	1.418
ID476361	476361	49	52.501	19.400	9.748	0	166	166	2	1	-10921639	137.762	132	77	214	2893	33.042	7.600	0.175	1.244
ID476399	476399	52	44.805	22.549	14.943	0	167	167	2	1	-10921639	166.000	170	92	221	3486	34.076	4.800	0.131	1.130
ID476398	476398	49	55.073	19.410	10.108	0	167	167	2	1	-10921639	142.286	149	82	204	2988	35.681	4.800	0.201	1.336
ID476401	476401	48	52.661	16.256	28.680	0	167	167	2	1	-10921639	163.476	160	103	214	3433	33.802	4.800	0.193	1.562
ID476400	476400	53	43.606	21.069	22.389	0	167	167	2	1	-10921639	166.095	170	120	219	3488	29.702	2.000	0.093	0.956
ID476375	476375	54	42.204	20.721	27.287	0	168	168	2	1	-10921639	150.286	155	88	221	3156	35.939	2.000	0.103	0.783
ID476374	476374	52	47.398	22.406	14.689	0	168	168	2	1	-10921639	173.429	166	136	233	3642	27.460	2.000	0.103	1.183
ID476373	476373	49	63.663	19.325	9.930	0	168	168	2	1	-10921639	148.714	149	69	231	3123	38.603	2.000	0.201	1.291
ID476376	476376	48	64.110	15.633	29.030	0	168	168	2	1	-10921639	177.571	177	128	244	3729	36.150	4.800	0.207	1.683
ID476391	476391	None	35.964	12.121	16.048	0	169	169	2	1	-10921639	102.762	113	46	151	2158	32.482	2.000	0.153	0.841
ID476390	476390	49	71.150	19.246	9.913	0	169	169	2	1	-10921639	159.429	158	90	242	3348	39.849	2.000	0.206	1.367
ID476393	476393	48	58.846	16.176	28.744	0	169	169	2	1	-10921639	170.857	177	111	236	3588	36.446	4.800	0.197	1.545
ID476392	476392	54	51.091	20.126	27.241	0	169	169	2	1	-10921639	169.095	174	113	233	3551	32.494	2.000	0.127	1.174
ID476383	476383	52	45.383	22.884	15.738	0	170	170	2	1	-10921639	167.381	172	115	212	3515	27.008	4.800	0.140	1.518
ID476382	476382	49	67.927	19.098	9.876	0	170	170	2	1	-10921639	152.524	158	77	236	3203	39.876	2.000	0.198	1.262
ID476385	476385	48	53.753	15.609	28.686	0	170	170	2	1	-10921639	163.762	168	107	221	3439	34.870	4.800	0.176	1.405
ID476384	476384	54	48.969	20.627	27.269	0	170	170	2	1	-10921639	148.810	147	88	219	3125	38.692	2.000	0.123	0.845
ID476381	476381	48	60.694	15.916	28.869	0	171	171	2	1	-10921639	173.762	179	101	229	3649	38.003	4.800	0.201	1.532
ID476380	476380	54	39.571	20.315	26.960	0	171	171	2	1	-10921639	166.762	174	115	221	3502	26.080	7.600	0.107	1.239
ID476379	476379	55	36.307	16.374	20.397	0	171	171	2	1	-10921639	162.238	170	107	227	3407	34.204	2.000	0.072	0.637
ID476378	476378	52	36.356	22.570	14.836	0	171	171	2	1	-10921639	165.190	168	103	214	3469	29.526	4.800	0.110	1.109
ID476377	476377	49	68.536	19.339	9.384	0	171	171	2	1	-10921639	156.190	155	77	229	3280	43.606	7.600	0.243	1.399
ID476372	476372	48	56.186	15.371	28.999	0	172	172	2	1	-10921639	156.048	158	71	223	3277	49.840	2.000	0.154	0.834
ID476371	476371	54	54.332	19.091	28.011	0	172	172	2	1	-10921639	195.571	202	107	252	4107	35.358	4.800	0.161	1.532
ID476370	476370	55	36.743	16.493	20.034	0	172	172	2	1	-10921639	168.714	168	120	229	3543	33.968	2.000	0.073	0.680
ID476369	476369	52	35.592	23.093	14.606	0	172	172	2	1	-10921639	169.095	172	120	212	3551	25.052	7.600	0.105	1.288
ID476368	476368	49	55.034	19.464	9.488	0	172	172	2	1	-10921639	148.333	141	84	214	3115	40.656	7.600	0.190	1.167
ID476407	476407	52	58.285	22.256	14.007	0	173	173	2	1	-10921639	196.095	198	145	255	4118	33.548	2.000	0.124	1.292
ID476406	476406	49	69.809	19.221	9.173	0	173	173	2	1	-10921639	167.095	166	84	248	3509	44.245	4.800	0.218	1.352
ID476410	476410	48	60.416	16.185	28.798	0	173	173	2	1	-10921639	181.619	189	109	236	3814	38.284	4.800	0.179	1.440
ID476409	476409	54	53.126	20.592	27.214	0	173	173	2	1	-10921639	163.429	158	88	240	3432	44.835	2.000	0.134	0.860
ID476408	476408	55	38.082	16.495	19.600	0	173	173	2	1	-10921639	175.000	177	130	250	3675	33.300	7.600	0.083	0.804
ID476389	476389	54	56.427	20.023	27.557	0	174	174	2	1	-10921639	182.619	195	109	252	3835	42.878	6.291	0.139	1.042
ID476388	476388	48	47.998	16.276	28.237	0	174	174	2	1	-10921639	183.286	181	122	240	3849	28.815	4.800	0.141	1.572
ID476387	476387	52	49.560	22.901	14.503	0	174	174	2	1	-10921639	187.905	193	136	240	3946	29.423	4.800	0.140	1.571
ID476386	476386	49	64.546	19.495	9.674	0	174	174	2	1	-10921639	177.476	179	118	250	3727	37.685	7.600	0.169	1.361
ID476397	476397	48	54.812	15.911	28.882	0	175	175	2	1	-10921639	175.667	191	120	231	3689	33.155	4.800	0.172	1.557
ID476396	476396	54	44.508	19.709	27.738	0	175	175	2	1	-10921639	169.000	183	105	238	3549	37.474	4.800	0.117	0.945
ID476395	476395	52	47.943	22.838	14.618	0	175	175	2	1	-10921639	184.286	193	101	231	3870	36.749	4.800	0.123	1.095
ID476394	476394	49	68.704	19.390	9.517	0	175	175	2	1	-10921639	171.048	166	94	255	3592	41.613	2.000	0.180	1.256
ID476405	476405	54	60.347	20.085	27.785	0	176	176	2	1	-10921639	193.143	202	124	255	4056	37.639	4.800	0.149	1.328
ID476404	476404	48	53.066	15.895	28.426	0	176	176	2	1	-10921639	188.000	189	118	250	3948	35.343	4.800	0.144	1.335
ID476403	476403	52	53.135	22.780	14.613	0	176	176	2	1	-10921639	188.571	189	109	242	3960	39.577	2.000	0.129	1.090
ID476402	476402	49	68.932	19.331	9.554	0	176	176	2	1	-10921639	186.762	191	113	255	3922	39.887	7.600	0.180	1.431
ID476415	476415	48	61.641	15.334	29.128	0	177	177	2	1	-10921639	163.667	164	80	238	3437	48.709	2.000	0.158	0.917
ID476414	476414	54	54.860	19.841	27.944	0	177	177	2	1	-10921639	193.095	198	128	248	4055	30.733	4.800	0.151	1.649
ID476413	476413	None	35.469	16.098	19.718	0	177	177	2	1	-10921639	166.429	166	126	225	3495	31.269	7.600	0.075	0.747
ID476412	476412	52	42.987	22.574	14.633	0	177	177	2	1	-10921639	179.190	185	109	236	3763	34.678	4.800	0.107	0.996
ID476411	476411	49	76.952	19.070	9.558	0	177	177	2	1	-10921639	181.524	168	113	255	3812	42.843	2.000	0.187	1.333
ID476423	476423	54	56.938	19.851	27.403	0	178	178	2	1	-10921639	193.667	193	147	255	4067	32.908	2.000	0.131	1.362
ID476422	476422	52	56.450	22.846	14.826	0	178	178	2	1	-10921639	188.381	191	122	248	3956	37.464	7.600	0.129	1.146
ID476421	476421	49	74.923	19.044	9.951	0	178	178	2	1	-10921639	179.571	185	113	255	3771	44.180	2.000	0.186	1.272
ID476424	476424	48	63.137	15.505	29.389	0	178	178	2	1	-10921639	180.905	187	126	255	3799	36.119	4.800	0.178	1.514
ID476431	476431	52	50.537	22.457	13.931	0	179	179	2	1	-10921639	190.333	198	134	248	3997	30.388	4.800	0.125	1.390
ID476430	476430	49	73.264	18.930	9.651	0	179	179	2	1	-10921639	177.333	172	118	255	3724	42.291	7.600	0.177	1.264
ID476434	476434	48	55.600	15.650	29.051	0	179	179	2	1	-10921639	168.667	172	96	219	3542	36.168	4.800	0.156	1.258
ID476433	476433	54	58.805	20.440	27.198	0	179	179	2	1	-10921639	193.000	187	153	255	4053	32.106	6.319	0.135	1.431
ID476432	476432	56	43.685	17.907	20.873	0	179	179	2	1	-10921639	201.905	202	160	252	4240	25.341	7.600	0.094	1.366
ID476420	476420	48	63.516	15.508	29.535	0	180	180	2	1	-10921639	153.952	149	61	244	3233	51.731	6.332	0.165	0.841
ID476419	476419	54	61.036	20.472	27.166	0	180	180	2	1	-10921639	192.238	189	143	255	4037	35.303	2.000	0.144	1.373
ID476418	476418	56	40.166	19.332	21.158	0	180	180	2	1	-10921639	198.190	193	168	255	4162	23.976	4.800	0.087	1.322
ID476417	476417	52	40.667	22.480	14.691	0	180	180	2	1	-10921639	193.333	195	149	240	4060	26.579	2.000	0.095	1.261
ID476416	476416	49	69.309	19.076	9.747	0	180	180	2	1	-10921639	175.571	177	120	255	3687	38.056	2.000	0.182	1.423
ID476444	476444	48	55.751	15.304	29.687	0	181	181	2	1	-10921639	143.190	147	75	244	3007	50.171	2.000	0.135	0.677
ID476443	476443	54	57.870	20.298	27.409	0	181	181	2	1	-10921639	201.714	198	141	255	4236	34.792	4.800	0.143	1.453
ID476442	476442	56	44.271	18.391	20.966	0	181	181	2	1	-10921639	208.524	208	164	255	4379	29.537	6.238	0.095	1.225
ID476441	476441	52	62.491	22.856	14.884	0	181	181	2	1	-10921639	196.143	200	113	255	4119	37.069	4.800	0.154	1.409
ID476440	476440	49	44.571	18.751	9.691	0	181	181	2	1	-10921639	150.667	155	109	202	3164	25.716	4.800	0.127	1.325
ID476429	476429	48	49.667	15.254	29.657	0	182	182	2	1	-10921639	144.286	136	86	229	3030	44.678	2.000	0.125	0.715
ID476428	476428	54	55.783	20.210	27.414	0	182	182	2	1	-10921639	201.714	208	149	255	4236	34.764	6.290	0.134	1.370
ID476427	476427	56	37.195	16.864	20.366	0	182	182	2	1	-10921639	192.238	193	145	252	4037	33.758	2.000	0.071	0.759
ID476426	476426	52	47.318	22.718	14.639	0	182	182	2	1	-10921639	181.190	181	101	233	3805	38.145	6.256	0.109	0.931
ID476425	476425	49	53.160	18.798	9.643	0	182	182	2	1	-10921639	159.619	155	113	225	3352	32.313	7.600	0.126	1.102
ID476439	476439	48	70.588	15.861	28.948	0	183	183	2	1	-10921639	181.762	181	105	255	3817	44.002	2.000	0.176	1.237
ID476438	476438	54	54.419	20.544	27.145	0	183	183	2	1	-10921639	176.190	172	109	252	3700	44.956	2.000	0.120	0.841
ID476437	476437	56	44.695	17.484	21.136	0	183	183	2	1	-10921639	197.381	193	126	255	4145	35.493	2.000	0.093	0.947
ID476436	476436	52	60.072	22.605	14.858	0	183	183	2	1	-10921639	199.857	200	124	255	4197	41.628	4.800	0.140	1.180
ID476435	476435	49	54.188	18.960	9.737	0	183	183	2	1	-10921639	164.095	158	115	227	3446	31.145	7.600	0.135	1.257
ID476462	476462	48	47.627	15.577	28.918	0	184	184	2	1	-10921639	160.714	168	103	206	3375	30.371	4.800	0.150	1.381
ID476461	476461	54	40.736	20.657	26.728	0	184	184	2	1	-10921639	175.381	174	120	236	3683	34.898	4.800	0.112	1.011
ID476460	476460	56	36.007	17.572	21.365	0	184	184	2	1	-10921639	198.571	198	158	248	4170	23.127	2.000	0.067	1.079
ID476459	476459	None	36.521	11.763	15.846	0	184	184	2	1	-10921639	110.619	113	63	160	2323	26.324	2.000	0.142	1.048
ID476458	476458	52	46.056	22.318	14.871	0	184	184	2	1	-10921639	194.190	193	158	250	4078	27.974	6.328	0.092	1.167
ID476457	476457	49	47.107	18.969	10.049	0	184	184	2	1	-10921639	159.619	164	113	219	3352	30.046	2.000	0.117	1.116
ID476463	476463	49	44.672	19.057	9.894	0	185	185	2	1	-10921639	152.952	158	101	223	3212	33.055	2.000	0.108	0.903
ID476467	476467	48	58.765	15.161	29.388	0	185	185	2	1	-10921639	151.095	158	75	214	3173	41.920	2.000	0.174	1.066
ID476466	476466	54	60.274	20.285	27.908	0	185	185	2	1	-10921639	187.952	179	153	255	3947	31.414	4.800	0.148	1.541
ID476465	476465	56	47.188	17.396	20.956	0	185	185	2	1	-10921639	200.619	189	149	255	4213	37.064	2.000	0.102	1.001
ID476464	476464	52	62.866	22.780	14.782	0	185	185	2	1	-10921639	196.619	202	111	255	4129	42.077	2.000	0.135	1.112
ID476447	476447	57	37.539	11.460	15.749	0	186	186	2	1	-10921639	96.048	94	44	155	2017	34.863	2.000	0.173	0.814
ID476446	476446	52	58.188	22.616	14.850	0	186	186	2	1	-10921639	198.667	195	134	255	4172	38.332	2.000	0.127	1.169
ID476445	476445	49	42.703	18.959	9.558	0	186	186	2	1	-10921639	152.762	155	105	210	3208	28.188	2.000	0.103	1.010
ID476450	476450	48	70.818	15.314	29.069	0	186	186	2	1	-10921639	157.381	164	69	255	3305	54.720	2.000	0.187	0.907
ID476449	476449	54	42.672	19.821	27.782	0	186	186	2	1	-10921639	186.667	187	132	244	3920	28.132	6.331	0.124	1.460
ID476448	476448	56	46.676	17.349	20.837	0	186	186	2	1	-10921639	198.619	193	149	255	4171	34.898	4.800	0.110	1.124
ID476455	476455	54	50.600	19.633	27.810	0	187	187	2	1	-10921639	190.619	189	132	255	4003	30.925	4.800	0.136	1.472
ID476454	476454	56	51.769	17.645	21.011	0	187	187	2	1	-10921639	208.714	206	166	255	4383	31.950	4.800	0.121	1.413
ID476453	476453	57	37.950	11.292	15.672	0	187	187	2	1	-10921639	89.714	90	33	151	1884	35.809	2.000	0.144	0.632
ID476452	476452	52	57.174	22.489	14.739	0	187	187	2	1	-10921639	207.667	200	151	255	4361	29.114	2.000	0.122	1.553
ID476451	476451	49	43.741	19.373	9.130	0	187	187	2	1	-10921639	155.905	158	96	210	3274	29.856	4.800	0.148	1.344
ID476456	476456	48	45.249	15.836	28.879	0	187	187	2	1	-10921639	161.619	174	88	210	3394	38.062	4.800	0.134	1.002
ID476479	476479	54	54.550	19.768	27.680	0	188	188	2	1	-10921639	180.714	179	107	255	3795	36.207	4.800	0.141	1.230
ID476478	476478	56	49.576	17.187	20.611	0	188	188	2	1	-10921639	190.905	193	128	252	4009	36.879	2.000	0.111	1.039
ID476477	476477	57	40.293	11.538	15.542	0	188	188	2	1	-10921639	103.952	103	54	174	2183	30.150	2.000	0.145	0.873
ID476476	476476	52	45.899	22.828	14.559	0	188	188	2	1	-10921639	199.476	200	149	255	4189	25.220	6.317	0.121	1.709
ID476475	476475	49	43.219	19.869	8.927	0	188	188	2	1	-10921639	154.905	162	111	206	3253	25.460	4.800	0.143	1.522
ID476480	476480	48	46.739	15.862	28.774	0	188	188	2	1	-10921639	158.524	168	92	204	3329	33.146	4.800	0.144	1.201
ID476471	476471	57	38.069	11.924	15.833	0	189	189	2	1	-10921639	108.143	105	54	162	2271	29.501	2.000	0.144	0.923
ID476470	476470	52	46.606	22.468	14.683	0	189	189	2	1	-10921639	199.667	195	160	248	4193	25.625	2.000	0.094	1.339
ID476469	476469	None	42.895	22.004	10.836	0	189	189	2	1	-10921639	174.857	177	118	236	3672	32.667	6.086	0.101	0.980
ID476468	476468	49	40.835	19.680	9.448	0	189	189	2	1	-10921639	157.333	168	94	204	3304	37.346	4.800	0.129	0.966
ID476474	476474	48	64.522	15.587	28.729	0	189	189	2	1	-10921639	166.238	177	94	255	3491	45.055	4.800	0.193	1.192
ID476473	476473	54	45.367	19.821	27.765	0	189	189	2	1	-10921639	172.619	168	103	240	3625	33.898	4.800	0.124	1.123
ID476472	476472	56	56.412	16.918	20.756	0	189	189	2	1	-10921639	201.190	189	139	255	4225	39.414	2.000	0.126	1.141
ID476485	476485	48	56.855	15.585	29.084	0	190	190	2	1	-10921639	169.238	172	111	236	3554	36.080	6.273	0.167	1.346
ID476484	476484	54	65.076	19.779	27.867	0	190	190	2	1	-10921639	189.810	204	113	255	3986	42.807	4.800	0.167	1.270
ID476483	476483	56	47.894	16.542	20.544	0	190	190	2	1	-10921639	191.524	191	130	255	4022	34.636	7.600	0.122	1.199
ID476482	476482	52	48.201	23.186	14.466	0	190	190	2	1	-10921639	188.524	187	118	244	3959	36.913	4.800	0.121	1.105
ID476481	476481	49	50.624	19.882	9.767	0	190	190	2	1	-10921639	180.143	183	130	225	3783	27.268	4.800	0.140	1.626
ID476495	476495	48	51.471	16.250	28.510	0	191	191	2	1	-10921639	169.810	185	101	231	3566	43.621	4.800	0.162	1.086
ID476494	476494	54	64.478	19.167	28.151	0	191	191	2	1	-10921639	204.333	204	145	248	4291	29.064	4.800	0.172	2.067
ID476493	476493	56	54.262	16.577	20.638	0	191	191	2	1	-10921639	191.286	179	124	255	4017	39.099	2.000	0.118	1.034
ID476492	476492	52	54.617	23.252	14.864	0	191	191	2	1	-10921639	205.429	208	130	255	4314	35.341	4.800	0.126	1.305
ID476491	476491	49	38.429	19.718	9.231	0	191	191	2	1	-10921639	158.143	153	92	204	3321	33.665	7.600	0.122	1.019
ID476501	476501	48	66.627	15.682	28.663	0	192	192	2	1	-10921639	175.667	183	94	244	3689	44.705	2.000	0.181	1.206
ID476500	476500	54	61.382	19.817	27.659	0	192	192	2	1	-10921639	189.238	198	107	255	3974	43.562	6.352	0.143	1.087
ID476499	476499	56	49.345	16.557	20.585	0	192	192	2	1	-10921639	189.667	181	134	252	3983	35.670	4.800	0.117	1.114
ID476498	476498	None	37.416	12.219	15.699	0	192	192	2	1	-10921639	102.714	111	40	158	2157	37.553	2.000	0.147	0.701
ID476497	476497	52	50.603	22.686	14.334	0	192	192	2	1	-10921639	199.190	204	103	255	4183	41.031	7.600	0.117	1.019
ID476496	476496	49	35.064	19.782	9.773	0	192	192	2	1	-10921639	170.048	174	120	214	3571	27.533	4.800	0.112	1.240
ID476487	476487	52	60.348	23.032	15.146	0	193	193	2	1	-10921639	215.429	217	147	255	4524	34.010	6.330	0.137	1.528
ID476486	476486	49	51.407	19.902	9.997	0	193	193	2	1	-10921639	175.429	177	126	223	3684	30.184	4.800	0.147	1.488
ID476490	476490	48	58.003	16.417	28.991	0	193	193	2	1	-10921639	170.000	189	86	231	3570	43.486	4.800	0.169	1.131
ID476489	476489	54	56.875	20.107	27.680	0	193	193	2	1	-10921639	199.190	202	136	255	4183	36.870	4.800	0.141	1.332
ID476488	476488	56	54.298	16.815	20.438	0	193	193	2	1	-10921639	201.810	198	145	255	4238	35.625	3.200	0.113	1.151
ID476503	476503	52	52.729	22.912	14.657	0	194	194	2	1	-10921639	222.000	225	155	255	4662	29.570	4.800	0.120	1.603
ID476502	476502	49	42.563	19.422	10.067	0	194	194	2	1	-10921639	168.190	168	115	231	3532	35.343	2.000	0.113	0.963
ID476507	476507	48	70.248	16.065	28.978	0	194	194	2	1	-10921639	175.476	183	99	255	3685	45.965	4.800	0.195	1.248
ID476506	476506	54	65.052	19.951	27.656	0	194	194	2	1	-10921639	200.000	214	122	255	4200	43.147	4.800	0.159	1.273
ID476505	476505	56	52.767	16.882	20.237	0	194	194	2	1	-10921639	204.238	193	143	255	4289	35.912	2.000	0.106	1.086
ID476504	476504	None	35.987	11.857	15.630	0	194	194	2	1	-10921639	104.952	105	52	166	2204	31.144	2.000	0.126	0.752
ID476511	476511	54	62.484	19.711	27.853	0	195	195	2	1	-10921639	194.762	195	134	255	4090	39.765	4.800	0.160	1.354
ID476510	476510	56	54.096	16.801	20.104	0	195	195	2	1	-10921639	212.381	210	149	255	4460	31.644	7.600	0.118	1.418
ID476509	476509	52	58.075	23.220	15.065	0	195	195	2	1	-10921639	230.619	250	153	255	4843	30.311	4.800	0.140	1.865
ID476508	476508	49	41.106	20.217	10.148	0	195	195	2	1	-10921639	175.810	172	122	225	3692	31.223	4.800	0.121	1.216
ID476512	476512	48	63.269	16.404	28.654	0	195	195	2	1	-10921639	168.286	170	96	236	3534	47.853	4.800	0.192	1.135
ID476517	476517	48	71.733	16.159	28.804	0	196	196	2	1	-10921639	178.905	198	107	240	3757	45.216	4.800	0.203	1.333
ID476516	476516	54	54.936	19.687	27.642	0	196	196	2	1	-10921639	182.238	189	101	255	3827	47.859	2.000	0.134	0.903
ID476515	476515	56	53.875	16.735	19.904	0	196	196	2	1	-10921639	209.571	210	136	255	4401	31.069	4.800	0.122	1.472
ID476514	476514	52	61.847	23.282	15.399	0	196	196	2	1	-10921639	222.000	233	130	255	4662	36.036	4.800	0.148	1.588
ID476513	476513	49	42.520	19.402	9.108	0	196	196	2	1	-10921639	153.476	145	107	214	3223	32.261	6.341	0.111	0.948
ID476535	476535	52	62.029	23.122	15.201	0	197	197	2	1	-10921639	216.952	221	139	255	4556	36.767	4.800	0.136	1.412
ID476534	476534	49	43.859	20.176	10.296	0	197	197	2	1	-10921639	168.429	177	122	219	3537	27.940	4.800	0.145	1.529
ID476538	476538	48	81.272	15.881	28.993	0	197	197	2	1	-10921639	167.952	174	92	255	3527	53.020	2.000	0.202	1.066
ID476537	476537	54	58.995	19.889	27.722	0	197	197	2	1	-10921639	183.619	185	111	255	3856	39.552	3.200	0.150	1.215
ID476536	476536	56	55.290	17.267	20.311	0	197	197	2	1	-10921639	213.095	225	149	255	4475	37.677	4.800	0.119	1.199
ID476527	476527	54	61.473	19.631	27.574	0	198	198	2	1	-10921639	189.524	206	111	255	3980	44.864	4.800	0.168	1.215
ID476526	476526	56	48.258	17.233	20.120	0	198	198	2	1	-10921639	193.571	200	134	255	4065	35.690	2.000	0.090	0.892
ID476525	476525	52	60.140	24.213	15.896	0	198	198	2	1	-10921639	221.000	227	128	255	4641	36.701	4.800	0.154	1.612
ID476524	476524	49	44.585	19.283	9.314	0	198	198	2	1	-10921639	147.810	160	94	189	3104	32.802	4.800	0.154	1.202
ID476533	476533	48	53.603	16.270	29.102	0	199	199	2	1	-10921639	163.238	162	92	233	3428	43.238	7.600	0.161	1.047
ID476532	476532	54	57.438	19.004	27.864	0	199	199	2	1	-10921639	194.095	195	134	255	4076	33.394	4.800	0.145	1.471
ID476531	476531	56	48.799	16.882	19.933	0	199	199	2	1	-10921639	196.286	195	139	255	4122	31.471	2.000	0.089	1.023
ID476530	476530	52	56.374	22.914	15.014	0	199	199	2	1	-10921639	221.571	236	147	255	4653	32.780	4.800	0.131	1.569
ID476529	476529	None	37.238	19.843	9.556	0	199	199	2	1	-10921639	161.714	170	115	195	3396	22.747	7.600	0.124	1.568
ID476528	476528	49	36.201	19.843	9.556	0	199	199	2	1	-10921639	161.714	170	115	195	3396	22.747	7.600	0.124	1.568
ID476519	476519	52	55.039	23.193	15.050	0	200	200	2	1	-10921639	210.190	212	149	255	4414	33.300	2.000	0.114	1.293
ID476518	476518	49	47.499	19.925	9.448	0	200	200	2	1	-10921639	155.857	155	101	204	3273	29.969	4.800	0.175	1.547
ID476523	476523	48	60.126	15.810	29.487	0	200	200	2	1	-10921639	169.619	168	111	240	3562	42.121	7.600	0.168	1.160
ID476522	476522	54	52.968	19.306	27.446	0	200	200	2	1	-10921639	197.714	187	151	255	4152	32.246	4.800	0.123	1.339
ID476521	476521	56	49.574	16.595	19.796	0	200	200	2	1	-10921639	200.000	200	145	255	4200	32.002	2.000	0.092	1.053
ID476520	476520	None	36.640	11.803	15.751	0	200	200	2	1	-10921639	109.571	120	63	155	2301	30.374	3.200	0.133	0.847
ID476542	476542	48	61.684	15.908	29.459	0	201	201	2	1	-10921639	159.381	149	96	225	3347	45.692	7.600	0.191	1.117
ID476541	476541	56	39.554	16.521	19.791	0	201	201	2	1	-10921639	183.429	179	132	252	3852	33.439	2.000	0.073	0.750
ID476540	476540	52	60.055	23.481	14.948	0	201	201	2	1	-10921639	212.476	221	170	255	4462	28.992	4.800	0.141	1.810
ID476539	476539	49	41.906	19.969	9.325	0	201	201	2	1	-10921639	154.095	158	105	212	3236	27.561	4.800	0.156	1.508
ID476551	476551	48	54.055	15.821	29.449	0	202	202	2	1	-10921639	142.429	139	84	221	2991	37.070	2.000	0.157	1.042
ID476550	476550	56	44.517	16.540	19.907	0	202	202	2	1	-10921639	180.476	177	134	246	3790	30.898	2.000	0.077	0.840
ID476549	476549	52	61.698	23.147	15.044	0	202	202	2	1	-10921639	218.095	212	151	255	4580	29.961	4.800	0.144	1.835
ID476548	476548	49	42.492	21.043	8.976	0	202	202	2	1	-10921639	149.429	153	99	187	3138	26.532	4.800	0.147	1.444
ID476543	476543	49	37.286	20.284	9.120	0	203	203	2	1	-10921639	142.905	149	99	183	3001	24.702	6.312	0.135	1.379
ID476547	476547	48	44.750	15.729	29.608	0	203	203	2	1	-10921639	135.810	130	84	189	2852	35.059	7.600	0.158	1.057
ID476546	476546	58	47.708	18.846	27.795	0	203	203	2	1	-10921639	172.667	168	122	229	3626	28.549	4.800	0.141	1.491
ID476545	476545	56	43.109	16.282	19.864	0	203	203	2	1	-10921639	173.429	170	120	233	3642	33.564	2.000	0.089	0.846
ID476544	476544	52	55.986	23.539	15.256	0	203	203	2	1	-10921639	195.714	202	130	255	4110	39.152	4.800	0.161	1.383
ID476556	476556	48	45.057	16.055	29.741	0	204	204	2	1	-10921639	129.381	126	75	187	2717	35.789	7.600	0.146	0.919
ID476555	476555	58	46.732	18.963	27.299	0	204	204	2	1	-10921639	177.048	177	141	225	3718	22.573	7.600	0.120	1.686
ID476554	476554	56	35.336	16.072	19.614	0	204	204	2	1	-10921639	167.048	177	105	223	3508	32.013	2.000	0.080	0.771
ID476553	476553	52	56.700	23.497	15.102	0	204	204	2	1	-10921639	200.048	204	147	255	4201	30.327	4.800	0.148	1.698
ID476552	476552	49	42.117	20.038	9.162	0	204	204	2	1	-10921639	144.095	143	96	187	3026	27.461	6.312	0.145	1.326
ID476559	476559	58	44.306	19.936	28.831	0	205	205	2	1	-10921639	168.095	181	113	210	3530	29.930	4.800	0.137	1.351
ID476558	476558	56	43.825	16.601	19.956	0	205	205	2	1	-10921639	178.143	168	130	238	3741	30.002	2.000	0.091	0.993
ID476557	476557	52	50.386	23.037	15.066	0	205	205	2	1	-10921639	195.286	191	153	255	4101	28.950	4.800	0.116	1.402
ID476560	476560	48	47.973	16.054	29.752	0	205	205	2	1	-10921639	134.571	134	88	206	2826	36.883	4.800	0.155	0.982
ID476564	476564	48	47.297	15.978	29.522	0	206	206	2	1	-10921639	140.381	139	86	210	2948	35.227	7.600	0.162	1.111
ID476563	476563	56	36.079	16.132	19.820	0	206	206	2	1	-10921639	162.095	153	115	242	3404	31.278	2.000	0.068	0.664
ID476562	476562	52	43.929	22.993	15.450	0	206	206	2	1	-10921639	196.000	195	134	250	4116	30.483	7.600	0.110	1.279
ID476561	476561	49	45.904	20.510	9.223	0	206	206	2	1	-10921639	142.571	145	86	202	2994	35.384	4.800	0.168	1.157
ID476567	476567	58	40.902	19.264	28.271	0	207	207	2	1	-10921639	170.524	170	126	204	3581	19.676	7.600	0.122	1.881
ID476566	476566	52	55.018	23.144	15.261	0	207	207	2	1	-10921639	198.667	204	134	255	4172	37.290	4.800	0.122	1.161
ID476565	476565	49	38.456	19.926	9.602	0	207	207	2	1	-10921639	147.286	149	105	189	3093	22.125	4.800	0.135	1.587
ID476568	476568	48	45.933	15.722	29.686	0	207	207	2	1	-10921639	131.762	141	82	206	2767	34.970	4.800	0.165	1.067
ID476571	476571	48	45.950	16.012	29.588	0	208	208	2	1	-10921639	127.238	122	63	193	2672	35.753	4.800	0.178	1.074
ID476570	476570	58	40.259	19.353	28.018	0	208	208	2	1	-10921639	158.524	158	120	202	3329	19.894	7.600	0.130	1.838
ID476569	476569	52	47.090	23.392	15.249	0	208	208	2	1	-10921639	191.762	202	143	240	4027	28.571	7.600	0.117	1.411
ID476583	476583	None	50.807	19.840	9.848	0	209	209	2	1	-10921639	145.714	145	92	212	3060	30.611	2.000	0.160	1.316
ID476587	476587	48	50.037	15.957	29.750	0	209	209	2	1	-10921639	123.667	122	69	204	2597	38.805	2.000	0.173	0.939
ID476586	476586	58	47.271	19.319	27.874	0	209	209	2	1	-10921639	159.571	162	109	208	3351	27.307	7.600	0.142	1.458
ID476585	476585	None	40.580	21.751	18.458	0	209	209	2	1	-10921639	200.476	198	153	255	4210	27.438	6.217	0.080	1.083
ID476584	476584	52	46.097	22.834	15.120	0	209	209	2	1	-10921639	183.667	183	120	252	3857	36.942	3.200	0.095	0.865
ID476578	476578	48	57.888	16.159	29.386	0	210	210	2	1	-10921639	142.667	141	77	225	2996	41.759	2.000	0.183	1.057
ID476577	476577	52	54.730	23.032	15.003	0	210	210	2	1	-10921639	190.143	189	143	255	3993	33.644	4.800	0.130	1.305
ID476582	476582	48	63.880	15.730	29.836	0	211	211	2	1	-10921639	139.857	143	69	219	2937	42.308	2.000	0.201	1.108
ID476581	476581	None	46.343	19.667	27.923	0	211	211	2	1	-10921639	163.524	168	90	210	3434	32.854	4.800	0.151	1.304
ID476580	476580	52	58.664	22.565	15.019	0	211	211	2	1	-10921639	198.524	195	147	255	4169	35.416	4.800	0.143	1.402
ID476579	476579	None	44.652	20.210	9.172	0	211	211	2	1	-10921639	134.571	136	69	195	2826	32.018	4.800	0.169	1.218
ID476575	476575	52	56.286	23.120	14.959	0	212	212	2	1	-10921639	187.048	189	147	255	3928	32.730	7.600	0.125	1.271
ID476576	476576	48	56.606	15.880	29.613	0	212	212	2	1	-10921639	143.381	147	73	219	3011	38.804	7.600	0.186	1.161
ID476574	476574	48	54.533	16.102	29.490	0	213	213	2	1	-10921639	148.667	160	86	217	3122	38.301	4.800	0.171	1.136
ID476573	476573	59	41.337	19.780	27.977	0	213	213	2	1	-10921639	157.429	162	94	198	3306	29.571	4.800	0.141	1.319
ID476572	476572	52	46.475	22.955	15.137	0	213	213	2	1	-10921639	187.000	187	143	242	3927	28.445	4.800	0.109	1.296
ID476591	476591	None	36.177	20.115	9.777	0	214	214	2	1	-10921639	140.714	139	94	191	2955	22.996	6.080	0.112	1.231
ID476594	476594	48	46.820	15.507	29.915	0	214	214	2	1	-10921639	132.429	139	77	212	2781	34.506	2.000	0.141	0.949
ID476593	476593	59	48.126	19.544	28.034	0	214	214	2	1	-10921639	161.905	164	80	210	3400	34.894	4.800	0.159	1.273
ID476592	476592	52	42.935	22.580	15.024	0	214	214	2	1	-10921639	179.190	183	118	248	3763	35.482	2.000	0.088	0.816
ID476590	476590	48	51.500	15.909	29.613	0	215	215	2	1	-10921639	134.429	143	52	204	2823	42.172	2.000	0.170	0.928
ID476589	476589	59	41.074	20.424	27.718	0	215	215	2	1	-10921639	160.476	162	94	195	3370	27.176	4.800	0.139	1.441
ID476588	476588	52	53.691	22.645	15.106	0	215	215	2	1	-10921639	188.429	183	141	252	3957	35.691	2.000	0.111	1.052
ID476599	476599	48	57.512	16.369	29.661	0	216	216	2	1	-10921639	135.476	130	67	225	2845	46.734	2.000	0.174	0.859
ID476598	476598	52	55.415	22.821	14.986	0	216	216	2	1	-10921639	182.810	181	126	255	3839	37.519	2.000	0.111	0.973
ID476597	476597	None	38.521	20.084	9.114	0	216	216	2	1	-10921639	129.619	134	88	172	2722	26.383	4.800	0.166	1.400
ID476595	476595	52	57.111	23.057	14.935	0	217	217	2	1	-10921639	187.190	177	143	255	3931	33.446	2.000	0.118	1.184
ID476596	476596	48	49.488	16.106	29.481	0	217	217	2	1	-10921639	145.333	145	94	204	3052	29.672	4.800	0.154	1.310
ID476603	476603	60	51.527	20.138	9.212	0	218	218	2	1	-10921639	126.952	132	61	198	2666	36.199	2.000	0.192	1.129
ID476605	476605	48	55.747	16.197	29.254	0	218	218	2	1	-10921639	149.952	166	88	210	3149	36.514	4.800	0.178	1.243
ID476604	476604	52	50.562	22.939	14.792	0	218	218	2	1	-10921639	177.714	172	139	255	3732	30.307	2.000	0.116	1.223
ID476602	476602	48	44.814	16.043	29.472	0	219	219	2	1	-10921639	140.762	141	96	200	2956	29.177	2.000	0.139	1.179
ID476601	476601	52	47.283	22.646	15.088	0	219	219	2	1	-10921639	180.333	179	118	255	3787	35.388	2.000	0.096	0.890
ID476600	476600	60	35.265	20.085	8.881	0	219	219	2	1	-10921639	122.429	124	69	160	2571	27.415	4.800	0.152	1.178
ID476607	476607	52	44.029	22.630	14.907	0	220	220	2	1	-10921639	183.048	185	126	255	3844	32.298	2.000	0.097	1.000
ID476606	476606	60	38.297	20.157	9.364	0	220	220	2	1	-10921639	122.238	126	61	177	2567	33.710	4.800	0.166	1.033
ID476610	476610	48	49.963	16.242	29.522	0	220	220	2	1	-10921639	136.429	147	77	206	2865	38.650	4.800	0.187	1.114
ID476609	476609	None	36.719	20.763	26.859	0	220	220	2	1	-10921639	141.333	147	82	200	2968	32.270	2.000	0.097	0.775
ID476608	476608	None	35.831	22.110	19.095	0	220	220	2	1	-10921639	184.905	183	143	255	3883	25.294	7.600	0.062	0.856
ID476615	476615	52	60.728	22.765	15.144	0	221	221	2	1	-10921639	205.238	206	118	255	4310	42.236	4.800	0.137	1.169
ID476616	476616	48	52.590	16.311	29.420	0	221	221	2	1	-10921639	139.286	145	71	206	2925	38.918	2.000	0.171	1.044
ID476619	476619	52	46.648	22.966	15.048	0	222	222	2	1	-10921639	187.381	183	122	255	3935	37.564	6.212	0.102	0.920
ID476620	476620	48	47.940	16.513	29.295	0	222	222	2	1	-10921639	148.476	155	86	181	3118	27.378	4.800	0.188	1.720
ID476614	476614	48	51.272	16.280	29.324	0	223	223	2	1	-10921639	137.286	143	77	195	2883	36.036	4.800	0.186	1.194
ID476613	476613	None	35.067	20.023	27.724	0	223	223	2	1	-10921639	150.476	151	75	189	3160	26.997	4.800	0.114	1.144
ID476612	476612	52	48.150	22.632	15.190	0	223	223	2	1	-10921639	193.429	198	134	255	4062	36.368	4.800	0.108	1.041
ID476611	476611	None	42.185	20.310	9.081	0	223	223	2	1	-10921639	125.095	128	63	172	2627	32.760	4.800	0.162	1.067
ID476618	476618	48	48.307	16.487	29.438	0	224	224	2	1	-10921639	135.286	145	69	193	2841	36.447	2.000	0.161	1.029
ID476617	476617	52	41.800	22.914	14.880	0	224	224	2	1	-10921639	190.381	187	136	255	3998	28.643	4.800	0.093	1.133
ID476623	476623	48	55.845	16.388	29.140	0	225	225	2	1	-10921639	144.429	151	84	206	3033	36.054	4.800	0.193	1.294
ID476622	476622	52	49.796	22.445	14.945	0	225	225	2	1	-10921639	199.714	200	147	255	4194	30.850	2.000	0.097	1.147
ID476621	476621	61	37.203	19.971	8.883	0	225	225	2	1	-10921639	123.619	128	75	164	2596	27.706	4.800	0.148	1.151
ID476630	476630	48	45.794	16.219	29.400	0	226	226	2	1	-10921639	127.714	130	73	191	2682	33.252	2.000	0.159	1.055
ID476629	476629	52	56.028	22.651	15.204	0	226	226	2	1	-10921639	201.571	198	134	255	4233	38.377	4.800	0.128	1.190
ID476628	476628	61	39.481	19.420	9.044	0	226	226	2	1	-10921639	124.429	134	59	172	2613	32.448	7.600	0.159	1.055
ID476631	476631	61	37.007	20.231	9.297	0	227	227	2	1	-10921639	128.476	126	75	170	2698	30.066	4.800	0.152	1.130
ID476633	476633	48	47.456	16.189	29.534	0	227	227	2	1	-10921639	124.571	132	63	189	2616	42.831	2.000	0.159	0.796
ID476632	476632	52	41.041	23.206	15.504	0	227	227	2	1	-10921639	191.000	187	153	240	4011	25.764	4.800	0.117	1.553
ID476635	476635	52	44.202	22.781	15.709	0	228	228	2	1	-10921639	194.286	200	141	250	4080	28.077	4.800	0.134	1.638
ID476634	476634	61	37.830	20.610	9.008	0	228	228	2	1	-10921639	125.333	126	73	179	2632	29.887	4.800	0.168	1.209
ID476636	476636	48	48.864	16.271	29.466	0	228	228	2	1	-10921639	131.143	128	73	191	2754	37.530	2.000	0.174	1.034
ID476638	476638	48	45.197	16.125	29.483	0	229	229	2	1	-10921639	127.286	130	75	174	2673	31.417	4.800	0.169	1.171
ID476637	476637	52	50.144	22.601	15.912	0	229	229	2	1	-10921639	196.762	198	145	252	4132	31.627	4.800	0.133	1.457
ID476627	476627	48	55.895	16.035	29.617	0	230	230	2	1	-10921639	127.762	134	67	191	2683	41.105	2.000	0.195	1.014
ID476626	476626	None	37.598	20.629	28.440	0	230	230	2	1	-10921639	148.857	153	90	195	3126	29.202	2.000	0.119	1.085
ID476625	476625	52	62.354	23.769	15.645	0	230	230	2	1	-10921639	184.905	183	107	250	3883	40.809	6.326	0.162	1.261
ID476624	476624	None	36.248	20.518	9.002	0	230	230	2	1	-10921639	116.286	120	56	164	2442	31.264	4.800	0.159	1.020
ID476639	476639	52	55.834	22.643	15.628	0	231	231	2	1	-10921639	194.762	191	136	250	4090	32.246	4.800	0.144	1.519
ID476640	476640	48	41.421	16.181	29.745	0	231	231	2	1	-10921639	120.000	126	56	177	2520	36.629	4.800	0.161	0.907
ID476646	476646	48	45.346	15.988	29.761	0	232	232	2	1	-10921639	113.524	118	56	166	2384	34.478	2.000	0.176	0.984
ID476645	476645	None	36.027	20.643	28.040	0	232	232	2	1	-10921639	141.333	147	86	181	2968	26.789	4.800	0.141	1.306
ID476644	476644	52	56.963	23.253	15.479	0	232	232	2	1	-10921639	181.619	174	122	255	3814	38.809	4.800	0.134	1.107
ID476643	476643	None	38.030	19.951	9.591	0	232	232	2	1	-10921639	130.905	130	92	170	2749	21.028	4.800	0.144	1.564
ID476650	476650	48	42.570	16.020	29.597	0	233	233	2	1	-10921639	110.524	115	59	172	2321	36.065	4.800	0.168	0.882
ID476649	476649	52	37.485	23.302	15.717	0	233	233	2	1	-10921639	186.857	189	162	236	3924	19.435	4.800	0.123	2.111
ID476642	476642	48	42.486	16.338	29.322	0	234	234	2	1	-10921639	124.571	132	75	174	2616	32.623	4.800	0.168	1.097
ID476641	476641	52	42.077	22.510	15.161	0	234	234	2	1	-10921639	179.000	177	130	255	3759	32.117	7.600	0.092	0.942
ID476647	476647	52	47.483	23.106	15.319	0	235	235	2	1	-10921639	188.810	189	141	255	3965	28.446	4.800	0.110	1.319
ID476648	476648	48	37.248	15.753	29.629	0	235	235	2	1	-10921639	111.095	111	56	160	2333	32.769	2.000	0.161	0.941
ID476651	476651	52	39.949	23.573	15.421	0	236	236	2	1	-10921639	167.905	160	118	238	3526	34.325	7.600	0.112	0.988
ID476653	476653	48	41.958	15.907	29.602	0	236	236	2	1	-10921639	112.952	105	50	160	2372	37.584	2.000	0.164	0.849
ID476652	476652	62	40.180	20.795	28.282	0	236	236	2	1	-10921639	151.714	155	96	183	3186	21.982	4.800	0.139	1.680
ID476655	476655	48	42.140	16.028	29.380	0	237	237	2	1	-10921639	124.000	136	69	166	2604	31.159	4.800	0.167	1.139
ID476654	476654	52	48.224	22.985	15.159	0	237	237	2	1	-10921639	181.714	181	126	250	3816	31.710	2.000	0.114	1.176
ID476656	476656	62	35.193	18.776	28.968	0	237	237	2	1	-10921639	151.143	155	101	179	3174	21.953	4.800	0.137	1.657
ID476663	476663	None	43.446	22.814	19.207	0	238	238	2	1	-10921639	177.238	174	128	252	3722	30.267	2.000	0.088	0.947
ID476662	476662	52	43.117	23.230	15.072	0	238	238	2	1	-10921639	169.286	172	118	233	3555	31.324	2.000	0.089	0.882
ID476664	476664	48	36.816	16.484	29.622	0	238	238	2	1	-10921639	107.381	118	48	151	2255	37.646	4.800	0.160	0.787
ID476659	476659	None	39.600	20.417	9.016	0	239	239	2	1	-10921639	128.619	132	82	168	2701	25.606	4.800	0.169	1.450
ID476661	476661	48	47.635	15.866	29.698	0	239	239	2	1	-10921639	104.381	105	35	162	2192	38.574	2.000	0.182	0.835
ID476660	476660	52	41.717	23.103	15.560	0	239	239	2	1	-10921639	177.810	177	145	225	3734	23.695	6.281	0.113	1.519
ID476658	476658	48	38.767	15.949	29.725	0	240	240	2	1	-10921639	103.952	107	56	147	2183	31.846	4.800	0.180	0.996
ID476657	476657	52	49.027	22.403	15.236	0	240	240	2	1	-10921639	189.048	191	134	242	3970	30.047	2.000	0.111	1.262
ID476666	476666	52	43.153	22.883	15.070	0	241	241	2	1	-10921639	179.857	183	132	231	3777	29.278	4.800	0.124	1.353
ID476665	476665	None	36.100	20.732	8.839	0	241	241	2	1	-10921639	117.286	118	71	164	2463	23.827	4.800	0.175	1.463
ID476670	476670	52	50.362	22.497	14.878	0	242	242	2	1	-10921639	187.286	189	136	240	3933	29.326	2.000	0.118	1.347
ID476667	476667	None	35.050	20.255	9.011	0	243	243	2	1	-10921639	120.952	124	80	158	2540	24.606	4.800	0.160	1.354
ID476668	476668	52	53.597	23.158	15.243	0	243	243	2	1	-10921639	181.952	187	126	255	3821	35.220	2.000	0.121	1.117
ID476669	476669	52	53.038	22.850	15.075	0	244	244	2	1	-10921639	191.810	195	128	255	4028	35.507	4.800	0.122	1.177
ID476671	476671	52	42.510	23.384	15.203	0	245	245	2	1	-10921639	171.238	172	124	255	3596	32.039	2.000	0.091	0.887
ID476672	476672	63	44.933	16.891	29.017	0	245	245	2	1	-10921639	141.810	143	99	179	2978	25.651	4.800	0.183	1.708
ID476675	476675	63	43.708	16.972	28.943	0	246	246	2	1	-10921639	142.667	151	90	183	2996	29.047	4.800	0.189	1.559
ID476674	476674	52	36.320	23.192	14.872	0	246	246	2	1	-10921639	167.952	164	128	244	3527	25.510	7.600	0.078	0.949
ID476673	476673	65	37.972	19.888	9.257	0	246	246	2	1	-10921639	118.905	122	69	172	2497	30.964	4.800	0.164	1.079
ID476679	476679	64	39.073	18.693	28.974	0	247	247	2	1	-10921639	139.429	143	88	179	2928	27.088	6.289	0.138	1.248
ID476678	476678	63	38.365	16.325	28.946	0	247	247	2	1	-10921639	114.381	120	48	168	2402	35.987	2.000	0.148	0.821
ID476677	476677	52	45.663	23.004	15.112	0	247	247	2	1	-10921639	177.667	179	120	244	3731	29.547	2.000	0.103	1.124
ID476676	476676	65	39.095	20.039	9.674	0	247	247	2	1	-10921639	133.857	130	96	179	2811	21.565	7.600	0.137	1.495
ID476682	476682	64	48.248	18.530	28.815	0	248	248	2	1	-10921639	148.714	153	99	202	3123	30.093	4.800	0.172	1.448
ID476681	476681	52	44.795	23.986	15.432	0	248	248	2	1	-10921639	167.571	172	105	233	3519	32.374	6.246	0.134	1.226
ID476680	476680	65	36.631	19.228	9.396	0	248	248	2	1	-10921639	125.429	136	71	174	2634	29.568	4.800	0.173	1.252
ID476683	476683	52	42.815	23.777	16.869	0	249	249	2	1	-10921639	181.714	181	124	233	3816	27.483	4.800	0.139	1.616
ID476685	476685	None	43.009	16.402	28.974	0	249	249	2	1	-10921639	114.381	120	56	168	2402	37.119	2.000	0.152	0.812
ID476684	476684	64	41.544	19.656	28.467	0	249	249	2	1	-10921639	155.333	162	99	200	3262	24.530	4.800	0.141	1.564
ID476695	476695	64	37.835	18.431	28.792	0	250	250	2	1	-10921639	132.905	134	71	168	2791	28.516	6.288	0.156	1.258
ID476694	476694	52	39.950	24.903	15.885	0	250	250	2	1	-10921639	178.619	181	115	236	3751	29.714	4.800	0.119	1.282
ID476693	476693	65	37.829	19.937	9.162	0	250	250	2	1	-10921639	123.000	122	71	174	2583	28.733	4.800	0.159	1.175
ID476687	476687	52	35.316	25.282	17.333	0	251	251	2	1	-10921639	176.238	183	132	210	3701	22.865	4.800	0.109	1.512
ID476686	476686	65	41.985	19.361	9.607	0	251	251	2	1	-10921639	135.476	141	84	181	2845	24.720	4.800	0.151	1.441
ID476688	476688	64	47.314	16.878	28.847	0	251	251	2	1	-10921639	131.286	132	69	185	2757	35.205	4.800	0.184	1.159
ID476692	476692	64	47.079	16.483	29.060	0	252	252	2	1	-10921639	119.667	128	48	187	2513	41.541	2.000	0.169	0.833
ID476691	476691	52	45.888	24.864	17.936	0	252	252	2	1	-10921639	162.429	168	73	248	3411	42.366	2.000	0.096	0.670
ID476690	476690	66	37.268	23.362	14.920	0	252	252	2	1	-10921639	179.619	177	143	248	3772	24.851	7.600	0.075	1.005
ID476689	476689	65	43.382	20.507	9.404	0	252	252	2	1	-10921639	131.095	139	69	193	2753	36.648	4.800	0.176	1.070
ID476698	476698	64	50.464	17.854	28.732	0	253	253	2	1	-10921639	152.571	160	65	206	3204	34.865	4.800	0.203	1.477
ID476697	476697	66	42.210	23.158	14.803	0	253	253	2	1	-10921639	179.190	172	147	255	3763	24.706	2.000	0.088	1.170
ID476696	476696	65	54.403	20.338	9.528	0	253	253	2	1	-10921639	152.286	153	107	198	3198	26.814	4.800	0.181	1.742
ID476699	476699	65	44.626	20.384	9.271	0	254	254	2	1	-10921639	134.857	141	71	179	2832	30.784	4.800	0.189	1.392
ID476701	476701	64	52.188	16.794	29.073	0	254	254	2	1	-10921639	149.286	158	82	193	3135	33.712	4.800	0.192	1.429
ID476700	476700	66	45.740	23.179	14.501	0	254	254	2	1	-10921639	182.810	179	134	236	3839	25.972	7.600	0.107	1.359
ID476703	476703	66	38.031	22.801	14.493	0	255	255	2	1	-10921639	168.286	166	111	238	3534	32.924	2.000	0.088	0.825
ID476702	476702	65	44.147	20.139	9.370	0	255	255	2	1	-10921639	129.286	130	71	183	2715	31.591	4.800	0.180	1.247
ID476705	476705	64	43.821	16.215	29.129	0	255	255	2	1	-10921639	118.476	126	65	187	2488	35.622	2.000	0.150	0.868
ID476704	476704	67	53.636	24.520	17.731	0	255	255	2	1	-10921639	171.571	172	86	255	3603	46.138	2.000	0.131	0.863
ID476709	476709	64	39.071	16.413	28.827	0	256	256	2	1	-10921639	115.905	122	48	179	2434	38.599	2.000	0.139	0.735
ID476708	476708	None	39.278	21.289	28.219	0	256	256	2	1	-10921639	154.048	158	99	198	3235	23.517	7.600	0.121	1.412
ID476707	476707	67	60.035	24.620	17.050	0	256	256	2	1	-10921639	189.095	198	99	255	3971	44.151	4.800	0.147	1.097
ID476706	476706	65	37.749	20.244	9.090	0	256	256	2	1	-10921639	124.381	132	77	168	2612	27.341	4.800	0.154	1.217
ID476711	476711	67	55.012	24.571	17.359	0	257	257	2	1	-10921639	182.476	185	82	255	3832	49.102	4.800	0.136	0.889
ID476710	476710	65	40.384	20.575	9.033	0	257	257	2	1	-10921639	131.190	134	84	172	2755	29.289	4.800	0.156	1.207
ID476712	476712	64	55.268	16.468	29.063	0	257	257	2	1	-10921639	130.714	141	56	206	2745	44.420	2.000	0.182	0.906
ID476716	476716	64	51.224	16.964	28.898	0	258	258	2	1	-10921639	141.048	147	80	202	2962	33.472	4.800	0.182	1.295
ID476715	476715	None	36.550	22.601	27.256	0	258	258	2	1	-10921639	137.762	139	84	181	2893	28.784	4.800	0.124	1.059
ID476714	476714	67	52.196	24.536	16.942	0	258	258	2	1	-10921639	173.333	170	96	242	3640	43.908	2.000	0.133	0.927
ID476713	476713	65	49.152	20.456	9.334	0	258	258	2	1	-10921639	135.952	134	80	191	2855	31.736	4.800	0.201	1.437
ID476719	476719	64	42.728	16.440	29.000	0	259	259	2	1	-10921639	122.095	130	61	181	2564	37.685	2.000	0.157	0.877
ID476718	476718	67	51.711	24.582	17.113	0	259	259	2	1	-10921639	180.333	193	88	255	3787	43.442	4.800	0.140	1.021
ID476717	476717	65	42.427	20.038	9.306	0	259	259	2	1	-10921639	133.048	147	73	189	2794	32.185	4.800	0.181	1.266
ID476725	476725	64	58.182	16.902	28.692	0	260	260	2	1	-10921639	149.619	158	82	204	3142	40.021	4.800	0.204	1.266
ID476724	476724	69	37.456	14.570	20.578	0	260	260	2	1	-10921639	138.238	130	99	198	2903	26.818	2.000	0.103	0.961
ID476723	476723	67	41.145	23.810	17.550	0	260	260	2	1	-10921639	179.571	195	113	219	3771	33.999	4.800	0.110	1.043
ID476722	476722	68	52.259	23.228	15.176	0	260	260	2	1	-10921639	184.571	193	130	255	3876	33.250	6.360	0.111	1.107
ID476721	476721	70	37.184	12.565	15.444	0	260	260	2	1	-10921639	111.952	118	42	158	2351	31.285	2.000	0.151	0.937
ID476720	476720	65	42.150	20.252	9.231	0	260	260	2	1	-10921639	130.571	132	75	185	2742	29.456	4.800	0.169	1.285
ID476727	476727	70	42.422	12.738	15.508	0	261	261	2	1	-10921639	116.095	122	69	174	2438	29.629	2.000	0.149	1.018
ID476726	476726	65	36.625	20.667	9.087	0	261	261	2	1	-10921639	126.048	128	67	166	2647	27.661	4.800	0.151	1.196
ID476731	476731	64	56.696	16.695	28.991	0	261	261	2	1	-10921639	156.143	160	101	204	3279	34.561	4.800	0.213	1.585
ID476730	476730	69	41.854	14.984	20.301	0	261	261	2	1	-10921639	137.143	132	90	195	2880	31.121	2.000	0.102	0.819
ID476729	476729	67	43.908	24.467	17.925	0	261	261	2	1	-10921639	176.952	179	120	248	3716	31.751	7.600	0.105	1.056
ID476728	476728	68	46.132	22.854	14.918	0	261	261	2	1	-10921639	181.476	170	139	255	3811	31.088	6.146	0.096	1.026
ID476735	476735	67	44.573	24.207	17.502	0	262	262	2	1	-10921639	185.333	187	128	255	3892	31.446	7.600	0.108	1.148
ID476734	476734	70	37.898	12.436	15.904	0	262	262	2	1	-10921639	92.524	101	25	153	1943	39.789	2.000	0.157	0.632
ID476733	476733	68	47.052	23.015	15.118	0	262	262	2	1	-10921639	189.524	183	130	255	3980	33.331	6.355	0.097	1.006
ID476732	476732	65	45.651	20.296	9.064	0	262	262	2	1	-10921639	135.000	139	69	174	2835	30.914	4.800	0.184	1.358
ID476737	476737	64	51.397	16.348	28.989	0	262	262	2	1	-10921639	131.143	136	54	200	2754	42.800	2.000	0.164	0.865
ID476736	476736	None	44.046	21.207	28.097	0	262	262	2	1	-10921639	164.381	168	103	212	3452	29.911	4.800	0.136	1.312
ID476739	476739	68	52.055	23.289	15.092	0	263	263	2	1	-10921639	197.524	204	153	255	4148	30.041	6.375	0.111	1.317
ID476738	476738	65	36.920	21.090	9.082	0	263	263	2	1	-10921639	137.429	141	84	179	2886	26.318	4.800	0.167	1.494
ID476740	476740	64	67.540	16.299	28.865	0	263	263	2	1	-10921639	147.048	158	67	223	3088	49.587	2.000	0.210	1.031
ID476751	476751	68	50.995	23.566	14.953	0	264	264	2	1	-10921639	194.333	198	126	255	4081	35.445	4.800	0.143	1.371
ID476750	476750	65	37.946	19.745	9.332	0	264	264	2	1	-10921639	134.429	141	54	172	2823	31.666	4.800	0.148	1.094
ID476754	476754	64	69.135	16.718	29.058	0	264	264	2	1	-10921639	177.381	193	92	242	3725	43.263	4.800	0.205	1.395
ID476753	476753	67	42.879	24.124	17.730	0	264	264	2	1	-10921639	183.619	185	120	255	3856	32.446	6.328	0.095	0.982
ID476752	476752	70	42.062	12.350	15.513	0	264	264	2	1	-10921639	104.190	103	44	174	2188	38.362	2.000	0.164	0.764
ID476749	476749	64	73.090	16.370	28.888	0	265	265	2	1	-10921639	161.000	147	90	255	3381	51.932	2.000	0.193	1.002
ID476748	476748	67	51.364	24.111	18.103	0	265	265	2	1	-10921639	195.952	195	143	255	4115	30.072	2.000	0.118	1.374
ID476747	476747	70	46.780	12.289	15.594	0	265	265	2	1	-10921639	114.571	105	56	179	2406	39.399	2.000	0.170	0.844
ID476746	476746	68	46.509	23.522	14.852	0	265	265	2	1	-10921639	193.048	195	141	255	4054	31.795	6.298	0.134	1.431
ID476745	476745	65	40.211	20.358	9.519	0	265	265	2	1	-10921639	141.667	136	101	185	2975	22.193	7.600	0.130	1.469
ID476743	476743	67	55.187	23.745	17.876	0	266	266	2	1	-10921639	197.095	204	132	255	4139	38.562	4.800	0.125	1.138
ID476742	476742	70	42.807	12.308	15.697	0	266	266	2	1	-10921639	108.190	113	46	170	2272	40.865	2.000	0.156	0.714
ID476741	476741	65	48.129	19.760	9.772	0	266	266	2	1	-10921639	144.190	141	107	212	3028	28.232	2.000	0.135	1.211
ID476744	476744	64	58.870	16.352	29.020	0	266	266	2	1	-10921639	147.619	151	73	233	3100	45.752	6.248	0.169	0.933
ID476759	476759	64	70.395	16.708	28.796	0	267	267	2	1	-10921639	164.810	168	92	238	3461	42.876	4.800	0.206	1.313
ID476758	476758	67	46.416	23.827	17.827	0	267	267	2	1	-10921639	193.429	200	103	255	4062	41.287	2.000	0.095	0.813
ID476757	476757	70	49.385	12.431	15.810	0	267	267	2	1	-10921639	110.238	111	46	219	2315	42.459	2.000	0.172	0.764
ID476756	476756	68	49.480	22.929	14.701	0	267	267	2	1	-10921639	209.000	200	153	255	4389	30.295	6.348	0.114	1.414
ID476755	476755	65	35.729	20.080	9.573	0	267	267	2	1	-10921639	140.524	143	86	181	2951	25.812	6.296	0.110	1.080
ID476767	476767	70	49.066	12.406	15.673	0	268	268	2	1	-10921639	110.381	99	44	198	2318	43.846	2.000	0.171	0.735
ID476766	476766	68	47.372	23.947	14.360	0	268	268	2	1	-10921639	182.667	193	107	231	3836	40.253	2.000	0.119	0.962
ID476765	476765	65	37.547	19.898	9.619	0	268	268	2	1	-10921639	145.857	149	101	183	3063	23.048	4.800	0.141	1.565
ID476769	476769	64	68.951	16.416	28.719	0	268	268	2	1	-10921639	154.857	164	69	248	3252	55.929	2.000	0.203	0.934
ID476768	476768	67	44.428	23.858	17.548	0	268	268	2	1	-10921639	190.667	183	132	255	4004	33.521	2.000	0.097	1.007
ID476764	476764	64	81.223	16.694	28.630	0	269	269	2	1	-10921639	180.905	185	103	255	3799	50.226	4.800	0.232	1.358
ID476763	476763	67	53.111	23.933	18.063	0	269	269	2	1	-10921639	202.333	214	136	255	4249	35.525	6.271	0.125	1.263
ID476762	476762	70	47.939	12.323	15.566	0	269	269	2	1	-10921639	112.000	107	50	195	2352	41.695	2.000	0.156	0.726
ID476761	476761	68	46.909	24.038	14.975	0	269	269	2	1	-10921639	188.381	191	132	255	3956	34.153	6.276	0.109	1.080
ID476760	476760	65	39.276	19.932	8.924	0	269	269	2	1	-10921639	129.762	136	65	166	2725	27.251	4.800	0.167	1.360
ID476783	476783	70	44.018	12.524	15.515	0	270	270	2	1	-10921639	134.238	141	82	204	2819	29.918	2.000	0.136	1.078
ID476782	476782	68	49.357	24.036	14.555	0	270	270	2	1	-10921639	194.762	202	120	255	4090	35.836	7.600	0.124	1.197
ID476781	476781	65	38.916	19.954	9.339	0	270	270	2	1	-10921639	138.905	141	77	179	2917	31.945	4.800	0.168	1.248
ID476786	476786	64	67.679	16.276	29.046	0	270	270	2	1	-10921639	153.429	162	56	252	3222	52.654	2.000	0.192	0.938
ID476785	476785	71	54.679	20.170	27.955	0	270	270	2	1	-10921639	181.095	174	103	227	3803	37.774	2.000	0.138	1.160
ID476784	476784	67	40.779	24.097	17.593	0	270	270	2	1	-10921639	194.667	189	153	255	4088	28.212	6.351	0.091	1.146
ID476775	476775	64	62.006	16.414	28.809	0	271	271	2	1	-10921639	144.143	134	56	225	3027	51.909	2.000	0.184	0.862
ID476774	476774	71	42.053	20.714	27.871	0	271	271	2	1	-10921639	157.571	164	82	223	3309	39.190	2.000	0.102	0.744
ID476773	476773	67	38.652	23.966	17.975	0	271	271	2	1	-10921639	183.524	181	126	255	3854	30.303	6.331	0.085	0.945
ID476772	476772	70	43.742	12.234	15.536	0	271	271	2	1	-10921639	109.190	107	59	179	2293	36.696	2.000	0.160	0.821
ID476771	476771	68	42.599	23.555	14.126	0	271	271	2	1	-10921639	173.000	181	99	244	3633	39.732	3.200	0.111	0.868
ID476770	476770	65	48.082	20.085	9.195	0	271	271	2	1	-10921639	138.714	139	75	195	2913	36.417	4.800	0.173	1.122
ID476780	476780	64	64.059	16.758	28.945	0	272	272	2	1	-10921639	160.333	174	96	219	3367	39.606	4.800	0.207	1.390
ID476779	476779	71	44.455	20.989	27.201	0	272	272	2	1	-10921639	166.476	168	109	217	3496	27.547	7.600	0.120	1.293
ID476778	476778	67	41.540	24.414	17.791	0	272	272	2	1	-10921639	176.571	174	139	255	3708	28.067	2.000	0.081	0.942
ID476777	476777	70	49.860	12.873	15.700	0	272	272	2	1	-10921639	133.381	134	82	185	2801	33.410	2.000	0.168	1.151
ID476776	476776	65	52.024	20.500	9.308	0	272	272	2	1	-10921639	144.571	151	77	202	3036	38.592	4.800	0.182	1.152
ID476799	476799	70	44.842	12.265	15.389	0	273	273	2	1	-10921639	105.571	107	35	181	2217	40.406	2.000	0.167	0.748
ID476798	476798	65	53.460	20.071	9.452	0	273	273	2	1	-10921639	137.619	141	59	204	2890	41.966	4.800	0.196	1.073
ID476803	476803	64	61.433	17.284	28.936	0	273	273	2	1	-10921639	166.714	162	88	231	3501	42.447	4.800	0.198	1.301
ID476802	476802	71	58.053	19.576	28.019	0	273	273	2	1	-10921639	179.238	185	96	236	3764	37.807	6.335	0.157	1.287
ID476801	476801	None	36.502	18.410	19.196	0	273	273	2	1	-10921639	183.952	177	132	242	3863	27.125	3.200	0.084	1.047
ID476800	476800	67	52.438	24.097	17.741	0	273	273	2	1	-10921639	189.048	191	145	255	3970	30.187	6.386	0.115	1.296
ID476791	476791	64	70.179	16.772	29.211	0	274	274	2	1	-10921639	179.714	187	122	244	3774	39.642	4.800	0.214	1.600
ID476790	476790	71	59.759	20.623	27.416	0	274	274	2	1	-10921639	184.619	179	101	246	3877	40.241	4.800	0.162	1.282
ID476789	476789	67	45.575	24.369	17.421	0	274	274	2	1	-10921639	194.619	200	149	246	4087	25.789	6.228	0.119	1.609
ID476788	476788	70	46.463	12.736	15.655	0	274	274	2	1	-10921639	128.000	128	75	195	2688	31.937	2.000	0.153	1.065
ID476787	476787	65	58.968	20.255	9.507	0	274	274	2	1	-10921639	156.381	149	101	212	3284	32.115	7.600	0.171	1.422
ID476797	476797	64	76.461	16.521	29.196	0	275	275	2	1	-10921639	186.286	195	118	255	3912	41.989	4.800	0.233	1.678
ID476796	476796	72	35.940	18.477	19.510	0	275	275	2	1	-10921639	175.000	177	124	242	3675	31.477	2.000	0.082	0.847
ID476795	476795	67	48.191	24.170	17.727	0	275	275	2	1	-10921639	188.667	185	132	255	3962	30.829	4.800	0.108	1.195
ID476794	476794	70	41.906	12.692	15.542	0	275	275	2	1	-10921639	123.286	130	63	170	2589	30.234	2.000	0.151	1.068
ID476793	476793	73	37.757	23.250	14.228	0	275	275	2	1	-10921639	178.000	183	141	244	3738	27.923	6.021	0.075	0.888
ID476792	476792	65	57.995	20.339	9.338	0	275	275	2	1	-10921639	147.476	153	67	212	3097	44.206	4.800	0.204	1.129
ID476807	476807	67	43.282	24.130	17.116	0	276	276	2	1	-10921639	197.095	202	153	250	4139	27.446	7.600	0.107	1.387
ID476806	476806	70	45.710	12.709	15.424	0	276	276	2	1	-10921639	123.952	128	61	189	2603	38.279	4.800	0.164	0.910
ID476805	476805	73	36.468	23.272	14.448	0	276	276	2	1	-10921639	189.571	187	126	233	3981	27.913	4.800	0.082	1.030
ID476804	476804	65	65.436	20.386	9.192	0	276	276	2	1	-10921639	168.571	179	80	227	3540	46.902	4.800	0.226	1.326
ID476810	476810	64	74.063	16.505	29.131	0	276	276	2	1	-10921639	176.000	181	109	240	3696	46.020	4.800	0.211	1.333
ID476809	476809	None	59.705	19.969	27.619	0	276	276	2	1	-10921639	187.286	185	96	240	3933	43.188	6.267	0.167	1.239
ID476808	476808	72	39.891	18.308	19.150	0	276	276	2	1	-10921639	186.857	187	143	248	3924	30.259	3.200	0.077	0.884
ID476822	476822	64	80.632	16.340	29.143	0	277	277	2	1	-10921639	159.190	166	61	255	3343	57.817	2.000	0.229	1.026
ID476821	476821	72	35.770	17.856	18.973	0	277	277	2	1	-10921639	180.952	185	136	229	3800	26.617	7.600	0.062	0.791
ID476820	476820	67	44.411	24.006	17.789	0	277	277	2	1	-10921639	185.762	185	124	255	3901	33.195	2.000	0.091	0.932
ID476819	476819	70	51.019	12.939	15.618	0	277	277	2	1	-10921639	127.571	139	54	200	2679	38.447	2.000	0.170	0.966
ID476818	476818	73	38.930	23.730	14.056	0	277	277	2	1	-10921639	179.238	185	111	242	3764	31.961	4.800	0.097	0.994
ID476817	476817	65	56.123	20.086	9.316	0	277	277	2	1	-10921639	148.619	160	75	208	3121	40.924	4.800	0.190	1.158
ID476815	476815	74	55.367	20.553	27.974	0	278	278	2	1	-10921639	173.524	177	92	227	3644	38.137	4.800	0.173	1.340
ID476814	476814	67	44.820	24.254	17.235	0	278	278	2	1	-10921639	196.905	193	147	255	4135	27.251	6.316	0.115	1.487
ID476813	476813	70	44.926	12.606	15.755	0	278	278	2	1	-10921639	119.476	113	59	168	2509	30.893	2.000	0.174	1.145
ID476812	476812	73	42.177	23.812	14.615	0	278	278	2	1	-10921639	192.000	185	120	240	4032	29.900	6.291	0.122	1.392
ID476811	476811	65	54.776	19.979	9.525	0	278	278	2	1	-10921639	158.571	151	105	210	3330	28.467	2.000	0.172	1.637
ID476816	476816	64	64.470	16.232	29.192	0	278	278	2	1	-10921639	149.905	153	82	231	3148	43.815	2.000	0.177	1.030
ID476831	476831	67	44.836	24.232	17.731	0	279	279	2	1	-10921639	180.333	187	128	248	3787	29.827	2.000	0.096	1.062
ID476830	476830	70	40.453	12.965	15.691	0	279	279	2	1	-10921639	116.667	122	56	187	2450	35.570	2.000	0.156	0.887
ID476829	476829	73	38.266	23.755	13.788	0	279	279	2	1	-10921639	168.571	170	92	221	3540	32.327	6.036	0.108	1.018
ID476828	476828	65	52.240	20.423	9.338	0	279	279	2	1	-10921639	150.571	164	86	208	3162	36.960	4.800	0.198	1.344
ID476832	476832	74	71.661	19.657	28.124	0	279	279	2	1	-10921639	180.238	158	122	255	3785	42.007	2.000	0.173	1.264
ID476837	476837	64	45.548	15.953	29.124	0	280	280	2	1	-10921639	137.095	134	82	189	2879	30.043	2.000	0.151	1.199
ID476836	476836	74	53.677	19.898	27.690	0	280	280	2	1	-10921639	172.190	172	115	231	3616	30.494	4.800	0.149	1.468
ID476835	476835	67	47.045	24.179	17.125	0	280	280	2	1	-10921639	212.000	214	160	255	4452	26.159	4.800	0.121	1.751
ID476834	476834	70	46.724	12.925	15.412	0	280	280	2	1	-10921639	125.714	122	59	183	2640	38.298	4.800	0.176	0.985
ID476833	476833	65	55.887	19.838	9.552	0	280	280	2	1	-10921639	165.238	162	124	236	3470	28.386	4.800	0.154	1.551
ID476823	476823	65	38.341	19.968	9.714	0	281	281	2	1	-10921639	152.095	153	101	193	3194	23.715	4.800	0.115	1.328
ID476827	476827	64	48.024	15.907	29.332	0	281	281	2	1	-10921639	137.000	139	84	198	2877	33.138	2.000	0.131	0.961
ID476826	476826	74	69.030	20.062	28.192	0	281	281	2	1	-10921639	181.571	168	139	255	3813	35.947	2.000	0.159	1.386
ID476825	476825	67	54.557	24.000	17.000	0	281	281	2	1	-10921639	217.286	225	149	255	4563	31.996	4.800	0.141	1.684
ID476824	476824	70	41.008	12.879	15.712	0	281	281	2	1	-10921639	132.048	136	77	187	2773	35.356	2.000	0.133	0.875
ID476853	476853	64	41.871	16.348	29.171	0	282	282	2	1	-10921639	131.619	128	84	195	2764	33.010	3.200	0.136	0.957
ID476852	476852	74	60.731	20.448	28.251	0	282	282	2	1	-10921639	170.333	164	118	242	3577	33.767	2.000	0.155	1.354
ID476851	476851	67	54.690	24.228	17.808	0	282	282	2	1	-10921639	206.000	204	141	255	4326	30.461	4.800	0.132	1.576
ID476850	476850	70	39.457	12.607	15.568	0	282	282	2	1	-10921639	126.095	126	69	181	2648	32.718	2.000	0.134	0.910
ID476849	476849	75	48.800	23.251	14.973	0	282	282	2	1	-10921639	204.048	204	158	252	4285	29.662	4.800	0.106	1.321
ID476848	476848	65	48.883	20.150	9.679	0	282	282	2	1	-10921639	158.238	155	107	206	3323	26.653	7.600	0.148	1.535
ID476863	476863	64	61.133	16.212	29.115	0	283	283	2	1	-10921639	137.476	136	82	221	2887	42.615	2.000	0.189	1.025
ID476862	476862	74	58.678	20.596	28.187	0	283	283	2	1	-10921639	163.048	172	103	217	3424	33.440	4.800	0.182	1.501
ID476861	476861	70	41.094	12.987	15.547	0	283	283	2	1	-10921639	122.667	132	59	185	2576	36.942	2.000	0.140	0.815
ID476860	476860	75	38.555	24.250	14.921	0	283	283	2	1	-10921639	180.905	189	107	219	3799	26.953	4.800	0.120	1.437
ID476859	476859	65	54.300	20.424	9.689	0	283	283	2	1	-10921639	160.524	155	94	210	3371	30.362	2.000	0.164	1.490
ID476855	476855	70	47.078	12.698	15.407	0	284	284	2	1	-10921639	127.238	134	56	185	2672	36.472	2.000	0.163	0.978
ID476854	476854	65	42.664	20.536	9.518	0	284	284	2	1	-10921639	164.476	166	128	202	3454	22.135	4.800	0.134	1.762
ID476858	476858	64	55.272	16.219	29.371	0	284	284	2	1	-10921639	145.429	143	94	212	3054	36.697	4.800	0.168	1.139
ID476857	476857	74	62.435	20.706	28.081	0	284	284	2	1	-10921639	173.952	181	109	225	3653	35.610	4.800	0.174	1.450
ID476856	476856	75	58.036	23.762	14.899	0	284	284	2	1	-10921639	204.952	214	115	255	4304	39.247	4.800	0.147	1.335
ID476839	476839	70	35.044	12.797	15.480	0	285	285	2	1	-10921639	115.524	126	48	185	2426	34.939	4.800	0.120	0.707
ID476838	476838	65	59.974	20.115	9.291	0	285	285	2	1	-10921639	160.095	164	103	242	3362	38.413	4.800	0.173	1.230
ID476842	476842	74	56.660	18.715	29.001	0	285	285	2	1	-10921639	167.476	168	101	219	3517	35.614	4.800	0.176	1.411
ID476841	476841	64	59.043	16.432	29.148	0	285	285	2	1	-10921639	153.810	143	94	219	3230	38.879	4.800	0.188	1.250
ID476840	476840	75	43.537	22.490	15.903	0	285	285	2	1	-10921639	217.143	214	168	255	4560	20.886	4.800	0.094	1.785
ID476847	476847	74	64.991	20.001	28.720	0	286	286	2	1	-10921639	162.714	177	67	240	3417	46.958	4.800	0.184	1.077
ID476846	476846	64	64.138	16.213	29.385	0	286	286	2	1	-10921639	153.381	149	88	229	3221	42.118	2.000	0.177	1.094
ID476845	476845	75	55.677	23.623	14.749	0	286	286	2	1	-10921639	192.905	191	124	255	4051	38.475	4.800	0.141	1.236
ID476844	476844	70	39.392	12.483	15.427	0	286	286	2	1	-10921639	91.476	92	27	168	1921	43.894	2.000	0.151	0.547
ID476843	476843	65	51.679	20.498	9.438	0	286	286	2	1	-10921639	145.619	147	86	214	3058	39.621	4.800	0.178	1.110
ID476867	476867	74	72.552	19.783	28.915	0	287	287	2	1	-10921639	170.952	174	80	252	3590	49.607	2.000	0.185	1.077
ID476866	476866	64	62.617	16.363	29.020	0	287	287	2	1	-10921639	158.667	160	86	229	3332	40.616	2.000	0.181	1.196
ID476865	476865	75	59.406	23.899	15.504	0	287	287	2	1	-10921639	199.048	206	139	255	4180	34.509	4.800	0.149	1.499
ID476864	476864	65	63.597	20.282	9.398	0	287	287	2	1	-10921639	161.286	162	94	240	3387	42.182	4.800	0.211	1.332
ID476871	476871	76	60.088	21.555	28.209	0	288	288	2	1	-10921639	158.238	160	84	236	3323	46.754	2.000	0.160	0.935
ID476870	476870	75	53.190	23.413	15.092	0	288	288	2	1	-10921639	220.190	225	166	255	4624	29.936	4.800	0.122	1.601
ID476869	476869	70	42.108	12.736	15.460	0	288	288	2	1	-10921639	118.524	132	48	185	2489	41.503	2.000	0.128	0.648
ID476868	476868	65	62.170	20.361	9.354	0	288	288	2	1	-10921639	164.952	170	101	238	3464	44.342	4.800	0.183	1.149
ID476872	476872	74	58.693	20.366	28.763	0	288	288	2	1	-10921639	180.000	187	84	255	3780	50.263	4.800	0.161	0.994
ID476887	476887	64	69.084	16.566	28.736	0	289	289	2	1	-10921639	189.524	200	109	255	3980	40.023	4.800	0.203	1.601
ID476886	476886	76	58.908	21.803	28.484	0	289	289	2	1	-10921639	161.381	155	101	252	3389	43.996	4.800	0.151	0.960
ID476885	476885	75	60.460	23.916	15.391	0	289	289	2	1	-10921639	206.810	214	113	255	4343	42.013	4.800	0.148	1.272
ID476884	476884	70	46.127	12.733	15.340	0	289	289	2	1	-10921639	132.238	139	61	206	2777	37.571	2.000	0.147	0.904
ID476883	476883	65	59.858	20.585	9.195	0	289	289	2	1	-10921639	166.476	179	99	240	3496	40.573	4.800	0.203	1.382
ID476879	476879	70	48.422	12.960	15.479	0	290	290	2	1	-10921639	121.143	122	48	191	2544	38.725	2.000	0.174	0.927
ID476878	476878	65	51.320	20.262	9.302	0	290	290	2	1	-10921639	149.048	151	84	225	3130	36.073	4.800	0.192	1.330
ID476882	476882	76	47.483	19.640	28.853	0	290	290	2	1	-10921639	160.190	162	80	225	3364	40.510	2.000	0.138	0.959
ID476881	476881	64	60.327	16.456	28.710	0	290	290	2	1	-10921639	147.095	145	69	221	3089	45.744	2.000	0.189	1.020
ID476880	476880	75	55.834	23.770	15.262	0	290	290	2	1	-10921639	197.333	210	120	255	4144	36.646	4.800	0.149	1.400
ID476877	476877	76	56.965	21.840	28.763	0	291	291	2	1	-10921639	150.905	155	84	210	3169	38.537	4.800	0.178	1.182
ID476876	476876	64	73.257	16.569	28.896	0	291	291	2	1	-10921639	177.476	172	128	250	3727	37.159	4.800	0.209	1.654
ID476875	476875	75	61.557	23.817	15.565	0	291	291	2	1	-10921639	213.143	214	124	255	4476	32.423	4.800	0.169	1.897
ID476874	476874	70	37.536	12.668	15.392	0	291	291	2	1	-10921639	115.905	132	50	166	2434	33.632	2.000	0.142	0.858
ID476873	476873	65	60.993	20.300	9.749	0	291	291	2	1	-10921639	159.476	158	113	238	3349	33.713	2.000	0.178	1.427
ID476911	476911	65	42.010	20.238	9.465	0	292	292	2	1	-10921639	137.905	139	73	195	2896	36.824	4.800	0.142	0.934
ID476916	476916	64	81.975	16.782	28.789	0	292	292	2	1	-10921639	201.048	200	134	255	4222	39.003	4.800	0.222	1.876
ID476915	476915	76	51.682	22.689	28.001	0	292	292	2	1	-10921639	146.667	149	84	208	3080	37.940	2.000	0.169	1.115
ID476914	476914	None	41.482	14.626	18.957	0	292	292	2	1	-10921639	161.524	160	122	210	3392	26.126	2.000	0.108	1.202
ID476913	476913	75	55.149	24.144	15.526	0	292	292	2	1	-10921639	217.714	217	181	255	4572	25.176	4.800	0.130	1.994
ID476912	476912	70	45.031	12.647	15.068	0	292	292	2	1	-10921639	128.476	132	61	200	2698	35.459	2.000	0.145	0.919
ID476910	476910	64	62.988	16.482	28.638	0	293	293	2	1	-10921639	171.000	174	75	240	3591	47.892	4.800	0.189	1.138
ID476909	476909	76	44.629	21.923	28.273	0	293	293	2	1	-10921639	146.381	145	96	210	3074	32.756	2.000	0.126	0.997
ID476908	476908	75	55.375	23.566	15.122	0	293	293	2	1	-10921639	199.571	204	120	255	4191	37.412	7.600	0.136	1.277
ID476907	476907	70	36.614	12.960	15.365	0	293	293	2	1	-10921639	115.143	126	48	164	2418	33.540	2.000	0.135	0.819
ID476906	476906	65	47.861	20.795	9.468	0	293	293	2	1	-10921639	141.000	132	71	189	2961	36.451	4.800	0.193	1.251
ID476893	476893	64	55.211	16.509	28.560	0	294	294	2	1	-10921639	174.381	179	105	225	3662	33.990	4.800	0.178	1.553
ID476892	476892	76	65.163	21.903	28.010	0	294	294	2	1	-10921639	162.619	168	96	255	3415	41.007	2.000	0.177	1.192
ID476891	476891	77	38.852	14.672	18.788	0	294	294	2	1	-10921639	160.333	155	105	217	3367	31.052	2.000	0.095	0.892
ID476890	476890	75	51.912	23.059	14.994	0	294	294	2	1	-10921639	222.048	221	168	255	4663	30.291	4.800	0.113	1.493
ID476889	476889	70	42.382	12.775	15.388	0	294	294	2	1	-10921639	120.762	128	56	185	2536	36.889	2.000	0.149	0.849
ID476888	476888	65	54.724	20.583	9.516	0	294	294	2	1	-10921639	165.762	164	103	212	3481	31.474	4.800	0.161	1.461
ID476903	476903	77	46.567	14.200	18.857	0	295	295	2	1	-10921639	152.571	155	75	225	3204	41.296	2.000	0.103	0.689
ID476902	476902	75	48.351	23.405	14.911	0	295	295	2	1	-10921639	228.714	240	183	255	4803	26.092	6.312	0.107	1.695
ID476901	476901	70	44.813	12.679	15.387	0	295	295	2	1	-10921639	131.714	143	59	191	2766	36.710	2.000	0.135	0.855
ID476900	476900	65	48.851	20.309	9.375	0	295	295	2	1	-10921639	156.714	164	84	210	3291	39.328	7.600	0.180	1.219
ID476905	476905	76	48.566	20.676	28.075	0	295	295	2	1	-10921639	155.000	145	99	219	3255	36.359	2.000	0.126	0.953
ID476904	476904	64	57.466	17.134	28.315	0	295	295	2	1	-10921639	186.857	198	118	236	3924	30.562	4.800	0.173	1.799
ID476895	476895	70	42.542	12.507	15.474	0	296	296	2	1	-10921639	122.381	130	46	179	2570	37.017	2.000	0.140	0.812
ID476894	476894	65	56.288	20.411	9.182	0	296	296	2	1	-10921639	148.714	153	69	210	3123	41.568	4.800	0.192	1.153
ID476899	476899	76	51.413	20.711	27.859	0	296	296	2	1	-10921639	157.381	155	94	236	3305	38.890	4.800	0.151	1.059
ID476898	476898	64	46.867	17.211	27.756	0	296	296	2	1	-10921639	164.429	168	115	212	3453	30.204	4.800	0.137	1.316
ID476897	476897	77	36.483	14.000	18.000	0	296	296	2	1	-10921639	151.238	160	75	214	3176	33.274	6.329	0.106	0.874
ID476896	476896	75	45.877	24.539	16.848	0	296	296	2	1	-10921639	197.381	206	139	242	4145	33.518	4.800	0.114	1.202
ID476927	476927	65	60.808	20.624	9.500	0	297	297	2	1	-10921639	155.190	158	86	219	3259	44.206	4.800	0.224	1.283
ID476932	476932	76	46.922	20.254	28.124	0	297	297	2	1	-10921639	174.667	174	124	217	3668	30.883	4.800	0.141	1.396
ID476931	476931	64	49.606	17.176	27.910	0	297	297	2	1	-10921639	179.000	181	130	217	3759	24.172	4.800	0.155	1.986
ID476930	476930	75	38.778	24.761	16.297	0	297	297	2	1	-10921639	196.238	193	128	255	4121	30.515	4.800	0.105	1.223
ID476929	476929	None	40.580	23.081	15.428	0	297	297	2	1	-10921639	203.286	210	153	255	4269	26.661	6.310	0.092	1.280
ID476928	476928	70	37.616	12.396	15.469	0	297	297	2	1	-10921639	102.619	107	40	164	2155	44.032	2.000	0.135	0.554
ID476926	476926	64	66.305	17.553	28.137	0	298	298	2	1	-10921639	212.571	214	162	255	4464	27.062	4.800	0.197	2.589
ID476925	476925	None	37.980	14.250	18.147	0	298	298	2	1	-10921639	162.667	160	101	221	3416	33.623	7.600	0.090	0.799
ID476924	476924	75	48.344	24.883	16.435	0	298	298	2	1	-10921639	225.000	240	141	255	4725	35.801	4.800	0.109	1.240
ID476923	476923	70	43.694	12.434	15.337	0	298	298	2	1	-10921639	119.095	122	48	189	2501	46.153	7.600	0.143	0.646
ID476922	476922	65	47.296	21.123	9.459	0	298	298	2	1	-10921639	146.571	155	84	225	3078	39.228	4.800	0.184	1.161
ID476919	476919	75	49.961	24.816	16.142	0	299	299	2	1	-10921639	230.286	240	153	255	4836	30.450	4.800	0.124	1.672
ID476918	476918	70	40.138	12.492	15.244	0	299	299	2	1	-10921639	116.476	113	44	185	2446	43.464	7.600	0.137	0.647
ID476917	476917	65	65.899	20.555	9.255	0	299	299	2	1	-10921639	158.000	166	71	223	3318	48.574	4.800	0.222	1.180
ID476921	476921	64	69.235	17.695	27.826	0	299	299	2	1	-10921639	207.190	214	143	255	4351	35.969	4.800	0.204	1.949
ID476920	476920	79	39.696	18.568	20.711	0	299	299	2	1	-10921639	173.667	166	124	255	3647	39.392	2.000	0.059	0.490
ID476942	476942	64	68.197	17.853	27.917	0	300	300	2	1	-10921639	207.810	212	151	255	4364	31.049	4.800	0.204	2.268
ID476941	476941	79	42.487	18.703	20.855	0	300	300	2	1	-10921639	172.714	164	118	255	3627	37.342	2.000	0.059	0.519
ID476940	476940	75	51.672	25.186	17.192	0	300	300	2	1	-10921639	230.238	238	168	255	4835	25.894	4.800	0.117	1.860
ID476939	476939	78	44.724	23.390	14.446	0	300	300	2	1	-10921639	215.476	227	143	255	4525	38.186	2.000	0.083	0.862
ID476938	476938	70	48.851	12.618	15.422	0	300	300	2	1	-10921639	140.714	147	73	212	2955	38.420	2.000	0.145	0.925
ID476937	476937	65	53.939	20.669	9.196	0	300	300	2	1	-10921639	155.286	160	86	217	3261	38.971	4.800	0.192	1.286
ID476935	476935	70	47.756	12.630	15.751	0	301	301	2	1	-10921639	136.000	136	84	212	2856	35.871	4.800	0.151	0.994
ID476934	476934	78	52.159	23.371	14.836	0	301	301	2	1	-10921639	220.952	221	164	255	4640	27.281	4.800	0.113	1.649
ID476933	476933	65	70.298	20.547	9.487	0	301	301	2	1	-10921639	165.905	179	71	240	3484	51.374	4.800	0.231	1.213
ID476936	476936	64	57.198	18.154	28.313	0	301	301	2	1	-10921639	177.143	170	143	221	3720	25.019	4.800	0.188	2.237
ID476943	476943	65	61.138	20.664	9.824	0	302	302	2	1	-10921639	167.048	162	101	231	3508	36.077	2.000	0.164	1.305
ID476947	476947	64	50.216	17.040	29.089	0	302	302	2	1	-10921639	143.524	153	86	195	3014	33.418	4.800	0.173	1.267
ID476946	476946	None	36.415	24.074	17.562	0	302	302	2	1	-10921639	194.429	202	141	231	4083	25.678	6.301	0.087	1.209
ID476945	476945	70	38.430	12.517	15.563	0	302	302	2	1	-10921639	131.762	134	77	198	2767	30.430	2.000	0.120	0.929
ID476944	476944	78	55.725	23.941	14.153	0	302	302	2	1	-10921639	198.619	204	128	255	4171	38.427	2.000	0.114	1.061
ID476951	476951	64	42.869	19.739	28.283	0	303	303	2	1	-10921639	163.143	160	134	200	3426	21.268	4.800	0.150	2.003
ID476950	476950	78	43.560	24.006	15.314	0	303	303	2	1	-10921639	212.381	212	172	255	4460	24.109	6.291	0.117	1.849
ID476949	476949	70	44.170	12.497	15.398	0	303	303	2	1	-10921639	111.476	107	52	193	2341	44.304	2.000	0.158	0.686
ID476948	476948	65	53.262	20.486	9.734	0	303	303	2	1	-10921639	159.667	168	103	208	3353	30.668	4.800	0.175	1.552
ID476956	476956	80	39.304	16.964	28.938	0	304	304	2	1	-10921639	146.000	149	90	189	3066	28.674	4.800	0.143	1.277
ID476955	476955	64	35.064	19.744	27.973	0	304	304	2	1	-10921639	162.857	164	124	210	3420	20.645	7.600	0.109	1.550
ID476954	476954	78	46.975	23.553	15.267	0	304	304	2	1	-10921639	203.095	206	147	255	4265	31.377	6.252	0.113	1.314
ID476953	476953	70	38.883	12.531	15.478	0	304	304	2	1	-10921639	124.667	128	56	181	2618	35.157	2.000	0.126	0.793
ID476952	476952	65	54.363	20.546	9.485	0	304	304	2	1	-10921639	143.476	136	65	208	3013	45.338	4.800	0.207	1.084
ID476959	476959	78	53.787	23.475	15.681	0	305	305	2	1	-10921639	217.714	223	177	255	4572	25.178	4.800	0.132	2.023
ID476958	476958	70	42.108	12.570	15.375	0	305	305	2	1	-10921639	126.619	130	61	185	2659	33.190	2.000	0.146	0.970
ID476957	476957	65	59.734	20.907	9.839	0	305	305	2	1	-10921639	162.762	164	84	208	3418	34.838	4.800	0.190	1.490
ID476960	476960	80	44.947	17.814	28.712	0	305	305	2	1	-10921639	152.333	158	73	198	3199	32.203	4.800	0.157	1.285
ID476975	476975	70	36.289	12.701	15.096	0	306	306	2	1	-10921639	123.143	130	59	168	2586	30.432	4.800	0.133	0.949
ID476974	476974	65	53.877	20.799	9.199	0	306	306	2	1	-10921639	135.333	134	71	193	2842	38.627	3.200	0.197	1.151
ID476977	476977	80	41.642	16.871	28.713	0	306	306	2	1	-10921639	143.857	147	92	187	3021	28.043	4.800	0.163	1.437
ID476976	476976	78	51.561	22.773	15.200	0	306	306	2	1	-10921639	208.333	210	143	255	4375	33.035	4.800	0.118	1.326
ID476963	476963	80	43.264	16.345	28.625	0	307	307	2	1	-10921639	128.857	139	75	177	2706	35.100	4.800	0.172	1.076
ID476962	476962	78	41.866	23.573	14.580	0	307	307	2	1	-10921639	188.476	193	128	242	3958	30.169	2.000	0.107	1.207
ID476961	476961	65	50.243	20.765	9.349	0	307	307	2	1	-10921639	136.810	136	71	206	2873	42.641	4.800	0.186	1.008
ID476967	476967	65	51.722	20.583	9.472	0	308	308	2	1	-10921639	144.571	155	75	204	3036	43.258	4.800	0.187	1.053
ID476969	476969	78	50.008	24.017	15.662	0	308	308	2	1	-10921639	216.476	212	172	255	4546	24.246	6.319	0.120	1.907
ID476968	476968	70	37.650	12.548	15.179	0	308	308	2	1	-10921639	119.190	126	59	168	2503	30.495	2.000	0.123	0.859
ID476973	476973	None	48.642	17.490	28.776	0	309	309	2	1	-10921639	148.095	149	88	208	3110	35.144	4.800	0.174	1.246
ID476972	476972	78	50.534	23.858	15.435	0	309	309	2	1	-10921639	212.429	219	147	255	4461	32.605	4.800	0.118	1.373
ID476971	476971	70	42.812	12.780	15.117	0	309	309	2	1	-10921639	124.095	128	65	198	2606	32.728	2.000	0.137	0.912
ID476970	476970	65	54.029	20.972	9.616	0	309	309	2	1	-10921639	164.810	166	99	225	3461	32.352	4.800	0.158	1.391
ID476966	476966	78	57.781	23.973	14.870	0	310	310	2	1	-10921639	208.667	204	158	255	4382	31.377	2.000	0.133	1.562
ID476965	476965	70	42.821	12.830	15.091	0	310	310	2	1	-10921639	127.619	139	61	206	2680	34.812	2.000	0.133	0.863
ID476964	476964	65	45.569	20.352	9.515	0	310	310	2	1	-10921639	157.714	158	120	200	3312	24.932	7.600	0.149	1.643
ID476988	476988	81	35.884	17.949	29.511	0	311	311	2	1	-10921639	138.143	151	65	183	2901	33.798	4.800	0.134	0.964
ID476987	476987	78	56.579	23.865	15.196	0	311	311	2	1	-10921639	213.048	219	164	255	4474	29.176	4.800	0.146	1.862
ID476986	476986	70	38.084	13.012	15.116	0	311	311	2	1	-10921639	119.762	128	61	193	2515	35.585	2.000	0.113	0.684
ID476985	476985	65	55.757	20.987	9.674	0	311	311	2	1	-10921639	164.429	160	109	223	3453	29.373	4.800	0.165	1.587
ID476981	476981	81	37.442	17.534	29.103	0	312	312	2	1	-10921639	151.333	158	109	181	3178	23.378	4.800	0.146	1.653
ID476980	476980	82	36.048	20.989	27.865	0	312	312	2	1	-10921639	162.905	168	118	193	3421	21.705	4.800	0.120	1.614
ID476979	476979	78	56.922	23.458	15.048	0	312	312	2	1	-10921639	214.762	221	162	255	4510	33.237	7.600	0.120	1.383
ID476978	476978	65	60.148	20.857	9.295	0	312	312	2	1	-10921639	150.810	149	77	206	3167	43.109	4.800	0.212	1.224
ID476995	476995	82	41.801	20.517	27.965	0	313	313	2	1	-10921639	162.381	158	130	217	3410	24.719	4.800	0.127	1.484
ID476994	476994	78	47.234	23.463	15.023	0	313	313	2	1	-10921639	222.000	219	179	255	4662	24.556	6.363	0.101	1.654
ID476993	476993	70	44.394	12.966	15.254	0	313	313	2	1	-10921639	122.429	128	54	181	2571	37.429	2.000	0.144	0.824
ID476992	476992	65	55.487	21.131	9.874	0	313	313	2	1	-10921639	177.667	179	118	238	3731	33.358	4.800	0.175	1.588
ID476983	476983	70	42.039	12.821	15.446	0	314	314	2	1	-10921639	114.905	124	48	189	2413	35.036	2.000	0.145	0.829
ID476982	476982	65	46.642	21.125	10.552	0	314	314	2	1	-10921639	176.381	172	124	255	3704	29.130	7.600	0.136	1.451
ID476984	476984	78	44.341	23.888	14.869	0	314	314	2	1	-10921639	201.810	202	166	248	4238	24.827	7.600	0.110	1.614
ID477003	477003	83	39.711	17.437	29.133	0	315	315	2	1	-10921639	140.381	143	99	193	2948	27.881	4.800	0.163	1.414
ID477002	477002	78	50.637	23.845	14.804	0	315	315	2	1	-10921639	214.667	214	151	255	4508	27.538	4.800	0.130	1.794
ID477001	477001	70	45.801	12.729	15.247	0	315	315	2	1	-10921639	120.143	128	56	206	2523	36.354	2.000	0.144	0.833
ID477000	477000	65	53.427	20.735	9.891	0	315	315	2	1	-10921639	163.238	166	111	225	3428	32.743	4.800	0.170	1.447
ID476999	476999	83	43.808	19.814	28.219	0	316	316	2	1	-10921639	171.429	170	122	208	3600	21.344	4.800	0.138	1.944
ID476998	476998	78	57.602	24.329	15.283	0	316	316	2	1	-10921639	214.714	217	164	255	4509	29.411	4.800	0.148	1.887
ID476997	476997	70	46.558	13.049	15.109	0	316	316	2	1	-10921639	124.143	126	61	208	2607	37.334	2.000	0.151	0.873
ID476996	476996	65	49.352	20.766	9.692	0	316	316	2	1	-10921639	160.762	162	107	206	3376	26.862	4.800	0.171	1.752
ID476991	476991	78	51.234	24.543	15.786	0	317	317	2	1	-10921639	209.429	219	141	255	4398	34.342	4.800	0.136	1.459
ID476990	476990	70	39.101	12.617	15.308	0	317	317	2	1	-10921639	121.000	124	63	191	2541	31.227	4.800	0.143	0.970
ID476989	476989	65	56.066	21.006	9.559	0	317	317	2	1	-10921639	161.667	158	111	202	3395	27.483	4.800	0.182	1.810
ID477007	477007	65	65.956	21.035	9.805	0	318	318	2	1	-10921639	157.619	149	92	225	3310	37.266	2.000	0.189	1.344
ID477011	477011	None	38.650	18.000	29.000	0	318	318	2	1	-10921639	151.095	151	101	193	3173	27.318	4.800	0.153	1.464
ID477010	477010	83	45.334	22.067	28.129	0	318	318	2	1	-10921639	161.381	164	109	204	3389	29.171	4.800	0.129	1.260
ID477009	477009	78	56.237	23.905	15.336	0	318	318	2	1	-10921639	200.762	208	141	246	4216	33.903	4.800	0.158	1.620
ID477008	477008	70	52.533	12.968	15.196	0	318	318	2	1	-10921639	123.190	130	48	227	2587	40.229	2.000	0.173	0.905
ID477006	477006	83	36.141	23.530	28.172	0	319	319	2	1	-10921639	141.571	149	82	187	2973	29.561	4.800	0.138	1.160
ID477005	477005	78	44.919	23.880	15.411	0	319	319	2	1	-10921639	198.476	206	132	244	4168	32.693	4.800	0.121	1.313
ID477004	477004	65	47.106	20.651	9.692	0	319	319	2	1	-10921639	156.667	162	101	202	3290	28.221	4.800	0.158	1.517
ID477021	477021	None	37.745	17.301	29.292	0	320	320	2	1	-10921639	137.000	147	88	191	2877	30.746	4.800	0.142	1.106
ID477020	477020	84	43.529	19.945	28.281	0	320	320	2	1	-10921639	163.286	168	109	204	3429	25.138	4.800	0.118	1.372
ID477019	477019	78	39.152	23.675	15.589	0	320	320	2	1	-10921639	207.048	206	162	246	4348	18.980	4.800	0.114	2.224
ID477018	477018	70	43.387	12.958	14.988	0	320	320	2	1	-10921639	115.476	120	67	208	2425	35.336	2.000	0.128	0.743
ID477017	477017	65	59.785	21.308	9.669	0	320	320	2	1	-10921639	166.286	166	120	246	3492	31.270	4.800	0.194	1.726
ID477023	477023	70	45.349	12.895	15.372	0	321	321	2	1	-10921639	121.619	128	54	193	2554	34.499	2.000	0.161	0.978
ID477022	477022	65	52.754	21.349	9.954	0	321	321	2	1	-10921639	165.476	164	120	225	3475	31.053	4.800	0.170	1.551
ID477025	477025	84	38.785	19.074	28.546	0	321	321	2	1	-10921639	155.048	164	86	208	3256	34.407	6.147	0.125	1.002
ID477024	477024	78	53.823	23.788	15.262	0	321	321	2	1	-10921639	208.190	219	143	255	4372	34.086	4.800	0.129	1.398
ID477015	477015	70	43.709	13.163	15.078	0	322	322	2	1	-10921639	119.524	124	42	195	2510	37.976	2.000	0.143	0.790
ID477014	477014	65	46.949	21.308	9.976	0	322	322	2	1	-10921639	154.000	160	107	214	3234	31.050	4.800	0.161	1.374
ID477016	477016	78	53.451	23.993	15.287	0	322	322	2	1	-10921639	209.000	219	139	255	4389	33.166	4.800	0.130	1.452
ID477013	477013	78	57.278	24.151	15.002	0	323	323	2	1	-10921639	210.810	217	136	242	4427	29.092	4.800	0.152	1.915
ID477012	477012	65	42.155	21.739	9.683	0	323	323	2	1	-10921639	150.667	155	90	206	3164	28.776	4.800	0.123	1.144
ID477031	477031	85	43.631	19.408	28.941	0	324	324	2	1	-10921639	156.524	155	99	204	3287	28.110	4.800	0.162	1.552
ID477030	477030	78	53.465	24.421	15.734	0	324	324	2	1	-10921639	207.762	204	172	248	4363	22.965	4.800	0.137	2.185
ID477029	477029	65	55.427	21.521	9.825	0	324	324	2	1	-10921639	158.143	162	88	242	3321	35.186	4.800	0.169	1.300
ID477027	477027	78	47.899	23.921	15.122	0	325	325	2	1	-10921639	186.524	191	115	238	3917	29.526	4.800	0.120	1.358
ID477026	477026	65	51.573	21.302	9.334	0	325	325	2	1	-10921639	139.190	145	71	195	2923	37.624	4.800	0.210	1.284
ID477028	477028	85	44.706	18.157	28.792	0	325	325	2	1	-10921639	140.095	139	77	189	2942	31.591	6.308	0.157	1.207
ID477034	477034	85	50.264	20.641	28.033	0	326	326	2	1	-10921639	160.476	164	88	212	3370	35.380	4.800	0.157	1.229
ID477033	477033	78	47.284	23.869	15.027	0	326	326	2	1	-10921639	186.810	193	105	231	3923	30.339	4.800	0.126	1.375
ID477032	477032	65	56.277	21.572	9.666	0	326	326	2	1	-10921639	155.429	155	80	227	3264	33.879	4.800	0.168	1.320
ID477043	477043	78	56.289	24.215	15.495	0	327	327	2	1	-10921639	206.381	214	124	250	4334	35.612	4.800	0.140	1.424
ID477042	477042	65	53.366	21.474	9.574	0	327	327	2	1	-10921639	163.857	164	115	217	3441	27.583	4.800	0.178	1.792
ID477044	477044	85	47.317	19.747	27.742	0	327	327	2	1	-10921639	167.524	174	84	206	3518	32.911	4.800	0.159	1.394
ID477038	477038	None	36.316	16.351	29.151	0	328	328	2	1	-10921639	119.667	124	56	179	2513	33.325	4.800	0.148	0.926
ID477037	477037	85	56.882	20.593	27.655	0	328	328	2	1	-10921639	163.667	172	71	236	3437	44.454	4.800	0.167	1.051
ID477036	477036	78	42.787	24.430	16.177	0	328	328	2	1	-10921639	190.714	198	151	217	4005	18.599	4.800	0.132	2.396
ID477035	477035	65	51.063	21.374	9.622	0	328	328	2	1	-10921639	152.381	155	92	185	3200	26.318	4.800	0.188	1.833
ID477039	477039	65	39.455	20.593	9.945	0	329	329	2	1	-10921639	149.714	155	103	193	3144	26.537	4.800	0.154	1.508
ID477041	477041	85	38.937	20.035	27.868	0	329	329	2	1	-10921639	154.381	158	96	202	3242	27.036	4.800	0.137	1.380
ID477040	477040	78	52.810	24.619	15.709	0	329	329	2	1	-10921639	199.810	200	128	255	4196	33.582	4.800	0.136	1.425
ID477047	477047	85	41.869	20.994	28.059	0	330	330	2	1	-10921639	156.238	162	88	200	3281	28.220	4.800	0.131	1.285
ID477046	477046	78	52.888	24.757	15.987	0	330	330	2	1	-10921639	196.286	206	99	240	4122	36.200	2.000	0.131	1.260
ID477045	477045	65	49.823	21.245	9.689	0	330	330	2	1	-10921639	154.143	160	94	204	3237	29.486	4.800	0.177	1.573
ID477048	477048	86	36.029	16.475	29.267	0	330	330	2	1	-10921639	118.714	122	67	172	2493	31.992	4.800	0.152	0.980
ID477051	477051	86	35.827	16.482	28.891	0	331	331	2	1	-10921639	118.333	111	59	179	2485	36.059	4.800	0.135	0.782
ID477050	477050	78	51.872	24.497	16.108	0	331	331	2	1	-10921639	220.333	223	185	255	4627	19.973	4.800	0.139	2.686
ID477049	477049	65	53.838	21.400	9.631	0	331	331	2	1	-10921639	156.333	162	107	214	3283	29.454	4.800	0.175	1.581
ID477059	477059	78	42.721	24.723	16.051	0	332	332	2	1	-10921639	192.571	191	134	231	4044	28.984	4.800	0.111	1.323
ID477058	477058	65	52.870	21.081	9.494	0	332	332	2	1	-10921639	142.714	147	69	214	2997	43.727	4.800	0.192	1.052
ID477060	477060	85	43.024	20.509	28.138	0	332	332	2	1	-10921639	166.714	181	90	206	3501	33.844	4.800	0.141	1.218
ID477054	477054	85	60.723	21.251	27.506	0	333	333	2	1	-10921639	175.333	170	111	242	3682	41.738	6.327	0.161	1.165
ID477053	477053	78	37.839	24.831	16.646	0	333	333	2	1	-10921639	180.810	189	115	219	3797	27.373	4.800	0.104	1.245
ID477052	477052	65	45.163	21.256	9.470	0	333	333	2	1	-10921639	134.048	145	67	191	2815	37.646	4.800	0.183	1.101
ID477055	477055	65	47.641	20.622	9.620	0	334	334	2	1	-10921639	148.905	147	105	210	3127	28.388	7.600	0.166	1.494
ID477057	477057	85	51.737	21.013	28.146	0	334	334	2	1	-10921639	159.381	164	96	212	3347	30.531	4.800	0.165	1.480
ID477056	477056	78	40.566	23.758	14.913	0	334	334	2	1	-10921639	190.905	200	136	221	4009	22.556	4.800	0.144	2.133
ID477070	477070	85	51.349	20.596	27.393	0	335	335	2	1	-10921639	174.333	170	130	250	3661	28.498	4.800	0.135	1.453
ID477069	477069	78	35.687	24.793	15.800	0	335	335	2	1	-10921639	171.286	177	113	206	3597	26.661	4.800	0.099	1.159
ID477068	477068	65	40.396	21.154	9.328	0	335	335	2	1	-10921639	131.000	134	77	181	2751	31.878	4.800	0.176	1.231
ID477075	477075	78	39.470	24.069	15.189	0	336	336	2	1	-10921639	198.762	202	130	223	4174	21.387	4.800	0.120	1.992
ID477074	477074	65	45.706	21.609	9.382	0	336	336	2	1	-10921639	136.095	141	56	193	2858	43.734	4.800	0.173	0.920
ID477076	477076	85	45.473	20.724	28.067	0	336	336	2	1	-10921639	163.667	168	92	208	3437	27.623	4.800	0.137	1.429
ID477063	477063	78	46.054	24.712	15.593	0	337	337	2	1	-10921639	189.762	200	130	231	3985	30.630	4.800	0.122	1.348
ID477062	477062	65	39.632	21.796	9.758	0	337	337	2	1	-10921639	144.667	151	75	212	3038	34.935	6.136	0.112	0.833
ID477061	477061	87	36.101	19.319	9.899	0	337	337	2	1	-10921639	138.667	143	75	185	2912	28.944	6.206	0.115	0.991
ID477064	477064	85	39.425	20.367	28.014	0	337	337	2	1	-10921639	171.714	172	122	214	3606	23.057	4.800	0.132	1.736
ID477067	477067	85	36.563	21.369	28.132	0	338	338	2	1	-10921639	159.429	158	107	191	3348	19.633	6.271	0.138	1.970
ID477066	477066	78	43.824	24.739	15.210	0	338	338	2	1	-10921639	179.857	191	94	231	3777	35.773	4.800	0.120	1.074
ID477065	477065	87	49.467	20.487	9.541	0	338	338	2	1	-10921639	160.619	155	113	227	3373	28.837	4.800	0.163	1.559
ID477071	477071	87	61.067	20.797	9.244	0	339	339	2	1	-10921639	146.429	149	69	217	3075	43.572	4.800	0.220	1.213
ID477073	477073	85	47.144	21.679	27.758	0	339	339	2	1	-10921639	161.619	170	101	204	3394	35.048	4.800	0.151	1.207
ID477072	477072	78	47.950	24.669	15.932	0	339	339	2	1	-10921639	189.429	202	126	240	3978	32.722	4.800	0.125	1.285
ID477079	477079	85	40.474	21.861	27.658	0	340	340	2	1	-10921639	156.190	153	88	202	3280	28.651	4.800	0.143	1.366
ID477078	477078	78	53.262	24.408	14.973	0	340	340	2	1	-10921639	201.143	198	162	255	4224	25.977	4.800	0.134	1.830
ID477077	477077	87	60.007	21.078	9.444	0	340	340	2	1	-10921639	145.190	141	73	212	3049	43.601	4.800	0.214	1.172
