# Supplementary material for: Progressive enhancement of kinetic proofreading in T cell antigen discrimination from receptor activation to DAG generation
Source: eLife. 2022 Sep 20;11:e75263. doi: 10.7554/eLife.75263 (PMC9536835; doi:10.7554/eLife.75263)
Supplement: Figure 5—source data 1. — Each data table is the TrackMate ‘spot-statistics’ output of one cell over four cycles of blue-light illumination (frames 0–40, 100–140, 200–240, and 300–340, with 3 s interval between frames). We calculated the lifetime of TrackIDs that existed at the start of each period of blue-light illumination that did not last for the full period and fit the resulting lifetime distributions using custom Python scripts available at https://github.com/dbritain/KP-paper (copy archived at swh:1:rev:167fa456901903740f0f3ee6a3e5324bc45207ea, Britain, 2022). [file elife-75263-fig5-data1.zip › Fig5SourceData/ZAP/zap3/cell1.csv]

Label	ID	TRACK_ID	QUALITY	POSITION_X	POSITION_Y	POSITION_Z	POSITION_T	FRAME	RADIUS	VISIBILITY	MANUAL_COLOR	MEAN_INTENSITY	MEDIAN_INTENSITY	MIN_INTENSITY	MAX_INTENSITY	TOTAL_INTENSITY	STANDARD_DEVIATION	ESTIMATED_DIAMETER	CONTRAST	SNR
ID281479	281479	None	7164.072	27.827	41.653	0	0	0	2	1	-10921639	30399.905	30068	23827	40288	638398	5010.908	3.200	0.091	1.016
ID281480	281480	0	12918.720	65.157	53.225	0	0	0	2	1	-10921639	44641.095	42926	31983	60418	937463	6908.663	2.000	0.133	1.520
ID281481	281481	None	9833.614	25.922	53.748	0	0	0	2	1	-10921639	35824.857	35586	23492	46288	752322	6243.707	2.000	0.120	1.234
ID281482	281482	None	7642.247	34.795	67.496	0	0	0	2	1	-10921639	37024.524	35801	29894	45390	777515	4195.440	2.000	0.084	1.372
ID281494	281494	0	13414.294	65.323	52.939	0	1	1	2	1	-10921639	39234.333	37796	27456	59748	823921	7452.243	4.800	0.148	1.358
ID281495	281495	None	8333.789	30.849	54.681	0	1	1	2	1	-10921639	35218.333	34019	25059	49047	739585	5964.245	2.000	0.082	0.897
ID281484	281484	0	11624.258	65.003	52.740	0	2	2	2	1	-10921639	35015.619	34354	25769	52436	735328	6647.118	2.000	0.140	1.293
ID281483	281483	None	7326.530	34.962	42.185	0	2	2	2	1	-10921639	35650.190	35653	27309	42886	748654	4057.174	4.800	0.092	1.485
ID281476	281476	1	7136.586	28.069	41.769	0	3	3	2	1	-10921639	31134.476	30872	22447	41680	653824	5351.541	2.000	0.094	1.000
ID281477	281477	0	13631.003	65.151	52.668	0	3	3	2	1	-10921639	40015.190	39189	30122	53762	840319	6979.619	4.800	0.157	1.559
ID281478	281478	2	10271.048	41.755	61.120	0	3	3	2	1	-10921639	40033.000	38479	27724	50346	840693	6614.898	2.000	0.115	1.251
ID281472	281472	2	7509.433	41.447	60.599	0	4	4	2	1	-10921639	34681.952	33926	21389	48297	728321	7161.467	2.000	0.064	0.579
ID281470	281470	1	8811.647	27.682	41.746	0	4	4	2	1	-10921639	32799.905	31568	25622	47600	688798	5534.343	2.000	0.096	1.035
ID281471	281471	0	9583.233	64.602	52.244	0	4	4	2	1	-10921639	35558.952	34595	26639	47333	746738	5437.901	7.600	0.129	1.496
ID281468	281468	1	7149.069	28.176	42.130	0	5	5	2	1	-10921639	25844.000	26278	16246	38680	542724	6016.672	2.000	0.088	0.697
ID281469	281469	0	9099.062	64.454	52.498	0	5	5	2	1	-10921639	34291.571	32854	28809	46917	720123	5134.061	4.800	0.114	1.364
ID281486	281486	1	7136.457	28.700	41.466	0	6	6	2	1	-10921639	28346.810	27550	22032	37622	595283	4893.368	2.000	0.098	1.031
ID281487	281487	0	8745.398	64.778	52.936	0	6	6	2	1	-10921639	31966.286	30885	24778	43837	671292	5084.612	2.000	0.125	1.394
ID281492	281492	None	7847.014	40.924	52.829	0	7	7	2	1	-10921639	32358.571	31756	24898	44774	679530	5605.427	2.000	0.076	0.815
ID281493	281493	None	7589.306	67.785	54.962	0	7	7	2	1	-10921639	23445.381	23304	10942	34783	492353	6601.120	2.000	0.129	0.811
ID281490	281490	1	7504.035	28.288	41.291	0	7	7	2	1	-10921639	25964.619	26023	17344	35185	545257	5656.142	2.000	0.108	0.893
ID281491	281491	0	9962.282	64.198	52.192	0	7	7	2	1	-10921639	35500.952	33778	28059	44774	745520	4914.317	4.800	0.125	1.604
ID281473	281473	None	7295.275	59.932	36.835	0	8	8	2	1	-10921639	27488.952	26532	20974	36912	577268	4837.360	2.000	0.093	0.967
ID281474	281474	1	8557.984	28.395	41.769	0	8	8	2	1	-10921639	27740.952	27162	19193	43314	582560	6445.357	2.000	0.118	0.911
ID281475	281475	0	9365.021	64.778	51.857	0	8	8	2	1	-10921639	33528.190	32412	26546	43649	704092	4863.490	4.800	0.137	1.664
ID281488	281488	0	10369.235	64.280	52.269	0	9	9	2	1	-10921639	35808.857	35680	29144	46743	751986	5249.566	2.000	0.135	1.618
ID281489	281489	None	7186.502	44.730	59.049	0	9	9	2	1	-10921639	32776.857	33671	25233	41399	688314	4895.693	2.000	0.090	1.106
ID281485	281485	0	7893.209	64.565	51.897	0	10	10	2	1	-10921639	32069.524	30724	24510	40716	673460	4792.741	4.800	0.117	1.404
ID281496	281496	0	8347.082	64.136	52.009	0	11	11	2	1	-10921639	30630.810	29974	22862	43221	643247	4742.966	2.000	0.108	1.254
ID281497	281497	3	8487.045	44.031	58.885	0	11	11	2	1	-10921639	31835.476	30832	22541	42631	668545	5291.509	2.000	0.107	1.158
ID281501	281501	0	8124.857	64.097	51.868	0	12	12	2	1	-10921639	33864.810	33109	26010	41279	711161	4694.278	3.200	0.104	1.358
ID281502	281502	3	9879.434	43.676	59.008	0	12	12	2	1	-10921639	33421.000	32278	22514	46529	701841	6582.448	2.000	0.113	1.033
ID281498	281498	0	10703.793	63.916	51.915	0	13	13	2	1	-10921639	36397.619	36845	26505	49007	764350	6469.494	7.600	0.120	1.208
ID281500	281500	0	8294.741	63.720	51.931	0	14	14	2	1	-10921639	32418.333	32814	21858	44131	680785	6264.627	2.000	0.092	0.875
ID281499	281499	None	7996.940	68.168	47.190	0	14	14	2	1	-10921639	27046.429	26974	17692	35921	567975	5316.633	2.000	0.113	1.030
ID281509	281509	4	7154.055	27.989	41.875	0	15	15	2	1	-10921639	25395.238	25019	19407	34475	533300	4802.729	2.000	0.106	1.011
ID281510	281510	0	8679.726	63.476	51.568	0	15	15	2	1	-10921639	35420.524	35519	23706	46007	743831	6265.472	4.800	0.106	1.083
ID281504	281504	0	8513.612	63.173	51.322	0	16	16	2	1	-10921639	35084.429	34059	26733	43060	736773	4223.712	4.800	0.133	1.945
ID281503	281503	4	7928.388	27.842	41.575	0	16	16	2	1	-10921639	26095.381	25568	18885	36390	548003	5027.532	2.000	0.127	1.173
ID281520	281520	0	8768.745	63.369	51.239	0	17	17	2	1	-10921639	35229.238	34260	26988	43823	739814	4466.942	4.800	0.118	1.663
ID281521	281521	5	10300.860	43.102	60.332	0	17	17	2	1	-10921639	32028.857	31381	24054	46516	672606	5482.032	2.000	0.131	1.351
ID281512	281512	None	7030.578	27.647	41.935	0	18	18	2	1	-10921639	25066.762	24363	18871	38225	526402	4548.871	2.000	0.099	0.989
ID281513	281513	0	8547.637	63.719	51.057	0	18	18	2	1	-10921639	36309.619	34823	28488	44413	762502	4658.614	4.800	0.102	1.443
ID281514	281514	5	7494.107	43.593	60.359	0	18	18	2	1	-10921639	29056.667	28782	20157	38560	610190	5408.071	2.000	0.099	0.972
ID281505	281505	0	9849.206	63.433	50.856	0	19	19	2	1	-10921639	36952.571	34984	29385	49476	776004	5380.879	4.800	0.133	1.610
ID281506	281506	5	9047.731	44.107	59.686	0	19	19	2	1	-10921639	30071.952	28943	21188	40234	631511	5657.211	2.000	0.134	1.255
ID281511	281511	0	11230.269	64.142	51.077	0	20	20	2	1	-10921639	36974.190	34716	29224	48538	776458	5990.392	3.200	0.131	1.431
ID281508	281508	9	8101.614	43.851	61.044	0	21	21	2	1	-10921639	26585.810	26974	17585	36886	558302	5343.245	2.000	0.124	1.100
ID281507	281507	0	10042.599	63.421	51.599	0	21	21	2	1	-10921639	33766.762	34046	24349	49730	709102	7310.634	2.000	0.108	0.901
ID281516	281516	9	7332.624	44.394	60.820	0	22	22	2	1	-10921639	25663.619	25688	17398	35238	538936	5125.973	2.000	0.117	1.045
ID281515	281515	0	8715.880	63.332	50.753	0	22	22	2	1	-10921639	33332.381	35211	24349	44908	699980	5572.206	7.600	0.107	1.155
ID281517	281517	None	7544.557	27.690	41.988	0	23	23	2	1	-10921639	22062.714	21188	15483	34033	463317	4825.268	2.000	0.120	0.978
ID281518	281518	0	8574.516	63.209	51.101	0	23	23	2	1	-10921639	33295.429	33390	27510	40087	699204	3905.521	4.800	0.132	1.993
ID281519	281519	9	7539.256	45.338	60.416	0	23	23	2	1	-10921639	25648.238	24309	19768	36028	538613	4372.215	2.000	0.130	1.347
ID281522	281522	0	9104.411	62.852	50.889	0	24	24	2	1	-10921639	32096.952	31983	23840	43515	674036	5076.160	6.082	0.123	1.382
ID281525	281525	9	7148.919	45.497	60.521	0	25	25	2	1	-10921639	24110.000	25019	13621	39069	506310	6462.395	2.000	0.095	0.650
ID281524	281524	9	9765.259	45.060	60.648	0	26	26	2	1	-10921639	27003.095	27376	9616	44895	567065	7836.040	2.000	0.144	0.869
ID281523	281523	None	7225.995	63.287	50.857	0	26	26	2	1	-10921639	31957.286	31421	25796	37836	671103	3420.170	4.800	0.111	1.862
ID281526	281526	6	8904.401	60.566	27.013	0	27	27	2	1	-10921639	24152.000	23907	13005	35211	507192	6563.613	2.000	0.162	1.025
ID281527	281527	None	7150.532	31.863	47.135	0	27	27	2	1	-10921639	27655.429	27229	19246	35412	580764	4548.347	2.000	0.111	1.213
ID281528	281528	9	7272.175	45.437	59.985	0	27	27	2	1	-10921639	26842.952	26988	17893	33537	563702	4789.904	2.000	0.123	1.226
ID281529	281529	None	7855.725	28.358	61.181	0	27	27	2	1	-10921639	22532.048	23532	9804	33109	473173	6575.875	2.000	0.156	0.925
ID281532	281532	6	9267.575	60.663	26.872	0	28	28	2	1	-10921639	23836.333	24416	10889	34702	500563	7069.304	2.000	0.161	0.935
ID281533	281533	None	7990.755	62.766	48.836	0	30	30	2	1	-10921639	26943.095	26372	17317	34046	565805	4614.632	4.800	0.152	1.545
ID281537	281537	7	8070.727	45.465	60.208	0	31	31	2	1	-10921639	28391.952	28581	20786	40756	596231	4523.965	4.800	0.135	1.493
ID281530	281530	None	7058.830	62.990	49.599	0	32	32	2	1	-10921639	27011.286	26479	18322	34943	567237	4464.649	7.600	0.130	1.397
ID281531	281531	7	8527.148	44.780	59.991	0	32	32	2	1	-10921639	29702.857	29090	19742	41600	623760	5426.197	4.800	0.131	1.266
ID281536	281536	None	12091.198	34.881	42.142	0	33	33	2	1	-10921639	30302.952	29653	19782	46007	636362	7479.988	2.000	0.154	1.081
ID281534	281534	None	7472.875	45.003	60.750	0	34	34	2	1	-10921639	25949.857	26720	12750	34327	544947	5406.205	6.016	0.129	1.100
ID281535	281535	8	7523.970	62.444	49.231	0	35	35	2	1	-10921639	26041.810	25568	18094	34354	546878	4059.075	4.800	0.131	1.485
ID281538	281538	8	7227.123	62.715	49.479	0	36	36	2	1	-10921639	24791.762	26331	12496	31046	520627	5126.298	4.800	0.154	1.291
ID281539	281539	None	7813.844	44.201	60.157	0	36	36	2	1	-10921639	26161.143	26264	17371	41868	549384	5221.529	2.000	0.113	1.014
ID281540	281540	8	9237.464	62.263	48.599	0	37	37	2	1	-10921639	25925.762	25662	16192	35533	544441	5050.381	4.800	0.189	1.636
ID281542	281542	8	8168.332	62.081	49.081	0	38	38	2	1	-10921639	22658.952	22983	13326	32479	475838	4953.208	4.800	0.166	1.302
ID281543	281543	10	7595.760	44.754	60.257	0	38	38	2	1	-10921639	24133.571	24336	15134	33885	506805	5004.951	2.000	0.131	1.115
ID281544	281544	10	9514.355	44.920	59.924	0	39	39	2	1	-10921639	26366.524	27148	16219	39055	553697	6142.801	4.800	0.165	1.219
ID281541	281541	10	7741.018	45.008	59.924	0	40	40	2	1	-10921639	24983.619	24590	15041	35064	524656	5035.482	4.800	0.141	1.225
ID281545	281545	None	7769.906	61.979	48.680	0	41	41	2	1	-10921639	21225.810	20760	12228	29050	445742	5214.765	2.000	0.182	1.256
ID281546	281546	10	11354.047	45.085	59.992	0	41	41	2	1	-10921639	25176.286	24671	13085	38653	528702	7164.108	2.000	0.195	1.148
ID281548	281548	None	7243.100	46.146	59.334	0	44	44	2	1	-10921639	27532.381	27416	18027	35051	578180	4664.293	7.600	0.120	1.263
ID281547	281547	None	7585.755	61.573	49.556	0	44	44	2	1	-10921639	19246.000	20036	6361	30416	404166	7081.675	2.000	0.181	0.835
ID281550	281550	None	7428.728	34.776	42.544	0	46	46	2	1	-10921639	26027.857	24604	18469	39337	546585	5114.930	2.000	0.111	1.014
ID281549	281549	None	7656.234	60.089	35.245	0	47	47	2	1	-10921639	25637.381	26090	18818	33885	538385	3959.003	4.800	0.148	1.665
ID281561	281561	13	8972.171	35.174	42.227	0	49	49	2	1	-10921639	29875.571	29305	18978	40314	627387	6043.652	2.000	0.115	1.021
ID281562	281562	11	7319.098	61.392	49.531	0	49	49	2	1	-10921639	20868.048	20063	9817	30524	438229	5621.970	2.000	0.154	0.992
ID281563	281563	None	7500.500	53.596	58.562	0	49	49	2	1	-10921639	18368.571	17733	8732	29586	385740	5720.183	4.800	0.205	1.091
ID281552	281552	11	8549.689	61.582	49.750	0	50	50	2	1	-10921639	21106.667	22099	10540	31917	443240	6660.634	4.800	0.200	1.055
ID281551	281551	13	7768.017	35.122	42.332	0	50	50	2	1	-10921639	27523.524	26439	19554	39337	577994	5638.871	2.000	0.098	0.875
ID281560	281560	12	8030.148	53.942	58.248	0	51	51	2	1	-10921639	18818.286	17398	11799	29881	395184	4364.118	2.000	0.201	1.445
ID281559	281559	11	8700.981	61.658	49.620	0	51	51	2	1	-10921639	17764.619	16688	9188	29800	373057	6248.208	2.000	0.237	1.091
ID281556	281556	None	7886.975	34.877	42.937	0	52	52	2	1	-10921639	29780.476	31341	22193	43140	625390	5465.937	2.000	0.094	0.934
ID281557	281557	12	7501.710	53.875	57.436	0	52	52	2	1	-10921639	18663.048	18282	12790	31354	391924	4979.380	2.000	0.147	0.963
ID281558	281558	11	7582.459	62.207	49.602	0	53	53	2	1	-10921639	18307.238	17893	9281	26693	384452	4784.105	4.800	0.210	1.328
ID281553	281553	None	7493.986	34.189	41.766	0	54	54	2	1	-10921639	28339.762	27604	20344	40502	595135	5444.864	2.000	0.080	0.771
ID281554	281554	11	9252.288	61.841	50.179	0	54	54	2	1	-10921639	18781.905	18684	9362	29760	394420	5632.060	2.000	0.231	1.250
ID281555	281555	12	7325.939	53.887	57.399	0	54	54	2	1	-10921639	20312.476	20264	10232	32546	426562	5466.511	2.000	0.123	0.815
ID281564	281564	14	7343.029	55.674	21.895	0	55	55	2	1	-10921639	24382.952	25113	16795	34006	512042	5101.215	7.600	0.133	1.122
ID281565	281565	11	9378.062	61.821	49.968	0	55	55	2	1	-10921639	18628.143	17572	8705	30202	391191	6035.201	2.000	0.223	1.125
ID281566	281566	12	7282.244	53.987	57.176	0	55	55	2	1	-10921639	20317.571	20224	12924	30390	426669	4781.032	2.000	0.135	1.014
ID281572	281572	11	9954.048	61.687	50.022	0	56	56	2	1	-10921639	21586.952	21617	10554	32640	453326	6251.094	4.800	0.231	1.298
ID281573	281573	12	7270.457	53.969	56.758	0	56	56	2	1	-10921639	18950.762	19179	9254	30698	397966	6285.010	2.000	0.148	0.776
ID281570	281570	14	8779.630	54.940	23.215	0	56	56	2	1	-10921639	30151.762	29840	19541	38600	633187	5171.150	4.800	0.153	1.545
ID281571	281571	15	9378.173	29.734	37.876	0	56	56	2	1	-10921639	27032.333	25126	20050	40301	567679	5511.521	2.000	0.134	1.158
ID281568	281568	11	13491.122	62.225	50.772	0	57	57	2	1	-10921639	28740.381	27349	17344	42203	603548	6116.469	4.800	0.250	1.881
ID281569	281569	None	7003.568	47.139	57.635	0	57	57	2	1	-10921639	27088.952	27376	17184	34528	568868	5235.650	4.800	0.117	1.088
ID281567	281567	15	9639.488	29.872	37.636	0	57	57	2	1	-10921639	26458.810	25139	14424	39537	555635	5881.487	2.000	0.154	1.202
ID281580	281580	17	8146.580	29.207	23.339	0	58	58	2	1	-10921639	27924.667	27430	18027	37917	586418	5516.601	2.000	0.118	1.065
ID281581	281581	None	8948.316	46.957	24.810	0	58	58	2	1	-10921639	30209.714	28555	21751	42350	634404	5279.998	2.000	0.111	1.143
ID281582	281582	None	7913.091	56.052	32.078	0	58	58	2	1	-10921639	33660.857	33698	24470	42364	706878	5044.481	2.000	0.101	1.223
ID281583	281583	15	9570.460	30.492	37.508	0	58	58	2	1	-10921639	28969.857	27778	18402	44413	608367	7185.734	2.000	0.135	0.960
ID281584	281584	16	8721.481	46.888	38.522	0	58	58	2	1	-10921639	31672.762	29532	24912	49034	665128	6752.626	2.000	0.092	0.787
ID281585	281585	11	14904.242	62.258	50.202	0	58	58	2	1	-10921639	36006.714	35077	23760	48752	756141	6763.478	4.800	0.220	1.918
ID281574	281574	18	9337.563	29.533	17.754	0	59	59	2	1	-10921639	23680.143	22353	18175	35707	497283	4654.351	2.000	0.190	1.627
ID281575	281575	17	7442.568	28.823	24.398	0	59	59	2	1	-10921639	25880.333	24148	16942	34301	543487	5514.720	2.000	0.096	0.819
ID281576	281576	19	7853.855	26.712	27.205	0	59	59	2	1	-10921639	25609.286	25514	15697	34863	537795	5515.194	7.600	0.128	1.056
ID281577	281577	16	9966.524	46.927	38.236	0	59	59	2	1	-10921639	32618.667	29881	24925	47574	684992	6120.960	2.000	0.106	1.020
ID281578	281578	11	11407.501	62.019	50.438	0	59	59	2	1	-10921639	33618.095	31635	25139	49114	705980	6489.476	4.800	0.153	1.371
ID281579	281579	20	7556.408	53.237	57.306	0	59	59	2	1	-10921639	25045.476	25528	18201	33283	525955	4355.781	2.000	0.124	1.265
ID281588	281588	17	10407.243	29.405	24.221	0	60	60	2	1	-10921639	30595.048	30282	16554	43663	642496	7943.193	7.600	0.125	0.856
ID281589	281589	19	10337.522	26.819	27.171	0	60	60	2	1	-10921639	28565.524	28461	17036	42457	599876	7338.946	2.000	0.136	0.934
ID281590	281590	21	8242.890	39.826	31.762	0	60	60	2	1	-10921639	32847.048	32881	24309	48002	689788	5954.853	2.000	0.091	0.920
ID281591	281591	15	8282.261	30.499	37.633	0	60	60	2	1	-10921639	28283.762	26854	17974	39404	593959	6697.804	2.000	0.110	0.838
ID281586	281586	22	9911.607	29.304	11.848	0	60	60	2	1	-10921639	14514.429	12630	5986	31046	304803	6396.715	2.000	0.284	1.004
ID281587	281587	18	10562.931	29.668	17.623	0	60	60	2	1	-10921639	24654.619	22822	16808	37140	517747	5797.176	2.000	0.189	1.355
ID281592	281592	16	11270.266	46.606	37.957	0	60	60	2	1	-10921639	34959.381	32814	24523	54244	734147	7897.331	2.000	0.104	0.832
ID281593	281593	11	16615.719	62.409	50.232	0	60	60	2	1	-10921639	40329.667	38011	26425	60539	846923	9133.179	2.000	0.198	1.459
ID281594	281594	20	8063.910	52.726	57.242	0	60	60	2	1	-10921639	27864.667	27055	21818	39805	585158	4968.995	2.000	0.120	1.198
ID281604	281604	11	19170.010	62.180	50.093	0	61	61	2	1	-10921639	43977.762	39283	32519	62066	923533	9516.185	2.000	0.221	1.674
ID281605	281605	20	8362.976	53.521	57.179	0	61	61	2	1	-10921639	27206.524	25916	16835	41788	571337	6051.401	2.000	0.124	0.989
ID281606	281606	25	7559.810	28.443	58.809	0	61	61	2	1	-10921639	19211.667	20452	6817	30055	403445	6760.817	2.000	0.165	0.807
ID281607	281607	23	8318.286	47.309	58.948	0	61	61	2	1	-10921639	30277.381	30765	18456	38158	635825	6037.697	6.282	0.117	1.053
ID281600	281600	None	7114.117	57.083	29.084	0	61	61	2	1	-10921639	33946.619	34595	25702	42042	712879	5249.862	2.000	0.085	1.015
ID281601	281601	21	7271.525	39.721	31.538	0	61	61	2	1	-10921639	34495.571	34113	26130	47185	724407	5795.991	6.059	0.066	0.738
ID281602	281602	15	9195.757	30.347	37.760	0	61	61	2	1	-10921639	31429.810	31033	20961	41855	660026	6380.569	2.000	0.135	1.169
ID281603	281603	16	12886.523	47.180	38.962	0	61	61	2	1	-10921639	37119.667	34702	28608	56360	779513	6955.813	2.000	0.143	1.333
ID281608	281608	24	9826.130	39.116	60.017	0	61	61	2	1	-10921639	34003.286	33577	25287	46783	714069	5874.038	7.600	0.118	1.226
ID281596	281596	18	13230.493	29.671	17.815	0	61	61	2	1	-10921639	29201.429	26077	17478	45136	613230	7540.306	2.000	0.198	1.282
ID281597	281597	17	7953.197	28.977	24.588	0	61	61	2	1	-10921639	31922.143	32399	23251	43663	670365	5771.439	7.600	0.115	1.141
ID281598	281598	26	8491.896	47.302	26.533	0	61	61	2	1	-10921639	33000.714	31943	24657	44172	693015	5668.088	2.000	0.108	1.131
ID281599	281599	19	9788.797	26.850	27.106	0	61	61	2	1	-10921639	31062.476	32399	21135	39229	652312	5419.037	7.600	0.156	1.548
ID281595	281595	22	11782.069	29.334	12.602	0	61	61	2	1	-10921639	20100.048	18844	8304	37957	422101	8127.849	2.000	0.234	0.938
ID281632	281632	23	7692.531	48.443	58.819	0	62	62	2	1	-10921639	29068.190	31957	14545	36765	610432	6589.582	4.800	0.122	0.958
ID281633	281633	24	8833.114	39.525	60.452	0	62	62	2	1	-10921639	32246.238	30256	26264	41747	677171	4687.898	4.800	0.124	1.515
ID281621	281621	22	8504.729	28.286	13.992	0	62	62	2	1	-10921639	19575.048	19902	6937	30952	411076	6909.927	2.000	0.194	0.919
ID281622	281622	18	11893.270	29.958	17.848	0	62	62	2	1	-10921639	28362.667	26733	19166	47212	595616	7291.795	2.000	0.155	1.044
ID281623	281623	19	9143.741	27.428	27.489	0	62	62	2	1	-10921639	28048.286	28394	16433	38962	589014	7389.031	2.000	0.139	0.924
ID281628	281628	11	23110.943	62.052	50.311	0	62	62	2	1	-10921639	46913.571	40716	29492	65535	985185	12230.970	2.000	0.239	1.478
ID281629	281629	20	7689.956	53.052	57.220	0	62	62	2	1	-10921639	29931.667	30068	22514	41600	628565	5513.704	2.000	0.100	0.991
ID281630	281630	None	7497.581	21.388	59.438	0	62	62	2	1	-10921639	9611.048	9174	2638	19340	201832	5182.435	2.000	0.397	1.054
ID281631	281631	25	8565.013	28.713	58.608	0	62	62	2	1	-10921639	20894.190	20947	10433	34046	438778	6810.764	2.000	0.159	0.841
ID281624	281624	26	10171.047	46.830	26.884	0	62	62	2	1	-10921639	35660.333	35466	27992	51565	748867	5800.013	2.000	0.143	1.542
ID281625	281625	15	12622.534	31.094	36.937	0	62	62	2	1	-10921639	34328.619	33926	21202	50293	720901	7568.111	2.000	0.164	1.277
ID281626	281626	16	12794.086	46.959	38.703	0	62	62	2	1	-10921639	37910.381	35211	28233	55690	796118	7565.959	2.000	0.134	1.185
ID281627	281627	None	7451.434	28.490	42.298	0	62	62	2	1	-10921639	22815.810	24229	9080	36591	479132	7559.012	2.000	0.112	0.610
ID281620	281620	24	8060.742	40.503	61.277	0	63	63	2	1	-10921639	31016.571	33042	17117	38573	651348	6530.137	4.800	0.137	1.146
ID281616	281616	11	19653.252	62.219	50.372	0	63	63	2	1	-10921639	44870.095	41051	28635	64838	942272	10424.395	2.000	0.215	1.526
ID281617	281617	20	8859.523	53.139	56.952	0	63	63	2	1	-10921639	31082.333	29492	19728	45913	652729	6278.061	2.000	0.080	0.734
ID281618	281618	25	9613.959	28.449	58.766	0	63	63	2	1	-10921639	20176.095	19849	6134	33484	423698	8134.590	2.000	0.204	0.842
ID281619	281619	23	7044.376	49.612	59.094	0	63	63	2	1	-10921639	30867.429	32466	19849	41814	648216	5591.910	7.600	0.097	0.980
ID281612	281612	27	9193.747	39.971	29.540	0	63	63	2	1	-10921639	33091.333	32198	23130	49770	694918	6723.481	2.000	0.097	0.871
ID281613	281613	28	8805.280	57.273	29.502	0	63	63	2	1	-10921639	34669.905	34381	26666	43395	728068	4988.479	4.800	0.136	1.665
ID281614	281614	15	8043.924	30.733	38.061	0	63	63	2	1	-10921639	31890.286	30443	24845	39966	669696	4345.763	4.800	0.117	1.538
ID281615	281615	16	13245.539	47.093	38.870	0	63	63	2	1	-10921639	37814.619	36738	29050	52971	794107	7442.060	2.000	0.142	1.266
ID281609	281609	18	11245.409	29.480	17.726	0	63	63	2	1	-10921639	31273.619	31649	19313	45819	656746	7158.230	4.800	0.171	1.277
ID281610	281610	26	9921.835	47.077	26.934	0	63	63	2	1	-10921639	34707.571	34836	23586	44989	728859	5728.849	7.600	0.131	1.407
ID281611	281611	19	8398.301	27.095	27.828	0	63	63	2	1	-10921639	27730.048	28206	19902	38640	582331	5399.600	2.000	0.120	1.102
ID281647	281647	18	13685.578	29.553	17.655	0	64	64	2	1	-10921639	34143.095	30832	25046	52543	717005	7864.092	2.000	0.172	1.274
ID281652	281652	15	8006.597	30.529	37.617	0	64	64	2	1	-10921639	31740.524	31327	24858	43649	666551	5366.149	2.000	0.098	1.060
ID281653	281653	16	9748.343	47.108	39.019	0	64	64	2	1	-10921639	34647.571	34086	24952	50011	727599	5930.683	7.600	0.102	1.082
ID281654	281654	11	17450.617	62.320	50.618	0	64	64	2	1	-10921639	43201.619	41279	28689	65535	907234	10314.548	4.800	0.186	1.316
ID281655	281655	20	10572.312	52.544	57.255	0	64	64	2	1	-10921639	37490.143	37743	27550	50560	787293	7221.808	7.600	0.111	1.034
ID281648	281648	None	7370.205	52.791	24.396	0	64	64	2	1	-10921639	31822.810	31997	23050	41051	668279	5603.511	7.600	0.090	0.935
ID281649	281649	19	10193.737	27.408	27.608	0	64	64	2	1	-10921639	30811.905	31354	16969	45605	647050	7479.279	2.000	0.140	1.010
ID281650	281650	27	10590.828	40.225	29.037	0	64	64	2	1	-10921639	36928.238	35734	28863	52529	775493	5978.112	2.000	0.125	1.370
ID281651	281651	28	8648.300	57.197	30.164	0	64	64	2	1	-10921639	37597.905	39430	26773	45953	789556	5504.910	6.247	0.111	1.368
ID281656	281656	25	8567.304	28.731	58.390	0	64	64	2	1	-10921639	21553.619	21188	13447	32184	452626	5458.176	2.000	0.158	1.079
ID281657	281657	23	7183.350	48.058	59.054	0	64	64	2	1	-10921639	33951.667	35010	24014	43355	712985	5495.151	2.000	0.089	1.013
ID281658	281658	24	17944.463	40.814	61.094	0	64	64	2	1	-10921639	38187.286	38587	21804	60472	801933	9596.792	4.800	0.231	1.493
ID281659	281659	None	10992.522	19.022	73.010	0	64	64	2	1	-10921639	11919.238	9375	5558	24028	250304	5711.435	2.000	0.509	1.409
ID281708	281708	27	10205.827	40.297	29.519	0	65	65	2	1	-10921639	37275.143	36845	25139	49636	782778	6733.963	4.800	0.117	1.158
ID281709	281709	None	7139.146	56.498	32.378	0	65	65	2	1	-10921639	35255.381	36243	21041	43556	740363	5795.582	2.000	0.078	0.885
ID281710	281710	15	9083.652	30.570	37.728	0	65	65	2	1	-10921639	35496.381	34126	27242	49368	745424	5353.663	6.030	0.123	1.454
ID281711	281711	16	7621.126	47.035	39.082	0	65	65	2	1	-10921639	35182.048	34220	26063	46248	738823	4688.818	7.600	0.091	1.256
ID281705	281705	18	17191.541	30.049	18.607	0	65	65	2	1	-10921639	41462.333	39310	29023	61490	870709	10010.363	2.000	0.173	1.219
ID281706	281706	26	9524.374	46.154	27.363	0	65	65	2	1	-10921639	36151.429	34676	26077	49476	759180	6003.578	2.000	0.108	1.170
ID281707	281707	19	14744.539	27.217	28.095	0	65	65	2	1	-10921639	35633.000	36430	23479	54579	748293	8671.900	2.000	0.181	1.258
ID281716	281716	25	7477.879	28.480	58.105	0	65	65	2	1	-10921639	19341.810	20264	7862	29465	406178	6924.063	2.000	0.147	0.715
ID281717	281717	23	7507.977	48.386	58.066	0	65	65	2	1	-10921639	36371.571	37636	29117	44078	763803	4734.014	4.800	0.096	1.343
ID281718	281718	None	7063.020	21.323	59.832	0	65	65	2	1	-10921639	8491.048	7567	2464	18898	178312	4831.184	2.000	0.406	1.015
ID281719	281719	29	7619.879	49.995	59.696	0	65	65	2	1	-10921639	34325.381	35881	23063	44051	720833	6674.825	7.600	0.089	0.841
ID281712	281712	30	13309.540	28.940	42.819	0	65	65	2	1	-10921639	29445.667	30242	16340	50976	618359	8997.307	2.000	0.167	0.938
ID281713	281713	None	7866.104	31.856	47.879	0	65	65	2	1	-10921639	26203.238	26532	18697	38801	550268	5519.789	2.000	0.097	0.842
ID281714	281714	31	8017.117	42.056	48.412	0	65	65	2	1	-10921639	34277.048	33417	25394	47721	719818	5538.620	7.600	0.085	0.973
ID281715	281715	11	15607.239	62.442	50.278	0	65	65	2	1	-10921639	45418.524	44413	31220	64597	953789	8819.761	4.800	0.159	1.416
ID281720	281720	24	14057.056	40.656	61.170	0	65	65	2	1	-10921639	37559.667	38774	21603	48672	788753	8451.865	4.800	0.191	1.428
ID281668	281668	11	15108.395	62.710	50.167	0	66	66	2	1	-10921639	44560.143	44212	34997	58664	935763	6852.659	4.800	0.182	2.001
ID281669	281669	None	7011.035	52.021	57.211	0	66	66	2	1	-10921639	35848.524	36336	22970	48980	752819	5775.438	6.285	0.064	0.750
ID281670	281670	25	10036.659	27.876	58.412	0	66	66	2	1	-10921639	24358.143	24135	12790	39618	511521	6116.941	2.000	0.171	1.164
ID281671	281671	23	7614.580	48.270	58.195	0	66	66	2	1	-10921639	37811.619	39591	24697	47346	794044	6180.188	4.800	0.089	1.005
ID281664	281664	15	7835.081	30.436	37.909	0	66	66	2	1	-10921639	32744.429	33939	21818	46730	687633	6554.387	2.000	0.093	0.849
ID281665	281665	16	7990.133	46.091	38.532	0	66	66	2	1	-10921639	34935.143	35881	26626	44614	733638	5471.841	2.000	0.097	1.128
ID281666	281666	30	9352.961	28.898	42.537	0	66	66	2	1	-10921639	30878.762	31113	16996	45123	648454	7801.244	2.000	0.115	0.815
ID281667	281667	31	11469.870	41.699	48.245	0	66	66	2	1	-10921639	35761.143	35158	26318	52516	750984	7467.082	2.000	0.118	1.010
ID281672	281672	29	7631.041	49.794	60.007	0	66	66	2	1	-10921639	37108.714	38024	26747	46141	779283	5973.455	7.600	0.074	0.853
ID281673	281673	24	13509.464	39.977	60.576	0	66	66	2	1	-10921639	43816.476	44828	28555	56922	920146	7362.798	4.800	0.185	1.857
ID281674	281674	None	8260.172	19.337	73.070	0	66	66	2	1	-10921639	9031.952	7487	3777	21684	189671	5082.957	2.000	0.442	1.089
ID281660	281660	18	14850.402	29.896	18.575	0	66	66	2	1	-10921639	40786.333	40060	29693	55074	856513	7738.929	2.000	0.169	1.525
ID281661	281661	26	9469.526	47.121	27.247	0	66	66	2	1	-10921639	36498.571	36778	26814	44895	766470	5693.404	2.000	0.117	1.343
ID281662	281662	19	12138.409	27.468	28.149	0	66	66	2	1	-10921639	37525.143	36363	21925	51886	788028	8418.098	7.600	0.155	1.197
ID281663	281663	27	10133.374	40.334	29.803	0	66	66	2	1	-10921639	36351.048	35546	27845	49770	763372	5543.358	2.000	0.121	1.419
ID281636	281636	26	10861.058	46.896	27.562	0	67	67	2	1	-10921639	38582.000	38533	28113	47989	810222	6284.474	6.339	0.134	1.453
ID281637	281637	27	12095.305	39.806	30.140	0	67	67	2	1	-10921639	38968.571	39216	30711	52770	818340	6392.221	4.800	0.150	1.587
ID281638	281638	None	11157.831	55.945	32.592	0	67	67	2	1	-10921639	36789.952	35908	25233	50721	772589	6761.194	2.000	0.128	1.238
ID281639	281639	15	9766.779	30.391	37.684	0	67	67	2	1	-10921639	37063.476	36377	27122	50694	778333	7173.676	2.000	0.104	0.970
ID281634	281634	18	22255.484	30.029	18.280	0	67	67	2	1	-10921639	47106.810	45993	33189	65535	989243	11340.125	2.000	0.233	1.570
ID281635	281635	19	10919.431	27.655	27.667	0	67	67	2	1	-10921639	36316.571	36256	20277	50507	762648	8377.513	2.000	0.121	0.937
ID281644	281644	23	7598.259	48.046	58.338	0	67	67	2	1	-10921639	39473.095	38854	30470	48163	828935	4665.387	4.800	0.086	1.336
ID281645	281645	None	7273.928	21.197	60.171	0	67	67	2	1	-10921639	11919.810	11826	2544	21925	250316	5402.790	2.000	0.263	0.920
ID281646	281646	24	11574.388	39.102	60.758	0	67	67	2	1	-10921639	39535.524	41305	25246	53494	830246	8019.243	6.274	0.133	1.157
ID281640	281640	16	11032.484	46.017	39.504	0	67	67	2	1	-10921639	36643.810	37984	23144	52958	769520	7736.807	7.600	0.112	0.954
ID281641	281641	30	13281.137	28.936	42.634	0	67	67	2	1	-10921639	35608.095	35158	19246	50333	747770	9283.177	2.000	0.146	0.975
ID281642	281642	11	16016.664	62.562	50.342	0	67	67	2	1	-10921639	46492.571	47975	33644	59829	976344	7810.218	4.800	0.180	1.817
ID281643	281643	25	11272.992	27.967	57.774	0	67	67	2	1	-10921639	28295.714	28073	17532	42524	594210	7034.444	2.000	0.172	1.180
ID281700	281700	25	13880.036	27.706	57.707	0	68	68	2	1	-10921639	32614.762	32064	22112	49797	684910	8460.827	2.000	0.195	1.257
ID281701	281701	None	7190.859	41.038	58.327	0	68	68	2	1	-10921639	39647.143	39953	30242	52034	832590	6218.729	2.000	0.057	0.693
ID281702	281702	32	10195.442	51.107	58.834	0	68	68	2	1	-10921639	42770.381	43248	30872	52221	898178	6244.480	2.000	0.108	1.339
ID281703	281703	24	12113.922	38.619	60.765	0	68	68	2	1	-10921639	41182.952	40649	27282	52315	864842	7276.804	7.600	0.137	1.362
ID281696	281696	15	11159.081	30.042	37.659	0	68	68	2	1	-10921639	39770.952	38627	25675	54552	835190	7657.539	2.000	0.108	1.010
ID281697	281697	30	14621.277	28.976	42.500	0	68	68	2	1	-10921639	38794.476	36283	23117	59789	814684	9690.218	2.000	0.139	0.976
ID281698	281698	31	13310.297	41.415	48.516	0	68	68	2	1	-10921639	41633.857	39685	30390	60070	874311	8808.192	2.000	0.128	1.074
ID281699	281699	11	17732.740	62.236	50.036	0	68	68	2	1	-10921639	48703.905	49435	34729	62106	1022782	8078.068	4.800	0.189	1.916
ID281704	281704	33	8352.189	19.170	72.927	0	68	68	2	1	-10921639	9836.810	8973	4446	22621	206573	4857.922	2.000	0.409	1.175
ID281692	281692	19	15374.046	26.775	27.836	0	68	68	2	1	-10921639	43000.048	42297	27523	57980	903001	8164.997	2.000	0.172	1.545
ID281693	281693	26	11781.723	47.148	27.571	0	68	68	2	1	-10921639	40356.286	39979	29586	58007	847482	6998.525	6.317	0.127	1.299
ID281694	281694	34	9604.743	56.645	29.403	0	68	68	2	1	-10921639	37583.238	35854	25688	52891	789248	6864.910	2.000	0.096	0.962
ID281695	281695	27	12318.591	39.618	30.084	0	68	68	2	1	-10921639	39964.143	40381	26840	53467	839247	8256.341	2.000	0.136	1.160
ID281691	281691	18	18372.305	29.781	18.502	0	68	68	2	1	-10921639	47345.905	46328	36564	65535	994264	9107.475	4.800	0.191	1.666
ID281676	281676	19	17612.693	26.940	27.695	0	69	69	2	1	-10921639	43306.857	41855	29988	62816	909444	9713.611	2.000	0.186	1.397
ID281677	281677	26	11328.109	47.159	28.028	0	69	69	2	1	-10921639	35870.762	35560	21550	54739	753286	7639.245	2.000	0.121	1.017
ID281678	281678	27	8195.067	39.778	30.161	0	69	69	2	1	-10921639	33565.143	34528	25782	41707	704868	5362.444	2.000	0.095	1.089
ID281679	281679	34	10355.887	56.637	30.085	0	69	69	2	1	-10921639	39994.190	38975	27416	51900	839878	7089.993	4.800	0.119	1.196
ID281675	281675	18	17212.768	29.931	18.820	0	69	69	2	1	-10921639	46496.381	44265	32184	64798	976424	8974.893	7.600	0.167	1.486
ID281684	281684	31	11259.984	40.843	48.080	0	69	69	2	1	-10921639	39272.667	36122	30416	52194	824726	6375.030	2.000	0.118	1.296
ID281685	281685	11	17048.895	62.601	49.789	0	69	69	2	1	-10921639	45246.952	45591	31327	64316	950186	9133.689	4.800	0.180	1.508
ID281686	281686	25	11259.450	27.404	55.991	0	69	69	2	1	-10921639	35923.143	35720	22929	45417	754386	7345.618	4.800	0.162	1.366
ID281687	281687	32	7669.527	51.539	57.714	0	69	69	2	1	-10921639	38099.190	36819	29090	48042	800083	5127.753	4.800	0.101	1.363
ID281680	281680	15	14159.837	29.973	37.812	0	69	69	2	1	-10921639	41294.048	39015	28247	56963	867175	9186.878	2.000	0.145	1.141
ID281681	281681	16	9802.284	45.859	39.321	0	69	69	2	1	-10921639	39495.381	39029	30778	49609	829403	5593.693	2.000	0.103	1.317
ID281682	281682	35	8487.745	40.093	40.238	0	69	69	2	1	-10921639	34935.762	34019	25206	46837	733651	6155.327	2.000	0.079	0.829
ID281683	281683	30	14686.445	28.819	42.712	0	69	69	2	1	-10921639	36971.000	36698	22045	58463	776391	9399.898	2.000	0.151	1.033
ID281688	281688	None	7734.709	46.570	58.658	0	69	69	2	1	-10921639	38836.571	37850	32265	48953	815568	5127.685	3.200	0.080	1.119
ID281689	281689	24	12382.321	39.325	60.948	0	69	69	2	1	-10921639	44377.095	46328	28421	53266	931919	7661.836	4.800	0.144	1.457
ID281690	281690	33	9913.515	19.338	73.063	0	69	69	2	1	-10921639	11296.667	9857	2276	24738	237230	6175.114	2.000	0.421	1.084
ID281740	281740	36	10716.726	50.162	21.988	0	70	70	2	1	-10921639	32428.762	31528	21952	47373	681004	6901.443	2.000	0.123	1.027
ID281741	281741	37	8394.926	59.495	25.302	0	70	70	2	1	-10921639	34157.048	33457	24349	47775	717298	6333.664	2.000	0.088	0.875
ID281742	281742	19	19129.963	27.095	27.313	0	70	70	2	1	-10921639	49260.000	46502	31073	64959	1034460	9516.510	4.800	0.204	1.754
ID281743	281743	26	13776.827	46.776	27.793	0	70	70	2	1	-10921639	40513.333	38667	29881	59748	850780	7722.755	2.000	0.149	1.361
ID281739	281739	18	19194.275	30.071	18.893	0	70	70	2	1	-10921639	47016.952	45605	33792	65535	987356	9617.337	4.800	0.197	1.608
ID281748	281748	35	7720.539	40.237	40.157	0	70	70	2	1	-10921639	37781.000	37167	28086	46529	793401	5028.939	7.600	0.084	1.159
ID281749	281749	30	14937.391	28.733	42.790	0	70	70	2	1	-10921639	41493.619	39899	31019	56829	871366	8185.637	2.000	0.158	1.385
ID281750	281750	31	9739.388	41.293	48.509	0	70	70	2	1	-10921639	41176.714	40475	28756	51351	864711	6069.486	4.800	0.115	1.404
ID281751	281751	11	22000.432	62.313	49.990	0	70	70	2	1	-10921639	49699.571	47815	34930	65535	1043691	11329.663	2.000	0.219	1.576
ID281744	281744	27	10080.266	39.791	29.896	0	70	70	2	1	-10921639	32293.381	29733	23197	51645	678161	6764.457	2.000	0.101	0.874
ID281745	281745	34	13197.372	56.175	30.217	0	70	70	2	1	-10921639	43253.905	41908	33122	56882	908332	7860.239	2.000	0.140	1.349
ID281746	281746	15	15965.098	29.911	37.864	0	70	70	2	1	-10921639	46499.667	44440	31796	64048	976493	8862.132	2.000	0.146	1.333
ID281747	281747	16	12896.289	46.123	39.273	0	70	70	2	1	-10921639	41280.000	39779	27055	56494	866880	7803.365	2.000	0.122	1.148
ID281752	281752	None	8026.096	57.598	55.727	0	70	70	2	1	-10921639	32928.095	32345	24684	44734	691490	4957.629	2.000	0.108	1.291
ID281753	281753	38	14103.300	27.730	58.073	0	70	70	2	1	-10921639	35868.952	34568	25595	53333	753248	8113.825	2.000	0.162	1.236
ID281754	281754	32	8264.499	51.126	57.971	0	70	70	2	1	-10921639	40676.048	40502	31113	50266	854197	5359.468	4.800	0.095	1.319
ID281755	281755	24	12540.867	39.823	60.584	0	70	70	2	1	-10921639	44480.952	43355	31541	54431	934100	6531.703	4.800	0.148	1.759
ID281732	281732	31	12300.374	41.053	48.361	0	71	71	2	1	-10921639	43989.333	42471	32573	62052	923776	7208.021	2.000	0.115	1.262
ID281733	281733	11	19662.664	62.311	50.007	0	71	71	2	1	-10921639	57929.000	57418	46676	65535	1216509	7407.651	4.800	0.202	2.628
ID281734	281734	38	13924.442	27.802	57.771	0	71	71	2	1	-10921639	39734.429	40475	28206	55516	834423	7572.103	4.800	0.163	1.468
ID281735	281735	32	10707.360	51.063	57.693	0	71	71	2	1	-10921639	43251.333	44332	34448	56762	908278	6456.723	4.800	0.109	1.322
ID281728	281728	15	17493.668	29.926	38.138	0	71	71	2	1	-10921639	47694.238	47574	35680	65535	1001579	9988.916	2.000	0.163	1.336
ID281729	281729	16	13357.614	46.106	39.308	0	71	71	2	1	-10921639	45657.095	42832	38091	65535	958799	7437.618	2.000	0.126	1.371
ID281730	281730	30	13539.450	28.832	42.323	0	71	71	2	1	-10921639	44535.857	43234	29720	60043	935253	8058.597	2.000	0.137	1.328
ID281731	281731	None	7384.439	31.366	47.809	0	71	71	2	1	-10921639	34262.286	33952	23894	46274	719508	5859.863	2.000	0.082	0.891
ID281736	281736	24	10875.776	39.310	60.293	0	71	71	2	1	-10921639	46627.667	45136	34555	57070	979181	6686.783	2.000	0.102	1.296
ID281737	281737	None	11614.974	34.251	61.985	0	71	71	2	1	-10921639	35489.952	36604	20987	53212	745289	9078.086	2.000	0.112	0.784
ID281738	281738	33	8520.352	19.181	73.193	0	71	71	2	1	-10921639	10385.238	9228	4178	21818	218090	5193.413	2.000	0.383	1.108
ID281724	281724	19	17564.494	27.141	27.560	0	71	71	2	1	-10921639	47306.381	47386	29613	65535	993434	11119.745	7.600	0.168	1.226
ID281725	281725	26	14369.574	47.042	27.905	0	71	71	2	1	-10921639	42771.095	43248	31327	59748	898193	7728.274	4.800	0.159	1.514
ID281726	281726	27	14847.964	40.129	29.737	0	71	71	2	1	-10921639	40141.571	36886	26452	65535	842973	8628.835	2.000	0.147	1.195
ID281727	281727	34	15185.159	55.949	30.707	0	71	71	2	1	-10921639	47452.571	49851	36511	65535	996504	7808.804	4.800	0.156	1.638
ID281721	281721	18	17406.303	30.171	18.835	0	71	71	2	1	-10921639	47332.619	48109	32399	65079	993985	9027.180	4.800	0.179	1.592
ID281722	281722	36	10887.290	50.364	22.080	0	71	71	2	1	-10921639	35962.048	36470	23947	49516	755203	7627.464	2.000	0.120	1.010
ID281723	281723	37	10096.879	59.397	25.503	0	71	71	2	1	-10921639	39749.333	37689	32225	54525	834736	6302.387	7.600	0.092	1.067
ID281764	281764	15	17096.240	29.946	38.060	0	72	72	2	1	-10921639	49387.476	49368	35412	65535	1037137	8916.241	2.000	0.162	1.547
ID281765	281765	16	15552.023	45.751	39.359	0	72	72	2	1	-10921639	46008.619	46194	31287	65535	966181	9674.907	2.000	0.135	1.131
ID281766	281766	35	10523.000	39.943	40.033	0	72	72	2	1	-10921639	42687.571	41587	35694	61302	896439	6270.002	2.000	0.084	1.056
ID281767	281767	30	13039.856	29.083	41.858	0	72	72	2	1	-10921639	43843.810	45471	28916	56668	920720	8784.266	2.000	0.130	1.146
ID281760	281760	19	17966.711	27.167	27.727	0	72	72	2	1	-10921639	47722.905	46623	33484	65535	1002181	9887.035	4.800	0.176	1.446
ID281761	281761	26	11526.875	46.933	28.896	0	72	72	2	1	-10921639	41279.286	41975	30189	53775	866865	6940.470	4.800	0.119	1.269
ID281762	281762	27	14992.019	39.960	30.342	0	72	72	2	1	-10921639	41613.476	42524	29211	58931	873883	8515.847	2.000	0.167	1.396
ID281763	281763	34	18039.834	56.112	30.786	0	72	72	2	1	-10921639	49371.000	50922	35305	65267	1036791	9492.716	2.000	0.188	1.646
ID281772	281772	None	9200.621	57.189	55.029	0	72	72	2	1	-10921639	36821.048	36497	27296	49047	773242	6459.550	2.000	0.089	0.936
ID281773	281773	32	8754.460	51.314	57.495	0	72	72	2	1	-10921639	40638.905	41654	27443	52342	853417	7305.705	2.000	0.074	0.765
ID281774	281774	39	10125.091	46.703	58.519	0	72	72	2	1	-10921639	45849.048	43743	36872	60445	962830	6485.442	2.000	0.085	1.107
ID281775	281775	24	16429.016	40.004	60.151	0	72	72	2	1	-10921639	54149.857	55583	38653	64664	1137147	7701.677	4.800	0.158	1.914
ID281768	281768	31	11259.487	41.690	48.020	0	72	72	2	1	-10921639	42845.048	44279	32238	55382	899746	6766.476	2.000	0.106	1.213
ID281769	281769	40	9262.899	35.864	50.244	0	72	72	2	1	-10921639	39537.429	36819	31073	51404	830286	5675.372	2.000	0.090	1.156
ID281770	281770	11	19947.311	61.937	49.858	0	72	72	2	1	-10921639	57934.143	61798	37247	65535	1216617	8842.797	4.800	0.208	2.252
ID281771	281771	None	11801.995	26.887	54.597	0	72	72	2	1	-10921639	40956.524	40756	27389	52677	860087	6999.288	4.800	0.162	1.632
ID281776	281776	33	7760.121	19.064	73.260	0	72	72	2	1	-10921639	9804.905	9455	2986	20277	205903	4578.869	2.000	0.403	1.230
ID281756	281756	None	8039.239	26.238	12.223	0	72	72	2	1	-10921639	24190.333	23278	14719	35479	507997	6039.884	2.000	0.121	0.867
ID281757	281757	18	16861.736	30.300	19.017	0	72	72	2	1	-10921639	48833.905	49114	30416	63646	1025512	9085.452	4.800	0.182	1.653
ID281758	281758	36	12548.266	50.249	22.006	0	72	72	2	1	-10921639	34428.000	33497	20987	50319	722988	8313.011	2.000	0.138	1.006
ID281759	281759	37	10488.897	58.938	25.604	0	72	72	2	1	-10921639	39799.619	37877	26720	51739	835792	6921.104	2.000	0.097	1.013
ID281796	281796	24	17207.963	40.202	59.889	0	73	73	2	1	-10921639	54001.429	55369	40730	65535	1134030	8877.289	2.000	0.156	1.641
ID281797	281797	None	7032.404	34.054	61.044	0	73	73	2	1	-10921639	37363.286	36069	30644	46556	784629	5067.174	3.200	0.082	1.116
ID281798	281798	33	9031.692	19.190	73.102	0	73	73	2	1	-10921639	11048.667	9469	3750	24188	232022	5562.362	2.000	0.366	1.065
ID281792	281792	11	18593.877	62.067	49.516	0	73	73	2	1	-10921639	56680.857	57927	43395	65535	1190298	8092.646	4.800	0.188	2.220
ID281793	281793	38	11779.761	27.073	57.066	0	73	73	2	1	-10921639	40342.286	40917	28916	55985	847188	7482.246	4.800	0.134	1.276
ID281794	281794	39	9803.961	46.901	57.998	0	73	73	2	1	-10921639	47895.714	46328	39993	59226	1005810	6228.938	2.000	0.077	1.094
ID281795	281795	32	14838.175	51.035	57.862	0	73	73	2	1	-10921639	49143.952	47895	37301	63512	1032023	7793.786	2.000	0.132	1.467
ID281780	281780	36	14087.378	50.074	22.142	0	73	73	2	1	-10921639	36071.000	38613	23304	56105	757491	9286.177	2.000	0.159	1.066
ID281781	281781	37	14431.784	59.019	26.157	0	73	73	2	1	-10921639	42006.952	40743	28515	62963	882146	9556.316	2.000	0.129	1.002
ID281782	281782	19	18797.508	27.199	27.715	0	73	73	2	1	-10921639	48170.571	47895	33336	65535	1011582	10702.214	2.000	0.180	1.375
ID281783	281783	26	14147.828	47.073	28.998	0	73	73	2	1	-10921639	43525.619	44038	27992	63177	914038	8804.174	2.000	0.129	1.133
ID281777	281777	18	18046.096	30.155	18.559	0	73	73	2	1	-10921639	49790.571	51029	31662	65535	1045602	10231.408	4.800	0.187	1.534
ID281778	281778	41	13242.593	61.741	20.097	0	73	73	2	1	-10921639	25779.048	24135	13768	46609	541360	9290.682	2.000	0.201	0.927
ID281779	281779	42	8240.981	33.792	21.109	0	73	73	2	1	-10921639	39000.429	39698	28032	52449	819009	7648.192	7.600	0.066	0.634
ID281788	281788	35	9411.852	40.241	39.891	0	73	73	2	1	-10921639	39980.095	38412	30644	55637	839582	6717.395	2.000	0.077	0.848
ID281789	281789	30	17366.941	29.106	41.566	0	73	73	2	1	-10921639	46985.714	44788	28273	65535	986700	11780.279	2.000	0.162	1.111
ID281790	281790	31	12589.458	41.701	47.745	0	73	73	2	1	-10921639	40175.238	39042	29573	56909	843680	8419.534	2.000	0.108	0.929
ID281791	281791	40	7758.639	36.025	49.623	0	73	73	2	1	-10921639	39517.095	38600	30778	51632	829859	5550.250	2.000	0.075	0.991
ID281784	281784	27	14547.675	39.894	30.229	0	73	73	2	1	-10921639	40008.762	39698	29211	57217	840184	8433.991	2.000	0.146	1.210
ID281785	281785	34	14237.810	56.234	31.033	0	73	73	2	1	-10921639	46678.143	46984	35211	62079	980241	8380.001	2.000	0.134	1.315
ID281786	281786	15	17259.215	29.918	38.269	0	73	73	2	1	-10921639	48201.905	44694	29720	65535	1012240	11604.191	2.000	0.148	1.073
ID281787	281787	16	12198.258	45.935	38.920	0	73	73	2	1	-10921639	42718.762	42725	32760	60043	897094	6909.078	2.000	0.110	1.229
ID281799	281799	43	8381.663	26.045	12.226	0	74	74	2	1	-10921639	25177.571	24604	17331	37019	528729	5246.177	2.000	0.137	1.156
ID281804	281804	37	13495.921	58.993	26.251	0	74	74	2	1	-10921639	39266.524	39029	27537	62481	824597	9671.126	2.000	0.115	0.835
ID281805	281805	19	16213.234	27.750	27.666	0	74	74	2	1	-10921639	50041.190	50895	32734	64664	1050865	9692.861	4.800	0.165	1.464
ID281806	281806	26	11217.359	46.950	29.442	0	74	74	2	1	-10921639	40222.476	38841	29358	53186	844672	6191.540	4.800	0.130	1.492
ID281807	281807	27	13376.333	40.047	30.159	0	74	74	2	1	-10921639	40238.333	37903	29010	53346	845005	7041.888	4.800	0.167	1.638
ID281800	281800	18	18235.021	29.782	18.983	0	74	74	2	1	-10921639	49878.762	53413	33926	65535	1047454	10118.185	4.800	0.188	1.562
ID281801	281801	41	10257.137	61.735	20.187	0	74	74	2	1	-10921639	25240.714	25688	15041	40850	530055	7208.964	4.800	0.205	1.191
ID281802	281802	42	9888.005	33.897	21.387	0	74	74	2	1	-10921639	40554.810	40676	24992	56199	851651	8333.089	2.000	0.091	0.815
ID281803	281803	36	14670.224	49.979	22.239	0	74	74	2	1	-10921639	33951.000	32385	20974	57351	712971	9895.767	2.000	0.159	0.941
ID281812	281812	30	14203.469	29.460	41.742	0	74	74	2	1	-10921639	43567.000	40569	25032	61061	914907	11198.880	2.000	0.152	1.024
ID281813	281813	31	11775.966	42.020	47.122	0	74	74	2	1	-10921639	41370.476	39591	31006	60887	868780	7411.667	2.000	0.104	1.054
ID281814	281814	11	20146.709	61.953	49.336	0	74	74	2	1	-10921639	57356.857	58690	41788	65535	1204494	8501.970	4.800	0.217	2.403
ID281815	281815	40	10771.637	36.806	49.592	0	74	74	2	1	-10921639	39959.714	37716	28314	56534	839154	7330.758	3.200	0.102	1.009
ID281808	281808	34	10901.306	56.212	31.003	0	74	74	2	1	-10921639	41003.095	39792	28032	54860	861065	7940.871	2.000	0.114	1.061
ID281809	281809	15	14934.608	29.968	39.015	0	74	74	2	1	-10921639	47978.048	46569	36336	65535	1007539	9022.105	4.800	0.147	1.367
ID281810	281810	16	12323.375	45.675	38.865	0	74	74	2	1	-10921639	40593.000	38399	29332	55302	852453	7377.412	2.000	0.122	1.199
ID281811	281811	35	8276.852	39.839	40.357	0	74	74	2	1	-10921639	38853.238	37703	29921	52007	815918	6025.440	2.000	0.071	0.853
ID281820	281820	33	11867.585	19.147	73.273	0	74	74	2	1	-10921639	15145.190	12697	6013	36216	318049	8310.271	2.000	0.330	0.905
ID281816	281816	38	8312.993	27.348	57.522	0	74	74	2	1	-10921639	35751.571	33859	24255	46435	750783	6726.511	2.000	0.096	0.932
ID281817	281817	39	10118.715	46.579	57.672	0	74	74	2	1	-10921639	47512.429	47239	37247	61249	997761	6213.984	6.275	0.093	1.306
ID281818	281818	32	11422.483	51.253	57.631	0	74	74	2	1	-10921639	42903.143	42430	31528	57003	900966	7531.258	2.000	0.097	1.004
ID281819	281819	24	17536.375	40.240	60.047	0	74	74	2	1	-10921639	52275.524	50306	38921	65535	1097786	8960.406	2.000	0.160	1.612
ID281828	281828	26	9899.214	46.740	30.254	0	75	75	2	1	-10921639	41059.190	40930	33899	51739	862243	4280.546	4.800	0.123	2.099
ID281829	281829	27	12886.599	40.049	30.721	0	75	75	2	1	-10921639	40107.571	40676	27001	58824	842259	8197.324	2.000	0.136	1.169
ID281830	281830	34	13471.808	56.460	30.989	0	75	75	2	1	-10921639	44290.905	42819	30135	59909	930109	8587.822	2.000	0.144	1.295
ID281831	281831	15	16944.193	29.600	38.875	0	75	75	2	1	-10921639	50558.524	49516	34180	65535	1061729	10799.190	4.800	0.167	1.341
ID281824	281824	41	11897.433	61.403	21.043	0	75	75	2	1	-10921639	29661.333	28073	17170	47239	622888	7696.137	2.000	0.166	1.097
ID281825	281825	36	18895.236	50.024	22.738	0	75	75	2	1	-10921639	41114.667	37743	27724	65535	863408	10468.689	2.000	0.193	1.269
ID281826	281826	37	11220.214	58.824	25.930	0	75	75	2	1	-10921639	39175.905	39243	27590	56695	822694	7732.315	2.000	0.106	0.972
ID281827	281827	19	17896.984	28.086	27.533	0	75	75	2	1	-10921639	49742.238	47975	28488	65535	1044587	11326.696	4.800	0.177	1.324
ID281836	281836	40	11612.391	36.783	50.005	0	75	75	2	1	-10921639	39274.762	38238	29144	59641	824770	7550.795	2.000	0.102	0.963
ID281837	281837	38	12695.456	28.065	56.927	0	75	75	2	1	-10921639	42484.667	43314	28970	56025	892178	7481.122	2.000	0.133	1.331
ID281838	281838	32	10239.352	51.158	57.294	0	75	75	2	1	-10921639	45902.714	47962	33912	58356	963957	7037.943	2.000	0.095	1.135
ID281839	281839	39	11405.933	46.583	57.904	0	75	75	2	1	-10921639	52339.381	51110	41922	63646	1099127	6180.306	6.339	0.111	1.696
ID281832	281832	16	11474.040	45.576	39.010	0	75	75	2	1	-10921639	40714.810	38868	29238	60793	855011	7498.387	2.000	0.115	1.123
ID281833	281833	31	10759.636	42.439	46.349	0	75	75	2	1	-10921639	39987.190	38238	26988	53494	839731	6706.885	2.000	0.109	1.171
ID281834	281834	None	7189.744	31.893	48.116	0	75	75	2	1	-10921639	35041.095	33363	26840	47078	735863	5251.294	3.200	0.070	0.878
ID281835	281835	11	18996.037	62.404	49.209	0	75	75	2	1	-10921639	59195.714	65535	42980	65535	1243110	8468.865	4.800	0.201	2.335
ID281840	281840	24	15508.128	40.307	60.135	0	75	75	2	1	-10921639	48700.000	46743	34595	64195	1022700	8846.025	2.000	0.139	1.345
ID281841	281841	None	7290.846	17.181	64.957	0	75	75	2	1	-10921639	18299.619	17451	11049	25434	384292	4238.490	2.000	0.191	1.385
ID281842	281842	33	8662.477	19.323	72.943	0	75	75	2	1	-10921639	13948.619	13607	3857	31233	292921	6731.302	2.000	0.233	0.784
ID281821	281821	43	11820.011	25.741	12.370	0	75	75	2	1	-10921639	27379.952	25220	15496	41573	574979	7753.772	2.000	0.177	1.062
ID281822	281822	18	13917.776	29.612	18.937	0	75	75	2	1	-10921639	47380.381	46395	31863	62588	994988	9631.046	4.800	0.145	1.248
ID281823	281823	42	12042.028	33.311	21.519	0	75	75	2	1	-10921639	44984.286	44011	32225	61557	944670	9485.582	7.600	0.099	0.851
ID281860	281860	39	14132.573	46.754	57.387	0	76	76	2	1	-10921639	48577.524	46127	33390	64088	1020128	8875.053	2.000	0.112	1.107
ID281861	281861	32	9974.743	51.525	57.271	0	76	76	2	1	-10921639	41349.381	41493	28206	56132	868337	8659.765	2.000	0.090	0.789
ID281862	281862	24	14592.719	40.454	59.930	0	76	76	2	1	-10921639	46729.857	47065	31970	65535	981327	9460.283	7.600	0.134	1.168
ID281863	281863	33	9428.071	18.948	72.981	0	76	76	2	1	-10921639	16086.524	16969	4915	26331	337817	6237.247	2.000	0.248	1.026
ID281856	281856	31	9523.847	42.072	46.285	0	76	76	2	1	-10921639	39361.571	40207	31207	55342	826593	6607.146	2.000	0.083	0.915
ID281857	281857	11	18986.643	62.485	49.454	0	76	76	2	1	-10921639	57975.667	65535	34716	65535	1217489	10699.439	4.800	0.194	1.760
ID281858	281858	40	12603.782	36.491	49.476	0	76	76	2	1	-10921639	44405.762	41734	33296	61516	932521	8399.068	4.800	0.125	1.173
ID281859	281859	38	10044.615	27.903	56.598	0	76	76	2	1	-10921639	40087.238	40180	28581	51257	841832	5968.410	2.000	0.112	1.354
ID281844	281844	18	13054.164	29.923	20.352	0	76	76	2	1	-10921639	47590.238	49141	35506	58047	999395	7780.172	4.800	0.137	1.472
ID281845	281845	41	14841.011	61.043	21.165	0	76	76	2	1	-10921639	29922.762	29974	17250	52690	628378	9247.392	2.000	0.204	1.098
ID281846	281846	42	14449.776	33.681	21.861	0	76	76	2	1	-10921639	43935.667	44145	27202	62615	922649	10321.917	2.000	0.122	0.927
ID281847	281847	36	17394.920	50.190	23.067	0	76	76	2	1	-10921639	38870.333	37033	20237	59695	816277	11107.143	2.000	0.185	1.094
ID281843	281843	43	11759.778	26.019	13.200	0	76	76	2	1	-10921639	31039.476	31541	20786	43957	651829	6399.797	4.800	0.190	1.549
ID281852	281852	34	11200.312	56.162	31.573	0	76	76	2	1	-10921639	41000.524	41011	27175	53186	861011	8041.881	3.200	0.119	1.085
ID281853	281853	15	19897.510	29.865	37.671	0	76	76	2	1	-10921639	52329.762	53373	34689	65535	1098925	10071.752	2.000	0.190	1.659
ID281854	281854	16	11577.315	45.801	38.722	0	76	76	2	1	-10921639	40290.714	38908	27925	59681	846105	8307.650	2.000	0.091	0.812
ID281855	281855	30	13453.534	29.564	40.891	0	76	76	2	1	-10921639	47667.381	47118	31689	65535	1001015	10221.526	6.346	0.128	1.056
ID281848	281848	37	9977.007	58.490	26.497	0	76	76	2	1	-10921639	41929.810	41895	28113	55971	880526	6883.951	2.000	0.106	1.164
ID281849	281849	19	16658.264	28.274	27.257	0	76	76	2	1	-10921639	53133.286	55409	33832	65535	1115799	8767.426	4.800	0.183	1.877
ID281850	281850	26	11877.136	46.420	30.736	0	76	76	2	1	-10921639	43502.143	43248	33658	58021	913545	6775.296	4.800	0.124	1.419
ID281851	281851	27	9012.157	39.794	32.025	0	76	76	2	1	-10921639	38888.810	38131	29546	47118	816665	5416.953	4.800	0.110	1.421
ID281868	281868	36	15275.204	49.776	22.802	0	77	77	2	1	-10921639	39425.333	39337	26452	55704	827932	8577.387	2.000	0.164	1.292
ID281869	281869	None	7650.711	54.983	25.618	0	77	77	2	1	-10921639	39592.286	40368	31568	51404	831438	5375.847	2.000	0.067	0.930
ID281870	281870	37	7704.912	58.454	26.251	0	77	77	2	1	-10921639	39031.667	38238	30885	47882	819665	5194.885	4.800	0.087	1.199
ID281871	281871	19	17611.920	27.905	27.569	0	77	77	2	1	-10921639	54693.429	57780	36162	65535	1148562	9669.953	4.800	0.175	1.687
ID281864	281864	43	13796.409	26.045	13.347	0	77	77	2	1	-10921639	32394.190	29707	22367	49221	680278	7642.464	4.800	0.205	1.440
ID281865	281865	18	16016.417	29.883	20.964	0	77	77	2	1	-10921639	52281.857	52355	38131	65535	1097919	8748.190	2.000	0.139	1.454
ID281866	281866	41	14012.082	60.053	21.254	0	77	77	2	1	-10921639	30042.619	30189	15549	52543	630895	9855.311	2.000	0.177	0.915
ID281867	281867	42	12845.922	33.388	22.006	0	77	77	2	1	-10921639	48773.333	47667	36564	62990	1024240	8637.114	2.000	0.113	1.147
ID281876	281876	16	7148.482	45.675	39.287	0	77	77	2	1	-10921639	37557.810	38453	30751	48284	788714	5287.975	2.000	0.066	0.883
ID281877	281877	30	16172.987	29.505	41.677	0	77	77	2	1	-10921639	45891.143	45792	28273	65535	963714	11513.724	2.000	0.139	0.970
ID281878	281878	31	7352.186	41.890	46.180	0	77	77	2	1	-10921639	39189.143	39738	31193	47667	822972	5156.885	2.000	0.071	1.004
ID281879	281879	11	18917.393	62.479	49.407	0	77	77	2	1	-10921639	57654.857	65401	35774	65535	1210752	10848.099	4.800	0.190	1.697
ID281872	281872	26	12336.055	45.999	30.904	0	77	77	2	1	-10921639	42257.095	41962	32385	54177	887399	6333.521	4.800	0.139	1.624
ID281873	281873	27	14333.396	39.905	31.942	0	77	77	2	1	-10921639	43953.571	45444	29291	59708	923025	9438.720	2.000	0.147	1.192
ID281874	281874	34	16100.438	56.057	31.774	0	77	77	2	1	-10921639	43594.429	41158	29707	64999	915483	10099.206	2.000	0.154	1.152
ID281875	281875	15	17898.939	30.493	37.915	0	77	77	2	1	-10921639	51100.810	49234	32399	65535	1073117	11260.437	2.000	0.165	1.285
ID281884	281884	24	16912.080	40.523	59.758	0	77	77	2	1	-10921639	48684.190	46690	35278	65535	1022368	10142.393	2.000	0.151	1.259
ID281885	281885	33	11834.091	18.609	72.924	0	77	77	2	1	-10921639	20972.762	19179	9469	33671	440428	6989.453	2.000	0.278	1.304
ID281880	281880	40	11924.829	36.017	49.797	0	77	77	2	1	-10921639	41260.143	41547	29291	56333	866463	7396.254	2.000	0.111	1.117
ID281881	281881	38	10051.371	28.263	56.625	0	77	77	2	1	-10921639	38621.476	38627	26827	48699	811051	5976.220	2.000	0.111	1.296
ID281882	281882	39	14480.825	46.182	56.872	0	77	77	2	1	-10921639	48606.952	46288	37194	65535	1020746	8045.016	2.000	0.121	1.300
ID281883	281883	32	10481.755	50.806	57.701	0	77	77	2	1	-10921639	43275.524	41975	31059	59909	908786	7688.532	2.000	0.098	1.003
ID281892	281892	19	20970.621	27.878	27.980	0	78	78	2	1	-10921639	56432.143	57284	38948	65535	1185075	9334.619	4.800	0.216	2.148
ID281893	281893	26	9608.136	46.427	31.075	0	78	78	2	1	-10921639	41429.810	42283	32667	52717	870026	5732.399	2.000	0.095	1.259
ID281894	281894	27	13035.565	39.921	32.045	0	78	78	2	1	-10921639	43395.429	43515	31260	57230	911304	7134.527	2.000	0.136	1.457
ID281895	281895	34	11631.624	56.218	31.644	0	78	78	2	1	-10921639	43036.429	42712	28675	60753	903765	8571.012	2.000	0.102	0.925
ID281888	281888	41	14347.425	60.216	21.112	0	78	78	2	1	-10921639	31433.810	33363	17666	51833	660110	9574.251	2.000	0.177	0.989
ID281889	281889	42	11770.677	33.517	22.074	0	78	78	2	1	-10921639	44810.714	45042	29599	59373	941025	10094.473	2.000	0.105	0.842
ID281890	281890	36	16924.100	50.062	23.092	0	78	78	2	1	-10921639	42980.810	39939	27831	57887	902597	9645.845	2.000	0.187	1.405
ID281891	281891	37	11083.419	58.497	26.362	0	78	78	2	1	-10921639	41434.286	41145	32278	56025	870120	7376.847	2.000	0.101	1.030
ID281900	281900	40	13772.378	36.483	49.486	0	78	78	2	1	-10921639	44454.238	43087	25568	60740	933539	9773.301	2.000	0.126	1.015
ID281901	281901	11	19483.584	62.297	49.246	0	78	78	2	1	-10921639	56080.714	61048	32774	65535	1177695	10901.274	4.800	0.191	1.651
ID281902	281902	44	8433.808	58.007	54.226	0	78	78	2	1	-10921639	37407.238	36725	25956	51538	785552	6118.790	2.000	0.079	0.895
ID281903	281903	38	12535.504	28.036	56.359	0	78	78	2	1	-10921639	39010.048	36845	30122	56976	819211	7553.863	2.000	0.129	1.182
ID281896	281896	15	17954.834	30.577	37.535	0	78	78	2	1	-10921639	55251.571	58396	39591	65535	1160283	8777.869	4.800	0.174	1.864
ID281897	281897	45	8022.553	58.160	36.815	0	78	78	2	1	-10921639	34849.143	34810	25072	46837	731832	5669.137	2.000	0.093	1.044
ID281898	281898	16	7022.996	45.840	39.225	0	78	78	2	1	-10921639	35612.524	34193	27711	47641	747863	5437.329	2.000	0.061	0.757
ID281899	281899	30	14062.446	29.576	42.074	0	78	78	2	1	-10921639	46771.143	44292	31193	63967	982194	10014.205	2.000	0.123	1.022
ID281908	281908	None	8847.019	33.988	61.058	0	78	78	2	1	-10921639	37581.905	37247	27443	47199	789220	5597.304	2.000	0.091	1.126
ID281904	281904	39	14968.149	46.663	56.927	0	78	78	2	1	-10921639	49038.048	49060	36243	65535	1029799	8310.445	2.000	0.129	1.345
ID281905	281905	32	9480.446	50.769	57.710	0	78	78	2	1	-10921639	42109.714	41198	30738	56454	884304	7263.897	2.000	0.089	0.943
ID281906	281906	None	11927.591	21.130	58.823	0	78	78	2	1	-10921639	30806.810	30992	21483	48230	646943	7462.412	2.000	0.158	1.126
ID281907	281907	24	15416.870	40.470	60.409	0	78	78	2	1	-10921639	50610.857	50641	34274	65535	1062828	9534.801	4.800	0.147	1.364
ID281886	281886	43	11341.778	26.031	13.898	0	78	78	2	1	-10921639	30058.524	29144	20733	41212	631229	5987.703	2.000	0.174	1.487
ID281887	281887	18	16431.592	29.710	21.036	0	78	78	2	1	-10921639	50675.286	48672	34702	65535	1064181	10344.867	2.000	0.140	1.203
ID281956	281956	42	14393.461	33.688	22.470	0	79	79	2	1	-10921639	46765.571	46757	28528	65535	982077	11145.251	2.000	0.121	0.903
ID281957	281957	36	17805.174	49.694	23.534	0	79	79	2	1	-10921639	49585.857	50493	34743	65535	1041303	10081.502	2.000	0.163	1.379
ID281958	281958	37	8230.230	58.049	26.450	0	79	79	2	1	-10921639	39682.905	39631	28287	56896	833341	6328.277	2.000	0.075	0.874
ID281959	281959	19	17119.945	28.273	28.281	0	79	79	2	1	-10921639	52151.810	52302	33591	65535	1095188	9495.136	4.800	0.167	1.574
ID281953	281953	43	15214.544	25.835	13.866	0	79	79	2	1	-10921639	35250.238	33122	25688	51244	740255	7830.807	3.200	0.206	1.540
ID281954	281954	18	16592.695	29.481	21.277	0	79	79	2	1	-10921639	52059.952	51578	26505	65535	1093259	12141.834	4.800	0.168	1.234
ID281955	281955	41	15245.495	60.248	21.358	0	79	79	2	1	-10921639	36750.333	37569	22635	56132	771757	9519.175	2.000	0.189	1.226
ID281964	281964	16	8692.390	46.078	39.182	0	79	79	2	1	-10921639	38279.667	37019	30095	51994	803873	5449.895	2.000	0.078	1.021
ID281965	281965	30	17647.287	29.993	42.263	0	79	79	2	1	-10921639	48770.810	49583	33336	65535	1024187	9531.929	2.000	0.161	1.416
ID281966	281966	31	10135.456	42.110	45.942	0	79	79	2	1	-10921639	39864.667	39591	30296	54378	837158	6060.124	2.000	0.103	1.233
ID281967	281967	11	19050.453	63.049	48.997	0	79	79	2	1	-10921639	58112.667	64396	41426	65535	1220366	8994.583	4.800	0.197	2.127
ID281960	281960	26	11575.562	46.333	31.283	0	79	79	2	1	-10921639	45014.810	44078	34461	56655	945311	6237.677	2.000	0.113	1.470
ID281961	281961	34	16846.873	56.181	31.747	0	79	79	2	1	-10921639	44837.571	44480	30082	63552	941589	10470.139	2.000	0.155	1.148
ID281962	281962	45	7077.875	59.006	36.831	0	79	79	2	1	-10921639	32076.619	30644	23854	42872	673609	5279.038	2.000	0.095	1.053
ID281963	281963	15	17561.172	30.474	37.872	0	79	79	2	1	-10921639	47834.619	49583	23827	65535	1004527	12192.887	2.000	0.161	1.089
ID281972	281972	32	13698.044	50.502	57.399	0	79	79	2	1	-10921639	45507.905	47975	28461	61932	955666	11074.488	2.000	0.115	0.847
ID281973	281973	24	16450.525	40.759	59.958	0	79	79	2	1	-10921639	47859.333	45417	36484	65535	1005046	8745.291	2.000	0.152	1.442
ID281968	281968	40	15533.437	36.564	49.699	0	79	79	2	1	-10921639	42776.810	40127	28729	65535	898313	10193.731	2.000	0.151	1.098
ID281969	281969	44	11730.138	58.132	53.491	0	79	79	2	1	-10921639	40088.429	38533	29559	56547	841857	7411.250	2.000	0.107	1.045
ID281970	281970	38	21377.158	27.831	56.054	0	79	79	2	1	-10921639	45633.524	40020	30041	65535	958304	10669.768	2.000	0.221	1.550
ID281971	281971	39	13168.749	46.891	56.907	0	79	79	2	1	-10921639	48774.619	49395	35653	65535	1024267	8331.698	2.000	0.102	1.087
ID281952	281952	47	7214.319	18.526	73.563	0	80	80	2	1	-10921639	14064.095	12563	6951	23653	295346	5703.054	6.394	0.195	0.807
ID281932	281932	42	11449.050	33.599	22.197	0	80	80	2	1	-10921639	44714.429	42270	28997	63351	939003	9995.253	2.000	0.093	0.761
ID281933	281933	36	17141.986	49.814	23.231	0	80	80	2	1	-10921639	44178.048	46877	32667	62548	927739	9479.123	4.800	0.185	1.453
ID281934	281934	37	12831.695	58.390	26.340	0	80	80	2	1	-10921639	43363.524	43274	29867	59976	910634	8434.737	2.000	0.117	1.080
ID281935	281935	19	15814.852	28.318	28.280	0	80	80	2	1	-10921639	50610.905	49824	39069	64838	1062829	8171.033	4.800	0.163	1.740
ID281929	281929	43	7748.324	25.936	14.262	0	80	80	2	1	-10921639	34009.000	35252	25568	39457	714189	4114.784	4.800	0.136	1.978
ID281930	281930	41	14973.410	59.752	20.960	0	80	80	2	1	-10921639	35932.048	34234	25541	54485	754573	8983.653	2.000	0.171	1.170
ID281931	281931	18	15472.304	29.725	21.795	0	80	80	2	1	-10921639	53252.571	51712	40904	65535	1118304	7678.831	2.000	0.128	1.574
ID281940	281940	16	10065.738	45.932	38.882	0	80	80	2	1	-10921639	39193.714	38426	30055	52449	823068	6875.063	2.000	0.088	0.927
ID281941	281941	30	19604.162	30.139	42.143	0	80	80	2	1	-10921639	48216.619	50065	28247	65535	1012549	11753.622	2.000	0.172	1.204
ID281942	281942	31	12062.146	41.956	46.037	0	80	80	2	1	-10921639	43282.714	42230	34743	55904	908937	6950.258	2.000	0.110	1.239
ID281943	281943	11	16126.250	62.685	48.965	0	80	80	2	1	-10921639	60280.048	65535	46382	65535	1265881	7093.610	4.800	0.163	2.385
ID281936	281936	26	12124.896	46.394	31.276	0	80	80	2	1	-10921639	44160.810	42390	30376	58021	927377	7209.920	2.000	0.125	1.360
ID281937	281937	27	11572.825	39.688	32.314	0	80	80	2	1	-10921639	43653.190	44145	30671	55235	916717	6534.021	4.800	0.129	1.526
ID281938	281938	34	16653.400	56.228	31.735	0	80	80	2	1	-10921639	49397.810	47600	32841	65535	1037354	9572.872	2.000	0.160	1.420
ID281939	281939	15	15522.347	31.039	37.815	0	80	80	2	1	-10921639	47479.190	45819	37850	65133	997063	7696.159	2.000	0.148	1.591
ID281948	281948	39	16567.693	46.381	56.916	0	80	80	2	1	-10921639	51212.952	48002	34341	65535	1075472	10023.493	2.000	0.141	1.265
ID281949	281949	32	10341.644	50.707	57.768	0	80	80	2	1	-10921639	45222.714	44667	31582	58690	949677	8267.692	2.000	0.086	0.862
ID281950	281950	24	14154.771	40.325	59.548	0	80	80	2	1	-10921639	45383.381	44399	30738	60177	953051	8687.601	2.000	0.142	1.301
ID281951	281951	None	8153.249	34.007	62.282	0	80	80	2	1	-10921639	32533.238	31327	25447	44212	683198	5308.842	2.000	0.089	1.001
ID281944	281944	46	15868.083	64.623	48.715	0	80	80	2	1	-10921639	58799.714	65535	43073	65535	1234794	8066.266	4.800	0.147	1.872
ID281945	281945	40	14148.419	36.591	49.477	0	80	80	2	1	-10921639	43670.381	41171	30818	65535	917078	9872.597	2.000	0.116	0.921
ID281946	281946	44	14214.019	58.098	54.166	0	80	80	2	1	-10921639	43592.524	41506	30658	65535	915443	8876.928	2.000	0.113	1.001
ID281947	281947	38	19772.068	27.584	55.779	0	80	80	2	1	-10921639	48243.952	47413	33684	65535	1013123	9733.199	4.800	0.209	1.717
ID281924	281924	38	17150.838	27.784	55.966	0	81	81	2	1	-10921639	46102.905	43877	36939	65535	968161	8704.538	2.000	0.165	1.497
ID281925	281925	39	15876.114	46.580	56.842	0	81	81	2	1	-10921639	48895.810	46649	37555	65535	1026812	8953.582	2.000	0.138	1.325
ID281926	281926	32	8760.085	50.139	58.227	0	81	81	2	1	-10921639	43802.381	43395	31689	57418	919850	7093.264	2.000	0.082	0.934
ID281927	281927	24	14494.734	40.589	59.871	0	81	81	2	1	-10921639	45299.952	43087	33711	65535	951299	7806.855	4.800	0.146	1.478
ID281920	281920	31	10059.530	41.893	46.064	0	81	81	2	1	-10921639	41216.286	41547	28354	54954	865542	6297.747	2.000	0.107	1.263
ID281921	281921	46	17396.162	64.558	48.530	0	81	81	2	1	-10921639	58721.810	65535	39685	65535	1233158	8758.790	4.800	0.172	1.968
ID281922	281922	40	14948.347	36.610	49.525	0	81	81	2	1	-10921639	43174.286	42846	29131	65535	906660	10029.318	2.000	0.136	1.031
ID281923	281923	44	10717.536	58.489	53.830	0	81	81	2	1	-10921639	37039.381	33979	24711	56186	777827	8950.198	2.000	0.082	0.630
ID281928	281928	47	11701.378	18.699	73.747	0	81	81	2	1	-10921639	16987.667	15054	6629	35332	356741	8197.975	2.000	0.243	0.811
ID281909	281909	43	8920.336	25.971	14.883	0	81	81	2	1	-10921639	30118.095	30162	19969	39618	632480	4911.744	2.000	0.139	1.501
ID281910	281910	41	10127.813	60.090	21.295	0	81	81	2	1	-10921639	32917.714	30751	21751	50078	691272	8062.979	3.200	0.111	0.815
ID281911	281911	18	16105.911	29.787	21.625	0	81	81	2	1	-10921639	55766.810	54659	43422	65535	1171103	7215.978	4.800	0.148	1.991
ID281916	281916	34	18631.215	56.142	31.889	0	81	81	2	1	-10921639	47319.238	45524	31086	65535	993704	10825.264	2.000	0.177	1.313
ID281917	281917	27	13288.909	39.961	32.559	0	81	81	2	1	-10921639	44182.476	44011	31662	61530	927832	7858.658	6.046	0.134	1.330
ID281918	281918	15	18890.400	31.066	37.506	0	81	81	2	1	-10921639	52619.952	50614	32626	65535	1105019	9159.592	2.000	0.179	1.744
ID281919	281919	30	18027.537	30.306	42.272	0	81	81	2	1	-10921639	47451.333	46301	27095	65535	996478	12136.628	2.000	0.156	1.058
ID281912	281912	36	16302.083	50.116	24.725	0	81	81	2	1	-10921639	46091.476	44131	32975	65535	967921	9500.235	2.000	0.148	1.248
ID281913	281913	37	11331.827	57.898	25.896	0	81	81	2	1	-10921639	43056.143	42337	30242	59936	904179	7500.711	2.000	0.095	0.992
ID281914	281914	19	14037.973	28.817	28.548	0	81	81	2	1	-10921639	46014.286	46556	28099	65535	966300	9083.640	4.800	0.155	1.362
ID281915	281915	26	12182.565	46.109	31.142	0	81	81	2	1	-10921639	42500.619	40274	34153	54672	892513	6565.425	2.000	0.119	1.381
ID281996	281996	18	15621.780	29.714	22.051	0	82	82	2	1	-10921639	53581.095	53480	39685	65535	1125203	7991.834	4.800	0.141	1.655
ID281997	281997	42	13410.472	32.918	22.508	0	82	82	2	1	-10921639	49900.333	51244	34287	65535	1047907	9503.169	2.000	0.110	1.038
ID281998	281998	36	15671.898	50.514	25.077	0	82	82	2	1	-10921639	48272.714	46341	35760	65535	1013727	8993.593	2.000	0.151	1.409
ID281999	281999	37	11466.855	58.169	26.011	0	82	82	2	1	-10921639	43430.524	42578	29988	59333	912041	8433.808	2.000	0.086	0.815
ID281994	281994	43	10541.073	25.570	14.479	0	82	82	2	1	-10921639	30482.714	31756	18670	43127	640137	6848.935	4.800	0.155	1.194
ID281995	281995	41	18529.164	60.037	21.190	0	82	82	2	1	-10921639	42942.667	42256	28809	64838	901796	11044.590	2.000	0.184	1.208
ID282004	282004	15	18207.994	31.133	37.338	0	82	82	2	1	-10921639	49357.000	49194	30015	65535	1036497	11514.110	2.000	0.173	1.264
ID282005	282005	30	16889.359	30.417	42.287	0	82	82	2	1	-10921639	51082.286	50802	28327	65535	1072728	11791.103	4.800	0.159	1.188
ID282006	282006	31	7240.533	41.457	46.323	0	82	82	2	1	-10921639	40724.333	38787	34368	48471	855211	4985.376	2.000	0.072	1.094
ID282007	282007	None	16110.422	63.481	48.954	0	82	82	2	1	-10921639	57876.095	65535	42189	65535	1215398	8923.734	4.800	0.144	1.634
ID282000	282000	19	11992.308	28.570	28.459	0	82	82	2	1	-10921639	46570.476	45766	35064	56788	977980	6602.246	4.800	0.125	1.566
ID282001	282001	26	16686.727	46.086	31.038	0	82	82	2	1	-10921639	48439.095	45270	33443	63592	1017221	8639.459	2.000	0.151	1.469
ID282002	282002	34	16651.152	56.297	31.662	0	82	82	2	1	-10921639	45076.857	43475	30082	65535	946614	10494.644	2.000	0.158	1.169
ID282003	282003	27	11061.910	39.817	33.014	0	82	82	2	1	-10921639	42824.762	43502	33859	60673	899320	6771.374	2.000	0.095	1.100
ID282012	282012	39	16908.338	46.608	56.900	0	82	82	2	1	-10921639	52403.000	51257	38372	65535	1100463	9607.796	2.000	0.139	1.331
ID282013	282013	32	11818.745	50.567	58.327	0	82	82	2	1	-10921639	48008.000	48565	33055	62816	1008168	8148.671	2.000	0.118	1.246
ID282014	282014	24	14211.810	40.643	59.477	0	82	82	2	1	-10921639	43509.714	43033	30658	64142	913704	9024.847	2.000	0.127	1.085
ID282015	282015	47	12860.168	18.409	73.921	0	82	82	2	1	-10921639	15115.286	12898	3977	36149	317421	9145.104	2.000	0.327	0.814
ID282008	282008	46	16345.722	65.043	48.703	0	82	82	2	1	-10921639	60167.762	65535	46676	65535	1263523	6950.667	4.800	0.168	2.492
ID282009	282009	40	14494.293	36.508	49.565	0	82	82	2	1	-10921639	44314.429	45993	28528	65535	930603	10298.330	2.000	0.136	1.028
ID282010	282010	44	12061.360	58.458	53.692	0	82	82	2	1	-10921639	40596.333	38868	28287	59923	852523	9225.611	2.000	0.106	0.846
ID282011	282011	38	17441.955	27.431	55.656	0	82	82	2	1	-10921639	48804.524	47158	32010	63900	1024895	9992.714	4.800	0.177	1.467
ID282052	282052	38	15923.663	27.365	55.505	0	83	83	2	1	-10921639	42003.095	42578	25005	59976	882065	10305.573	4.800	0.174	1.209
ID282053	282053	39	16422.141	46.986	56.874	0	83	83	2	1	-10921639	54381.571	52449	40596	65535	1142013	8949.604	2.000	0.130	1.400
ID282054	282054	32	12323.581	50.643	58.767	0	83	83	2	1	-10921639	49999.714	51779	32345	64195	1049994	9399.490	4.800	0.114	1.089
ID282055	282055	24	14678.216	40.781	59.860	0	83	83	2	1	-10921639	41653.095	38064	31649	65535	874715	9161.052	2.000	0.121	0.983
ID282048	282048	31	8977.635	41.777	45.874	0	83	83	2	1	-10921639	39129.810	38332	27858	52221	821726	6093.994	2.000	0.085	1.011
ID282049	282049	40	14059.922	36.623	49.491	0	83	83	2	1	-10921639	44262.286	41881	30671	63016	929508	8995.580	2.000	0.126	1.105
ID282050	282050	46	16573.377	65.119	48.746	0	83	83	2	1	-10921639	59809.333	65535	43475	65535	1255996	8050.720	4.800	0.166	2.113
ID282051	282051	44	10460.663	58.537	53.416	0	83	83	2	1	-10921639	42467.476	40368	30939	56748	891817	6894.879	2.000	0.089	1.002
ID282056	282056	None	7146.988	34.658	61.954	0	83	83	2	1	-10921639	30787.619	31126	22822	42055	646540	4847.165	2.000	0.080	0.937
ID282057	282057	47	13357.434	18.552	73.879	0	83	83	2	1	-10921639	13694.238	9563	2531	37086	287579	10108.862	2.000	0.337	0.683
ID282036	282036	43	10114.658	25.752	14.204	0	83	83	2	1	-10921639	30413.810	30550	17692	43261	638690	5943.499	4.800	0.158	1.395
ID282037	282037	41	21464.318	60.255	21.215	0	83	83	2	1	-10921639	45786.619	41774	27925	65535	961519	11411.469	2.000	0.226	1.481
ID282038	282038	18	16743.932	29.417	21.992	0	83	83	2	1	-10921639	51589.857	52476	28381	65535	1083387	11424.000	2.000	0.148	1.166
ID282039	282039	42	14242.271	33.553	22.500	0	83	83	2	1	-10921639	46438.333	44922	32546	65535	975205	11322.588	2.000	0.122	0.889
ID282044	282044	27	14507.996	39.729	32.620	0	83	83	2	1	-10921639	44530.810	43971	28930	63981	935147	9413.871	2.000	0.130	1.091
ID282045	282045	15	20943.514	31.282	37.193	0	83	83	2	1	-10921639	50905.524	50373	28970	65535	1069016	11746.225	4.800	0.208	1.491
ID282046	282046	None	7126.877	45.425	38.914	0	83	83	2	1	-10921639	37833.952	37703	27657	46141	794513	5022.417	7.600	0.075	1.048
ID282047	282047	30	16709.104	30.674	42.248	0	83	83	2	1	-10921639	48462.048	45270	34943	65535	1017703	10114.916	2.000	0.127	1.081
ID282040	282040	36	18942.697	50.090	24.171	0	83	83	2	1	-10921639	49249.095	48444	30550	65535	1034231	11124.815	2.000	0.174	1.313
ID282041	282041	19	10670.458	28.833	28.439	0	83	83	2	1	-10921639	46759.857	46757	37328	53695	981957	5074.250	4.800	0.117	1.931
ID282042	282042	26	12907.073	46.059	31.405	0	83	83	2	1	-10921639	40787.524	38667	30711	61249	856538	8339.075	2.000	0.119	1.037
ID282043	282043	34	11139.677	55.978	32.130	0	83	83	2	1	-10921639	40899.190	39162	30403	58222	858883	7303.158	2.000	0.105	1.067
ID282020	282020	36	21904.057	50.119	23.074	0	84	84	2	1	-10921639	48454.429	46703	28300	65535	1017543	11979.974	2.000	0.220	1.457
ID282021	282021	19	11919.844	28.487	28.464	0	84	84	2	1	-10921639	45676.810	45578	34153	58315	959213	7014.866	4.800	0.134	1.538
ID282022	282022	26	8587.445	46.182	31.222	0	84	84	2	1	-10921639	37316.048	38037	26800	45069	783637	4962.645	4.800	0.116	1.566
ID282023	282023	34	17230.174	56.127	31.714	0	84	84	2	1	-10921639	44168.476	40984	30242	61476	927538	10232.149	2.000	0.182	1.328
ID282016	282016	43	8846.593	25.883	15.040	0	84	84	2	1	-10921639	30563.143	30309	23465	41051	641826	3956.638	4.800	0.150	2.017
ID282017	282017	18	13893.437	29.478	21.856	0	84	84	2	1	-10921639	45735.000	45524	28930	59722	960435	9269.613	4.800	0.137	1.190
ID282018	282018	42	10128.642	33.623	22.427	0	84	84	2	1	-10921639	40263.238	39926	24563	55462	845528	8276.057	2.000	0.094	0.836
ID282019	282019	41	19183.686	60.458	21.620	0	84	84	2	1	-10921639	46584.381	43154	35372	65535	978272	9863.544	4.800	0.199	1.570
ID282028	282028	40	16471.035	36.821	49.479	0	84	84	2	1	-10921639	45940.381	43475	33149	65387	964748	9681.860	2.000	0.156	1.278
ID282029	282029	None	15516.979	63.401	49.194	0	84	84	2	1	-10921639	55541.762	59708	40234	65535	1166377	10117.161	3.200	0.128	1.248
ID282030	282030	44	11660.956	58.835	53.636	0	84	84	2	1	-10921639	41702.143	40288	30135	58342	875745	7444.421	2.000	0.114	1.145
ID282031	282031	38	17690.283	27.201	55.559	0	84	84	2	1	-10921639	47594.095	48096	30055	61677	999476	10733.834	4.800	0.191	1.424
ID282024	282024	27	13832.224	39.637	32.586	0	84	84	2	1	-10921639	43281.190	40341	32466	59494	908905	8142.006	2.000	0.142	1.320
ID282025	282025	15	20047.439	31.339	37.224	0	84	84	2	1	-10921639	49584.714	48163	27952	65535	1041279	12157.332	2.000	0.199	1.352
ID282026	282026	30	17541.178	30.502	42.202	0	84	84	2	1	-10921639	50034.190	50627	35252	65535	1050718	10277.999	2.000	0.142	1.211
ID282027	282027	46	17903.219	65.978	48.208	0	84	84	2	1	-10921639	55043.000	58449	34314	65535	1155903	11078.863	4.800	0.160	1.370
ID282032	282032	39	17580.744	47.084	57.076	0	84	84	2	1	-10921639	52458.000	51659	37328	65535	1101618	10488.933	2.000	0.143	1.254
ID282033	282033	32	10971.544	50.709	58.934	0	84	84	2	1	-10921639	48347.190	48176	34435	62708	1015291	8269.561	7.600	0.096	1.023
ID282034	282034	24	15600.263	40.966	59.675	0	84	84	2	1	-10921639	45166.000	43917	33792	65535	948486	8710.909	2.000	0.142	1.292
ID282035	282035	47	10624.390	18.781	73.789	0	84	84	2	1	-10921639	11992.524	9710	4433	30349	251843	7130.652	2.000	0.329	0.833
ID281988	281988	44	8496.020	58.279	53.549	0	85	85	2	1	-10921639	41114.952	41788	29787	50976	863414	6177.547	4.800	0.090	1.104
ID281989	281989	38	16353.852	27.893	55.759	0	85	85	2	1	-10921639	49244.619	49101	32452	60740	1034137	8459.748	4.800	0.171	1.699
ID281990	281990	39	16691.613	46.899	57.000	0	85	85	2	1	-10921639	55191.476	53681	41024	65535	1159021	8718.832	2.000	0.138	1.533
ID281991	281991	32	8765.130	50.859	58.341	0	85	85	2	1	-10921639	45841.429	46864	29023	61999	962670	9124.220	2.000	0.055	0.521
ID281984	281984	30	14941.536	30.590	42.548	0	85	85	2	1	-10921639	50448.952	51069	32734	65535	1059428	9800.470	2.000	0.131	1.196
ID281985	281985	51	8023.535	39.233	44.698	0	85	85	2	1	-10921639	44470.095	43743	36872	55918	933872	5257.813	3.200	0.071	1.117
ID281986	281986	46	16082.011	66.184	48.129	0	85	85	2	1	-10921639	58002.381	60485	40984	65535	1218050	8925.180	4.800	0.155	1.746
ID281987	281987	40	11589.711	36.509	49.322	0	85	85	2	1	-10921639	43007.667	42323	32975	59025	903161	7286.785	2.000	0.114	1.207
ID281992	281992	24	16226.992	40.682	59.499	0	85	85	2	1	-10921639	46319.762	44547	29827	65535	972715	11012.947	2.000	0.137	1.017
ID281993	281993	47	10247.687	18.858	73.590	0	85	85	2	1	-10921639	11666.048	10272	3790	29854	244987	7059.520	2.000	0.335	0.830
ID281974	281974	43	12809.622	25.825	14.831	0	85	85	2	1	-10921639	35563.286	34943	25180	42792	746829	5228.878	4.800	0.214	2.401
ID281975	281975	41	18108.119	60.260	21.256	0	85	85	2	1	-10921639	46238.762	44600	31099	65106	971014	9599.895	4.800	0.184	1.495
ID281980	281980	27	18729.920	39.989	31.329	0	85	85	2	1	-10921639	47939.095	47560	28126	65535	1006721	11304.164	2.000	0.179	1.290
ID281981	281981	26	11052.582	46.142	31.042	0	85	85	2	1	-10921639	39361.381	38439	30416	59025	826589	6530.382	2.000	0.110	1.195
ID281982	281982	34	13497.683	55.920	31.835	0	85	85	2	1	-10921639	41429.143	39939	27738	58489	870012	8589.326	2.000	0.138	1.168
ID281983	281983	15	18290.074	31.456	37.187	0	85	85	2	1	-10921639	49325.048	50560	27510	65535	1035826	11177.440	4.800	0.178	1.335
ID281976	281976	18	12062.995	29.471	21.825	0	85	85	2	1	-10921639	44831.762	43569	24992	59722	941467	9064.929	2.000	0.118	1.040
ID281977	281977	42	12653.931	33.382	22.395	0	85	85	2	1	-10921639	45298.667	44774	31850	62842	951272	8743.856	2.000	0.116	1.077
ID281978	281978	36	19208.119	49.914	22.962	0	85	85	2	1	-10921639	45914.143	43743	30925	65535	964197	10188.161	2.000	0.190	1.436
ID281979	281979	19	12416.227	28.163	28.756	0	85	85	2	1	-10921639	47254.190	47011	31314	61088	992338	6917.548	4.800	0.139	1.671
ID282080	282080	None	7033.582	34.100	62.407	0	86	86	2	1	-10921639	34458.714	34314	24898	44359	723633	5082.693	7.600	0.081	1.019
ID282081	282081	47	9278.138	18.901	73.621	0	86	86	2	1	-10921639	11000.190	10018	2076	25836	231004	6219.429	2.000	0.331	0.880
ID282060	282060	41	19812.221	59.965	21.817	0	86	86	2	1	-10921639	52934.381	50587	38627	65535	1111622	9769.363	2.000	0.188	1.718
ID282061	282061	42	14123.761	33.493	22.468	0	86	86	2	1	-10921639	51723.190	51632	37796	65535	1086187	9207.673	6.335	0.128	1.279
ID282062	282062	36	19540.256	50.074	23.048	0	86	86	2	1	-10921639	55102.190	55355	38305	65535	1157146	9879.315	4.800	0.190	1.781
ID282063	282063	19	10868.647	26.441	28.154	0	86	86	2	1	-10921639	44373.905	44185	30966	57659	931852	7898.830	4.800	0.110	1.111
ID282058	282058	43	14029.310	25.535	14.537	0	86	86	2	1	-10921639	41559.905	41185	30617	51994	872758	5326.967	4.800	0.207	2.674
ID282059	282059	18	16422.318	29.314	22.099	0	86	86	2	1	-10921639	53550.524	57003	36966	65535	1124561	10190.095	2.000	0.145	1.334
ID282068	282068	52	7361.237	45.922	39.604	0	86	86	2	1	-10921639	37561.619	37421	28300	51739	788794	6203.589	2.000	0.056	0.637
ID282069	282069	30	14602.474	30.616	42.375	0	86	86	2	1	-10921639	57924.619	56896	46341	65535	1216417	6813.756	4.800	0.123	1.858
ID282070	282070	51	10233.396	39.236	43.856	0	86	86	2	1	-10921639	46192.857	46181	34421	65535	970050	7502.341	2.000	0.066	0.763
ID282071	282071	53	7527.702	42.404	46.171	0	86	86	2	1	-10921639	43253.810	45002	32292	51525	908330	5441.554	2.000	0.066	0.984
ID282064	282064	27	18210.564	40.029	30.982	0	86	86	2	1	-10921639	54269.905	54619	38185	65535	1139668	9636.585	2.000	0.172	1.657
ID282065	282065	26	11963.886	45.823	31.062	0	86	86	2	1	-10921639	42366.095	41332	32332	61650	889688	7628.070	2.000	0.104	1.043
ID282066	282066	34	14515.669	56.280	31.722	0	86	86	2	1	-10921639	45119.429	43730	31541	64999	947508	9737.330	2.000	0.127	1.042
ID282067	282067	15	17458.619	31.210	37.145	0	86	86	2	1	-10921639	57617.762	61945	37287	65535	1209973	9515.391	4.800	0.169	1.754
ID282076	282076	38	18178.748	27.163	55.738	0	86	86	2	1	-10921639	56203.190	58034	36618	65535	1180267	9508.042	4.800	0.172	1.739
ID282077	282077	39	13998.481	46.672	56.813	0	86	86	2	1	-10921639	59639.429	63217	47801	65535	1252428	6616.961	4.800	0.128	2.051
ID282078	282078	32	11784.284	50.854	58.912	0	86	86	2	1	-10921639	55044.810	56989	39926	65535	1155941	9052.724	2.000	0.094	1.044
ID282079	282079	24	16426.152	40.420	59.964	0	86	86	2	1	-10921639	54118.095	54619	33028	65535	1136480	10668.886	2.000	0.144	1.280
ID282072	282072	46	16654.502	66.736	47.973	0	86	86	2	1	-10921639	55830.143	61757	40730	65535	1172433	10774.580	4.800	0.149	1.340
ID282073	282073	40	14816.023	36.739	49.224	0	86	86	2	1	-10921639	45677.476	41908	35640	65535	959227	8652.852	2.000	0.123	1.154
ID282074	282074	50	14236.242	63.108	49.126	0	86	86	2	1	-10921639	58837.333	61891	45257	65535	1235584	7584.270	4.800	0.128	1.764
ID282075	282075	44	7136.711	58.345	53.201	0	86	86	2	1	-10921639	44800.524	44895	34702	54645	940811	5737.215	3.200	0.075	1.084
ID282116	282116	27	17052.799	40.125	31.181	0	87	87	2	1	-10921639	51000.524	48203	39109	64517	1071011	9085.667	4.800	0.175	1.675
ID282117	282117	26	12029.593	45.957	31.160	0	87	87	2	1	-10921639	43232.286	41667	35961	57994	907878	6694.555	2.000	0.111	1.295
ID282118	282118	34	13329.031	56.288	31.741	0	87	87	2	1	-10921639	43167.810	43556	31461	59239	906524	7446.247	4.800	0.140	1.422
ID282119	282119	15	18147.385	31.502	37.274	0	87	87	2	1	-10921639	54468.905	59454	32345	65535	1143847	10956.931	4.800	0.178	1.504
ID282112	282112	42	13105.685	33.376	22.498	0	87	87	2	1	-10921639	43821.524	41399	30457	65535	920252	8912.939	2.000	0.112	0.989
ID282113	282113	36	21389.596	50.083	22.777	0	87	87	2	1	-10921639	52235.381	53976	31876	65535	1096943	11731.506	2.000	0.211	1.553
ID282114	282114	48	9504.543	28.723	28.231	0	87	87	2	1	-10921639	41611.619	41587	34876	50520	873844	5267.597	4.800	0.107	1.523
ID282115	282115	49	7087.043	24.228	29.851	0	87	87	2	1	-10921639	30011.286	29760	15228	42993	630237	7401.818	2.000	0.083	0.620
ID282124	282124	46	17040.129	67.540	47.879	0	87	87	2	1	-10921639	55141.857	58757	32546	65535	1157979	10752.927	4.800	0.169	1.482
ID282125	282125	50	14018.332	63.186	49.412	0	87	87	2	1	-10921639	56064.762	54659	40006	65535	1177360	9196.302	4.800	0.131	1.409
ID282126	282126	40	10401.343	36.654	49.577	0	87	87	2	1	-10921639	38204.571	36417	26184	51873	802296	6339.941	4.800	0.128	1.364
ID282127	282127	38	16648.166	27.193	55.751	0	87	87	2	1	-10921639	51031.190	50775	33698	65535	1071655	8898.431	4.800	0.175	1.706
ID282120	282120	52	7322.226	46.004	39.101	0	87	87	2	1	-10921639	34744.571	33725	28140	46368	729636	4263.798	2.000	0.084	1.263
ID282121	282121	30	14726.214	30.775	42.492	0	87	87	2	1	-10921639	53921.619	52864	42256	65535	1132354	7700.241	4.800	0.123	1.539
ID282122	282122	51	8796.614	38.924	43.948	0	87	87	2	1	-10921639	40599.476	38064	33202	51565	852589	5026.630	2.000	0.078	1.162
ID282123	282123	53	7015.513	43.041	46.054	0	87	87	2	1	-10921639	35902.000	35010	27872	48230	753942	4974.163	2.000	0.065	0.884
ID282128	282128	39	16509.639	47.196	56.828	0	87	87	2	1	-10921639	57657.333	58623	36283	65535	1210804	8519.665	4.800	0.149	1.752
ID282129	282129	24	19120.984	41.000	59.888	0	87	87	2	1	-10921639	50301.571	47574	34234	65535	1056333	10352.429	2.000	0.172	1.429
ID282130	282130	32	12733.411	50.772	60.531	0	87	87	2	1	-10921639	47289.190	49074	26639	62775	993073	11529.158	2.000	0.108	0.797
ID282131	282131	47	9045.821	18.982	73.555	0	87	87	2	1	-10921639	10845.762	9763	4245	28943	227761	6400.246	2.000	0.294	0.770
ID282109	282109	43	14673.273	25.404	14.768	0	87	87	2	1	-10921639	37601.190	37328	23519	50078	789625	8473.236	4.800	0.215	1.571
ID282110	282110	18	14651.434	29.096	22.354	0	87	87	2	1	-10921639	45900.048	44627	31903	61463	963901	8906.364	2.000	0.147	1.322
ID282111	282111	41	18398.854	60.073	21.692	0	87	87	2	1	-10921639	49763.286	49020	35533	65535	1045029	8792.873	7.600	0.194	1.841
ID282156	282156	18	13443.146	28.874	22.283	0	88	88	2	1	-10921639	44595.810	43944	27872	58637	936512	7926.740	2.000	0.135	1.337
ID282157	282157	42	13211.745	33.309	22.254	0	88	88	2	1	-10921639	43504.524	41600	32225	58905	913595	7845.210	2.000	0.128	1.256
ID282158	282158	41	15907.281	60.194	22.195	0	88	88	2	1	-10921639	47240.143	46770	32332	61490	992043	8951.308	7.600	0.164	1.489
ID282159	282159	36	19309.623	50.301	22.962	0	88	88	2	1	-10921639	52301.762	51672	31033	65535	1098337	11300.876	4.800	0.189	1.474
ID282155	282155	43	14292.103	25.721	14.253	0	88	88	2	1	-10921639	39783.667	40154	27604	53547	835457	6549.732	4.800	0.206	2.074
ID282164	282164	26	11813.897	45.963	31.562	0	88	88	2	1	-10921639	41769.619	41078	30858	61516	877162	8161.638	2.000	0.101	0.935
ID282165	282165	15	18997.791	31.099	37.781	0	88	88	2	1	-10921639	54533.429	56842	36685	65535	1145202	10407.275	3.200	0.166	1.493
ID282166	282166	30	13923.296	30.806	42.532	0	88	88	2	1	-10921639	52801.810	53092	36872	65535	1108838	9384.748	2.000	0.118	1.192
ID282167	282167	51	12854.844	38.840	44.223	0	88	88	2	1	-10921639	42616.048	38707	33242	64717	894937	8668.699	2.000	0.102	0.910
ID282160	282160	54	10107.280	58.256	24.949	0	88	88	2	1	-10921639	43933.048	41868	33979	64744	922594	7987.420	7.600	0.070	0.719
ID282161	282161	49	8293.267	24.310	29.425	0	88	88	2	1	-10921639	32614.190	33751	19447	43181	684898	7841.040	2.000	0.100	0.759
ID282162	282162	48	7487.642	28.566	28.689	0	88	88	2	1	-10921639	37941.619	38573	27001	47440	796774	6384.720	3.200	0.079	0.873
ID282163	282163	27	19328.990	40.002	30.866	0	88	88	2	1	-10921639	52347.667	51444	36725	65535	1099301	10287.098	2.000	0.179	1.542
ID282172	282172	38	19033.264	28.050	55.640	0	88	88	2	1	-10921639	55208.143	57565	33778	65535	1159371	9984.966	4.800	0.192	1.782
ID282173	282173	39	14691.739	47.277	57.123	0	88	88	2	1	-10921639	59808.619	64784	45618	65535	1255981	6926.825	4.800	0.144	2.178
ID282174	282174	24	14944.019	40.776	59.964	0	88	88	2	1	-10921639	51400.476	51351	35185	65535	1079410	7779.264	4.800	0.153	1.753
ID282168	282168	46	16035.606	66.724	48.377	0	88	88	2	1	-10921639	57879.286	61597	41814	65535	1215465	8647.847	4.800	0.169	1.937
ID282169	282169	40	8110.647	37.022	49.366	0	88	88	2	1	-10921639	37159.667	36015	27349	52288	780353	6288.501	2.000	0.070	0.769
ID282170	282170	50	12869.509	63.289	49.300	0	88	88	2	1	-10921639	55347.143	57391	41801	65535	1162290	8712.014	4.800	0.122	1.382
ID282171	282171	55	8474.061	56.804	51.545	0	88	88	2	1	-10921639	41235.952	42779	31649	48926	865955	5507.064	4.800	0.098	1.332
ID282084	282084	41	17020.521	60.652	22.297	0	89	89	2	1	-10921639	52333.000	56012	32600	65535	1098993	10814.652	4.800	0.171	1.415
ID282085	282085	42	14114.820	33.257	22.564	0	89	89	2	1	-10921639	51669.000	49743	35560	65535	1085049	9459.706	2.000	0.115	1.130
ID282086	282086	36	18492.084	50.069	22.588	0	89	89	2	1	-10921639	56967.905	61195	37207	65535	1196326	10113.853	4.800	0.176	1.690
ID282087	282087	54	8318.930	57.530	24.838	0	89	89	2	1	-10921639	50976.333	52315	38078	61530	1070503	7291.176	2.000	0.056	0.745
ID282082	282082	43	19844.080	25.310	14.896	0	89	89	2	1	-10921639	48048.762	46770	26760	65535	1009024	10560.298	4.800	0.220	1.640
ID282083	282083	18	16735.633	28.817	22.223	0	89	89	2	1	-10921639	56049.429	56092	38868	65535	1177038	8924.553	4.800	0.154	1.677
ID282092	282092	27	15816.078	39.979	30.534	0	89	89	2	1	-10921639	56474.762	56534	43489	65535	1185970	7876.485	4.800	0.142	1.788
ID282093	282093	26	10128.150	45.483	31.449	0	89	89	2	1	-10921639	47802.048	45672	36725	61155	1003843	7226.997	2.000	0.071	0.876
ID282094	282094	34	11808.708	56.433	31.736	0	89	89	2	1	-10921639	45855.524	44640	31783	56963	962966	7297.587	2.000	0.119	1.334
ID282095	282095	15	16198.185	31.403	37.294	0	89	89	2	1	-10921639	57202.048	65535	32961	65535	1201243	11360.152	4.800	0.152	1.331
ID282088	282088	None	9657.531	53.833	25.591	0	89	89	2	1	-10921639	50785.000	50721	33296	65535	1066485	9146.084	2.000	0.052	0.547
ID282089	282089	48	11871.589	29.087	28.436	0	89	89	2	1	-10921639	45137.286	42511	34984	60204	947883	7309.984	2.000	0.103	1.154
ID282090	282090	56	9986.773	18.575	28.521	0	89	89	2	1	-10921639	22608.524	21711	10540	37301	474779	6216.646	2.000	0.191	1.168
ID282091	282091	49	7016.533	23.991	29.894	0	89	89	2	1	-10921639	33551.810	33336	24309	50735	704588	6746.705	2.000	0.084	0.773
ID282100	282100	55	10092.582	57.239	51.330	0	89	89	2	1	-10921639	43516.667	43783	31675	57257	913850	7495.668	2.000	0.084	0.899
ID282101	282101	38	15573.099	27.637	55.436	0	89	89	2	1	-10921639	57058.476	60231	37247	65535	1198228	9268.221	4.800	0.147	1.575
ID282102	282102	None	8117.816	14.332	55.777	0	89	89	2	1	-10921639	15317.381	15938	6187	26599	321665	6143.066	2.000	0.218	0.893
ID282103	282103	39	11899.005	46.826	56.808	0	89	89	2	1	-10921639	60989.190	65253	44989	65535	1280773	6029.437	4.800	0.107	1.948
ID282096	282096	30	12372.469	30.802	41.679	0	89	89	2	1	-10921639	58093.524	61650	40555	65535	1219964	7833.975	6.344	0.100	1.353
ID282097	282097	51	9350.176	39.008	44.293	0	89	89	2	1	-10921639	46241.286	46127	33818	63258	971067	7130.742	2.000	0.057	0.700
ID282098	282098	46	15612.581	66.940	47.731	0	89	89	2	1	-10921639	60092.476	65535	46435	65535	1261942	7040.043	4.800	0.161	2.364
ID282099	282099	40	7910.958	37.444	49.313	0	89	89	2	1	-10921639	40842.952	39417	30055	54418	857702	6424.215	2.000	0.064	0.768
ID282108	282108	None	11953.414	42.843	62.462	0	89	89	2	1	-10921639	54165.952	56293	41453	65535	1137485	7661.680	7.600	0.092	1.186
ID282104	282104	57	10337.787	24.099	57.936	0	89	89	2	1	-10921639	44046.619	44761	30925	58181	924979	8510.756	7.600	0.112	1.039
ID282105	282105	58	11545.019	50.710	58.505	0	89	89	2	1	-10921639	59016.524	62548	44975	65535	1239347	7233.007	4.800	0.102	1.516
ID282106	282106	24	13448.535	40.491	59.538	0	89	89	2	1	-10921639	51135.762	55462	30564	65535	1073851	11919.094	2.000	0.103	0.804
ID282107	282107	59	8343.074	33.884	62.455	0	89	89	2	1	-10921639	36068.476	36042	28742	45096	757438	4859.091	2.000	0.101	1.366
ID282148	282148	55	13803.976	57.380	51.757	0	90	90	2	1	-10921639	50496.000	51150	30537	65535	1060416	10036.759	2.000	0.126	1.128
ID282149	282149	38	16857.484	28.221	55.700	0	90	90	2	1	-10921639	55336.333	56159	39430	65535	1162063	8948.932	4.800	0.147	1.585
ID282150	282150	39	10681.636	47.387	57.408	0	90	90	2	1	-10921639	58470.524	60284	39591	65535	1227881	8273.855	4.800	0.091	1.177
ID282151	282151	57	9349.440	23.522	57.501	0	90	90	2	1	-10921639	42605.810	43087	32867	55904	894722	6369.575	7.600	0.097	1.183
ID282144	282144	30	14379.396	30.045	42.541	0	90	90	2	1	-10921639	54801.286	55704	37890	65535	1150827	10212.694	4.800	0.125	1.192
ID282145	282145	51	9631.692	38.614	43.833	0	90	90	2	1	-10921639	46311.429	43569	36323	59266	972540	7085.090	2.000	0.073	0.884
ID282146	282146	46	15749.589	66.541	47.808	0	90	90	2	1	-10921639	60396.190	62923	44520	65535	1268320	6472.464	4.800	0.164	2.625
ID282147	282147	40	9552.083	36.919	49.093	0	90	90	2	1	-10921639	40707.095	40288	29599	52127	854849	6790.407	2.000	0.069	0.776
ID282152	282152	58	12186.617	50.765	59.084	0	90	90	2	1	-10921639	58907.286	61717	47105	65535	1237053	6797.878	4.800	0.111	1.731
ID282153	282153	24	14621.714	40.846	60.080	0	90	90	2	1	-10921639	59706.667	63351	45471	65535	1253840	6920.352	4.800	0.138	2.096
ID282154	282154	59	13191.586	34.751	62.310	0	90	90	2	1	-10921639	43151.905	41721	27738	56534	906190	7517.617	2.000	0.128	1.298
ID282132	282132	43	14202.542	25.112	15.331	0	90	90	2	1	-10921639	42282.524	42953	27389	56454	887933	8013.753	4.800	0.184	1.640
ID282133	282133	18	17148.570	28.626	22.087	0	90	90	2	1	-10921639	52045.190	49609	37207	65535	1092949	8873.608	2.000	0.158	1.602
ID282134	282134	41	18004.105	60.605	22.267	0	90	90	2	1	-10921639	49948.952	49154	28729	65535	1048928	10763.935	4.800	0.186	1.458
ID282135	282135	42	15645.778	33.923	23.030	0	90	90	2	1	-10921639	45255.333	42859	31568	65535	950362	10093.078	2.000	0.118	0.947
ID282140	282140	27	14751.062	40.008	30.346	0	90	90	2	1	-10921639	53732.190	54404	38171	65535	1128376	9344.522	2.000	0.124	1.267
ID282141	282141	26	11769.809	45.224	31.238	0	90	90	2	1	-10921639	47831.333	46757	36819	61155	1004458	7587.135	2.000	0.092	1.065
ID282142	282142	34	13668.856	56.169	31.995	0	90	90	2	1	-10921639	45504.667	46583	32600	59333	955598	8371.450	2.000	0.126	1.217
ID282143	282143	15	14717.695	31.358	37.511	0	90	90	2	1	-10921639	59920.857	64396	45645	65535	1258338	7218.816	4.800	0.149	2.148
ID282136	282136	36	18306.232	50.085	23.226	0	90	90	2	1	-10921639	53845.952	55958	34622	65535	1130765	11879.717	2.000	0.161	1.259
ID282137	282137	48	12948.989	29.098	28.011	0	90	90	2	1	-10921639	44765.524	43931	33109	57030	940076	7475.894	2.000	0.127	1.347
ID282138	282138	56	7379.369	18.643	29.239	0	90	90	2	1	-10921639	21732.238	22434	12603	31327	456377	5356.655	2.000	0.130	0.932
ID282139	282139	49	9372.832	23.815	29.548	0	90	90	2	1	-10921639	33524.905	34488	22822	50895	704023	7419.647	2.000	0.087	0.721
ID282204	282204	41	17163.412	61.007	22.730	0	91	91	2	1	-10921639	51055.333	51377	33309	65535	1072162	9364.360	2.000	0.166	1.552
ID282205	282205	None	7094.953	39.789	23.501	0	91	91	2	1	-10921639	40112.143	40113	29104	47239	842355	4538.341	2.000	0.075	1.235
ID282206	282206	54	7275.509	57.330	24.433	0	91	91	2	1	-10921639	48859.429	49315	35667	60498	1026048	6245.160	2.000	0.058	0.853
ID282207	282207	48	11059.347	29.144	28.324	0	91	91	2	1	-10921639	45081.095	44922	36042	58034	946703	6316.499	2.000	0.106	1.373
ID282200	282200	43	15985.427	25.464	15.029	0	91	91	2	1	-10921639	47515.667	48726	29050	61704	997829	8965.026	4.800	0.199	1.758
ID282201	282201	18	17168.367	29.006	22.368	0	91	91	2	1	-10921639	55146.333	55958	35412	65535	1158073	9684.378	4.800	0.166	1.623
ID282202	282202	42	11079.703	33.663	22.741	0	91	91	2	1	-10921639	44801.190	43917	31220	60713	940825	9039.872	2.000	0.078	0.721
ID282203	282203	36	15895.146	50.225	23.460	0	91	91	2	1	-10921639	53134.714	55462	33872	65535	1115829	10780.318	4.800	0.152	1.299
ID282212	282212	34	18462.977	56.023	31.935	0	91	91	2	1	-10921639	49845.524	48592	36618	65535	1046756	10009.859	2.000	0.172	1.460
ID282213	282213	15	13799.211	31.540	37.535	0	91	91	2	1	-10921639	60950.905	65535	46167	65535	1279969	6335.581	4.800	0.134	2.276
ID282214	282214	None	8048.658	40.050	40.659	0	91	91	2	1	-10921639	43432.429	43381	32934	53226	912081	6043.128	2.000	0.066	0.887
ID282215	282215	30	14200.364	30.221	42.753	0	91	91	2	1	-10921639	56302.000	60807	35573	65535	1182342	10457.733	2.000	0.123	1.181
ID282208	282208	56	8351.218	18.508	29.243	0	91	91	2	1	-10921639	21818.333	22059	13005	30095	458185	4984.810	3.200	0.169	1.267
ID282209	282209	49	7795.009	23.877	29.704	0	91	91	2	1	-10921639	32629.524	31796	22755	47734	685220	6682.520	2.000	0.068	0.622
ID282210	282210	27	13760.841	40.084	31.168	0	91	91	2	1	-10921639	57311.667	59655	38265	65535	1203545	9167.238	4.800	0.121	1.345
ID282211	282211	26	10439.967	45.152	30.874	0	91	91	2	1	-10921639	50521.476	47279	39243	65535	1060951	7451.036	2.000	0.061	0.785
ID282220	282220	57	8077.641	24.026	56.952	0	91	91	2	1	-10921639	46205.524	46743	31890	60833	970316	7763.200	6.121	0.076	0.842
ID282221	282221	39	8476.474	46.431	57.249	0	91	91	2	1	-10921639	59772.333	64825	44373	65535	1255219	7153.618	4.800	0.071	1.112
ID282222	282222	58	11048.484	50.762	59.404	0	91	91	2	1	-10921639	60344.381	65535	42256	65535	1267232	7877.590	4.800	0.104	1.443
ID282223	282223	24	12717.987	40.731	59.492	0	91	91	2	1	-10921639	57411.714	58731	39645	65535	1205646	8688.490	2.000	0.100	1.203
ID282216	282216	46	16060.620	66.759	47.269	0	91	91	2	1	-10921639	57312.381	64704	39417	65535	1203560	10325.264	4.800	0.149	1.437
ID282217	282217	60	9849.053	14.518	53.277	0	91	91	2	1	-10921639	21365.524	21081	10647	33242	448676	5973.366	2.000	0.217	1.276
ID282218	282218	61	13826.039	58.226	53.641	0	91	91	2	1	-10921639	49036.048	47413	34743	65535	1029757	9269.638	2.000	0.111	1.054
ID282219	282219	38	15557.903	27.879	55.617	0	91	91	2	1	-10921639	56516.286	60083	35908	65535	1186842	10074.801	4.800	0.134	1.325
ID282224	282224	59	11257.290	34.799	62.391	0	91	91	2	1	-10921639	43759.000	42109	37180	55128	918939	5157.271	4.800	0.121	1.831
ID282225	282225	62	11886.638	43.922	62.729	0	91	91	2	1	-10921639	54662.810	53494	36189	65535	1147919	10434.425	2.000	0.092	0.887
ID282226	282226	63	7036.042	19.324	73.257	0	91	91	2	1	-10921639	10324.095	8813	3843	18563	216806	4520.395	2.000	0.338	1.153
ID282180	282180	54	9925.190	57.486	24.489	0	92	92	2	1	-10921639	50025.952	50386	36323	65535	1050545	7966.472	7.600	0.073	0.850
ID282181	282181	48	9132.534	29.564	28.476	0	92	92	2	1	-10921639	43444.048	41881	33403	55570	912325	5780.671	2.000	0.088	1.211
ID282182	282182	56	8909.287	18.638	29.035	0	92	92	2	1	-10921639	21952.238	22139	10513	34381	460997	6269.876	2.000	0.157	0.951
ID282183	282183	49	9152.345	23.977	29.912	0	92	92	2	1	-10921639	31979.667	31220	22447	43716	671573	6309.711	2.000	0.104	0.958
ID282176	282176	18	15774.430	29.155	22.277	0	92	92	2	1	-10921639	54842.095	56775	36216	65535	1151684	9540.679	4.800	0.147	1.477
ID282177	282177	41	17178.650	60.831	22.084	0	92	92	2	1	-10921639	50758.190	53199	37006	65535	1065922	9024.959	4.800	0.176	1.685
ID282178	282178	42	11301.974	33.563	22.759	0	92	92	2	1	-10921639	48322.333	47105	34917	64061	1014769	8662.219	2.000	0.090	0.924
ID282179	282179	36	17283.092	50.090	23.627	0	92	92	2	1	-10921639	54949.238	55851	40863	65535	1153934	9132.496	2.000	0.149	1.564
ID282188	282188	30	15567.966	29.279	43.572	0	92	92	2	1	-10921639	52190.143	51833	31702	65535	1095993	12174.204	2.000	0.135	1.020
ID282189	282189	46	15532.364	67.393	47.435	0	92	92	2	1	-10921639	59061.857	65535	38747	65535	1240299	9660.571	4.800	0.153	1.619
ID282190	282190	40	8010.441	36.978	49.624	0	92	92	2	1	-10921639	41376.952	41828	32774	51927	868916	5409.786	2.000	0.072	1.026
ID282191	282191	60	20115.186	14.217	52.243	0	92	92	2	1	-10921639	28399.048	26747	10112	53949	596380	12646.972	2.000	0.339	1.136
ID282184	282184	26	12687.633	45.037	30.638	0	92	92	2	1	-10921639	51929.238	51565	39203	65535	1090514	8898.682	2.000	0.096	1.019
ID282185	282185	27	14595.886	40.316	31.540	0	92	92	2	1	-10921639	57355.000	60994	38600	65535	1204455	9723.707	7.600	0.135	1.399
ID282186	282186	34	18935.881	56.373	31.898	0	92	92	2	1	-10921639	50709.762	51043	36202	65535	1064905	10346.482	2.000	0.179	1.490
ID282187	282187	15	15050.683	31.494	37.380	0	92	92	2	1	-10921639	56469.143	62320	37194	65535	1185852	10645.524	4.800	0.148	1.370
ID282196	282196	58	12750.456	51.079	59.201	0	92	92	2	1	-10921639	57479.381	58235	44105	65535	1207067	6966.574	4.800	0.103	1.538
ID282197	282197	59	10490.479	34.934	62.356	0	92	92	2	1	-10921639	40573.238	39564	28233	56949	852038	6731.417	2.000	0.098	1.079
ID282198	282198	62	14144.469	43.001	62.109	0	92	92	2	1	-10921639	58270.286	61115	41547	65535	1223676	8104.508	7.600	0.121	1.554
ID282199	282199	63	7494.803	18.843	73.499	0	92	92	2	1	-10921639	10259.571	8129	4580	25407	215451	5251.284	2.000	0.334	0.979
ID282192	282192	61	11385.794	58.448	53.033	0	92	92	2	1	-10921639	49316.667	49422	36310	63927	1035650	7548.332	6.342	0.102	1.208
ID282193	282193	38	15375.440	28.083	55.400	0	92	92	2	1	-10921639	56936.524	58891	36537	65535	1195667	8683.418	4.800	0.140	1.613
ID282194	282194	39	11469.977	47.426	56.919	0	92	92	2	1	-10921639	55303.762	56320	41707	65535	1161379	7525.504	2.000	0.092	1.243
ID282195	282195	24	14184.969	40.832	59.055	0	92	92	2	1	-10921639	53957.429	52717	39993	65535	1133106	9505.522	2.000	0.104	1.072
ID282175	282175	43	11285.000	25.201	14.304	0	92	92	2	1	-10921639	40688.000	41078	26947	50493	854448	6559.917	4.800	0.150	1.615
ID282244	282244	60	20528.771	13.973	51.935	0	93	93	2	1	-10921639	27585.810	25032	12456	58342	579302	11729.374	2.000	0.332	1.173
ID282245	282245	61	12205.664	58.152	52.814	0	93	93	2	1	-10921639	50326.429	49368	38653	61570	1056855	7140.905	4.800	0.122	1.536
ID282246	282246	38	16707.711	27.832	55.322	0	93	93	2	1	-10921639	55645.000	56346	33269	65535	1168545	9043.045	4.800	0.157	1.667
ID282247	282247	39	11516.831	47.934	57.060	0	93	93	2	1	-10921639	59059.095	62106	46462	65535	1240241	6840.644	7.600	0.099	1.550
ID282240	282240	30	15393.125	29.408	43.821	0	93	93	2	1	-10921639	50804.190	50574	30082	65535	1066888	12646.617	2.000	0.122	0.875
ID282241	282241	46	13932.026	67.101	47.214	0	93	93	2	1	-10921639	60364.857	65535	42444	65535	1267662	7907.365	4.800	0.136	1.831
ID282242	282242	40	7428.195	37.002	49.209	0	93	93	2	1	-10921639	41637.095	42029	30791	57445	874379	5994.040	2.000	0.056	0.738
ID282243	282243	None	12472.646	67.922	49.486	0	93	93	2	1	-10921639	61732.810	65535	44841	65535	1296389	5700.920	4.800	0.130	2.491
ID282248	282248	58	10794.952	50.048	57.882	0	93	93	2	1	-10921639	59837.857	60900	49502	65535	1256595	5675.840	4.800	0.093	1.800
ID282249	282249	24	14169.750	40.798	59.035	0	93	93	2	1	-10921639	56474.810	57271	38935	65535	1185971	7799.837	4.800	0.124	1.597
ID282250	282250	59	11363.836	34.789	62.230	0	93	93	2	1	-10921639	42769.238	40930	33135	54739	898154	6230.716	2.000	0.111	1.372
ID282251	282251	62	12937.733	43.151	62.884	0	93	93	2	1	-10921639	55731.667	56949	37180	65535	1170365	8705.484	4.800	0.117	1.340
ID282228	282228	18	17421.928	28.746	22.328	0	93	93	2	1	-10921639	55860.524	55971	37019	65535	1173071	8617.926	4.800	0.164	1.827
ID282229	282229	41	18348.523	60.998	22.217	0	93	93	2	1	-10921639	54861.905	57458	39203	65535	1152100	10204.004	4.800	0.173	1.586
ID282230	282230	42	12623.755	33.566	22.742	0	93	93	2	1	-10921639	46319.190	45324	30564	65535	972703	10317.180	2.000	0.092	0.753
ID282231	282231	36	16998.053	50.133	23.690	0	93	93	2	1	-10921639	53334.286	52837	36323	65535	1120020	10175.122	2.000	0.136	1.255
ID282227	282227	43	13653.292	24.941	15.479	0	93	93	2	1	-10921639	45353.476	44748	26492	61423	952423	8777.887	4.800	0.163	1.447
ID282236	282236	27	15534.962	40.121	31.030	0	93	93	2	1	-10921639	58888.238	61945	39363	65535	1236653	8383.791	4.800	0.153	1.869
ID282237	282237	26	12771.995	45.424	30.579	0	93	93	2	1	-10921639	53235.381	51337	39404	65535	1117943	7826.935	2.000	0.095	1.179
ID282238	282238	34	15975.192	56.487	31.404	0	93	93	2	1	-10921639	50281.857	49824	35506	65535	1055919	9623.876	2.000	0.145	1.326
ID282239	282239	15	16027.016	31.468	37.407	0	93	93	2	1	-10921639	56635.714	65535	31595	65535	1189350	12062.880	4.800	0.147	1.201
ID282232	282232	54	11234.323	57.638	24.543	0	93	93	2	1	-10921639	53959.905	54512	37595	65535	1133158	8444.171	2.000	0.088	1.029
ID282233	282233	48	9602.228	29.165	28.447	0	93	93	2	1	-10921639	40184.143	37836	31287	55462	843867	6560.952	2.000	0.074	0.844
ID282234	282234	56	14021.058	18.589	29.005	0	93	93	2	1	-10921639	26089.095	25287	14826	44279	547871	8273.289	2.000	0.236	1.204
ID282235	282235	49	8797.081	23.991	29.761	0	93	93	2	1	-10921639	32921.000	33376	20786	45712	691341	6841.360	2.000	0.093	0.822
ID282276	282276	41	17308.100	60.897	22.430	0	94	94	2	1	-10921639	47238.143	48484	29774	65535	992001	10765.662	2.000	0.172	1.287
ID282277	282277	42	10258.308	33.882	22.743	0	94	94	2	1	-10921639	40864.095	42953	27885	55181	858146	7667.938	2.000	0.087	0.852
ID282278	282278	36	17636.250	50.358	24.053	0	94	94	2	1	-10921639	48746.667	47333	29278	65535	1023680	11799.236	2.000	0.149	1.069
ID282279	282279	54	7381.723	57.262	24.330	0	94	94	2	1	-10921639	46776.381	47748	35841	56105	982304	5448.901	6.266	0.064	1.038
ID282274	282274	43	14900.776	24.996	15.241	0	94	94	2	1	-10921639	41566.238	41948	28354	57016	872891	7288.207	4.800	0.191	1.830
ID282275	282275	18	19337.789	29.374	22.156	0	94	94	2	1	-10921639	49941.762	47440	32921	65535	1048777	10287.205	4.800	0.201	1.625
ID282284	282284	27	16465.756	40.100	31.635	0	94	94	2	1	-10921639	53709.333	53695	36926	65535	1127896	9324.305	4.800	0.154	1.539
ID282285	282285	34	16217.652	56.318	31.519	0	94	94	2	1	-10921639	44111.810	41935	27430	65535	926348	10706.522	2.000	0.161	1.142
ID282286	282286	15	18684.373	31.789	37.766	0	94	94	2	1	-10921639	55310.238	53962	41841	65535	1161515	9237.256	3.200	0.167	1.711
ID282287	282287	30	16998.727	30.118	42.848	0	94	94	2	1	-10921639	52211.048	51766	35345	65535	1096432	10608.430	4.800	0.164	1.389
ID282280	282280	48	9518.893	29.463	28.490	0	94	94	2	1	-10921639	35576.810	35064	21175	49583	747113	7402.418	2.000	0.089	0.786
ID282281	282281	56	11048.140	18.648	28.937	0	94	94	2	1	-10921639	21000.714	20920	9924	36604	441015	6852.198	2.000	0.219	1.100
ID282282	282282	49	7699.900	23.944	29.962	0	94	94	2	1	-10921639	27519.571	27028	18349	38252	577911	5017.223	2.000	0.103	1.021
ID282283	282283	26	14172.922	45.657	30.805	0	94	94	2	1	-10921639	46891.857	44493	35359	65535	984729	9564.901	2.000	0.118	1.037
ID282292	282292	38	19990.094	27.860	55.145	0	94	94	2	1	-10921639	52352.714	52395	40555	65535	1099407	9889.422	2.000	0.189	1.682
ID282293	282293	39	13322.138	48.491	56.977	0	94	94	2	1	-10921639	58024.095	61168	43502	65535	1218506	7996.237	6.362	0.116	1.509
ID282294	282294	24	7613.249	40.403	58.843	0	94	94	2	1	-10921639	40972.476	40073	27349	56614	860422	8345.115	2.000	0.049	0.459
ID282295	282295	62	14228.688	42.761	62.475	0	94	94	2	1	-10921639	52555.476	53614	40930	65535	1103665	7734.452	2.000	0.117	1.423
ID282288	282288	64	8321.714	38.935	44.530	0	94	94	2	1	-10921639	38882.524	36953	26720	51471	816533	6850.510	2.000	0.075	0.792
ID282289	282289	46	15585.305	66.492	48.080	0	94	94	2	1	-10921639	59066.905	64503	40247	65535	1240405	8203.962	4.800	0.150	1.876
ID282290	282290	65	10808.758	16.027	51.264	0	94	94	2	1	-10921639	20483.524	20760	8183	36711	430154	7415.960	2.000	0.206	0.945
ID282291	282291	61	8769.829	58.831	53.645	0	94	94	2	1	-10921639	41866.048	40408	33269	56172	879187	6754.499	2.000	0.070	0.816
ID282296	282296	66	10840.354	51.318	63.318	0	94	94	2	1	-10921639	46133.476	45565	29144	58449	968803	7282.911	2.000	0.102	1.172
ID282308	282308	30	13849.464	30.046	43.034	0	95	95	2	1	-10921639	50556.714	51766	35881	65535	1061691	9287.217	4.800	0.135	1.297
ID282309	282309	64	10873.261	38.756	43.911	0	95	95	2	1	-10921639	45203.619	45136	34408	55784	949276	6496.453	2.000	0.098	1.246
ID282310	282310	46	17687.121	67.003	48.140	0	95	95	2	1	-10921639	59734.048	61557	47775	65535	1254415	6379.367	4.800	0.188	2.966
ID282311	282311	65	7166.935	16.179	50.473	0	95	95	2	1	-10921639	17040.571	18938	5986	29305	357852	6519.288	2.000	0.167	0.748
ID282304	282304	27	16193.649	39.869	31.234	0	95	95	2	1	-10921639	58942.524	60914	41734	65535	1237793	7748.499	4.800	0.154	2.026
ID282305	282305	26	13977.573	45.511	30.866	0	95	95	2	1	-10921639	50517.714	50386	31046	65535	1060872	11023.102	2.000	0.115	0.948
ID282306	282306	34	16295.261	56.309	31.795	0	95	95	2	1	-10921639	47661.619	46462	32720	64798	1000894	9660.456	2.000	0.154	1.316
ID282307	282307	15	17843.248	31.473	37.767	0	95	95	2	1	-10921639	54072.190	56775	30778	65535	1135516	11563.953	4.800	0.171	1.366
ID282316	282316	24	11701.433	41.157	60.642	0	95	95	2	1	-10921639	52106.381	56963	31930	65535	1094234	10879.876	7.600	0.107	0.927
ID282317	282317	66	10353.449	51.147	61.523	0	95	95	2	1	-10921639	48649.667	47225	35238	65535	1021643	8936.701	2.000	0.079	0.793
ID282318	282318	59	8114.115	34.556	61.956	0	95	95	2	1	-10921639	37543.048	36269	29345	49395	788404	5684.135	2.000	0.083	1.011
ID282319	282319	62	13767.008	42.242	62.401	0	95	95	2	1	-10921639	52138.286	55034	35332	65535	1094904	8949.896	7.600	0.117	1.218
ID282312	282312	None	8403.183	57.375	50.892	0	95	95	2	1	-10921639	43715.667	43489	32425	54150	918029	6743.834	7.600	0.073	0.878
ID282313	282313	38	17927.010	27.379	55.161	0	95	95	2	1	-10921639	57119.619	57873	46516	65535	1199512	7515.813	4.800	0.180	2.323
ID282314	282314	61	10479.172	58.358	54.706	0	95	95	2	1	-10921639	43581.048	43288	33015	58891	915202	8316.771	2.000	0.089	0.854
ID282315	282315	39	13618.195	47.760	56.953	0	95	95	2	1	-10921639	59441.905	61530	43475	65535	1248280	6986.253	7.600	0.130	1.957
ID282300	282300	36	15224.761	50.500	24.359	0	95	95	2	1	-10921639	49018.333	50802	27965	65535	1029385	12113.911	2.000	0.127	0.910
ID282301	282301	48	10539.638	29.254	28.249	0	95	95	2	1	-10921639	38615.238	37796	28836	52422	810920	6439.009	2.000	0.097	1.060
ID282302	282302	56	10080.728	18.750	28.918	0	95	95	2	1	-10921639	23370.286	22956	12911	38078	490776	5784.233	2.000	0.181	1.240
ID282303	282303	49	7944.896	24.220	29.199	0	95	95	2	1	-10921639	30540.762	30282	19260	41091	641356	5960.451	2.000	0.094	0.884
ID282297	282297	43	13719.833	25.071	14.517	0	95	95	2	1	-10921639	42790.952	43448	28019	61289	898610	8282.104	4.800	0.165	1.460
ID282298	282298	18	18628.439	29.157	22.174	0	95	95	2	1	-10921639	53449.048	53038	36135	65535	1122430	9675.977	4.800	0.176	1.650
ID282299	282299	41	17905.865	60.789	22.507	0	95	95	2	1	-10921639	55331.238	57043	35104	65535	1161956	10212.856	4.800	0.171	1.584
ID282272	282272	59	7795.634	34.592	62.160	0	96	96	2	1	-10921639	39011.952	38319	30149	55704	819251	6247.691	2.000	0.068	0.793
ID282273	282273	62	12900.004	42.129	61.863	0	96	96	2	1	-10921639	55243.857	55221	38238	65535	1160121	9092.513	7.600	0.111	1.216
ID282252	282252	43	16036.331	24.846	14.439	0	96	96	2	1	-10921639	44965.762	46797	34957	59079	944281	7908.778	4.800	0.187	1.789
ID282253	282253	18	19805.092	29.106	22.312	0	96	96	2	1	-10921639	53999.524	56561	33417	65535	1133990	11085.274	4.800	0.195	1.587
ID282254	282254	42	9974.813	33.323	22.182	0	96	96	2	1	-10921639	47647.667	48953	32010	65052	1000601	8419.912	6.315	0.102	1.046
ID282255	282255	41	18921.695	61.065	21.723	0	96	96	2	1	-10921639	54696.524	57190	35613	65535	1148627	9473.098	4.800	0.177	1.738
ID282260	282260	27	14145.755	39.697	31.288	0	96	96	2	1	-10921639	61519.381	65535	45953	65535	1291907	6270.486	4.800	0.141	2.423
ID282261	282261	26	14740.813	45.694	30.997	0	96	96	2	1	-10921639	52011.333	50748	37756	65535	1092238	9263.702	2.000	0.127	1.265
ID282262	282262	34	16915.240	56.349	31.611	0	96	96	2	1	-10921639	50990.429	48699	33738	65535	1070799	10774.724	2.000	0.150	1.237
ID282263	282263	15	18354.941	31.408	37.736	0	96	96	2	1	-10921639	54317.762	54445	34220	65535	1140673	10604.234	2.000	0.168	1.473
ID282256	282256	36	14597.356	50.218	23.924	0	96	96	2	1	-10921639	53443.333	54337	35104	65535	1122310	11004.258	2.000	0.118	1.027
ID282257	282257	48	10897.017	29.460	28.398	0	96	96	2	1	-10921639	38415.667	37662	25568	51860	806729	7551.079	2.000	0.095	0.887
ID282258	282258	56	9552.809	18.967	29.030	0	96	96	2	1	-10921639	25130.381	26398	12335	35814	527738	6488.375	2.000	0.165	1.097
ID282259	282259	49	11729.571	24.089	29.991	0	96	96	2	1	-10921639	33785.238	32533	24041	52663	709490	7658.703	2.000	0.120	0.945
ID282268	282268	61	13340.495	58.403	53.860	0	96	96	2	1	-10921639	49665.048	48940	31341	65535	1042966	9675.723	2.000	0.109	1.006
ID282269	282269	38	15759.954	27.693	55.408	0	96	96	2	1	-10921639	50712.333	50400	39122	65535	1064959	8232.721	4.800	0.146	1.566
ID282270	282270	39	13008.817	47.264	57.070	0	96	96	2	1	-10921639	59227.000	65535	41212	65535	1243767	8204.209	4.800	0.118	1.525
ID282271	282271	66	11914.329	50.805	61.163	0	96	96	2	1	-10921639	51607.619	50493	37850	63244	1083760	8321.862	2.000	0.099	1.114
ID282264	282264	30	16841.846	30.010	43.113	0	96	96	2	1	-10921639	52246.143	54404	34769	65535	1097169	9607.196	2.000	0.150	1.421
ID282265	282265	64	14061.872	38.907	44.269	0	96	96	2	1	-10921639	48078.095	45364	33617	65535	1009640	9277.483	2.000	0.097	0.912
ID282266	282266	67	16916.924	69.093	49.208	0	96	96	2	1	-10921639	53784.476	55516	38640	65535	1129474	8413.960	4.800	0.165	1.815
ID282267	282267	65	11860.999	16.835	51.034	0	96	96	2	1	-10921639	21170.476	19018	10728	43047	444580	7550.178	2.000	0.200	0.936
ID282324	282324	42	7788.904	33.810	22.522	0	97	97	2	1	-10921639	40221.143	41118	26907	54592	844644	6560.063	2.000	0.058	0.674
ID282325	282325	36	14884.583	50.410	23.993	0	97	97	2	1	-10921639	49271.476	51069	31823	65535	1034701	11033.948	2.000	0.119	0.948
ID282326	282326	None	8739.304	57.727	24.967	0	97	97	2	1	-10921639	47597.238	46824	37354	59601	999542	6564.455	7.600	0.083	1.117
ID282327	282327	56	9626.153	19.455	28.825	0	97	97	2	1	-10921639	25583.905	25903	12871	41493	537262	7509.880	3.200	0.179	1.036
ID282320	282320	43	11958.261	24.701	13.504	0	97	97	2	1	-10921639	40190.000	38051	30537	51337	843990	5642.856	4.800	0.154	1.903
ID282321	282321	None	9349.995	51.085	20.205	0	97	97	2	1	-10921639	35881.000	34274	23104	52610	753501	8458.433	2.000	0.089	0.691
ID282322	282322	18	18488.426	29.271	22.434	0	97	97	2	1	-10921639	50233.190	52221	28715	65535	1054897	10871.562	4.800	0.188	1.463
ID282323	282323	41	15333.891	60.963	21.626	0	97	97	2	1	-10921639	47835.143	50413	32667	60874	1004538	9104.709	4.800	0.162	1.468
ID282332	282332	34	16784.203	56.305	31.684	0	97	97	2	1	-10921639	48770.857	47600	35118	65535	1024188	9525.353	2.000	0.160	1.412
ID282333	282333	15	19638.289	31.642	37.569	0	97	97	2	1	-10921639	51083.524	51029	31073	65535	1072754	11057.869	2.000	0.187	1.459
ID282334	282334	30	14086.456	29.112	43.906	0	97	97	2	1	-10921639	41959.762	41493	26291	61476	881155	9665.480	2.000	0.136	1.039
ID282335	282335	64	13683.542	38.197	44.236	0	97	97	2	1	-10921639	45597.762	43154	34220	63552	957553	8710.793	2.000	0.113	1.064
ID282328	282328	48	14467.190	29.428	28.486	0	97	97	2	1	-10921639	41919.667	42819	29211	58382	880313	9069.188	2.000	0.142	1.150
ID282329	282329	49	7782.625	24.175	30.351	0	97	97	2	1	-10921639	31089.286	30751	18617	45578	652875	6671.671	2.000	0.068	0.591
ID282330	282330	27	17714.361	39.977	31.231	0	97	97	2	1	-10921639	58024.048	61342	39390	65535	1218505	8293.961	4.800	0.178	2.118
ID282331	282331	26	16470.400	45.769	31.134	0	97	97	2	1	-10921639	47655.952	46154	29090	65535	1000775	10899.823	2.000	0.130	1.003
ID282340	282340	61	9557.950	58.000	54.000	0	97	97	2	1	-10921639	45342.667	45792	29117	59414	952196	7698.304	2.000	0.069	0.762
ID282341	282341	38	15300.266	27.926	55.406	0	97	97	2	1	-10921639	47580.619	44908	33899	63003	999193	8927.598	3.200	0.152	1.403
ID282342	282342	39	14340.390	47.298	57.200	0	97	97	2	1	-10921639	57541.238	61289	36122	65535	1208366	8980.556	4.800	0.143	1.604
ID282343	282343	127	8596.430	40.242	58.767	0	97	97	2	1	-10921639	44106.000	42283	33296	60137	926226	7367.115	2.000	0.055	0.629
ID282336	282336	68	14845.435	66.265	47.076	0	97	97	2	1	-10921639	51504.429	51351	37220	65535	1081593	8650.790	2.000	0.129	1.359
ID282337	282337	67	12828.195	70.008	49.773	0	97	97	2	1	-10921639	48299.476	49328	35894	65535	1014289	8378.088	4.800	0.112	1.166
ID282338	282338	65	7703.209	16.010	50.724	0	97	97	2	1	-10921639	17486.476	18429	8571	27818	367216	5702.078	2.000	0.177	0.922
ID282339	282339	70	11589.337	57.074	51.092	0	97	97	2	1	-10921639	44040.952	42698	28729	64369	924860	9119.721	2.000	0.080	0.716
ID282344	282344	59	11072.896	34.981	62.137	0	97	97	2	1	-10921639	39980.714	38921	29640	51860	839595	6306.469	2.000	0.114	1.295
ID282345	282345	66	10188.927	50.826	61.534	0	97	97	2	1	-10921639	50825.048	46489	41078	65052	1067326	8194.388	4.800	0.096	1.083
ID282346	282346	62	13431.614	42.149	62.679	0	97	97	2	1	-10921639	48224.286	46609	34033	65535	1012710	9783.472	2.000	0.112	0.989
ID282372	282372	48	14584.013	29.414	28.603	0	98	98	2	1	-10921639	41387.143	40502	24711	61717	869130	9899.262	2.000	0.147	1.073
ID282373	282373	49	9383.689	24.295	30.268	0	98	98	2	1	-10921639	33491.190	33484	20760	47949	703315	7156.720	2.000	0.097	0.828
ID282374	282374	27	15109.727	39.748	31.523	0	98	98	2	1	-10921639	59552.286	65039	40488	65535	1250598	8258.561	4.800	0.141	1.785
ID282375	282375	26	15738.508	45.587	30.782	0	98	98	2	1	-10921639	52271.762	54404	32211	65535	1097707	11715.767	2.000	0.131	1.036
ID282368	282368	41	17569.059	60.729	21.880	0	98	98	2	1	-10921639	50116.619	47158	34006	65535	1052449	10436.738	4.800	0.173	1.419
ID282369	282369	42	7257.909	33.967	22.798	0	98	98	2	1	-10921639	37481.905	40060	25461	53172	787120	6638.563	2.000	0.052	0.557
ID282370	282370	36	15144.190	50.348	24.093	0	98	98	2	1	-10921639	49790.571	51927	29439	65535	1045602	10833.850	2.000	0.126	1.028
ID282371	282371	56	8961.028	19.271	28.938	0	98	98	2	1	-10921639	25449.095	25005	16246	38412	534431	6239.371	2.000	0.151	1.071
ID282380	282380	68	14580.391	66.784	46.874	0	98	98	2	1	-10921639	53783.810	54391	38225	65280	1129460	8029.721	4.800	0.130	1.538
ID282381	282381	69	9871.558	32.483	48.478	0	98	98	2	1	-10921639	44146.857	43234	36591	56293	927084	6211.888	2.000	0.085	1.118
ID282382	282382	67	12378.253	69.354	49.457	0	98	98	2	1	-10921639	52817.619	54391	33564	65535	1109170	8300.119	4.800	0.122	1.387
ID282383	282383	70	13821.495	57.689	51.976	0	98	98	2	1	-10921639	53984.714	53212	38948	65535	1133679	8073.518	4.800	0.139	1.637
ID282376	282376	34	11652.042	56.288	31.274	0	98	98	2	1	-10921639	44299.190	43515	32077	61891	930283	7181.011	2.000	0.107	1.193
ID282377	282377	15	19566.541	31.653	37.745	0	98	98	2	1	-10921639	54321.000	54418	36082	65535	1140741	10341.149	4.800	0.187	1.652
ID282378	282378	30	15466.969	29.154	43.702	0	98	98	2	1	-10921639	47200.667	47426	29894	65535	991214	11531.890	2.000	0.134	0.965
ID282379	282379	64	13680.512	38.720	44.632	0	98	98	2	1	-10921639	49626.095	48123	35372	65535	1042148	9225.450	2.000	0.108	1.049
ID282388	282388	59	13391.022	34.765	62.051	0	98	98	2	1	-10921639	41015.238	38520	28890	57539	861320	8027.124	2.000	0.125	1.139
ID282389	282389	62	13594.301	42.594	62.505	0	98	98	2	1	-10921639	53460.429	52020	35680	65535	1122669	9381.357	4.800	0.127	1.281
ID282384	282384	38	14672.429	27.890	55.675	0	98	98	2	1	-10921639	49974.952	50493	34448	65535	1049474	8895.646	7.600	0.136	1.343
ID282385	282385	39	12492.817	47.360	57.004	0	98	98	2	1	-10921639	57701.286	62052	39189	65535	1211727	9005.993	4.800	0.103	1.200
ID282386	282386	127	7471.966	40.819	59.016	0	98	98	2	1	-10921639	48311.667	46315	39095	63164	1014545	7331.234	6.087	0.047	0.593
ID282387	282387	66	12607.364	50.890	59.737	0	98	98	2	1	-10921639	56514.286	56079	38345	65535	1186800	8802.913	2.000	0.104	1.205
ID282366	282366	43	14283.133	24.553	14.426	0	98	98	2	1	-10921639	43570.857	40020	33403	57632	914988	8008.522	7.600	0.149	1.407
ID282367	282367	18	18320.557	29.294	22.388	0	98	98	2	1	-10921639	50218.619	50426	31166	65535	1054591	10951.516	4.800	0.179	1.393
ID282390	282390	43	17649.666	24.819	15.494	0	99	99	2	1	-10921639	50408.667	51525	35613	65535	1058582	7739.292	4.800	0.206	2.221
ID282391	282391	None	9519.407	50.818	21.194	0	99	99	2	1	-10921639	39516.952	37394	27497	55529	829856	9144.163	2.000	0.091	0.723
ID282396	282396	48	11340.305	29.361	28.492	0	99	99	2	1	-10921639	38681.524	36698	26814	53922	812312	7721.441	2.000	0.100	0.913
ID282397	282397	56	8727.921	19.179	29.097	0	99	99	2	1	-10921639	24910.952	24711	15764	34501	523130	5775.872	2.000	0.158	1.179
ID282398	282398	49	9681.532	24.276	30.237	0	99	99	2	1	-10921639	33074.095	31943	22126	47614	694556	6936.766	2.000	0.100	0.869
ID282399	282399	27	15210.250	39.826	31.157	0	99	99	2	1	-10921639	60503.143	65535	45792	65535	1270566	6596.995	4.800	0.148	2.365
ID282392	282392	41	15232.216	60.634	22.122	0	99	99	2	1	-10921639	49017.571	49717	30175	63097	1029369	9618.826	4.800	0.160	1.408
ID282393	282393	18	19458.521	29.093	22.665	0	99	99	2	1	-10921639	51585.333	51913	37167	65535	1083292	9564.130	4.800	0.197	1.774
ID282394	282394	36	13971.487	50.109	24.047	0	99	99	2	1	-10921639	49025.238	50319	30457	65535	1029530	10093.290	2.000	0.107	0.940
ID282395	282395	None	7888.155	53.362	26.005	0	99	99	2	1	-10921639	50053.238	49864	38359	62025	1051118	6462.741	7.600	0.061	0.893
ID282404	282404	30	14583.802	29.123	43.805	0	99	99	2	1	-10921639	48761.286	47185	32238	65347	1023987	10321.575	2.000	0.131	1.091
ID282405	282405	64	14189.394	38.749	44.678	0	99	99	2	1	-10921639	49305.238	49074	37167	65535	1035410	8958.825	2.000	0.115	1.139
ID282406	282406	68	14209.733	67.153	47.450	0	99	99	2	1	-10921639	56675.762	58342	40730	65535	1190191	8588.413	4.800	0.129	1.512
ID282407	282407	69	8636.251	32.622	48.439	0	99	99	2	1	-10921639	43777.524	42698	35774	59092	919328	6485.856	2.000	0.057	0.733
ID282400	282400	26	16346.133	45.580	31.108	0	99	99	2	1	-10921639	52825.286	50266	34126	65535	1109331	10852.861	2.000	0.144	1.223
ID282401	282401	34	14373.312	56.391	31.279	0	99	99	2	1	-10921639	47546.905	47440	30698	65307	998485	9377.641	2.000	0.127	1.141
ID282402	282402	15	19926.404	31.901	37.763	0	99	99	2	1	-10921639	53628.333	55007	36082	65535	1126195	10325.017	2.000	0.184	1.613
ID282403	282403	None	7183.870	40.335	39.790	0	99	99	2	1	-10921639	44529.524	43877	35908	56668	935120	5022.790	2.000	0.052	0.868
ID282412	282412	38	13295.485	27.606	55.883	0	99	99	2	1	-10921639	47865.762	49623	31823	61985	1005181	9189.087	2.000	0.114	1.064
ID282413	282413	39	11345.022	47.204	57.033	0	99	99	2	1	-10921639	57827.619	59869	39377	65535	1214380	8267.227	7.600	0.096	1.227
ID282414	282414	None	10610.030	25.063	57.769	0	99	99	2	1	-10921639	43156.333	43194	27604	56628	906283	8161.497	2.000	0.104	0.996
ID282415	282415	59	7630.786	35.086	62.702	0	99	99	2	1	-10921639	35062.714	33899	28006	45029	736317	5092.596	2.000	0.085	1.081
ID282408	282408	71	7532.809	16.214	49.094	0	99	99	2	1	-10921639	15046.238	14974	7326	25849	315971	5095.171	2.000	0.247	1.169
ID282409	282409	67	15397.870	68.780	49.041	0	99	99	2	1	-10921639	57566.048	62039	40381	65535	1208887	8642.075	7.600	0.146	1.697
ID282410	282410	70	12532.685	57.191	51.185	0	99	99	2	1	-10921639	49222.286	49489	33162	65535	1033668	9622.696	2.000	0.094	0.876
ID282411	282411	61	13541.996	58.540	53.662	0	99	99	2	1	-10921639	48906.571	50078	35466	65535	1027038	9682.637	2.000	0.108	0.987
ID282416	282416	62	15530.685	43.205	62.733	0	99	99	2	1	-10921639	54413.429	56400	32158	65535	1142682	10366.885	4.800	0.146	1.337
ID282417	282417	None	12121.020	50.704	62.846	0	99	99	2	1	-10921639	52672.381	50266	39203	65535	1106120	9358.882	2.000	0.103	1.055
ID282436	282436	36	14533.938	50.198	24.617	0	100	100	2	1	-10921639	47186.476	46716	30912	65535	990916	9613.332	2.000	0.123	1.079
ID282437	282437	56	8166.062	19.265	29.210	0	100	100	2	1	-10921639	26397.714	24657	17358	37676	554352	5978.949	2.000	0.121	0.953
ID282438	282438	48	15344.448	28.990	28.819	0	100	100	2	1	-10921639	42665.905	42966	28756	65535	895984	9051.575	2.000	0.139	1.153
ID282439	282439	49	8923.020	24.042	30.754	0	100	100	2	1	-10921639	33808.810	31809	24349	48243	709985	6472.931	2.000	0.094	0.895
ID282433	282433	43	17506.977	24.913	15.323	0	100	100	2	1	-10921639	49117.143	51284	33484	65535	1031460	9142.340	4.800	0.184	1.669
ID282434	282434	41	13877.860	60.263	21.035	0	100	100	2	1	-10921639	45962.619	45257	33229	58382	965215	7629.753	4.800	0.147	1.544
ID282435	282435	18	18363.162	29.052	22.674	0	100	100	2	1	-10921639	50784.905	50185	38841	65535	1066483	9277.011	2.000	0.173	1.613
ID282444	282444	30	13108.133	29.332	43.588	0	100	100	2	1	-10921639	47078.095	47239	28528	62829	988640	10148.086	2.000	0.120	0.992
ID282445	282445	64	15125.903	38.844	44.111	0	100	100	2	1	-10921639	52813.714	50025	41801	65535	1109088	7807.898	2.000	0.130	1.561
ID282446	282446	68	14429.626	67.400	47.747	0	100	100	2	1	-10921639	58700.095	62883	41238	65535	1232702	8210.603	4.800	0.130	1.645
ID282447	282447	71	8674.440	17.012	48.788	0	100	100	2	1	-10921639	21141.000	20626	10768	31890	443961	5169.896	2.000	0.203	1.378
ID282440	282440	26	15775.692	45.721	30.980	0	100	100	2	1	-10921639	53745.762	53828	38466	65535	1128661	9314.969	2.000	0.132	1.347
ID282441	282441	34	11097.610	56.301	31.283	0	100	100	2	1	-10921639	45202.333	43489	34247	60190	949249	6375.492	4.800	0.103	1.324
ID282442	282442	27	14561.364	40.016	31.808	0	100	100	2	1	-10921639	59874.905	64262	39926	65535	1257373	7972.462	4.800	0.141	1.852
ID282443	282443	15	18783.547	31.694	37.787	0	100	100	2	1	-10921639	51406.905	50560	35077	65535	1079545	10224.166	2.000	0.166	1.435
ID282452	282452	66	11639.685	50.584	59.876	0	100	100	2	1	-10921639	57172.619	58985	38868	65535	1200625	9276.115	4.800	0.109	1.209
ID282453	282453	59	8029.820	34.853	62.136	0	100	100	2	1	-10921639	38214.714	37703	32024	46783	802509	4927.400	2.000	0.081	1.161
ID282454	282454	62	11841.175	42.657	62.577	0	100	100	2	1	-10921639	52769.857	54297	32908	65535	1108167	9790.522	4.800	0.104	1.017
ID282455	282455	None	9658.972	54.039	65.173	0	100	100	2	1	-10921639	36717.238	37542	25153	50547	771062	6546.934	2.000	0.101	1.028
ID282448	282448	61	10763.792	58.132	52.775	0	100	100	2	1	-10921639	46718.429	46141	33671	58945	981087	7542.383	4.800	0.107	1.196
ID282449	282449	38	15938.077	28.004	55.708	0	100	100	2	1	-10921639	51167.048	51217	38386	65535	1074508	8628.081	2.000	0.149	1.537
ID282450	282450	39	12287.784	47.284	57.104	0	100	100	2	1	-10921639	58237.619	60284	42564	65535	1222990	7779.122	4.800	0.110	1.479
ID282451	282451	None	8309.676	40.262	59.607	0	100	100	2	1	-10921639	51044.476	51337	37743	65535	1071934	7932.456	4.800	0.068	0.815
ID282348	282348	41	12083.547	60.451	22.088	0	101	101	2	1	-10921639	44262.905	46596	32158	55824	929521	7273.858	2.000	0.121	1.311
ID282349	282349	18	19240.266	29.038	22.808	0	101	101	2	1	-10921639	49643.333	49623	34756	65535	1042510	10048.404	2.000	0.180	1.505
ID282350	282350	36	12743.854	50.260	24.203	0	101	101	2	1	-10921639	44105.381	43730	28099	64182	926213	9848.445	2.000	0.104	0.844
ID282351	282351	120	7036.600	53.828	25.657	0	101	101	2	1	-10921639	43170.286	43073	34341	54954	906576	6278.487	2.000	0.037	0.494
ID282347	282347	43	14329.856	24.594	15.147	0	101	101	2	1	-10921639	43174.048	41453	33510	60833	906655	7052.836	4.800	0.160	1.692
ID282356	282356	15	18745.467	32.080	37.635	0	101	101	2	1	-10921639	51591.238	48096	35077	65535	1083416	9678.962	2.000	0.172	1.566
ID282357	282357	30	14714.773	30.091	43.131	0	101	101	2	1	-10921639	48277.190	47681	30631	65535	1013821	9118.509	3.200	0.129	1.212
ID282358	282358	64	7667.154	39.071	44.014	0	101	101	2	1	-10921639	42554.810	42631	32439	53427	893651	6401.495	2.000	0.061	0.767
ID282359	282359	68	13964.007	68.835	48.663	0	101	101	2	1	-10921639	56924.381	56440	44989	65535	1195412	7632.534	4.800	0.123	1.632
ID282352	282352	48	12072.391	29.592	28.840	0	101	101	2	1	-10921639	40678.429	40194	31099	58905	854247	7518.787	4.800	0.129	1.237
ID282353	282353	26	12358.656	45.973	30.662	0	101	101	2	1	-10921639	49854.381	49810	34850	65240	1046942	7723.753	2.000	0.101	1.184
ID282354	282354	34	7988.977	56.651	31.292	0	101	101	2	1	-10921639	42202.143	43060	33792	47721	886245	4389.822	4.800	0.099	1.731
ID282355	282355	27	14749.367	39.938	31.968	0	101	101	2	1	-10921639	56963.429	57579	40997	65535	1196232	8259.801	3.200	0.121	1.483
ID282364	282364	59	10315.206	34.842	61.967	0	101	101	2	1	-10921639	39673.952	39122	31113	56092	833153	6462.196	2.000	0.097	1.084
ID282365	282365	62	12991.641	42.657	62.711	0	101	101	2	1	-10921639	50716.762	50627	39029	65535	1065052	8351.245	4.800	0.118	1.286
ID282360	282360	61	9688.776	57.904	53.083	0	101	101	2	1	-10921639	42987.286	41774	34100	52569	902733	5110.482	3.200	0.100	1.535
ID282361	282361	38	16486.924	27.030	56.008	0	101	101	2	1	-10921639	49980.714	50386	38493	65535	1049595	7800.998	4.800	0.173	1.888
ID282362	282362	39	11764.583	47.771	57.054	0	101	101	2	1	-10921639	58740.286	62347	41011	65535	1233546	8179.185	4.800	0.092	1.208
ID282363	282363	66	10906.562	49.997	59.038	0	101	101	2	1	-10921639	58328.238	60807	44346	65535	1224893	7595.919	6.318	0.085	1.202
ID282432	282432	59	7249.211	34.972	61.428	0	102	102	2	1	-10921639	36649.000	35546	29399	44761	769629	4733.045	2.000	0.074	1.065
ID282420	282420	41	9756.598	60.802	22.747	0	102	102	2	1	-10921639	40019.048	40234	31756	47011	840400	5089.729	4.800	0.117	1.643
ID282421	282421	36	12244.664	49.950	24.048	0	102	102	2	1	-10921639	43771.143	43917	30591	61342	919194	7795.541	2.000	0.109	1.100
ID282422	282422	120	7799.292	54.635	25.601	0	102	102	2	1	-10921639	44028.810	43435	36216	57431	924605	6004.406	7.600	0.061	0.848
ID282423	282423	48	9529.913	29.725	28.442	0	102	102	2	1	-10921639	40650.333	40649	28568	52087	853657	5959.218	2.000	0.103	1.269
ID282418	282418	43	10362.235	25.673	15.450	0	102	102	2	1	-10921639	39652.238	40502	28434	50868	832697	5838.714	4.800	0.140	1.673
ID282419	282419	18	12174.922	29.063	22.714	0	102	102	2	1	-10921639	43231.000	41747	29157	63378	907851	7696.798	2.000	0.112	1.131
ID282428	282428	68	11770.598	67.193	47.756	0	102	102	2	1	-10921639	47058.333	47453	36765	57418	988225	6745.885	2.000	0.108	1.359
ID282429	282429	38	11037.773	27.782	55.255	0	102	102	2	1	-10921639	42230.857	41038	31341	55985	886848	6461.074	2.000	0.108	1.278
ID282430	282430	39	12713.250	47.491	56.796	0	102	102	2	1	-10921639	56895.143	55931	47051	65535	1194798	6560.761	4.800	0.110	1.721
ID282431	282431	72	10530.399	41.077	58.754	0	102	102	2	1	-10921639	46402.571	45377	35854	64409	974454	7940.571	2.000	0.072	0.782
ID282424	282424	26	12015.594	46.113	30.788	0	102	102	2	1	-10921639	50362.048	48592	41908	65535	1057603	6653.275	2.000	0.091	1.257
ID282425	282425	27	13052.160	40.603	32.062	0	102	102	2	1	-10921639	53880.762	53654	42015	65535	1131496	7782.635	2.000	0.109	1.358
ID282426	282426	15	12420.810	32.018	37.601	0	102	102	2	1	-10921639	45891.143	44373	34970	60887	963714	7019.207	2.000	0.114	1.335
ID282427	282427	30	11244.628	30.041	42.795	0	102	102	2	1	-10921639	45056.286	44453	32921	62119	946182	8251.114	2.000	0.116	1.132
ID282468	282468	36	10580.882	50.115	24.393	0	103	103	2	1	-10921639	40552.143	41158	27604	55409	851595	7905.130	2.000	0.091	0.856
ID282469	282469	26	9418.762	46.382	30.463	0	103	103	2	1	-10921639	47139.190	45457	37341	60378	989923	6140.873	2.000	0.085	1.201
ID282470	282470	27	12219.714	40.495	32.512	0	103	103	2	1	-10921639	49385.571	49127	37796	65535	1037097	9098.945	2.000	0.096	0.953
ID282471	282471	None	8277.646	44.280	37.506	0	103	103	2	1	-10921639	48185.905	48176	37729	63124	1011904	6294.890	7.600	0.064	0.927
ID282464	282464	43	7577.298	24.920	14.937	0	103	103	2	1	-10921639	34554.381	34676	27081	44145	725642	4106.479	4.800	0.113	1.703
ID282465	282465	41	7187.506	60.390	22.070	0	103	103	2	1	-10921639	34423.000	34086	25488	44198	722883	5019.829	6.072	0.086	1.086
ID282466	282466	18	14294.749	29.144	23.031	0	103	103	2	1	-10921639	43905.714	42832	33537	59949	922020	7984.757	2.000	0.133	1.292
ID282467	282467	None	7867.098	33.667	22.544	0	103	103	2	1	-10921639	39351.286	38185	32077	53681	826377	6040.497	2.000	0.075	0.906
ID282476	282476	None	7485.159	52.082	53.854	0	103	103	2	1	-10921639	42915.810	42631	33564	55141	901232	5543.295	2.000	0.068	0.979
ID282477	282477	38	11768.602	28.183	55.182	0	103	103	2	1	-10921639	40876.857	38774	33363	54525	858414	6134.353	2.000	0.122	1.452
ID282478	282478	39	13279.347	46.727	57.073	0	103	103	2	1	-10921639	56210.714	56119	43542	65535	1180425	6884.232	7.600	0.110	1.613
ID282479	282479	72	8521.460	40.319	59.478	0	103	103	2	1	-10921639	42230.143	42122	33591	53266	886833	6139.134	2.000	0.079	1.009
ID282472	282472	15	15048.964	31.865	37.554	0	103	103	2	1	-10921639	47888.667	46676	34823	65535	1005662	8358.761	2.000	0.135	1.366
ID282473	282473	30	8055.637	30.747	42.304	0	103	103	2	1	-10921639	43108.429	42310	28421	59025	905277	6828.525	2.000	0.058	0.687
ID282474	282474	68	10968.962	66.401	47.338	0	103	103	2	1	-10921639	44136.619	43073	31033	58275	926869	6645.597	2.000	0.112	1.341
ID282475	282475	None	8919.763	58.135	52.871	0	103	103	2	1	-10921639	40475.667	39015	32265	52476	849989	5571.592	2.000	0.089	1.183
ID282480	282480	None	8900.048	57.672	62.634	0	103	103	2	1	-10921639	33826.048	34917	18509	45605	710347	7468.060	2.000	0.117	0.948
ID282460	282460	30	9368.507	30.705	42.355	0	104	104	2	1	-10921639	41795.286	40596	31140	56293	877701	6321.210	7.600	0.092	1.114
ID282461	282461	68	11056.875	66.597	47.493	0	104	104	2	1	-10921639	43269.857	42082	33390	52784	908667	6113.446	4.800	0.131	1.638
ID282462	282462	38	8693.652	27.544	54.723	0	104	104	2	1	-10921639	39707.143	40756	30216	47815	833850	5811.856	4.800	0.105	1.295
ID282463	282463	39	10369.131	47.471	57.496	0	104	104	2	1	-10921639	53102.857	51967	45739	65535	1115160	6268.087	2.000	0.083	1.303
ID282456	282456	18	14329.677	29.332	22.846	0	104	104	2	1	-10921639	42435.619	41493	30939	60726	891148	8454.482	2.000	0.153	1.332
ID282457	282457	36	10006.251	50.431	24.780	0	104	104	2	1	-10921639	42160.714	42846	29707	58342	885375	7058.891	2.000	0.090	0.984
ID282458	282458	27	14215.757	40.450	32.462	0	104	104	2	1	-10921639	48439.905	47172	34167	65535	1017238	10071.966	2.000	0.122	1.045
ID282459	282459	15	10931.651	32.246	37.889	0	104	104	2	1	-10921639	40812.476	41895	26867	54565	857062	7552.614	2.000	0.098	0.966
ID282484	282484	27	13253.903	40.559	32.674	0	105	105	2	1	-10921639	48805.857	46850	36765	65535	1024923	7652.174	2.000	0.122	1.383
ID282485	282485	15	10398.765	31.846	37.858	0	105	105	2	1	-10921639	40424.667	39819	29599	59226	848918	6926.204	2.000	0.086	0.922
ID282486	282486	30	9168.726	30.263	42.589	0	105	105	2	1	-10921639	38580.143	38426	28729	52543	810183	6828.083	2.000	0.095	0.977
ID282487	282487	68	9981.788	67.238	47.446	0	105	105	2	1	-10921639	40229.524	39404	32680	51123	844820	4911.446	4.800	0.128	1.858
ID282481	282481	43	9935.655	25.395	15.633	0	105	105	2	1	-10921639	31820.810	31461	19742	42591	668237	6620.944	2.000	0.138	1.165
ID282482	282482	18	12554.398	29.691	22.715	0	105	105	2	1	-10921639	41337.333	40529	30631	53480	868084	6467.793	2.000	0.133	1.504
ID282483	282483	36	9945.156	50.261	24.630	0	105	105	2	1	-10921639	40237.095	39015	25313	53011	844979	6459.079	2.000	0.102	1.154
ID282488	282488	38	9187.835	28.290	54.544	0	105	105	2	1	-10921639	38387.000	39029	28715	48900	806127	5916.875	4.800	0.109	1.274
ID282489	282489	39	10836.335	47.286	57.229	0	105	105	2	1	-10921639	47917.429	48377	37756	61436	1006266	6605.310	2.000	0.096	1.271
ID282490	282490	None	8125.203	24.724	60.931	0	105	105	2	1	-10921639	33211.286	31769	27229	42752	697437	4313.577	4.800	0.128	1.752
ID282491	282491	73	7982.353	53.356	64.701	0	105	105	2	1	-10921639	36397.667	35841	26372	47333	764351	5759.704	4.800	0.124	1.397
ID282496	282496	30	10323.044	31.032	42.302	0	106	106	2	1	-10921639	42761.524	41908	27389	53440	897992	6700.264	2.000	0.103	1.188
ID282497	282497	39	14026.362	47.443	57.360	0	106	106	2	1	-10921639	51698.381	50574	39658	65535	1085666	8695.188	2.000	0.119	1.269
ID282498	282498	None	7414.517	39.917	59.538	0	106	106	2	1	-10921639	42096.905	41989	32854	52569	884035	4840.045	4.800	0.088	1.401
ID282499	282499	73	7143.779	53.917	63.644	0	106	106	2	1	-10921639	35277.714	38145	23760	43341	740832	6146.327	4.800	0.103	1.075
ID282492	282492	43	8875.035	24.923	15.740	0	106	106	2	1	-10921639	30475.667	29358	22487	38881	639989	4831.623	3.200	0.140	1.550
ID282493	282493	18	11122.901	29.772	22.523	0	106	106	2	1	-10921639	41383.190	40020	29867	54846	869047	6396.641	2.000	0.116	1.342
ID282494	282494	36	12083.267	50.312	25.075	0	106	106	2	1	-10921639	40365.952	39551	27389	59963	847685	8110.203	2.000	0.116	1.036
ID282495	282495	27	14202.438	40.415	32.671	0	106	106	2	1	-10921639	48914.381	47694	35158	65535	1027202	9732.861	2.000	0.121	1.085
ID282516	282516	None	7917.264	60.692	59.141	0	107	107	2	1	-10921639	33143.000	33966	18121	42029	696003	5423.742	4.800	0.117	1.283
ID282517	282517	None	7878.535	38.210	65.022	0	107	107	2	1	-10921639	33254.000	34394	22769	42176	698334	6263.890	7.600	0.107	1.024
ID282512	282512	27	12957.684	40.603	32.592	0	107	107	2	1	-10921639	47743.429	45645	37930	65535	1002612	7873.954	2.000	0.113	1.233
ID282513	282513	30	10713.426	30.735	42.243	0	107	107	2	1	-10921639	43629.476	42551	33751	58396	916219	6495.881	2.000	0.091	1.120
ID282514	282514	None	7256.063	36.602	42.072	0	107	107	2	1	-10921639	43017.857	42658	35211	51310	903375	4609.466	4.800	0.076	1.322
ID282515	282515	39	11397.727	47.393	57.236	0	107	107	2	1	-10921639	48543.048	46917	39591	63659	1019404	6541.740	2.000	0.097	1.318
ID282508	282508	43	7879.395	25.088	15.681	0	107	107	2	1	-10921639	28554.762	28113	18630	38520	599650	5036.112	2.000	0.114	1.163
ID282509	282509	18	10862.046	29.581	22.508	0	107	107	2	1	-10921639	41656.286	41185	32586	53172	874782	6082.798	4.800	0.128	1.551
ID282510	282510	None	7673.684	60.955	23.744	0	107	107	2	1	-10921639	31612.143	32372	23037	41305	663855	4876.906	2.000	0.095	1.130
ID282511	282511	36	11512.276	50.411	24.859	0	107	107	2	1	-10921639	38826.381	38278	22474	57954	815354	9285.499	2.000	0.099	0.754
ID282500	282500	18	8486.528	29.957	22.525	0	108	108	2	1	-10921639	39357.619	39363	30175	48243	826510	5569.207	6.361	0.091	1.174
ID282501	282501	36	9473.688	50.210	24.399	0	108	108	2	1	-10921639	37383.000	36872	25434	51967	785043	7349.419	2.000	0.092	0.856
ID282502	282502	None	7174.208	55.808	25.326	0	108	108	2	1	-10921639	35353.571	34260	24871	43690	742425	5252.290	3.200	0.080	0.995
ID282503	282503	27	14979.727	40.500	32.639	0	108	108	2	1	-10921639	50504.381	51351	33443	65535	1060592	10014.545	2.000	0.126	1.132
ID282504	282504	None	7424.280	31.035	39.374	0	108	108	2	1	-10921639	38771.476	39537	26130	48779	814201	5962.561	2.000	0.078	0.940
ID282505	282505	30	7045.140	30.823	41.789	0	108	108	2	1	-10921639	41128.190	41828	30216	49502	863692	5329.815	2.000	0.072	1.041
ID282506	282506	39	10732.004	47.379	57.172	0	108	108	2	1	-10921639	46055.143	45283	39136	59065	967158	6148.355	6.380	0.105	1.419
ID282507	282507	None	7713.828	52.024	63.797	0	108	108	2	1	-10921639	38725.000	39471	28448	44172	813225	4431.055	4.800	0.117	1.827
ID282518	282518	18	8561.937	29.073	22.737	0	109	109	2	1	-10921639	36183.952	35359	24871	49007	759863	5717.436	2.000	0.100	1.146
ID282519	282519	36	10347.701	50.257	24.843	0	109	109	2	1	-10921639	38603.714	37354	26921	53815	810678	6765.008	2.000	0.095	0.986
ID282524	282524	74	8483.402	40.886	58.234	0	109	109	2	1	-10921639	39337.190	40488	31541	51364	826081	5248.747	2.000	0.083	1.147
ID282525	282525	None	9501.094	48.809	64.934	0	109	109	2	1	-10921639	35189.667	34180	24630	48792	738983	5587.910	2.000	0.119	1.343
ID282520	282520	27	12154.511	40.334	32.937	0	109	109	2	1	-10921639	43312.000	41774	28809	65535	909552	9178.655	2.000	0.088	0.760
ID282521	282521	30	11801.429	30.850	42.675	0	109	109	2	1	-10921639	41589.286	40663	33015	57485	873375	7028.931	2.000	0.113	1.200
ID282522	282522	75	7705.652	26.917	55.605	0	109	109	2	1	-10921639	36698.000	35961	28126	50949	770658	5722.937	6.335	0.076	0.903
ID282523	282523	39	11118.942	47.430	57.129	0	109	109	2	1	-10921639	40858.905	39966	30510	54846	858037	7358.364	2.000	0.105	1.058
ID282533	282533	18	8854.511	29.377	22.830	0	110	110	2	1	-10921639	35332.429	34274	25501	49167	741981	6421.696	2.000	0.087	0.885
ID282534	282534	None	7944.927	33.023	22.992	0	110	110	2	1	-10921639	36559.000	35814	28863	46328	767739	5093.795	6.356	0.085	1.129
ID282535	282535	36	9866.263	49.989	24.601	0	110	110	2	1	-10921639	37107.476	36149	25340	55355	779257	7188.122	2.000	0.078	0.744
ID282540	282540	39	10793.184	47.260	56.706	0	110	110	2	1	-10921639	40274.095	40381	27470	52944	845756	7294.810	2.000	0.107	1.063
ID282541	282541	74	7437.682	41.120	59.064	0	110	110	2	1	-10921639	40743.476	41024	32720	47507	855613	4604.112	4.800	0.094	1.513
ID282536	282536	27	11301.766	40.346	32.466	0	110	110	2	1	-10921639	44009.667	44855	33751	60900	924203	7527.077	2.000	0.106	1.125
ID282537	282537	30	7901.625	30.000	43.000	0	110	110	2	1	-10921639	39397.238	37850	30724	51391	827342	5454.837	4.800	0.098	1.286
ID282538	282538	None	7138.092	32.625	49.544	0	110	110	2	1	-10921639	36076.143	34488	29707	46301	757599	4673.701	2.000	0.074	1.069
ID282539	282539	75	7464.484	26.676	56.108	0	110	110	2	1	-10921639	32155.714	31863	22996	42404	675270	5280.751	7.600	0.085	0.954
ID282532	282532	39	14441.172	47.654	56.961	0	111	111	2	1	-10921639	44880.810	43743	33792	63351	942497	8590.185	2.000	0.137	1.257
ID282528	282528	27	10154.442	40.083	32.588	0	111	111	2	1	-10921639	43727.048	44131	31006	61168	918268	7126.117	2.000	0.081	0.918
ID282529	282529	None	7265.305	43.848	38.575	0	111	111	2	1	-10921639	38468.571	37930	30323	52864	807840	5504.717	2.000	0.061	0.807
ID282530	282530	30	8948.602	30.542	42.510	0	111	111	2	1	-10921639	39457.667	40180	26572	55221	828611	7170.885	2.000	0.081	0.822
ID282531	282531	75	9316.023	27.278	55.399	0	111	111	2	1	-10921639	35106.762	35305	24296	46757	737242	6542.265	2.000	0.110	1.066
ID282526	282526	36	8461.946	49.556	25.786	0	111	111	2	1	-10921639	38423.143	38828	27952	49904	806886	6058.530	2.000	0.082	0.967
ID282527	282527	None	8657.327	45.905	31.268	0	111	111	2	1	-10921639	38934.762	37810	30443	52677	817630	6463.288	2.000	0.072	0.813
ID282548	282548	None	8398.525	47.588	64.961	0	112	112	2	1	-10921639	31570.190	32479	20398	47681	662974	6328.231	4.800	0.111	0.999
ID282544	282544	27	12862.442	40.293	32.194	0	112	112	2	1	-10921639	42995.571	41319	29211	63351	902907	8409.903	2.000	0.120	1.095
ID282545	282545	30	10273.699	30.537	42.835	0	112	112	2	1	-10921639	40044.524	39712	27791	56574	840935	6942.522	6.321	0.103	1.075
ID282546	282546	75	9386.528	27.008	55.966	0	112	112	2	1	-10921639	33790.333	32211	26130	48900	709597	5948.979	2.000	0.102	1.055
ID282547	282547	39	10966.825	47.640	56.837	0	112	112	2	1	-10921639	38345.476	34984	28394	54163	805255	7587.687	7.600	0.098	0.899
ID282542	282542	None	7133.608	33.052	23.863	0	112	112	2	1	-10921639	37034.857	36350	30832	44962	777732	4053.930	6.334	0.084	1.409
ID282543	282543	36	9169.876	49.495	25.242	0	112	112	2	1	-10921639	35418.048	34810	25541	50520	743779	7152.905	2.000	0.087	0.790
ID282549	282549	36	11535.442	49.242	24.946	0	113	113	2	1	-10921639	36615.143	36618	25327	57070	768918	7628.607	2.000	0.112	0.969
ID282550	282550	27	12596.766	40.397	31.968	0	113	113	2	1	-10921639	45030.095	44011	29532	65012	945632	7851.978	2.000	0.130	1.316
ID282551	282551	30	10861.630	30.658	42.819	0	113	113	2	1	-10921639	41508.857	41038	32144	58208	871686	6616.243	2.000	0.112	1.264
ID282552	282552	75	7782.027	26.646	55.330	0	113	113	2	1	-10921639	33864.238	32934	27296	43971	711149	4400.966	2.000	0.106	1.477
ID282553	282553	39	9117.372	47.619	56.989	0	113	113	2	1	-10921639	37862.095	37609	26854	52020	795104	6783.286	2.000	0.078	0.804
ID282560	282560	39	12090.845	47.152	56.789	0	114	114	2	1	-10921639	42017.857	39725	32519	55851	882375	6783.315	2.000	0.117	1.297
ID282561	282561	77	7558.944	49.397	64.607	0	114	114	2	1	-10921639	29756.381	30591	17425	41828	624884	7133.650	2.000	0.091	0.694
ID282556	282556	None	7588.229	53.770	25.414	0	114	114	2	1	-10921639	36277.667	36537	26492	43850	761831	5101.928	2.000	0.097	1.259
ID282557	282557	27	14117.612	40.081	32.342	0	114	114	2	1	-10921639	42167.190	41279	32787	62173	885511	8617.667	2.000	0.128	1.108
ID282558	282558	30	9426.634	30.505	42.773	0	114	114	2	1	-10921639	39728.143	38868	31354	52703	834291	5384.827	6.286	0.098	1.319
ID282559	282559	75	9662.177	26.975	55.990	0	114	114	2	1	-10921639	33800.571	31957	24363	45444	709812	5896.034	2.000	0.108	1.115
ID282554	282554	76	7788.592	31.518	24.490	0	114	114	2	1	-10921639	31477.714	29760	25889	42899	661032	4870.509	4.800	0.106	1.235
ID282555	282555	36	8046.875	49.036	24.882	0	114	114	2	1	-10921639	34770.571	33296	24054	45873	730182	5248.527	2.000	0.082	1.009
ID282564	282564	27	14644.185	40.288	32.730	0	115	115	2	1	-10921639	44221.429	42765	31635	65535	928650	9126.258	2.000	0.133	1.140
ID282565	282565	None	7547.331	43.029	39.120	0	115	115	2	1	-10921639	38393.333	37863	33805	47627	806260	3499.074	4.800	0.104	2.071
ID282566	282566	30	12416.317	30.745	42.648	0	115	115	2	1	-10921639	47977.429	47788	34917	65535	1007526	6722.388	6.354	0.121	1.535
ID282567	282567	75	10273.014	26.484	55.952	0	115	115	2	1	-10921639	33951.048	32278	19849	49208	712972	7186.855	7.600	0.133	1.107
ID282562	282562	76	7358.369	31.650	25.078	0	115	115	2	1	-10921639	32153.143	30698	26479	42939	675216	4360.025	2.000	0.088	1.197
ID282563	282563	36	11585.403	48.858	25.082	0	115	115	2	1	-10921639	38775.286	37796	28903	57177	814281	7595.400	2.000	0.101	0.933
ID282568	282568	39	9339.911	47.395	57.164	0	115	115	2	1	-10921639	41718.095	41225	31635	55154	876080	5476.587	7.600	0.094	1.305
ID282569	282569	77	7416.065	50.461	63.671	0	115	115	2	1	-10921639	32658.190	33818	21376	43556	685822	5780.552	4.800	0.111	1.129
ID282580	282580	27	13936.005	40.511	32.664	0	116	116	2	1	-10921639	42539.619	39055	29814	61463	893332	9085.529	2.000	0.130	1.076
ID282581	282581	30	8802.901	30.840	42.642	0	116	116	2	1	-10921639	38460.810	37595	26157	53052	807677	6633.668	2.000	0.078	0.835
ID282582	282582	39	7351.220	47.671	56.833	0	116	116	2	1	-10921639	38889.524	38707	30979	52208	816680	5418.543	7.600	0.066	0.884
ID282583	282583	None	8409.271	50.150	59.930	0	116	116	2	1	-10921639	37707.095	36243	28220	50534	791849	5659.154	2.000	0.073	0.904
ID282584	282584	77	8929.838	48.794	64.694	0	116	116	2	1	-10921639	28677.762	30001	11424	39631	602233	8797.862	2.000	0.124	0.720
ID282579	282579	76	8537.685	32.424	25.521	0	116	116	2	1	-10921639	32256.429	31274	24617	42618	677385	5609.213	4.800	0.118	1.215
ID282576	282576	39	11331.026	47.615	56.797	0	117	117	2	1	-10921639	41725.762	39765	30430	55797	876241	6369.082	4.800	0.127	1.479
ID282577	282577	None	8351.400	24.226	59.970	0	117	117	2	1	-10921639	25068.619	25180	13996	38520	526441	6412.140	2.000	0.137	0.943
ID282578	282578	77	9552.993	49.954	63.962	0	117	117	2	1	-10921639	29152.476	31381	14090	39095	612202	7274.168	2.000	0.140	0.983
ID282572	282572	None	7384.773	53.013	25.963	0	117	117	2	1	-10921639	34703.667	34301	28273	45578	728777	4794.952	2.000	0.070	0.951
ID282573	282573	27	16156.621	40.378	32.770	0	117	117	2	1	-10921639	43359.000	40850	29077	65535	910539	10757.330	2.000	0.149	1.044
ID282574	282574	30	11048.927	30.172	42.527	0	117	117	2	1	-10921639	40652.429	38734	30885	52636	853701	6758.447	2.000	0.124	1.328
ID282575	282575	75	7040.010	26.729	55.717	0	117	117	2	1	-10921639	31230.905	31769	19112	43850	655849	6277.485	7.600	0.077	0.712
ID282570	282570	36	10726.499	48.995	25.362	0	117	117	2	1	-10921639	37376.000	35720	25099	52489	784896	7179.383	2.000	0.106	0.995
ID282571	282571	76	7243.819	32.660	25.972	0	117	117	2	1	-10921639	35224.762	35908	27751	43194	739720	4458.502	2.000	0.098	1.412
ID282597	282597	36	10670.151	48.567	25.339	0	118	118	2	1	-10921639	39814.857	40234	30430	54190	836112	6627.755	4.800	0.109	1.178
ID282598	282598	27	10333.886	40.952	32.059	0	118	118	2	1	-10921639	42213.667	41011	31515	51833	886487	5810.398	2.000	0.108	1.417
ID282599	282599	30	9778.335	30.023	41.877	0	118	118	2	1	-10921639	38165.619	36752	29707	47306	801478	5112.890	4.800	0.126	1.669
ID282600	282600	75	10102.974	27.557	55.114	0	118	118	2	1	-10921639	35931.381	35104	25863	48163	754559	6175.193	4.800	0.121	1.254
ID282601	282601	39	11305.414	47.387	56.757	0	118	118	2	1	-10921639	43073.429	42297	29238	55650	904542	7883.553	2.000	0.104	1.032
ID282602	282602	77	10884.778	49.232	63.845	0	118	118	2	1	-10921639	30468.667	31836	16353	45953	639842	7785.642	2.000	0.151	1.026
ID282588	282588	75	7459.562	26.947	55.783	0	119	119	2	1	-10921639	31323.952	31622	23894	40555	657803	4354.775	4.800	0.113	1.457
ID282589	282589	39	11989.503	48.230	57.158	0	119	119	2	1	-10921639	40432.381	39618	29184	55771	849080	6762.925	2.000	0.120	1.281
ID282590	282590	77	11168.624	49.029	63.971	0	119	119	2	1	-10921639	29175.333	31341	14438	41627	612682	7271.393	4.800	0.186	1.260
ID282585	282585	78	7268.815	52.746	26.015	0	119	119	2	1	-10921639	36215.095	34622	29854	47600	760517	5168.205	6.420	0.068	0.890
ID282586	282586	27	10438.737	40.663	32.363	0	119	119	2	1	-10921639	39006.238	36524	31622	51056	819131	5943.111	2.000	0.114	1.345
ID282587	282587	None	7618.684	32.820	49.830	0	119	119	2	1	-10921639	38274.667	38091	31274	46663	803768	3936.290	4.800	0.085	1.528
ID282596	282596	77	9478.921	49.862	63.818	0	120	120	2	1	-10921639	25979.286	27537	12563	37488	545565	7544.786	2.000	0.160	0.948
ID282591	282591	78	7845.019	52.108	26.115	0	120	120	2	1	-10921639	38508.095	38868	30175	46489	808670	4875.553	4.800	0.097	1.397
ID282592	282592	27	7435.619	40.615	32.634	0	120	120	2	1	-10921639	36769.476	36135	29037	48136	772159	5619.615	3.200	0.064	0.789
ID282593	282593	None	7005.913	31.000	37.306	0	120	120	2	1	-10921639	32236.667	32586	21804	43636	676970	5785.563	2.000	0.074	0.764
ID282594	282594	75	7724.801	27.150	55.446	0	120	120	2	1	-10921639	30526.810	30845	21965	41533	641063	5560.587	2.000	0.102	1.018
ID282595	282595	39	8137.633	47.854	57.213	0	120	120	2	1	-10921639	37310.286	36886	30457	46690	783516	4776.133	2.000	0.087	1.255
ID282612	282612	75	7072.222	26.517	55.887	0	121	121	2	1	-10921639	31210.524	31662	21871	40569	655421	4892.111	3.200	0.082	0.962
ID282613	282613	39	10352.781	48.195	57.356	0	121	121	2	1	-10921639	39377.381	38707	28997	49676	826925	5495.934	4.800	0.123	1.575
ID282614	282614	77	8854.946	49.510	63.569	0	121	121	2	1	-10921639	23806.286	25354	8571	35894	499932	8541.814	2.000	0.173	0.824
ID282609	282609	78	7918.682	52.791	26.010	0	121	121	2	1	-10921639	34335.000	33417	24630	46087	721035	5223.526	4.800	0.092	1.105
ID282610	282610	27	8133.391	40.282	32.841	0	121	121	2	1	-10921639	35934.667	37086	28943	47547	754628	5282.695	2.000	0.086	1.082
ID282611	282611	79	7059.985	30.206	42.321	0	121	121	2	1	-10921639	35661.000	35921	22179	46703	748881	5752.058	4.800	0.087	0.987
ID282604	282604	27	7282.791	39.871	32.465	0	122	122	2	1	-10921639	34764.190	34810	26505	44908	730048	4999.761	2.000	0.073	0.941
ID282605	282605	79	7875.754	30.620	42.698	0	122	122	2	1	-10921639	37145.810	37582	27483	45551	780062	5331.175	2.000	0.089	1.143
ID282606	282606	75	8062.723	26.942	55.558	0	122	122	2	1	-10921639	28432.190	28220	19219	40823	597076	6252.182	2.000	0.095	0.791
ID282607	282607	39	7662.503	47.901	57.373	0	122	122	2	1	-10921639	35926.286	35118	29278	47815	754452	5069.050	2.000	0.077	1.016
ID282608	282608	77	9172.510	49.800	63.984	0	122	122	2	1	-10921639	24032.762	26653	10580	36109	504688	7744.249	2.000	0.146	0.791
ID282603	282603	None	7125.145	49.596	26.394	0	122	122	2	1	-10921639	36336.429	37153	28367	45605	763065	4312.291	6.224	0.106	1.619
ID282615	282615	None	7340.595	45.170	32.096	0	123	123	2	1	-10921639	35189.619	34796	27175	49234	738982	4762.034	2.000	0.073	1.011
ID282616	282616	75	7942.636	27.481	55.524	0	123	123	2	1	-10921639	30971.381	32948	19474	42645	650399	6491.362	2.000	0.107	0.924
ID282617	282617	39	9227.402	48.221	57.534	0	123	123	2	1	-10921639	33238.048	31716	25488	48926	697999	6345.756	2.000	0.100	0.952
ID282618	282618	77	10024.175	49.513	63.759	0	123	123	2	1	-10921639	23331.714	24349	9040	37662	489966	8834.290	2.000	0.184	0.821
ID282620	282620	None	7733.861	31.943	25.728	0	124	124	2	1	-10921639	31533.190	30778	23291	42430	662197	4975.321	2.000	0.092	1.071
ID282621	282621	None	7556.888	60.984	42.141	0	124	124	2	1	-10921639	32704.143	33189	25421	40783	686787	4255.878	4.800	0.106	1.476
ID282622	282622	75	7371.518	26.362	55.828	0	124	124	2	1	-10921639	30051.524	30028	22889	41426	631082	5233.733	2.000	0.095	1.000
ID282623	282623	39	7963.934	48.062	57.124	0	124	124	2	1	-10921639	35929.524	33993	28501	47038	754520	5226.807	2.000	0.082	1.044
ID282624	282624	77	12303.636	49.301	63.998	0	124	124	2	1	-10921639	26303.333	24858	12268	45377	552370	8734.909	2.000	0.190	0.960
ID282619	282619	None	7737.586	52.318	25.323	0	124	124	2	1	-10921639	33863.048	33162	25796	45578	711124	5349.129	2.000	0.085	0.994
ID282628	282628	77	11515.328	49.244	63.933	0	125	125	2	1	-10921639	26034.190	25461	11920	41975	546718	7968.079	2.000	0.194	1.063
ID282625	282625	None	10203.644	44.734	32.536	0	125	125	2	1	-10921639	37549.619	36497	27644	53775	788542	7328.891	2.000	0.096	0.902
ID282626	282626	75	7643.723	26.882	55.722	0	125	125	2	1	-10921639	30479.619	29479	23586	39203	640072	4770.434	4.800	0.112	1.284
ID282627	282627	39	11989.997	48.203	57.029	0	125	125	2	1	-10921639	39788.143	40180	28555	53574	835551	6985.417	2.000	0.121	1.229
ID282629	282629	80	7168.943	52.889	25.915	0	126	126	2	1	-10921639	34248.857	33497	28903	44895	719226	4597.039	2.000	0.074	1.033
ID282630	282630	81	7559.801	40.250	32.259	0	126	126	2	1	-10921639	35412.286	35238	26559	48739	743658	6155.414	4.800	0.083	0.885
ID282631	282631	39	9080.445	48.252	57.197	0	126	126	2	1	-10921639	37412.381	38466	28608	48819	785660	5511.353	2.000	0.098	1.206
ID282636	282636	81	10591.562	39.936	32.418	0	127	127	2	1	-10921639	39746.714	39912	29479	54726	834681	7323.527	2.000	0.100	0.988
ID282637	282637	None	7077.761	59.909	43.355	0	127	127	2	1	-10921639	31852.667	30765	22474	44935	668906	5595.576	2.000	0.072	0.767
ID282638	282638	39	10927.063	48.006	56.747	0	127	127	2	1	-10921639	36587.000	36296	27671	49114	768327	7021.427	2.000	0.108	1.015
ID282639	282639	None	7030.875	49.444	63.939	0	127	127	2	1	-10921639	20162.762	22528	8518	30028	423418	6346.213	2.000	0.134	0.751
ID282635	282635	80	7534.620	52.574	25.448	0	127	127	2	1	-10921639	33349.667	32787	24590	45980	700343	5946.999	2.000	0.085	0.878
ID282632	282632	80	7908.708	52.567	25.658	0	128	128	2	1	-10921639	31585.429	30858	21657	45658	663294	5821.094	4.800	0.090	0.893
ID282633	282633	81	10160.636	40.050	32.683	0	128	128	2	1	-10921639	34116.238	33805	25233	45739	716441	6025.458	2.000	0.126	1.271
ID282634	282634	39	7397.539	47.357	56.924	0	128	128	2	1	-10921639	33467.619	33591	25662	43649	702820	4645.090	2.000	0.089	1.178
ID282644	282644	82	10619.413	26.946	55.417	0	129	129	2	1	-10921639	31062.476	29251	23050	46810	652312	6400.901	2.000	0.141	1.197
ID282645	282645	39	8616.597	48.281	57.112	0	129	129	2	1	-10921639	36266.286	36832	28166	43529	761592	3978.918	7.600	0.122	1.989
ID282642	282642	81	9289.199	40.614	32.651	0	129	129	2	1	-10921639	36497.048	35131	26251	51177	766438	7076.047	2.000	0.078	0.750
ID282643	282643	None	7082.681	57.811	46.130	0	129	129	2	1	-10921639	33170.333	32425	24778	41560	696577	4199.741	2.000	0.090	1.303
ID282640	282640	81	7160.021	40.327	32.900	0	130	130	2	1	-10921639	32396.762	30912	24095	44292	680332	5361.197	2.000	0.079	0.890
ID282641	282641	82	9497.268	26.859	55.489	0	130	130	2	1	-10921639	26956.952	25380	19675	40877	566096	5862.203	2.000	0.151	1.207
ID282648	282648	81	8460.213	39.955	32.800	0	131	131	2	1	-10921639	32741.714	31394	21322	43435	687576	5615.699	2.000	0.095	1.008
ID282649	282649	None	7141.070	35.219	42.185	0	131	131	2	1	-10921639	31145.429	30470	25715	42859	654054	4750.979	2.000	0.088	1.063
ID282650	282650	82	7304.641	27.118	55.634	0	131	131	2	1	-10921639	24252.810	23974	14558	33524	509309	5381.321	2.000	0.127	1.017
ID282646	282646	None	8434.505	52.430	25.917	0	132	132	2	1	-10921639	31824.714	31314	22728	43904	668319	5405.276	2.000	0.110	1.169
ID282647	282647	81	7991.680	39.932	32.983	0	132	132	2	1	-10921639	32063.190	31287	25595	41185	673327	5302.360	2.000	0.090	1.002
ID282651	282651	81	10363.977	39.733	32.946	0	133	133	2	1	-10921639	33977.238	32439	26117	49650	713522	6281.177	2.000	0.116	1.123
ID282652	282652	83	7195.323	53.065	25.753	0	134	134	2	1	-10921639	32038.429	30577	25836	41935	672807	4397.902	2.000	0.081	1.096
ID282653	282653	None	7821.910	32.074	27.438	0	134	134	2	1	-10921639	32009.524	31448	24014	47386	672200	5685.224	2.000	0.087	0.904
ID282654	282654	81	9100.741	39.887	32.902	0	134	134	2	1	-10921639	34475.381	34662	25220	46248	723983	5638.700	2.000	0.096	1.069
ID282655	282655	None	8090.897	26.771	55.645	0	134	134	2	1	-10921639	24516.905	24443	12081	41627	514855	6594.186	7.600	0.116	0.771
ID282656	282656	83	7180.006	52.737	25.864	0	135	135	2	1	-10921639	30619.333	29827	24938	40676	643006	4411.709	2.000	0.101	1.269
ID282657	282657	81	8588.823	40.011	32.941	0	135	135	2	1	-10921639	31457.333	30282	25662	41868	660604	4505.490	2.000	0.119	1.488
ID282660	282660	81	9098.894	39.749	32.883	0	136	136	2	1	-10921639	34164.810	33845	24443	42591	717461	5793.931	2.000	0.103	1.105
ID282661	282661	None	8634.007	46.712	56.708	0	136	136	2	1	-10921639	32683.190	32345	23037	43127	686347	5338.289	2.000	0.120	1.309
ID282658	282658	83	7425.539	52.830	25.267	0	136	136	2	1	-10921639	33033.190	32800	25555	43194	693697	5164.736	4.800	0.103	1.199
ID282659	282659	None	7170.444	32.300	27.631	0	136	136	2	1	-10921639	30045.857	29666	24054	39457	630963	4445.370	2.000	0.094	1.167
ID282662	282662	83	7294.546	52.049	25.712	0	137	137	2	1	-10921639	31524.143	31421	21161	43207	662007	4920.435	4.800	0.098	1.143
ID282663	282663	None	8720.612	27.060	55.658	0	137	137	2	1	-10921639	26146.286	25688	17465	38064	549072	6775.409	2.000	0.125	0.859
ID282664	282664	83	7427.928	53.219	25.478	0	138	138	2	1	-10921639	28056.000	26680	17813	38734	589176	5663.853	6.361	0.101	0.907
ID282665	282665	84	7891.751	41.090	46.102	0	138	138	2	1	-10921639	33261.619	33149	24938	45337	698494	5285.253	2.000	0.089	1.025
ID282666	282666	84	7716.670	41.199	47.028	0	139	139	2	1	-10921639	33812.667	33042	25769	42913	710066	4955.302	7.600	0.091	1.137
ID282667	282667	85	8321.368	27.108	55.189	0	139	139	2	1	-10921639	27608.857	27001	17505	40006	579786	5502.993	2.000	0.122	1.091
ID282669	282669	85	8874.881	26.875	55.817	0	140	140	2	1	-10921639	26120.952	25956	15791	37341	548540	6131.808	7.600	0.139	1.040
ID282670	282670	None	7314.318	48.265	56.918	0	140	140	2	1	-10921639	27497.857	26773	22099	35171	577455	3594.424	4.800	0.131	1.767
ID282668	282668	None	7188.590	48.856	24.537	0	141	141	2	1	-10921639	26694.810	25822	18992	39832	560591	5114.157	6.356	0.102	0.962
ID282671	282671	None	7072.212	39.763	32.497	0	142	142	2	1	-10921639	32501.333	32104	24992	41238	682528	4645.128	2.000	0.082	1.065
ID282672	282672	None	7185.709	45.186	32.464	0	142	142	2	1	-10921639	34198.524	33698	27992	43167	718169	4672.106	3.200	0.092	1.233
ID282673	282673	85	7340.242	27.043	55.708	0	142	142	2	1	-10921639	25312.143	25005	17291	39323	531555	5424.817	2.000	0.101	0.859
ID282674	282674	None	8110.272	49.116	56.751	0	142	142	2	1	-10921639	28447.524	29546	18362	36350	597398	4974.957	4.800	0.145	1.447
ID282677	282677	85	7123.583	26.605	55.642	0	143	143	2	1	-10921639	27971.810	27269	18041	39886	587408	6278.766	7.600	0.102	0.825
ID282681	282681	None	7843.496	52.872	25.626	0	144	144	2	1	-10921639	28277.238	26773	18670	38520	593822	5460.000	2.000	0.096	0.909
ID282680	282680	85	7009.870	27.298	54.822	0	145	145	2	1	-10921639	29571.952	30577	20746	38895	621011	4959.481	4.800	0.112	1.197
ID282678	282678	None	7170.716	39.957	32.781	0	145	145	2	1	-10921639	30218.095	30202	22769	43623	634580	5171.519	2.000	0.074	0.802
ID282679	282679	None	7022.153	32.969	49.213	0	145	145	2	1	-10921639	33668.524	33363	27309	41694	707039	4336.534	2.000	0.082	1.178
ID282676	282676	85	10423.889	26.979	54.531	0	146	146	2	1	-10921639	32041.524	34756	21791	43047	672872	6195.242	2.000	0.163	1.449
ID282675	282675	None	8529.504	65.062	47.950	0	146	146	2	1	-10921639	20918.476	21831	12898	31783	439288	5182.022	2.000	0.184	1.255
ID282684	282684	86	7261.924	40.049	32.830	0	147	147	2	1	-10921639	31931.238	31890	23746	42966	670556	4487.334	2.000	0.086	1.123
ID282685	282685	85	9320.136	26.913	55.878	0	147	147	2	1	-10921639	28523.571	29479	18429	43368	598995	6412.177	2.000	0.125	0.987
ID282686	282686	None	7582.562	48.990	56.849	0	147	147	2	1	-10921639	27954.429	27778	21054	35466	587043	3745.413	4.800	0.144	1.874
ID282682	282682	None	7451.625	52.763	25.122	0	147	147	2	1	-10921639	25689.714	25099	16246	37354	539484	5977.054	2.000	0.099	0.777
ID282683	282683	87	9483.097	45.075	32.182	0	147	147	2	1	-10921639	34734.905	34180	26693	47038	729433	5839.849	2.000	0.113	1.211
ID282692	282692	85	8061.910	27.364	55.002	0	148	148	2	1	-10921639	31804.238	31220	23505	40006	667889	5078.645	7.600	0.120	1.339
ID282689	282689	87	7276.434	45.296	31.813	0	148	148	2	1	-10921639	33206.857	32734	25622	47614	697344	5235.281	2.000	0.066	0.786
ID282690	282690	86	9262.810	40.059	33.060	0	148	148	2	1	-10921639	33957.952	33055	23693	48792	713117	6301.203	2.000	0.096	0.940
ID282691	282691	None	8947.784	64.631	48.138	0	148	148	2	1	-10921639	20741.095	19768	10299	33993	435563	6756.114	2.000	0.181	0.941
ID282688	282688	85	12214.325	26.923	54.477	0	149	149	2	1	-10921639	36560.143	36403	28407	51900	767763	5671.618	4.800	0.169	1.860
ID282687	282687	88	7981.763	52.672	25.415	0	149	149	2	1	-10921639	30255.048	28501	23117	40823	635356	5259.343	4.800	0.124	1.273
ID282693	282693	88	9434.309	52.395	25.356	0	150	150	2	1	-10921639	31079.619	31126	20907	44024	652672	6125.903	7.600	0.142	1.261
ID282694	282694	85	8738.335	27.251	54.488	0	150	150	2	1	-10921639	32164.619	31863	25622	40247	675457	4158.785	4.800	0.143	1.939
ID282695	282695	None	7209.602	47.910	56.912	0	150	150	2	1	-10921639	26744.667	27081	18108	33551	561638	4613.283	4.800	0.142	1.444
ID282696	282696	88	8671.676	51.608	26.006	0	151	151	2	1	-10921639	32272.429	33671	23492	43422	677721	4948.743	4.800	0.127	1.469
ID282697	282697	89	7586.846	45.272	32.027	0	151	151	2	1	-10921639	33608.571	33497	24349	43181	705780	4074.398	6.372	0.100	1.505
ID282698	282698	85	10337.626	27.290	54.149	0	151	151	2	1	-10921639	34772.524	34100	24429	46649	730223	5763.226	4.800	0.149	1.562
ID282700	282700	89	9366.130	45.110	31.346	0	152	152	2	1	-10921639	32676.095	31394	25260	46837	686198	6150.981	2.000	0.113	1.076
ID282701	282701	None	7765.452	35.275	43.086	0	152	152	2	1	-10921639	33932.524	34341	25367	42484	712583	5271.150	2.000	0.093	1.091
ID282702	282702	85	10142.192	27.239	55.192	0	152	152	2	1	-10921639	32750.762	32908	18978	43556	687766	6474.543	4.800	0.170	1.467
ID282699	282699	88	10001.214	51.917	25.803	0	152	152	2	1	-10921639	31752.476	30082	23572	48538	666802	6003.973	7.600	0.131	1.229
ID282704	282704	89	7075.399	44.986	31.444	0	153	153	2	1	-10921639	31116.714	31126	23760	44038	653451	5599.730	2.000	0.077	0.797
ID282705	282705	85	11190.211	27.429	55.330	0	153	153	2	1	-10921639	31872.571	31582	19568	45605	669324	7569.705	2.000	0.162	1.175
ID282703	282703	88	12485.883	51.615	25.611	0	153	153	2	1	-10921639	34132.095	32827	23894	49636	716774	7735.470	2.000	0.167	1.262
ID282708	282708	None	7172.140	63.349	47.723	0	154	154	2	1	-10921639	20864.857	21148	13929	26934	438162	4043.429	4.800	0.178	1.556
ID282709	282709	85	9152.962	27.771	54.404	0	154	154	2	1	-10921639	33276.762	33577	25916	41560	698812	4449.683	4.800	0.137	1.800
ID282706	282706	88	9649.478	51.819	25.325	0	154	154	2	1	-10921639	31732.905	31260	20184	43073	666391	6444.976	7.600	0.136	1.182
ID282707	282707	89	8268.235	45.153	31.926	0	154	154	2	1	-10921639	33036.476	32533	26023	46891	693766	5286.077	2.000	0.101	1.144
ID282725	282725	90	7218.467	30.117	19.305	0	155	155	2	1	-10921639	16816.143	17036	7286	27242	353139	5064.353	4.800	0.237	1.273
ID282726	282726	88	10682.329	52.418	25.769	0	155	155	2	1	-10921639	35101.667	34475	25528	50266	737135	6673.745	6.075	0.129	1.204
ID282727	282727	89	8808.405	45.174	31.818	0	155	155	2	1	-10921639	32059.429	30684	23278	46649	673248	5832.038	3.200	0.102	1.016
ID282728	282728	85	10334.902	27.462	54.858	0	155	155	2	1	-10921639	33882.810	34408	21376	46971	711539	7019.804	2.000	0.140	1.185
ID282724	282724	91	10187.844	43.844	62.960	0	156	156	2	1	-10921639	22471.476	23184	10259	39752	471901	7434.725	2.000	0.182	0.931
ID282719	282719	90	7701.039	30.561	20.872	0	156	156	2	1	-10921639	22951.714	24845	13581	33751	481986	5442.765	7.600	0.166	1.202
ID282720	282720	92	8757.961	55.212	23.122	0	156	156	2	1	-10921639	28922.667	28930	19420	44091	607376	6937.586	7.600	0.115	0.857
ID282721	282721	88	11552.442	52.197	25.882	0	156	156	2	1	-10921639	35464.524	33698	24456	52127	744755	7556.933	7.600	0.125	1.040
ID282722	282722	93	8180.345	63.656	47.477	0	156	156	2	1	-10921639	20246.810	21041	10688	28180	425183	5703.287	4.800	0.202	1.192
ID282723	282723	85	10225.616	27.015	53.768	0	156	156	2	1	-10921639	36192.952	36283	25916	51230	760052	6160.169	4.800	0.135	1.399
ID282740	282740	None	7149.715	32.825	27.031	0	157	157	2	1	-10921639	28945.143	28729	20452	37435	607848	4432.385	4.800	0.116	1.357
ID282741	282741	89	11094.427	45.107	31.034	0	157	157	2	1	-10921639	37772.190	36028	29184	50668	793216	6328.471	2.000	0.129	1.360
ID282742	282742	None	7332.754	57.456	42.881	0	157	157	2	1	-10921639	29784.238	28849	23813	41667	625469	4576.290	2.000	0.095	1.125
ID282743	282743	93	10013.759	63.240	47.338	0	157	157	2	1	-10921639	22740.667	21269	14371	36417	477554	5587.580	2.000	0.205	1.383
ID282737	282737	90	7389.088	30.423	20.550	0	157	157	2	1	-10921639	21523.667	20452	11772	31421	451997	5643.518	2.000	0.142	0.947
ID282738	282738	92	11296.688	55.073	22.972	0	157	157	2	1	-10921639	35546.190	36564	26130	49007	746470	6441.986	7.600	0.148	1.426
ID282739	282739	88	12247.804	52.075	25.992	0	157	157	2	1	-10921639	38240.857	39270	25447	53306	803058	7490.785	2.000	0.136	1.219
ID282744	282744	None	7175.173	26.323	51.332	0	157	157	2	1	-10921639	35377.190	33952	24510	46261	742921	6054.865	4.800	0.104	1.098
ID282745	282745	85	8491.854	27.894	54.815	0	157	157	2	1	-10921639	36351.714	36055	26331	47868	763386	6002.032	2.000	0.099	1.095
ID282746	282746	91	12071.542	43.533	62.635	0	157	157	2	1	-10921639	25519.476	26800	9951	44748	535909	10268.702	2.000	0.193	0.805
ID282710	282710	90	7085.855	30.266	21.189	0	158	158	2	1	-10921639	23211.905	23170	13648	36256	487450	5710.567	6.318	0.108	0.795
ID282711	282711	92	10786.409	55.276	23.218	0	158	158	2	1	-10921639	32895.476	32292	21081	47895	690805	7577.904	7.600	0.138	1.056
ID282716	282716	85	10598.260	27.221	53.993	0	158	158	2	1	-10921639	35434.524	34501	26706	47185	744125	5827.122	2.000	0.127	1.372
ID282717	282717	94	7861.853	48.823	59.511	0	158	158	2	1	-10921639	20559.381	22541	8344	32345	431747	7750.510	2.000	0.153	0.703
ID282718	282718	91	10289.130	43.373	62.659	0	158	158	2	1	-10921639	21704.762	21376	9201	37354	455800	8298.608	2.000	0.200	0.872
ID282712	282712	88	12340.550	51.772	26.022	0	158	158	2	1	-10921639	37335.714	36511	26238	54150	784050	6910.689	7.600	0.145	1.371
ID282713	282713	89	8430.749	44.877	31.754	0	158	158	2	1	-10921639	33511.619	33350	24550	46542	703744	5640.965	2.000	0.100	1.080
ID282714	282714	None	7006.057	43.014	43.320	0	158	158	2	1	-10921639	30103.286	28622	23934	42015	632169	5330.042	2.000	0.072	0.755
ID282715	282715	93	9457.671	63.381	47.659	0	158	158	2	1	-10921639	23424.238	23345	16808	32251	491909	4639.440	4.800	0.225	1.856
ID282736	282736	91	9802.794	43.175	62.478	0	159	159	2	1	-10921639	26270.714	26063	15416	38359	551685	6677.196	2.000	0.160	1.086
ID282732	282732	89	8868.203	44.834	31.056	0	159	159	2	1	-10921639	35006.048	34957	26747	46382	735127	5191.177	2.000	0.105	1.278
ID282733	282733	93	16119.716	63.103	47.883	0	159	159	2	1	-10921639	28487.714	26063	14009	42899	598242	8429.070	2.000	0.292	1.529
ID282734	282734	85	12653.128	27.323	53.862	0	159	159	2	1	-10921639	40079.667	39511	27095	56092	841673	7688.252	2.000	0.143	1.302
ID282735	282735	94	8974.849	48.594	59.448	0	159	159	2	1	-10921639	23583.143	24778	11264	33993	495246	6718.167	2.000	0.174	1.041
ID282729	282729	95	9425.862	29.855	19.057	0	159	159	2	1	-10921639	26872.762	27014	17371	36216	564328	4971.091	4.800	0.191	1.732
ID282730	282730	92	12751.695	55.507	22.834	0	159	159	2	1	-10921639	34729.762	32948	21202	53976	729325	9102.262	2.000	0.148	0.986
ID282731	282731	88	11301.101	52.286	25.941	0	159	159	2	1	-10921639	36761.333	36685	26546	48833	771988	6857.667	2.000	0.131	1.242
ID282758	282758	95	9616.222	30.474	20.536	0	160	160	2	1	-10921639	28392.810	27738	15228	40984	596249	7401.467	2.000	0.124	0.847
ID282759	282759	92	11557.493	55.171	22.946	0	160	160	2	1	-10921639	35462.000	36269	24684	50775	744702	6970.278	7.600	0.133	1.198
ID282764	282764	93	14738.198	63.349	47.553	0	160	160	2	1	-10921639	29667.048	30872	13661	44841	623008	8231.248	4.800	0.271	1.537
ID282765	282765	85	14328.716	27.557	54.424	0	160	160	2	1	-10921639	43257.000	41171	32117	60807	908397	7632.631	4.800	0.154	1.512
ID282766	282766	94	14256.242	48.298	59.710	0	160	160	2	1	-10921639	27077.619	25956	13112	50266	568630	10090.778	2.000	0.195	0.877
ID282767	282767	91	13304.729	42.933	62.335	0	160	160	2	1	-10921639	26191.667	26224	13929	45819	550025	8236.377	2.000	0.203	1.074
ID282760	282760	88	12387.133	51.570	26.120	0	160	160	2	1	-10921639	38416.762	36269	26023	57083	806752	7965.562	7.600	0.129	1.101
ID282761	282761	89	8797.914	44.827	31.013	0	160	160	2	1	-10921639	34662.714	34716	27925	46783	727917	5326.613	2.000	0.095	1.132
ID282762	282762	None	7418.686	33.382	43.235	0	160	160	2	1	-10921639	36344.667	36202	23479	44748	763238	5006.076	2.000	0.086	1.151
ID282763	282763	96	7614.291	43.005	43.284	0	160	160	2	1	-10921639	34547.381	32787	27510	48685	725495	5545.452	2.000	0.066	0.775
ID282756	282756	97	9686.878	34.592	60.934	0	161	161	2	1	-10921639	30753.810	32345	17706	43435	645830	6943.011	4.800	0.156	1.199
ID282757	282757	91	11274.742	42.190	61.931	0	161	161	2	1	-10921639	23766.333	22742	11612	43556	499093	7958.417	2.000	0.193	0.966
ID282752	282752	93	14220.437	63.145	48.021	0	161	161	2	1	-10921639	29099.333	29787	14210	44453	611086	7606.599	4.800	0.259	1.572
ID282753	282753	None	7318.961	26.726	49.444	0	161	161	2	1	-10921639	32303.095	31635	22970	47199	678365	6760.355	2.000	0.066	0.592
ID282754	282754	85	9360.034	27.254	53.983	0	161	161	2	1	-10921639	38561.619	37622	28675	50132	809794	5482.444	4.800	0.109	1.384
ID282755	282755	94	13921.487	48.155	59.347	0	161	161	2	1	-10921639	29517.048	31608	19005	47600	619858	7704.881	2.000	0.224	1.401
ID282748	282748	92	12782.599	55.311	23.121	0	161	161	2	1	-10921639	38850.667	41346	23559	58382	815864	8197.369	7.600	0.141	1.171
ID282749	282749	88	10816.282	51.965	26.301	0	161	161	2	1	-10921639	37585.857	34515	27979	51083	789303	7120.632	2.000	0.104	0.998
ID282750	282750	89	10145.547	44.938	31.646	0	161	161	2	1	-10921639	37667.476	37756	25206	50520	791017	6778.694	2.000	0.101	1.024
ID282751	282751	96	7115.104	42.653	43.609	0	161	161	2	1	-10921639	34155.952	34863	22220	46154	717275	6693.274	2.000	0.065	0.619
ID282747	282747	95	9575.400	30.339	20.903	0	161	161	2	1	-10921639	30498.143	29104	18081	41332	640461	6580.408	4.800	0.140	1.137
ID282788	282788	98	8761.126	29.242	43.407	0	162	162	2	1	-10921639	33850.238	34287	23304	47708	710855	6590.557	2.000	0.098	0.917
ID282789	282789	96	8320.522	42.577	43.475	0	162	162	2	1	-10921639	35261.095	34890	23947	49502	740483	6819.749	2.000	0.080	0.762
ID282790	282790	93	16944.092	63.129	47.949	0	162	162	2	1	-10921639	32860.381	32345	14974	50735	690068	9006.707	4.800	0.271	1.554
ID282791	282791	85	17239.107	27.079	53.341	0	162	162	2	1	-10921639	46551.381	46516	32104	65535	977579	9779.931	2.000	0.167	1.360
ID282784	282784	92	13013.448	55.004	23.895	0	162	162	2	1	-10921639	40755.524	41171	30390	52596	855866	7243.033	4.800	0.159	1.542
ID282785	282785	88	9500.090	52.099	26.126	0	162	162	2	1	-10921639	37148.333	36644	27858	50775	780115	6764.932	2.000	0.085	0.862
ID282786	282786	99	9171.679	25.395	27.015	0	162	162	2	1	-10921639	17620.952	16259	6911	31166	370040	7617.587	2.000	0.193	0.749
ID282787	282787	89	10878.113	44.868	31.264	0	162	162	2	1	-10921639	36682.095	35760	26760	52395	770324	7599.407	2.000	0.093	0.822
ID282783	282783	95	7906.691	30.889	20.097	0	162	162	2	1	-10921639	30682.333	30068	21228	38921	644329	4688.373	7.600	0.116	1.362
ID282792	282792	94	19933.381	47.796	59.280	0	162	162	2	1	-10921639	33986.095	33403	14103	62119	713708	13038.245	2.000	0.248	1.037
ID282793	282793	97	9389.559	34.472	61.183	0	162	162	2	1	-10921639	29549.714	30617	16487	43020	620544	6729.396	2.000	0.138	1.064
ID282794	282794	91	14938.902	41.843	61.865	0	162	162	2	1	-10921639	27022.143	25836	9630	54565	567465	11175.056	2.000	0.209	0.837
ID282772	282772	89	11114.203	44.983	31.610	0	163	163	2	1	-10921639	38755.476	37247	29465	56132	813865	6941.729	2.000	0.111	1.115
ID282773	282773	None	8621.797	31.660	38.198	0	163	163	2	1	-10921639	36727.476	36403	28555	44721	771277	5112.035	4.800	0.107	1.387
ID282774	282774	None	7078.355	55.480	38.105	0	163	163	2	1	-10921639	31694.619	31019	22086	41533	665587	5129.353	2.000	0.080	0.913
ID282775	282775	98	8721.405	29.292	42.880	0	163	163	2	1	-10921639	33393.762	35573	23211	46167	701269	6883.406	2.000	0.090	0.798
ID282768	282768	95	7821.740	30.706	20.133	0	163	163	2	1	-10921639	31599.476	32519	22635	38707	663589	5242.766	2.000	0.114	1.232
ID282769	282769	92	13102.355	54.766	23.668	0	163	163	2	1	-10921639	42866.095	42149	33845	58824	900188	7347.900	7.600	0.153	1.548
ID282770	282770	88	10954.230	52.263	25.816	0	163	163	2	1	-10921639	39242.143	39953	27081	56735	824085	7898.518	7.600	0.095	0.862
ID282771	282771	99	8163.627	25.707	27.008	0	163	163	2	1	-10921639	19865.952	19487	10460	30845	417185	5063.469	2.000	0.166	1.120
ID282780	282780	94	17412.494	48.527	59.600	0	163	163	2	1	-10921639	30933.714	31341	11290	58744	649608	13962.249	2.000	0.234	0.842
ID282781	282781	97	9862.544	34.772	60.748	0	163	163	2	1	-10921639	28257.476	29452	14371	41118	593407	7890.781	3.200	0.142	0.889
ID282782	282782	91	19261.199	42.020	62.517	0	163	163	2	1	-10921639	30885.190	27657	12201	61088	648589	13322.574	2.000	0.278	1.008
ID282776	282776	96	12002.489	42.208	43.484	0	163	163	2	1	-10921639	38212.905	35841	27684	56454	802471	7901.299	2.000	0.123	1.059
ID282777	282777	None	8167.365	57.767	45.106	0	163	163	2	1	-10921639	34167.238	34019	26050	42953	717512	5246.022	4.800	0.112	1.312
ID282778	282778	93	18878.475	63.108	47.828	0	163	163	2	1	-10921639	35569.810	34729	18121	58262	746966	10559.341	4.800	0.258	1.381
ID282779	282779	85	11518.055	27.573	53.740	0	163	163	2	1	-10921639	42429.190	42752	31059	54163	891013	6797.171	4.800	0.123	1.365
ID282796	282796	88	10568.569	52.225	25.848	0	164	164	2	1	-10921639	40520.190	39537	27965	54257	850924	7190.614	2.000	0.108	1.101
ID282797	282797	99	7164.927	25.884	27.184	0	164	164	2	1	-10921639	19216.714	20880	9174	32492	403551	6094.967	2.000	0.129	0.721
ID282798	282798	89	13319.849	44.906	31.785	0	164	164	2	1	-10921639	41526.095	39792	32211	59052	872048	7743.040	2.000	0.130	1.232
ID282799	282799	98	9375.281	29.417	42.880	0	164	164	2	1	-10921639	34546.762	32251	24175	51873	725482	8442.888	2.000	0.086	0.645
ID282795	282795	92	10580.699	55.030	23.907	0	164	164	2	1	-10921639	42945.762	42390	33899	54257	901861	5607.209	7.600	0.129	1.750
ID282804	282804	None	7484.998	30.213	59.170	0	164	164	2	1	-10921639	28357.714	30256	15590	40930	595512	7109.236	2.000	0.087	0.639
ID282805	282805	97	10723.589	35.112	60.467	0	164	164	2	1	-10921639	33486.048	31823	24309	46690	703207	5744.134	4.800	0.141	1.439
ID282806	282806	94	20069.787	48.813	59.726	0	164	164	2	1	-10921639	34765.524	34649	14143	58851	730076	13293.027	2.000	0.253	1.056
ID282807	282807	91	20166.377	42.342	62.985	0	164	164	2	1	-10921639	33320.333	32439	13755	62695	699727	12862.554	2.000	0.266	1.088
ID282800	282800	96	11585.874	42.598	42.932	0	164	164	2	1	-10921639	38084.476	36778	25782	55248	799774	8091.207	2.000	0.115	0.974
ID282801	282801	93	19673.555	63.361	47.927	0	164	164	2	1	-10921639	36596.095	34046	22179	60057	768518	10208.264	2.000	0.261	1.483
ID282802	282802	100	8335.833	28.092	50.017	0	164	164	2	1	-10921639	39953.952	40649	28260	50132	839033	6313.569	2.000	0.082	0.962
ID282803	282803	85	13627.922	26.169	54.671	0	164	164	2	1	-10921639	37820.476	37823	21778	54203	794230	10786.811	2.000	0.150	0.914
ID282816	282816	85	14783.192	26.998	54.314	0	165	165	2	1	-10921639	42797.190	42484	24563	56480	898741	10096.946	4.800	0.179	1.284
ID282817	282817	97	11475.655	35.084	60.367	0	165	165	2	1	-10921639	32861.810	31702	23345	46663	690098	6726.687	2.000	0.150	1.271
ID282818	282818	94	21636.475	48.818	59.587	0	165	165	2	1	-10921639	40292.048	39109	18067	65535	846133	13674.210	2.000	0.251	1.181
ID282819	282819	91	19516.979	42.323	62.924	0	165	165	2	1	-10921639	38997.905	38265	19260	63579	818956	11580.239	2.000	0.222	1.222
ID282812	282812	98	9651.697	29.428	42.368	0	165	165	2	1	-10921639	35141.143	36564	20880	48685	737964	8069.712	2.000	0.111	0.871
ID282813	282813	96	7288.635	42.308	43.339	0	165	165	2	1	-10921639	35132.238	33993	28983	46542	737777	5146.257	2.000	0.071	0.903
ID282814	282814	93	15947.966	63.073	47.887	0	165	165	2	1	-10921639	39044.476	36189	27349	58101	819934	7908.616	4.800	0.195	1.610
ID282815	282815	100	7217.478	28.362	50.519	0	165	165	2	1	-10921639	41454.048	41413	26264	55851	870535	7953.828	7.600	0.091	0.872
ID282808	282808	None	7127.685	47.243	23.815	0	165	165	2	1	-10921639	29515.762	29023	21255	40073	619831	5447.941	2.000	0.086	0.860
ID282809	282809	92	17846.131	53.992	24.386	0	165	165	2	1	-10921639	47281.524	48806	29907	63298	992912	10034.633	7.600	0.186	1.475
ID282810	282810	89	12620.070	44.975	31.516	0	165	165	2	1	-10921639	41156.857	41212	31434	58570	864294	7645.612	2.000	0.128	1.223
ID282811	282811	None	7082.408	55.815	39.071	0	165	165	2	1	-10921639	33070.333	32961	23921	41292	694477	4238.162	2.000	0.092	1.312
ID282820	282820	92	18612.373	53.009	24.986	0	166	166	2	1	-10921639	54644.238	51940	37247	65535	1147529	8249.914	7.600	0.192	2.132
ID282821	282821	89	10755.777	45.051	31.408	0	166	166	2	1	-10921639	37328.143	36537	28782	56802	783891	7464.556	2.000	0.101	0.916
ID282822	282822	None	7598.413	32.115	37.672	0	166	166	2	1	-10921639	33711.952	32626	24363	43395	707951	5249.170	2.000	0.079	0.946
ID282823	282823	98	9854.149	30.018	41.958	0	166	166	2	1	-10921639	34988.048	35211	24322	46583	734749	6651.309	2.000	0.104	0.987
ID282828	282828	94	21127.893	48.733	59.705	0	166	166	2	1	-10921639	44707.524	44507	23010	65535	938858	12835.339	2.000	0.226	1.283
ID282829	282829	91	19443.107	42.028	62.984	0	166	166	2	1	-10921639	43320.762	41225	30711	65535	909736	10410.855	2.000	0.202	1.398
ID282824	282824	96	10124.087	42.201	43.199	0	166	166	2	1	-10921639	36148.381	33966	27631	50668	759116	6933.038	2.000	0.098	0.931
ID282825	282825	93	15467.245	63.320	47.863	0	166	166	2	1	-10921639	37701.762	35841	26130	59681	791737	8263.915	2.000	0.179	1.382
ID282826	282826	85	16863.533	27.941	53.606	0	166	166	2	1	-10921639	44290.238	42497	26867	62708	930095	11154.289	4.800	0.177	1.195
ID282827	282827	97	9834.077	34.994	60.366	0	166	166	2	1	-10921639	36379.810	36363	26840	47882	763976	5735.510	2.000	0.112	1.282
ID282852	282852	None	9302.032	31.653	49.262	0	167	167	2	1	-10921639	42043.238	43060	33336	52328	882908	6453.474	4.800	0.105	1.240
ID282853	282853	85	17575.789	27.719	53.298	0	167	167	2	1	-10921639	47387.381	45953	30899	64222	995135	9758.835	2.000	0.172	1.428
ID282854	282854	101	9158.044	63.867	54.030	0	167	167	2	1	-10921639	20905.048	19755	11960	33363	439006	5722.252	2.000	0.181	1.117
ID282855	282855	97	9164.676	34.867	60.391	0	167	167	2	1	-10921639	35126.476	34716	27751	48243	737656	5783.781	2.000	0.097	1.074
ID282848	282848	98	9685.685	29.872	41.780	0	167	167	2	1	-10921639	35216.429	35198	26613	46716	739545	5935.149	2.000	0.115	1.224
ID282849	282849	96	14386.056	42.159	43.030	0	167	167	2	1	-10921639	38367.714	34917	27550	64101	805722	9784.132	2.000	0.123	0.858
ID282850	282850	None	9298.317	57.171	45.041	0	167	167	2	1	-10921639	37350.333	36765	26760	48926	784357	5887.376	7.600	0.098	1.134
ID282851	282851	93	10767.355	63.573	47.571	0	167	167	2	1	-10921639	32831.714	32519	19460	49529	689466	8502.813	3.200	0.138	0.934
ID282856	282856	94	18349.271	48.652	59.817	0	167	167	2	1	-10921639	45359.952	45203	26546	65535	952559	11325.259	2.000	0.186	1.258
ID282857	282857	91	18782.672	41.821	62.725	0	167	167	2	1	-10921639	44425.571	41493	29452	65535	932937	10603.683	2.000	0.192	1.349
ID282844	282844	102	8096.478	31.975	22.392	0	167	167	2	1	-10921639	37539.286	37100	30202	47252	788325	5157.153	7.600	0.081	1.090
ID282845	282845	92	19848.477	52.428	25.895	0	167	167	2	1	-10921639	56638.857	57311	37033	65535	1189416	9545.888	4.800	0.203	2.004
ID282846	282846	89	14278.271	45.263	31.478	0	167	167	2	1	-10921639	40441.238	38292	27162	60565	849266	9973.239	2.000	0.137	0.976
ID282847	282847	None	8179.965	55.391	38.256	0	167	167	2	1	-10921639	35287.143	35560	23679	49395	741030	5850.229	2.000	0.085	0.949
ID282830	282830	103	7127.604	28.461	20.958	0	168	168	2	1	-10921639	27999.095	27631	18001	42350	587981	6365.851	4.800	0.094	0.754
ID282831	282831	102	7221.938	31.993	23.124	0	168	168	2	1	-10921639	34705.000	33899	27430	45766	728805	4751.116	2.000	0.069	0.944
ID282836	282836	98	7480.674	29.578	42.211	0	168	168	2	1	-10921639	34720.238	34555	24563	43221	729125	4664.306	2.000	0.092	1.256
ID282837	282837	96	8069.080	42.411	42.585	0	168	168	2	1	-10921639	34896.238	34006	26626	45230	732821	5633.717	2.000	0.089	1.010
ID282838	282838	93	12480.589	63.428	47.848	0	168	168	2	1	-10921639	35449.810	33818	22380	52369	744446	7131.669	2.000	0.142	1.234
ID282839	282839	85	13924.191	27.658	53.390	0	168	168	2	1	-10921639	41656.238	41935	26921	56427	874781	8684.745	2.000	0.139	1.169
ID282832	282832	104	7356.600	47.134	23.807	0	168	168	2	1	-10921639	31266.667	33470	19541	42779	656600	6228.164	2.000	0.086	0.792
ID282833	282833	92	19780.332	51.486	26.652	0	168	168	2	1	-10921639	51737.238	56105	31434	65535	1086482	11765.106	2.000	0.182	1.356
ID282834	282834	89	12965.823	45.186	31.766	0	168	168	2	1	-10921639	37069.857	35814	25099	58811	778467	8501.883	2.000	0.122	0.947
ID282835	282835	105	7236.252	32.177	37.904	0	168	168	2	1	-10921639	34053.810	34475	25863	40488	715130	4280.238	2.000	0.090	1.314
ID282840	282840	101	13006.396	63.135	53.893	0	168	168	2	1	-10921639	26630.476	26264	13152	49301	559240	8577.468	2.000	0.201	1.039
ID282841	282841	97	12358.478	34.339	59.754	0	168	168	2	1	-10921639	36872.238	36350	21711	50842	774317	8177.380	2.000	0.143	1.128
ID282842	282842	94	16073.969	48.408	59.660	0	168	168	2	1	-10921639	42537.667	40354	28327	65535	893291	10103.160	2.000	0.155	1.131
ID282843	282843	91	13483.465	41.812	62.505	0	168	168	2	1	-10921639	39508.238	36497	29305	58369	829673	8177.207	2.000	0.153	1.286
ID282860	282860	92	19934.893	51.436	27.038	0	169	169	2	1	-10921639	56177.143	58690	40408	65535	1179720	10135.589	4.800	0.200	1.846
ID282861	282861	89	12015.211	44.984	31.714	0	169	169	2	1	-10921639	39892.048	38975	30778	57780	837733	7343.780	2.000	0.115	1.117
ID282862	282862	105	7135.047	32.072	38.481	0	169	169	2	1	-10921639	37242.143	37743	25059	51619	782085	5852.683	2.000	0.096	1.114
ID282863	282863	106	10454.555	55.634	38.033	0	169	169	2	1	-10921639	36334.524	35787	28394	49784	763025	5963.743	2.000	0.118	1.289
ID282858	282858	103	10042.278	29.650	21.385	0	169	169	2	1	-10921639	37434.000	37662	22019	49904	786114	6996.883	7.600	0.122	1.163
ID282859	282859	104	9963.534	47.238	24.311	0	169	169	2	1	-10921639	34254.619	33912	20840	50922	719347	9178.369	2.000	0.100	0.677
ID282868	282868	85	15882.083	27.738	53.246	0	169	169	2	1	-10921639	45142.429	47908	31675	65535	947991	9820.983	2.000	0.151	1.203
ID282869	282869	101	12402.841	63.084	54.114	0	169	169	2	1	-10921639	29691.857	28836	17009	48176	623529	7986.934	2.000	0.162	1.036
ID282870	282870	94	19247.559	48.728	59.766	0	169	169	2	1	-10921639	50175.952	48900	34649	65535	1053695	9426.134	4.800	0.202	1.788
ID282871	282871	97	10323.241	33.706	60.650	0	169	169	2	1	-10921639	34777.667	34796	22943	48324	730331	7788.618	2.000	0.113	0.907
ID282864	282864	98	11573.810	29.813	42.028	0	169	169	2	1	-10921639	39988.381	40421	27162	50668	839756	6918.033	2.000	0.132	1.344
ID282865	282865	96	9431.431	42.204	42.655	0	169	169	2	1	-10921639	34737.381	32707	27564	52315	729485	6624.656	2.000	0.090	0.867
ID282866	282866	93	12619.806	63.036	47.683	0	169	169	2	1	-10921639	37647.667	37060	25863	57097	790601	7618.657	2.000	0.139	1.204
ID282867	282867	107	12210.931	30.746	49.176	0	169	169	2	1	-10921639	44554.952	45712	27430	57860	935654	7929.218	4.800	0.131	1.302
ID282872	282872	91	11617.437	41.445	62.566	0	169	169	2	1	-10921639	39939.381	38185	28702	57297	838727	7918.859	2.000	0.115	1.040
ID282884	282884	107	10722.319	30.661	49.312	0	170	170	2	1	-10921639	47430.286	49248	35600	64704	996036	7803.914	4.800	0.118	1.285
ID282885	282885	85	16069.075	27.247	53.615	0	170	170	2	1	-10921639	46942.905	46502	27698	65535	985801	11947.543	2.000	0.135	0.935
ID282886	282886	101	15055.500	63.000	54.229	0	170	170	2	1	-10921639	33947.905	32372	14424	54967	712906	9022.948	2.000	0.186	1.181
ID282887	282887	97	8647.048	33.997	59.868	0	170	170	2	1	-10921639	40494.762	41962	28367	50346	850390	6123.807	2.000	0.083	1.019
ID282880	282880	106	7319.513	55.148	37.808	0	170	170	2	1	-10921639	36190.381	35305	27416	47788	759998	4822.889	2.000	0.070	0.977
ID282881	282881	98	14277.165	30.405	41.787	0	170	170	2	1	-10921639	44406.952	46516	29934	58972	932546	8940.052	4.800	0.152	1.312
ID282882	282882	96	10718.999	42.747	42.130	0	170	170	2	1	-10921639	37259.333	36819	25421	53869	782446	7087.814	2.000	0.110	1.045
ID282883	282883	93	17479.574	63.204	47.863	0	170	170	2	1	-10921639	43184.381	41627	31180	64115	906872	9648.558	2.000	0.166	1.274
ID282888	282888	94	17902.260	48.488	59.714	0	170	170	2	1	-10921639	50735.952	49047	30149	65535	1065455	10846.109	2.000	0.163	1.313
ID282889	282889	91	13660.173	41.502	62.482	0	170	170	2	1	-10921639	43887.190	41426	32988	64825	921631	9405.264	2.000	0.123	1.019
ID282876	282876	92	19065.271	51.151	27.306	0	170	170	2	1	-10921639	56862.048	59990	42096	65535	1194103	8932.900	4.800	0.188	2.016
ID282877	282877	None	7264.041	26.899	27.788	0	170	170	2	1	-10921639	25006.714	26787	12804	36511	525141	6111.914	2.000	0.109	0.803
ID282878	282878	89	10675.502	44.962	32.154	0	170	170	2	1	-10921639	40359.476	39926	31488	57994	847549	6672.394	2.000	0.101	1.112
ID282879	282879	109	11042.840	54.638	32.241	0	170	170	2	1	-10921639	38226.714	37515	22461	52181	802761	8690.114	2.000	0.103	0.821
ID282873	282873	103	15460.200	29.882	21.996	0	170	170	2	1	-10921639	41470.524	42457	24952	60686	870881	10189.714	2.000	0.150	1.062
ID282874	282874	104	14033.833	46.860	24.319	0	170	170	2	1	-10921639	39904.238	38212	26197	63124	837989	9971.364	7.600	0.140	0.985
ID282875	282875	None	8221.364	33.796	25.490	0	170	170	2	1	-10921639	46273.143	46020	36095	53762	971736	4438.528	7.600	0.107	2.017
ID282892	282892	92	19375.506	51.178	27.509	0	171	171	2	1	-10921639	56358.000	59454	36470	65535	1183518	9892.660	4.800	0.192	1.835
ID282893	282893	89	14532.586	44.818	32.182	0	171	171	2	1	-10921639	38469.190	35908	27684	62052	807853	9341.509	2.000	0.129	0.940
ID282894	282894	109	12925.872	54.980	32.172	0	171	171	2	1	-10921639	39365.333	36953	28314	55677	826672	7742.092	2.000	0.127	1.144
ID282895	282895	105	12207.255	32.294	37.953	0	171	171	2	1	-10921639	41295.810	42002	28448	54029	867212	7188.827	2.000	0.132	1.339
ID282890	282890	103	12355.729	30.289	22.684	0	171	171	2	1	-10921639	38147.048	38520	20478	56855	801088	10677.832	2.000	0.117	0.748
ID282891	282891	104	15921.296	46.462	24.511	0	171	171	2	1	-10921639	40820.095	37676	26626	65535	857222	11653.245	2.000	0.149	0.907
ID282900	282900	107	9566.146	30.723	48.889	0	171	171	2	1	-10921639	43831.714	44118	30658	57364	920466	6964.398	4.800	0.103	1.181
ID282901	282901	85	14696.078	27.164	53.504	0	171	171	2	1	-10921639	45326.762	45672	29854	65535	951862	10822.305	7.600	0.140	1.030
ID282902	282902	None	8468.641	33.230	54.686	0	171	171	2	1	-10921639	43429.429	43596	29586	55128	912018	6268.882	2.000	0.066	0.855
ID282903	282903	94	16118.742	48.244	59.437	0	171	171	2	1	-10921639	44179.429	40930	32747	65535	927768	9914.617	2.000	0.154	1.192
ID282896	282896	106	8368.397	55.822	37.951	0	171	171	2	1	-10921639	34544.238	34167	27483	42203	725429	5057.940	2.000	0.108	1.332
ID282897	282897	98	9975.735	30.388	41.936	0	171	171	2	1	-10921639	36287.952	37394	22528	51833	762047	8683.281	2.000	0.101	0.768
ID282898	282898	96	8419.399	42.450	42.393	0	171	171	2	1	-10921639	33956.238	32144	25635	48900	713081	6511.562	2.000	0.092	0.880
ID282899	282899	93	13238.630	62.846	47.923	0	171	171	2	1	-10921639	39274.190	40435	28715	61369	824758	7929.918	4.800	0.141	1.221
ID282904	282904	97	10034.925	34.342	60.062	0	171	171	2	1	-10921639	38224.238	36872	28474	50895	802709	5912.247	2.000	0.113	1.312
ID282905	282905	91	8828.339	41.611	62.520	0	171	171	2	1	-10921639	36689.810	36350	29948	48846	770486	5880.484	2.000	0.099	1.120
ID282944	282944	97	17681.271	33.957	59.908	0	172	172	2	1	-10921639	48007.333	44895	35144	65535	1008154	9696.979	2.000	0.164	1.395
ID282945	282945	91	14006.474	41.595	62.528	0	172	172	2	1	-10921639	44690.238	43448	33283	64985	938495	8614.767	2.000	0.138	1.262
ID282926	282926	108	8373.313	35.982	10.860	0	172	172	2	1	-10921639	19591.762	18188	11491	30617	411427	4634.175	2.000	0.196	1.387
ID282927	282927	103	11181.688	31.505	22.535	0	172	172	2	1	-10921639	47873.952	47949	35372	60311	1005353	7334.615	4.800	0.115	1.350
ID282932	282932	89	10454.083	44.821	32.312	0	172	172	2	1	-10921639	38061.667	36269	27336	55436	799295	7137.305	2.000	0.098	0.951
ID282933	282933	109	9105.460	55.087	31.999	0	172	172	2	1	-10921639	39636.286	39832	28099	47922	832362	5612.988	2.000	0.095	1.222
ID282934	282934	106	13494.812	54.832	37.829	0	172	172	2	1	-10921639	39633.143	38560	27376	55315	832296	8044.308	2.000	0.138	1.195
ID282935	282935	105	10419.267	32.156	38.797	0	172	172	2	1	-10921639	47634.714	46944	35144	61650	1000329	7370.830	6.289	0.108	1.263
ID282928	282928	104	18955.494	46.738	24.443	0	172	172	2	1	-10921639	42151.810	40529	23921	65535	885188	13458.503	2.000	0.191	1.005
ID282929	282929	110	14484.578	35.853	27.059	0	172	172	2	1	-10921639	50011.952	49020	33443	65535	1050251	9589.893	4.800	0.125	1.159
ID282930	282930	92	18403.373	50.960	27.791	0	172	172	2	1	-10921639	56685.952	54471	41091	65535	1190405	7955.533	4.800	0.182	2.197
ID282931	282931	111	9318.918	19.677	29.820	0	172	172	2	1	-10921639	17454.571	15389	9000	30323	366546	5375.424	2.000	0.234	1.233
ID282940	282940	107	9574.413	32.001	48.807	0	172	172	2	1	-10921639	46974.667	46274	34756	54605	986468	5705.110	4.800	0.107	1.598
ID282941	282941	85	17719.990	27.585	53.440	0	172	172	2	1	-10921639	56743.333	55663	39122	65535	1191610	8020.150	4.800	0.181	2.169
ID282942	282942	101	13503.403	62.959	53.729	0	172	172	2	1	-10921639	36502.238	36457	20264	57927	766547	9933.339	2.000	0.137	0.886
ID282943	282943	94	16966.951	47.874	59.430	0	172	172	2	1	-10921639	46918.714	44560	33122	65535	985293	9811.766	2.000	0.163	1.338
ID282936	282936	98	15350.122	31.290	41.878	0	172	172	2	1	-10921639	47222.238	46944	31823	65535	991667	10097.344	2.000	0.128	1.064
ID282937	282937	96	8897.341	42.320	42.161	0	172	172	2	1	-10921639	37843.476	37220	32010	48016	794713	4111.025	4.800	0.117	1.922
ID282938	282938	112	7248.205	56.202	44.864	0	172	172	2	1	-10921639	36286.619	37006	27215	48016	762019	4897.366	2.000	0.074	1.025
ID282939	282939	93	12967.313	63.158	47.857	0	172	172	2	1	-10921639	41137.714	38305	29465	58235	863892	7655.309	2.000	0.114	1.099
ID282916	282916	98	14660.497	31.255	41.558	0	173	173	2	1	-10921639	47342.143	47239	33202	65535	994185	10514.087	2.000	0.117	0.941
ID282917	282917	96	10762.754	42.314	42.055	0	173	173	2	1	-10921639	39915.762	38627	31434	49743	838231	6210.427	2.000	0.119	1.363
ID282918	282918	112	9780.132	56.227	44.849	0	173	173	2	1	-10921639	38245.333	37783	26894	49636	803152	6507.543	2.000	0.099	1.058
ID282919	282919	107	11663.684	31.809	48.503	0	173	173	2	1	-10921639	46840.905	46636	35841	57686	983659	6665.360	2.000	0.114	1.440
ID282912	282912	89	9500.589	44.180	32.390	0	173	173	2	1	-10921639	39427.095	37515	30430	53547	827969	6882.265	2.000	0.089	0.937
ID282913	282913	109	10236.378	54.658	32.377	0	173	173	2	1	-10921639	40064.857	41011	27550	55302	841362	8059.895	2.000	0.088	0.803
ID282914	282914	105	11543.849	32.028	39.510	0	173	173	2	1	-10921639	50987.238	50440	35961	65535	1070732	9251.602	7.600	0.125	1.223
ID282915	282915	106	13219.536	54.958	37.871	0	173	173	2	1	-10921639	41297.810	38761	29907	57217	867254	7794.318	2.000	0.132	1.232
ID282924	282924	97	18017.166	34.104	60.016	0	173	173	2	1	-10921639	48006.095	45632	34635	65535	1008128	9502.849	2.000	0.171	1.472
ID282925	282925	91	14419.219	41.539	62.314	0	173	173	2	1	-10921639	44566.429	41989	34756	61784	935895	8673.970	2.000	0.133	1.210
ID282920	282920	93	14959.487	62.938	47.607	0	173	173	2	1	-10921639	44471.476	41426	33015	65535	933901	8560.814	4.800	0.148	1.337
ID282921	282921	85	18719.951	27.771	53.285	0	173	173	2	1	-10921639	55968.429	56802	38466	65535	1175337	8653.988	4.800	0.181	1.980
ID282922	282922	101	9761.953	62.844	53.767	0	173	173	2	1	-10921639	32540.238	33658	19929	50721	683345	8087.698	2.000	0.104	0.756
ID282923	282923	94	17816.057	48.040	59.353	0	173	173	2	1	-10921639	49893.381	47480	33403	65535	1047761	10011.744	2.000	0.166	1.420
ID282908	282908	104	18033.896	46.568	24.940	0	173	173	2	1	-10921639	45134.190	43207	29573	65535	947818	11269.604	2.000	0.164	1.127
ID282909	282909	110	12450.582	35.787	26.831	0	173	173	2	1	-10921639	48948.762	50105	35399	64543	1027924	7729.883	4.800	0.106	1.213
ID282910	282910	92	17444.148	51.323	27.508	0	173	173	2	1	-10921639	58853.857	60766	44975	65535	1235931	7002.978	4.800	0.179	2.549
ID282911	282911	111	7011.576	19.080	29.786	0	173	173	2	1	-10921639	15325.619	15108	9214	23170	321838	4335.765	2.000	0.199	1.171
ID282906	282906	108	8336.604	36.539	11.495	0	173	173	2	1	-10921639	18552.190	18001	9121	33711	389596	7034.359	2.000	0.193	0.855
ID282907	282907	103	9466.243	32.114	22.992	0	173	173	2	1	-10921639	44217.619	45029	32211	56440	928570	7005.618	4.800	0.105	1.204
ID282948	282948	103	10238.483	31.078	23.259	0	174	174	2	1	-10921639	38038.048	38868	22233	50601	798799	8268.269	2.000	0.113	0.935
ID282949	282949	104	16928.416	46.699	25.099	0	174	174	2	1	-10921639	40699.571	38332	26921	64503	854691	10946.038	2.000	0.155	0.996
ID282950	282950	117	7824.854	33.872	26.414	0	174	174	2	1	-10921639	46947.333	46288	40582	54994	985894	4004.656	7.600	0.101	2.150
ID282951	282951	110	8823.576	35.954	27.285	0	174	174	2	1	-10921639	44207.333	44600	31983	51806	928354	5214.980	6.254	0.098	1.519
ID282946	282946	108	9892.547	36.419	12.217	0	174	174	2	1	-10921639	19914.476	18951	9522	32934	418204	7069.239	2.000	0.224	1.029
ID282947	282947	114	7027.764	31.679	16.531	0	174	174	2	1	-10921639	26885.619	26840	20117	34207	564598	3818.613	4.800	0.121	1.521
ID282956	282956	106	12355.383	55.010	38.040	0	174	174	2	1	-10921639	39455.810	37609	30711	57056	828572	6285.024	4.800	0.142	1.563
ID282957	282957	98	11488.175	31.357	41.638	0	174	174	2	1	-10921639	41047.762	41788	28890	56226	862003	8322.948	2.000	0.112	0.996
ID282958	282958	96	9860.917	42.596	41.932	0	174	174	2	1	-10921639	38091.571	37957	25153	52837	799923	7049.349	2.000	0.102	0.999
ID282959	282959	93	16051.190	63.361	47.538	0	174	174	2	1	-10921639	41846.333	40689	24376	63606	878773	9838.911	2.000	0.155	1.142
ID282952	282952	92	16537.803	50.805	27.838	0	174	174	2	1	-10921639	50878.143	48444	37261	65535	1068441	8925.773	4.800	0.156	1.542
ID282953	282953	109	14702.388	54.889	31.936	0	174	174	2	1	-10921639	44191.524	42672	33832	63834	928022	8167.402	2.000	0.143	1.352
ID282954	282954	None	7461.709	19.901	36.120	0	174	174	2	1	-10921639	19438.095	18898	13849	27791	408200	3861.944	4.800	0.174	1.492
ID282955	282955	105	9347.028	32.902	38.340	0	174	174	2	1	-10921639	38627.286	38292	27376	56922	811173	7134.493	2.000	0.099	0.979
ID282964	282964	97	10981.214	34.298	59.497	0	174	174	2	1	-10921639	40668.333	40823	29372	60083	854035	7634.583	2.000	0.092	0.895
ID282965	282965	94	17487.502	47.936	59.238	0	174	174	2	1	-10921639	45851.095	43395	30470	65535	962873	9646.327	2.000	0.169	1.372
ID282960	282960	107	9796.585	31.204	48.619	0	174	174	2	1	-10921639	42117.429	41359	29265	56574	884466	6059.064	4.800	0.097	1.224
ID282961	282961	85	17815.986	27.735	53.335	0	174	174	2	1	-10921639	49274.048	46288	34247	65535	1034755	10316.931	7.600	0.166	1.359
ID282962	282962	101	9917.901	62.991	53.294	0	174	174	2	1	-10921639	32887.190	32881	21978	44547	690631	5934.054	2.000	0.119	1.177
ID282963	282963	113	7598.736	31.901	54.842	0	174	174	2	1	-10921639	44762.286	45109	31957	55382	940008	6055.418	4.800	0.078	1.066
ID283008	283008	113	7262.570	32.877	54.903	0	175	175	2	1	-10921639	42439.286	43167	34903	58342	891225	5841.882	2.000	0.053	0.736
ID283009	283009	97	10302.199	34.493	59.260	0	175	175	2	1	-10921639	39635.667	36752	23479	55945	832349	8697.721	2.000	0.085	0.715
ID283010	283010	94	16730.588	48.355	59.267	0	175	175	2	1	-10921639	47812.762	43823	35961	65535	1004068	9602.225	2.000	0.155	1.334
ID282989	282989	108	11077.051	36.470	12.250	0	175	175	2	1	-10921639	23733.095	23505	12014	40730	498395	8006.714	2.000	0.206	1.013
ID282990	282990	114	12022.230	32.105	16.965	0	175	175	2	1	-10921639	30038.286	29090	18992	47038	630804	6868.650	2.000	0.173	1.291
ID282991	282991	103	10124.204	31.199	23.266	0	175	175	2	1	-10921639	37976.048	37127	23773	52944	797497	9025.732	2.000	0.097	0.742
ID282996	282996	92	16446.717	50.526	28.462	0	175	175	2	1	-10921639	53898.143	55744	38386	65535	1131861	9499.703	4.800	0.153	1.504
ID282997	282997	109	12119.696	54.331	32.200	0	175	175	2	1	-10921639	44738.714	42203	31983	59159	939513	7646.220	2.000	0.102	1.085
ID282998	282998	89	10238.962	44.218	32.535	0	175	175	2	1	-10921639	37783.000	36310	28006	50668	793443	6508.046	2.000	0.109	1.138
ID282999	282999	106	11383.489	54.841	37.986	0	175	175	2	1	-10921639	40102.000	37569	29532	55971	842142	6126.153	2.000	0.126	1.468
ID282992	282992	None	8352.345	36.523	24.347	0	175	175	2	1	-10921639	39232.571	39444	23840	54699	823884	9686.337	2.000	0.063	0.478
ID282993	282993	104	16936.506	46.747	25.316	0	175	175	2	1	-10921639	41669.524	39524	23130	65535	875060	11829.576	2.000	0.154	0.938
ID282994	282994	117	10658.054	33.307	25.829	0	175	175	2	1	-10921639	47340.143	45966	32546	63016	994143	7789.650	7.600	0.087	0.973
ID282995	282995	110	9341.292	36.608	27.616	0	175	175	2	1	-10921639	41254.952	40863	28193	55101	866354	8646.518	2.000	0.086	0.754
ID283004	283004	93	13406.340	63.118	47.466	0	175	175	2	1	-10921639	42021.667	38814	29238	63258	882455	9555.766	7.600	0.122	0.954
ID283005	283005	107	13565.599	30.926	48.965	0	175	175	2	1	-10921639	45514.238	46221	29506	60713	955799	8853.621	2.000	0.127	1.158
ID283006	283006	85	15652.188	27.681	52.930	0	175	175	2	1	-10921639	45749.571	46971	31809	65535	960741	9485.810	7.600	0.145	1.224
ID283007	283007	101	8380.171	62.268	52.891	0	175	175	2	1	-10921639	35267.952	35225	22340	47828	740627	6675.420	2.000	0.080	0.782
ID283000	283000	105	13089.841	32.095	39.007	0	175	175	2	1	-10921639	47122.143	46891	32198	58208	989565	7759.228	4.800	0.151	1.591
ID283001	283001	96	9071.735	42.741	41.654	0	175	175	2	1	-10921639	35872.095	37073	25889	44667	753314	6150.671	2.000	0.100	1.063
ID283002	283002	None	7541.920	34.652	43.287	0	175	175	2	1	-10921639	38411.810	36658	28796	49717	806648	7125.259	2.000	0.064	0.653
ID283003	283003	112	7635.322	56.548	44.525	0	175	175	2	1	-10921639	34161.619	35158	23050	47078	717394	6086.474	2.000	0.081	0.839
ID282980	282980	112	11187.105	56.269	44.472	0	176	176	2	1	-10921639	41322.714	39457	32908	53561	867777	6753.324	2.000	0.111	1.223
ID282981	282981	93	13970.461	63.210	47.150	0	176	176	2	1	-10921639	44269.857	44493	30015	64396	929667	9173.900	2.000	0.118	1.016
ID282982	282982	107	9852.417	31.678	48.383	0	176	176	2	1	-10921639	48184.048	48377	34702	64195	1011865	8697.981	4.800	0.086	0.876
ID282983	282983	None	9996.498	59.391	49.388	0	176	176	2	1	-10921639	42459.190	44466	28568	56708	891643	8465.692	2.000	0.093	0.850
ID282976	282976	None	7059.223	19.341	35.757	0	176	176	2	1	-10921639	20352.048	20679	10929	32412	427393	5788.808	2.000	0.136	0.844
ID282977	282977	106	7862.946	54.380	37.856	0	176	176	2	1	-10921639	39491.524	39872	28702	50226	829322	6513.319	2.000	0.062	0.710
ID282978	282978	105	12999.254	32.270	39.024	0	176	176	2	1	-10921639	51240.952	51270	35359	63284	1076060	7058.613	4.800	0.144	1.832
ID282979	282979	96	10744.440	42.734	42.006	0	176	176	2	1	-10921639	39159.238	39082	27979	53547	822344	7134.112	2.000	0.104	1.034
ID282988	282988	97	9283.937	34.402	59.871	0	176	176	2	1	-10921639	41829.667	43261	30577	55744	878423	7076.809	2.000	0.084	0.913
ID282984	282984	85	13484.171	28.429	52.220	0	176	176	2	1	-10921639	50424.667	52302	32921	65535	1058918	10768.141	4.800	0.119	0.997
ID282985	282985	101	9811.342	62.886	52.820	0	176	176	2	1	-10921639	36136.190	34729	23880	52985	758860	7800.602	2.000	0.091	0.776
ID282986	282986	113	12482.987	32.960	54.604	0	176	176	2	1	-10921639	51745.429	52543	37394	65535	1086654	8037.743	2.000	0.105	1.227
ID282987	282987	94	18591.885	48.108	59.279	0	176	176	2	1	-10921639	50760.714	52636	37890	65535	1065975	9442.250	4.800	0.184	1.672
ID282966	282966	114	12755.179	33.217	17.217	0	176	176	2	1	-10921639	34315.333	33979	23104	50855	720622	8668.523	2.000	0.148	1.023
ID282967	282967	103	13168.812	30.992	23.234	0	176	176	2	1	-10921639	45176.857	44801	27939	60766	948714	10882.006	2.000	0.115	0.856
ID282972	282972	115	9354.896	19.428	29.434	0	176	176	2	1	-10921639	18389.619	18161	7366	31863	386182	7798.920	2.000	0.221	0.852
ID282973	282973	89	7817.043	44.119	32.482	0	176	176	2	1	-10921639	39969.190	38171	28287	55623	839353	6329.749	2.000	0.056	0.665
ID282974	282974	109	14295.317	54.399	31.894	0	176	176	2	1	-10921639	53252.095	52489	38319	65535	1118294	9109.620	2.000	0.108	1.136
ID282975	282975	116	7195.710	59.017	35.407	0	176	176	2	1	-10921639	35049.952	36671	20184	43957	736049	6795.936	7.600	0.089	0.842
ID282968	282968	104	17732.314	46.994	25.283	0	176	176	2	1	-10921639	49013.190	52757	29291	65535	1029277	12043.564	2.000	0.155	1.091
ID282969	282969	117	13115.875	33.876	26.250	0	176	176	2	1	-10921639	59582.143	60070	46395	65535	1251225	6102.710	7.600	0.117	2.052
ID282970	282970	110	12410.411	36.541	27.655	0	176	176	2	1	-10921639	48729.952	48203	30443	65535	1023329	11479.509	2.000	0.093	0.724
ID282971	282971	92	13957.683	50.770	28.094	0	176	176	2	1	-10921639	59638.381	62039	42136	65535	1252406	7258.953	4.800	0.127	1.857
ID283044	283044	107	12909.128	31.378	48.743	0	177	177	2	1	-10921639	49738.238	51351	36015	63860	1044503	8326.907	2.000	0.115	1.229
ID283045	283045	85	15671.177	28.342	52.308	0	177	177	2	1	-10921639	46211.857	46462	27162	65240	970449	11733.855	2.000	0.142	0.982
ID283046	283046	101	8979.031	62.753	52.965	0	177	177	2	1	-10921639	34349.143	35198	24697	44480	721332	6118.422	2.000	0.108	1.097
ID283047	283047	113	13658.019	33.421	54.972	0	177	177	2	1	-10921639	46652.714	44774	30202	65535	979707	8750.913	2.000	0.114	1.088
ID283040	283040	106	10145.171	54.264	38.028	0	177	177	2	1	-10921639	36901.524	36229	24778	53386	774932	7244.752	2.000	0.089	0.836
ID283041	283041	118	13664.013	31.767	41.227	0	177	177	2	1	-10921639	45526.905	41881	34662	65535	956065	8640.255	2.000	0.110	1.043
ID283042	283042	112	10195.128	56.202	43.952	0	177	177	2	1	-10921639	38427.714	36202	29425	52596	806982	6961.359	2.000	0.093	0.937
ID283043	283043	93	14995.302	63.704	46.948	0	177	177	2	1	-10921639	40515.333	39591	29707	63807	850822	9340.945	2.000	0.156	1.171
ID283048	283048	94	18378.238	48.057	58.958	0	177	177	2	1	-10921639	45650.143	47359	27296	65535	958653	10133.487	2.000	0.181	1.381
ID283049	283049	None	8024.656	18.722	72.091	0	177	177	2	1	-10921639	19100.714	18657	13045	31662	401115	4675.503	2.000	0.179	1.242
ID283030	283030	114	9987.816	32.201	17.130	0	177	177	2	1	-10921639	29522.810	27912	20411	42444	619979	5874.414	2.000	0.163	1.405
ID283031	283031	103	10547.003	30.844	23.775	0	177	177	2	1	-10921639	42360.952	41051	28916	56146	889580	8609.344	7.600	0.114	1.006
ID283036	283036	109	14721.138	54.155	31.924	0	177	177	2	1	-10921639	49473.048	50748	33792	64530	1038934	9237.064	2.000	0.117	1.122
ID283037	283037	89	9093.509	44.089	32.802	0	177	177	2	1	-10921639	36308.476	35694	23987	53869	762478	6261.289	2.000	0.087	0.929
ID283038	283038	116	9446.209	58.229	35.331	0	177	177	2	1	-10921639	36467.810	36135	23840	49918	765824	6606.370	7.600	0.095	0.958
ID283039	283039	105	9852.165	33.045	37.996	0	177	177	2	1	-10921639	42023.476	41480	31555	53668	882493	6720.453	4.800	0.104	1.174
ID283032	283032	104	15070.103	46.947	25.762	0	177	177	2	1	-10921639	44025.524	43770	27831	59494	924536	9275.478	2.000	0.133	1.113
ID283033	283033	117	13043.844	34.016	26.812	0	177	177	2	1	-10921639	52008.190	55329	33993	63418	1092172	8708.805	7.600	0.119	1.272
ID283034	283034	92	14802.923	50.726	28.144	0	177	177	2	1	-10921639	55412.857	53293	38801	65535	1163670	8433.871	7.600	0.124	1.454
ID283035	283035	115	12541.349	19.312	29.654	0	177	177	2	1	-10921639	19836.714	18443	6817	39256	416571	8726.009	2.000	0.271	0.969
ID283012	283012	103	10290.997	31.559	24.200	0	178	178	2	1	-10921639	44605.905	44265	33644	54605	936724	7094.679	2.000	0.106	1.201
ID283013	283013	104	15809.594	46.918	25.452	0	178	178	2	1	-10921639	45732.333	43917	29425	65535	960379	10427.623	4.800	0.153	1.167
ID283014	283014	117	12481.558	35.246	26.929	0	178	178	2	1	-10921639	51663.762	51900	35185	64664	1084939	7898.561	7.600	0.119	1.392
ID283015	283015	119	9009.125	54.330	27.755	0	178	178	2	1	-10921639	43782.095	44440	29372	57405	919424	8777.787	2.000	0.062	0.583
ID283011	283011	114	10030.587	32.244	16.974	0	178	178	2	1	-10921639	29810.524	29680	22072	41908	626021	5375.805	4.800	0.163	1.555
ID283020	283020	105	7461.957	33.798	38.033	0	178	178	2	1	-10921639	36799.476	36778	24671	50025	772789	6145.838	7.600	0.067	0.750
ID283021	283021	106	10204.028	54.641	38.019	0	178	178	2	1	-10921639	40859.667	38158	30229	57820	858053	6524.139	2.000	0.090	1.037
ID283022	283022	118	11395.046	31.479	41.200	0	178	178	2	1	-10921639	39601.286	38868	22568	63284	831627	9789.964	2.000	0.098	0.720
ID283023	283023	112	9501.542	56.412	43.650	0	178	178	2	1	-10921639	38221.619	37863	25822	53360	802654	7295.358	2.000	0.098	0.935
ID283016	283016	92	12735.523	50.475	29.063	0	178	178	2	1	-10921639	53605.857	54203	38426	65535	1125723	8263.992	4.800	0.114	1.329
ID283017	283017	115	11020.872	19.237	29.572	0	178	178	2	1	-10921639	19247.476	19715	6428	36256	404197	7826.583	2.000	0.243	0.963
ID283018	283018	109	8748.989	53.864	32.222	0	178	178	2	1	-10921639	43952.286	43569	34368	57860	922998	6357.216	2.000	0.062	0.805
ID283019	283019	116	11256.259	58.421	35.130	0	178	178	2	1	-10921639	39341.714	38707	29506	55114	826176	7209.161	7.600	0.110	1.082
ID283028	283028	94	20091.164	48.221	59.117	0	178	178	2	1	-10921639	48112.667	49047	31917	65535	1010366	10788.865	2.000	0.202	1.499
ID283029	283029	97	13808.958	34.322	59.585	0	178	178	2	1	-10921639	44304.381	42176	31260	60780	930392	8197.012	2.000	0.147	1.384
ID283024	283024	93	14241.195	63.265	47.242	0	178	178	2	1	-10921639	45512.857	43904	33671	63579	955770	8701.313	2.000	0.126	1.169
ID283025	283025	85	14154.852	29.367	52.089	0	178	178	2	1	-10921639	53160.095	56494	30028	65535	1116362	10528.664	7.600	0.126	1.129
ID283026	283026	101	7325.373	62.476	51.486	0	178	178	2	1	-10921639	40422.048	40689	28635	51645	848863	6533.531	7.600	0.061	0.706
ID283027	283027	113	9573.664	32.688	54.123	0	178	178	2	1	-10921639	50025.381	49797	36698	65535	1050533	7324.037	2.000	0.074	0.946
ID283052	283052	None	13545.120	33.313	26.706	0	179	179	2	1	-10921639	53194.571	54940	33644	65535	1117086	9796.268	4.800	0.123	1.190
ID283053	283053	117	13961.711	35.476	26.792	0	179	179	2	1	-10921639	55642.476	56628	37703	65535	1168492	8517.636	4.800	0.142	1.624
ID283054	283054	119	8114.762	54.825	27.842	0	179	179	2	1	-10921639	40261.381	41667	29037	51377	845489	7498.675	2.000	0.076	0.755
ID283055	283055	92	14721.543	50.228	28.862	0	179	179	2	1	-10921639	50503.714	49703	34086	65535	1060578	9447.513	2.000	0.117	1.118
ID283050	283050	114	7933.959	31.914	17.474	0	179	179	2	1	-10921639	28030.429	28381	16688	39979	588639	6297.592	2.000	0.120	0.953
ID283051	283051	104	16133.528	46.788	25.472	0	179	179	2	1	-10921639	45285.810	43837	29948	63271	951002	10829.290	7.600	0.164	1.179
ID283060	283060	118	12412.864	31.911	40.917	0	179	179	2	1	-10921639	43974.000	41600	31863	56909	923454	8107.817	7.600	0.113	1.102
ID283061	283061	112	8206.263	55.813	43.001	0	179	179	2	1	-10921639	39027.286	39337	27497	50092	819573	6159.714	2.000	0.075	0.883
ID283062	283062	93	10669.761	62.711	47.217	0	179	179	2	1	-10921639	43007.048	42310	28260	59387	903148	7582.918	2.000	0.105	1.080
ID283063	283063	None	9488.727	30.832	49.391	0	179	179	2	1	-10921639	48126.667	48525	32519	60217	1010660	7757.297	2.000	0.079	0.909
ID283056	283056	115	13023.352	19.352	29.805	0	179	179	2	1	-10921639	22103.381	22474	9268	40087	464171	8352.703	2.000	0.289	1.187
ID283057	283057	109	10204.265	53.697	32.348	0	179	179	2	1	-10921639	45887.905	45792	32600	56815	963646	7335.103	2.000	0.089	1.026
ID283058	283058	116	7762.594	59.887	35.408	0	179	179	2	1	-10921639	33434.476	34301	19983	43984	702124	6316.165	4.800	0.126	1.189
ID283059	283059	106	8699.683	54.374	38.252	0	179	179	2	1	-10921639	37913.667	34756	28756	56708	796187	7042.948	2.000	0.059	0.604
ID283068	283068	94	18718.541	47.903	58.507	0	179	179	2	1	-10921639	48789.429	48002	27443	65535	1024578	10812.844	2.000	0.180	1.379
ID283069	283069	None	7007.072	41.392	61.511	0	179	179	2	1	-10921639	31989.143	31608	23090	41346	671772	5331.795	2.000	0.074	0.826
ID283070	283070	121	7436.570	48.873	70.094	0	179	179	2	1	-10921639	25520.190	27256	15951	32867	535924	5184.535	2.000	0.119	1.045
ID283071	283071	122	7354.074	18.701	71.990	0	179	179	2	1	-10921639	14000.286	13219	6241	22728	294006	3939.331	2.000	0.246	1.405
ID283064	283064	None	10806.319	59.285	48.519	0	179	179	2	1	-10921639	42238.667	44024	27671	60498	887012	9506.319	7.600	0.090	0.737
ID283065	283065	85	14461.497	29.696	52.193	0	179	179	2	1	-10921639	53881.952	55221	36886	65535	1131521	7682.571	4.800	0.134	1.658
ID283066	283066	101	12459.633	62.905	52.657	0	179	179	2	1	-10921639	37962.857	35412	25434	54512	797220	8759.314	2.000	0.133	1.019
ID283067	283067	97	12636.473	33.962	59.162	0	179	179	2	1	-10921639	42436.857	40689	30336	62548	891174	8309.025	2.000	0.110	1.008
ID283076	283076	117	15064.374	36.347	26.948	0	180	180	2	1	-10921639	60842.524	62467	45444	65535	1277693	5909.405	4.800	0.157	2.795
ID283077	283077	119	10730.673	54.732	28.144	0	180	180	2	1	-10921639	44960.619	45056	29157	65535	944173	11090.631	2.000	0.058	0.447
ID283078	283078	115	15854.604	19.255	30.023	0	180	180	2	1	-10921639	26093.429	23412	12295	50493	547962	10701.728	2.000	0.234	0.924
ID283079	283079	92	11042.011	49.729	29.585	0	180	180	2	1	-10921639	59738.429	63793	46408	65535	1254507	6725.276	4.800	0.096	1.557
ID283072	283072	123	9239.180	35.709	11.137	0	180	180	2	1	-10921639	29231.429	28501	21925	40529	613860	5541.998	2.000	0.141	1.303
ID283073	283073	114	11312.962	31.918	17.596	0	180	180	2	1	-10921639	37133.619	36993	27925	48752	779806	6315.698	4.800	0.147	1.505
ID283074	283074	103	10403.883	31.370	24.593	0	180	180	2	1	-10921639	47967.143	48230	34394	58704	1007310	8375.925	4.800	0.109	1.126
ID283075	283075	104	14962.734	46.595	25.734	0	180	180	2	1	-10921639	52753.810	50735	40515	65535	1107830	8612.232	2.000	0.124	1.356
ID283084	283084	106	11971.030	54.526	38.441	0	180	180	2	1	-10921639	44007.762	42939	32010	59052	924163	7884.241	2.000	0.108	1.090
ID283085	283085	118	9951.329	32.055	40.767	0	180	180	2	1	-10921639	48134.143	46944	41158	61302	1010817	5696.593	4.800	0.095	1.461
ID283086	283086	93	14413.489	61.994	47.088	0	180	180	2	1	-10921639	52214.190	49985	40381	65535	1096498	8217.679	7.600	0.131	1.477
ID283087	283087	85	13200.325	29.571	51.419	0	180	180	2	1	-10921639	57504.143	58476	42685	65535	1207587	6527.346	7.600	0.120	1.890
ID283080	283080	None	9199.087	43.762	32.092	0	180	180	2	1	-10921639	43909.524	42002	34247	58677	922100	6467.319	2.000	0.065	0.830
ID283081	283081	109	10356.069	53.263	31.708	0	180	180	2	1	-10921639	52573.333	54083	38158	65535	1104040	8109.214	2.000	0.078	0.938
ID283082	283082	116	8588.516	58.729	35.140	0	180	180	2	1	-10921639	37622.810	36725	26345	51377	790079	6781.881	2.000	0.084	0.858
ID283083	283083	105	11769.509	33.560	38.090	0	180	180	2	1	-10921639	46683.333	48859	31394	62896	980350	9161.653	2.000	0.097	0.900
ID283092	283092	122	15171.684	19.490	71.410	0	180	180	2	1	-10921639	17428.429	14063	6254	37261	365997	10508.208	2.000	0.436	1.008
ID283088	283088	113	12046.723	33.576	54.082	0	180	180	2	1	-10921639	56110.524	55904	45123	65535	1178321	6772.937	4.800	0.097	1.464
ID283089	283089	94	14037.690	47.631	58.563	0	180	180	2	1	-10921639	48890.714	46368	37595	65535	1026705	8648.043	2.000	0.128	1.279
ID283090	283090	97	13752.388	34.468	59.540	0	180	180	2	1	-10921639	46265.571	43020	30684	65535	971577	10474.080	2.000	0.129	1.008
ID283091	283091	121	7942.529	47.775	68.909	0	180	180	2	1	-10921639	29691.238	30979	16514	39779	623516	6421.531	2.000	0.121	0.997
ID283108	283108	85	13083.528	29.734	51.358	0	181	181	2	1	-10921639	55409.619	57338	38801	65535	1163602	8009.457	7.600	0.110	1.371
ID283109	283109	101	10437.223	62.053	51.914	0	181	181	2	1	-10921639	46161.000	48953	34515	63177	969381	8106.710	2.000	0.099	1.024
ID283110	283110	113	7856.293	33.178	53.513	0	181	181	2	1	-10921639	50097.429	50279	34260	65535	1052046	8302.214	2.000	0.040	0.468
ID283111	283111	94	15202.691	47.813	58.519	0	181	181	2	1	-10921639	52592.524	52355	34113	65535	1104443	8649.075	2.000	0.134	1.439
ID283104	283104	None	7018.068	41.756	39.050	0	181	181	2	1	-10921639	41081.571	40663	32198	51525	862713	4724.500	6.304	0.076	1.233
ID283105	283105	106	8381.906	54.442	38.613	0	181	181	2	1	-10921639	41953.952	40756	28140	57324	881033	7603.654	2.000	0.070	0.721
ID283106	283106	93	13297.659	62.535	46.657	0	181	181	2	1	-10921639	52714.857	53199	36979	65535	1107012	9833.313	2.000	0.107	1.037
ID283107	283107	124	12849.027	60.228	48.004	0	181	181	2	1	-10921639	56176.857	56989	40636	65535	1179714	8003.048	7.600	0.103	1.310
ID283116	283116	122	13508.433	19.657	71.391	0	181	181	2	1	-10921639	15446.762	13179	6495	32225	324382	8182.960	2.000	0.460	1.189
ID283112	283112	97	16966.627	34.239	59.493	0	181	181	2	1	-10921639	48979.381	47775	30162	65535	1028567	10881.062	2.000	0.156	1.212
ID283113	283113	125	8676.082	41.095	61.489	0	181	181	2	1	-10921639	38450.095	35586	28729	58503	807452	7622.950	2.000	0.054	0.514
ID283114	283114	None	7297.491	41.363	63.993	0	181	181	2	1	-10921639	38937.952	36095	30912	51860	817697	6737.299	6.335	0.073	0.786
ID283115	283115	126	9165.813	25.182	66.697	0	181	181	2	1	-10921639	19424.714	20157	8156	33859	407919	7092.121	2.000	0.180	0.836
ID283093	283093	123	10052.665	35.745	11.028	0	181	181	2	1	-10921639	31715.571	30858	22675	41908	666027	5527.973	4.800	0.163	1.612
ID283094	283094	114	15890.454	31.654	17.458	0	181	181	2	1	-10921639	41264.524	38720	28166	59615	866555	9330.428	4.800	0.198	1.459
ID283095	283095	103	12446.573	30.901	24.110	0	181	181	2	1	-10921639	49969.952	51860	32573	65535	1049369	8896.846	4.800	0.123	1.234
ID283100	283100	115	14835.688	19.213	30.622	0	181	181	2	1	-10921639	28270.857	28648	11143	45859	593688	9776.363	2.000	0.237	1.107
ID283101	283101	109	12072.410	53.384	32.136	0	181	181	2	1	-10921639	51204.048	51110	31917	65535	1075285	9165.919	2.000	0.079	0.821
ID283102	283102	116	14445.316	58.597	35.214	0	181	181	2	1	-10921639	41431.667	39993	27831	65535	870065	11101.724	2.000	0.121	0.806
ID283103	283103	105	14696.113	33.382	38.331	0	181	181	2	1	-10921639	52195.048	51833	36765	65535	1096096	8686.542	6.317	0.144	1.513
ID283096	283096	104	13766.091	46.684	25.708	0	181	181	2	1	-10921639	53484.048	54458	40234	65535	1123165	7923.248	2.000	0.115	1.396
ID283097	283097	117	14479.802	36.820	27.713	0	181	181	2	1	-10921639	58580.238	65535	38680	65535	1230185	9130.637	4.800	0.131	1.490
ID283098	283098	119	9151.079	54.153	27.796	0	181	181	2	1	-10921639	48431.524	51110	32439	61704	1017062	8167.791	2.000	0.065	0.721
ID283099	283099	92	11391.909	49.400	29.897	0	181	181	2	1	-10921639	57525.952	62199	39444	65535	1208045	8995.276	2.000	0.088	1.030
ID283140	283140	122	14197.550	19.771	71.394	0	182	182	2	1	-10921639	14019.476	10661	4781	33993	294409	8704.332	2.000	0.528	1.114
ID283136	283136	97	15125.261	34.391	59.400	0	182	182	2	1	-10921639	43605.286	40930	25863	64369	915711	10787.301	2.000	0.136	0.965
ID283137	283137	125	9614.636	41.230	61.925	0	182	182	2	1	-10921639	39372.905	37756	28796	49462	826831	6607.493	2.000	0.108	1.161
ID283138	283138	126	10109.241	25.381	65.930	0	182	182	2	1	-10921639	18744.190	18255	5102	33805	393628	7842.937	2.000	0.222	0.869
ID283139	283139	None	7116.101	47.163	69.302	0	182	182	2	1	-10921639	25661.762	26586	13286	34167	538897	5149.421	4.800	0.130	1.145
ID283117	283117	123	7809.611	36.269	12.697	0	182	182	2	1	-10921639	28474.476	27872	19648	37060	597964	4988.291	2.000	0.119	1.218
ID283118	283118	114	16015.243	31.651	17.482	0	182	182	2	1	-10921639	39452.524	38399	25072	57110	828503	9253.020	4.800	0.207	1.462
ID283119	283119	103	12207.677	31.290	24.131	0	182	182	2	1	-10921639	43210.524	45176	24831	56427	907421	10132.880	2.000	0.115	0.883
ID283124	283124	115	12982.552	19.133	30.389	0	182	182	2	1	-10921639	25402.857	24095	14465	44145	533460	8008.113	2.000	0.241	1.234
ID283125	283125	128	9817.556	44.124	31.758	0	182	182	2	1	-10921639	43602.762	43020	33028	58195	915658	7247.160	2.000	0.086	0.952
ID283126	283126	109	11501.790	53.610	32.023	0	182	182	2	1	-10921639	47664.857	49797	32211	59588	1000962	8724.197	2.000	0.100	0.992
ID283127	283127	116	12939.473	58.612	35.185	0	182	182	2	1	-10921639	38228.714	35332	27470	57672	802803	9662.712	2.000	0.122	0.857
ID283120	283120	104	15116.859	46.576	25.390	0	182	182	2	1	-10921639	51045.286	54110	33470	65535	1071951	10560.247	4.800	0.148	1.244
ID283121	283121	117	16572.881	36.393	27.175	0	182	182	2	1	-10921639	59917.619	60016	49034	65535	1258270	5342.380	4.800	0.168	3.219
ID283122	283122	119	10238.737	54.593	27.677	0	182	182	2	1	-10921639	43481.619	41212	26291	58369	913114	10675.970	2.000	0.081	0.610
ID283123	283123	92	12076.474	50.122	29.243	0	182	182	2	1	-10921639	57803.333	56052	42377	65535	1213870	7183.050	7.600	0.092	1.357
ID283132	283132	85	10947.144	30.214	51.079	0	182	182	2	1	-10921639	48835.095	48618	30818	62601	1025537	8588.815	7.600	0.101	1.045
ID283133	283133	101	7482.164	62.097	51.886	0	182	182	2	1	-10921639	40107.619	38948	28823	50681	842260	6844.619	2.000	0.072	0.789
ID283134	283134	113	10597.856	33.361	53.528	0	182	182	2	1	-10921639	48404.714	49636	30202	64945	1016499	9173.968	2.000	0.082	0.798
ID283135	283135	94	18002.137	47.421	58.181	0	182	182	2	1	-10921639	46729.905	46127	26760	65535	981328	11731.926	2.000	0.167	1.139
ID283128	283128	105	18351.510	33.052	37.877	0	182	182	2	1	-10921639	50541.286	52382	35908	65535	1061367	9038.993	2.000	0.177	1.684
ID283129	283129	106	8596.701	54.240	38.456	0	182	182	2	1	-10921639	38200.048	39564	26117	52851	802201	7284.803	2.000	0.071	0.699
ID283130	283130	129	9051.745	55.420	44.168	0	182	182	2	1	-10921639	39158.048	38171	29800	53561	822319	7278.017	2.000	0.073	0.733
ID283131	283131	124	14544.003	60.511	48.317	0	182	182	2	1	-10921639	55825.524	56655	38118	65535	1172336	7783.208	4.800	0.137	1.734
ID283172	283172	92	12736.810	50.152	29.813	0	183	183	2	1	-10921639	57525.952	61905	38761	65535	1208045	9147.370	7.600	0.099	1.134
ID283173	283173	128	10637.935	43.779	31.492	0	183	183	2	1	-10921639	42070.667	40288	32158	51779	883484	6730.963	2.000	0.105	1.190
ID283174	283174	109	11534.300	52.981	31.627	0	183	183	2	1	-10921639	50129.190	49958	31742	65280	1052713	10384.661	2.000	0.081	0.726
ID283175	283175	116	11403.445	58.295	35.480	0	183	183	2	1	-10921639	40394.000	38252	27537	54270	848274	7415.205	7.600	0.111	1.088
ID283168	283168	104	16417.553	46.428	25.622	0	183	183	2	1	-10921639	48867.762	47815	31300	65535	1026223	11520.628	2.000	0.144	1.066
ID283169	283169	117	16963.945	36.346	27.518	0	183	183	2	1	-10921639	55708.143	60030	31434	65535	1169871	11378.649	4.800	0.158	1.332
ID283170	283170	119	12050.781	54.348	27.768	0	183	183	2	1	-10921639	50804.095	49958	35051	65535	1066886	9068.608	2.000	0.091	0.934
ID283171	283171	115	17800.309	19.086	30.158	0	183	183	2	1	-10921639	30854.524	27443	17545	52261	647945	9688.271	2.000	0.264	1.330
ID283180	283180	124	12024.470	60.197	48.659	0	183	183	2	1	-10921639	53401.762	55864	39698	65535	1121437	7743.497	7.600	0.119	1.464
ID283181	283181	85	13373.378	30.522	51.104	0	183	183	2	1	-10921639	52355.238	52034	41801	65535	1099460	7060.692	7.600	0.122	1.612
ID283182	283182	113	11192.094	33.707	53.722	0	183	183	2	1	-10921639	48446.190	51217	35278	58637	1017370	7589.907	2.000	0.093	1.087
ID283183	283183	97	18703.156	34.389	59.214	0	183	183	2	1	-10921639	46277.000	43569	29184	65535	971817	11429.812	2.000	0.176	1.210
ID283176	283176	105	12391.008	33.174	38.005	0	183	183	2	1	-10921639	45317.714	42658	36845	58771	951672	6534.235	4.800	0.133	1.624
ID283177	283177	None	7943.955	29.550	42.275	0	183	183	2	1	-10921639	37006.048	37475	22608	44560	777127	6481.908	2.000	0.074	0.788
ID283178	283178	129	11659.433	55.706	43.986	0	183	183	2	1	-10921639	41913.857	40167	31475	57994	880191	7865.346	2.000	0.093	0.907
ID283179	283179	None	14191.833	61.956	46.324	0	183	183	2	1	-10921639	50508.810	50815	35399	65535	1060685	9206.627	2.000	0.126	1.226
ID283184	283184	94	16771.801	47.999	58.996	0	183	183	2	1	-10921639	51242.952	50239	35747	65535	1076102	8866.264	4.800	0.164	1.629
ID283185	283185	125	11841.444	40.872	63.049	0	183	183	2	1	-10921639	40702.714	40917	27965	57445	854757	7746.250	2.000	0.132	1.226
ID283186	283186	130	7464.301	26.297	63.832	0	183	183	2	1	-10921639	17441.714	18536	6335	29907	366276	6395.435	2.000	0.169	0.789
ID283187	283187	122	8844.087	19.827	71.346	0	183	183	2	1	-10921639	10013.381	8531	4152	20585	210281	5121.073	2.000	0.487	1.281
ID283165	283165	123	7170.196	36.607	12.523	0	183	183	2	1	-10921639	27910.619	27698	21403	35921	586123	3847.873	4.800	0.126	1.623
ID283166	283166	114	16644.807	31.604	17.173	0	183	183	2	1	-10921639	38560.429	36457	25688	58222	809769	9469.627	2.000	0.194	1.326
ID283167	283167	103	9318.112	32.228	24.695	0	183	183	2	1	-10921639	48639.381	48431	36042	59481	1021427	6795.391	4.800	0.093	1.222
ID283141	283141	123	8019.831	36.138	12.745	0	184	184	2	1	-10921639	30349.476	30135	24778	39310	637339	4012.103	2.000	0.119	1.614
ID283142	283142	114	15549.388	31.123	17.107	0	184	184	2	1	-10921639	37571.238	36069	24054	53119	788996	8880.041	4.800	0.201	1.415
ID283143	283143	103	12651.409	31.752	24.244	0	184	184	2	1	-10921639	46206.857	46556	31394	64048	970344	7935.089	4.800	0.123	1.278
ID283148	283148	92	11845.495	49.778	29.701	0	184	184	2	1	-10921639	58938.000	60512	47560	65535	1237698	6835.956	7.600	0.102	1.598
ID283149	283149	128	8907.827	43.205	30.833	0	184	184	2	1	-10921639	37790.619	36377	28166	53628	793603	7255.795	2.000	0.078	0.752
ID283150	283150	109	9832.114	52.993	31.956	0	184	184	2	1	-10921639	49524.048	51337	35185	64316	1040005	8887.746	2.000	0.060	0.634
ID283151	283151	116	15876.628	57.902	35.280	0	184	184	2	1	-10921639	43425.476	43020	30149	65535	911935	10423.328	2.000	0.140	1.021
ID283144	283144	104	17172.436	46.177	25.647	0	184	184	2	1	-10921639	49819.952	49770	33604	65535	1046219	10740.889	2.000	0.143	1.159
ID283145	283145	117	17545.443	36.509	27.680	0	184	184	2	1	-10921639	53265.429	58918	30041	65535	1118574	12489.680	2.000	0.162	1.191
ID283146	283146	119	13322.276	54.688	27.734	0	184	184	2	1	-10921639	48212.095	49221	27684	65535	1012454	11797.986	2.000	0.100	0.744
ID283147	283147	115	15727.060	19.093	30.084	0	184	184	2	1	-10921639	29961.667	28314	18697	52744	629195	8865.936	2.000	0.225	1.240
ID283156	283156	124	13536.789	60.775	49.299	0	184	184	2	1	-10921639	57900.381	60994	43114	65535	1215908	7781.982	4.800	0.123	1.628
ID283157	283157	85	13096.265	30.309	51.497	0	184	184	2	1	-10921639	49798.952	51270	29198	65535	1045778	10239.208	7.600	0.105	0.922
ID283158	283158	101	14691.542	61.854	52.026	0	184	184	2	1	-10921639	49851.333	48578	36792	65535	1046878	10787.488	2.000	0.135	1.099
ID283159	283159	113	9976.362	33.460	53.481	0	184	184	2	1	-10921639	53289.476	52770	42323	65535	1119079	6129.699	4.800	0.094	1.492
ID283152	283152	105	14108.065	33.436	38.299	0	184	184	2	1	-10921639	47246.476	47493	33149	61905	992176	8381.547	4.800	0.147	1.447
ID283153	283153	None	8591.793	55.080	38.246	0	184	184	2	1	-10921639	41184.190	39203	31501	51043	864868	6708.284	7.600	0.078	0.885
ID283154	283154	129	12685.156	55.078	44.035	0	184	184	2	1	-10921639	42294.095	39417	30189	65535	888176	8608.842	2.000	0.094	0.843
ID283155	283155	None	8153.377	28.092	48.064	0	184	184	2	1	-10921639	35455.619	35801	21778	50426	744568	8535.547	2.000	0.066	0.513
ID283164	283164	122	8132.236	19.708	71.308	0	184	184	2	1	-10921639	9973.905	8813	4031	21295	209452	5051.064	2.000	0.386	1.099
ID283160	283160	97	18409.189	34.186	59.339	0	184	184	2	1	-10921639	46312.762	46703	29050	65535	972568	11131.470	2.000	0.173	1.230
ID283161	283161	94	16601.771	47.898	58.501	0	184	184	2	1	-10921639	53344.524	54217	38037	65535	1120235	8817.373	4.800	0.149	1.566
ID283162	283162	125	8529.146	41.005	61.928	0	184	184	2	1	-10921639	38522.095	38627	29332	50614	808964	5037.770	4.800	0.103	1.434
ID283163	283163	130	7789.830	26.478	63.491	0	184	184	2	1	-10921639	20236.619	20157	8022	29559	424969	6515.376	2.000	0.169	0.898
ID283204	283204	113	11102.894	33.959	53.049	0	185	185	2	1	-10921639	49381.810	48538	36993	64209	1037018	7849.516	2.000	0.082	0.950
ID283205	283205	97	19237.537	34.363	59.218	0	185	185	2	1	-10921639	51097.429	49395	31903	65535	1073046	10588.077	4.800	0.194	1.570
ID283206	283206	94	16520.752	49.305	59.540	0	185	185	2	1	-10921639	56499.619	57378	35225	65535	1186492	8364.908	4.800	0.165	1.913
ID283207	283207	125	11728.874	41.095	62.559	0	185	185	2	1	-10921639	40929.810	38024	31622	57230	859526	7829.471	2.000	0.122	1.139
ID283200	283200	129	12002.054	54.867	43.921	0	185	185	2	1	-10921639	42551.095	39685	34113	61503	893573	7441.786	2.000	0.095	0.991
ID283201	283201	124	12523.000	59.914	47.529	0	185	185	2	1	-10921639	55427.524	56119	40421	65535	1163978	7133.149	7.600	0.113	1.574
ID283202	283202	85	14429.345	30.481	51.421	0	185	185	2	1	-10921639	49128.619	51297	27885	65535	1031701	12000.319	7.600	0.116	0.852
ID283203	283203	101	13093.556	62.013	52.082	0	185	185	2	1	-10921639	49626.000	50346	38908	61141	1042146	8063.638	4.800	0.121	1.333
ID283208	283208	130	8823.335	26.487	63.823	0	185	185	2	1	-10921639	18272.286	18791	6562	33952	383718	7791.977	2.000	0.183	0.725
ID283209	283209	None	7398.584	53.953	65.020	0	185	185	2	1	-10921639	29934.905	31595	20438	40234	628633	6072.983	2.000	0.098	0.882
ID283188	283188	123	8708.587	36.470	12.651	0	185	185	2	1	-10921639	30676.048	29506	21148	43810	644197	5667.933	2.000	0.107	1.045
ID283189	283189	114	13823.505	31.541	17.098	0	185	185	2	1	-10921639	39589.667	40046	27403	52944	831383	6426.780	4.800	0.188	1.949
ID283190	283190	103	9955.602	32.184	24.409	0	185	185	2	1	-10921639	46067.810	47011	29144	60391	967424	8585.797	4.800	0.100	0.971
ID283191	283191	104	15797.648	46.440	25.601	0	185	185	2	1	-10921639	50281.190	48431	35586	65535	1055905	10525.456	2.000	0.126	1.067
ID283196	283196	128	8424.192	43.822	31.306	0	185	185	2	1	-10921639	39680.381	38868	28622	51337	833288	6382.515	2.000	0.062	0.725
ID283197	283197	109	10115.355	52.575	32.048	0	185	185	2	1	-10921639	49472.381	47614	36323	65535	1038920	8879.721	2.000	0.073	0.760
ID283198	283198	116	16177.942	57.834	35.908	0	185	185	2	1	-10921639	45518.667	44761	32399	65535	955892	9772.136	2.000	0.154	1.242
ID283199	283199	105	16691.881	33.281	37.807	0	185	185	2	1	-10921639	47675.667	46248	37354	65535	1001189	8761.677	2.000	0.167	1.558
ID283192	283192	117	16286.781	36.559	27.682	0	185	185	2	1	-10921639	52982.238	55288	36537	65535	1112627	10872.128	4.800	0.149	1.267
ID283193	283193	119	15177.925	54.798	27.539	0	185	185	2	1	-10921639	48740.190	47882	29184	65535	1023544	11266.876	2.000	0.125	0.963
ID283194	283194	115	20357.219	18.962	30.165	0	185	185	2	1	-10921639	35445.238	29653	20773	61208	744350	11340.795	2.000	0.256	1.275
ID283195	283195	92	11889.531	49.770	29.660	0	185	185	2	1	-10921639	58857.619	64142	45149	65535	1236010	7436.449	7.600	0.100	1.438
ID283212	283212	104	16710.990	46.701	25.539	0	186	186	2	1	-10921639	55507.857	57030	41881	65535	1165665	8595.767	3.200	0.144	1.622
ID283213	283213	117	13864.961	35.859	27.431	0	186	186	2	1	-10921639	56543.000	58061	36577	65535	1187403	8114.371	4.800	0.131	1.617
ID283214	283214	119	15176.269	54.822	27.378	0	186	186	2	1	-10921639	46469.762	47587	27416	65535	975865	12199.699	2.000	0.118	0.805
ID283215	283215	115	22440.244	19.286	29.977	0	186	186	2	1	-10921639	37824.952	35185	18188	63378	794324	12774.835	2.000	0.291	1.334
ID283210	283210	123	10632.986	36.744	12.624	0	186	186	2	1	-10921639	34233.571	33966	25126	49770	718905	5837.122	4.800	0.137	1.410
ID283211	283211	114	19383.617	31.647	17.312	0	186	186	2	1	-10921639	43712.476	41185	25407	63726	917962	10965.927	2.000	0.215	1.413
ID283220	283220	105	11342.636	33.722	38.030	0	186	186	2	1	-10921639	44299.286	42913	30001	63606	930285	8369.382	2.000	0.098	0.945
ID283221	283221	None	9484.340	32.594	40.566	0	186	186	2	1	-10921639	45855.429	47292	35051	61208	962964	6529.176	6.321	0.087	1.122
ID283222	283222	129	12667.185	55.248	43.914	0	186	186	2	1	-10921639	43062.571	41198	27001	65535	904314	9601.260	2.000	0.090	0.742
ID283223	283223	124	13969.402	60.956	47.068	0	186	186	2	1	-10921639	60112.905	62762	47333	65535	1262371	5542.850	4.800	0.144	2.738
ID283216	283216	128	8081.225	43.948	31.223	0	186	186	2	1	-10921639	41624.381	40676	28622	57324	874112	6577.859	2.000	0.054	0.649
ID283217	283217	92	10460.059	49.391	30.292	0	186	186	2	1	-10921639	56075.000	57070	39337	65535	1177575	8881.669	7.600	0.073	0.856
ID283218	283218	109	9492.994	53.093	32.327	0	186	186	2	1	-10921639	47752.190	47681	36470	61289	1002796	7103.612	2.000	0.066	0.829
ID283219	283219	116	13688.866	57.774	35.989	0	186	186	2	1	-10921639	45010.381	42832	32867	65535	945218	9270.191	2.000	0.121	1.048
ID283228	283228	94	15944.336	50.596	59.751	0	186	186	2	1	-10921639	51657.429	51645	32680	65535	1084806	10643.179	4.800	0.148	1.249
ID283229	283229	125	14169.035	41.053	62.237	0	186	186	2	1	-10921639	43139.048	41332	30108	65468	905920	7824.900	2.000	0.140	1.352
ID283230	283230	130	10604.921	26.322	63.765	0	186	186	2	1	-10921639	18912.667	18751	6924	35238	397166	8519.947	2.000	0.222	0.807
ID283231	283231	None	7162.879	20.347	71.813	0	186	186	2	1	-10921639	8116.667	6790	2571	18456	170450	4489.223	2.000	0.416	1.062
ID283224	283224	85	12766.470	30.695	51.356	0	186	186	2	1	-10921639	57078.810	57445	43904	65535	1198655	6723.557	7.600	0.120	1.824
ID283225	283225	113	10979.925	33.403	53.209	0	186	186	2	1	-10921639	53044.048	50842	35171	65535	1113925	8483.466	3.200	0.098	1.111
ID283226	283226	None	8094.793	22.928	57.986	0	186	186	2	1	-10921639	19478.952	20063	8250	35680	409058	6290.985	2.000	0.147	0.796
ID283227	283227	97	19759.510	34.223	59.329	0	186	186	2	1	-10921639	53137.143	50748	34247	65535	1115880	10296.246	2.000	0.187	1.628
ID283268	283268	85	13173.121	31.462	51.437	0	187	187	2	1	-10921639	55195.333	60860	35533	65535	1159102	10064.717	7.600	0.110	1.090
ID283269	283269	97	19064.609	34.406	58.934	0	187	187	2	1	-10921639	52125.048	54619	34943	65535	1094626	11234.957	4.800	0.191	1.485
ID283270	283270	94	16904.168	50.525	59.339	0	187	187	2	1	-10921639	53698.476	56695	37261	65535	1127668	10159.376	4.800	0.165	1.500
ID283271	283271	125	12092.969	41.563	61.944	0	187	187	2	1	-10921639	43426.095	42712	34260	57659	911948	7123.562	4.800	0.125	1.352
ID283264	283264	105	16101.637	33.820	38.201	0	187	187	2	1	-10921639	47249.810	45190	32975	65535	992246	10368.275	2.000	0.138	1.105
ID283265	283265	129	10404.804	55.218	43.858	0	187	187	2	1	-10921639	44084.952	41091	29023	58396	925784	8016.354	2.000	0.083	0.843
ID283266	283266	124	12651.872	61.287	47.026	0	187	187	2	1	-10921639	58272.667	59213	47708	65535	1223726	5947.833	6.294	0.122	2.128
ID283267	283267	101	13076.352	61.912	50.961	0	187	187	2	1	-10921639	52808.667	52837	38801	65535	1108982	9114.988	4.800	0.109	1.141
ID283272	283272	130	9738.285	26.721	63.832	0	187	187	2	1	-10921639	20934.952	19554	9067	36363	439634	7008.457	2.000	0.181	0.915
ID283253	283253	123	9826.433	37.013	12.410	0	187	187	2	1	-10921639	32595.667	32908	23947	41948	684509	5631.753	2.000	0.151	1.521
ID283254	283254	114	16238.367	32.122	17.196	0	187	187	2	1	-10921639	41797.238	39966	30684	59119	877742	8722.111	4.800	0.203	1.618
ID283255	283255	104	15275.282	46.611	25.540	0	187	187	2	1	-10921639	51659.286	50547	41761	65535	1084845	8341.953	2.000	0.132	1.441
ID283260	283260	92	13507.398	49.930	29.560	0	187	187	2	1	-10921639	56351.810	54418	41413	65535	1183388	8625.189	4.800	0.114	1.340
ID283261	283261	128	8099.605	44.010	31.297	0	187	187	2	1	-10921639	39814.238	38841	26385	53654	836099	7279.733	2.000	0.055	0.571
ID283262	283262	109	7304.669	53.254	32.275	0	187	187	2	1	-10921639	44909.048	45632	35399	58757	943090	6250.841	7.600	0.050	0.681
ID283263	283263	116	14087.586	57.774	35.632	0	187	187	2	1	-10921639	43209.286	43194	24162	62387	907395	12289.882	2.000	0.131	0.814
ID283256	283256	131	14698.281	33.824	26.572	0	187	187	2	1	-10921639	53829.952	54579	38493	65535	1130429	7872.378	4.800	0.136	1.634
ID283257	283257	119	15877.718	55.492	27.263	0	187	187	2	1	-10921639	45782.667	43582	26291	65535	961436	10857.812	2.000	0.131	0.977
ID283258	283258	117	11471.007	36.673	27.809	0	187	187	2	1	-10921639	46121.476	47051	29144	63311	968551	10014.738	2.000	0.102	0.854
ID283259	283259	115	20359.926	19.653	30.174	0	187	187	2	1	-10921639	38781.714	37207	24992	58530	814416	10603.288	2.000	0.250	1.465
ID283236	283236	131	14804.273	33.955	26.874	0	188	188	2	1	-10921639	53530.810	55396	40060	65535	1124147	7628.299	4.800	0.142	1.745
ID283237	283237	119	17276.729	55.350	27.118	0	188	188	2	1	-10921639	48047.619	47681	30416	65535	1009000	10590.570	2.000	0.150	1.180
ID283238	283238	115	17404.197	19.817	30.163	0	188	188	2	1	-10921639	37035.381	35091	27309	55074	777743	8757.422	2.000	0.223	1.540
ID283239	283239	92	12882.769	49.876	29.726	0	188	188	2	1	-10921639	58061.762	57686	43743	65535	1219297	7612.763	4.800	0.106	1.462
ID283232	283232	123	11225.228	36.939	12.143	0	188	188	2	1	-10921639	34459.429	34435	26546	47091	723648	5520.476	4.800	0.156	1.684
ID283233	283233	132	8237.697	41.060	15.404	0	188	188	2	1	-10921639	29657.476	29291	22769	42980	622807	5610.493	2.000	0.103	0.991
ID283234	283234	114	17212.346	31.683	17.193	0	188	188	2	1	-10921639	43081.000	40596	30135	58958	904701	8974.676	4.800	0.210	1.663
ID283235	283235	104	16361.864	46.603	25.593	0	188	188	2	1	-10921639	51634.619	51163	37622	65535	1084327	9271.838	2.000	0.137	1.341
ID283244	283244	None	8421.413	55.189	38.103	0	188	188	2	1	-10921639	44868.810	43931	35868	55342	942245	6295.691	2.000	0.073	0.969
ID283245	283245	129	13038.106	55.592	43.886	0	188	188	2	1	-10921639	46759.381	43395	33390	65535	981947	8662.776	2.000	0.094	0.923
ID283246	283246	124	14411.016	61.361	47.283	0	188	188	2	1	-10921639	58573.095	62253	41734	65535	1230035	7599.707	4.800	0.138	1.864
ID283247	283247	133	10708.773	33.171	48.446	0	188	188	2	1	-10921639	50799.714	50654	37328	65535	1066794	9684.375	2.000	0.076	0.745
ID283240	283240	128	10666.605	43.848	31.435	0	188	188	2	1	-10921639	42022.238	39136	31823	63512	882467	8139.904	2.000	0.078	0.745
ID283241	283241	109	10261.112	52.888	32.042	0	188	188	2	1	-10921639	48568.714	46931	34341	65535	1019943	8436.179	2.000	0.058	0.634
ID283242	283242	116	10583.159	57.777	35.331	0	188	188	2	1	-10921639	40517.762	39377	28555	56293	850873	8658.561	2.000	0.099	0.843
ID283243	283243	105	14558.841	33.585	38.242	0	188	188	2	1	-10921639	47577.476	46743	34528	65535	999127	9218.864	2.000	0.133	1.215
ID283252	283252	125	13778.698	41.766	62.202	0	188	188	2	1	-10921639	44093.762	42792	36752	57378	925969	6601.538	4.800	0.154	1.784
ID283248	283248	85	14096.117	31.901	51.752	0	188	188	2	1	-10921639	58239.524	62360	36176	65535	1223030	8691.936	4.800	0.136	1.600
ID283249	283249	101	14114.368	63.098	52.102	0	188	188	2	1	-10921639	54473.381	54739	40435	65535	1143941	7769.098	4.800	0.136	1.683
ID283250	283250	97	18220.084	35.372	58.909	0	188	188	2	1	-10921639	53825.333	55342	38921	65535	1130332	9252.469	4.800	0.178	1.758
ID283251	283251	94	13774.375	50.450	59.390	0	188	188	2	1	-10921639	53621.238	52904	39658	65535	1126046	7465.526	4.800	0.146	1.833
ID283276	283276	131	14921.757	33.229	25.707	0	189	189	2	1	-10921639	55115.667	57552	37368	65535	1157429	8438.561	4.800	0.143	1.630
ID283277	283277	104	15371.035	46.770	25.676	0	189	189	2	1	-10921639	51015.905	49275	35600	65535	1071334	9384.379	2.000	0.128	1.238
ID283278	283278	119	15745.519	55.066	27.338	0	189	189	2	1	-10921639	50152.429	50828	36310	65535	1053201	10597.243	2.000	0.133	1.112
ID283279	283279	117	16265.831	36.979	27.975	0	189	189	2	1	-10921639	51934.857	52061	36296	65535	1090632	10435.714	2.000	0.145	1.262
ID283273	283273	123	10773.542	36.778	12.009	0	189	189	2	1	-10921639	34468.238	32372	26881	51337	723833	6853.719	2.000	0.121	1.085
ID283274	283274	132	8091.003	41.340	15.348	0	189	189	2	1	-10921639	30295.190	28381	22862	41466	636199	4601.899	2.000	0.112	1.325
ID283275	283275	114	21034.783	32.284	16.974	0	189	189	2	1	-10921639	49823.810	46703	36296	65535	1046300	9656.098	4.800	0.233	1.951
ID283284	283284	116	11210.633	58.011	35.446	0	189	189	2	1	-10921639	42530.571	41118	29814	56266	893142	8445.087	2.000	0.099	0.909
ID283285	283285	105	14558.663	33.907	38.407	0	189	189	2	1	-10921639	50220.571	48819	36872	65535	1054632	9165.643	6.315	0.127	1.238
ID283286	283286	134	8454.378	21.396	40.577	0	189	189	2	1	-10921639	21121.190	21764	7821	33778	443545	7688.824	2.000	0.160	0.760
ID283287	283287	135	7774.181	43.501	41.794	0	189	189	2	1	-10921639	37984.524	38546	28916	46141	797675	5331.372	7.600	0.088	1.154
ID283280	283280	92	10682.933	49.942	29.217	0	189	189	2	1	-10921639	59878.095	60043	48230	65535	1257440	5906.020	7.600	0.090	1.679
ID283281	283281	115	19313.523	19.660	29.779	0	189	189	2	1	-10921639	38108.238	32720	23425	61061	800273	11056.888	2.000	0.234	1.306
ID283282	283282	128	11833.724	44.050	31.175	0	189	189	2	1	-10921639	45040.333	41908	34756	60070	945847	8340.825	2.000	0.090	0.894
ID283283	283283	109	12316.942	53.072	32.104	0	189	189	2	1	-10921639	52210.381	52503	37127	65535	1096418	8642.681	2.000	0.079	0.884
ID283292	283292	101	11457.508	62.830	52.169	0	189	189	2	1	-10921639	53410.714	52985	42792	65535	1121625	7069.232	4.800	0.124	1.669
ID283293	283293	136	12629.988	33.831	53.003	0	189	189	2	1	-10921639	56719.667	58690	43649	65535	1191113	7965.936	2.000	0.101	1.303
ID283294	283294	None	7483.474	23.230	58.482	0	189	189	2	1	-10921639	18364.667	18268	5638	29640	385658	6990.298	2.000	0.155	0.704
ID283295	283295	97	15537.776	34.636	59.383	0	189	189	2	1	-10921639	52178.476	50065	43288	65535	1095748	7531.047	4.800	0.144	1.740
ID283288	283288	129	11155.957	56.051	43.970	0	189	189	2	1	-10921639	46310.857	46181	33979	62146	972528	7863.725	2.000	0.066	0.731
ID283289	283289	124	13070.583	61.197	47.344	0	189	189	2	1	-10921639	58980.000	61409	43944	65535	1238580	7168.157	4.800	0.120	1.767
ID283290	283290	133	9915.781	33.000	48.000	0	189	189	2	1	-10921639	52413.952	52476	35305	65535	1100693	8692.577	2.000	0.075	0.841
ID283291	283291	85	13565.113	31.524	51.646	0	189	189	2	1	-10921639	58804.714	60137	35760	65535	1234899	8288.928	4.800	0.131	1.642
ID283296	283296	94	13445.274	49.477	58.982	0	189	189	2	1	-10921639	55667.857	55904	42698	65535	1169025	8103.179	4.800	0.126	1.542
ID283297	283297	None	8533.249	41.738	61.457	0	189	189	2	1	-10921639	41902.286	42189	32827	53293	879948	6384.692	2.000	0.081	0.981
ID283298	283298	125	8311.391	41.505	62.317	0	189	189	2	1	-10921639	42570.048	42792	30108	53293	893971	6967.930	2.000	0.088	0.986
ID283300	283300	114	15638.972	31.665	16.727	0	190	190	2	1	-10921639	43560.667	40770	31595	59628	914774	7827.789	4.800	0.194	1.812
ID283301	283301	131	13541.804	32.983	25.083	0	190	190	2	1	-10921639	52880.762	52141	31823	65535	1110496	8185.990	4.800	0.116	1.341
ID283302	283302	104	15011.664	47.081	25.658	0	190	190	2	1	-10921639	51399.905	54137	35640	65535	1079398	9352.849	7.600	0.121	1.188
ID283303	283303	119	15006.504	54.997	27.377	0	190	190	2	1	-10921639	49099.952	49690	32117	65535	1031099	11252.718	2.000	0.126	0.976
ID283299	283299	123	16742.986	36.950	11.982	0	190	190	2	1	-10921639	42280.048	39497	33484	61597	887881	7325.586	4.800	0.203	1.950
ID283308	283308	109	10390.179	52.703	31.796	0	190	190	2	1	-10921639	53095.762	54967	38600	65535	1115011	9820.428	2.000	0.070	0.704
ID283309	283309	116	13351.117	57.921	35.024	0	190	190	2	1	-10921639	41732.238	37716	29037	62856	876377	9027.795	2.000	0.110	0.919
ID283310	283310	137	9879.481	54.824	38.339	0	190	190	2	1	-10921639	45666.619	44908	36631	57163	958999	6570.952	2.000	0.072	0.939
ID283311	283311	105	13005.403	33.879	38.733	0	190	190	2	1	-10921639	49552.810	48109	37957	61235	1040609	7859.517	7.600	0.114	1.294
ID283304	283304	117	16537.967	36.957	27.899	0	190	190	2	1	-10921639	51360.238	49556	31153	65535	1078565	10720.537	2.000	0.134	1.130
ID283305	283305	115	21886.438	19.560	29.720	0	190	190	2	1	-10921639	43114.905	41600	24590	65535	905413	11849.083	4.800	0.262	1.510
ID283306	283306	92	11181.508	50.238	29.797	0	190	190	2	1	-10921639	60671.000	65535	45471	65535	1274091	6998.530	4.800	0.093	1.478
ID283307	283307	128	14717.578	43.974	31.020	0	190	190	2	1	-10921639	47372.762	43114	31970	65535	994828	9373.085	2.000	0.111	1.014
ID283316	283316	124	12266.491	61.970	46.889	0	190	190	2	1	-10921639	61439.476	65535	47132	65535	1290229	6487.796	4.800	0.116	1.972
ID283317	283317	133	11195.093	33.542	48.035	0	190	190	2	1	-10921639	54917.952	56146	42002	65535	1153277	8305.300	3.200	0.086	1.046
ID283318	283318	85	12700.739	31.561	51.551	0	190	190	2	1	-10921639	59420.333	65535	41292	65535	1247827	8621.734	4.800	0.115	1.416
ID283319	283319	101	14525.065	62.426	52.011	0	190	190	2	1	-10921639	57284.952	63633	38399	65535	1202984	9502.301	4.800	0.127	1.355
ID283312	283312	134	8872.121	21.799	40.735	0	190	190	2	1	-10921639	22719.524	20599	13741	39229	477110	6957.036	2.000	0.120	0.698
ID283313	283313	135	8335.097	44.475	42.489	0	190	190	2	1	-10921639	39638.810	38412	31943	51150	832415	6095.272	7.600	0.071	0.867
ID283314	283314	None	7587.994	34.763	42.706	0	190	190	2	1	-10921639	43931.857	43073	30015	55396	922569	7597.051	2.000	0.053	0.579
ID283315	283315	129	12464.684	55.737	44.037	0	190	190	2	1	-10921639	49654.190	47279	39926	65535	1042738	7634.852	2.000	0.090	1.075
ID283324	283324	125	13825.970	41.473	62.617	0	190	190	2	1	-10921639	49301.381	47801	34260	65535	1035329	9333.147	7.600	0.120	1.129
ID283325	283325	138	7716.811	26.583	64.925	0	190	190	2	1	-10921639	23829.286	23559	14170	34957	500415	5511.241	7.600	0.136	1.036
ID283320	283320	136	11474.890	33.697	53.175	0	190	190	2	1	-10921639	60573.429	62052	44480	65535	1272042	5879.449	4.800	0.102	1.900
ID283321	283321	94	14670.620	49.374	59.138	0	190	190	2	1	-10921639	57170.714	55302	40542	65535	1200585	7991.030	4.800	0.136	1.711
ID283322	283322	97	12975.575	34.058	60.002	0	190	190	2	1	-10921639	48580.048	49167	36149	62842	1020181	8010.309	2.000	0.109	1.195
ID283323	283323	None	14606.372	50.624	59.808	0	190	190	2	1	-10921639	55819.905	55302	39042	65535	1172218	8582.946	7.600	0.132	1.519
ID283332	283332	117	13685.784	36.867	27.934	0	191	191	2	1	-10921639	48277.762	47895	31943	65535	1013833	9580.321	2.000	0.107	0.971
ID283333	283333	115	19045.891	19.822	29.645	0	191	191	2	1	-10921639	37068.000	33082	18951	57311	778428	10898.848	2.000	0.231	1.277
ID283334	283334	92	10240.806	50.058	29.810	0	191	191	2	1	-10921639	58251.714	61704	42002	65535	1223286	7437.214	2.000	0.071	1.037
ID283335	283335	128	16603.145	44.072	31.253	0	191	191	2	1	-10921639	50289.429	48217	34542	65535	1056078	10726.609	2.000	0.124	1.034
ID283328	283328	114	17819.814	31.747	16.823	0	191	191	2	1	-10921639	45641.857	44908	31247	65535	958479	10533.105	4.800	0.216	1.540
ID283329	283329	131	14627.497	33.500	26.371	0	191	191	2	1	-10921639	55694.095	53721	45364	65535	1169576	7579.158	7.600	0.134	1.735
ID283330	283330	104	15417.504	47.252	25.741	0	191	191	2	1	-10921639	51078.952	48886	34260	65535	1072658	10539.767	2.000	0.117	1.013
ID283331	283331	119	15408.429	54.639	27.357	0	191	191	2	1	-10921639	50741.048	53587	31716	65535	1065562	12191.491	4.800	0.141	1.026
ID283340	283340	134	9651.937	21.494	40.793	0	191	191	2	1	-10921639	23727.238	24416	10513	40890	498272	8283.790	2.000	0.159	0.786
ID283341	283341	135	7033.084	44.525	42.795	0	191	191	2	1	-10921639	36459.524	36002	25809	47600	765650	5353.464	2.000	0.078	0.989
ID283342	283342	129	11893.362	55.942	44.581	0	191	191	2	1	-10921639	46384.857	47025	35948	60150	974082	7630.486	2.000	0.097	1.073
ID283343	283343	124	12570.844	61.556	47.200	0	191	191	2	1	-10921639	58564.333	60807	40971	65535	1229851	8030.663	4.800	0.120	1.565
ID283336	283336	109	10378.817	52.949	32.065	0	191	191	2	1	-10921639	51776.810	51002	40569	65535	1087313	7979.782	2.000	0.065	0.788
ID283337	283337	116	13573.620	58.306	35.265	0	191	191	2	1	-10921639	42217.381	41801	28930	64302	886565	9249.233	2.000	0.111	0.914
ID283338	283338	137	8539.614	54.878	38.802	0	191	191	2	1	-10921639	44595.810	43328	37903	53346	936512	4320.829	4.800	0.081	1.546
ID283339	283339	105	11323.569	33.682	39.518	0	191	191	2	1	-10921639	47144.381	46649	34676	64075	990032	7604.430	2.000	0.104	1.163
ID283348	283348	97	10049.493	33.609	60.142	0	191	191	2	1	-10921639	43623.714	41064	32680	58449	916098	6678.098	2.000	0.087	1.040
ID283349	283349	125	15858.175	41.549	62.812	0	191	191	2	1	-10921639	50300.905	49449	33350	65535	1056319	10067.565	4.800	0.161	1.387
ID283350	283350	138	7059.303	25.484	65.668	0	191	191	2	1	-10921639	18387.619	18483	6268	29050	386140	6486.897	4.800	0.184	0.879
ID283351	283351	None	7680.303	80.000	66.000	0	191	191	2	1	-10921639	8230.952	6134	3256	24068	172850	4987.303	2.000	0.382	0.913
ID283344	283344	133	11426.719	32.936	48.760	0	191	191	2	1	-10921639	56125.286	57525	42457	65535	1178631	8369.690	4.800	0.094	1.155
ID283345	283345	85	13685.679	32.055	51.668	0	191	191	2	1	-10921639	58659.381	65535	35935	65535	1231847	10164.489	4.800	0.122	1.255
ID283346	283346	101	14430.595	63.051	52.094	0	191	191	2	1	-10921639	56240.714	58329	41841	65535	1181055	8177.098	4.800	0.122	1.497
ID283347	283347	94	15372.677	49.787	59.304	0	191	191	2	1	-10921639	56663.000	57539	40462	65535	1189923	7940.728	4.800	0.150	1.862
ID283326	283326	123	14036.305	36.741	12.059	0	191	191	2	1	-10921639	38642.095	35037	29760	52677	811484	7267.689	2.000	0.166	1.514
ID283327	283327	132	8501.915	41.503	15.481	0	191	191	2	1	-10921639	30143.524	30015	19742	48243	633014	7103.934	2.000	0.114	0.871
ID283396	283396	133	12186.380	32.977	48.013	0	192	192	2	1	-10921639	52640.857	51324	34943	65307	1105458	8189.601	2.000	0.092	1.084
ID283397	283397	None	7822.516	58.399	49.093	0	192	192	2	1	-10921639	47453.095	47868	31475	65535	996515	10771.559	7.600	0.046	0.388
ID283398	283398	85	11681.676	32.049	51.669	0	192	192	2	1	-10921639	55584.429	57914	34301	65535	1167273	9900.527	7.600	0.098	0.999
ID283399	283399	101	11455.636	62.652	51.753	0	192	192	2	1	-10921639	53411.429	53882	41305	65535	1121640	8107.912	4.800	0.104	1.238
ID283392	283392	105	13124.987	33.843	39.382	0	192	192	2	1	-10921639	46668.000	47065	34126	65535	980028	8337.247	4.800	0.129	1.275
ID283393	283393	134	12164.536	21.857	40.608	0	192	192	2	1	-10921639	26988.333	26532	14773	46315	566755	8769.662	2.000	0.168	0.885
ID283394	283394	129	14431.653	55.877	44.123	0	192	192	2	1	-10921639	48395.143	46274	38359	65535	1016298	7942.819	2.000	0.118	1.289
ID283395	283395	124	13244.589	61.102	47.200	0	192	192	2	1	-10921639	58247.238	61905	41319	65535	1223192	8099.363	4.800	0.114	1.471
ID283404	283404	97	10484.086	33.996	59.591	0	192	192	2	1	-10921639	43974.000	41841	33229	59936	923454	6808.239	2.000	0.094	1.105
ID283405	283405	125	15445.929	41.757	62.380	0	192	192	2	1	-10921639	50128.143	50668	36524	65535	1052691	9817.729	2.000	0.145	1.291
ID283400	283400	136	12628.449	34.010	53.066	0	192	192	2	1	-10921639	57856.857	58918	40354	65535	1214994	7699.660	2.000	0.101	1.384
ID283401	283401	None	8039.959	40.614	54.171	0	192	192	2	1	-10921639	40252.333	38694	30041	54110	845299	7287.917	2.000	0.066	0.686
ID283402	283402	94	14411.630	49.421	59.515	0	192	192	2	1	-10921639	52399.905	54900	30872	65535	1100398	10410.315	2.000	0.116	1.050
ID283403	283403	139	11799.685	52.549	59.280	0	192	192	2	1	-10921639	47803.905	46716	34528	63606	1003882	9234.339	2.000	0.102	0.959
ID283380	283380	123	14895.677	36.526	11.827	0	192	192	2	1	-10921639	38934.190	37957	26238	60887	817618	9175.764	2.000	0.168	1.220
ID283381	283381	132	8372.125	41.330	15.443	0	192	192	2	1	-10921639	30177.952	28648	23666	41466	633737	5395.691	2.000	0.105	1.066
ID283382	283382	114	17730.361	31.874	16.894	0	192	192	2	1	-10921639	46956.810	47962	33497	64717	986093	8966.755	2.000	0.194	1.705
ID283383	283383	131	14830.144	33.501	25.841	0	192	192	2	1	-10921639	57240.048	56708	41989	65535	1202041	7200.889	7.600	0.151	2.080
ID283388	283388	92	11483.294	50.184	29.967	0	192	192	2	1	-10921639	58737.667	60030	43676	65535	1233491	7204.443	2.000	0.088	1.319
ID283389	283389	128	17632.193	44.119	31.642	0	192	192	2	1	-10921639	54693.524	52891	33109	65535	1148564	10185.727	4.800	0.163	1.508
ID283390	283390	109	13421.034	52.945	31.958	0	192	192	2	1	-10921639	51706.571	51605	32077	65535	1085838	10428.975	2.000	0.095	0.862
ID283391	283391	116	8123.377	58.111	35.438	0	192	192	2	1	-10921639	35772.762	35292	25046	48967	751228	6424.399	2.000	0.077	0.800
ID283384	283384	104	16146.966	47.187	25.711	0	192	192	2	1	-10921639	51142.952	49074	37194	65535	1074002	10050.161	2.000	0.132	1.185
ID283385	283385	119	16054.708	55.050	27.252	0	192	192	2	1	-10921639	49498.619	51351	31662	65535	1039471	10723.155	2.000	0.139	1.124
ID283386	283386	117	12888.551	36.175	27.588	0	192	192	2	1	-10921639	51342.381	52355	28890	65535	1078190	10498.300	4.800	0.119	1.039
ID283387	283387	115	20741.092	19.716	29.786	0	192	192	2	1	-10921639	38968.000	38024	22139	62682	818328	11175.847	2.000	0.253	1.409
ID283424	283424	97	13781.844	33.291	60.329	0	193	193	2	1	-10921639	46372.000	48846	32171	59681	973812	8182.026	4.800	0.144	1.423
ID283425	283425	139	15053.223	51.137	59.620	0	193	193	2	1	-10921639	56527.143	56708	38332	65535	1187070	8042.886	7.600	0.137	1.695
ID283426	283426	125	16558.688	41.867	62.648	0	193	193	2	1	-10921639	47285.476	47949	34113	65535	992995	10402.638	2.000	0.145	1.150
ID283406	283406	123	14458.981	36.386	11.894	0	193	193	2	1	-10921639	41503.190	40368	30805	56092	871567	7536.141	2.000	0.162	1.539
ID283407	283407	132	12948.554	41.233	16.106	0	193	193	2	1	-10921639	34484.905	32332	22126	56226	724183	7804.676	2.000	0.142	1.102
ID283412	283412	92	12041.042	50.126	29.402	0	193	193	2	1	-10921639	58652.952	59681	46462	65535	1231712	6808.643	7.600	0.100	1.568
ID283413	283413	115	18842.475	19.720	29.733	0	193	193	2	1	-10921639	39588.524	39069	27577	59052	831359	9204.590	4.800	0.246	1.697
ID283414	283414	128	17579.924	43.916	31.296	0	193	193	2	1	-10921639	49343.667	48270	37435	65535	1036217	9856.422	2.000	0.153	1.331
ID283415	283415	109	10664.236	52.975	32.227	0	193	193	2	1	-10921639	50463.524	49583	31943	65535	1059734	8378.358	2.000	0.066	0.749
ID283408	283408	114	18191.084	31.314	16.944	0	193	193	2	1	-10921639	44123.905	45364	25608	63271	926602	10286.129	4.800	0.198	1.418
ID283409	283409	131	15339.073	33.752	25.878	0	193	193	2	1	-10921639	58684.190	58972	49154	65535	1232368	5864.615	4.800	0.147	2.569
ID283410	283410	104	14570.586	47.158	25.728	0	193	193	2	1	-10921639	48044.381	48163	32640	65535	1008932	10623.278	2.000	0.103	0.848
ID283411	283411	119	15608.226	55.159	27.278	0	193	193	2	1	-10921639	47046.238	47426	30497	65535	987971	10683.708	2.000	0.133	1.033
ID283420	283420	133	10752.991	33.106	48.005	0	193	193	2	1	-10921639	54567.048	55021	39296	65535	1145908	7406.407	4.800	0.103	1.381
ID283421	283421	124	12417.348	61.317	47.472	0	193	193	2	1	-10921639	56028.905	54672	41439	65535	1176607	9091.043	3.200	0.096	1.082
ID283422	283422	136	13413.417	33.795	53.132	0	193	193	2	1	-10921639	57768.238	61637	42899	65535	1213133	7899.451	2.000	0.110	1.445
ID283423	283423	101	14148.106	62.139	52.599	0	193	193	2	1	-10921639	54079.190	57967	36564	65535	1135663	10364.148	4.800	0.122	1.133
ID283416	283416	116	9181.624	58.257	35.281	0	193	193	2	1	-10921639	38402.238	38466	29519	53668	806447	6593.425	2.000	0.080	0.862
ID283417	283417	105	15347.442	33.782	39.082	0	193	193	2	1	-10921639	49408.524	50574	34796	64999	1037579	9033.915	2.000	0.141	1.355
ID283418	283418	134	12223.048	21.658	40.615	0	193	193	2	1	-10921639	29839.238	29064	17331	46368	626624	8300.544	2.000	0.166	1.026
ID283419	283419	129	10474.777	56.131	44.240	0	193	193	2	1	-10921639	46155.238	45846	36055	57887	969260	6678.455	2.000	0.088	1.115
ID283356	283356	131	14642.878	33.474	26.069	0	194	194	2	1	-10921639	55181.857	55302	37488	65535	1158819	8467.305	4.800	0.139	1.593
ID283357	283357	104	13678.198	46.832	25.692	0	194	194	2	1	-10921639	48709.571	51043	35305	65535	1022901	9524.728	2.000	0.105	0.973
ID283358	283358	119	16746.814	55.118	27.296	0	194	194	2	1	-10921639	52327.238	54230	35707	65535	1098872	10862.922	2.000	0.146	1.227
ID283359	283359	None	15141.331	35.736	27.551	0	194	194	2	1	-10921639	50989.143	53253	31180	65535	1070772	11675.541	7.600	0.131	1.011
ID283352	283352	None	7216.147	36.069	5.226	0	194	194	2	1	-10921639	21887.190	22849	9830	31327	459631	5783.965	2.000	0.138	0.916
ID283353	283353	123	18528.938	36.701	12.549	0	194	194	2	1	-10921639	47780.905	45324	32867	65535	1003399	10237.649	2.000	0.187	1.471
ID283354	283354	132	9562.390	41.245	16.220	0	194	194	2	1	-10921639	32324.048	30108	19527	51458	678805	7089.590	2.000	0.086	0.725
ID283355	283355	114	19085.201	31.197	16.754	0	194	194	2	1	-10921639	44350.238	43596	27376	65535	931355	10803.974	2.000	0.195	1.339
ID283364	283364	116	10858.044	58.192	34.999	0	194	194	2	1	-10921639	41488.429	37984	33202	51136	871257	6108.414	2.000	0.109	1.330
ID283365	283365	105	15820.819	33.622	38.418	0	194	194	2	1	-10921639	52811.333	53547	36886	65535	1109038	10351.452	2.000	0.140	1.254
ID283366	283366	134	14371.839	21.928	40.719	0	194	194	2	1	-10921639	32681.143	31863	20452	53078	686304	9229.583	2.000	0.177	1.063
ID283367	283367	129	7407.264	55.899	43.749	0	194	194	2	1	-10921639	46821.000	45699	34970	60351	983241	5717.379	2.000	0.050	0.774
ID283360	283360	115	22735.936	19.651	29.922	0	194	194	2	1	-10921639	42634.000	40368	27229	65535	895314	11788.442	2.000	0.263	1.507
ID283361	283361	92	11792.977	49.760	29.681	0	194	194	2	1	-10921639	60214.952	65535	41721	65535	1264514	7266.241	7.600	0.108	1.612
ID283362	283362	128	17094.217	43.953	31.453	0	194	194	2	1	-10921639	53703.476	53989	37261	65535	1127773	10705.783	2.000	0.142	1.247
ID283363	283363	109	7378.365	53.217	32.232	0	194	194	2	1	-10921639	48857.524	50333	33497	62508	1026008	7563.089	2.000	0.044	0.541
ID283372	283372	101	10583.257	63.483	52.989	0	194	194	2	1	-10921639	55572.190	55422	42872	65535	1167016	6732.966	4.800	0.109	1.619
ID283373	283373	140	12169.716	40.801	54.912	0	194	194	2	1	-10921639	43559.952	42685	30617	58369	914759	7686.010	2.000	0.103	1.061
ID283374	283374	139	13692.832	50.525	59.431	0	194	194	2	1	-10921639	58321.857	61757	42806	65535	1224759	7678.838	4.800	0.130	1.744
ID283375	283375	141	8795.857	17.949	60.225	0	194	194	2	1	-10921639	15647.667	14933	7366	27898	328601	5433.140	2.000	0.234	1.091
ID283368	283368	124	10939.208	61.873	47.073	0	194	194	2	1	-10921639	59278.048	65535	40944	65535	1244839	8068.859	4.800	0.094	1.267
ID283369	283369	133	11274.844	33.457	47.567	0	194	194	2	1	-10921639	57097.333	58851	42712	65535	1199044	7018.776	4.800	0.098	1.453
ID283370	283370	None	7473.518	58.194	49.386	0	194	194	2	1	-10921639	52618.143	54873	36792	65535	1104981	8690.829	2.000	0.057	0.655
ID283371	283371	85	13265.237	31.871	51.115	0	194	194	2	1	-10921639	57446.190	59829	43716	65535	1206370	8006.515	7.600	0.111	1.439
ID283376	283376	97	14338.192	33.440	60.261	0	194	194	2	1	-10921639	46924.476	46127	30229	63432	985414	8919.358	3.200	0.141	1.299
ID283377	283377	125	16935.623	41.601	62.525	0	194	194	2	1	-10921639	50793.190	52020	35238	65535	1066657	10675.190	2.000	0.151	1.249
ID283378	283378	142	13166.940	49.098	62.047	0	194	194	2	1	-10921639	53339.381	52744	37167	65535	1120127	10002.101	2.000	0.111	1.063
ID283379	283379	None	8524.283	80.000	69.000	0	194	194	2	1	-10921639	13621.381	13259	6576	21416	286049	4669.591	7.600	0.343	1.490
ID283428	283428	114	16365.864	31.100	16.781	0	195	195	2	1	-10921639	40311.857	42096	27296	62441	846549	9739.924	2.000	0.177	1.246
ID283429	283429	132	9537.052	41.112	16.556	0	195	195	2	1	-10921639	31594.381	31086	21911	48859	663482	7156.710	2.000	0.109	0.869
ID283430	283430	131	15541.473	33.529	25.959	0	195	195	2	1	-10921639	57487.714	58436	41413	65535	1207242	7977.207	7.600	0.148	1.854
ID283431	283431	104	7855.123	46.324	25.864	0	195	195	2	1	-10921639	42836.762	43234	29465	56668	899572	8529.301	2.000	0.042	0.406
ID283427	283427	123	18287.828	36.633	12.655	0	195	195	2	1	-10921639	46111.857	45913	29224	65535	968349	10839.121	2.000	0.171	1.245
ID283436	283436	109	9721.876	52.796	31.631	0	195	195	2	1	-10921639	50372.333	52087	33403	65535	1057819	10365.756	2.000	0.062	0.565
ID283437	283437	116	7105.419	58.284	35.105	0	195	195	2	1	-10921639	37593.476	37502	28394	51404	789463	5443.778	7.600	0.078	1.001
ID283438	283438	None	7504.409	54.606	38.105	0	195	195	2	1	-10921639	40927.190	40046	33912	52074	859471	4686.541	7.600	0.075	1.217
ID283439	283439	105	13999.972	33.438	38.499	0	195	195	2	1	-10921639	47315.429	45699	36444	63994	993624	9193.993	4.800	0.139	1.258
ID283432	283432	119	14556.934	55.498	27.020	0	195	195	2	1	-10921639	50726.905	51525	35091	65535	1065265	8959.623	2.000	0.128	1.284
ID283433	283433	115	19715.002	19.897	29.696	0	195	195	2	1	-10921639	40977.000	41895	26974	65401	860517	10088.273	4.800	0.241	1.579
ID283434	283434	92	10358.600	50.281	29.345	0	195	195	2	1	-10921639	61958.048	65535	48123	65535	1301119	5360.020	7.600	0.098	2.060
ID283435	283435	128	17084.820	43.869	31.156	0	195	195	2	1	-10921639	56897.048	56976	41788	65535	1194838	8278.585	3.200	0.157	1.862
ID283444	283444	85	11548.829	31.743	51.204	0	195	195	2	1	-10921639	53486.000	53882	40288	65535	1123206	6953.929	7.600	0.098	1.378
ID283445	283445	136	11211.895	33.845	52.809	0	195	195	2	1	-10921639	50608.286	49904	36805	65535	1062774	7800.618	2.000	0.088	1.053
ID283446	283446	101	15371.934	64.020	53.157	0	195	195	2	1	-10921639	53840.857	53052	37636	65535	1130658	9482.049	4.800	0.138	1.374
ID283447	283447	140	10391.263	40.568	54.869	0	195	195	2	1	-10921639	43978.429	41587	33658	62240	923547	7221.023	2.000	0.091	1.020
ID283440	283440	134	11423.288	22.008	40.697	0	195	195	2	1	-10921639	31590.619	31689	19326	51444	663403	8341.413	2.000	0.140	0.931
ID283441	283441	129	10806.237	56.004	43.713	0	195	195	2	1	-10921639	48141.238	46917	36966	59762	1010966	6572.870	2.000	0.087	1.169
ID283442	283442	133	12034.980	33.351	47.356	0	195	195	2	1	-10921639	53351.524	53467	38332	65535	1120382	8436.976	4.800	0.104	1.191
ID283443	283443	124	12876.097	61.371	46.930	0	195	195	2	1	-10921639	59762.619	61891	47025	65535	1255015	6451.027	4.800	0.115	1.905
ID283452	283452	None	7547.897	51.085	70.310	0	195	195	2	1	-10921639	29355.143	29640	21014	37542	616458	4585.954	3.200	0.113	1.300
ID283448	283448	141	8758.331	18.057	60.388	0	195	195	2	1	-10921639	15520.095	14304	7178	28595	325922	5906.249	2.000	0.232	0.990
ID283449	283449	97	19368.826	33.283	60.271	0	195	195	2	1	-10921639	52388.429	50708	31568	65535	1100157	10570.709	4.800	0.194	1.608
ID283450	283450	142	14096.161	49.225	62.335	0	195	195	2	1	-10921639	53910.857	54552	38158	65535	1132128	9614.929	4.800	0.131	1.302
ID283451	283451	125	15004.991	41.397	63.412	0	195	195	2	1	-10921639	50427.238	51270	34287	65535	1058972	10103.568	4.800	0.139	1.218
ID283524	283524	97	18016.566	33.417	59.985	0	196	196	2	1	-10921639	52208.000	53949	34381	65535	1096368	10800.702	4.800	0.173	1.427
ID283525	283525	139	14092.042	50.215	59.605	0	196	196	2	1	-10921639	58741.048	59414	47346	65535	1233562	6840.128	7.600	0.129	1.956
ID283526	283526	142	13115.293	49.183	61.925	0	196	196	2	1	-10921639	53293.619	51927	37261	65535	1119166	9829.293	6.098	0.116	1.123
ID283527	283527	125	14704.551	41.855	63.070	0	196	196	2	1	-10921639	50439.238	49797	32774	65535	1059224	8453.521	2.000	0.137	1.439
ID283520	283520	136	13122.362	34.124	52.959	0	196	196	2	1	-10921639	57585.190	60606	36577	65535	1209289	8398.875	2.000	0.112	1.379
ID283521	283521	101	14044.008	63.078	52.710	0	196	196	2	1	-10921639	54796.762	56775	36243	65535	1150732	9528.303	4.800	0.128	1.305
ID283522	283522	140	7595.686	40.219	54.882	0	196	196	2	1	-10921639	44660.190	43810	36243	54632	937864	5793.585	2.000	0.056	0.820
ID283523	283523	141	8840.877	17.917	60.293	0	196	196	2	1	-10921639	16735.238	14505	10313	26318	351440	4981.919	2.000	0.232	1.264
ID283503	283503	123	20384.221	36.773	12.574	0	196	196	2	1	-10921639	49828.952	49516	35265	65535	1046408	10633.614	2.000	0.197	1.544
ID283508	283508	119	16063.903	55.360	27.082	0	196	196	2	1	-10921639	49111.333	47842	34461	65535	1031338	9150.310	2.000	0.140	1.319
ID283509	283509	92	11856.739	50.183	28.861	0	196	196	2	1	-10921639	61121.238	62909	48859	65535	1283546	5306.669	7.600	0.113	2.341
ID283510	283510	115	21994.697	19.853	29.842	0	196	196	2	1	-10921639	41228.190	40167	25019	65535	865792	11528.940	2.000	0.256	1.458
ID283511	283511	128	16895.322	43.710	31.296	0	196	196	2	1	-10921639	55469.714	55838	40368	65535	1164864	9518.252	3.200	0.143	1.457
ID283504	283504	114	16020.758	31.099	16.827	0	196	196	2	1	-10921639	42324.000	42243	26037	61570	888804	9352.199	4.800	0.184	1.409
[truncated: 1,363 more rows]
