# Supplementary material for: Progressive enhancement of kinetic proofreading in T cell antigen discrimination from receptor activation to DAG generation
Source: eLife. 2022 Sep 20;11:e75263. doi: 10.7554/eLife.75263 (PMC9536835; doi:10.7554/eLife.75263)
Supplement: Figure 5—source data 1. — Each data table is the TrackMate ‘spot-statistics’ output of one cell over four cycles of blue-light illumination (frames 0–40, 100–140, 200–240, and 300–340, with 3 s interval between frames). We calculated the lifetime of TrackIDs that existed at the start of each period of blue-light illumination that did not last for the full period and fit the resulting lifetime distributions using custom Python scripts available at https://github.com/dbritain/KP-paper (copy archived at swh:1:rev:167fa456901903740f0f3ee6a3e5324bc45207ea, Britain, 2022). [file elife-75263-fig5-data1.zip › Fig5SourceData/ZAP/zap3/cell2.csv]

Label	ID	TRACK_ID	QUALITY	POSITION_X	POSITION_Y	POSITION_Z	POSITION_T	FRAME	RADIUS	VISIBILITY	MANUAL_COLOR	MEAN_INTENSITY	MEDIAN_INTENSITY	MIN_INTENSITY	MAX_INTENSITY	TOTAL_INTENSITY	STANDARD_DEVIATION	ESTIMATED_DIAMETER	CONTRAST	SNR
ID291620	291620	0	13481.388	51.087	36.838	0	0	0	2	1	-10921639	57068.381	55151	46894	65535	1198436	6944.567	2.000	0.106	1.579
ID291621	291621	1	16860.055	68.250	39.262	0	0	0	2	1	-10921639	50980.381	49672	34221	65535	1070588	9141.601	4.800	0.169	1.616
ID291622	291622	2	8344.634	46.104	40.525	0	0	0	2	1	-10921639	53919.762	54598	41317	65535	1132315	6233.891	3.200	0.077	1.231
ID291623	291623	None	12909.013	54.765	41.945	0	0	0	2	1	-10921639	46537.952	48283	26517	65535	977297	11023.696	2.000	0.090	0.695
ID291616	291616	3	8413.579	58.242	25.299	0	0	0	2	1	-10921639	40599.286	39581	30760	55183	852585	7036.046	2.000	0.073	0.785
ID291617	291617	None	8172.324	59.173	27.750	0	0	0	2	1	-10921639	46175.667	48131	36825	55759	969689	5782.201	6.374	0.084	1.233
ID291618	291618	None	7218.491	69.033	31.922	0	0	0	2	1	-10921639	36054.143	36510	26572	47154	757137	5252.789	6.040	0.086	1.082
ID291619	291619	4	16393.662	59.610	34.358	0	0	0	2	1	-10921639	54423.000	57462	39483	65535	1142883	9336.481	2.000	0.146	1.487
ID291628	291628	5	9622.882	70.652	50.066	0	0	0	2	1	-10921639	35306.429	35078	25823	49834	741435	7084.932	2.000	0.095	0.868
ID291629	291629	6	9358.995	78.376	56.141	0	0	0	2	1	-10921639	31786.381	33223	21646	40102	667514	5715.040	7.600	0.142	1.380
ID291630	291630	7	13390.903	43.697	56.728	0	0	0	2	1	-10921639	56842.143	62366	39169	65535	1193685	10191.139	4.800	0.127	1.255
ID291631	291631	None	7160.524	25.669	62.459	0	0	0	2	1	-10921639	28317.952	27548	21743	37660	594677	4605.328	7.600	0.106	1.177
ID291624	291624	8	11718.402	63.265	43.046	0	0	0	2	1	-10921639	48830.524	49769	28774	63733	1025441	9813.331	7.600	0.106	0.951
ID291625	291625	None	9622.885	82.086	45.340	0	0	0	2	1	-10921639	26594.762	25855	15027	42510	558490	6720.928	2.000	0.139	0.967
ID291626	291626	9	11073.419	44.693	47.110	0	0	0	2	1	-10921639	61563.571	65535	48825	65535	1292835	5324.109	4.800	0.103	2.168
ID291627	291627	10	9536.103	58.322	46.971	0	0	0	2	1	-10921639	43728.810	43997	30738	56507	918305	7580.430	2.000	0.074	0.797
ID291632	291632	11	16121.031	44.000	68.431	0	0	0	2	1	-10921639	39590.762	37953	28568	65535	831406	10722.064	2.000	0.151	0.969
ID291633	291633	12	9247.694	29.983	71.546	0	0	0	2	1	-10921639	24919.286	24911	13844	41274	523305	7992.572	2.000	0.124	0.690
ID291684	291684	3	7947.554	58.364	25.298	0	1	1	2	1	-10921639	34941.048	35523	22025	48630	733762	6925.309	2.000	0.082	0.764
ID291685	291685	None	8462.253	45.351	26.979	0	1	1	2	1	-10921639	30358.286	30445	20354	41849	637524	6009.051	4.800	0.127	1.141
ID291686	291686	4	13471.623	59.731	35.370	0	1	1	2	1	-10921639	47674.048	46872	35631	65535	1001155	7834.223	2.000	0.115	1.255
ID291687	291687	0	13661.279	51.120	36.527	0	1	1	2	1	-10921639	51246.381	52829	34807	65535	1076174	8313.683	7.600	0.117	1.291
ID291692	291692	10	7633.804	58.241	46.714	0	1	1	2	1	-10921639	38282.048	37660	31281	46612	803923	5019.935	4.800	0.080	1.130
ID291693	291693	5	11260.073	70.882	49.911	0	1	1	2	1	-10921639	31451.571	29371	24304	53849	660483	7214.456	2.000	0.125	0.972
ID291694	291694	7	14990.390	42.908	55.217	0	1	1	2	1	-10921639	60590.143	64200	46992	65535	1272393	6256.797	4.800	0.144	2.442
ID291695	291695	6	10147.845	79.697	56.766	0	1	1	2	1	-10921639	28908.857	28275	16557	44116	607086	7629.563	4.800	0.176	1.137
ID291688	291688	1	11950.912	68.565	39.521	0	1	1	2	1	-10921639	39200.619	38105	23946	55053	823213	9058.077	2.000	0.125	0.963
ID291689	291689	2	12811.410	46.610	39.934	0	1	1	2	1	-10921639	51389.619	50095	40514	65535	1079182	7712.190	2.000	0.094	1.149
ID291690	291690	8	13505.515	63.167	42.239	0	1	1	2	1	-10921639	42828.810	43910	29241	61607	899405	8366.029	2.000	0.124	1.131
ID291691	291691	9	13605.506	44.513	46.962	0	1	1	2	1	-10921639	52816.667	51125	36673	65535	1109150	8500.056	2.000	0.117	1.299
ID291696	291696	None	7064.923	33.038	58.941	0	1	1	2	1	-10921639	33005.095	32854	23653	42543	693107	4733.116	6.284	0.083	1.063
ID291697	291697	11	9657.755	44.058	68.490	0	1	1	2	1	-10921639	34987.810	34612	25606	51017	734744	7000.060	2.000	0.093	0.854
ID291698	291698	12	7198.095	29.862	71.237	0	1	1	2	1	-10921639	24097.762	23957	15721	33841	506053	4761.436	2.000	0.113	1.031
ID291654	291654	None	7493.264	57.942	29.806	0	2	2	2	1	-10921639	40521.238	42272	31313	47588	850946	4995.197	2.000	0.076	1.141
ID291655	291655	4	13975.257	60.132	34.972	0	2	2	2	1	-10921639	44593.190	42717	34666	65535	936457	8276.728	2.000	0.116	1.120
ID291660	291660	9	12795.494	44.239	46.312	0	2	2	2	1	-10921639	48785.905	48695	33082	65535	1024504	9957.184	2.000	0.098	0.878
ID291661	291661	10	7388.882	58.053	46.875	0	2	2	2	1	-10921639	35619.571	35805	25367	44984	748011	5984.470	2.000	0.077	0.848
ID291662	291662	None	7661.305	40.383	51.553	0	2	2	2	1	-10921639	48479.095	48576	29946	65535	1018061	10349.812	7.600	0.061	0.543
ID291663	291663	7	15013.019	42.753	55.105	0	2	2	2	1	-10921639	60606.190	65535	48044	65535	1272730	6715.782	4.800	0.150	2.357
ID291656	291656	0	14744.912	50.959	36.731	0	2	2	2	1	-10921639	53354.524	55650	38572	65535	1120445	8839.168	4.800	0.129	1.384
ID291657	291657	1	12681.629	68.091	39.201	0	2	2	2	1	-10921639	42472.238	40818	29490	55693	891917	6941.197	2.000	0.152	1.612
ID291658	291658	13	9492.980	54.345	41.902	0	2	2	2	1	-10921639	42855.048	44236	29968	54684	899956	6832.334	2.000	0.089	1.029
ID291659	291659	8	13835.658	63.074	42.297	0	2	2	2	1	-10921639	41989.714	43281	25194	57256	881784	9333.904	2.000	0.132	1.048
ID291668	291668	12	9495.231	30.105	71.338	0	2	2	2	1	-10921639	26565.810	27537	15591	37226	557882	5868.646	2.000	0.145	1.146
ID291664	291664	None	7266.479	37.640	56.912	0	2	2	2	1	-10921639	39153.000	38192	29827	50106	822213	6098.550	2.000	0.050	0.616
ID291665	291665	6	13940.762	79.345	56.864	0	2	2	2	1	-10921639	31174.095	32007	18184	46189	654656	7999.520	2.000	0.214	1.374
ID291666	291666	None	8584.639	25.777	62.497	0	2	2	2	1	-10921639	26936.381	26756	18814	38160	565664	5278.962	2.000	0.131	1.180
ID291667	291667	11	11183.045	43.899	68.574	0	2	2	2	1	-10921639	36813.190	35306	24966	53643	773077	7333.568	4.800	0.136	1.200
ID291604	291604	0	11733.458	51.017	35.464	0	3	3	2	1	-10921639	46274.333	42217	33299	65535	971761	9068.901	2.000	0.091	0.850
ID291605	291605	1	13411.708	68.066	39.415	0	3	3	2	1	-10921639	44566.381	42641	31248	59458	935894	8288.621	4.800	0.142	1.339
ID291606	291606	None	10498.954	46.771	39.730	0	3	3	2	1	-10921639	50264.810	49628	42000	64211	1055561	5861.511	2.000	0.082	1.302
ID291607	291607	13	9918.769	54.769	42.141	0	3	3	2	1	-10921639	44358.048	47057	29566	58623	931519	8473.422	2.000	0.086	0.832
ID291600	291600	None	8337.053	54.491	17.871	0	3	3	2	1	-10921639	26960.667	25628	18000	38138	566174	5143.822	2.000	0.143	1.308
ID291601	291601	3	8725.278	58.883	24.285	0	3	3	2	1	-10921639	38708.286	38355	27559	49455	812874	5875.711	6.165	0.128	1.497
ID291602	291602	None	7489.998	37.570	32.198	0	3	3	2	1	-10921639	25905.000	26007	15982	34677	544005	5339.357	6.335	0.135	1.152
ID291603	291603	4	11585.594	59.581	34.417	0	3	3	2	1	-10921639	46132.333	43823	33472	65535	968779	8309.087	2.000	0.094	0.953
ID291612	291612	7	13082.278	42.634	55.401	0	3	3	2	1	-10921639	62380.524	65535	52037	65535	1309991	4402.245	4.800	0.132	3.302
ID291613	291613	6	10226.302	79.344	56.750	0	3	3	2	1	-10921639	29494.857	29067	18868	42250	619392	6389.152	4.800	0.161	1.281
ID291614	291614	11	10767.929	44.030	68.794	0	3	3	2	1	-10921639	35204.095	34687	26398	51570	739286	6381.503	2.000	0.131	1.275
ID291615	291615	12	10435.540	30.174	72.040	0	3	3	2	1	-10921639	26878.476	26626	15103	41946	564448	6528.619	2.000	0.172	1.207
ID291608	291608	8	13735.083	62.981	42.177	0	3	3	2	1	-10921639	46250.190	45896	30630	63332	971254	9230.691	2.000	0.120	1.071
ID291609	291609	9	12120.043	44.255	46.121	0	3	3	2	1	-10921639	52970.048	53523	37834	65535	1112371	8655.081	2.000	0.093	1.044
ID291610	291610	None	7728.060	38.869	48.777	0	3	3	2	1	-10921639	42046.476	42033	31335	55422	882976	7147.220	2.000	0.070	0.768
ID291611	291611	5	7573.407	70.800	50.100	0	3	3	2	1	-10921639	31302.667	30304	25313	43769	657356	4754.460	2.000	0.089	1.076
ID291680	291680	6	9646.670	80.041	56.572	0	4	4	2	1	-10921639	29048.000	30619	15786	40178	610008	6565.660	4.800	0.159	1.213
ID291681	291681	11	8228.646	43.853	68.922	0	4	4	2	1	-10921639	30571.143	30196	21570	43205	641994	5949.327	2.000	0.097	0.911
ID291682	291682	12	10651.750	29.931	71.948	0	4	4	2	1	-10921639	26806.714	25736	16893	40698	562941	6441.186	2.000	0.163	1.169
ID291683	291683	14	9822.754	37.968	75.058	0	4	4	2	1	-10921639	26548.810	26007	17479	42326	557525	6019.609	2.000	0.144	1.111
ID291669	291669	3	8884.017	58.387	25.064	0	4	4	2	1	-10921639	35028.476	35599	23382	48304	735598	7077.768	2.000	0.085	0.773
ID291670	291670	4	11300.653	59.262	35.111	0	4	4	2	1	-10921639	44004.714	40308	35740	65393	924099	8198.067	2.000	0.081	0.801
ID291671	291671	0	12017.016	50.862	35.520	0	4	4	2	1	-10921639	45816.048	45548	35056	65535	962137	8453.490	2.000	0.090	0.897
ID291676	291676	None	8137.032	46.701	47.152	0	4	4	2	1	-10921639	53389.095	53567	42326	64428	1121171	6470.210	2.000	0.059	0.919
ID291677	291677	None	7078.585	57.116	47.774	0	4	4	2	1	-10921639	37271.905	36369	29403	49281	782710	5521.506	7.600	0.066	0.841
ID291678	291678	5	8563.645	70.039	49.464	0	4	4	2	1	-10921639	32589.286	30944	23783	45125	684375	5390.732	2.000	0.102	1.117
ID291679	291679	7	14368.669	42.592	55.298	0	4	4	2	1	-10921639	59750.619	65535	38962	65535	1254763	8338.787	4.800	0.135	1.710
ID291672	291672	1	10327.300	67.870	39.713	0	4	4	2	1	-10921639	39269.905	39765	24857	53936	824668	7814.440	2.000	0.093	0.858
ID291673	291673	13	11973.366	53.140	41.263	0	4	4	2	1	-10921639	48323.095	49140	32973	63647	1014785	7817.254	7.600	0.107	1.192
ID291674	291674	8	13292.636	62.357	42.155	0	4	4	2	1	-10921639	42855.571	43064	26051	61824	899967	9435.648	2.000	0.119	0.969
ID291675	291675	9	11534.863	43.797	46.399	0	4	4	2	1	-10921639	53167.905	52688	43313	65535	1116526	7601.085	7.600	0.088	1.129
ID291556	291556	4	10567.708	59.754	35.087	0	5	5	2	1	-10921639	40084.143	39321	30662	60272	841767	7240.629	2.000	0.083	0.850
ID291557	291557	1	7989.262	67.386	39.179	0	5	5	2	1	-10921639	36453.429	36044	29458	47469	765522	5196.570	2.000	0.083	1.081
ID291558	291558	13	9493.929	54.197	41.600	0	5	5	2	1	-10921639	42539.762	42912	31324	54467	893335	5287.244	4.800	0.105	1.533
ID291559	291559	8	9775.191	62.966	42.512	0	5	5	2	1	-10921639	41032.762	40612	29870	50659	861688	6158.227	4.800	0.116	1.386
ID291554	291554	3	7627.494	58.491	25.225	0	5	5	2	1	-10921639	31226.857	31704	22557	41491	655764	5354.446	2.000	0.098	1.042
ID291555	291555	0	11317.802	51.167	35.298	0	5	5	2	1	-10921639	42733.667	41783	32919	59339	897407	7878.075	2.000	0.098	0.968
ID291564	291564	11	7959.175	43.498	68.896	0	5	5	2	1	-10921639	31932.429	31725	23620	39841	670581	4342.373	4.800	0.120	1.574
ID291565	291565	12	10164.271	29.986	71.723	0	5	5	2	1	-10921639	23073.048	23436	10340	38235	484534	7362.579	2.000	0.176	0.938
ID291566	291566	14	7440.236	38.060	74.129	0	5	5	2	1	-10921639	24846.429	25617	16210	32235	521775	4624.175	2.000	0.127	1.211
ID291560	291560	9	13536.017	45.084	46.178	0	5	5	2	1	-10921639	52256.524	50518	37660	63777	1097387	7179.883	4.800	0.137	1.752
ID291561	291561	None	8959.511	50.918	49.926	0	5	5	2	1	-10921639	40850.238	40167	30271	51874	857855	6305.447	3.200	0.086	1.024
ID291562	291562	7	16468.518	42.632	54.804	0	5	5	2	1	-10921639	57638.810	59892	45028	65535	1210415	7730.838	4.800	0.162	2.075
ID291563	291563	6	8754.874	79.604	56.637	0	5	5	2	1	-10921639	24831.857	24087	14202	36261	521469	6227.568	2.000	0.169	1.155
ID291567	291567	3	8515.087	58.501	25.266	0	6	6	2	1	-10921639	31405.952	29338	21743	45950	659525	6526.540	2.000	0.114	0.985
ID291572	291572	13	12419.862	53.935	41.556	0	6	6	2	1	-10921639	41203.762	40113	28818	55921	865279	8092.391	2.000	0.128	1.159
ID291573	291573	8	13082.612	62.793	42.100	0	6	6	2	1	-10921639	42063.000	41349	30857	55824	883323	7696.317	2.000	0.125	1.215
ID291574	291574	9	10643.651	44.228	45.962	0	6	6	2	1	-10921639	46505.286	44865	30922	64319	976611	9077.578	2.000	0.084	0.794
ID291575	291575	15	10914.080	45.954	46.800	0	6	6	2	1	-10921639	47669.952	48011	26821	64319	1001069	9772.289	7.600	0.094	0.835
ID291568	291568	None	7642.898	56.519	31.932	0	6	6	2	1	-10921639	39695.571	38659	28156	51494	833607	5699.123	7.600	0.067	0.876
ID291569	291569	0	14216.642	50.713	35.425	0	6	6	2	1	-10921639	47879.762	47143	36977	65535	1005475	8619.823	2.000	0.133	1.306
ID291570	291570	4	12863.792	59.795	34.719	0	6	6	2	1	-10921639	38734.952	37150	27526	63462	813434	9623.068	2.000	0.100	0.732
ID291571	291571	1	7358.208	66.671	38.447	0	6	6	2	1	-10921639	37236.190	35393	26094	47089	781960	6271.974	2.000	0.076	0.840
ID291580	291580	18	11022.858	34.547	58.048	0	6	6	2	1	-10921639	43602.619	44561	32713	55878	915655	6333.243	4.800	0.139	1.680
ID291581	291581	None	11724.366	26.039	63.051	0	6	6	2	1	-10921639	25412.143	24499	16231	43693	533655	7063.803	2.000	0.180	1.097
ID291582	291582	11	8049.840	44.053	68.451	0	6	6	2	1	-10921639	31738.762	31530	24640	41762	666514	4824.071	2.000	0.101	1.212
ID291583	291583	12	7621.891	30.139	71.879	0	6	6	2	1	-10921639	20878.286	22177	12380	28980	438444	5087.160	4.800	0.167	1.172
ID291576	291576	19	7943.954	60.009	47.251	0	6	6	2	1	-10921639	40785.762	41328	33982	46297	856501	3496.580	4.800	0.116	2.421
ID291577	291577	None	8538.754	38.273	48.015	0	6	6	2	1	-10921639	32169.286	34123	17913	46775	675555	7954.452	2.000	0.081	0.608
ID291578	291578	7	16520.018	42.457	54.709	0	6	6	2	1	-10921639	57809.905	60684	41556	65535	1214008	8478.204	4.800	0.157	1.846
ID291579	291579	6	10982.134	79.456	56.463	0	6	6	2	1	-10921639	28571.524	27114	20224	44105	600002	6832.605	2.000	0.167	1.199
ID291588	291588	13	7973.000	53.597	41.341	0	7	7	2	1	-10921639	36648.762	35762	27928	50843	769624	6652.327	2.000	0.072	0.736
ID291589	291589	8	14806.053	62.431	42.126	0	7	7	2	1	-10921639	43196.095	42554	25779	58004	907118	9405.454	2.000	0.154	1.224
ID291590	291590	None	7478.750	79.200	42.189	0	7	7	2	1	-10921639	27558.429	28644	19237	34178	578727	4276.554	4.800	0.141	1.588
ID291591	291591	9	11422.989	43.835	45.682	0	7	7	2	1	-10921639	43693.095	44084	25899	58916	917555	8756.183	6.394	0.097	0.886
ID291584	291584	None	7486.401	66.938	31.887	0	7	7	2	1	-10921639	30658.000	31432	19855	41046	643818	5593.195	2.000	0.102	1.012
ID291585	291585	0	11595.644	51.167	35.174	0	7	7	2	1	-10921639	41374.333	40818	30597	56974	868861	7004.466	2.000	0.112	1.195
ID291586	291586	4	14113.612	59.843	34.827	0	7	7	2	1	-10921639	42427.238	43031	29512	65535	890972	9698.266	2.000	0.121	0.941
ID291587	291587	1	9948.390	66.998	38.762	0	7	7	2	1	-10921639	36409.000	36239	27082	46579	764589	5460.389	2.000	0.123	1.464
ID291596	291596	6	9884.732	79.607	56.964	0	7	7	2	1	-10921639	25388.952	25736	13975	40948	533168	6744.888	2.000	0.162	1.048
ID291597	291597	18	11317.670	34.267	58.272	0	7	7	2	1	-10921639	37927.524	38442	26734	48142	796478	6776.658	2.000	0.125	1.244
ID291598	291598	11	11416.978	43.830	68.937	0	7	7	2	1	-10921639	31553.857	31313	22644	46807	662631	6863.302	2.000	0.139	1.121
ID291599	291599	None	11272.516	38.408	74.266	0	7	7	2	1	-10921639	26123.143	26138	15363	40720	548586	7323.602	2.000	0.185	1.113
ID291592	291592	19	9313.677	60.205	45.959	0	7	7	2	1	-10921639	38775.905	39928	29772	50344	814294	6217.793	7.600	0.094	1.070
ID291593	291593	15	9039.575	46.411	46.657	0	7	7	2	1	-10921639	45038.000	45060	26289	61075	945798	9040.423	7.600	0.093	0.848
ID291594	291594	None	9096.886	51.380	50.149	0	7	7	2	1	-10921639	40846.190	42543	30033	51874	857770	5936.612	2.000	0.097	1.221
ID291595	291595	7	18021.221	42.631	54.712	0	7	7	2	1	-10921639	57310.762	59187	41035	65535	1203526	8448.106	4.800	0.176	2.026
ID291636	291636	1	8171.204	67.600	39.091	0	8	8	2	1	-10921639	37398.476	37812	28351	49010	785368	5184.569	4.800	0.115	1.483
ID291637	291637	13	10428.731	53.811	41.101	0	8	8	2	1	-10921639	37648.619	36532	26007	51809	790621	6704.591	2.000	0.105	1.065
ID291638	291638	8	12302.973	62.436	41.622	0	8	8	2	1	-10921639	40517.667	41274	24380	53296	850871	8424.463	2.000	0.143	1.201
ID291639	291639	15	14104.811	45.819	46.424	0	8	8	2	1	-10921639	49362.143	49107	33093	62963	1036605	8103.992	4.800	0.152	1.608
ID291634	291634	4	13776.752	59.967	34.730	0	8	8	2	1	-10921639	43401.667	42261	28318	64525	911435	8446.157	2.000	0.123	1.129
ID291635	291635	0	10633.145	50.938	35.747	0	8	8	2	1	-10921639	40715.429	39103	32648	62713	855024	7042.935	2.000	0.089	0.942
ID291644	291644	None	7093.904	25.862	62.135	0	8	8	2	1	-10921639	22674.190	21906	17598	29772	476158	3683.382	2.000	0.138	1.492
ID291640	291640	None	9743.139	58.310	47.227	0	8	8	2	1	-10921639	39957.524	39668	30988	49845	839108	6234.794	4.800	0.121	1.380
ID291641	291641	None	8451.075	38.346	48.257	0	8	8	2	1	-10921639	33034.762	32941	21722	46471	693730	7260.923	7.600	0.098	0.815
ID291642	291642	7	17505.250	42.829	54.730	0	8	8	2	1	-10921639	57207.429	58883	42120	65535	1201356	8453.381	4.800	0.164	1.907
ID291643	291643	6	7355.343	80.218	57.088	0	8	8	2	1	-10921639	25688.095	24684	19356	35360	539450	3951.411	4.800	0.155	1.740
ID291700	291700	0	15686.048	50.948	35.666	0	9	9	2	1	-10921639	45906.143	43433	31042	65535	964029	8479.521	2.000	0.147	1.391
ID291701	291701	1	8557.855	67.210	39.339	0	9	9	2	1	-10921639	37514.667	37053	31378	50030	787808	4682.435	2.000	0.102	1.488
ID291702	291702	13	7534.206	53.845	41.177	0	9	9	2	1	-10921639	37926.952	37682	29295	50930	796466	5069.099	7.600	0.089	1.225
ID291703	291703	8	11053.345	62.607	41.901	0	9	9	2	1	-10921639	40416.333	40644	29349	53154	848743	6912.937	2.000	0.118	1.234
ID291699	291699	4	13928.362	59.855	34.673	0	9	9	2	1	-10921639	42612.762	41306	29794	65535	894868	9185.179	2.000	0.115	0.958
ID291708	291708	6	7820.870	79.228	56.631	0	9	9	2	1	-10921639	25105.619	24781	13182	39830	527218	5911.464	2.000	0.111	0.852
ID291704	291704	None	10149.406	60.201	46.289	0	9	9	2	1	-10921639	39248.667	39635	23479	51060	824222	7316.507	2.000	0.100	0.974
ID291705	291705	15	14527.207	46.655	46.913	0	9	9	2	1	-10921639	48564.333	48673	36489	65535	1019851	7992.722	2.000	0.128	1.376
ID291706	291706	7	18109.932	42.868	54.914	0	9	9	2	1	-10921639	57807.190	58525	44073	65535	1213951	7826.568	4.800	0.173	2.180
ID291707	291707	None	7154.426	57.709	56.736	0	9	9	2	1	-10921639	27909.619	27418	19953	37812	586102	5296.437	2.000	0.107	1.021
ID291716	291716	None	7334.537	25.569	61.766	0	10	10	2	1	-10921639	23384.714	23555	15038	31085	491079	4408.802	3.200	0.137	1.281
ID291717	291717	None	8236.188	59.784	75.003	0	10	10	2	1	-10921639	25199.762	24575	19009	32007	529195	4190.902	4.800	0.171	1.756
ID291712	291712	8	13964.525	62.732	42.023	0	10	10	2	1	-10921639	39562.190	37378	28470	56344	830806	7811.469	2.000	0.144	1.272
ID291713	291713	15	10039.096	46.560	46.758	0	10	10	2	1	-10921639	42801.333	41859	29772	56344	898828	6925.818	7.600	0.086	0.981
ID291714	291714	7	18176.268	42.720	54.834	0	10	10	2	1	-10921639	58430.381	61596	41469	65535	1227038	7818.550	4.800	0.181	2.292
ID291715	291715	6	8775.846	79.986	56.353	0	10	10	2	1	-10921639	28013.524	26116	20854	41165	588284	5192.975	3.200	0.154	1.436
ID291709	291709	4	11299.065	59.638	34.737	0	10	10	2	1	-10921639	40301.238	39028	26550	58655	846326	7753.206	2.000	0.111	1.039
ID291710	291710	0	10349.527	51.192	35.666	0	10	10	2	1	-10921639	40519.714	40698	30044	56702	850914	6659.955	4.800	0.104	1.144
ID291711	291711	1	8105.127	67.318	38.700	0	10	10	2	1	-10921639	35152.429	33147	27396	43910	738201	4941.355	2.000	0.095	1.235
ID291652	291652	16	8238.269	57.387	48.093	0	11	11	2	1	-10921639	34888.905	35610	24629	46948	732667	5816.992	4.800	0.110	1.193
ID291653	291653	7	17589.000	42.622	54.604	0	11	11	2	1	-10921639	57037.429	60782	40080	65535	1197786	9021.033	4.800	0.165	1.794
ID291648	291648	None	7140.849	53.989	41.109	0	11	11	2	1	-10921639	35312.143	36131	27277	45299	741555	4909.646	2.000	0.082	1.085
ID291649	291649	8	9150.903	62.983	42.422	0	11	11	2	1	-10921639	38707.714	39006	28394	48988	812862	6259.469	4.800	0.113	1.258
ID291650	291650	17	8556.176	49.205	44.283	0	11	11	2	1	-10921639	42452.143	43194	31150	53871	891495	6129.614	2.000	0.072	0.932
ID291651	291651	15	8400.705	46.038	46.803	0	11	11	2	1	-10921639	44238.238	44442	28622	58167	929003	6530.778	7.600	0.062	0.794
ID291645	291645	4	16800.100	59.628	34.933	0	11	11	2	1	-10921639	44293.571	43205	30391	65535	930165	9845.283	2.000	0.159	1.233
ID291646	291646	None	7010.852	41.675	39.057	0	11	11	2	1	-10921639	34364.952	34112	25617	45136	721664	4871.400	2.000	0.071	0.936
ID291647	291647	1	10329.286	66.992	38.842	0	11	11	2	1	-10921639	37747.667	35729	28481	52232	792701	6246.214	2.000	0.111	1.212
ID291732	291732	15	9707.204	46.320	46.939	0	12	12	2	1	-10921639	45520.190	44832	34438	59936	955924	7004.773	4.800	0.086	1.026
ID291733	291733	16	8831.499	57.596	47.107	0	12	12	2	1	-10921639	37724.429	36217	29892	50127	792213	4866.076	4.800	0.112	1.567
ID291734	291734	None	7029.659	38.363	48.172	0	12	12	2	1	-10921639	29566.667	29241	18043	41935	620900	7203.636	2.000	0.071	0.544
ID291735	291735	7	18050.955	42.689	54.779	0	12	12	2	1	-10921639	58148.429	62388	38952	65535	1221117	8801.947	4.800	0.173	1.945
ID291728	291728	1	8281.599	65.888	38.861	0	12	12	2	1	-10921639	38479.429	37986	30261	52276	808068	5686.249	2.000	0.082	1.022
ID291729	291729	8	8976.083	62.714	41.351	0	12	12	2	1	-10921639	39494.571	39223	30087	49118	829386	5413.556	4.800	0.105	1.392
ID291730	291730	17	8734.402	49.766	43.780	0	12	12	2	1	-10921639	41969.524	42554	30977	57679	881360	7161.737	2.000	0.068	0.748
ID291731	291731	None	8270.550	77.770	46.243	0	12	12	2	1	-10921639	29302.238	29783	19823	38377	615347	5404.560	2.000	0.119	1.157
ID291726	291726	None	8936.573	46.933	34.258	0	12	12	2	1	-10921639	40236.095	38832	33158	49107	844958	5215.980	4.800	0.112	1.557
ID291727	291727	4	14717.759	60.034	34.678	0	12	12	2	1	-10921639	43189.857	42760	29642	65535	906987	10046.631	2.000	0.127	0.969
ID291736	291736	None	8468.426	79.167	57.010	0	12	12	2	1	-10921639	25989.190	23978	18922	40514	545773	5506.974	2.000	0.114	0.966
ID291737	291737	None	7017.271	44.483	68.655	0	12	12	2	1	-10921639	27064.571	26322	19747	37313	568356	5077.636	2.000	0.087	0.852
ID291718	291718	28	8252.473	50.980	35.214	0	13	13	2	1	-10921639	38541.810	38442	27733	46948	809378	4520.484	4.800	0.100	1.551
ID291719	291719	4	15872.112	59.889	34.968	0	13	13	2	1	-10921639	43613.619	41859	30163	65535	915886	9386.286	2.000	0.146	1.183
ID291724	291724	16	10874.268	57.602	48.050	0	13	13	2	1	-10921639	41108.190	40026	32116	51321	863272	6150.989	4.800	0.125	1.481
ID291725	291725	7	17303.320	42.729	54.674	0	13	13	2	1	-10921639	56828.190	62746	41968	65535	1193392	9197.612	4.800	0.154	1.651
ID291720	291720	1	9290.963	66.396	39.282	0	13	13	2	1	-10921639	38688.619	40623	25779	54402	812461	6987.582	6.372	0.087	0.883
ID291721	291721	8	8694.980	62.750	41.259	0	13	13	2	1	-10921639	40129.000	41968	31400	47002	842709	5140.873	4.800	0.102	1.450
ID291722	291722	29	7671.088	53.399	41.898	0	13	13	2	1	-10921639	35893.381	35675	28384	46514	753761	4665.945	7.600	0.089	1.253
ID291723	291723	15	12838.874	46.637	47.107	0	13	13	2	1	-10921639	47274.714	48163	31183	65535	992769	9316.260	2.000	0.104	0.959
ID291748	291748	29	7840.831	53.306	41.398	0	14	14	2	1	-10921639	34636.286	35241	25747	49693	727362	5455.281	2.000	0.076	0.902
ID291749	291749	None	7303.419	60.399	45.854	0	14	14	2	1	-10921639	36390.476	37378	21298	44366	764200	5922.316	7.600	0.090	1.012
ID291750	291750	15	13889.290	46.951	48.197	0	14	14	2	1	-10921639	46952.333	44724	34872	65535	985999	7681.400	2.000	0.127	1.374
ID291751	291751	16	7073.507	57.093	48.447	0	14	14	2	1	-10921639	34668.810	35642	24043	44062	728045	5893.552	7.600	0.083	0.903
ID291744	291744	None	7225.186	59.246	22.979	0	14	14	2	1	-10921639	29568.905	30814	19551	40113	620947	6242.263	4.800	0.125	1.050
ID291745	291745	4	13211.601	59.480	35.018	0	14	14	2	1	-10921639	44656.238	43400	33570	65535	937781	8107.057	2.000	0.131	1.278
ID291746	291746	28	8196.918	50.926	35.508	0	14	14	2	1	-10921639	37530.286	37433	26821	53643	788136	6394.121	2.000	0.072	0.784
ID291747	291747	1	8454.004	67.568	39.647	0	14	14	2	1	-10921639	37535.333	38811	24868	47187	788242	6556.004	4.800	0.110	1.135
ID291752	291752	None	7768.757	38.726	48.760	0	14	14	2	1	-10921639	33256.286	31465	21363	44062	698382	6275.156	2.000	0.079	0.780
ID291753	291753	7	17071.053	42.313	54.389	0	14	14	2	1	-10921639	58030.952	62073	38973	65535	1218650	8790.666	4.800	0.176	1.980
ID291754	291754	None	7709.986	38.586	65.421	0	14	14	2	1	-10921639	29464.905	29534	22633	39418	618763	5132.648	2.000	0.103	1.076
ID291781	291781	4	16244.822	59.700	34.514	0	15	15	2	1	-10921639	46629.333	46189	31139	65535	979216	9594.613	2.000	0.161	1.347
ID291782	291782	28	8328.866	51.319	35.977	0	15	15	2	1	-10921639	34817.190	32561	27125	51744	731161	6318.205	2.000	0.070	0.722
ID291783	291783	1	11120.874	67.273	38.868	0	15	15	2	1	-10921639	40814.810	39809	29393	51212	857111	6218.273	4.800	0.130	1.507
ID291784	291784	None	7402.195	63.248	43.582	0	15	15	2	1	-10921639	35203.619	35111	23761	45505	739276	5695.378	2.000	0.089	1.009
ID291785	291785	15	12081.554	46.919	47.640	0	15	15	2	1	-10921639	46345.190	46167	35816	59545	973249	6638.757	2.000	0.112	1.405
ID291786	291786	7	16494.473	42.597	54.208	0	15	15	2	1	-10921639	61019.524	65535	46807	65535	1281410	6415.408	4.800	0.176	2.850
ID291764	291764	4	14911.491	59.437	34.535	0	16	16	2	1	-10921639	45070.048	43650	24966	65535	946471	10434.666	2.000	0.150	1.128
ID291765	291765	28	8215.653	50.885	35.391	0	16	16	2	1	-10921639	34091.333	33017	24716	44181	715918	6072.763	2.000	0.092	0.941
ID291766	291766	1	9038.806	66.960	39.107	0	16	16	2	1	-10921639	39601.000	40514	29360	46959	831621	4945.940	4.800	0.111	1.599
ID291767	291767	None	9393.223	58.915	46.771	0	16	16	2	1	-10921639	38534.286	37509	27798	49585	809220	5893.172	7.600	0.115	1.348
ID291768	291768	15	11810.965	47.320	48.633	0	16	16	2	1	-10921639	47112.952	45787	33396	61097	989372	7291.900	4.800	0.112	1.306
ID291769	291769	7	17077.529	42.602	54.533	0	16	16	2	1	-10921639	58695.048	65535	43791	65535	1232596	8789.269	4.800	0.163	1.871
ID291740	291740	1	13177.116	66.525	39.006	0	17	17	2	1	-10921639	44716.143	41241	35501	57918	939039	6534.065	4.800	0.156	1.846
ID291741	291741	127	9010.246	44.695	45.315	0	17	17	2	1	-10921639	42542.952	43834	31270	55552	893402	6125.691	7.600	0.107	1.339
ID291742	291742	15	8077.991	47.422	49.027	0	17	17	2	1	-10921639	42196.333	41241	26289	53947	886123	7848.971	2.000	0.066	0.666
ID291743	291743	7	15906.606	42.850	54.532	0	17	17	2	1	-10921639	57606.810	62399	42337	65535	1209743	8576.030	7.600	0.141	1.663
ID291738	291738	None	7126.010	59.331	22.900	0	17	17	2	1	-10921639	27806.381	27526	19052	37031	583934	5281.970	4.800	0.109	1.035
ID291739	291739	4	13247.919	59.737	34.781	0	17	17	2	1	-10921639	39849.571	38507	25161	64406	836841	9498.783	2.000	0.110	0.833
ID291780	291780	None	7052.116	37.213	57.833	0	18	18	2	1	-10921639	34518.619	35534	27147	42326	724891	4667.490	2.000	0.095	1.278
ID291776	291776	20	7816.436	57.150	47.716	0	18	18	2	1	-10921639	36975.286	36293	25975	50702	776481	5588.334	7.600	0.070	0.860
ID291777	291777	23	8290.364	69.630	47.617	0	18	18	2	1	-10921639	36769.238	37075	28145	46069	772154	5485.299	4.800	0.107	1.297
ID291778	291778	7	16330.719	42.559	54.317	0	18	18	2	1	-10921639	59268.000	62822	45744	65535	1244628	7096.389	4.800	0.165	2.366
ID291779	291779	None	7256.019	81.452	54.489	0	18	18	2	1	-10921639	26778.286	28232	17186	32626	562344	3988.017	4.800	0.147	1.717
ID291772	291772	1	7515.399	66.834	38.522	0	18	18	2	1	-10921639	38073.143	36955	28720	49520	799536	5315.166	2.000	0.073	0.971
ID291773	291773	None	7260.604	77.540	39.957	0	18	18	2	1	-10921639	24352.381	24109	12770	35707	511400	6215.271	2.000	0.118	0.829
ID291774	291774	None	10987.638	62.730	41.427	0	18	18	2	1	-10921639	39816.476	38756	30391	52286	836146	7000.340	7.600	0.131	1.315
ID291775	291775	127	9080.191	45.111	46.004	0	18	18	2	1	-10921639	42486.143	46243	27874	52666	892209	7348.603	3.200	0.091	0.969
ID291770	291770	None	7308.349	67.027	33.952	0	18	18	2	1	-10921639	35145.810	34568	24488	46677	738062	5174.285	2.000	0.068	0.861
ID291771	291771	4	16169.134	60.098	35.076	0	18	18	2	1	-10921639	41911.571	38452	28676	65535	880143	9316.287	2.000	0.150	1.177
ID291808	291808	20	9935.103	57.123	47.585	0	19	19	2	1	-10921639	36650.238	34308	24987	49704	769655	6436.957	2.000	0.114	1.165
ID291809	291809	7	16419.957	42.740	54.188	0	19	19	2	1	-10921639	58811.190	57375	48011	65535	1235035	6114.510	4.800	0.167	2.759
ID291810	291810	None	7629.927	78.852	56.700	0	19	19	2	1	-10921639	24041.000	24933	10220	34373	504861	6389.894	7.600	0.142	0.933
ID291811	291811	21	7937.713	44.121	58.773	0	19	19	2	1	-10921639	39076.095	37216	27570	53469	820598	8055.795	2.000	0.059	0.540
ID291804	291804	22	9876.082	50.138	35.911	0	19	19	2	1	-10921639	38822.333	37823	31921	52764	815269	4930.463	7.600	0.113	1.597
ID291805	291805	1	8269.658	67.070	39.605	0	19	19	2	1	-10921639	35381.333	35523	26843	46709	743008	5422.025	2.000	0.090	1.080
ID291806	291806	23	9261.144	67.818	47.131	0	19	19	2	1	-10921639	37626.905	36858	27516	48120	790165	4751.512	4.800	0.111	1.585
ID291807	291807	15	8406.329	47.460	47.807	0	19	19	2	1	-10921639	43380.000	42901	27505	55335	910980	7369.650	2.000	0.073	0.797
ID291801	291801	None	8291.147	53.498	19.228	0	19	19	2	1	-10921639	20675.857	20962	9613	32886	434193	6018.471	2.000	0.191	1.100
ID291802	291802	24	8322.027	63.829	30.036	0	19	19	2	1	-10921639	36356.238	38420	21700	44615	763481	5818.355	4.800	0.114	1.277
ID291803	291803	4	12324.263	60.095	34.884	0	19	19	2	1	-10921639	39501.333	40254	27939	58525	829528	8070.087	2.000	0.119	1.038
ID291788	291788	24	7055.970	62.997	29.065	0	20	20	2	1	-10921639	31802.333	33136	16720	42293	667849	6238.742	6.294	0.094	0.877
ID291789	291789	4	14876.563	60.235	34.958	0	20	20	2	1	-10921639	42272.857	39223	28025	63864	887730	9101.519	2.000	0.136	1.114
ID291790	291790	22	7956.744	50.944	35.749	0	20	20	2	1	-10921639	38777.476	37292	29664	50941	814327	5339.404	3.200	0.079	1.068
ID291791	291791	1	10585.572	66.823	38.772	0	20	20	2	1	-10921639	36257.143	35338	28470	48738	761400	6266.058	2.000	0.127	1.306
ID291787	291787	26	7378.010	58.942	23.935	0	20	20	2	1	-10921639	27666.381	26626	18575	36999	580994	5291.492	4.800	0.122	1.137
ID291796	291796	23	7137.094	68.975	47.760	0	20	20	2	1	-10921639	33002.190	33114	26181	40818	693046	4168.249	2.000	0.091	1.320
ID291797	291797	7	18082.521	42.803	53.869	0	20	20	2	1	-10921639	57917.905	57516	47187	65535	1216276	7491.839	4.800	0.173	2.285
ID291798	291798	None	8595.241	38.969	58.792	0	20	20	2	1	-10921639	34623.952	35263	21298	47881	727103	7192.288	2.000	0.081	0.719
ID291799	291799	21	7951.587	44.025	59.245	0	20	20	2	1	-10921639	37093.667	37346	27537	54305	778967	6585.279	2.000	0.048	0.516
ID291792	291792	25	8712.649	62.596	42.109	0	20	20	2	1	-10921639	33563.619	31975	25096	44919	704836	5840.410	2.000	0.094	0.986
ID291793	291793	None	8418.709	50.240	42.880	0	20	20	2	1	-10921639	39619.619	39407	30868	51831	832012	5409.733	2.000	0.086	1.155
ID291794	291794	15	9947.986	47.291	48.441	0	20	20	2	1	-10921639	44344.619	43747	32517	59480	931237	7127.515	2.000	0.095	1.084
ID291795	291795	20	7162.141	57.154	48.105	0	20	20	2	1	-10921639	32964.810	31790	22622	42424	692261	4722.249	2.000	0.083	1.068
ID291800	291800	None	7036.532	44.071	68.600	0	20	20	2	1	-10921639	26327.143	25291	20029	40449	552870	5116.093	6.378	0.091	0.862
ID291760	291760	None	8631.488	43.625	44.762	0	21	21	2	1	-10921639	37348.810	37150	29501	54120	784325	6271.773	2.000	0.067	0.748
ID291761	291761	20	7389.794	57.154	47.723	0	21	21	2	1	-10921639	33083.143	33158	26040	40774	694746	4157.043	4.800	0.104	1.504
ID291762	291762	15	9956.463	47.195	49.914	0	21	21	2	1	-10921639	44297.667	44301	30456	56833	930251	7146.617	2.000	0.092	1.044
ID291763	291763	7	18820.779	42.584	54.050	0	21	21	2	1	-10921639	56769.286	59350	42337	65535	1192155	8798.631	4.800	0.183	1.992
ID291756	291756	4	10920.882	59.948	34.828	0	21	21	2	1	-10921639	38742.476	37172	24304	60381	813592	7716.723	7.600	0.094	0.865
ID291757	291757	22	7424.345	51.132	36.398	0	21	21	2	1	-10921639	40638.000	39885	33776	49075	853398	4283.458	4.800	0.090	1.569
ID291758	291758	1	10028.265	66.660	38.969	0	21	21	2	1	-10921639	36680.762	35143	30217	48641	770296	5580.348	2.000	0.125	1.458
ID291759	291759	25	9353.718	63.123	42.438	0	21	21	2	1	-10921639	35336.286	34785	26246	44832	742062	5911.485	2.000	0.115	1.232
ID291755	291755	26	7004.562	58.987	25.378	0	21	21	2	1	-10921639	31610.667	31801	21841	42250	663824	5025.806	4.800	0.108	1.226
ID291812	291812	4	10888.671	59.867	34.997	0	22	22	2	1	-10921639	39806.714	37975	30347	59534	835941	7363.699	2.000	0.093	0.922
ID291813	291813	1	10859.420	66.629	38.820	0	22	22	2	1	-10921639	36991.429	36033	27765	55097	776820	7055.604	2.000	0.117	1.100
ID291814	291814	None	7648.232	65.607	45.718	0	22	22	2	1	-10921639	32907.524	32496	20995	43997	691058	6241.711	2.000	0.073	0.713
ID291815	291815	15	8913.146	47.177	48.266	0	22	22	2	1	-10921639	41274.667	40221	31139	57874	866768	7076.186	7.600	0.078	0.839
ID291816	291816	7	19055.090	43.033	53.977	0	22	22	2	1	-10921639	53474.905	51527	40481	65535	1122973	9273.947	2.000	0.174	1.712
ID291817	291817	21	8324.366	44.267	58.928	0	22	22	2	1	-10921639	35903.810	33863	26539	52428	753980	6819.346	2.000	0.066	0.650
ID291824	291824	21	9215.524	43.800	58.539	0	23	23	2	1	-10921639	36405.524	34590	24933	54261	764516	8474.958	2.000	0.074	0.592
ID291825	291825	None	7878.524	43.994	68.771	0	23	23	2	1	-10921639	26326.143	26376	17674	34416	552849	4795.008	2.000	0.127	1.237
ID291820	291820	1	11985.096	66.584	38.767	0	23	23	2	1	-10921639	41168.667	40102	30749	57234	864542	6615.130	4.800	0.137	1.495
ID291821	291821	25	8977.807	62.492	41.992	0	23	23	2	1	-10921639	32435.952	31736	17740	47415	681155	8210.790	2.000	0.093	0.675
ID291822	291822	15	8680.122	47.157	48.310	0	23	23	2	1	-10921639	39845.476	39028	31042	54543	836755	6655.898	2.000	0.069	0.776
ID291823	291823	7	18343.227	42.886	53.900	0	23	23	2	1	-10921639	52641.381	53979	37736	65535	1105469	9612.018	2.000	0.169	1.580
ID291818	291818	None	8035.360	59.309	23.901	0	23	23	2	1	-10921639	31568.810	32333	21754	38908	662945	5083.989	4.800	0.127	1.400
ID291819	291819	4	15913.815	59.692	35.073	0	23	23	2	1	-10921639	44779.095	44854	25866	65535	940361	9609.655	2.000	0.146	1.187
ID291876	291876	7	18316.906	42.912	53.843	0	24	24	2	1	-10921639	55418.810	57245	37801	65535	1163795	9292.833	4.800	0.172	1.752
ID291872	291872	1	13078.058	67.211	38.219	0	24	24	2	1	-10921639	43594.857	42272	31031	55487	915492	7388.945	2.000	0.142	1.471
ID291873	291873	25	8635.412	62.686	41.846	0	24	24	2	1	-10921639	34642.476	35664	19953	45288	727492	6481.519	7.600	0.090	0.887
ID291874	291874	None	8604.426	57.499	48.494	0	24	24	2	1	-10921639	31816.286	31194	19855	44463	668142	6964.324	2.000	0.084	0.708
ID291875	291875	15	8860.406	47.648	49.229	0	24	24	2	1	-10921639	41766.524	41816	30488	52796	877097	6144.549	4.800	0.100	1.232
ID291869	291869	None	9073.753	68.663	33.303	0	24	24	2	1	-10921639	30305.476	31194	16535	46004	636415	8300.690	4.800	0.139	0.889
ID291870	291870	4	12793.884	60.174	34.538	0	24	24	2	1	-10921639	41765.857	39679	27472	60923	877083	8590.779	2.000	0.119	1.033
ID291871	291871	27	9304.765	50.275	36.631	0	24	24	2	1	-10921639	38993.524	38008	30282	54695	818864	6332.048	2.000	0.097	1.090
ID291840	291840	21	8302.145	43.671	58.311	0	25	25	2	1	-10921639	39942.524	38865	27787	55227	838793	8593.330	2.000	0.088	0.753
ID291836	291836	1	15307.271	67.231	38.202	0	25	25	2	1	-10921639	45282.905	42532	35762	62724	950941	8522.967	2.000	0.150	1.388
ID291837	291837	25	9708.635	63.098	42.060	0	25	25	2	1	-10921639	37079.714	37302	24380	48641	778674	7172.499	2.000	0.104	0.974
ID291838	291838	15	9399.219	47.592	49.547	0	25	25	2	1	-10921639	42167.333	43400	31606	55183	885514	7210.236	4.800	0.095	1.017
ID291839	291839	7	17353.430	42.714	53.805	0	25	25	2	1	-10921639	54171.952	54565	39386	65535	1137611	9483.788	2.000	0.157	1.547
ID291833	291833	30	8127.168	57.344	24.703	0	25	25	2	1	-10921639	33754.905	32355	27830	45733	708853	4743.219	7.600	0.095	1.233
ID291834	291834	4	15345.652	59.789	34.998	0	25	25	2	1	-10921639	42953.333	39592	33635	65535	902020	8486.735	2.000	0.139	1.232
ID291835	291835	27	7216.114	50.109	36.984	0	25	25	2	1	-10921639	35112.762	34959	24640	47968	737368	5730.276	7.600	0.064	0.742
ID291828	291828	1	16717.812	67.165	38.403	0	26	26	2	1	-10921639	45624.905	41642	33950	64677	958123	9229.401	2.000	0.171	1.442
ID291829	291829	25	11503.302	62.766	42.343	0	26	26	2	1	-10921639	38458.571	37367	27320	51755	807630	6750.076	2.000	0.123	1.244
ID291830	291830	15	11221.066	47.312	48.096	0	26	26	2	1	-10921639	43267.429	43444	31205	58091	908616	6453.317	4.800	0.119	1.426
ID291831	291831	7	16488.189	42.966	54.157	0	26	26	2	1	-10921639	54639.000	58059	36738	65535	1147419	9439.499	4.800	0.167	1.661
ID291826	291826	30	12323.679	57.859	24.179	0	26	26	2	1	-10921639	35726.048	36272	22850	50974	750247	7648.884	2.000	0.170	1.359
ID291827	291827	4	13272.531	59.721	35.265	0	26	26	2	1	-10921639	40701.000	38680	31432	59469	854721	7337.969	2.000	0.139	1.351
ID291832	291832	21	8815.756	43.909	58.277	0	26	26	2	1	-10921639	40307.905	39592	26040	62171	846466	9594.567	2.000	0.102	0.776
ID291856	291856	15	8217.832	47.473	48.687	0	27	27	2	1	-10921639	43406.333	43726	34546	54782	911533	5493.796	4.800	0.103	1.480
ID291857	291857	7	15926.388	43.149	54.381	0	27	27	2	1	-10921639	50823.381	52786	33624	65535	1067291	10533.626	4.800	0.158	1.318
ID291852	291852	1	13433.892	66.604	38.447	0	27	27	2	1	-10921639	45383.286	43726	32290	61064	953049	8481.534	4.800	0.139	1.309
ID291853	291853	25	8046.919	63.248	42.173	0	27	27	2	1	-10921639	36980.429	37541	23024	46221	776589	6878.205	2.000	0.081	0.809
ID291854	291854	None	7843.943	50.029	43.599	0	27	27	2	1	-10921639	41233.667	39396	33993	53762	865907	5735.010	2.000	0.058	0.785
ID291855	291855	None	7919.807	59.580	46.945	0	27	27	2	1	-10921639	33694.476	32800	24141	45158	707584	5721.199	2.000	0.093	1.005
ID291849	291849	30	13168.948	58.551	25.114	0	27	27	2	1	-10921639	38771.762	39364	26669	51831	814207	7037.535	4.800	0.186	1.725
ID291850	291850	4	14015.873	59.906	35.209	0	27	27	2	1	-10921639	43611.524	43042	33223	65535	915842	8187.208	2.000	0.124	1.179
ID291851	291851	None	7149.838	50.031	36.622	0	27	27	2	1	-10921639	33894.905	31780	27787	51169	711793	5546.751	2.000	0.060	0.687
ID291844	291844	None	7324.877	53.762	41.875	0	28	28	2	1	-10921639	36488.667	35317	26604	43606	766262	4792.343	4.800	0.099	1.372
ID291845	291845	15	9043.481	47.188	48.682	0	28	28	2	1	-10921639	43534.524	42467	34818	56637	914225	6023.214	4.800	0.103	1.350
ID291846	291846	7	16072.514	43.274	54.601	0	28	28	2	1	-10921639	49762.095	49509	33331	65535	1045004	10998.627	2.000	0.126	1.009
ID291847	291847	None	7189.076	38.210	57.274	0	28	28	2	1	-10921639	35565.143	37161	24054	43943	746868	5393.994	4.800	0.095	1.146
ID291841	291841	30	9288.219	57.744	25.292	0	28	28	2	1	-10921639	33705.810	33375	25638	46525	707822	6024.615	7.600	0.112	1.126
ID291842	291842	4	10481.158	60.167	34.698	0	28	28	2	1	-10921639	40585.857	40047	26734	57983	852303	8475.786	2.000	0.086	0.760
ID291843	291843	1	12265.682	66.059	38.367	0	28	28	2	1	-10921639	45603.857	44930	33103	58970	957681	6297.852	2.000	0.130	1.671
ID291848	291848	None	7471.372	97.000	88.000	0	28	28	2	1	-10921639	14092.714	13249	9005	20550	295947	3661.790	4.800	0.324	1.882
ID291860	291860	None	10239.350	49.955	35.627	0	29	29	2	1	-10921639	38654.429	39928	26810	52069	811743	6674.007	2.000	0.106	1.111
ID291861	291861	1	9891.519	66.264	37.782	0	29	29	2	1	-10921639	40229.857	41447	25302	55249	844827	7930.938	2.000	0.092	0.855
ID291862	291862	None	9707.891	73.575	45.207	0	29	29	2	1	-10921639	31792.000	30933	19443	44670	667632	7154.682	2.000	0.123	0.976
ID291863	291863	31	7078.417	60.451	46.179	0	29	29	2	1	-10921639	35003.095	34720	26138	42771	735065	4703.631	7.600	0.090	1.232
ID291858	291858	30	8476.464	58.163	26.011	0	29	29	2	1	-10921639	34226.190	34622	21960	48207	718750	6581.326	2.000	0.087	0.830
ID291859	291859	4	9472.103	59.904	35.107	0	29	29	2	1	-10921639	37777.143	36619	26810	61086	793320	7710.849	2.000	0.052	0.488
ID291868	291868	None	8264.380	39.390	73.071	0	29	29	2	1	-10921639	20057.429	20322	8365	31183	421206	6338.631	2.000	0.174	0.936
ID291864	291864	15	9586.890	47.189	48.265	0	29	29	2	1	-10921639	42584.857	41556	32734	54554	894282	5513.574	2.000	0.086	1.227
ID291865	291865	7	16814.264	43.040	54.443	0	29	29	2	1	-10921639	53519.333	53686	38756	65535	1123906	8435.122	4.800	0.166	1.808
ID291866	291866	32	8538.110	44.067	58.010	0	29	29	2	1	-10921639	38644.333	37367	26485	60847	811531	9761.658	2.000	0.079	0.580
ID291867	291867	None	7637.802	33.867	61.675	0	29	29	2	1	-10921639	25337.286	26875	17577	34872	532083	4752.631	2.000	0.134	1.260
ID291877	291877	None	8938.489	67.690	34.189	0	30	30	2	1	-10921639	31833.333	33787	18749	42836	668500	7162.850	2.000	0.123	0.972
ID291878	291878	4	12118.677	59.768	35.248	0	30	30	2	1	-10921639	37598.905	35273	26431	59545	789577	7850.894	2.000	0.109	0.939
ID291879	291879	1	10624.888	65.990	38.242	0	30	30	2	1	-10921639	38220.619	36022	30250	50616	802633	6050.113	2.000	0.110	1.252
ID291884	291884	32	7081.576	44.005	58.876	0	30	30	2	1	-10921639	32172.905	31856	17230	50344	675631	7325.326	2.000	0.045	0.376
ID291880	291880	None	7063.820	63.172	42.711	0	30	30	2	1	-10921639	34360.429	35360	24814	41686	721569	4944.597	7.600	0.094	1.191
ID291881	291881	31	8485.694	60.169	46.143	0	30	30	2	1	-10921639	33227.333	33961	20593	42315	697774	6644.958	7.600	0.104	0.942
ID291882	291882	15	7675.895	47.967	49.716	0	30	30	2	1	-10921639	36175.048	36836	25248	46102	759676	5906.900	3.200	0.096	1.071
ID291883	291883	7	16182.983	43.194	54.547	0	30	30	2	1	-10921639	46805.667	46775	32431	65535	982919	10388.264	2.000	0.138	1.095
ID291892	291892	7	16583.295	43.051	54.607	0	31	31	2	1	-10921639	47996.667	47860	32279	65535	1007930	11565.680	2.000	0.125	0.924
ID291893	291893	33	9893.406	38.159	57.602	0	31	31	2	1	-10921639	37150.857	38116	26452	50333	780168	6513.550	4.800	0.127	1.286
ID291888	291888	1	11200.950	66.844	36.802	0	31	31	2	1	-10921639	39816.000	39581	27516	51668	836136	7525.700	3.200	0.125	1.175
ID291889	291889	34	9013.469	73.104	45.221	0	31	31	2	1	-10921639	31559.000	30098	24825	40384	662739	5079.549	2.000	0.121	1.337
ID291890	291890	None	9509.953	38.611	48.371	0	31	31	2	1	-10921639	34070.524	33624	22459	47697	715481	6272.727	2.000	0.124	1.200
ID291891	291891	15	9203.449	46.831	48.106	0	31	31	2	1	-10921639	39124.190	39245	29458	55531	821608	6519.365	2.000	0.077	0.854
ID291885	291885	None	7542.693	61.676	26.824	0	31	31	2	1	-10921639	35261.476	35859	23219	43530	740491	5691.642	7.600	0.118	1.309
ID291886	291886	4	12901.575	59.750	35.500	0	31	31	2	1	-10921639	40434.429	38485	29349	59361	849123	7987.849	2.000	0.124	1.118
ID291887	291887	None	7559.862	50.924	36.373	0	31	31	2	1	-10921639	37105.476	35903	28611	49954	779215	5939.838	2.000	0.075	0.871
ID291924	291924	33	10124.875	38.065	57.623	0	32	32	2	1	-10921639	37005.810	35935	23501	48413	777122	6847.769	2.000	0.126	1.206
ID291920	291920	34	9290.807	73.506	45.203	0	32	32	2	1	-10921639	32579.429	31649	23826	45147	684168	5359.500	2.000	0.125	1.354
ID291921	291921	None	7667.778	60.740	46.432	0	32	32	2	1	-10921639	38712.429	39787	26702	50008	812961	5573.207	7.600	0.086	1.095
ID291922	291922	15	10422.417	46.798	47.810	0	32	32	2	1	-10921639	37870.714	36749	25823	54348	795285	7359.752	2.000	0.087	0.827
ID291923	291923	7	17558.725	43.111	54.585	0	32	32	2	1	-10921639	48706.000	46221	34340	65535	1022826	11027.411	2.000	0.147	1.129
ID291916	291916	4	13968.920	59.823	35.055	0	32	32	2	1	-10921639	41583.048	41686	28633	64384	873244	8460.642	2.000	0.132	1.146
ID291917	291917	35	9585.057	63.000	42.000	0	32	32	2	1	-10921639	39123.190	39266	25541	49183	821587	6990.460	2.000	0.111	1.118
ID291918	291918	None	7072.380	54.537	42.813	0	32	32	2	1	-10921639	32977.810	31660	23848	42554	692534	6013.349	2.000	0.086	0.865
ID291919	291919	None	7568.344	49.924	43.997	0	32	32	2	1	-10921639	36159.048	36510	25042	48467	759340	6482.125	2.000	0.048	0.514
ID291908	291908	None	8770.202	38.269	47.970	0	33	33	2	1	-10921639	29792.429	29772	17631	41751	625641	6962.269	2.000	0.111	0.857
ID291909	291909	15	8235.986	46.747	47.933	0	33	33	2	1	-10921639	41346.857	40373	33472	56637	868284	6010.387	2.000	0.062	0.805
ID291910	291910	36	7441.268	58.142	47.565	0	33	33	2	1	-10921639	35688.857	34970	26951	48261	749466	5350.060	7.600	0.072	0.891
ID291911	291911	7	15420.387	43.136	54.708	0	33	33	2	1	-10921639	43576.857	39755	29707	65535	915114	10906.254	2.000	0.116	0.829
ID291904	291904	None	7410.525	38.317	32.545	0	33	33	2	1	-10921639	21631.619	22611	12195	27950	454264	5055.593	4.800	0.178	1.292
ID291905	291905	4	14170.956	60.056	35.271	0	33	33	2	1	-10921639	40758.333	38691	29252	64200	855925	8877.907	2.000	0.124	1.014
ID291906	291906	37	10526.425	50.651	36.431	0	33	33	2	1	-10921639	42752.714	42684	32409	59469	897807	6615.205	2.000	0.105	1.230
ID291907	291907	35	10539.325	63.452	42.506	0	33	33	2	1	-10921639	37855.095	37888	22850	50496	794957	7889.614	7.600	0.120	1.031
ID291912	291912	None	7621.083	27.759	56.483	0	33	33	2	1	-10921639	21541.286	22014	12369	28210	452367	4292.586	4.800	0.203	1.697
ID291913	291913	33	9865.921	37.999	56.942	0	33	33	2	1	-10921639	37019.238	36847	30326	45874	777404	4731.122	4.800	0.149	2.024
ID291914	291914	None	8417.353	72.370	58.024	0	33	33	2	1	-10921639	23396.619	23859	13465	30239	491329	4593.733	4.800	0.192	1.641
ID291915	291915	38	7190.065	44.253	58.730	0	33	33	2	1	-10921639	30402.238	29534	17783	47480	638447	7558.211	2.000	0.057	0.434
ID291894	291894	4	11020.058	59.749	34.853	0	34	34	2	1	-10921639	36330.524	35501	25562	59567	762941	8208.964	2.000	0.088	0.718
ID291895	291895	37	9026.098	50.989	36.193	0	34	34	2	1	-10921639	39197.095	37975	31226	52753	823139	5302.748	2.000	0.090	1.227
ID291900	291900	7	17039.820	43.347	54.837	0	34	34	2	1	-10921639	49992.048	47382	38865	65535	1049833	8914.463	2.000	0.155	1.502
ID291901	291901	38	7116.569	43.882	58.781	0	34	34	2	1	-10921639	32000.286	30413	20832	51429	672006	8646.604	2.000	0.050	0.354
ID291902	291902	None	7037.490	27.046	61.002	0	34	34	2	1	-10921639	17056.571	17284	7790	25877	358188	5209.667	2.000	0.187	1.031
ID291903	291903	None	7413.659	44.136	69.615	0	34	34	2	1	-10921639	23265.381	22318	16264	34915	488573	5294.103	2.000	0.110	0.869
ID291896	291896	39	7148.687	66.666	38.486	0	34	34	2	1	-10921639	35764.714	35187	26865	46427	751059	4782.321	2.000	0.079	1.091
ID291897	291897	35	8889.988	63.311	43.112	0	34	34	2	1	-10921639	36087.190	35512	23968	48033	757831	6411.244	7.600	0.107	1.092
ID291898	291898	36	8028.755	59.952	46.904	0	34	34	2	1	-10921639	38248.286	37682	33320	45939	803214	3686.585	4.800	0.107	1.999
ID291899	291899	15	8521.176	46.793	47.877	0	34	34	2	1	-10921639	40746.000	39972	33364	53762	855666	5516.848	4.800	0.084	1.146
ID291940	291940	None	8848.245	43.064	45.753	0	35	35	2	1	-10921639	37617.667	35588	27700	49140	789971	6186.486	3.200	0.082	0.922
ID291941	291941	15	10533.548	46.760	47.738	0	35	35	2	1	-10921639	40251.667	37519	29360	58146	845285	8062.088	2.000	0.082	0.753
ID291942	291942	7	18558.822	43.139	54.761	0	35	35	2	1	-10921639	47987.238	48695	30478	65535	1007732	11316.507	2.000	0.150	1.104
ID291936	291936	37	11737.003	50.920	36.023	0	35	35	2	1	-10921639	37497.571	36803	25562	57560	787449	7383.140	2.000	0.125	1.131
ID291937	291937	39	10133.238	66.418	38.466	0	35	35	2	1	-10921639	37756.476	35935	27201	49802	792886	5908.705	2.000	0.123	1.400
ID291938	291938	40	9892.816	52.966	41.958	0	35	35	2	1	-10921639	36951.524	36087	27407	49531	775982	5923.194	2.000	0.111	1.244
ID291939	291939	35	8463.422	62.932	42.197	0	35	35	2	1	-10921639	35385.524	35827	24456	44702	743096	5675.559	7.600	0.106	1.195
ID291934	291934	None	10244.785	65.048	31.927	0	35	35	2	1	-10921639	35519.905	34427	24825	52102	745918	6642.687	2.000	0.105	1.012
ID291935	291935	4	13662.260	59.957	35.090	0	35	35	2	1	-10921639	39582.286	38984	26517	59979	831228	7955.794	2.000	0.142	1.241
ID291925	291925	None	8214.966	59.344	28.693	0	36	36	2	1	-10921639	35990.905	35143	25996	47588	755809	5901.440	2.000	0.087	0.972
ID291926	291926	4	13603.131	60.138	35.165	0	36	36	2	1	-10921639	41184.143	40113	31161	65535	864867	8596.615	2.000	0.127	1.078
ID291927	291927	37	9423.041	51.065	36.220	0	36	36	2	1	-10921639	36275.095	34579	27244	53133	761777	6602.272	2.000	0.084	0.848
ID291932	291932	7	18399.662	43.208	54.765	0	36	36	2	1	-10921639	48209.905	45375	31823	65535	1012408	10996.922	2.000	0.153	1.163
ID291933	291933	41	8263.337	38.439	56.783	0	36	36	2	1	-10921639	34234.333	33288	24608	45104	718921	6310.894	2.000	0.115	1.119
ID291928	291928	39	7639.473	66.262	38.824	0	36	36	2	1	-10921639	33128.190	33700	22427	51028	695692	6551.164	2.000	0.061	0.578
ID291929	291929	40	7959.551	54.814	41.858	0	36	36	2	1	-10921639	33002.667	31595	22242	41686	693056	5965.072	3.200	0.109	1.090
ID291930	291930	None	8946.066	61.306	46.083	0	36	36	2	1	-10921639	38243.714	37964	24054	48424	803118	5589.413	7.600	0.096	1.201
ID291931	291931	15	8153.014	46.720	48.379	0	36	36	2	1	-10921639	39932.238	39028	31541	53393	838577	6024.401	7.600	0.069	0.852
ID291956	291956	15	12295.032	47.037	47.650	0	37	37	2	1	-10921639	40581.190	39505	31281	60229	852205	8120.357	2.000	0.114	1.026
ID291957	291957	7	18177.803	43.381	55.248	0	37	37	2	1	-10921639	49607.095	46558	28807	65535	1041749	10671.345	2.000	0.154	1.240
ID291958	291958	41	9571.191	37.825	56.509	0	37	37	2	1	-10921639	33787.381	31248	25779	53306	709535	6886.797	2.000	0.103	0.918
ID291952	291952	37	10066.090	51.229	36.438	0	37	37	2	1	-10921639	38376.000	38246	27570	49693	805896	6942.456	2.000	0.116	1.152
ID291953	291953	39	9828.105	66.194	38.891	0	37	37	2	1	-10921639	35191.762	33342	26333	53154	739027	6422.434	2.000	0.090	0.908
ID291954	291954	None	7343.804	62.858	42.784	0	37	37	2	1	-10921639	34173.952	34622	26832	41990	717653	4511.742	2.000	0.085	1.186
ID291955	291955	None	7069.358	58.991	47.033	0	37	37	2	1	-10921639	36812.571	36803	30196	45082	773064	4196.604	4.800	0.098	1.571
ID291951	291951	4	8552.117	59.705	35.099	0	37	37	2	1	-10921639	35853.667	35707	26398	49183	752927	5691.695	2.000	0.087	1.003
ID291972	291972	4	12626.160	59.761	35.166	0	38	38	2	1	-10921639	37869.095	36087	25530	54261	795251	7968.858	2.000	0.119	1.014
ID291973	291973	39	9197.517	66.126	38.827	0	38	38	2	1	-10921639	34957.714	35056	24109	48391	734112	6809.548	2.000	0.097	0.907
ID291974	291974	None	8713.998	47.694	43.904	0	38	38	2	1	-10921639	41099.810	40807	29132	54467	863096	6451.062	2.000	0.083	0.982
ID291975	291975	None	8170.776	37.981	48.095	0	38	38	2	1	-10921639	28263.238	27255	18206	39147	593528	6088.832	2.000	0.104	0.875
ID291976	291976	15	9220.522	46.966	47.764	0	38	38	2	1	-10921639	36369.714	37107	24119	55552	763764	8316.833	2.000	0.066	0.538
ID291977	291977	None	7527.818	75.933	47.511	0	38	38	2	1	-10921639	25825.429	25107	18152	37237	542334	4809.930	6.062	0.144	1.354
ID291978	291978	7	18071.713	43.275	54.573	0	38	38	2	1	-10921639	47211.190	45201	29610	65535	991435	11827.428	2.000	0.149	1.034
ID291979	291979	42	7924.688	44.276	59.038	0	38	38	2	1	-10921639	31080.000	30966	19714	50865	652680	7534.008	2.000	0.044	0.349
ID291943	291943	4	14521.017	59.939	35.011	0	39	39	2	1	-10921639	38020.048	34622	27472	60077	798421	9017.030	2.000	0.133	0.988
ID291948	291948	7	19469.137	43.208	54.750	0	39	39	2	1	-10921639	47604.857	44659	29403	65535	999702	11483.134	2.000	0.172	1.217
ID291949	291949	41	8722.785	37.816	56.663	0	39	39	2	1	-10921639	33719.333	33212	22080	50051	708106	5750.837	4.800	0.124	1.296
ID291950	291950	42	8545.816	44.152	58.839	0	39	39	2	1	-10921639	30089.190	29295	15743	51961	631873	9128.470	2.000	0.064	0.396
ID291944	291944	None	7860.747	51.411	37.262	0	39	39	2	1	-10921639	40362.619	40688	27494	49823	847615	6257.490	7.600	0.085	1.015
ID291945	291945	39	10257.194	66.110	39.002	0	39	39	2	1	-10921639	37211.905	37411	29393	49997	781450	5999.245	2.000	0.109	1.223
ID291946	291946	None	7092.132	43.587	45.400	0	39	39	2	1	-10921639	34697.286	34199	26886	46785	728643	4898.064	2.000	0.071	0.934
ID291947	291947	None	9685.450	31.334	53.928	0	39	39	2	1	-10921639	23965.952	23729	11739	37302	503285	6154.111	2.000	0.195	1.268
ID291984	291984	15	7003.127	46.700	48.405	0	40	40	2	1	-10921639	35373.571	32941	29056	50236	742845	5553.417	7.600	0.059	0.711
ID291985	291985	7	19026.059	43.194	54.811	0	40	40	2	1	-10921639	46278.048	42912	32268	65535	971839	11089.946	2.000	0.166	1.187
ID291986	291986	41	7814.049	37.391	56.919	0	40	40	2	1	-10921639	33701.143	33895	23675	44279	707724	5131.827	7.600	0.106	1.261
ID291980	291980	None	7146.185	54.463	32.149	0	40	40	2	1	-10921639	35448.000	35838	26214	47295	744408	5172.654	2.000	0.086	1.084
ID291981	291981	4	11430.973	60.110	34.738	0	40	40	2	1	-10921639	36213.143	34351	25584	55715	760476	7592.471	2.000	0.114	0.978
ID291982	291982	39	9899.638	66.311	38.918	0	40	40	2	1	-10921639	34879.048	32485	26810	51451	732460	7083.292	2.000	0.092	0.831
ID291983	291983	None	7205.389	77.338	38.483	0	40	40	2	1	-10921639	24831.381	25107	15146	33266	521459	4856.160	4.800	0.146	1.306
ID291964	291964	7	17602.400	43.157	54.972	0	41	41	2	1	-10921639	43219.857	40861	30076	65535	907617	10143.530	2.000	0.159	1.171
ID291959	291959	None	7592.791	38.444	32.344	0	41	41	2	1	-10921639	20108.000	21320	8886	28893	422268	6187.152	4.800	0.195	1.060
ID291960	291960	4	13368.247	59.722	35.203	0	41	41	2	1	-10921639	37355.095	36858	23588	55997	784457	8709.788	2.000	0.141	1.061
ID291961	291961	None	7586.445	52.256	36.522	0	41	41	2	1	-10921639	33346.238	33602	22459	44876	700271	5625.810	2.000	0.091	0.988
ID291962	291962	None	7508.778	8.767	45.295	0	41	41	2	1	-10921639	7667.952	5761	2538	16882	161027	4326.136	2.000	0.532	1.230
ID291963	291963	15	7361.870	46.696	48.074	0	41	41	2	1	-10921639	35229.143	35143	24163	48489	739812	5696.072	2.000	0.063	0.730
ID291968	291968	15	8953.590	46.657	48.197	0	42	42	2	1	-10921639	36038.667	34384	26604	52569	756812	6196.254	2.000	0.081	0.868
ID291969	291969	43	9304.307	38.616	49.163	0	42	42	2	1	-10921639	29194.143	28134	20213	43205	613077	6995.578	2.000	0.107	0.809
ID291970	291970	7	17928.959	43.342	54.876	0	42	42	2	1	-10921639	41964.333	40525	22774	65535	881251	11524.642	2.000	0.163	1.020
ID291971	291971	41	8921.729	37.828	56.238	0	42	42	2	1	-10921639	30218.857	29013	21852	46503	634596	6202.183	7.600	0.084	0.752
ID291965	291965	4	8320.325	59.621	35.399	0	42	42	2	1	-10921639	32884.810	32441	22796	50203	690581	6443.863	2.000	0.089	0.837
ID291966	291966	39	9113.202	66.183	39.173	0	42	42	2	1	-10921639	32748.333	32496	25508	45950	687715	5235.323	7.600	0.111	1.251
ID291967	291967	44	7371.509	58.973	47.070	0	42	42	2	1	-10921639	32840.381	33657	24662	39255	689648	4435.263	4.800	0.113	1.501
ID291988	291988	39	8062.657	66.123	39.582	0	43	43	2	1	-10921639	31824.143	31856	23186	45983	668307	6214.259	2.000	0.082	0.773
ID291989	291989	44	9009.002	58.898	47.732	0	43	43	2	1	-10921639	33426.810	32995	28069	41686	701963	4209.700	4.800	0.134	1.878
ID291990	291990	43	7593.500	38.205	48.967	0	43	43	2	1	-10921639	27587.857	26940	18130	39429	579345	5731.442	2.000	0.109	0.948
ID291991	291991	7	17876.650	43.182	54.935	0	43	43	2	1	-10921639	42076.000	41914	27776	65535	883596	10893.500	2.000	0.166	1.101
ID291992	291992	41	7020.136	37.634	57.015	0	43	43	2	1	-10921639	33041.762	34123	26398	38908	693877	3480.312	4.800	0.119	2.023
ID291987	291987	4	10762.535	59.955	34.900	0	43	43	2	1	-10921639	38114.619	38507	25476	57332	800407	7845.862	2.000	0.096	0.855
ID292004	292004	7	18340.076	43.186	54.785	0	44	44	2	1	-10921639	47206.571	42434	33049	65535	991338	11070.185	2.000	0.155	1.142
ID292005	292005	41	8114.881	37.890	57.138	0	44	44	2	1	-10921639	33963.619	33678	26148	43661	713236	4910.664	7.600	0.108	1.353
ID292000	292000	39	7609.335	66.498	38.645	0	44	44	2	1	-10921639	35944.143	35859	25747	46916	754827	5424.684	3.200	0.094	1.135
ID292001	292001	None	8711.400	61.681	46.187	0	44	44	2	1	-10921639	36352.143	36825	24987	46547	763395	6038.965	2.000	0.100	1.090
ID292002	292002	44	8151.111	57.909	48.153	0	44	44	2	1	-10921639	37638.714	36814	28980	51863	790413	4819.703	4.800	0.095	1.359
ID292003	292003	43	9440.705	38.093	48.811	0	44	44	2	1	-10921639	29947.571	29273	19291	46536	628899	7310.339	2.000	0.098	0.734
ID291999	291999	4	10397.688	59.824	35.383	0	44	44	2	1	-10921639	36655.429	35892	27830	57202	769764	8207.627	2.000	0.096	0.784
ID292022	292022	None	7322.369	61.287	27.306	0	45	45	2	1	-10921639	28915.571	28893	20908	38876	607227	4394.971	4.800	0.123	1.445
ID292023	292023	4	11227.129	59.881	35.016	0	45	45	2	1	-10921639	33056.286	32810	25063	52384	694182	6917.298	2.000	0.128	1.085
ID292028	292028	None	7071.437	44.160	58.785	0	45	45	2	1	-10921639	27576.476	26300	16524	46297	579106	8293.884	2.000	0.051	0.320
ID292024	292024	39	7361.530	66.690	39.192	0	45	45	2	1	-10921639	29835.429	29273	21060	39603	626544	5362.477	2.000	0.083	0.853
ID292025	292025	44	10518.540	59.042	47.061	0	45	45	2	1	-10921639	34819.810	35697	24434	47708	731216	6401.082	4.800	0.132	1.270
ID292026	292026	43	7882.685	37.754	47.510	0	45	45	2	1	-10921639	28520.429	27895	19204	40351	598929	4894.544	4.800	0.122	1.265
ID292027	292027	7	19559.520	43.158	54.925	0	45	45	2	1	-10921639	43472.000	40264	27917	65535	912912	11674.579	2.000	0.181	1.141
ID291996	291996	43	9692.093	37.727	47.701	0	46	46	2	1	-10921639	29605.952	28470	20734	42944	621725	6284.233	2.000	0.127	1.060
ID291997	291997	44	9470.162	58.862	47.555	0	46	46	2	1	-10921639	34961.714	35187	26593	45331	734196	5520.375	2.000	0.119	1.347
ID291998	291998	7	18387.254	43.203	54.962	0	46	46	2	1	-10921639	41499.905	38941	27374	65535	871498	11861.919	2.000	0.162	0.976
ID291993	291993	4	11383.436	60.029	35.498	0	46	46	2	1	-10921639	33680.571	32257	25324	52710	707292	7204.991	2.000	0.127	1.055
ID291994	291994	39	9703.006	66.306	39.231	0	46	46	2	1	-10921639	31603.381	29772	20767	46243	663671	6424.629	7.600	0.125	1.092
ID291995	291995	45	7299.245	63.341	43.270	0	46	46	2	1	-10921639	31354.429	32007	20376	43096	658443	5771.675	3.200	0.105	1.035
ID292020	292020	7	19699.090	43.122	54.620	0	47	47	2	1	-10921639	47810.619	45256	32507	65535	1004023	12007.594	2.000	0.180	1.216
ID292021	292021	None	7440.031	35.463	58.219	0	47	47	2	1	-10921639	28505.381	27418	21016	39613	598613	6145.455	2.000	0.086	0.737
ID292016	292016	44	7042.183	58.876	46.654	0	47	47	2	1	-10921639	34667.238	33548	29599	41306	728012	3773.058	4.800	0.100	1.673
ID292017	292017	43	7300.227	37.556	48.096	0	47	47	2	1	-10921639	29809.000	28232	23881	39114	625989	4790.977	2.000	0.103	1.159
ID292018	292018	46	7916.919	47.089	48.569	0	47	47	2	1	-10921639	38421.381	38778	27353	54098	806849	6947.173	2.000	0.074	0.758
ID292019	292019	None	7486.301	52.348	50.005	0	47	47	2	1	-10921639	38339.810	38919	30771	47805	805136	5374.946	2.000	0.069	0.920
ID292012	292012	47	8188.632	59.378	29.092	0	47	47	2	1	-10921639	36723.190	37563	27559	47697	771187	5323.068	6.352	0.098	1.228
ID292013	292013	4	13885.886	60.134	35.275	0	47	47	2	1	-10921639	35958.952	33776	24738	62095	755138	9722.305	2.000	0.123	0.813
ID292014	292014	39	7277.028	66.413	39.093	0	47	47	2	1	-10921639	32953.619	31020	26138	45169	692026	5554.560	2.000	0.075	0.832
ID292015	292015	45	7540.647	62.873	41.435	0	47	47	2	1	-10921639	32465.857	33071	23729	41914	681783	5052.759	2.000	0.094	1.106
ID292006	292006	47	7731.245	58.754	29.265	0	48	48	2	1	-10921639	34825.333	34687	24282	45169	731332	5181.398	2.000	0.089	1.095
ID292007	292007	4	12325.226	60.222	35.355	0	48	48	2	1	-10921639	35860.238	33798	26506	53675	753065	7304.785	2.000	0.134	1.157
ID292008	292008	44	8020.081	58.505	47.442	0	48	48	2	1	-10921639	32669.762	32908	21982	41751	686065	5314.139	4.800	0.120	1.319
ID292009	292009	43	11824.146	37.821	48.007	0	48	48	2	1	-10921639	27881.286	25118	18217	43237	585507	7199.135	2.000	0.164	1.089
ID292010	292010	46	9100.221	48.057	49.203	0	48	48	2	1	-10921639	38451.381	38865	25996	47143	807479	5475.547	3.200	0.097	1.247
ID292011	292011	7	19729.555	43.315	54.825	0	48	48	2	1	-10921639	43872.476	40883	27874	65535	921322	12534.332	2.000	0.178	1.056
ID292036	292036	7	17779.309	43.234	54.917	0	49	49	2	1	-10921639	48019.857	47697	29013	65535	1008417	11388.164	2.000	0.157	1.141
ID292037	292037	None	7433.474	38.733	58.231	0	49	49	2	1	-10921639	31582.238	32300	22427	43161	663227	5470.308	2.000	0.074	0.795
ID292032	292032	39	7782.678	66.243	39.318	0	49	49	2	1	-10921639	33351.857	32604	24412	47306	700389	5523.188	2.000	0.083	0.923
ID292033	292033	44	14584.479	59.631	46.760	0	49	49	2	1	-10921639	42297.048	38583	31020	57473	888238	8943.338	2.000	0.161	1.314
ID292034	292034	43	10075.246	37.701	48.345	0	49	49	2	1	-10921639	30125.190	27667	21190	43780	632629	6845.771	2.000	0.123	0.965
ID292035	292035	46	8090.615	47.072	48.233	0	49	49	2	1	-10921639	38428.714	36673	28275	57093	807003	6533.910	7.600	0.051	0.575
ID292029	292029	47	8542.300	58.337	27.610	0	49	49	2	1	-10921639	40292.952	41002	27440	48652	846152	5557.097	4.800	0.103	1.355
ID292030	292030	4	12476.397	59.904	35.552	0	49	49	2	1	-10921639	36739.810	36489	22427	59827	771536	9520.412	2.000	0.112	0.776
ID292031	292031	None	8234.455	46.006	37.097	0	49	49	2	1	-10921639	36364.143	36847	30651	46807	763647	4582.026	4.800	0.097	1.403
ID292038	292038	4	11311.629	59.710	35.224	0	50	50	2	1	-10921639	41968.952	42207	29827	54315	881348	6920.716	2.000	0.124	1.341
ID292039	292039	39	7297.541	66.477	39.028	0	50	50	2	1	-10921639	35939.429	34970	25194	46742	754728	4946.810	2.000	0.084	1.120
ID292044	292044	46	8577.591	47.381	47.558	0	50	50	2	1	-10921639	39547.810	38105	28080	52970	830504	7070.916	2.000	0.072	0.748
ID292045	292045	7	18811.330	43.209	55.022	0	50	50	2	1	-10921639	49071.143	48782	34470	65535	1030494	10788.526	2.000	0.163	1.272
ID292046	292046	None	7068.156	64.869	66.801	0	50	50	2	1	-10921639	15189.857	14018	9266	25031	318987	4935.656	2.000	0.210	1.066
ID292047	292047	48	8175.273	61.864	90.188	0	50	50	2	1	-10921639	7271.667	5891	1399	21353	152705	5117.031	2.000	0.527	0.981
ID292040	292040	None	7521.716	75.496	39.956	0	50	50	2	1	-10921639	23581.095	22297	14832	35078	495203	4484.820	4.800	0.128	1.193
ID292041	292041	None	7974.357	53.685	42.007	0	50	50	2	1	-10921639	35306.905	34948	26170	44409	741445	5274.671	4.800	0.102	1.235
ID292042	292042	44	8730.968	59.215	47.222	0	50	50	2	1	-10921639	35857.762	37313	19421	45592	753013	7220.242	7.600	0.111	0.994
ID292043	292043	43	8428.540	37.273	47.978	0	50	50	2	1	-10921639	26488.762	25226	18336	39179	556264	5670.107	2.000	0.126	1.042
ID292052	292052	49	7291.794	77.171	47.421	0	51	51	2	1	-10921639	21336.476	21656	11088	30065	448066	4726.024	2.000	0.153	1.199
ID292053	292053	43	9766.481	38.020	48.179	0	51	51	2	1	-10921639	30329.429	29458	19172	42467	636918	6805.944	2.000	0.113	0.905
ID292054	292054	7	17011.664	43.193	54.867	0	51	51	2	1	-10921639	42598.857	42011	29740	65535	894576	10633.203	2.000	0.154	1.069
ID292055	292055	48	8793.897	61.773	90.311	0	51	51	2	1	-10921639	8097.286	6065	2311	20832	170043	5542.587	2.000	0.537	1.021
ID292048	292048	4	17032.482	59.964	35.271	0	51	51	2	1	-10921639	39975.571	37422	27266	58959	839487	9175.780	2.000	0.187	1.376
ID292049	292049	39	7112.276	66.350	39.274	0	51	51	2	1	-10921639	32062.238	31215	24185	43574	673307	5182.988	2.000	0.071	0.823
ID292050	292050	None	8242.182	63.695	43.758	0	51	51	2	1	-10921639	33424.714	32995	22752	48977	701919	5958.308	7.600	0.090	0.927
ID292051	292051	44	14078.432	59.264	46.756	0	51	51	2	1	-10921639	39128.810	36966	27082	53784	821705	7872.893	2.000	0.169	1.434
ID292070	292070	50	7679.033	93.143	33.327	0	52	52	2	1	-10921639	8365.048	6271	3602	19736	175666	4688.923	2.000	0.458	1.122
ID292071	292071	None	7427.857	43.012	34.461	0	52	52	2	1	-10921639	28773.143	27309	22188	43237	604236	5342.278	2.000	0.092	0.903
ID292076	292076	43	8394.632	37.704	48.374	0	52	52	2	1	-10921639	28423.381	28742	19899	41718	596891	6113.159	2.000	0.106	0.895
ID292077	292077	7	17149.693	43.241	54.765	0	52	52	2	1	-10921639	44218.048	43064	29110	65535	928579	10037.865	2.000	0.171	1.285
ID292078	292078	None	7010.507	65.754	56.037	0	52	52	2	1	-10921639	23725.714	22817	17230	39158	498240	5435.539	2.000	0.078	0.634
ID292079	292079	48	7998.702	61.883	90.370	0	52	52	2	1	-10921639	7671.571	6217	2343	18108	161103	4751.441	2.000	0.558	1.156
ID292072	292072	4	13233.047	60.045	35.610	0	52	52	2	1	-10921639	36900.857	34872	19551	59567	774918	9825.764	2.000	0.124	0.827
ID292073	292073	None	8154.608	52.716	41.912	0	52	52	2	1	-10921639	34348.048	34568	26572	45397	721309	5773.803	7.600	0.092	1.004
ID292074	292074	44	14229.827	59.410	46.858	0	52	52	2	1	-10921639	38498.429	36673	25096	54337	808467	8189.873	4.800	0.177	1.416
ID292075	292075	49	7164.260	77.077	47.149	0	52	52	2	1	-10921639	20470.143	19801	12217	28275	429873	4127.158	2.000	0.149	1.288
ID292100	292100	4	11076.979	59.697	35.368	0	53	53	2	1	-10921639	39840.714	37921	31573	53588	836655	6371.398	2.000	0.115	1.291
ID292101	292101	39	7825.732	66.332	39.223	0	53	53	2	1	-10921639	32552.619	30174	27016	45646	683605	5414.574	7.600	0.077	0.856
ID292102	292102	56	11748.333	34.580	41.000	0	53	53	2	1	-10921639	29241.762	26778	18966	45700	614077	6908.715	2.000	0.156	1.143
ID292103	292103	44	13218.881	59.241	46.963	0	53	53	2	1	-10921639	37191.667	35436	26127	50290	781025	7969.207	4.800	0.169	1.353
ID292098	292098	None	7054.432	59.223	24.056	0	53	53	2	1	-10921639	27611.667	27993	18564	38235	579845	4939.764	4.800	0.123	1.227
ID292099	292099	50	9273.125	92.954	33.401	0	53	53	2	1	-10921639	9813.810	7063	4036	24163	206090	5779.476	2.000	0.454	1.060
ID292108	292108	55	11489.702	64.942	64.870	0	53	53	2	1	-10921639	19843.476	18759	11598	38691	416713	7350.931	2.000	0.212	0.944
ID292109	292109	52	7424.011	46.298	77.288	0	53	53	2	1	-10921639	13910.429	13389	7367	25302	292119	4531.632	2.000	0.233	1.159
ID292104	292104	49	7724.837	77.067	46.768	0	53	53	2	1	-10921639	20755.476	20962	10915	30467	435865	4953.907	2.000	0.160	1.155
ID292105	292105	43	8346.236	38.322	48.699	0	53	53	2	1	-10921639	30969.048	32355	17099	40894	650350	6869.255	2.000	0.110	0.895
ID292106	292106	53	7198.704	81.072	50.920	0	53	53	2	1	-10921639	9779.571	7953	4437	23295	205371	4959.733	2.000	0.256	0.804
ID292107	292107	7	16729.648	43.294	54.981	0	53	53	2	1	-10921639	41029.143	38138	24119	65535	861612	10263.680	2.000	0.158	1.091
ID292068	292068	51	7582.290	57.747	69.342	0	54	54	2	1	-10921639	17986.810	17750	10502	28459	377723	5011.087	2.000	0.169	1.036
ID292069	292069	52	7333.932	46.028	77.090	0	54	54	2	1	-10921639	13996.762	14137	6488	23436	293932	4685.531	2.000	0.237	1.143
ID292064	292064	53	9293.853	80.986	50.981	0	54	54	2	1	-10921639	12682.286	11425	5815	28774	266328	5859.471	2.000	0.301	1.002
ID292065	292065	7	17937.699	43.268	55.174	0	54	54	2	1	-10921639	42112.190	38387	30293	65535	884356	10797.264	2.000	0.167	1.117
ID292066	292066	54	9461.467	65.810	55.786	0	54	54	2	1	-10921639	27544.905	25074	19812	41078	578443	6145.526	2.000	0.137	1.082
ID292067	292067	55	12867.535	64.866	64.780	0	54	54	2	1	-10921639	25203.905	23523	11859	44301	529282	7914.575	2.000	0.220	1.147
ID292060	292060	None	7432.549	63.362	43.812	0	54	54	2	1	-10921639	30914.619	30868	20940	42803	649207	5285.895	2.000	0.091	0.973
ID292061	292061	49	8999.880	76.609	46.753	0	54	54	2	1	-10921639	22288.857	21396	12000	38886	468066	6754.064	2.000	0.166	0.941
ID292062	292062	43	9364.321	37.913	48.134	0	54	54	2	1	-10921639	29638.095	28991	20127	41979	622400	5963.548	2.000	0.110	0.988
ID292063	292063	44	7425.480	59.091	48.033	0	54	54	2	1	-10921639	34850.762	34460	27038	41762	731866	3636.459	4.800	0.120	2.050
ID292056	292056	None	7277.616	70.541	31.423	0	54	54	2	1	-10921639	19402.714	19345	8029	30120	407457	7516.048	2.000	0.144	0.648
ID292057	292057	4	10481.702	60.044	35.471	0	54	54	2	1	-10921639	38039.143	36565	28210	52688	798822	6107.351	2.000	0.115	1.286
ID292058	292058	39	8554.113	66.509	39.267	0	54	54	2	1	-10921639	32169.238	30901	20235	45212	675554	6700.668	2.000	0.098	0.857
ID292059	292059	56	7664.514	34.244	40.607	0	54	54	2	1	-10921639	26891.333	27678	13638	36988	564718	7117.249	4.800	0.141	0.934
ID292096	292096	51	7855.648	57.240	69.356	0	55	55	2	1	-10921639	20242.762	19714	11403	29154	425098	4950.140	2.000	0.147	1.050
ID292097	292097	52	10394.689	46.437	77.518	0	55	55	2	1	-10921639	17346.381	17566	6846	31422	364274	7450.545	2.000	0.265	0.975
ID292084	292084	56	9432.158	33.318	39.136	0	55	55	2	1	-10921639	25182.143	25714	10329	37367	528825	7358.850	4.800	0.173	1.009
ID292085	292085	57	7921.243	47.426	39.341	0	55	55	2	1	-10921639	35585.381	33895	25128	48565	747293	7286.833	2.000	0.086	0.770
ID292086	292086	39	9886.218	66.726	38.841	0	55	55	2	1	-10921639	31799.286	30901	21201	43954	667785	7383.919	2.000	0.109	0.850
ID292087	292087	58	9573.491	38.352	44.285	0	55	55	2	1	-10921639	33730.048	32973	25725	45928	708331	6061.415	4.800	0.131	1.293
ID292080	292080	50	7614.732	92.951	33.132	0	55	55	2	1	-10921639	8363.952	6618	2831	22644	175643	4929.760	2.000	0.362	0.902
ID292081	292081	59	7351.286	43.062	34.235	0	55	55	2	1	-10921639	28110.810	27320	20919	40254	590327	5030.722	2.000	0.092	0.938
ID292082	292082	4	8344.780	60.078	35.465	0	55	55	2	1	-10921639	33842.762	33961	25465	49943	710698	6294.069	2.000	0.081	0.809
ID292083	292083	60	7553.127	85.336	36.114	0	55	55	2	1	-10921639	9285.667	8398	3656	18662	194999	4685.271	2.000	0.376	1.084
ID292092	292092	53	11747.473	81.060	51.187	0	55	55	2	1	-10921639	15271.238	13041	5978	37443	320696	7747.099	2.000	0.279	0.861
ID292093	292093	7	18085.387	43.279	55.132	0	55	55	2	1	-10921639	42826.714	39755	30217	65535	899361	11199.521	2.000	0.160	1.056
ID292094	292094	54	12290.829	65.396	56.222	0	55	55	2	1	-10921639	30881.714	28525	22318	47491	648516	7689.862	2.000	0.155	1.078
ID292095	292095	55	15273.517	64.612	65.317	0	55	55	2	1	-10921639	28196.524	25888	13172	49531	592127	10111.026	2.000	0.241	1.083
ID292088	292088	44	7159.419	60.228	46.440	0	55	55	2	1	-10921639	31290.333	32268	15363	42369	657097	7633.886	7.600	0.077	0.586
ID292089	292089	49	7526.749	77.394	46.940	0	55	55	2	1	-10921639	22832.381	22242	17457	31476	479480	4137.745	4.800	0.149	1.433
ID292090	292090	43	7032.646	37.696	48.262	0	55	55	2	1	-10921639	28990.524	29110	19812	43585	608801	6469.358	2.000	0.070	0.588
ID292091	292091	61	9624.475	47.276	48.224	0	55	55	2	1	-10921639	36166.667	35393	27733	53296	759500	6701.353	2.000	0.084	0.835
ID292128	292128	52	9766.897	46.678	77.184	0	56	56	2	1	-10921639	22516.810	20116	14691	32420	472853	5821.643	2.000	0.208	1.332
ID292110	292110	62	11994.721	58.098	17.759	0	56	56	2	1	-10921639	23479.238	23848	15461	39906	493064	6325.659	2.000	0.235	1.411
ID292111	292111	63	7205.904	85.897	23.733	0	56	56	2	1	-10921639	7556.952	6358	2528	20897	158696	4651.301	2.000	0.412	0.948
ID292116	292116	60	9555.625	85.562	35.944	0	56	56	2	1	-10921639	11562.286	8886	4622	24087	242808	5985.613	2.000	0.379	1.063
ID292117	292117	56	13006.790	33.624	39.132	0	56	56	2	1	-10921639	31783.762	30640	21157	43454	667459	6649.183	2.000	0.200	1.595
ID292118	292118	57	8033.563	47.616	39.472	0	56	56	2	1	-10921639	39068.905	36619	29132	56930	820447	6658.420	2.000	0.057	0.633
ID292119	292119	39	8906.281	66.520	39.203	0	56	56	2	1	-10921639	34626.619	35100	25020	48185	727159	6561.451	2.000	0.096	0.924
ID292112	292112	None	8990.537	66.727	32.888	0	56	56	2	1	-10921639	32490.619	33830	21092	40286	682303	5339.241	4.800	0.147	1.560
ID292113	292113	50	9524.955	91.906	32.951	0	56	56	2	1	-10921639	12124.333	10806	4513	22948	254611	5115.786	2.000	0.410	1.377
ID292114	292114	59	16036.213	43.407	34.603	0	56	56	2	1	-10921639	38842.000	37237	27884	61607	815682	10217.674	2.000	0.178	1.148
ID292115	292115	4	11959.550	59.764	35.900	0	56	56	2	1	-10921639	38072.190	36619	27689	57419	799516	7195.260	6.387	0.121	1.144
ID292124	292124	7	18053.275	43.276	54.977	0	56	56	2	1	-10921639	44077.571	40210	32322	65535	925629	10591.475	2.000	0.171	1.214
ID292125	292125	54	9240.634	65.424	55.869	0	56	56	2	1	-10921639	28506.905	27027	20517	46113	598645	6463.591	2.000	0.105	0.838
ID292126	292126	55	15152.376	64.477	64.874	0	56	56	2	1	-10921639	31052.095	28839	21797	50182	652094	9043.942	2.000	0.215	1.214
ID292127	292127	51	7790.668	57.480	69.139	0	56	56	2	1	-10921639	21136.095	20463	14289	35414	443858	5293.933	2.000	0.137	0.959
ID292120	292120	58	10250.030	38.682	43.916	0	56	56	2	1	-10921639	35239.333	33798	23078	48804	740026	6546.883	2.000	0.113	1.092
ID292121	292121	49	12741.913	77.245	47.073	0	56	56	2	1	-10921639	27316.143	25378	17881	43704	573639	7061.980	2.000	0.192	1.249
ID292122	292122	61	7300.713	47.350	49.137	0	56	56	2	1	-10921639	34225.095	33733	22069	46102	718727	6311.159	2.000	0.082	0.818
ID292123	292123	53	11649.236	82.093	51.467	0	56	56	2	1	-10921639	15962.143	14246	7313	36792	335205	7806.615	2.000	0.305	0.956
ID292132	292132	59	11453.192	42.815	34.211	0	57	57	2	1	-10921639	32871.381	30022	22481	53849	690299	7495.432	2.000	0.119	0.930
ID292133	292133	4	10463.200	59.860	35.520	0	57	57	2	1	-10921639	34658.000	33895	23360	48879	727818	6809.997	2.000	0.130	1.169
ID292134	292134	60	9428.346	85.380	35.996	0	57	57	2	1	-10921639	12042.095	11967	2723	27082	252884	6428.927	2.000	0.332	0.934
ID292135	292135	56	11323.669	32.816	37.997	0	57	57	2	1	-10921639	31577.143	32561	20452	42836	663120	6883.646	2.000	0.168	1.318
ID292129	292129	62	10449.219	57.648	18.340	0	57	57	2	1	-10921639	22721.381	21765	10926	38572	477149	8079.576	2.000	0.187	0.886
ID292130	292130	63	9834.079	85.771	23.951	0	57	57	2	1	-10921639	9102.238	6857	3439	28318	191147	6189.610	2.000	0.498	0.977
ID292131	292131	50	8525.772	90.695	31.978	0	57	57	2	1	-10921639	15309.524	14061	7247	22568	321500	4303.617	4.800	0.335	1.784
ID292140	292140	61	7523.951	47.589	48.256	0	57	57	2	1	-10921639	33933.619	32832	25671	46894	712606	6009.923	2.000	0.073	0.770
ID292141	292141	None	7520.608	37.698	48.513	0	57	57	2	1	-10921639	25860.095	24532	15352	36651	543062	5674.251	2.000	0.114	0.933
ID292142	292142	53	10011.286	80.960	51.240	0	57	57	2	1	-10921639	14615.667	11229	6954	32094	306929	6811.909	2.000	0.241	0.833
ID292143	292143	7	17688.541	43.263	55.255	0	57	57	2	1	-10921639	40963.429	37194	26908	65535	860232	12325.795	2.000	0.142	0.827
ID292136	292136	57	8547.556	47.971	38.178	0	57	57	2	1	-10921639	38333.190	38919	27038	48847	804997	5357.831	4.800	0.104	1.347
ID292137	292137	39	7459.530	65.855	39.414	0	57	57	2	1	-10921639	32109.333	30760	26007	45462	674296	5181.491	2.000	0.083	0.945
ID292138	292138	58	9384.929	39.149	43.465	0	57	57	2	1	-10921639	34313.381	33928	26648	50236	720581	6099.540	2.000	0.104	1.062
ID292139	292139	49	9991.475	77.210	46.745	0	57	57	2	1	-10921639	25868.905	24109	16253	39299	543247	5988.738	2.000	0.154	1.154
ID292144	292144	54	8485.743	65.646	55.799	0	57	57	2	1	-10921639	26821.095	24380	17208	40102	563243	6351.424	2.000	0.106	0.808
ID292145	292145	55	9299.072	64.279	64.707	0	57	57	2	1	-10921639	26113.762	26745	17501	38279	548389	6471.708	2.000	0.133	0.947
ID292146	292146	52	15170.092	46.881	77.289	0	57	57	2	1	-10921639	25415.238	22405	14582	49465	533720	9106.538	2.000	0.249	1.114
ID292164	292164	None	7223.947	39.096	58.635	0	58	58	2	1	-10921639	26421.286	26203	17089	38333	554847	6198.597	2.000	0.088	0.691
ID292165	292165	55	11874.537	64.370	64.533	0	58	58	2	1	-10921639	28279.762	25465	18966	48011	593875	8023.763	2.000	0.170	1.023
ID292166	292166	51	9080.989	56.725	69.265	0	58	58	2	1	-10921639	24828.190	24608	15070	36174	521392	5189.080	2.000	0.156	1.289
ID292167	292167	64	7579.817	35.364	77.122	0	58	58	2	1	-10921639	10213.048	8267	3287	24250	214474	5913.089	2.000	0.270	0.733
ID292160	292160	65	13255.939	58.167	47.814	0	58	58	2	1	-10921639	35972.429	33006	24434	52655	755421	8442.772	7.600	0.144	1.072
ID292161	292161	53	12555.272	80.817	51.214	0	58	58	2	1	-10921639	19042.000	18521	7193	41252	399882	9162.577	2.000	0.232	0.783
ID292162	292162	7	17607.633	43.221	55.125	0	58	58	2	1	-10921639	39571.190	35588	24033	65535	830995	11019.935	2.000	0.167	1.026
ID292163	292163	54	13511.042	65.495	56.309	0	58	58	2	1	-10921639	31380.333	29013	21505	53567	658987	9447.596	2.000	0.155	0.889
ID292168	292168	52	12684.816	46.756	77.297	0	58	58	2	1	-10921639	27074.095	24152	18770	43682	568556	7114.239	3.200	0.211	1.325
ID292169	292169	66	8001.958	61.827	90.161	0	58	58	2	1	-10921639	7401.381	5327	2528	19128	155429	4818.870	2.000	0.529	1.063
ID292148	292148	63	8837.443	85.506	23.847	0	58	58	2	1	-10921639	10027.190	7779	3971	24564	210571	5857.170	2.000	0.401	0.980
ID292149	292149	67	13806.643	87.935	30.412	0	58	58	2	1	-10921639	19577.333	17620	7888	37411	411124	8554.599	2.000	0.338	1.155
ID292150	292150	59	13684.222	42.645	34.641	0	58	58	2	1	-10921639	36261.714	34210	24879	56366	761496	8929.029	2.000	0.140	0.998
ID292151	292151	4	12268.627	60.177	35.617	0	58	58	2	1	-10921639	34227.619	33776	21190	54337	718780	8563.364	2.000	0.123	0.874
ID292147	292147	62	10208.229	57.228	18.182	0	58	58	2	1	-10921639	24732.714	24749	9135	38409	519387	7318.949	2.000	0.176	1.012
ID292156	292156	39	7219.159	66.295	39.488	0	58	58	2	1	-10921639	31336.286	29653	23143	42597	658062	6002.862	2.000	0.075	0.731
ID292157	292157	58	10220.448	39.599	43.689	0	58	58	2	1	-10921639	34019.524	33147	23219	50702	714410	8138.419	2.000	0.096	0.733
ID292158	292158	49	8939.062	77.777	46.769	0	58	58	2	1	-10921639	25270.048	24532	16589	36369	530671	5364.337	2.000	0.151	1.236
ID292159	292159	61	8234.133	47.184	48.482	0	58	58	2	1	-10921639	33796.714	32669	25367	51625	709731	6360.613	2.000	0.069	0.684
ID292152	292152	60	9666.686	85.383	35.937	0	58	58	2	1	-10921639	15368.524	13616	7974	29762	322739	6465.292	2.000	0.263	0.989
ID292153	292153	56	11896.404	33.014	38.155	0	58	58	2	1	-10921639	37491.429	39342	24141	51635	787320	9115.826	4.800	0.152	1.084
ID292154	292154	57	10115.458	47.984	38.137	0	58	58	2	1	-10921639	38710.810	39147	29013	50420	812927	6280.597	2.000	0.106	1.186
ID292155	292155	68	17937.352	36.087	40.078	0	58	58	2	1	-10921639	45590.333	45581	29555	65263	957397	10401.759	2.000	0.180	1.336
ID292228	292228	60	10469.878	85.401	35.904	0	59	59	2	1	-10921639	16472.619	15157	6434	32789	345925	7765.833	2.000	0.245	0.834
ID292229	292229	57	11880.908	48.000	39.000	0	59	59	2	1	-10921639	41758.143	40069	32756	56789	876921	7173.954	7.600	0.124	1.285
ID292230	292230	39	7884.159	66.344	39.440	0	59	59	2	1	-10921639	28418.143	26138	21765	44257	596781	6947.655	2.000	0.067	0.512
ID292231	292231	68	17919.102	35.464	39.571	0	59	59	2	1	-10921639	52038.000	53578	35121	65535	1092798	9988.631	7.600	0.186	1.635
ID292224	292224	70	9506.467	51.652	27.632	0	59	59	2	1	-10921639	34728.810	32984	26289	46861	729305	5962.948	2.000	0.129	1.328
ID292225	292225	67	15519.900	86.345	29.825	0	59	59	2	1	-10921639	21313.952	19758	6249	48066	447593	11316.832	2.000	0.262	0.782
ID292226	292226	59	16428.395	43.346	35.106	0	59	59	2	1	-10921639	38675.190	36293	26593	65459	812179	10766.155	2.000	0.154	0.959
ID292227	292227	4	12483.982	60.058	35.017	0	59	59	2	1	-10921639	36961.333	36228	23262	56355	776188	8146.082	2.000	0.123	0.992
ID292236	292236	53	11772.155	80.707	50.559	0	59	59	2	1	-10921639	22284.714	21971	9374	44398	467979	10265.917	2.000	0.181	0.665
ID292237	292237	7	16972.330	43.323	55.060	0	59	59	2	1	-10921639	41297.762	36445	28232	65535	867253	10742.288	2.000	0.152	1.017
ID292238	292238	54	16950.439	65.520	56.215	0	59	59	2	1	-10921639	35402.095	30933	24163	64439	743444	11133.908	2.000	0.194	1.034
ID292239	292239	55	12290.100	64.364	64.438	0	59	59	2	1	-10921639	28584.476	25671	18282	47762	600274	8352.316	2.000	0.155	0.920
ID292232	292232	58	11203.739	39.028	43.372	0	59	59	2	1	-10921639	39399.571	38821	26604	59176	827391	8339.075	7.600	0.101	0.865
ID292233	292233	65	12449.853	58.665	47.344	0	59	59	2	1	-10921639	38524.857	38528	23002	54858	809022	8394.009	2.000	0.160	1.267
ID292234	292234	49	10927.120	77.367	47.336	0	59	59	2	1	-10921639	30776.333	28568	23034	48521	646303	7263.920	2.000	0.134	1.000
ID292235	292235	72	7107.697	37.705	48.272	0	59	59	2	1	-10921639	30091.619	29794	22709	40221	631924	4873.672	2.000	0.077	0.887
ID292244	292244	66	8757.893	61.793	89.983	0	59	59	2	1	-10921639	9913.476	8886	3613	24380	208183	5507.339	2.000	0.402	1.032
ID292240	292240	51	8147.024	56.538	69.062	0	59	59	2	1	-10921639	23858.000	22438	16741	34644	501018	5030.356	2.000	0.139	1.157
ID292241	292241	64	11736.267	35.106	76.975	0	59	59	2	1	-10921639	14178.571	11598	5533	34253	297750	7296.595	2.000	0.355	1.018
ID292242	292242	52	13675.364	46.500	77.183	0	59	59	2	1	-10921639	27605.952	24119	18456	45635	579725	8274.554	2.000	0.212	1.169
ID292243	292243	71	7701.495	38.407	88.022	0	59	59	2	1	-10921639	10230.571	8278	3320	21288	214842	4964.776	2.000	0.335	1.034
ID292222	292222	62	13518.485	57.491	18.601	0	59	59	2	1	-10921639	31438.238	29219	20354	47068	660203	7247.246	2.000	0.208	1.492
ID292223	292223	63	8239.909	85.846	23.828	0	59	59	2	1	-10921639	10887.429	9537	5598	28839	228636	5530.453	2.000	0.289	0.882
ID292172	292172	63	7125.086	85.649	23.786	0	60	60	2	1	-10921639	12954.571	12217	7334	24293	272046	4954.640	2.000	0.196	0.857
ID292173	292173	170	10498.462	60.401	26.462	0	60	60	2	1	-10921639	36281.333	34894	25204	52026	761908	7291.054	2.000	0.112	1.006
ID292174	292174	70	15236.481	51.218	27.212	0	60	60	2	1	-10921639	39218.714	36521	26007	65535	823593	10960.427	2.000	0.126	0.800
ID292175	292175	67	20739.447	86.154	29.933	0	60	60	2	1	-10921639	27806.429	24586	10687	65535	583935	13649.841	2.000	0.276	0.880
ID292170	292170	77	7679.695	70.203	16.624	0	60	60	2	1	-10921639	11250.619	9786	5978	23761	236263	4698.065	2.000	0.287	1.068
ID292171	292171	62	12841.423	56.934	18.680	0	60	60	2	1	-10921639	32399.714	29870	22655	49140	680394	7359.603	2.000	0.159	1.205
ID292180	292180	68	18520.926	34.866	39.598	0	60	60	2	1	-10921639	59240.048	61184	41686	65535	1244041	7906.564	4.800	0.196	2.457
ID292181	292181	58	12447.161	38.934	43.602	0	60	60	2	1	-10921639	41650.714	40264	28622	65535	874665	10059.605	2.000	0.088	0.672
ID292182	292182	65	15483.923	58.728	47.486	0	60	60	2	1	-10921639	41108.714	39657	24944	57375	863283	8606.425	4.800	0.194	1.551
ID292183	292183	49	10828.582	77.259	46.971	0	60	60	2	1	-10921639	32748.857	31335	23425	50019	687726	6697.796	2.000	0.121	1.055
ID292176	292176	59	11990.339	43.177	35.168	0	60	60	2	1	-10921639	37544.667	36858	25324	54619	788438	7292.971	2.000	0.127	1.164
ID292177	292177	4	16067.387	59.769	35.046	0	60	60	2	1	-10921639	41586.095	40915	27299	63028	873308	9885.612	2.000	0.170	1.220
ID292178	292178	60	11281.467	85.234	36.177	0	60	60	2	1	-10921639	19796.476	19562	10177	38594	415726	7796.488	2.000	0.214	0.895
ID292179	292179	57	13563.812	48.026	39.010	0	60	60	2	1	-10921639	42869.524	40926	32127	58265	900260	7536.987	2.000	0.130	1.310
ID292188	292188	54	14631.988	65.526	56.090	0	60	60	2	1	-10921639	34850.952	31617	23588	57701	731870	8985.678	2.000	0.172	1.136
ID292189	292189	None	7633.248	39.256	57.885	0	60	60	2	1	-10921639	32448.667	31226	22481	44746	681422	6774.283	2.000	0.106	0.921
ID292190	292190	55	13830.176	64.732	64.640	0	60	60	2	1	-10921639	31859.762	30662	16655	50930	669055	9316.091	2.000	0.170	0.993
ID292191	292191	51	7877.231	55.936	69.453	0	60	60	2	1	-10921639	26093.714	24662	19693	40319	547968	5276.887	2.000	0.112	0.993
ID292184	292184	72	9747.237	37.835	48.275	0	60	60	2	1	-10921639	35707.429	35230	26409	45462	749856	6100.406	2.000	0.110	1.162
ID292185	292185	61	8996.220	47.302	48.711	0	60	60	2	1	-10921639	41510.238	43053	26463	57907	871715	7926.991	2.000	0.083	0.800
ID292186	292186	53	16841.648	80.058	50.741	0	60	60	2	1	-10921639	30343.190	28318	12141	63571	637207	11876.230	2.000	0.196	0.838
ID292187	292187	7	16545.775	43.466	55.335	0	60	60	2	1	-10921639	43284.524	39744	30467	65535	908975	11249.771	2.000	0.139	0.941
ID292192	292192	64	16793.926	35.160	77.344	0	60	60	2	1	-10921639	18369.286	16513	6651	46015	385755	10903.423	2.000	0.406	0.973
ID292193	292193	71	10900.549	38.322	87.412	0	60	60	2	1	-10921639	16118.810	14767	7877	30174	338495	6608.917	2.000	0.333	1.219
ID292194	292194	66	8106.472	61.917	90.359	0	60	60	2	1	-10921639	10284.905	8799	4611	21353	215983	4887.478	2.000	0.352	1.095
ID292196	292196	62	16309.137	57.111	18.828	0	61	61	2	1	-10921639	37218.095	36358	27255	54858	781580	7746.580	4.800	0.218	1.722
ID292197	292197	63	10463.111	85.652	23.608	0	61	61	2	1	-10921639	15294.619	12553	9298	32984	321187	6747.781	2.000	0.274	0.976
ID292198	292198	69	9878.060	74.144	24.705	0	61	61	2	1	-10921639	12631.667	9819	6781	32593	265265	6317.408	2.000	0.314	0.957
ID292199	292199	170	7724.202	59.179	26.028	0	61	61	2	1	-10921639	32360.286	31226	25855	41436	679566	4422.885	2.000	0.095	1.268
ID292195	292195	77	8850.656	70.343	16.428	0	61	61	2	1	-10921639	11290.476	10861	4329	23794	237100	6023.854	2.000	0.342	0.956
ID292204	292204	60	18628.955	85.477	36.340	0	61	61	2	1	-10921639	30859.905	26723	13616	54966	648058	12904.403	2.000	0.267	1.008
ID292205	292205	57	13859.066	48.077	39.380	0	61	61	2	1	-10921639	44757.429	44659	31606	62605	939906	8623.713	2.000	0.127	1.169
ID292206	292206	68	15825.246	34.294	39.658	0	61	61	2	1	-10921639	59993.476	65535	42109	65535	1259863	8545.512	4.800	0.163	1.973
ID292207	292207	58	13637.562	38.974	43.563	0	61	61	2	1	-10921639	45030.905	45961	27255	65535	945649	10493.379	2.000	0.111	0.856
ID292200	292200	70	18979.301	51.385	27.801	0	61	61	2	1	-10921639	44944.571	42923	29024	65535	943836	11195.839	2.000	0.180	1.224
ID292201	292201	67	21920.975	85.491	30.450	0	61	61	2	1	-10921639	35512.667	35870	12835	65535	745766	17687.968	2.000	0.252	0.808
ID292202	292202	59	14299.677	42.567	35.238	0	61	61	2	1	-10921639	41592.810	39733	28535	61748	873449	9244.188	2.000	0.143	1.125
ID292203	292203	4	13592.358	60.024	35.428	0	61	61	2	1	-10921639	42448.000	41187	28872	63375	891408	9335.878	6.291	0.144	1.143
ID292212	292212	7	19127.232	43.173	55.123	0	61	61	2	1	-10921639	43405.476	36521	31118	65535	911515	12079.511	2.000	0.165	1.016
ID292213	292213	54	14236.250	65.282	56.177	0	61	61	2	1	-10921639	33467.048	29664	20680	57364	702808	9444.102	2.000	0.150	0.923
ID292214	292214	None	8298.801	34.159	58.955	0	61	61	2	1	-10921639	25043.286	23664	17262	38518	525909	5882.659	2.000	0.119	0.907
ID292215	292215	None	7550.091	77.521	63.471	0	61	61	2	1	-10921639	15038.238	14593	7877	27168	315803	5576.025	2.000	0.217	0.961
ID292208	292208	49	13524.575	77.093	47.049	0	61	61	2	1	-10921639	35851.143	34601	24977	59697	752874	8463.327	2.000	0.132	0.987
ID292209	292209	65	12230.485	58.230	47.879	0	61	61	2	1	-10921639	39520.952	39158	27006	57722	829940	8082.808	2.000	0.125	1.085
ID292210	292210	61	7694.492	47.752	50.378	0	61	61	2	1	-10921639	40878.810	40471	32083	54912	858455	6036.522	4.800	0.110	1.338
ID292211	292211	53	16483.049	80.176	50.675	0	61	61	2	1	-10921639	32826.048	31020	18673	62106	689347	11323.747	2.000	0.184	0.903
ID292220	292220	71	10950.689	38.430	87.290	0	61	61	2	1	-10921639	18728.952	16470	9005	33082	393308	7281.083	2.000	0.308	1.211
ID292221	292221	66	7411.688	61.811	91.145	0	61	61	2	1	-10921639	10204.905	9135	4448	22188	214303	4477.530	2.000	0.339	1.155
ID292216	292216	55	14670.912	64.417	64.454	0	61	61	2	1	-10921639	33660.857	29989	21570	52612	706878	9454.948	2.000	0.176	1.064
ID292217	292217	51	10675.475	56.087	69.140	0	61	61	2	1	-10921639	27546.905	24293	19269	44181	578485	6858.065	2.000	0.130	0.926
ID292218	292218	None	9537.402	46.656	76.096	0	61	61	2	1	-10921639	28026.429	26572	17978	39570	588555	5399.958	2.000	0.151	1.361
ID292219	292219	64	22148.396	34.914	77.190	0	61	61	2	1	-10921639	25713.952	21212	11208	58536	539993	12205.181	2.000	0.430	1.267
ID292245	292245	62	18611.783	57.152	18.845	0	62	62	2	1	-10921639	36503.619	33494	23501	62399	766576	10748.488	2.000	0.213	1.193
ID292246	292246	None	7829.024	64.988	19.105	0	62	62	2	1	-10921639	20634.429	21537	11989	32724	433323	5302.566	2.000	0.154	1.040
ID292247	292247	63	9046.371	85.518	23.906	0	62	62	2	1	-10921639	15788.571	15027	7605	29762	331560	6419.405	2.000	0.217	0.877
ID292252	292252	59	16701.990	43.176	35.072	0	62	62	2	1	-10921639	42336.905	39646	30662	65535	889075	9809.061	2.000	0.149	1.118
ID292253	292253	4	11106.386	60.051	35.148	0	62	62	2	1	-10921639	37288.381	38268	26300	50388	783056	6981.232	2.000	0.127	1.205
ID292254	292254	60	20890.373	85.231	35.793	0	62	62	2	1	-10921639	32467.762	30966	13009	63234	681823	14242.719	2.000	0.259	0.938
ID292255	292255	57	11815.647	48.427	38.969	0	62	62	2	1	-10921639	44641.190	46134	33841	58428	937465	6679.346	4.800	0.121	1.441
ID292248	292248	69	12348.967	74.179	24.999	0	62	62	2	1	-10921639	13478.524	10025	5848	37367	283049	7858.099	2.000	0.367	0.921
ID292249	292249	70	18110.715	51.472	28.103	0	62	62	2	1	-10921639	39966.905	35219	23544	65535	839305	12682.176	2.000	0.159	0.864
ID292250	292250	74	10382.488	88.150	29.540	0	62	62	2	1	-10921639	33115.810	32572	21071	52786	695432	8704.301	6.327	0.116	0.788
ID292251	292251	67	20509.629	84.796	31.002	0	62	62	2	1	-10921639	37374.714	34991	22394	65535	784869	12880.993	2.000	0.199	0.961
ID292260	292260	72	10774.022	37.923	48.278	0	62	62	2	1	-10921639	33813.714	32778	24174	50377	710088	7282.889	2.000	0.105	0.886
ID292261	292261	65	10475.154	58.667	47.747	0	62	62	2	1	-10921639	36177.571	35675	27570	51125	759729	6430.975	4.800	0.134	1.333
ID292262	292262	61	7159.188	47.094	48.776	0	62	62	2	1	-10921639	38859.571	37823	30597	50637	816051	4593.035	2.000	0.071	1.118
ID292263	292263	53	17304.367	79.733	50.295	0	62	62	2	1	-10921639	32387.286	28492	16145	59599	680133	11922.383	2.000	0.188	0.861
ID292256	292256	73	9201.527	66.316	38.988	0	62	62	2	1	-10921639	31545.095	29664	24499	48370	662447	6365.447	2.000	0.091	0.828
ID292257	292257	68	16521.174	34.549	40.205	0	62	62	2	1	-10921639	63303.333	65535	52677	65535	1329370	4069.627	4.800	0.194	5.056
ID292258	292258	58	11548.241	39.046	43.763	0	62	62	2	1	-10921639	40392.143	37161	23588	65535	848235	10125.803	2.000	0.066	0.497
ID292259	292259	49	11631.978	76.693	46.759	0	62	62	2	1	-10921639	33246.000	30304	24488	52742	698166	7253.029	7.600	0.121	0.993
ID292268	292268	64	19669.732	34.680	77.016	0	62	62	2	1	-10921639	29115.810	27418	16123	54988	611432	10300.002	2.000	0.334	1.416
ID292269	292269	71	15622.487	38.580	86.691	0	62	62	2	1	-10921639	26500.238	24358	11891	44301	556505	10251.080	4.800	0.323	1.261
ID292270	292270	None	7904.632	83.959	88.043	0	62	62	2	1	-10921639	8131.905	6119	2875	22709	170770	4800.231	2.000	0.431	1.020
ID292271	292271	66	7307.750	61.965	90.416	0	62	62	2	1	-10921639	10202.190	8853	3960	20593	214246	4718.035	2.000	0.312	1.028
ID292264	292264	7	18108.684	43.257	55.154	0	62	62	2	1	-10921639	45465.381	42923	30087	65535	954773	11013.834	2.000	0.157	1.123
ID292265	292265	54	10381.237	65.114	56.277	0	62	62	2	1	-10921639	31343.000	30217	22828	51147	658203	7635.579	2.000	0.097	0.728
ID292266	292266	55	15784.800	64.073	64.094	0	62	62	2	1	-10921639	34559.810	35013	21722	59458	725756	9548.265	2.000	0.176	1.083
ID292267	292267	51	11535.394	56.134	69.089	0	62	62	2	1	-10921639	27231.762	25302	19193	47057	571867	7154.240	2.000	0.150	0.991
ID292292	292292	7	18302.322	43.057	55.193	0	63	63	2	1	-10921639	46694.524	43845	34709	65535	980585	9938.858	2.000	0.165	1.332
ID292293	292293	54	13351.665	65.202	56.061	0	63	63	2	1	-10921639	35639.714	36120	22112	53947	748434	8761.446	2.000	0.141	1.006
ID292294	292294	55	13874.890	63.820	63.863	0	63	63	2	1	-10921639	30718.905	27353	17327	50789	645097	8893.166	2.000	0.169	0.996
ID292295	292295	51	10930.063	55.621	68.401	0	63	63	2	1	-10921639	27515.524	24684	19769	40926	577826	7090.140	2.000	0.159	1.065
ID292288	292288	72	9984.938	37.752	48.376	0	63	63	2	1	-10921639	33095.571	32691	22622	51071	695007	7393.710	2.000	0.086	0.712
ID292289	292289	65	8779.728	58.061	48.254	0	63	63	2	1	-10921639	35693.571	36478	24966	46265	749565	5532.956	4.800	0.112	1.298
ID292290	292290	61	7354.862	47.308	49.061	0	63	63	2	1	-10921639	37886.810	38084	25736	52091	795623	5816.808	2.000	0.070	0.851
ID292291	292291	53	18116.500	79.014	49.904	0	63	63	2	1	-10921639	36396.714	35176	19660	65535	764331	11600.657	2.000	0.186	0.985
ID292296	292296	75	7749.943	46.104	75.203	0	63	63	2	1	-10921639	25248.952	24640	16416	36684	530228	5085.287	2.000	0.115	1.022
ID292297	292297	64	21455.160	34.691	76.655	0	63	63	2	1	-10921639	33075.524	31932	15396	56854	694586	12231.464	2.000	0.331	1.344
ID292298	292298	71	18800.850	39.035	86.753	0	63	63	2	1	-10921639	27801.286	27798	14311	56258	583827	11555.264	2.000	0.301	1.112
ID292299	292299	None	7995.496	97.000	95.000	0	63	63	2	1	-10921639	14831.286	15797	7909	21060	311457	3913.888	4.800	0.354	1.980
ID292276	292276	69	14534.549	74.187	24.933	0	63	63	2	1	-10921639	17294.667	14094	8343	47230	363188	9300.137	2.000	0.331	0.925
ID292277	292277	70	17067.559	51.515	27.957	0	63	63	2	1	-10921639	41926.667	37671	30337	65535	880460	10451.181	2.000	0.163	1.125
ID292278	292278	74	8245.938	87.831	29.362	0	63	63	2	1	-10921639	29442.762	28687	17425	46514	618298	8698.550	2.000	0.080	0.502
ID292279	292279	67	23057.393	84.347	30.905	0	63	63	2	1	-10921639	39107.619	34763	16275	65535	821260	15661.404	2.000	0.263	1.041
ID292272	292272	76	8907.578	35.724	12.335	0	63	63	2	1	-10921639	10733.952	9331	4687	24955	225413	5633.349	2.000	0.381	1.052
ID292273	292273	77	10893.909	70.872	16.870	0	63	63	2	1	-10921639	14824.476	13801	7334	36814	311314	7027.410	2.000	0.280	0.924
ID292274	292274	62	17610.857	57.384	19.678	0	63	63	2	1	-10921639	39573.714	35838	25291	65535	831048	11846.606	2.000	0.166	0.949
ID292275	292275	63	8917.154	85.315	23.647	0	63	63	2	1	-10921639	14841.905	13627	5349	32604	311680	6496.796	2.000	0.226	0.842
ID292284	292284	68	14937.562	34.588	40.505	0	63	63	2	1	-10921639	59722.238	65535	36792	65535	1254167	9642.886	7.600	0.139	1.515
ID292285	292285	57	7874.740	47.667	39.544	0	63	63	2	1	-10921639	41016.714	38897	33548	53675	861351	5962.409	2.000	0.069	0.891
ID292286	292286	58	15971.147	38.602	42.939	0	63	63	2	1	-10921639	53463.048	53664	30326	65535	1122724	11770.039	2.000	0.146	1.157
ID292287	292287	49	11013.114	76.385	47.039	0	63	63	2	1	-10921639	35442.952	34199	21494	52601	744302	8194.953	7.600	0.105	0.822
ID292280	292280	59	17812.949	43.105	34.721	0	63	63	2	1	-10921639	44138.524	41241	28318	65535	926909	11220.620	2.000	0.148	1.016
ID292281	292281	4	12328.721	60.166	35.419	0	63	63	2	1	-10921639	37789.048	35241	25215	57505	793570	8124.032	2.000	0.119	0.990
ID292282	292282	60	14865.450	85.284	36.098	0	63	63	2	1	-10921639	30174.810	26463	14495	58265	633671	11295.762	2.000	0.172	0.783
ID292283	292283	73	8488.455	66.570	39.100	0	63	63	2	1	-10921639	30610.381	30054	21960	45158	642818	6408.966	2.000	0.098	0.855
ID292356	292356	71	19350.258	39.826	86.911	0	64	64	2	1	-10921639	27774.286	25345	13616	61856	583260	12139.821	2.000	0.288	1.023
ID292357	292357	None	7107.144	97.000	89.000	0	64	64	2	1	-10921639	13793.714	12499	6797	24749	289668	4483.450	2.000	0.245	1.209
ID292358	292358	None	7454.541	62.039	89.918	0	64	64	2	1	-10921639	7825.571	6618	2028	18651	164337	4681.596	2.000	0.410	0.972
ID292352	292352	55	17942.979	62.989	63.277	0	64	64	2	1	-10921639	34403.857	29371	22004	60771	722481	10089.260	2.000	0.220	1.231
ID292353	292353	51	11247.420	54.812	67.259	0	64	64	2	1	-10921639	29380.667	27006	21179	49465	616994	6732.255	2.000	0.148	1.128
ID292354	292354	75	9518.438	46.252	74.937	0	64	64	2	1	-10921639	28270.857	27157	18792	40709	593688	6292.025	2.000	0.125	1.000
ID292355	292355	64	27317.283	34.847	76.727	0	64	64	2	1	-10921639	39164.000	36380	19052	65535	822444	15377.813	2.000	0.346	1.311
ID292332	292332	63	8329.585	85.817	23.248	0	64	64	2	1	-10921639	13378.714	11772	6824	29414	280953	6702.489	2.000	0.206	0.682
ID292333	292333	69	11196.888	74.357	25.192	0	64	64	2	1	-10921639	15989.048	12976	8582	39342	335770	7695.905	2.000	0.253	0.838
ID292334	292334	70	19308.961	51.446	28.371	0	64	64	2	1	-10921639	46237.286	47936	29230	65535	970983	12085.729	2.000	0.184	1.188
ID292335	292335	74	11685.405	87.488	29.510	0	64	64	2	1	-10921639	38626.619	38886	23056	61639	811159	9862.346	7.600	0.112	0.791
ID292329	292329	76	11051.540	35.540	12.681	0	64	64	2	1	-10921639	14809.000	12521	6293	29284	310989	7031.093	2.000	0.358	1.110
ID292330	292330	77	10040.755	71.320	18.020	0	64	64	2	1	-10921639	16818.286	14734	10025	32094	353184	5995.108	2.000	0.254	1.137
ID292331	292331	62	18629.283	57.901	20.063	0	64	64	2	1	-10921639	41778.810	38735	24705	65535	877355	11111.607	2.000	0.173	1.108
ID292340	292340	73	8483.046	66.574	39.081	0	64	64	2	1	-10921639	31762.571	30651	19443	43411	667014	6776.262	2.000	0.092	0.793
ID292341	292341	57	7341.773	46.932	40.087	0	64	64	2	1	-10921639	38048.524	37346	27364	47415	799019	5392.289	2.000	0.070	0.924
ID292342	292342	68	16575.992	34.938	40.724	0	64	64	2	1	-10921639	60588.190	65535	41425	65535	1272352	8045.288	4.800	0.173	2.218
ID292343	292343	58	13549.785	39.033	43.468	0	64	64	2	1	-10921639	52399.667	53079	35404	65535	1100393	9897.902	4.800	0.124	1.167
ID292336	292336	67	23353.342	84.197	31.913	0	64	64	2	1	-10921639	45439.143	45060	17642	65535	954222	16029.609	2.000	0.230	1.059
ID292337	292337	59	18242.520	43.193	35.173	0	64	64	2	1	-10921639	43757.714	38246	30608	65535	918912	10515.049	2.000	0.171	1.215
ID292338	292338	4	16308.369	60.071	34.981	0	64	64	2	1	-10921639	39606.190	39451	25009	64786	831730	10078.204	2.000	0.163	1.102
ID292339	292339	60	15877.710	85.505	35.771	0	64	64	2	1	-10921639	37462.048	35707	15374	61889	786703	13724.502	2.000	0.167	0.781
ID292348	292348	53	13544.965	78.675	50.245	0	64	64	2	1	-10921639	33325.619	31281	21038	55487	699838	9252.798	2.000	0.151	0.947
ID292349	292349	7	17561.559	43.135	54.918	0	64	64	2	1	-10921639	44533.762	40026	32637	65535	935209	10830.915	2.000	0.160	1.135
ID292350	292350	54	9374.814	64.448	56.018	0	64	64	2	1	-10921639	31399.857	29501	21971	51462	659397	6825.855	2.000	0.102	0.854
ID292351	292351	78	8371.769	73.616	61.882	0	64	64	2	1	-10921639	20005.714	20181	8191	34167	420120	7206.074	2.000	0.165	0.787
ID292344	292344	49	10487.254	76.132	46.984	0	64	64	2	1	-10921639	35166.905	33364	27830	54522	738505	6678.356	7.600	0.088	0.854
ID292345	292345	65	10112.924	58.077	47.727	0	64	64	2	1	-10921639	34681.905	33950	25150	49021	728320	6686.401	7.600	0.118	1.091
ID292346	292346	72	10969.123	37.700	48.589	0	64	64	2	1	-10921639	31331.762	28308	20344	50833	657967	9158.715	2.000	0.116	0.713
ID292347	292347	61	8073.225	46.935	48.511	0	64	64	2	1	-10921639	39580.714	40883	29501	54478	831195	6201.702	7.600	0.081	0.961
ID292300	292300	79	7742.712	42.219	10.225	0	65	65	2	1	-10921639	15276.524	16264	6922	23609	320807	4519.994	2.000	0.253	1.365
ID292301	292301	76	12661.419	34.963	12.499	0	65	65	2	1	-10921639	15380.810	13334	7269	31910	322997	7274.253	2.000	0.429	1.269
ID292302	292302	77	7039.032	71.695	17.374	0	65	65	2	1	-10921639	14129.000	13215	6238	22948	296709	4765.426	2.000	0.243	1.160
ID292303	292303	62	16561.873	58.180	20.352	0	65	65	2	1	-10921639	43132.143	40742	29067	65535	905775	10272.640	2.000	0.157	1.139
ID292308	292308	59	16086.379	43.721	35.103	0	65	65	2	1	-10921639	40858.619	37693	28861	63755	858031	9778.788	2.000	0.153	1.109
ID292309	292309	4	16064.427	60.308	34.901	0	65	65	2	1	-10921639	40469.667	38648	25150	59990	849863	10179.313	2.000	0.175	1.183
ID292310	292310	60	16954.449	85.349	36.021	0	65	65	2	1	-10921639	46235.238	42478	24770	65535	970940	13976.207	2.000	0.158	0.905
ID292311	292311	None	12606.092	36.364	39.273	0	65	65	2	1	-10921639	57933.429	65111	33125	65535	1216602	9879.016	7.600	0.107	1.134
ID292304	292304	63	10250.329	86.040	23.261	0	65	65	2	1	-10921639	16732.429	16275	6325	32528	351381	7204.562	2.000	0.260	0.958
ID292305	292305	69	14832.377	74.248	25.124	0	65	65	2	1	-10921639	21413.619	17620	12672	45972	449686	8642.465	2.000	0.292	1.121
ID292306	292306	70	21539.809	51.830	28.832	0	65	65	2	1	-10921639	50484.333	45885	31595	65535	1060171	11550.810	2.000	0.210	1.518
ID292307	292307	67	21444.629	83.999	32.373	0	65	65	2	1	-10921639	52522.714	54435	27407	65535	1102977	13377.672	4.800	0.218	1.404
ID292316	292316	72	9538.916	37.877	48.148	0	65	65	2	1	-10921639	32623.810	30771	21732	43042	685100	6726.106	2.000	0.108	0.943
ID292317	292317	65	8974.032	57.808	47.751	0	65	65	2	1	-10921639	35385.333	36358	21732	48521	743092	6193.878	7.600	0.108	1.112
ID292318	292318	61	9395.672	47.191	49.279	0	65	65	2	1	-10921639	40940.238	39896	31519	54739	859745	6508.993	7.600	0.094	1.085
ID292319	292319	53	18292.541	78.576	50.061	0	65	65	2	1	-10921639	34669.476	32376	16958	65535	728059	13020.520	2.000	0.193	0.860
ID292312	292312	57	7181.567	47.071	40.246	0	65	65	2	1	-10921639	39091.571	38962	29859	51169	820923	4802.413	2.000	0.075	1.133
ID292313	292313	68	16286.229	34.974	41.768	0	65	65	2	1	-10921639	57120.095	65535	35772	65535	1199522	11784.456	4.800	0.145	1.225
ID292314	292314	None	12801.094	37.507	41.628	0	65	65	2	1	-10921639	58289.952	63126	36825	65535	1224089	9385.177	4.800	0.107	1.201
ID292315	292315	49	9182.018	76.477	46.615	0	65	65	2	1	-10921639	33861.333	33516	22047	54945	711088	7346.910	7.600	0.088	0.746
ID292324	292324	51	10097.479	54.851	66.249	0	65	65	2	1	-10921639	28003.333	26539	20268	39820	588070	5622.079	2.000	0.155	1.338
ID292325	292325	75	12259.689	46.160	74.391	0	65	65	2	1	-10921639	31091.429	30196	18857	44973	652920	7243.424	2.000	0.170	1.248
ID292326	292326	64	24605.848	35.501	76.719	0	65	65	2	1	-10921639	40724.333	40232	21168	65535	855211	14096.722	2.000	0.313	1.377
ID292327	292327	71	16354.941	40.784	86.528	0	65	65	2	1	-10921639	27302.095	26159	12553	56442	573344	12048.416	2.000	0.229	0.844
ID292320	292320	7	17292.307	43.314	54.871	0	65	65	2	1	-10921639	44911.000	43975	27950	65535	943131	10292.499	2.000	0.165	1.239
ID292321	292321	54	12069.400	63.930	56.042	0	65	65	2	1	-10921639	32524.762	32583	22373	51722	683020	7906.941	2.000	0.132	0.956
ID292322	292322	78	9416.114	72.365	61.219	0	65	65	2	1	-10921639	23987.619	23392	14951	34069	503740	5571.425	2.000	0.176	1.288
ID292323	292323	55	19534.055	62.825	62.720	0	65	65	2	1	-10921639	34212.000	30705	21266	62583	718452	11665.926	2.000	0.245	1.154
ID292328	292328	None	12029.790	46.000	98.000	0	65	65	2	1	-10921639	19097.571	19042	9309	34416	401049	7322.601	2.000	0.382	1.441
ID292416	292416	None	14140.245	49.771	95.982	0	66	66	2	1	-10921639	21257.048	18315	11088	46775	446398	9324.919	2.000	0.241	0.884
ID292390	292390	79	8837.700	41.941	11.237	0	66	66	2	1	-10921639	15604.524	15157	9211	27049	327695	5026.320	2.000	0.248	1.236
ID292391	292391	76	12015.458	35.313	12.724	0	66	66	2	1	-10921639	16635.000	16893	5772	30250	349335	6885.995	2.000	0.393	1.363
ID292396	292396	70	19629.566	52.049	29.243	0	66	66	2	1	-10921639	50082.905	47285	34145	65535	1051741	10812.529	2.000	0.179	1.410
ID292397	292397	67	20156.732	83.686	32.353	0	66	66	2	1	-10921639	55037.381	58449	34275	65535	1155785	11321.978	4.800	0.206	1.663
ID292398	292398	4	14512.610	60.058	35.490	0	66	66	2	1	-10921639	37274.000	34232	26170	61162	782754	9550.163	2.000	0.132	0.911
ID292399	292399	59	10376.279	44.785	35.835	0	66	66	2	1	-10921639	38829.190	37031	31736	53827	815413	6527.357	2.000	0.095	1.028
ID292392	292392	77	11529.656	71.152	17.728	0	66	66	2	1	-10921639	17429.571	15776	10025	39266	366021	7073.965	2.000	0.264	1.028
ID292393	292393	62	17498.238	58.411	20.624	0	66	66	2	1	-10921639	44739.905	42738	27147	65535	939538	11730.932	2.000	0.152	1.007
ID292394	292394	63	9311.982	86.289	23.309	0	66	66	2	1	-10921639	17902.810	16947	8289	29089	375959	6484.190	2.000	0.233	1.044
ID292395	292395	69	14528.306	74.207	24.989	0	66	66	2	1	-10921639	23649.714	20734	12282	46883	496644	8356.755	2.000	0.256	1.153
ID292404	292404	65	10308.015	57.695	48.425	0	66	66	2	1	-10921639	36195.000	34731	25345	49834	760095	6175.716	7.600	0.119	1.245
ID292405	292405	53	16875.250	77.797	49.754	0	66	66	2	1	-10921639	36680.810	35002	20127	62084	770297	11349.814	2.000	0.187	1.018
ID292406	292406	7	18802.502	43.273	55.233	0	66	66	2	1	-10921639	44809.667	38897	31346	65535	941003	10354.949	2.000	0.181	1.326
ID292407	292407	54	8983.860	64.267	55.602	0	66	66	2	1	-10921639	31463.429	33527	22394	44778	660732	6322.164	2.000	0.118	1.048
ID292400	292400	60	14216.739	85.375	36.444	0	66	66	2	1	-10921639	45086.095	44105	23848	65535	946808	12610.457	2.000	0.133	0.842
ID292401	292401	57	10297.294	47.792	40.117	0	66	66	2	1	-10921639	41105.190	40492	30630	53773	863209	6204.585	2.000	0.096	1.160
ID292402	292402	68	17304.832	36.092	41.774	0	66	66	2	1	-10921639	58411.952	65535	35154	65535	1226651	11230.420	4.800	0.164	1.465
ID292403	292403	72	8578.769	37.766	48.031	0	66	66	2	1	-10921639	32085.048	33917	20799	44431	673786	6706.659	2.000	0.094	0.819
ID292412	292412	75	9918.054	46.367	73.769	0	66	66	2	1	-10921639	28560.762	26485	19769	40438	599776	6039.455	2.000	0.139	1.152
ID292413	292413	64	24736.607	36.481	76.448	0	66	66	2	1	-10921639	40426.333	41393	22134	65535	848953	14782.889	2.000	0.313	1.303
ID292414	292414	71	18095.037	41.872	84.886	0	66	66	2	1	-10921639	34151.048	33852	14853	56702	717172	11909.910	2.000	0.277	1.245
ID292415	292415	81	8167.823	37.186	91.980	0	66	66	2	1	-10921639	13272.333	14387	4567	24868	278719	5472.331	2.000	0.271	1.033
ID292408	292408	None	7892.789	35.048	58.061	0	66	66	2	1	-10921639	26147.905	24781	18705	39114	549106	5018.338	2.000	0.115	1.073
ID292409	292409	78	7453.584	71.513	60.981	0	66	66	2	1	-10921639	23393.095	23805	11381	35924	491255	7349.891	2.000	0.126	0.711
ID292410	292410	55	16225.713	62.914	62.071	0	66	66	2	1	-10921639	31429.381	26702	22579	56475	660017	9008.249	2.000	0.209	1.205
ID292411	292411	51	7601.866	54.136	65.065	0	66	66	2	1	-10921639	25195.619	23056	19139	38984	529108	5115.501	2.000	0.098	0.877
ID292420	292420	62	19214.654	58.477	20.908	0	67	67	2	1	-10921639	49174.524	48228	28036	65535	1032665	12005.526	2.000	0.172	1.201
ID292421	292421	69	16132.704	74.317	24.314	0	67	67	2	1	-10921639	32581.095	30282	18608	55509	684203	9656.738	4.800	0.261	1.395
ID292422	292422	63	17088.201	87.152	24.113	0	67	67	2	1	-10921639	26043.619	21797	12304	48641	546916	10028.429	2.000	0.290	1.167
ID292423	292423	70	19479.793	52.202	29.840	0	67	67	2	1	-10921639	53940.429	57614	35946	65535	1132749	9894.104	4.800	0.185	1.705
ID292417	292417	79	13841.517	41.697	11.307	0	67	67	2	1	-10921639	20291.857	19660	8267	36879	426129	8870.467	2.000	0.313	1.092
ID292418	292418	76	12629.723	35.246	12.481	0	67	67	2	1	-10921639	22552.333	21201	9450	39407	473599	8185.418	2.000	0.270	1.172
ID292419	292419	77	16099.737	71.094	17.860	0	67	67	2	1	-10921639	24080.048	21201	14691	51429	505681	9323.265	2.000	0.280	1.130
ID292428	292428	57	8443.122	48.486	40.185	0	67	67	2	1	-10921639	36060.857	34058	27700	48977	757278	5875.538	2.000	0.083	0.942
ID292429	292429	68	16640.229	36.370	41.697	0	67	67	2	1	-10921639	56888.667	64439	32702	65535	1194662	11729.711	4.800	0.160	1.337
ID292430	292430	None	14970.239	75.983	46.924	0	67	67	2	1	-10921639	38794.952	35252	28720	63527	814694	9205.307	7.600	0.142	1.046
ID292431	292431	72	8402.015	37.817	48.106	0	67	67	2	1	-10921639	34393.095	35447	22807	47512	722255	6595.537	2.000	0.088	0.841
ID292424	292424	67	19315.350	83.608	32.472	0	67	67	2	1	-10921639	55486.810	57614	29132	65535	1165223	11125.640	4.800	0.214	1.760
ID292425	292425	4	12188.541	60.139	35.584	0	67	67	2	1	-10921639	35043.476	35100	21494	59231	735913	9390.967	2.000	0.111	0.744
ID292426	292426	60	14730.748	85.108	36.499	0	67	67	2	1	-10921639	46790.714	46937	30304	65535	982605	12208.548	2.000	0.117	0.802
ID292427	292427	80	7132.784	66.660	39.351	0	67	67	2	1	-10921639	29899.476	28622	21179	40666	627889	5257.843	7.600	0.071	0.751
ID292436	292436	54	8614.084	63.731	55.577	0	67	67	2	1	-10921639	31457.714	32376	18933	47675	660612	7167.829	2.000	0.080	0.647
ID292437	292437	78	8518.937	70.671	60.779	0	67	67	2	1	-10921639	22111.524	22080	11121	35599	464342	7650.582	2.000	0.150	0.753
ID292438	292438	55	16684.855	62.893	61.660	0	67	67	2	1	-10921639	33612.143	30662	20072	58037	705855	10308.470	2.000	0.201	1.092
ID292439	292439	75	12842.230	46.716	72.132	0	67	67	2	1	-10921639	30688.333	28872	15645	45635	644455	7584.019	2.000	0.185	1.265
ID292432	292432	65	9780.205	57.607	48.092	0	67	67	2	1	-10921639	35479.619	34395	23935	46482	745072	6279.707	4.800	0.117	1.185
ID292433	292433	61	7657.071	47.411	48.556	0	67	67	2	1	-10921639	41076.048	41935	26398	53534	862597	5855.706	7.600	0.083	1.075
ID292434	292434	53	12640.021	78.155	49.787	0	67	67	2	1	-10921639	33326.048	33060	20105	51614	699847	9302.694	7.600	0.138	0.870
ID292435	292435	7	18053.029	43.355	54.914	0	67	67	2	1	-10921639	44001.619	40753	26040	65535	924034	11555.180	2.000	0.161	1.056
ID292444	292444	None	19175.900	51.733	92.934	0	67	67	2	1	-10921639	25578.000	22503	11913	56410	537138	11498.256	2.000	0.335	1.117
ID292440	292440	64	24574.559	36.715	76.270	0	67	67	2	1	-10921639	43632.762	42261	22286	65535	916288	12094.651	4.800	0.309	1.702
ID292441	292441	71	21634.375	42.925	84.660	0	67	67	2	1	-10921639	36392.571	36000	19031	65535	764244	14138.372	2.000	0.265	1.078
ID292442	292442	None	7465.467	61.140	87.867	0	67	67	2	1	-10921639	8506.476	7323	3548	20463	178636	4687.978	2.000	0.355	0.951
ID292443	292443	81	9104.355	37.031	91.524	0	67	67	2	1	-10921639	12416.571	10871	3862	25421	260748	6397.486	2.000	0.311	0.921
ID292359	292359	79	16822.945	42.229	11.739	0	68	68	2	1	-10921639	27628.190	25834	17338	47968	580192	9189.694	2.000	0.287	1.342
ID292364	292364	62	17457.758	58.550	21.274	0	68	68	2	1	-10921639	52147.619	52883	36098	65535	1095100	9831.067	7.600	0.166	1.513
ID292365	292365	69	15980.696	74.021	23.513	0	68	68	2	1	-10921639	35595.286	33201	21049	50540	747501	9837.660	4.800	0.234	1.374
ID292366	292366	167	11642.434	89.167	25.600	0	68	68	2	1	-10921639	28887.905	28318	22123	49715	606646	6628.677	7.600	0.167	1.245
ID292367	292367	70	18440.334	52.230	29.953	0	68	68	2	1	-10921639	54050.000	53816	39874	65535	1135050	9369.404	2.000	0.163	1.617
ID292360	292360	76	14510.096	35.224	12.604	0	68	68	2	1	-10921639	22908.714	22676	11153	42369	481083	8964.606	2.000	0.312	1.216
ID292361	292361	92	10681.491	56.132	17.160	0	68	68	2	1	-10921639	31667.571	32290	14810	54977	665019	10403.103	2.000	0.096	0.535
ID292362	292362	77	18058.084	70.508	17.961	0	68	68	2	1	-10921639	30401.095	27971	15385	54109	638423	11239.111	2.000	0.277	1.173
ID292363	292363	82	15147.996	60.289	19.189	0	68	68	2	1	-10921639	46886.762	47697	28047	65535	984622	11904.312	7.600	0.148	1.017
ID292372	292372	60	15912.397	84.770	36.585	0	68	68	2	1	-10921639	47739.381	45907	25172	65535	1002527	13577.439	2.000	0.126	0.788
ID292373	292373	80	7258.810	66.484	39.400	0	68	68	2	1	-10921639	31748.667	30944	23544	43444	666722	5575.782	2.000	0.082	0.862
ID292374	292374	68	16312.052	36.711	41.529	0	68	68	2	1	-10921639	57678.190	65535	29067	65535	1211242	11976.987	3.200	0.145	1.217
ID292375	292375	168	9188.457	60.574	46.043	0	68	68	2	1	-10921639	36166.619	36239	27092	54131	759499	6884.782	7.600	0.075	0.729
ID292368	292368	67	18695.934	83.971	32.719	0	68	68	2	1	-10921639	60401.095	65535	45679	65535	1268423	6852.607	4.800	0.199	2.923
ID292369	292369	None	8482.176	32.941	33.843	0	68	68	2	1	-10921639	32631.095	32561	23653	44539	685253	5299.985	2.000	0.109	1.206
ID292370	292370	None	10812.265	46.840	36.229	0	68	68	2	1	-10921639	41834.619	41111	33168	53849	878527	6071.169	2.000	0.117	1.439
ID292371	292371	4	13613.267	60.153	35.714	0	68	68	2	1	-10921639	38489.667	38811	24705	58699	808283	9680.010	2.000	0.124	0.875
ID292380	292380	7	19131.271	43.320	55.280	0	68	68	2	1	-10921639	45592.000	42738	29653	65535	957432	11813.273	2.000	0.179	1.174
ID292381	292381	54	7194.265	63.137	55.897	0	68	68	2	1	-10921639	31405.095	29317	22807	51386	659507	6346.566	2.000	0.043	0.408
ID292382	292382	55	17307.686	62.740	61.047	0	68	68	2	1	-10921639	36481.810	33537	23436	60609	766118	10076.028	2.000	0.199	1.199
ID292383	292383	78	8294.065	70.169	60.836	0	68	68	2	1	-10921639	20193.143	20463	9645	35458	424056	6503.518	2.000	0.128	0.703
ID292376	292376	72	7837.534	37.870	48.167	0	68	68	2	1	-10921639	32286.048	32865	22264	46254	678007	6074.111	7.600	0.072	0.711
ID292377	292377	61	8339.723	47.304	47.996	0	68	68	2	1	-10921639	41517.381	41425	30044	54305	871865	6056.650	7.600	0.071	0.912
ID292378	292378	65	9969.636	57.661	47.788	0	68	68	2	1	-10921639	37668.762	37009	28948	53339	791044	6580.091	7.600	0.102	1.062
ID292379	292379	53	17149.225	77.949	49.969	0	68	68	2	1	-10921639	33707.381	33440	17154	59220	707855	11287.263	2.000	0.194	0.970
ID292388	292388	None	15629.286	53.200	89.634	0	68	68	2	1	-10921639	23765.952	22036	13356	46731	499085	9066.535	2.000	0.309	1.238
ID292389	292389	81	10809.934	37.041	91.385	0	68	68	2	1	-10921639	12700.952	10969	4502	26235	266720	6563.871	2.000	0.416	1.137
ID292384	292384	75	11190.423	45.748	70.579	0	68	68	2	1	-10921639	31603.905	31899	20832	46069	663682	7043.025	2.000	0.163	1.260
ID292385	292385	64	19456.732	37.857	75.198	0	68	68	2	1	-10921639	38928.429	35111	27092	64721	817497	10903.334	7.600	0.214	1.260
ID292386	292386	None	23578.771	44.349	82.627	0	68	68	2	1	-10921639	44669.238	49574	18195	65535	938054	14846.007	4.800	0.290	1.353
ID292387	292387	169	10918.296	60.123	85.955	0	68	68	2	1	-10921639	12880.238	9678	5414	29881	270485	6449.387	2.000	0.364	1.065
ID292445	292445	79	11156.176	42.609	12.075	0	69	69	2	1	-10921639	27440.048	26387	15656	42369	576241	7197.455	2.000	0.211	1.326
ID292446	292446	76	10997.236	35.847	13.919	0	69	69	2	1	-10921639	23218.762	22817	11924	41100	487594	7061.503	2.000	0.180	1.005
ID292447	292447	92	8332.629	56.222	17.405	0	69	69	2	1	-10921639	28580.905	29490	11653	46926	600199	10087.163	2.000	0.100	0.516
ID292452	292452	167	10628.154	88.386	26.959	0	69	69	2	1	-10921639	30034.238	28535	19790	45776	630719	7358.597	2.000	0.126	0.911
ID292453	292453	70	18279.654	52.338	30.110	0	69	69	2	1	-10921639	55564.857	55802	38518	65535	1166862	9226.068	4.800	0.173	1.775
ID292454	292454	67	21076.408	83.443	33.157	0	69	69	2	1	-10921639	53707.000	61878	30575	65535	1127847	14184.088	4.800	0.207	1.301
ID292455	292455	4	14755.921	60.110	35.396	0	69	69	2	1	-10921639	40275.857	36825	31205	57527	845793	7736.964	2.000	0.157	1.413
ID292448	292448	82	9394.562	60.583	18.283	0	69	69	2	1	-10921639	31289.333	30630	13866	50247	657076	11190.675	7.600	0.069	0.361
ID292449	292449	77	19034.299	70.365	18.091	0	69	69	2	1	-10921639	31586.381	30543	14550	60554	663314	11990.462	2.000	0.285	1.167
ID292450	292450	None	11492.899	74.931	21.154	0	69	69	2	1	-10921639	24860.381	26658	11967	43661	522068	8210.045	2.000	0.192	0.975
ID292451	292451	62	18547.762	58.341	21.623	0	69	69	2	1	-10921639	47952.619	48022	27971	65535	1007005	12544.653	2.000	0.151	1.001
ID292460	292460	168	7480.257	60.970	45.751	0	69	69	2	1	-10921639	33395.333	34405	22568	49010	701302	6300.969	2.000	0.063	0.627
ID292461	292461	72	8677.174	37.922	48.234	0	69	69	2	1	-10921639	32178.571	31302	23751	48413	675750	6266.882	2.000	0.085	0.801
ID292462	292462	61	8851.009	46.831	48.026	0	69	69	2	1	-10921639	40454.095	39266	29024	56822	849536	6562.091	2.000	0.059	0.682
ID292463	292463	65	8284.233	57.765	48.000	0	69	69	2	1	-10921639	34089.619	33060	26072	43248	715882	5114.891	7.600	0.097	1.181
ID292456	292456	60	13490.044	83.958	37.549	0	69	69	2	1	-10921639	44722.952	41914	31639	65535	939182	10390.515	6.359	0.107	0.831
ID292457	292457	80	8019.640	66.598	38.963	0	69	69	2	1	-10921639	31106.952	28883	22676	40004	653246	5549.576	3.200	0.106	1.070
ID292458	292458	93	8755.721	85.323	41.287	0	69	69	2	1	-10921639	32493.667	32138	21711	49248	682367	7823.422	6.407	0.083	0.637
ID292459	292459	68	16200.460	36.969	41.791	0	69	69	2	1	-10921639	59676.714	65535	40937	65535	1253211	8763.991	4.800	0.160	1.877
ID292468	292468	75	11723.121	45.612	69.867	0	69	69	2	1	-10921639	32300.429	32073	20506	44225	678309	7248.233	2.000	0.165	1.265
ID292469	292469	64	19929.291	38.338	74.497	0	69	69	2	1	-10921639	38191.095	34384	22004	65535	802013	13507.172	2.000	0.208	0.975
ID292470	292470	94	7981.118	35.291	77.141	0	69	69	2	1	-10921639	26252.810	26409	15895	40167	551309	6982.584	7.600	0.112	0.759
ID292471	292471	88	25177.758	44.950	80.355	0	69	69	2	1	-10921639	54083.714	51375	37845	65535	1135758	10371.949	4.800	0.291	2.352
ID292464	292464	53	14295.761	77.156	49.931	0	69	69	2	1	-10921639	34150.095	34546	20289	54576	717152	10058.276	2.000	0.166	0.969
ID292465	292465	7	18575.717	43.317	55.011	0	69	69	2	1	-10921639	42453.143	39017	27689	65535	891516	12890.903	2.000	0.156	0.886
ID292466	292466	78	10127.910	68.988	59.936	0	69	69	2	1	-10921639	24111.667	24738	11186	35154	506345	7105.586	2.000	0.165	0.961
ID292467	292467	55	12340.250	62.683	61.276	0	69	69	2	1	-10921639	30470.905	27982	20517	45657	639889	7096.458	2.000	0.170	1.247
ID292472	292472	169	9049.324	60.143	84.358	0	69	69	2	1	-10921639	11852.095	9938	5544	27244	248894	6245.338	2.000	0.290	0.854
ID292473	292473	85	9914.319	26.665	85.877	0	69	69	2	1	-10921639	9722.667	7953	2896	27537	204176	6297.383	2.000	0.480	1.002
ID292474	292474	None	24033.383	54.091	85.915	0	69	69	2	1	-10921639	29564.714	25313	15472	65535	620859	13361.260	2.000	0.385	1.231
ID292475	292475	81	9331.369	37.534	91.520	0	69	69	2	1	-10921639	11635.048	10958	3298	26127	244336	6416.554	2.000	0.376	0.992
ID292544	292544	85	10961.804	26.516	86.010	0	70	70	2	1	-10921639	12208.095	10275	3840	24651	256370	6717.714	2.000	0.463	1.150
ID292545	292545	87	7453.451	97.000	89.000	0	70	70	2	1	-10921639	11225.286	9417	4747	27754	235731	5551.010	2.000	0.244	0.793
ID292546	292546	81	7720.314	38.406	91.343	0	70	70	2	1	-10921639	12654.000	12553	4405	24293	265734	5001.743	4.800	0.349	1.309
ID292516	292516	92	8297.972	56.538	17.547	0	70	70	2	1	-10921639	33360.667	32051	22362	55976	700574	8852.229	6.415	0.060	0.425
ID292517	292517	82	9387.514	60.947	19.162	0	70	70	2	1	-10921639	38340.000	38279	24119	52200	805140	9060.590	7.600	0.087	0.675
ID292518	292518	77	21422.688	70.468	18.557	0	70	70	2	1	-10921639	39993.238	38040	21906	65535	839858	13340.416	2.000	0.240	1.159
ID292519	292519	None	7035.054	73.522	18.958	0	70	70	2	1	-10921639	28787.095	27483	17609	44181	604529	7447.470	6.304	0.101	0.709
ID292513	292513	None	9188.833	32.939	10.316	0	70	70	2	1	-10921639	19582.095	19877	10904	33429	411224	6124.969	2.000	0.200	1.066
ID292514	292514	76	10629.670	36.000	14.844	0	70	70	2	1	-10921639	25213.714	24977	11739	45180	529488	7893.038	2.000	0.142	0.797
ID292515	292515	None	8115.972	39.554	16.134	0	70	70	2	1	-10921639	26791.143	26387	17327	42359	562614	6038.739	2.000	0.094	0.764
ID292524	292524	67	18788.289	82.662	34.244	0	70	70	2	1	-10921639	58734.762	60717	40514	65535	1233430	8544.199	4.800	0.196	2.258
ID292525	292525	4	8893.730	60.420	35.485	0	70	70	2	1	-10921639	36584.762	35555	27342	49693	768280	6766.508	2.000	0.094	0.933
ID292526	292526	60	16333.000	82.736	37.108	0	70	70	2	1	-10921639	54655.619	53784	38105	65535	1147768	10515.395	4.800	0.151	1.365
ID292527	292527	80	8482.592	66.452	39.218	0	70	70	2	1	-10921639	31516.667	30695	24282	43552	661850	5745.719	2.000	0.094	0.947
ID292520	292520	62	18927.350	58.579	22.074	0	70	70	2	1	-10921639	52065.000	51375	33939	65535	1093365	10429.516	2.000	0.173	1.470
ID292521	292521	69	9476.587	73.113	24.185	0	70	70	2	1	-10921639	23862.095	23729	13182	44897	501104	7259.678	2.000	0.117	0.689
ID292522	292522	151	10620.861	86.096	28.681	0	70	70	2	1	-10921639	34551.143	33809	24477	54587	725574	7254.215	2.000	0.101	0.873
ID292523	292523	70	18636.898	51.974	30.990	0	70	70	2	1	-10921639	53865.524	50670	41013	65535	1131176	9457.412	2.000	0.162	1.588
ID292532	292532	61	8399.334	47.235	48.973	0	70	70	2	1	-10921639	39367.429	40113	28828	51418	826716	5973.332	2.000	0.089	1.073
ID292533	292533	53	12610.146	76.734	50.008	0	70	70	2	1	-10921639	33164.286	31573	19627	50941	696450	9186.086	7.600	0.144	0.909
ID292534	292534	7	19484.637	43.450	55.398	0	70	70	2	1	-10921639	45365.381	43151	27657	65535	952673	12132.283	2.000	0.192	1.202
ID292535	292535	54	9640.978	62.201	55.871	0	70	70	2	1	-10921639	33445.429	31443	24922	50474	702354	6048.242	2.000	0.096	0.969
ID292528	292528	68	17597.811	36.935	41.932	0	70	70	2	1	-10921639	58364.381	62486	42489	65535	1225652	8342.620	4.800	0.170	2.033
ID292529	292529	93	7144.093	84.275	41.791	0	70	70	2	1	-10921639	26534.905	25183	14777	41979	557233	8054.022	2.000	0.074	0.452
ID292530	292530	65	10602.790	58.033	47.493	0	70	70	2	1	-10921639	38466.524	38149	25823	49151	807797	6606.275	4.800	0.130	1.338
ID292531	292531	83	12109.277	74.845	47.339	0	70	70	2	1	-10921639	37304.429	35349	25270	53144	783393	7372.860	2.000	0.137	1.216
ID292540	292540	64	21408.271	37.886	74.188	0	70	70	2	1	-10921639	39107.571	34047	23902	65535	821259	12467.261	2.000	0.226	1.156
ID292541	292541	94	8206.331	34.694	77.323	0	70	70	2	1	-10921639	26621.190	26463	15548	41512	559045	6465.983	7.600	0.100	0.746
ID292542	292542	88	25343.137	44.488	78.930	0	70	70	2	1	-10921639	52880.381	56659	30402	65535	1110488	13337.169	4.800	0.290	1.782
ID292543	292543	None	23074.643	54.310	83.733	0	70	70	2	1	-10921639	30983.905	26159	16123	65535	650662	13675.131	2.000	0.351	1.177
ID292536	292536	84	8175.524	15.007	57.412	0	70	70	2	1	-10921639	7916.000	6282	2614	20919	166236	5195.369	2.000	0.507	1.025
ID292537	292537	78	7896.990	67.310	59.300	0	70	70	2	1	-10921639	29799.810	29751	21071	40894	625796	5182.122	2.000	0.099	1.036
ID292538	292538	55	14896.390	62.252	60.850	0	70	70	2	1	-10921639	32026.048	31888	19410	53274	672547	9795.096	2.000	0.184	1.016
ID292539	292539	75	11582.391	45.509	69.361	0	70	70	2	1	-10921639	33540.571	34612	21797	49758	704352	7753.167	6.227	0.148	1.113
ID292484	292484	69	8701.473	73.009	24.842	0	71	71	2	1	-10921639	22164.381	23794	10904	35100	465452	6452.044	2.000	0.142	0.854
ID292485	292485	151	9879.738	84.782	28.658	0	71	71	2	1	-10921639	34916.905	34178	21570	55476	733255	7650.578	2.000	0.087	0.731
ID292486	292486	70	16949.619	51.986	31.129	0	71	71	2	1	-10921639	55751.286	53545	43313	65535	1170777	9062.938	3.200	0.137	1.478
ID292487	292487	67	17915.332	81.284	34.332	0	71	71	2	1	-10921639	56630.429	65535	32268	65535	1189239	11432.498	4.800	0.169	1.433
ID292480	292480	82	14100.739	60.914	18.696	0	71	71	2	1	-10921639	44034.095	41588	26843	65535	924716	9958.468	2.000	0.105	0.842
ID292481	292481	77	16611.824	70.226	19.363	0	71	71	2	1	-10921639	40453.000	38745	23523	57929	849513	10161.973	4.800	0.204	1.351
ID292482	292482	None	7839.970	78.927	18.706	0	71	71	2	1	-10921639	18302.238	19204	8528	25454	384347	5316.765	2.000	0.198	1.138
ID292483	292483	62	18058.785	58.182	22.383	0	71	71	2	1	-10921639	51764.619	50453	33385	65535	1087057	11664.509	2.000	0.143	1.107
ID292492	292492	93	7592.616	83.611	41.534	0	71	71	2	1	-10921639	29748.476	28872	15135	47263	624718	9590.775	2.000	0.084	0.483
ID292493	292493	None	7761.042	51.083	44.288	0	71	71	2	1	-10921639	42712.952	41979	35664	55194	896972	4989.736	2.000	0.072	1.147
ID292494	292494	None	9201.248	62.853	44.017	0	71	71	2	1	-10921639	39387.143	38995	32235	48250	827130	4705.599	4.800	0.118	1.765
ID292495	292495	83	13154.130	74.273	47.096	0	71	71	2	1	-10921639	38688.524	36988	26745	60511	812459	9294.721	7.600	0.120	0.892
ID292488	292488	4	12363.234	60.171	35.428	0	71	71	2	1	-10921639	40222.143	38040	30554	60826	844665	7574.371	2.000	0.119	1.131
ID292489	292489	60	15262.745	80.979	37.606	0	71	71	2	1	-10921639	49888.143	52525	25823	65535	1047651	12944.134	2.000	0.109	0.755
ID292490	292490	80	9713.222	66.429	38.659	0	71	71	2	1	-10921639	36656.000	34329	29045	50040	769776	6770.541	2.000	0.104	1.024
ID292491	292491	68	15411.504	37.318	41.991	0	71	71	2	1	-10921639	60586.048	65469	45722	65535	1272307	6941.507	7.600	0.154	2.333
ID292500	292500	84	8457.530	15.002	57.353	0	71	71	2	1	-10921639	8055.952	5728	2896	19443	169175	5091.480	2.000	0.544	1.114
ID292501	292501	78	8361.235	66.861	59.251	0	71	71	2	1	-10921639	29933.476	31866	19052	42532	628603	6265.679	2.000	0.110	0.946
ID292502	292502	55	10615.410	61.925	60.412	0	71	71	2	1	-10921639	32586.714	33516	22112	49118	684321	7318.113	2.000	0.105	0.845
ID292503	292503	75	14726.110	45.582	69.032	0	71	71	2	1	-10921639	40943.952	39386	27212	60381	859823	9473.334	2.000	0.165	1.227
ID292496	292496	65	9663.557	57.841	47.723	0	71	71	2	1	-10921639	38602.857	39462	26116	47523	810660	5821.955	4.800	0.115	1.371
ID292497	292497	53	13589.873	76.386	49.791	0	71	71	2	1	-10921639	37268.238	37476	22633	57028	782633	10277.834	2.000	0.145	0.919
ID292498	292498	7	19007.094	43.360	54.999	0	71	71	2	1	-10921639	51239.286	50691	32333	65535	1076025	10913.347	2.000	0.179	1.424
ID292499	292499	54	9986.988	61.755	56.053	0	71	71	2	1	-10921639	34476.238	33917	25150	48847	724001	6543.716	2.000	0.098	0.939
ID292508	292508	None	26493.586	53.480	81.277	0	71	71	2	1	-10921639	39480.333	34926	21136	65535	829087	15391.793	2.000	0.328	1.267
ID292509	292509	85	13271.812	26.559	85.778	0	71	71	2	1	-10921639	13123.048	10730	3732	30890	275584	8063.123	2.000	0.565	1.175
ID292510	292510	86	12651.396	39.013	88.890	0	71	71	2	1	-10921639	17924.476	15168	10383	37454	376414	7321.330	2.000	0.291	1.104
ID292511	292511	87	7758.075	97.000	89.000	0	71	71	2	1	-10921639	15231.524	14202	8258	26083	319862	4288.374	4.800	0.269	1.506
ID292504	292504	64	22965.662	38.182	73.504	0	71	71	2	1	-10921639	42134.905	37302	23642	65535	884833	13977.628	2.000	0.246	1.190
ID292505	292505	94	9689.196	34.841	77.088	0	71	71	2	1	-10921639	23859.571	21939	11240	44279	501051	7869.196	7.600	0.121	0.654
ID292506	292506	88	23656.240	44.805	78.020	0	71	71	2	1	-10921639	56450.619	59035	36207	65535	1185463	10463.844	4.800	0.261	2.235
ID292507	292507	89	9443.975	67.066	78.934	0	71	71	2	1	-10921639	11127.619	9960	4806	26789	233680	5574.438	2.000	0.369	1.077
ID292512	292512	None	7614.367	97.000	96.000	0	71	71	2	1	-10921639	18225.905	18618	12369	25432	382744	4367.716	2.000	0.220	1.507
ID292476	292476	90	7873.415	41.368	10.889	0	71	71	2	1	-10921639	25621.333	25888	17707	32789	538048	4668.710	4.800	0.157	1.486
ID292477	292477	91	8743.750	16.430	13.885	0	71	71	2	1	-10921639	8893.571	7258	2408	21797	186765	5602.500	2.000	0.478	1.026
ID292478	292478	76	13450.410	36.299	15.581	0	71	71	2	1	-10921639	28158.238	28221	12043	48662	591323	10524.576	2.000	0.176	0.801
ID292479	292479	92	11340.588	56.192	17.448	0	71	71	2	1	-10921639	31570.952	29393	14506	56713	662990	12073.218	2.000	0.117	0.550
ID292548	292548	90	9247.618	41.174	10.613	0	72	72	2	1	-10921639	31926.000	31921	21288	42424	670446	5434.830	2.000	0.126	1.316
ID292549	292549	91	10026.215	16.493	13.866	0	72	72	2	1	-10921639	9031.905	7204	1768	24510	189670	6727.071	2.000	0.577	0.982
ID292550	292550	76	13203.715	36.706	15.687	0	72	72	2	1	-10921639	35033.619	34677	18391	53317	735706	9685.245	2.000	0.132	0.844
ID292551	292551	103	9343.919	40.214	16.882	0	72	72	2	1	-10921639	33015.000	32810	19996	48608	693315	6736.905	2.000	0.105	0.929
ID292547	292547	99	13402.334	32.424	7.380	0	72	72	2	1	-10921639	24508.476	23740	12814	44800	514678	9679.161	2.000	0.231	0.951
ID292556	292556	62	18898.588	58.208	23.122	0	72	72	2	1	-10921639	49824.000	48521	32648	65535	1046304	10910.434	2.000	0.165	1.292
ID292557	292557	69	9454.207	72.918	25.458	0	72	72	2	1	-10921639	21377.476	19834	9700	39679	448927	7916.283	2.000	0.141	0.666
ID292558	292558	70	17886.754	52.341	31.029	0	72	72	2	1	-10921639	52049.429	48196	36315	65535	1093038	9904.164	2.000	0.152	1.388
ID292559	292559	4	13069.686	59.852	35.272	0	72	72	2	1	-10921639	42459.190	41393	30814	59198	891643	7750.325	2.000	0.127	1.232
ID292552	292552	92	14043.864	56.265	17.528	0	72	72	2	1	-10921639	35368.429	33830	22329	61498	742737	10263.095	2.000	0.134	0.817
ID292553	292553	None	9198.400	73.067	17.738	0	72	72	2	1	-10921639	27930.905	26756	16774	46720	586549	8322.951	7.600	0.126	0.752
ID292554	292554	82	11896.972	61.089	18.590	0	72	72	2	1	-10921639	38344.476	36836	28915	54804	805234	7559.549	2.000	0.105	0.963
ID292555	292555	77	24288.932	69.966	20.098	0	72	72	2	1	-10921639	41253.381	35772	21266	65535	866321	13628.616	2.000	0.255	1.230
ID292564	292564	None	7385.146	53.166	42.247	0	72	72	2	1	-10921639	37426.381	36912	29132	48261	785954	5645.531	7.600	0.071	0.873
ID292565	292565	65	10619.197	57.770	47.507	0	72	72	2	1	-10921639	36955.238	37454	24336	51299	776060	7418.355	2.000	0.118	1.054
ID292566	292566	83	13053.321	73.493	46.567	0	72	72	2	1	-10921639	37304.857	37161	24488	54370	783402	9188.650	7.600	0.122	0.884
ID292567	292567	61	8803.619	47.377	50.182	0	72	72	2	1	-10921639	39258.524	38973	28156	52503	824429	6698.965	2.000	0.090	0.971
ID292560	292560	67	17098.879	80.487	35.447	0	72	72	2	1	-10921639	54132.810	62030	28579	65535	1136789	13353.667	6.345	0.152	1.072
ID292561	292561	60	17885.393	80.026	37.779	0	72	72	2	1	-10921639	52952.667	55151	33288	65535	1112006	12515.002	2.000	0.146	1.079
ID292562	292562	80	9257.931	66.203	39.239	0	72	72	2	1	-10921639	30931.238	28676	21928	48955	649556	7206.025	2.000	0.082	0.652
ID292563	292563	68	16367.427	37.229	42.216	0	72	72	2	1	-10921639	57059.714	63006	37161	65535	1198254	10941.942	4.800	0.143	1.305
ID292572	292572	55	11089.174	61.525	60.472	0	72	72	2	1	-10921639	32027.667	29523	21754	48359	672581	7891.298	2.000	0.125	0.899
ID292573	292573	75	12571.124	45.645	68.345	0	72	72	2	1	-10921639	38008.095	37650	24326	53925	798170	8533.350	2.000	0.133	1.045
ID292574	292574	64	23590.387	38.836	73.180	0	72	72	2	1	-10921639	42883.000	36261	27906	65535	900543	12898.751	2.000	0.247	1.317
ID292575	292575	88	23603.115	44.497	77.688	0	72	72	2	1	-10921639	56133.762	62496	33103	65535	1178809	11939.086	4.800	0.268	1.990
ID292568	292568	53	11604.272	75.570	49.639	0	72	72	2	1	-10921639	31549.286	31465	18347	51267	662535	9995.409	2.000	0.135	0.753
ID292569	292569	7	17689.801	43.534	55.091	0	72	72	2	1	-10921639	47037.048	44832	26886	65535	987778	11179.868	2.000	0.167	1.204
ID292570	292570	84	9363.900	15.441	57.522	0	72	72	2	1	-10921639	9642.286	9624	2875	22188	202488	6263.126	2.000	0.520	1.053
ID292571	292571	78	7983.521	66.114	59.047	0	72	72	2	1	-10921639	29235.048	29382	19964	38908	613936	5228.686	2.000	0.115	1.156
ID292580	292580	86	13125.104	38.883	86.901	0	72	72	2	1	-10921639	21381.048	21038	10025	37769	449002	7320.516	2.000	0.281	1.283
ID292581	292581	87	8490.381	97.000	89.000	0	72	72	2	1	-10921639	13470.905	11479	6736	29545	282889	6323.903	2.000	0.239	0.821
ID292576	292576	89	9385.934	66.656	78.265	0	72	72	2	1	-10921639	10542.238	8690	2918	23816	221387	6455.036	2.000	0.399	0.932
ID292577	292577	96	24744.170	52.603	79.298	0	72	72	2	1	-10921639	40410.143	36814	19877	65535	848613	15541.239	2.000	0.295	1.183
ID292578	292578	None	7632.615	94.110	82.174	0	72	72	2	1	-10921639	15508.048	13595	9135	28449	325669	4958.129	2.000	0.191	1.002
ID292579	292579	85	15288.655	26.566	85.525	0	72	72	2	1	-10921639	14615.762	12163	2821	35371	306931	10418.922	2.000	0.570	1.018
ID292612	292612	84	10912.739	15.492	57.435	0	73	73	2	1	-10921639	12165.524	11609	4166	25107	255476	7069.291	2.000	0.497	1.143
ID292613	292613	None	7987.317	38.777	57.623	0	73	73	2	1	-10921639	35517.286	36782	25345	46102	745863	5790.741	2.000	0.089	1.002
ID292614	292614	78	9496.704	65.336	58.957	0	73	73	2	1	-10921639	31867.476	33179	21320	47274	669217	6261.558	2.000	0.101	0.932
ID292615	292615	55	9652.549	61.018	59.750	0	73	73	2	1	-10921639	31413.905	32018	20745	49813	659692	7949.111	2.000	0.088	0.640
ID292608	292608	61	8718.032	47.778	50.242	0	73	73	2	1	-10921639	41355.714	40698	31519	54435	868470	6644.176	4.800	0.097	1.105
ID292609	292609	53	11728.489	75.615	49.979	0	73	73	2	1	-10921639	33111.095	33581	18271	51755	695333	9229.537	2.000	0.135	0.853
ID292610	292610	7	18321.607	43.346	54.921	0	73	73	2	1	-10921639	50217.667	50474	32018	65535	1054571	11366.772	2.000	0.159	1.214
ID292611	292611	95	10569.757	60.532	54.913	0	73	73	2	1	-10921639	38600.238	38040	27830	53795	810605	6333.192	4.800	0.119	1.293
ID292620	292620	88	23687.721	44.355	77.013	0	73	73	2	1	-10921639	57288.667	63647	34319	65535	1203062	10798.269	4.800	0.280	2.320
ID292621	292621	96	25900.004	52.404	79.015	0	73	73	2	1	-10921639	43234.429	37281	27233	65535	907923	13989.358	2.000	0.291	1.395
ID292622	292622	89	10444.752	66.101	79.587	0	73	73	2	1	-10921639	11504.905	9331	3038	27071	241603	6937.791	2.000	0.400	0.947
ID292623	292623	85	9507.533	26.534	85.441	0	73	73	2	1	-10921639	13349.857	11978	3656	25291	280347	6096.084	4.800	0.442	1.342
ID292616	292616	None	10191.360	43.160	67.325	0	73	73	2	1	-10921639	40339.381	40688	23848	53556	847127	8382.213	7.600	0.122	1.049
ID292617	292617	75	14505.393	45.722	68.497	0	73	73	2	1	-10921639	42772.381	43161	26984	58970	898220	9063.797	2.000	0.152	1.245
ID292618	292618	64	22391.209	39.054	71.805	0	73	73	2	1	-10921639	42106.952	35946	25855	65535	884246	13079.980	2.000	0.223	1.174
ID292619	292619	97	10228.035	34.718	74.157	0	73	73	2	1	-10921639	25645.714	24890	14994	43899	538560	7438.261	2.000	0.122	0.751
ID292624	292624	87	9991.688	97.000	89.000	0	73	73	2	1	-10921639	14482.333	12922	7182	32420	304129	6648.047	2.000	0.282	0.958
ID292625	292625	98	7983.030	97.000	96.000	0	73	73	2	1	-10921639	16623.381	15287	5501	28991	349091	6009.055	2.000	0.210	0.958
ID292582	292582	99	16819.584	32.634	7.087	0	73	73	2	1	-10921639	29727.381	26702	18792	52699	624275	9876.350	2.000	0.235	1.146
ID292583	292583	90	8323.451	41.595	11.065	0	73	73	2	1	-10921639	31388.571	30130	24163	43064	659160	6248.442	2.000	0.089	0.822
ID292588	292588	92	15593.679	57.138	18.937	0	73	73	2	1	-10921639	41093.714	40915	20409	65535	862968	10997.856	2.000	0.134	0.881
ID292589	292589	82	8383.646	59.880	18.813	0	73	73	2	1	-10921639	37830.905	37129	23165	56854	794449	8630.302	6.375	0.065	0.535
ID292590	292590	100	7146.589	79.895	19.075	0	73	73	2	1	-10921639	18184.905	18304	10795	26756	381883	4552.341	3.200	0.197	1.314
ID292591	292591	77	21946.137	69.875	21.048	0	73	73	2	1	-10921639	41322.143	38181	21960	65535	867765	12752.520	2.000	0.224	1.185
ID292584	292584	None	9560.522	35.868	13.469	0	73	73	2	1	-10921639	35189.619	33624	23523	46742	738982	6675.934	2.000	0.114	1.075
ID292585	292585	91	9422.770	16.536	14.029	0	73	73	2	1	-10921639	10080.762	7595	3298	23935	211696	5980.848	2.000	0.431	1.016
ID292586	292586	76	12983.850	36.909	16.720	0	73	73	2	1	-10921639	35176.857	34536	20647	60717	738714	10029.344	2.000	0.120	0.752
ID292587	292587	103	8083.281	40.648	17.254	0	73	73	2	1	-10921639	33052.190	31866	24792	44897	694096	6045.473	2.000	0.078	0.792
ID292596	292596	4	15599.931	60.095	35.227	0	73	73	2	1	-10921639	45699.857	43107	34525	65535	959697	8951.139	2.000	0.143	1.277
ID292597	292597	101	9065.558	84.484	34.619	0	73	73	2	1	-10921639	49402.429	49183	40514	65535	1037451	7071.534	6.033	0.085	1.097
ID292598	292598	67	16107.552	79.545	36.384	0	73	73	2	1	-10921639	60970.000	65535	45114	65535	1280370	7414.762	4.800	0.167	2.348
ID292599	292599	102	9156.869	30.650	36.642	0	73	73	2	1	-10921639	29005.667	28590	20550	40536	609119	5637.342	2.000	0.136	1.231
ID292592	292592	62	18172.910	58.333	23.886	0	73	73	2	1	-10921639	51468.143	50605	32246	65535	1080831	10395.075	2.000	0.161	1.372
ID292593	292593	69	7394.032	72.108	26.409	0	73	73	2	1	-10921639	27491.190	28568	16568	37715	577315	6727.595	2.000	0.114	0.835
ID292594	292594	70	17573.389	52.039	31.182	0	73	73	2	1	-10921639	54386.429	52330	38138	65535	1142115	9125.219	2.000	0.154	1.590
ID292595	292595	None	9796.600	83.793	30.567	0	73	73	2	1	-10921639	38345.524	38105	26116	56247	805256	7964.580	2.000	0.081	0.721
ID292604	292604	None	7510.130	61.415	45.876	0	73	73	2	1	-10921639	38665.810	39863	28036	47968	811982	5827.146	2.000	0.067	0.838
ID292605	292605	83	11877.283	73.893	46.804	0	73	73	2	1	-10921639	39302.333	36684	26083	58113	825349	7037.408	7.600	0.122	1.218
ID292606	292606	65	10692.858	57.718	47.833	0	73	73	2	1	-10921639	38568.714	35686	29035	52655	809943	7192.234	2.000	0.104	1.007
ID292607	292607	None	9618.700	38.249	48.653	0	73	73	2	1	-10921639	35466.571	33440	20647	56583	744798	9488.400	2.000	0.081	0.562
ID292600	292600	None	10524.725	48.148	39.493	0	73	73	2	1	-10921639	48751.857	46894	35414	61487	1023789	7558.730	4.800	0.103	1.200
ID292601	292601	80	7789.845	66.338	39.193	0	73	73	2	1	-10921639	34077.667	32539	27646	46351	715631	5777.311	2.000	0.071	0.783
ID292602	292602	68	15579.911	37.403	42.124	0	73	73	2	1	-10921639	57986.095	61965	40471	65535	1217708	9316.429	7.600	0.153	1.649
ID292603	292603	None	7295.811	63.669	43.923	0	73	73	2	1	-10921639	37930.095	38181	29631	53762	796532	6181.191	7.600	0.062	0.718
ID292628	292628	91	8612.655	16.982	14.581	0	74	74	2	1	-10921639	11465.476	10568	2907	22611	240775	5613.345	2.000	0.366	1.094
ID292629	292629	76	13258.699	37.342	17.093	0	74	74	2	1	-10921639	35988.000	35697	18532	54956	755748	10135.017	2.000	0.126	0.795
ID292630	292630	100	7506.732	80.328	19.376	0	74	74	2	1	-10921639	19828.810	19779	12249	29338	416405	4539.089	6.341	0.174	1.294
ID292631	292631	92	15836.322	57.363	20.168	0	74	74	2	1	-10921639	41008.905	41284	21450	65404	861187	11932.054	2.000	0.148	0.885
ID292626	292626	99	14206.663	33.255	6.031	0	74	74	2	1	-10921639	30661.667	30326	15624	48587	643895	9256.608	2.000	0.199	1.100
ID292627	292627	90	8618.729	42.038	11.372	0	74	74	2	1	-10921639	32168.095	29837	22741	42467	675530	6032.888	2.000	0.097	0.945
ID292636	292636	70	14872.229	51.998	31.052	0	74	74	2	1	-10921639	47173.381	44192	34753	65535	990641	8133.692	2.000	0.125	1.286
ID292637	292637	None	7442.860	23.623	32.459	0	74	74	2	1	-10921639	9739.238	8582	4155	20409	204524	5068.221	2.000	0.343	0.981
ID292638	292638	101	11172.989	84.167	33.802	0	74	74	2	1	-10921639	41811.381	42196	29827	54663	878039	7967.423	2.000	0.108	1.027
ID292639	292639	4	7975.886	60.194	35.326	0	74	74	2	1	-10921639	38411.048	37096	28535	49140	806632	5632.613	7.600	0.079	1.003
ID292632	292632	77	18495.865	69.463	22.449	0	74	74	2	1	-10921639	43852.333	42174	25031	65535	920899	12551.335	2.000	0.181	1.071
ID292633	292633	62	18355.438	58.305	25.255	0	74	74	2	1	-10921639	47643.286	44355	31519	65535	1000509	11866.162	2.000	0.146	1.024
ID292634	292634	69	7392.186	72.510	26.741	0	74	74	2	1	-10921639	25208.524	24510	12889	40981	529379	8086.030	2.000	0.093	0.532
ID292635	292635	None	7150.266	43.658	31.029	0	74	74	2	1	-10921639	34385.190	33689	30098	43476	722089	3475.142	4.800	0.088	1.602
ID292644	292644	104	8573.312	80.946	43.044	0	74	74	2	1	-10921639	30449.190	28839	18944	45505	639433	8402.083	2.000	0.075	0.507
ID292645	292645	83	14973.625	73.337	46.273	0	74	74	2	1	-10921639	38500.524	38724	24152	63885	808511	10369.656	2.000	0.139	0.904
ID292646	292646	65	8641.831	57.738	47.202	0	74	74	2	1	-10921639	34059.333	35621	24293	44854	715246	5734.743	2.000	0.120	1.277
ID292647	292647	53	11520.088	75.357	50.024	0	74	74	2	1	-10921639	31365.714	30467	17023	53079	658680	8246.929	2.000	0.132	0.888
ID292640	292640	102	14074.979	31.168	37.427	0	74	74	2	1	-10921639	29625.571	28676	10405	50149	622137	10415.070	2.000	0.195	0.928
ID292641	292641	67	20354.135	79.199	37.518	0	74	74	2	1	-10921639	59998.619	65535	33895	65535	1259971	9519.198	4.800	0.229	2.351
ID292642	292642	68	18558.170	37.783	42.051	0	74	74	2	1	-10921639	57101.048	56627	42608	65535	1199122	8412.787	7.600	0.180	2.069
ID292643	292643	105	8091.897	48.402	41.872	0	74	74	2	1	-10921639	42117.333	42055	28297	50735	884464	6740.399	2.000	0.080	0.926
ID292652	292652	55	7923.777	60.494	59.275	0	74	74	2	1	-10921639	28587.571	27320	17848	44355	600339	7186.390	2.000	0.060	0.450
ID292653	292653	75	16143.405	45.818	68.264	0	74	74	2	1	-10921639	41136.571	39451	28687	58580	863868	9341.529	2.000	0.175	1.311
ID292654	292654	64	20222.150	39.651	71.024	0	74	74	2	1	-10921639	40736.286	34926	25899	65535	855462	12214.947	2.000	0.196	1.094
ID292655	292655	97	9843.435	35.688	72.847	0	74	74	2	1	-10921639	27654.000	25606	16014	47502	580734	8204.044	7.600	0.096	0.591
ID292648	292648	7	17331.014	43.361	54.959	0	74	74	2	1	-10921639	44299.286	40232	31161	65535	930285	11882.694	2.000	0.142	0.925
ID292649	292649	95	8221.994	60.321	54.583	0	74	74	2	1	-10921639	31918.095	31020	23024	42717	670280	6002.717	2.000	0.087	0.854
ID292650	292650	84	14669.250	16.037	57.548	0	74	74	2	1	-10921639	12413.095	10220	2224	36543	260675	9681.728	2.000	0.586	0.948
ID292651	292651	106	7596.717	44.285	59.475	0	74	74	2	1	-10921639	34767.048	32409	24760	52710	730108	6752.483	2.000	0.052	0.508
ID292660	292660	98	7180.583	97.000	96.000	0	74	74	2	1	-10921639	17551.810	17327	8191	25378	368588	5469.510	3.200	0.188	1.017
ID292656	292656	88	23419.393	44.336	76.502	0	74	74	2	1	-10921639	55498.333	63191	31443	65535	1165465	12134.707	4.800	0.268	1.934
ID292657	292657	96	27674.326	52.118	78.699	0	74	74	2	1	-10921639	43992.905	41046	20170	65535	923851	15596.707	2.000	0.316	1.355
ID292658	292658	89	11042.778	64.896	80.013	0	74	74	2	1	-10921639	12233.952	9548	4361	34221	256913	7145.859	2.000	0.361	0.909
ID292659	292659	85	12583.509	26.047	84.766	0	74	74	2	1	-10921639	16122.905	16427	5598	29469	338581	7229.288	2.000	0.441	1.364
ID292679	292679	99	13720.175	34.228	5.907	0	75	75	2	1	-10921639	32606.857	30185	21526	50767	684744	7520.126	2.000	0.185	1.352
ID292736	292736	107	10136.346	95.000	98.000	0	75	75	2	1	-10921639	20516.762	20951	11839	32995	430852	6704.007	2.000	0.221	1.107
ID292685	292685	76	16665.164	39.035	18.049	0	75	75	2	1	-10921639	38706.333	38160	23957	56062	812833	9749.220	2.000	0.189	1.262
ID292687	292687	100	8444.500	79.813	19.004	0	75	75	2	1	-10921639	19983.905	19736	11913	28123	419662	4427.311	4.800	0.224	1.650
ID292682	292682	108	14387.892	35.989	14.019	0	75	75	2	1	-10921639	37771.952	35523	25562	57451	793211	8285.568	2.000	0.158	1.243
ID292693	292693	62	17254.311	57.725	25.831	0	75	75	2	1	-10921639	49229.857	45190	34167	65535	1033827	10578.490	2.000	0.140	1.146
ID292695	292695	70	15400.172	52.438	31.439	0	75	75	2	1	-10921639	49143.000	48565	34579	65535	1032003	9113.157	4.800	0.149	1.399
ID292689	292689	92	13624.792	58.696	21.217	0	75	75	2	1	-10921639	43864.190	43639	26799	64341	921148	11191.541	2.000	0.127	0.883
ID292691	292691	77	21258.459	68.848	23.897	0	75	75	2	1	-10921639	50451.762	48348	30206	65535	1059487	11507.936	2.000	0.199	1.455
ID292701	292701	102	18292.420	31.232	37.028	0	75	75	2	1	-10921639	32364.524	30510	12542	62833	679655	12674.425	2.000	0.232	0.963
ID292703	292703	67	18421.920	78.950	38.351	0	75	75	2	1	-10921639	61538.333	65535	45950	65535	1292305	6134.658	4.800	0.211	3.495
ID292697	292697	4	14621.256	59.925	35.289	0	75	75	2	1	-10921639	43216.333	41675	31259	65535	907543	8950.750	2.000	0.144	1.218
ID292699	292699	101	15910.963	83.861	34.631	0	75	75	2	1	-10921639	49194.762	46883	34601	62225	1033090	8972.965	4.800	0.156	1.479
ID292709	292709	68	18155.363	37.889	42.339	0	75	75	2	1	-10921639	53016.619	55769	31595	65535	1113349	10542.986	4.800	0.182	1.547
ID292711	292711	104	8586.971	80.306	43.116	0	75	75	2	1	-10921639	36523.762	33602	23013	54185	766999	8020.627	2.000	0.074	0.630
ID292705	292705	80	7984.345	66.525	39.160	0	75	75	2	1	-10921639	33203.524	31790	24521	44583	697274	5972.426	2.000	0.084	0.862
ID292707	292707	105	8341.662	48.867	40.348	0	75	75	2	1	-10921639	38810.429	37584	29620	54381	815019	6977.174	2.000	0.062	0.651
ID292717	292717	109	7941.044	37.887	48.796	0	75	75	2	1	-10921639	32342.714	33201	21646	47794	679197	6832.039	2.000	0.075	0.662
ID292719	292719	110	11043.790	47.026	48.924	0	75	75	2	1	-10921639	41805.762	40395	31096	58428	877921	6635.440	2.000	0.110	1.253
ID292713	292713	65	7340.415	57.491	47.547	0	75	75	2	1	-10921639	33499.476	33244	23913	47154	703489	6913.980	2.000	0.062	0.565
ID292715	292715	83	15930.302	72.680	46.881	0	75	75	2	1	-10921639	41599.048	37574	28112	63343	873580	10623.095	2.000	0.157	1.064
ID292724	292724	84	16797.990	17.167	57.490	0	75	75	2	1	-10921639	15624.810	11642	3634	40590	328121	10678.333	2.000	0.576	1.070
ID292725	292725	None	7797.742	35.725	57.618	0	75	75	2	1	-10921639	29209.190	29946	18239	39863	613393	5904.469	6.321	0.117	1.038
ID292726	292726	106	7344.620	43.952	58.579	0	75	75	2	1	-10921639	35071.905	34286	21071	48326	736510	7830.067	2.000	0.052	0.443
ID292727	292727	55	8577.246	59.803	59.046	0	75	75	2	1	-10921639	30649.190	30836	21309	48174	643633	6376.656	6.390	0.090	0.794
ID292721	292721	95	7340.505	59.475	53.805	0	75	75	2	1	-10921639	31971.286	30727	22459	44214	671397	5822.447	2.000	0.077	0.784
ID292723	292723	7	16901.480	43.511	55.361	0	75	75	2	1	-10921639	45461.286	45039	27939	65535	954687	11855.322	2.000	0.141	0.945
ID292732	292732	96	28797.709	52.124	77.992	0	75	75	2	1	-10921639	44616.095	39386	26691	65535	936938	15233.496	2.000	0.317	1.410
ID292733	292733	89	9819.393	63.951	80.749	0	75	75	2	1	-10921639	12880.714	11078	4231	30304	270495	6531.111	2.000	0.311	0.935
ID292734	292734	111	7863.745	37.979	82.485	0	75	75	2	1	-10921639	17282.714	15754	8745	30944	362937	6213.910	2.000	0.149	0.723
ID292735	292735	85	8408.488	26.433	85.450	0	75	75	2	1	-10921639	14052.095	13399	3081	25291	295094	6020.320	3.200	0.294	1.061
ID292728	292728	75	18922.625	45.946	68.228	0	75	75	2	1	-10921639	47134.714	45386	33418	65535	989829	9936.900	2.000	0.189	1.510
ID292729	292729	64	17706.926	40.114	70.718	0	75	75	2	1	-10921639	39405.238	35924	23512	65535	827510	12452.500	2.000	0.146	0.807
ID292730	292730	97	16662.518	36.041	72.080	0	75	75	2	1	-10921639	31929.476	31508	16611	59350	670519	10647.951	2.000	0.188	0.949
ID292731	292731	88	23295.492	44.434	75.901	0	75	75	2	1	-10921639	57840.476	65437	35447	65535	1214650	10491.563	4.800	0.271	2.354
ID292740	292740	108	11814.256	36.634	14.251	0	76	76	2	1	-10921639	36556.238	35219	25345	55238	767681	8142.707	2.000	0.116	0.937
ID292741	292741	76	21359.816	38.809	18.897	0	76	76	2	1	-10921639	43806.286	40286	22286	65535	919932	12687.614	2.000	0.222	1.253
ID292742	292742	92	17052.617	58.987	21.973	0	76	76	2	1	-10921639	44799.810	41794	28796	65535	940796	10934.569	2.000	0.135	0.972
ID292743	292743	77	18144.979	68.654	25.342	0	76	76	2	1	-10921639	51409.190	53990	33624	65535	1079593	10808.733	4.800	0.188	1.508
ID292737	292737	99	15378.842	34.189	6.846	0	76	76	2	1	-10921639	36152.238	35002	21570	50561	759197	8686.134	4.800	0.229	1.553
ID292738	292738	None	7858.823	41.812	11.519	0	76	76	2	1	-10921639	32908.571	32311	25237	45125	691080	5380.675	2.000	0.087	0.982
ID292739	292739	133	8665.682	47.063	12.317	0	76	76	2	1	-10921639	29408.095	31194	17523	40981	617570	5957.756	2.000	0.126	1.107
ID292748	292748	4	12995.327	59.549	35.702	0	76	76	2	1	-10921639	40307.905	38018	25942	59784	846466	9694.070	2.000	0.115	0.859
ID292749	292749	102	22612.834	31.506	37.111	0	76	76	2	1	-10921639	39602.000	35208	24922	65535	831642	12146.453	2.000	0.272	1.396
ID292750	292750	112	9361.279	85.626	36.529	0	76	76	2	1	-10921639	33946.048	32463	23414	54489	712867	9155.725	7.600	0.087	0.591
ID292751	292751	67	19261.945	78.093	38.463	0	76	76	2	1	-10921639	59942.810	65535	37487	65535	1258799	8459.465	4.800	0.216	2.515
ID292744	292744	62	17834.316	57.271	26.974	0	76	76	2	1	-10921639	49395.810	47154	30912	65535	1037312	11398.103	2.000	0.137	1.045
ID292745	292745	70	12052.533	51.863	31.203	0	76	76	2	1	-10921639	48825.286	47664	36641	60164	1025331	6746.711	2.000	0.115	1.492
ID292746	292746	116	8990.135	22.977	32.697	0	76	76	2	1	-10921639	10274.619	8398	3504	24749	215767	5520.791	2.000	0.404	1.072
ID292747	292747	101	14079.646	82.410	33.942	0	76	76	2	1	-10921639	44095.048	43888	33114	59393	925996	8200.215	2.000	0.136	1.289
ID292756	292756	65	13683.072	58.527	47.473	0	76	76	2	1	-10921639	44567.905	43140	27288	58536	935926	7972.925	4.800	0.158	1.528
ID292757	292757	83	17326.961	72.560	47.016	0	76	76	2	1	-10921639	40143.524	37801	26029	63267	843014	11114.841	2.000	0.179	1.099
ID292758	292758	110	7903.556	47.546	47.722	0	76	76	2	1	-10921639	40703.571	40297	26821	53230	854775	7351.622	2.000	0.079	0.808
ID292759	292759	109	8044.081	38.059	48.762	0	76	76	2	1	-10921639	31841.667	30673	20170	47914	668675	7868.988	2.000	0.081	0.604
ID292752	292752	80	10344.080	66.184	39.154	0	76	76	2	1	-10921639	37061.095	36109	29425	51256	778283	6455.428	2.000	0.106	1.098
ID292753	292753	105	9198.303	48.479	41.380	0	76	76	2	1	-10921639	40573.000	39158	26680	56117	852033	7903.341	2.000	0.082	0.775
ID292754	292754	68	20826.787	38.198	42.318	0	76	76	2	1	-10921639	51467.190	53458	32409	65535	1080811	12782.325	2.000	0.202	1.353
ID292755	292755	104	15818.927	79.080	43.696	0	76	76	2	1	-10921639	37245.095	34004	17208	62475	782147	12816.683	2.000	0.148	0.751
ID292764	292764	64	16441.262	40.610	70.238	0	76	76	2	1	-10921639	43027.762	38876	30564	65535	903583	10757.161	2.000	0.133	0.937
ID292765	292765	97	20811.475	35.782	71.719	0	76	76	2	1	-10921639	35071.381	31508	20810	65535	736499	12873.702	2.000	0.240	1.054
ID292766	292766	114	7079.924	25.722	73.157	0	76	76	2	1	-10921639	9094.429	7779	4307	22188	190983	4608.079	2.000	0.315	0.946
ID292767	292767	88	24157.434	44.209	75.710	0	76	76	2	1	-10921639	53288.000	58232	32648	65535	1119048	12602.062	4.800	0.262	1.756
ID292760	292760	7	17808.475	43.441	55.207	0	76	76	2	1	-10921639	47528.524	46536	28872	65535	998099	11803.392	2.000	0.152	1.064
ID292761	292761	84	16450.340	17.749	57.016	0	76	76	2	1	-10921639	14070.619	11110	4318	42109	295483	9843.666	2.000	0.596	1.068
ID292762	292762	55	8579.080	59.120	59.089	0	76	76	2	1	-10921639	28551.333	27754	20756	47252	599578	6213.850	2.000	0.090	0.762
ID292763	292763	75	16809.553	45.961	67.766	0	76	76	2	1	-10921639	46572.571	45331	30217	65252	978024	10348.518	2.000	0.149	1.166
ID292772	292772	85	7480.857	26.092	85.103	0	76	76	2	1	-10921639	17269.429	15808	8246	24586	362658	5004.125	4.800	0.229	1.285
ID292773	292773	107	11552.381	96.000	98.000	0	76	76	2	1	-10921639	26350.286	25747	13920	42304	553356	8773.866	6.257	0.300	1.384
ID292768	292768	96	27544.680	51.738	77.616	0	76	76	2	1	-10921639	43422.524	45158	17989	65535	911873	15637.646	2.000	0.350	1.439
ID292769	292769	89	9976.282	63.512	81.098	0	76	76	2	1	-10921639	13402.000	11946	4958	28980	281442	6780.138	2.000	0.328	0.977
ID292770	292770	None	8836.315	24.703	82.320	0	76	76	2	1	-10921639	18570.810	19183	10936	29176	389987	4968.879	4.800	0.249	1.489
ID292771	292771	111	11082.822	37.846	82.039	0	76	76	2	1	-10921639	20640.619	18174	10079	39483	433453	6908.529	2.000	0.202	1.006
ID292676	292676	67	19233.232	77.887	39.062	0	77	77	2	1	-10921639	57800.143	64688	41946	65535	1213803	8949.751	4.800	0.193	2.090
ID292677	292677	80	10654.382	66.097	39.565	0	77	77	2	1	-10921639	35526.048	33657	25845	51484	746047	7372.243	2.000	0.096	0.845
ID292678	292678	None	12377.239	40.802	41.086	0	77	77	2	1	-10921639	48335.905	49324	35989	65535	1015054	8170.773	2.000	0.106	1.129
ID292672	292672	101	9421.025	81.350	34.146	0	77	77	2	1	-10921639	38059.286	34850	24076	60164	799245	9518.306	2.000	0.067	0.502
ID292673	292673	4	18660.324	59.744	35.860	0	77	77	2	1	-10921639	46359.714	46243	29382	65535	973554	11334.628	2.000	0.171	1.195
ID292674	292674	102	25330.107	31.881	36.997	0	77	77	2	1	-10921639	41196.000	35968	24488	65535	865116	13285.154	2.000	0.289	1.389
ID292675	292675	112	10241.283	85.298	36.616	0	77	77	2	1	-10921639	36501.476	35827	19237	56561	766531	8501.155	2.000	0.098	0.764
ID292684	292684	83	15504.665	71.997	46.859	0	77	77	2	1	-10921639	39541.143	34644	29772	65535	830364	9484.135	2.000	0.138	1.009
ID292686	292686	109	10514.030	37.821	48.149	0	77	77	2	1	-10921639	33070.762	31639	23034	49921	694486	7617.482	2.000	0.095	0.751
ID292680	292680	68	14376.412	38.401	42.370	0	77	77	2	1	-10921639	46053.333	46981	27505	65535	967120	11528.694	2.000	0.129	0.914
ID292681	292681	None	7622.686	64.248	44.262	0	77	77	2	1	-10921639	36339.381	35393	26376	52243	763127	6063.182	2.000	0.057	0.645
ID292683	292683	104	10659.564	78.261	43.888	0	77	77	2	1	-10921639	34696.667	32800	19703	57071	728630	9751.129	2.000	0.075	0.496
ID292692	292692	113	9038.343	73.780	50.078	0	77	77	2	1	-10921639	31069.810	30673	19172	44887	652466	7664.748	2.000	0.104	0.766
ID292694	292694	None	7187.686	59.086	53.959	0	77	77	2	1	-10921639	31116.190	30413	25617	39418	653440	4408.972	2.000	0.082	1.065
ID292688	292688	65	15792.214	58.048	47.724	0	77	77	2	1	-10921639	41493.619	40948	28807	60001	871366	9759.248	2.000	0.162	1.185
ID292690	292690	110	8908.825	47.079	49.241	0	77	77	2	1	-10921639	40075.333	39147	30391	56919	841582	6600.438	2.000	0.089	0.988
ID292700	292700	None	8904.767	37.574	58.317	0	77	77	2	1	-10921639	33078.095	33505	24467	42608	694640	4965.828	4.800	0.142	1.660
ID292702	292702	55	7307.749	58.915	58.955	0	77	77	2	1	-10921639	25314.905	25356	15190	41946	531613	6194.546	2.000	0.081	0.609
ID292696	292696	7	16960.463	43.472	55.767	0	77	77	2	1	-10921639	45040.095	42608	30597	65535	945842	11845.176	2.000	0.154	1.013
ID292698	292698	84	13808.006	18.052	57.532	0	77	77	2	1	-10921639	12885.857	10231	3743	34991	270603	9024.275	2.000	0.549	1.012
ID292708	292708	97	18516.084	36.413	71.459	0	77	77	2	1	-10921639	34546.952	32865	16796	59079	725486	13509.422	2.000	0.226	0.942
ID292710	292710	114	14261.379	25.095	73.267	0	77	77	2	1	-10921639	14187.333	12206	5077	38821	297934	9341.302	2.000	0.451	0.944
ID292704	292704	75	15908.310	45.641	67.659	0	77	77	2	1	-10921639	42971.333	41566	21982	65535	902398	12152.917	2.000	0.143	0.887
ID292706	292706	64	12728.960	40.805	69.723	0	77	77	2	1	-10921639	40313.476	38051	26441	65535	846583	10158.094	2.000	0.075	0.552
ID292716	292716	None	7680.553	97.000	78.000	0	77	77	2	1	-10921639	12925.714	12618	7395	20832	271440	4220.751	2.000	0.305	1.433
ID292718	292718	111	11727.926	38.325	81.614	0	77	77	2	1	-10921639	22150.905	22058	11262	39255	465169	8479.501	2.000	0.220	0.941
ID292712	292712	88	23482.566	44.133	75.321	0	77	77	2	1	-10921639	54021.619	56193	29306	65535	1134454	11679.687	4.800	0.266	1.942
ID292714	292714	96	25440.330	51.494	76.790	0	77	77	2	1	-10921639	44254.333	41816	25671	65535	929341	13942.428	2.000	0.297	1.453
ID292661	292661	99	9904.239	34.499	7.281	0	77	77	2	1	-10921639	28728.095	27798	14202	42207	603290	8184.446	2.000	0.125	0.782
ID292662	292662	115	7482.873	58.878	8.485	0	77	77	2	1	-10921639	10221.810	8376	4448	22926	214658	5473.068	2.000	0.295	0.852
ID292663	292663	133	9574.965	47.105	12.400	0	77	77	2	1	-10921639	32323.190	32593	24412	40514	678787	4800.607	4.800	0.148	1.731
ID292720	292720	None	7125.907	97.000	82.000	0	77	77	2	1	-10921639	12331.905	12618	6184	20506	258970	4160.664	2.000	0.274	1.276
ID292722	292722	107	14795.984	97.000	98.000	0	77	77	2	1	-10921639	22775.238	26474	9475	39559	478280	9427.818	2.000	0.426	1.444
ID292668	292668	62	14504.114	56.870	27.578	0	77	77	2	1	-10921639	46490.333	44409	33982	65535	976297	10853.311	2.000	0.101	0.789
ID292669	292669	None	9044.936	71.796	29.943	0	77	77	2	1	-10921639	33057.857	33082	20995	48424	694215	7528.098	2.000	0.095	0.760
ID292670	292670	70	13477.080	51.879	31.684	0	77	77	2	1	-10921639	46551.333	47719	31118	65187	977578	9092.353	2.000	0.120	1.099
ID292671	292671	116	8952.373	23.114	34.126	0	77	77	2	1	-10921639	13002.619	12803	5935	24575	273055	5178.016	2.000	0.359	1.326
ID292664	292664	108	10572.630	37.736	15.664	0	77	77	2	1	-10921639	35398.476	35241	25183	53903	743368	8106.986	2.000	0.087	0.697
ID292665	292665	76	18004.166	38.922	20.207	0	77	77	2	1	-10921639	39065.238	38387	25671	65535	820370	11041.116	2.000	0.181	1.084
ID292666	292666	92	16707.465	58.487	23.199	0	77	77	2	1	-10921639	50190.381	48174	30575	65535	1053998	9962.190	2.000	0.154	1.347
ID292667	292667	77	20573.238	69.697	24.985	0	77	77	2	1	-10921639	51186.048	51907	31291	65535	1074907	13152.359	2.000	0.195	1.270
ID292868	292868	None	7143.748	47.698	44.453	0	78	78	2	1	-10921639	41924.667	41306	34319	53165	880418	5632.731	2.000	0.053	0.754
ID292869	292869	104	9205.440	78.216	44.193	0	78	78	2	1	-10921639	35860.905	35501	22937	56301	753079	8334.067	2.000	0.057	0.465
ID292870	292870	65	10083.763	58.666	47.028	0	78	78	2	1	-10921639	40251.524	40568	31606	48760	845282	4753.759	4.800	0.146	2.153
ID292871	292871	83	14885.579	72.064	47.200	0	78	78	2	1	-10921639	41075.619	39006	28297	65535	862588	9058.380	2.000	0.129	1.038
ID292864	292864	80	10307.655	66.136	39.366	0	78	78	2	1	-10921639	34405.905	32083	23696	52720	722524	7495.112	2.000	0.099	0.829
ID292865	292865	67	19971.988	77.610	39.109	0	78	78	2	1	-10921639	55066.381	58580	37975	65535	1156394	10228.495	4.800	0.190	1.718
ID292866	292866	None	8398.560	49.514	40.561	0	78	78	2	1	-10921639	40752.238	40764	32018	51950	855797	5524.453	4.800	0.085	1.158
ID292867	292867	68	16508.322	38.232	42.304	0	78	78	2	1	-10921639	46726.619	45548	28557	65535	981259	11435.231	2.000	0.149	1.059
ID292876	292876	84	18100.805	18.312	57.615	0	78	78	2	1	-10921639	14902.000	11653	2321	44854	312942	12184.901	2.000	0.623	0.939
ID292877	292877	75	16157.047	45.812	67.144	0	78	78	2	1	-10921639	45327.810	45136	31389	62974	951884	9647.601	2.000	0.162	1.309
ID292878	292878	64	14170.675	41.263	69.302	0	78	78	2	1	-10921639	45198.762	43878	25335	65535	949174	11715.472	2.000	0.102	0.716
ID292879	292879	97	22313.176	36.904	71.230	0	78	78	2	1	-10921639	40148.905	37324	25335	65535	843127	13558.772	2.000	0.214	1.043
ID292872	292872	109	7227.402	37.735	48.450	0	78	78	2	1	-10921639	31691.190	31942	22459	44550	665515	6657.469	2.000	0.078	0.687
ID292873	292873	110	10406.453	47.129	50.068	0	78	78	2	1	-10921639	41462.571	39483	31682	54044	870714	6675.720	2.000	0.110	1.230
ID292874	292874	113	10336.577	73.297	50.072	0	78	78	2	1	-10921639	35344.143	36358	20984	54446	742227	9405.095	6.323	0.125	0.834
ID292875	292875	7	18386.426	43.425	55.274	0	78	78	2	1	-10921639	44660.905	41263	26431	65535	937879	12717.082	2.000	0.156	0.950
ID292884	292884	111	13134.783	38.439	81.532	0	78	78	2	1	-10921639	21883.190	21407	9385	42217	459547	10020.858	2.000	0.244	0.856
ID292885	292885	None	7722.825	65.215	81.628	0	78	78	2	1	-10921639	12165.190	12380	5403	24488	255469	4833.566	2.000	0.387	1.405
ID292886	292886	122	8199.450	27.754	83.657	0	78	78	2	1	-10921639	18823.476	18206	9624	32463	395293	6512.913	7.600	0.165	0.819
ID292887	292887	121	10254.354	97.000	96.000	0	78	78	2	1	-10921639	13854.571	14202	4991	36489	290946	8564.177	2.000	0.248	0.642
ID292880	292880	114	14378.729	25.078	73.592	0	78	78	2	1	-10921639	15875.857	13182	4980	42369	333393	9480.212	2.000	0.392	0.943
ID292881	292881	88	22326.861	44.320	75.095	0	78	78	2	1	-10921639	51485.762	53393	25562	65535	1081201	13529.543	4.800	0.244	1.492
ID292882	292882	96	24834.502	51.339	76.054	0	78	78	2	1	-10921639	41326.857	38149	23219	65535	867864	14452.611	2.000	0.260	1.181
ID292883	292883	None	7996.131	25.968	81.244	0	78	78	2	1	-10921639	19592.381	20528	8810	31346	411440	5813.436	7.600	0.165	0.953
ID292852	292852	99	10479.150	34.830	7.593	0	78	78	2	1	-10921639	32621.952	30130	21505	48489	685061	6433.788	2.000	0.133	1.190
ID292853	292853	115	9311.351	57.946	9.577	0	78	78	2	1	-10921639	13906.190	12380	6846	31573	292030	5779.330	2.000	0.285	1.068
ID292854	292854	76	18734.975	39.069	21.460	0	78	78	2	1	-10921639	39539.619	35545	27114	65535	830332	11323.877	2.000	0.193	1.132
ID292855	292855	92	16871.814	57.739	23.538	0	78	78	2	1	-10921639	49192.571	46926	33234	65535	1033044	11102.815	2.000	0.135	1.057
ID292860	292860	116	11383.294	23.120	34.908	0	78	78	2	1	-10921639	14194.143	12759	5023	34167	298077	6977.387	2.000	0.360	1.076
ID292861	292861	4	10182.683	59.739	35.596	0	78	78	2	1	-10921639	38983.571	40742	24369	58872	818655	8493.360	2.000	0.093	0.778
ID292862	292862	112	13573.189	85.032	36.282	0	78	78	2	1	-10921639	38857.667	38105	24998	62008	816011	9526.063	2.000	0.130	0.939
ID292863	292863	102	27197.541	31.835	36.991	0	78	78	2	1	-10921639	45217.810	39863	25443	65535	949574	13968.983	2.000	0.312	1.540
ID292856	292856	77	20603.264	69.618	25.113	0	78	78	2	1	-10921639	49241.857	50355	21548	65535	1034079	14548.229	2.000	0.197	1.116
ID292857	292857	62	17233.910	56.824	28.059	0	78	78	2	1	-10921639	48912.143	47068	32669	65535	1027155	11486.771	2.000	0.120	0.914
ID292858	292858	70	12267.719	52.053	31.944	0	78	78	2	1	-10921639	44454.714	46221	33440	59903	933549	7152.434	2.000	0.115	1.281
ID292859	292859	None	7237.907	45.163	33.649	0	78	78	2	1	-10921639	36961.905	39006	26431	43921	776200	5299.576	2.000	0.086	1.102
ID292932	292932	92	15800.073	57.450	25.027	0	79	79	2	1	-10921639	55133.476	55498	39103	65535	1157803	9425.294	4.800	0.141	1.449
ID292933	292933	77	20289.367	69.742	25.811	0	79	79	2	1	-10921639	50564.952	50550	29523	65535	1061864	12638.973	2.000	0.191	1.282
ID292934	292934	62	13381.034	56.507	28.398	0	79	79	2	1	-10921639	56424.667	58775	38127	65535	1184918	9713.612	4.800	0.118	1.225
ID292935	292935	70	9007.699	52.024	32.097	0	79	79	2	1	-10921639	46075.476	47274	32821	60185	967585	7238.733	2.000	0.064	0.762
ID292928	292928	117	7748.033	34.509	12.449	0	79	79	2	1	-10921639	31220.571	29610	23327	44995	655632	6079.371	2.000	0.063	0.605
ID292929	292929	118	14954.682	57.079	11.688	0	79	79	2	1	-10921639	18932.048	15732	8907	47198	397573	9571.831	2.000	0.320	0.958
ID292930	292930	108	9764.904	37.621	16.881	0	79	79	2	1	-10921639	33752.810	33364	25139	45700	708809	5992.435	2.000	0.108	1.095
ID292931	292931	76	19246.607	38.734	22.466	0	79	79	2	1	-10921639	38363.048	33429	24195	65535	805624	12014.995	2.000	0.196	1.047
ID292940	292940	67	19641.375	76.760	39.346	0	79	79	2	1	-10921639	56608.143	60099	39125	65535	1188771	9878.311	4.800	0.215	2.031
ID292941	292941	80	8273.563	66.411	39.668	0	79	79	2	1	-10921639	36353.286	36272	27288	49574	763419	5374.055	2.000	0.090	1.118
ID292942	292942	68	13249.890	37.922	42.484	0	79	79	2	1	-10921639	44364.762	44605	28242	65535	931660	9231.959	2.000	0.124	1.060
ID292943	292943	104	16957.902	77.848	43.992	0	79	79	2	1	-10921639	42379.333	40178	24803	65535	889966	11442.577	2.000	0.146	0.945
ID292936	292936	116	11655.590	24.324	34.047	0	79	79	2	1	-10921639	17317.381	13627	9439	34948	363665	7272.308	2.000	0.294	1.082
ID292937	292937	4	9994.520	59.708	35.653	0	79	79	2	1	-10921639	41294.190	39787	29837	62789	867178	7559.616	2.000	0.086	0.862
ID292938	292938	102	27582.855	31.693	36.939	0	79	79	2	1	-10921639	48139.762	43769	30630	65535	1010935	13976.960	2.000	0.297	1.576
ID292939	292939	112	16575.395	84.808	36.504	0	79	79	2	1	-10921639	39652.095	39787	22676	65535	832694	11885.150	2.000	0.160	0.920
ID292948	292948	113	9405.606	72.794	50.630	0	79	79	2	1	-10921639	29845.714	29555	14094	46981	626760	9303.003	2.000	0.107	0.620
ID292949	292949	119	9033.747	25.257	53.785	0	79	79	2	1	-10921639	11134.429	9331	4546	21320	233823	5359.542	2.000	0.434	1.258
ID292950	292950	7	18546.877	43.279	55.383	0	79	79	2	1	-10921639	47504.619	45852	31812	65535	997597	11148.169	2.000	0.167	1.221
ID292951	292951	120	7081.752	68.818	54.549	0	79	79	2	1	-10921639	21620.238	22394	8181	32322	454025	7755.481	2.000	0.121	0.604
ID292944	292944	65	11225.910	57.913	47.244	0	79	79	2	1	-10921639	40671.048	42131	27776	53523	854092	6908.682	2.000	0.123	1.291
ID292945	292945	83	15151.324	72.255	47.440	0	79	79	2	1	-10921639	40380.143	37823	25779	62529	847983	9727.266	2.000	0.147	1.062
ID292946	292946	109	7873.891	37.701	48.496	0	79	79	2	1	-10921639	30909.524	30315	22351	42814	649100	5958.903	2.000	0.078	0.751
ID292947	292947	110	8053.080	47.265	49.699	0	79	79	2	1	-10921639	40816.286	41078	28742	52048	857142	5988.509	2.000	0.086	1.080
ID292956	292956	97	21562.121	37.324	71.277	0	79	79	2	1	-10921639	40606.571	35653	21928	65535	852738	14078.028	2.000	0.226	1.062
ID292957	292957	114	14542.392	24.943	73.831	0	79	79	2	1	-10921639	16225.714	13671	5305	39635	340740	8838.008	2.000	0.388	1.027
ID292958	292958	88	23153.549	44.180	75.078	0	79	79	2	1	-10921639	51234.476	48185	28785	65535	1075924	13435.373	4.800	0.250	1.527
ID292959	292959	96	22781.090	51.006	75.837	0	79	79	2	1	-10921639	38596.095	37226	20940	65535	810518	13173.815	2.000	0.267	1.234
ID292952	292952	84	13803.004	18.491	57.342	0	79	79	2	1	-10921639	12807.333	10394	2148	32083	268954	9448.307	2.000	0.570	0.984
ID292953	292953	55	10081.169	57.982	57.975	0	79	79	2	1	-10921639	29937.190	27570	20474	49867	628681	7038.326	2.000	0.108	0.828
ID292954	292954	75	12533.103	45.253	66.721	0	79	79	2	1	-10921639	46801.381	44605	36651	61325	982829	7568.842	4.800	0.134	1.465
ID292955	292955	64	14137.248	41.761	69.264	0	79	79	2	1	-10921639	46851.571	44398	30532	65535	983883	11400.480	2.000	0.109	0.805
ID292964	292964	121	10689.671	97.000	96.000	0	79	79	2	1	-10921639	11266.762	9244	3621	37509	236602	8473.192	2.000	0.281	0.584
ID292960	292960	111	9854.896	38.895	80.975	0	79	79	2	1	-10921639	21586.238	20127	12824	38431	453311	6109.001	2.000	0.180	1.076
ID292961	292961	122	11727.331	27.000	83.000	0	79	79	2	1	-10921639	25832.143	24575	11653	40937	542475	7114.343	4.800	0.257	1.483
ID292962	292962	123	15632.011	64.667	83.832	0	79	79	2	1	-10921639	15987.000	15331	3906	43140	335727	10185.764	2.000	0.473	1.008
ID292963	292963	124	9072.239	39.070	87.860	0	79	79	2	1	-10921639	16451.000	14647	9092	32355	345471	5993.812	2.000	0.186	0.860
ID292927	292927	99	18425.881	34.930	7.828	0	79	79	2	1	-10921639	35805.048	29653	23327	65535	751906	11415.093	2.000	0.169	0.906
ID292812	292812	99	10040.906	35.014	8.194	0	80	80	2	1	-10921639	34163.571	32539	26734	51169	717435	6184.153	2.000	0.116	1.150
ID292813	292813	None	7686.231	41.194	11.172	0	80	80	2	1	-10921639	32888.381	32409	21027	43335	690656	5777.611	2.000	0.097	1.009
ID292814	292814	118	16707.971	56.600	12.261	0	80	80	2	1	-10921639	21232.714	20810	7399	46699	445887	11997.515	2.000	0.340	0.898
ID292815	292815	117	7769.681	34.746	13.190	0	80	80	2	1	-10921639	31690.905	30673	22264	42706	665509	4889.734	2.000	0.091	1.084
ID292820	292820	62	13188.798	56.209	28.941	0	80	80	2	1	-10921639	54510.905	53784	40178	65535	1144729	9832.467	7.600	0.087	0.886
ID292821	292821	116	16967.840	24.215	33.051	0	80	80	2	1	-10921639	21764.000	18553	10904	53610	457044	10660.207	2.000	0.311	0.969
ID292822	292822	70	9037.938	51.119	32.560	0	80	80	2	1	-10921639	44688.762	43422	31573	57918	938464	6940.830	6.365	0.071	0.859
ID292823	292823	125	7465.853	79.592	35.236	0	80	80	2	1	-10921639	36245.810	36304	24673	51603	761162	6904.816	2.000	0.067	0.662
ID292816	292816	108	13306.291	37.362	17.919	0	80	80	2	1	-10921639	36519.667	32724	27440	53393	766913	8439.320	2.000	0.144	1.088
ID292817	292817	76	17286.260	38.720	23.362	0	80	80	2	1	-10921639	37527.095	33396	26919	59502	788069	10123.954	2.000	0.187	1.166
ID292818	292818	92	14932.302	57.304	25.570	0	80	80	2	1	-10921639	56433.429	55867	38116	65535	1185102	8823.440	2.000	0.123	1.400
ID292819	292819	77	19657.305	69.355	26.194	0	80	80	2	1	-10921639	52987.762	54934	31443	65535	1112743	11931.080	4.800	0.203	1.497
ID292828	292828	67	18840.674	76.695	39.675	0	80	80	2	1	-10921639	54944.810	54532	40210	65535	1153841	9406.737	4.800	0.173	1.720
ID292829	292829	126	7867.256	41.815	40.859	0	80	80	2	1	-10921639	41455.429	42923	32886	55834	870564	6162.508	2.000	0.064	0.813
ID292830	292830	68	14175.938	38.116	42.228	0	80	80	2	1	-10921639	45692.571	43617	32528	65535	959544	9068.923	2.000	0.121	1.090
ID292831	292831	104	18617.979	77.788	43.914	0	80	80	2	1	-10921639	45158.905	42293	25204	65535	948337	12323.376	2.000	0.169	1.061
ID292824	292824	4	10111.873	59.714	35.612	0	80	80	2	1	-10921639	41432.667	40254	31009	62160	870086	7328.026	2.000	0.084	0.874
ID292825	292825	112	18678.184	84.866	36.384	0	80	80	2	1	-10921639	41949.381	38160	25704	65535	880937	11614.511	2.000	0.188	1.143
ID292826	292826	102	26655.607	31.957	36.877	0	80	80	2	1	-10921639	49459.857	45407	32040	65535	1038657	13117.591	2.000	0.289	1.691
ID292827	292827	80	11441.292	66.251	39.625	0	80	80	2	1	-10921639	36910.714	34807	25834	57950	775125	7917.552	2.000	0.096	0.820
ID292836	292836	119	12499.340	24.953	53.168	0	80	80	2	1	-10921639	12386.286	9320	4708	31248	260112	7410.547	2.000	0.479	1.083
ID292837	292837	7	17426.133	43.256	55.294	0	80	80	2	1	-10921639	48374.238	46872	34047	65535	1015859	10225.213	2.000	0.165	1.341
ID292838	292838	120	8491.201	69.094	54.653	0	80	80	2	1	-10921639	23418.286	24803	7692	36999	491784	8334.871	2.000	0.111	0.562
ID292839	292839	84	15371.075	18.986	57.473	0	80	80	2	1	-10921639	14366.286	10926	4123	40123	301692	9659.364	2.000	0.564	1.073
ID292832	292832	None	7029.981	0.000	47.000	0	80	80	2	1	-10921639	7838.429	5783	3504	19410	164607	4065.536	2.000	0.444	1.186
ID292833	292833	65	8237.125	58.394	47.098	0	80	80	2	1	-10921639	38260.238	38594	29696	44539	803465	5471.289	4.800	0.108	1.363
ID292834	292834	83	11942.069	71.517	47.492	0	80	80	2	1	-10921639	39462.524	40221	25541	53903	828713	8538.604	2.000	0.112	0.930
ID292835	292835	113	8833.548	72.956	50.867	0	80	80	2	1	-10921639	31835.381	32832	19476	48532	668543	7961.958	2.000	0.094	0.684
ID292844	292844	114	20940.807	24.835	73.897	0	80	80	2	1	-10921639	21340.143	13367	10014	58037	448143	12707.510	2.000	0.433	1.014
ID292845	292845	88	19755.742	43.757	75.514	0	80	80	2	1	-10921639	46437.190	42445	30054	65535	975181	12434.036	2.000	0.201	1.251
ID292846	292846	96	22207.271	50.360	75.640	0	80	80	2	1	-10921639	39564.476	37053	21277	65535	830854	14702.243	2.000	0.226	0.993
ID292847	292847	111	11392.226	39.290	81.367	0	80	80	2	1	-10921639	22770.905	20767	9819	40764	478189	8836.096	2.000	0.174	0.766
ID292840	292840	55	8981.976	57.630	57.494	0	80	80	2	1	-10921639	33660.905	33527	22741	43520	706879	5966.204	2.000	0.108	1.104
ID292841	292841	75	10405.811	44.615	66.477	0	80	80	2	1	-10921639	43227.667	43986	28839	55466	907781	7935.416	4.800	0.123	1.190
ID292842	292842	64	13006.969	42.014	68.946	0	80	80	2	1	-10921639	44963.143	43986	31172	64363	944226	9090.501	7.600	0.093	0.841
ID292843	292843	97	21930.619	37.706	70.996	0	80	80	2	1	-10921639	38923.190	32235	24228	65535	817387	13369.866	2.000	0.216	1.036
ID292848	292848	122	16217.125	28.186	83.063	0	80	80	2	1	-10921639	28579.857	27819	16546	49324	600177	9274.670	2.000	0.264	1.288
ID292849	292849	123	10539.811	64.497	83.591	0	80	80	2	1	-10921639	12622.810	11436	3211	26962	265079	7096.477	2.000	0.389	0.995
ID292850	292850	124	7018.114	38.887	87.500	0	80	80	2	1	-10921639	16414.762	16014	9797	28774	344710	5169.634	2.000	0.131	0.738
ID292851	292851	121	10233.641	97.000	96.000	0	80	80	2	1	-10921639	12189.190	11468	4656	32051	255973	7278.244	2.000	0.295	0.763
ID292804	292804	88	17541.619	43.475	75.386	0	81	81	2	1	-10921639	43336.619	40612	25313	65535	910069	13002.539	7.600	0.154	0.887
ID292805	292805	96	23820.496	50.099	75.241	0	81	81	2	1	-10921639	40007.762	33299	24391	65535	840163	13677.671	2.000	0.251	1.173
ID292806	292806	111	10936.155	40.027	81.167	0	81	81	2	1	-10921639	24138.571	21917	14463	41642	506910	6495.748	2.000	0.172	1.093
ID292807	292807	122	17468.521	29.156	83.375	0	81	81	2	1	-10921639	32012.095	28297	22123	55476	672254	9271.632	2.000	0.254	1.398
ID292800	292800	None	7508.783	39.454	58.809	0	81	81	2	1	-10921639	32947.857	34091	21591	43682	691905	6376.502	7.600	0.101	0.944
ID292801	292801	75	11925.500	43.589	66.431	0	81	81	2	1	-10921639	43725.190	45386	28384	59046	918229	8730.840	7.600	0.127	1.132
ID292802	292802	97	20283.281	38.322	70.918	0	81	81	2	1	-10921639	39643.952	37454	23577	65535	832523	13415.919	2.000	0.213	1.038
ID292803	292803	114	24155.312	24.904	73.881	0	81	81	2	1	-10921639	26319.905	20430	11153	65535	552718	14413.182	2.000	0.397	1.038
ID292808	292808	123	9093.627	63.275	84.303	0	81	81	2	1	-10921639	12484.476	10318	7356	25573	262174	5136.440	2.000	0.353	1.267
ID292809	292809	124	7271.807	39.470	87.597	0	81	81	2	1	-10921639	18481.905	17729	10904	28980	388120	5342.747	2.000	0.149	0.899
ID292810	292810	128	7655.612	97.000	90.000	0	81	81	2	1	-10921639	11024.095	9352	6280	23501	231506	4536.393	2.000	0.311	1.152
ID292811	292811	121	8329.577	97.000	96.000	0	81	81	2	1	-10921639	11916.810	9266	6675	30196	250253	5955.975	2.000	0.216	0.712
ID292774	292774	99	14172.621	34.696	9.350	0	81	81	2	1	-10921639	36368.762	34590	24521	57169	763744	9286.726	2.000	0.155	1.052
ID292775	292775	118	14008.331	56.524	11.597	0	81	81	2	1	-10921639	17804.048	15732	6076	37324	373885	9676.766	2.000	0.358	0.970
ID292780	292780	77	20618.887	68.518	27.164	0	81	81	2	1	-10921639	52255.619	54749	32539	65535	1097368	13150.286	4.800	0.211	1.387
ID292781	292781	62	13751.712	55.815	30.180	0	81	81	2	1	-10921639	57007.476	56876	42369	65535	1197157	8119.273	2.000	0.113	1.429
ID292782	292782	116	16210.077	24.180	32.047	0	81	81	2	1	-10921639	23377.952	20712	9830	50659	490937	10050.572	2.000	0.297	1.065
ID292783	292783	4	9318.893	59.944	35.886	0	81	81	2	1	-10921639	39635.619	39125	30684	62203	832348	7100.201	2.000	0.073	0.761
ID292776	292776	108	11968.537	37.280	18.774	0	81	81	2	1	-10921639	36405.429	34362	26832	53469	764514	6881.822	2.000	0.140	1.299
ID292777	292777	None	7068.021	22.177	22.234	0	81	81	2	1	-10921639	8862.619	7595	3146	21190	186115	4699.328	2.000	0.350	0.977
ID292778	292778	76	17642.979	38.971	24.171	0	81	81	2	1	-10921639	35516.714	31324	23609	65535	745851	11265.884	2.000	0.171	0.919
ID292779	292779	92	14803.631	56.718	26.635	0	81	81	2	1	-10921639	55826.857	57158	37650	65535	1172364	9799.472	3.200	0.117	1.194
ID292788	292788	67	18850.629	76.081	39.817	0	81	81	2	1	-10921639	55418.095	54565	34329	65535	1163780	9715.826	3.200	0.175	1.696
ID292789	292789	126	12841.217	41.523	41.339	0	81	81	2	1	-10921639	42372.000	43650	27147	61411	889812	10579.324	2.000	0.101	0.736
ID292790	292790	68	10943.837	38.048	42.575	0	81	81	2	1	-10921639	41801.571	43650	24760	65535	877833	9521.540	2.000	0.077	0.631
ID292791	292791	104	17997.400	77.622	44.049	0	81	81	2	1	-10921639	48803.524	47252	30434	65535	1024874	12088.811	2.000	0.158	1.101
ID292784	292784	125	8364.872	80.201	36.510	0	81	81	2	1	-10921639	42059.429	41382	32626	50887	883248	5950.895	2.000	0.070	0.929
ID292785	292785	112	18344.705	84.481	36.190	0	81	81	2	1	-10921639	44911.857	41382	31031	65535	943149	10468.414	2.000	0.181	1.314
ID292786	292786	102	24885.535	31.939	36.930	0	81	81	2	1	-10921639	55092.286	52818	37780	65535	1156938	10179.277	4.800	0.273	2.321
ID292787	292787	80	10463.685	66.096	39.697	0	81	81	2	1	-10921639	35704.714	34655	26138	58699	749799	7841.412	2.000	0.087	0.726
ID292796	292796	7	18413.713	43.274	55.243	0	81	81	2	1	-10921639	45842.048	42966	30781	65535	962683	11090.559	2.000	0.165	1.169
ID292797	292797	120	9485.325	68.898	54.572	0	81	81	2	1	-10921639	23125.333	23382	7345	41382	485632	9310.169	2.000	0.134	0.587
ID292798	292798	84	18844.365	19.226	57.503	0	81	81	2	1	-10921639	16877.190	14669	2604	47100	354421	12743.127	2.000	0.591	0.984
ID292799	292799	55	12086.125	57.257	57.242	0	81	81	2	1	-10921639	35090.476	33744	25063	51375	736900	7877.810	2.000	0.131	1.035
ID292792	292792	65	9994.027	60.018	46.097	0	81	81	2	1	-10921639	37198.000	37704	27613	48315	781158	6268.549	2.000	0.095	1.031
ID292793	292793	83	15034.296	71.637	47.573	0	81	81	2	1	-10921639	39702.333	37292	22394	62084	833749	10303.016	2.000	0.158	1.054
ID292794	292794	110	8839.279	47.199	49.477	0	81	81	2	1	-10921639	41071.429	42315	30847	55422	862500	6280.102	4.800	0.087	1.043
ID292795	292795	119	15388.172	24.239	53.204	0	81	81	2	1	-10921639	18046.000	15016	5001	38225	378966	8785.106	2.000	0.466	1.306
ID292892	292892	76	19259.721	39.422	24.469	0	82	82	2	1	-10921639	41347.333	40731	22492	65535	868294	13001.427	2.000	0.181	0.974
ID292893	292893	92	14288.581	56.494	27.386	0	82	82	2	1	-10921639	53644.381	54446	37834	65535	1126532	11070.669	2.000	0.111	0.964
ID292894	292894	77	19526.039	67.779	27.704	0	82	82	2	1	-10921639	50957.143	47664	28535	65535	1070100	12872.101	2.000	0.185	1.235
ID292895	292895	62	14031.064	55.714	29.870	0	82	82	2	1	-10921639	55994.810	55281	35349	65535	1175891	9957.997	4.800	0.122	1.221
ID292888	292888	99	17708.363	34.978	9.870	0	82	82	2	1	-10921639	42994.667	39972	29327	65535	902888	9151.938	2.000	0.179	1.424
ID292889	292889	118	12094.360	54.945	10.413	0	82	82	2	1	-10921639	16477.238	14701	6759	33646	346022	8003.498	2.000	0.328	1.016
ID292890	292890	117	7102.855	34.315	14.370	0	82	82	2	1	-10921639	33632.524	33863	22774	43520	706283	6161.409	2.000	0.075	0.761
ID292891	292891	108	17453.271	37.697	19.265	0	82	82	2	1	-10921639	41001.286	35653	29881	65535	861027	10781.720	2.000	0.168	1.091
ID292900	292900	80	8179.042	66.061	39.768	0	82	82	2	1	-10921639	33140.048	31552	25345	51429	695941	6454.248	2.000	0.065	0.626
ID292901	292901	67	18488.242	75.981	40.095	0	82	82	2	1	-10921639	55476.095	59545	35772	65535	1164998	10647.417	3.200	0.161	1.445
ID292902	292902	126	13764.686	41.013	41.330	0	82	82	2	1	-10921639	46618.095	46699	32854	65535	978980	8661.513	2.000	0.117	1.131
ID292903	292903	68	10425.335	37.961	42.452	0	82	82	2	1	-10921639	42021.714	41653	26626	60826	882456	8809.870	2.000	0.090	0.790
ID292896	292896	129	9901.784	68.287	34.121	0	82	82	2	1	-10921639	37234.143	36109	25476	52731	781917	6579.349	2.000	0.091	0.944
ID292897	292897	4	12506.145	60.225	35.775	0	82	82	2	1	-10921639	42467.048	41415	28872	59155	891808	8312.331	2.000	0.118	1.080
ID292898	292898	102	23600.457	32.173	36.559	0	82	82	2	1	-10921639	57493.286	65535	36966	65535	1207359	10999.145	4.800	0.267	2.203
ID292899	292899	112	20937.162	83.917	36.644	0	82	82	2	1	-10921639	44974.524	43194	26745	65535	944465	12867.735	2.000	0.198	1.158
ID292908	292908	None	7346.125	58.008	51.875	0	82	82	2	1	-10921639	32567.524	34091	19877	46775	683918	6700.123	2.000	0.052	0.479
ID292909	292909	119	13559.286	24.033	53.068	0	82	82	2	1	-10921639	21983.429	21374	10915	32463	461652	6777.116	2.000	0.347	1.672
ID292910	292910	120	16326.783	68.871	54.476	0	82	82	2	1	-10921639	31348.714	28926	17544	50833	658323	9482.558	2.000	0.226	1.217
ID292911	292911	7	18166.426	43.180	55.126	0	82	82	2	1	-10921639	44723.000	41415	27776	65535	939183	11436.752	2.000	0.160	1.081
ID292904	292904	104	19896.689	77.019	43.933	0	82	82	2	1	-10921639	49778.048	50724	26083	65535	1045339	13047.944	2.000	0.175	1.139
ID292905	292905	None	8650.797	57.713	46.916	0	82	82	2	1	-10921639	40012.810	41566	32366	46351	840269	4141.758	4.800	0.136	2.314
ID292906	292906	83	14031.647	71.500	47.511	0	82	82	2	1	-10921639	39597.905	39038	24098	57625	831556	10121.354	4.800	0.141	0.969
ID292907	292907	110	8336.706	47.151	49.257	0	82	82	2	1	-10921639	39994.286	39516	29490	54185	839880	6095.693	2.000	0.084	1.016
ID292916	292916	97	21209.680	38.244	70.949	0	82	82	2	1	-10921639	41972.095	38811	23056	65535	881414	13752.247	2.000	0.210	1.061
ID292917	292917	None	12140.987	44.791	71.407	0	82	82	2	1	-10921639	47438.476	47577	28470	65535	996208	11232.397	2.000	0.064	0.511
ID292918	292918	114	27280.137	23.942	73.216	0	82	82	2	1	-10921639	29021.238	22351	9190	65535	609446	16492.492	2.000	0.446	1.085
ID292919	292919	88	18151.377	43.741	74.252	0	82	82	2	1	-10921639	48182.048	47577	33082	65535	1011823	11435.556	2.000	0.170	1.224
ID292912	292912	55	12696.154	57.362	57.109	0	82	82	2	1	-10921639	34537.714	33548	25400	51256	725292	7734.489	2.000	0.156	1.202
ID292913	292913	84	21674.227	19.629	57.610	0	82	82	2	1	-10921639	19740.667	17078	4188	56008	414554	14844.188	2.000	0.537	0.929
ID292914	292914	75	11838.746	42.698	67.486	0	82	82	2	1	-10921639	49765.000	50474	29035	62583	1045065	8592.435	4.800	0.130	1.335
ID292915	292915	130	8707.510	32.746	68.611	0	82	82	2	1	-10921639	23325.762	21863	15266	39288	489841	6421.017	2.000	0.120	0.781
ID292924	292924	124	7707.687	40.157	86.718	0	82	82	2	1	-10921639	20521.810	18423	14126	30955	430958	5103.776	2.000	0.167	1.150
ID292925	292925	128	9472.668	97.000	90.000	0	82	82	2	1	-10921639	12698.286	10340	7091	27461	266664	5433.354	2.000	0.340	1.185
ID292926	292926	121	10866.187	97.000	96.000	0	82	82	2	1	-10921639	13223.143	11056	4525	35317	277686	7496.934	2.000	0.277	0.765
ID292920	292920	96	19963.982	49.516	74.505	0	82	82	2	1	-10921639	38506.905	34807	17577	65535	808645	15851.333	2.000	0.235	0.924
ID292921	292921	111	8228.993	39.929	80.176	0	82	82	2	1	-10921639	25103.714	24250	17870	37465	527178	4677.280	2.000	0.133	1.263
ID292922	292922	122	21983.938	29.772	82.992	0	82	82	2	1	-10921639	35270.714	31780	20973	65144	740685	12531.741	2.000	0.265	1.180
ID292923	292923	123	10721.625	63.022	85.161	0	82	82	2	1	-10921639	12806.333	11208	5826	28948	268933	6333.393	2.000	0.376	1.104
ID292996	292996	111	8892.889	39.707	79.901	0	83	83	2	1	-10921639	25041.619	24814	13215	37357	525874	6250.766	2.000	0.129	0.912
ID292997	292997	122	21814.254	29.607	83.000	0	83	83	2	1	-10921639	38317.238	36250	20072	65535	804662	12952.632	2.000	0.259	1.215
ID292998	292998	123	8994.412	62.990	84.668	0	83	83	2	1	-10921639	9669.619	8929	3092	24640	203062	5600.916	2.000	0.459	1.087
ID292999	292999	124	7685.779	40.672	85.830	0	83	83	2	1	-10921639	21084.381	20452	12738	33830	442772	6232.623	7.600	0.117	0.707
ID292992	292992	97	18312.875	38.351	70.941	0	83	83	2	1	-10921639	39963.857	36554	23653	65535	839241	13184.464	2.000	0.180	0.924
ID292993	292993	88	17155.402	43.588	73.043	0	83	83	2	1	-10921639	50501.476	50898	30174	65535	1060531	12239.784	2.000	0.147	1.055
ID292994	292994	114	24450.705	23.756	73.645	0	83	83	2	1	-10921639	27385.381	22438	9862	65535	575093	14943.904	2.000	0.421	1.085
ID292995	292995	96	21495.965	49.053	73.802	0	83	83	2	1	-10921639	40615.762	40384	20354	65535	852931	13912.299	2.000	0.200	0.972
ID293000	293000	121	9532.778	97.000	96.000	0	83	83	2	1	-10921639	10826.476	8181	4119	26919	227356	6598.473	2.000	0.322	0.800
ID292965	292965	131	7034.081	53.000	0.000	0	83	83	2	1	-10921639	6964.000	5707	2323	23414	146244	5319.171	2.000	0.389	0.734
ID292966	292966	118	8120.840	53.553	9.414	0	83	83	2	1	-10921639	12579.571	11414	5067	26322	264171	6051.536	2.000	0.294	0.944
ID292967	292967	99	19541.613	35.181	10.813	0	83	83	2	1	-10921639	43569.095	40536	28134	65535	914951	11665.139	2.000	0.175	1.115
ID292972	292972	77	15763.584	67.473	28.723	0	83	83	2	1	-10921639	57982.048	60511	37769	65535	1217623	8844.686	4.800	0.149	1.699
ID292973	292973	132	14529.169	55.235	30.939	0	83	83	2	1	-10921639	54985.190	53925	36499	65535	1154689	10533.042	2.000	0.109	1.030
ID292974	292974	129	10232.198	67.471	33.406	0	83	83	2	1	-10921639	47479.381	47046	33017	63842	997067	9379.601	2.000	0.064	0.608
ID292975	292975	4	12691.479	59.955	35.756	0	83	83	2	1	-10921639	39716.857	37248	24814	58146	834054	8860.544	2.000	0.116	0.932
ID292968	292968	117	11186.448	35.030	15.046	0	83	83	2	1	-10921639	37215.619	36912	27852	52428	781528	7544.841	2.000	0.103	0.924
ID292969	292969	108	17882.676	37.369	20.186	0	83	83	2	1	-10921639	41343.810	37997	27581	65535	868220	11018.979	2.000	0.187	1.183
ID292970	292970	76	19626.939	39.372	25.340	0	83	83	2	1	-10921639	39809.381	38669	20506	65535	835997	13351.456	2.000	0.187	0.940
ID292971	292971	62	13471.099	55.634	28.880	0	83	83	2	1	-10921639	57725.667	58026	42619	65535	1212239	8146.953	4.800	0.123	1.555
ID292980	292980	126	8412.611	40.954	41.087	0	83	83	2	1	-10921639	40700.429	41132	26365	52927	854709	6620.589	2.000	0.073	0.838
ID292981	292981	68	10836.969	37.664	42.492	0	83	83	2	1	-10921639	41914.714	40134	30944	58927	880209	7172.075	6.301	0.113	1.191
ID292982	292982	104	17363.771	77.061	44.067	0	83	83	2	1	-10921639	50681.762	49238	31378	65535	1064317	11088.547	2.000	0.148	1.182
ID292983	292983	83	14741.667	71.721	47.546	0	83	83	2	1	-10921639	40188.952	40406	24000	63147	843968	10321.727	2.000	0.142	0.966
ID292976	292976	102	23257.846	31.990	36.764	0	83	83	2	1	-10921639	57227.048	60847	39483	65535	1201768	9625.420	4.800	0.259	2.444
ID292977	292977	112	20383.508	83.871	36.896	0	83	83	2	1	-10921639	43939.524	39581	26854	65535	922730	11804.152	2.000	0.192	1.198
ID292978	292978	80	9071.126	66.039	39.611	0	83	83	2	1	-10921639	35373.619	35404	25118	52536	742846	6978.904	2.000	0.082	0.767
ID292979	292979	67	17582.996	75.803	40.381	0	83	83	2	1	-10921639	54051.095	55455	38387	65535	1135073	10237.469	2.000	0.157	1.435
ID292988	292988	55	11441.118	56.999	57.001	0	83	83	2	1	-10921639	35040.333	34123	23490	51418	735847	7083.707	2.000	0.125	1.098
ID292989	292989	84	20898.316	19.918	57.757	0	83	83	2	1	-10921639	19496.810	15103	4633	54272	409433	13208.856	2.000	0.497	0.980
ID292990	292990	75	12247.189	42.933	67.482	0	83	83	2	1	-10921639	49688.571	52753	28785	65535	1043460	10959.193	4.800	0.121	0.982
ID292991	292991	130	7436.850	33.175	69.123	0	83	83	2	1	-10921639	21982.381	21005	13692	31888	461630	5728.269	2.000	0.141	0.949
ID292984	292984	110	7779.385	47.290	49.763	0	83	83	2	1	-10921639	36053.000	35631	25215	49682	757113	7118.397	2.000	0.081	0.758
ID292985	292985	119	13990.661	23.680	53.193	0	83	83	2	1	-10921639	24788.476	22373	14311	41599	520558	7780.051	2.000	0.289	1.430
ID292986	292986	120	20516.076	68.285	54.033	0	83	83	2	1	-10921639	34110.381	33027	17674	62106	716318	12379.576	2.000	0.253	1.113
ID292987	292987	7	16128.781	43.147	55.148	0	83	83	2	1	-10921639	43832.095	40492	31671	65535	920474	9714.575	2.000	0.147	1.160
ID293070	293070	131	7826.221	53.000	0.000	0	84	84	2	1	-10921639	8114.095	5262	3461	25660	170396	5834.751	2.000	0.378	0.762
ID293071	293071	118	8467.509	51.945	8.865	0	84	84	2	1	-10921639	15438.762	15624	7291	29176	324214	5616.480	7.600	0.223	1.002
ID293076	293076	76	19557.352	39.500	26.073	0	84	84	2	1	-10921639	38757.952	37129	18293	65535	813917	13906.656	2.000	0.204	0.943
ID293077	293077	62	15985.392	54.644	28.939	0	84	84	2	1	-10921639	58397.381	65535	38311	65535	1226345	9620.589	6.341	0.152	1.601
ID293078	293078	77	16480.246	66.723	29.368	0	84	84	2	1	-10921639	55266.333	58916	38225	65535	1160593	10942.867	2.000	0.142	1.256
ID293079	293079	132	15614.452	54.889	31.563	0	84	84	2	1	-10921639	53900.286	58818	28948	65535	1131906	12460.926	2.000	0.114	0.885
ID293072	293072	99	16802.812	35.538	12.369	0	84	84	2	1	-10921639	42855.571	38474	29631	65263	899967	10837.440	2.000	0.160	1.091
ID293073	293073	None	7683.038	41.885	11.850	0	84	84	2	1	-10921639	31528.571	31964	21309	42326	662100	5170.094	4.800	0.108	1.188
ID293074	293074	117	13364.463	34.818	15.909	0	84	84	2	1	-10921639	39031.667	38854	25584	59947	819665	9861.394	2.000	0.111	0.792
ID293075	293075	108	18236.023	37.549	20.502	0	84	84	2	1	-10921639	42463.905	42066	21830	65535	891742	12697.224	2.000	0.172	0.982
ID293084	293084	112	20075.125	83.033	37.169	0	84	84	2	1	-10921639	44107.000	40406	30879	65535	926247	10720.978	2.000	0.197	1.355
ID293085	293085	80	7399.167	65.943	40.104	0	84	84	2	1	-10921639	31719.810	31237	23968	48565	666116	7081.003	2.000	0.039	0.339
ID293086	293086	67	17927.670	75.300	40.595	0	84	84	2	1	-10921639	50059.143	50116	29067	65535	1051242	12338.024	2.000	0.152	1.069
ID293087	293087	68	11610.563	38.054	42.781	0	84	84	2	1	-10921639	35108.095	32832	24597	61097	737270	9088.579	2.000	0.081	0.581
ID293080	293080	None	7152.367	49.830	33.007	0	84	84	2	1	-10921639	37629.905	37107	28329	47892	790228	6268.489	2.000	0.053	0.605
ID293081	293081	129	13971.197	67.146	34.956	0	84	84	2	1	-10921639	45504.095	44062	30705	65535	955586	9978.687	2.000	0.094	0.782
ID293082	293082	4	13526.184	60.226	35.828	0	84	84	2	1	-10921639	39992.762	38876	29056	65535	839848	9373.358	2.000	0.124	0.943
ID293083	293083	102	24568.877	32.194	36.880	0	84	84	2	1	-10921639	54201.905	59155	33353	65535	1138240	11849.833	4.800	0.265	1.918
ID293092	293092	120	17982.857	68.158	54.066	0	84	84	2	1	-10921639	33587.905	31584	19378	59502	705346	10447.038	2.000	0.223	1.173
ID293093	293093	7	15710.438	43.302	55.324	0	84	84	2	1	-10921639	38367.714	35555	24271	65535	805722	11564.648	2.000	0.143	0.829
ID293094	293094	55	7372.446	57.224	56.574	0	84	84	2	1	-10921639	29446.810	30141	15754	42380	618383	7093.478	2.000	0.073	0.568
ID293095	293095	84	21450.604	20.034	57.805	0	84	84	2	1	-10921639	19495.667	14235	5077	64536	409409	14514.142	2.000	0.472	0.862
ID293088	293088	104	15782.869	77.235	44.072	0	84	84	2	1	-10921639	46345.190	46590	28177	65535	973249	10718.652	2.000	0.143	1.083
ID293089	293089	83	9924.743	72.378	47.296	0	84	84	2	1	-10921639	35537.429	33201	26420	49943	746286	7503.176	2.000	0.087	0.760
ID293090	293090	110	7437.132	47.253	49.489	0	84	84	2	1	-10921639	35636.095	35132	27570	48879	748358	6006.482	2.000	0.057	0.637
ID293091	293091	119	18311.273	23.640	52.935	0	84	84	2	1	-10921639	27159.571	24857	15732	52482	570351	10391.816	2.000	0.333	1.305
ID293100	293100	88	14493.737	43.680	71.481	0	84	84	2	1	-10921639	54699.476	56789	35859	65535	1148689	10741.506	2.000	0.122	1.107
ID293101	293101	96	20181.807	48.553	73.002	0	84	84	2	1	-10921639	40701.619	35263	20669	65535	854734	14649.454	2.000	0.223	1.012
ID293102	293102	114	24612.189	24.149	74.005	0	84	84	2	1	-10921639	26569.095	21787	8560	65535	557951	14552.643	2.000	0.434	1.105
ID293103	293103	111	9197.403	40.092	79.721	0	84	84	2	1	-10921639	24862.381	24846	17598	40427	522110	6268.318	2.000	0.127	0.893
ID293096	293096	None	8286.470	37.131	58.350	0	84	84	2	1	-10921639	29675.143	30803	19562	35664	623178	4348.581	4.800	0.162	1.901
ID293097	293097	75	12595.831	42.891	67.371	0	84	84	2	1	-10921639	51211.762	49205	32517	65535	1075447	9579.260	4.800	0.111	1.065
ID293098	293098	130	7361.832	33.691	69.140	0	84	84	2	1	-10921639	21152.667	21906	12586	32550	444206	5061.864	2.000	0.122	0.908
ID293099	293099	97	15039.761	38.965	70.663	0	84	84	2	1	-10921639	38576.476	37205	25096	64395	810106	11839.308	2.000	0.121	0.701
ID293104	293104	None	7687.897	92.654	80.020	0	84	84	2	1	-10921639	11793.000	9678	6629	23577	247653	4863.174	2.000	0.265	1.017
ID293105	293105	122	23546.408	30.465	82.505	0	84	84	2	1	-10921639	41312.857	39852	13052	65535	867570	16340.109	4.800	0.302	1.173
ID293106	293106	123	9723.482	62.628	83.791	0	84	84	2	1	-10921639	8967.381	7757	1714	23501	188315	6411.119	2.000	0.523	0.961
ID293107	293107	121	7861.511	97.000	96.000	0	84	84	2	1	-10921639	9663.524	8495	3743	25150	202934	5671.904	2.000	0.331	0.847
ID293124	293124	None	7140.480	47.870	42.968	0	85	85	2	1	-10921639	40021.095	40406	31085	52243	840443	5466.521	2.000	0.080	1.090
ID293125	293125	104	18800.438	76.995	44.021	0	85	85	2	1	-10921639	50354.714	48370	27342	65535	1057449	11715.480	2.000	0.171	1.256
ID293126	293126	None	7023.197	64.173	44.614	0	85	85	2	1	-10921639	32708.619	31823	25508	45169	686881	5548.736	2.000	0.061	0.676
ID293127	293127	83	8673.298	71.502	47.524	0	85	85	2	1	-10921639	37019.190	35881	26051	50366	777403	6471.457	2.000	0.096	1.000
ID293120	293120	102	23812.512	32.203	36.981	0	85	85	2	1	-10921639	55135.571	56930	33841	65535	1157847	10448.830	4.800	0.262	2.189
ID293121	293121	112	20251.912	82.867	37.201	0	85	85	2	1	-10921639	48271.905	44594	36217	65535	1013710	10180.417	2.000	0.201	1.587
ID293122	293122	67	19289.287	74.826	40.903	0	85	85	2	1	-10921639	51186.048	50496	31541	65535	1074907	11243.889	2.000	0.156	1.231
ID293123	293123	68	9928.124	38.198	42.760	0	85	85	2	1	-10921639	38524.905	37910	27461	58265	809023	7766.218	2.000	0.079	0.730
ID293132	293132	55	7438.939	56.991	55.917	0	85	85	2	1	-10921639	34015.333	34460	26973	41057	714322	4465.372	6.297	0.112	1.532
ID293133	293133	84	22469.955	19.851	58.121	0	85	85	2	1	-10921639	26868.095	22014	11327	64265	564230	12879.783	2.000	0.378	1.144
ID293134	293134	75	11014.588	43.128	66.848	0	85	85	2	1	-10921639	51439.143	50898	31476	65535	1080222	10771.333	2.000	0.085	0.745
ID293135	293135	130	7056.081	33.287	68.648	0	85	85	2	1	-10921639	21634.143	20517	15396	33461	454317	5365.018	2.000	0.137	0.970
ID293128	293128	119	19354.133	23.465	52.641	0	85	85	2	1	-10921639	31694.333	29241	16893	57863	665581	12233.254	2.000	0.264	1.082
ID293129	293129	None	7916.955	56.285	53.181	0	85	85	2	1	-10921639	34485.000	32876	26279	43368	724185	5298.847	7.600	0.094	1.119
ID293130	293130	120	23653.838	67.913	53.972	0	85	85	2	1	-10921639	46206.286	43346	23577	65535	970332	13040.799	2.000	0.245	1.393
ID293131	293131	7	16861.852	43.463	55.533	0	85	85	2	1	-10921639	42237.238	38821	26420	65535	886982	12241.350	2.000	0.143	0.863
ID293140	293140	114	25661.406	24.520	74.713	0	85	85	2	1	-10921639	30278.762	25790	15852	65535	635854	15478.318	2.000	0.420	1.156
ID293141	293141	111	7729.702	39.848	78.886	0	85	85	2	1	-10921639	25427.667	23555	17729	40026	533981	5514.139	2.000	0.088	0.746
ID293142	293142	137	15787.874	28.760	81.877	0	85	85	2	1	-10921639	36800.190	36152	19009	63267	772804	11961.717	2.000	0.178	0.931
ID293143	293143	122	23005.729	31.990	83.020	0	85	85	2	1	-10921639	40063.571	36760	20528	65535	841335	13506.576	2.000	0.251	1.189
ID293136	293136	136	7266.161	69.211	69.550	0	85	85	2	1	-10921639	8138.095	6195	2408	21081	170900	5343.967	2.000	0.373	0.827
ID293137	293137	97	13506.426	38.831	71.027	0	85	85	2	1	-10921639	41773.667	41035	25888	60999	877247	9333.371	2.000	0.133	1.053
ID293138	293138	88	12521.927	43.919	71.042	0	85	85	2	1	-10921639	56294.429	58428	33082	65535	1182183	9107.736	6.345	0.098	1.104
ID293139	293139	96	19309.018	47.711	72.012	0	85	85	2	1	-10921639	45155.286	43628	23870	65535	948261	15007.795	2.000	0.172	0.883
ID293144	293144	123	7208.273	61.744	83.820	0	85	85	2	1	-10921639	8030.238	6748	2571	19801	168635	4360.668	2.000	0.443	1.131
ID293145	293145	121	7177.747	97.000	97.000	0	85	85	2	1	-10921639	11377.952	11338	5092	24336	238937	5713.188	2.000	0.338	1.006
ID293108	293108	131	8858.554	53.000	0.000	0	85	85	2	1	-10921639	8666.095	7313	2983	28980	181988	6267.284	2.000	0.455	0.864
ID293109	293109	196	10423.184	53.595	7.139	0	85	85	2	1	-10921639	13957.524	12933	6260	28362	293108	6526.795	2.000	0.350	1.109
ID293110	293110	99	18043.051	35.955	12.795	0	85	85	2	1	-10921639	42878.333	39657	26224	65535	900445	9766.881	2.000	0.176	1.312
ID293111	293111	117	7560.069	35.316	16.742	0	85	85	2	1	-10921639	33631.381	33483	19649	47675	706259	8526.678	2.000	0.047	0.356
ID293116	293116	77	13744.050	66.627	30.498	0	85	85	2	1	-10921639	55256.000	60956	37411	65535	1160376	11369.818	2.000	0.111	0.969
ID293117	293117	132	15210.037	54.768	31.982	0	85	85	2	1	-10921639	56454.238	64439	34568	65535	1185539	10817.725	3.200	0.118	1.106
ID293118	293118	129	11658.006	66.592	35.156	0	85	85	2	1	-10921639	50110.667	50062	35002	65535	1052324	10260.982	2.000	0.073	0.664
ID293119	293119	4	11990.598	60.064	35.972	0	85	85	2	1	-10921639	40943.000	39321	28937	65535	859803	9794.244	2.000	0.076	0.590
ID293112	293112	108	17992.791	38.369	21.352	0	85	85	2	1	-10921639	48169.619	50268	30065	65535	1011562	12105.144	2.000	0.158	1.088
ID293113	293113	None	8390.637	25.810	23.981	0	85	85	2	1	-10921639	15658.381	13725	8517	31617	328826	5368.739	2.000	0.199	0.970
ID293114	293114	76	18165.129	39.306	26.157	0	85	85	2	1	-10921639	46198.048	46102	29555	65535	970159	11204.062	2.000	0.174	1.222
ID293115	293115	62	15025.894	54.470	29.419	0	85	85	2	1	-10921639	55673.905	57462	34590	65535	1169152	10375.607	4.800	0.139	1.311
ID293004	293004	117	10721.544	35.274	16.881	0	86	86	2	1	-10921639	38561.429	38170	22557	55715	809790	10047.811	2.000	0.078	0.556
ID293005	293005	108	18612.242	38.195	21.855	0	86	86	2	1	-10921639	54133.714	53751	34612	65535	1136808	10812.496	2.000	0.167	1.437
ID293006	293006	134	7284.641	21.890	25.188	0	86	86	2	1	-10921639	13096.667	12358	6206	23251	275030	4819.114	2.000	0.223	0.991
ID293007	293007	76	16310.092	39.418	26.061	0	86	86	2	1	-10921639	49240.714	48250	32105	65535	1034055	11172.386	2.000	0.139	1.073
ID293001	293001	131	11660.594	53.000	0.000	0	86	86	2	1	-10921639	10789.714	6564	3786	41903	226584	9120.207	2.000	0.361	0.627
ID293002	293002	196	10749.184	53.148	5.879	0	86	86	2	1	-10921639	12590.857	9569	6379	32159	264408	6725.304	2.000	0.343	0.957
ID293003	293003	99	16136.553	35.920	13.120	0	86	86	2	1	-10921639	43438.524	41339	29924	65535	912209	9806.927	2.000	0.145	1.119
ID293012	293012	129	10577.457	65.730	34.945	0	86	86	2	1	-10921639	56574.048	58872	40818	65535	1188055	8495.311	2.000	0.079	0.972
ID293013	293013	4	13134.646	59.963	36.183	0	86	86	2	1	-10921639	46421.238	45082	34123	65535	974846	8852.563	2.000	0.098	0.939
ID293014	293014	102	18995.434	32.487	37.001	0	86	86	2	1	-10921639	57647.714	64601	38170	65535	1210602	9604.333	4.800	0.197	1.976
ID293015	293015	112	18075.990	81.349	37.243	0	86	86	2	1	-10921639	45246.714	43943	28709	65535	950181	10597.051	2.000	0.184	1.328
ID293008	293008	62	12904.744	53.610	29.281	0	86	86	2	1	-10921639	56692.095	60153	38886	65535	1190534	8528.721	4.800	0.120	1.428
ID293009	293009	77	11624.824	65.772	30.993	0	86	86	2	1	-10921639	60201.143	65535	43910	65535	1264224	7454.716	4.800	0.098	1.436
ID293010	293010	132	16365.131	53.782	32.987	0	86	86	2	1	-10921639	57800.095	62095	38952	65535	1213802	9306.348	4.800	0.148	1.604
ID293011	293011	135	8613.396	23.184	34.732	0	86	86	2	1	-10921639	24267.667	24608	13367	35903	509621	6206.784	2.000	0.149	1.014
ID293020	293020	119	25474.416	22.711	52.011	0	86	86	2	1	-10921639	36049.952	31866	20246	65535	757049	15049.366	2.000	0.309	1.132
ID293021	293021	120	20417.158	67.856	53.688	0	86	86	2	1	-10921639	48651.238	49042	22980	65535	1021676	13251.873	2.000	0.203	1.241
ID293022	293022	7	17790.258	43.349	55.179	0	86	86	2	1	-10921639	46322.048	43747	28872	65535	972763	11548.230	2.000	0.153	1.065
ID293023	293023	55	10156.392	56.935	56.081	0	86	86	2	1	-10921639	35839.143	37454	26875	48706	752622	6544.029	6.341	0.111	1.095
ID293016	293016	67	17612.600	74.491	40.872	0	86	86	2	1	-10921639	50753.095	51592	32941	65535	1065815	12422.831	2.000	0.145	1.038
ID293017	293017	104	16903.320	76.829	44.233	0	86	86	2	1	-10921639	52393.095	54153	30695	65535	1100255	10701.236	7.600	0.156	1.322
ID293018	293018	83	9336.610	71.822	47.492	0	86	86	2	1	-10921639	39784.952	37584	27006	58178	835484	8506.212	2.000	0.061	0.535
ID293019	293019	110	8188.783	47.279	49.440	0	86	86	2	1	-10921639	40654.000	41566	29403	53144	853734	6513.746	2.000	0.073	0.848
ID293028	293028	88	12035.067	42.883	71.116	0	86	86	2	1	-10921639	55942.095	56952	32116	65535	1174784	10212.733	2.000	0.077	0.779
ID293029	293029	96	18205.104	47.101	70.725	0	86	86	2	1	-10921639	51717.762	56453	27906	65535	1086073	14308.148	2.000	0.154	0.965
ID293030	293030	114	24808.924	24.560	74.728	0	86	86	2	1	-10921639	30835.714	24130	15873	65535	647550	14824.685	2.000	0.384	1.154
ID293031	293031	111	7315.205	40.172	78.085	0	86	86	2	1	-10921639	29769.286	28731	23870	42706	625155	4734.587	2.000	0.081	0.942
ID293024	293024	84	23806.670	20.239	58.142	0	86	86	2	1	-10921639	34272.571	28058	19617	63462	719724	12895.306	2.000	0.350	1.377
ID293025	293025	75	10408.868	43.364	66.242	0	86	86	2	1	-10921639	52890.524	54663	30695	65535	1110701	11075.521	2.000	0.083	0.730
ID293026	293026	136	8757.202	69.028	68.936	0	86	86	2	1	-10921639	9440.190	7334	3754	27103	198244	5582.750	2.000	0.363	0.900
ID293027	293027	97	13868.925	39.349	70.508	0	86	86	2	1	-10921639	43415.143	44453	25693	65535	911718	13146.347	2.000	0.111	0.662
ID293032	293032	137	17516.303	30.007	82.200	0	86	86	2	1	-10921639	43423.476	41078	25704	65535	911893	14158.717	2.000	0.176	0.916
ID293033	293033	122	23183.617	32.700	83.057	0	86	86	2	1	-10921639	46176.857	45331	23577	65535	969714	13827.802	2.000	0.241	1.297
ID293034	293034	121	7169.639	97.000	96.000	0	86	86	2	1	-10921639	9482.857	9255	4291	21906	199140	5042.636	2.000	0.299	0.865
ID293060	293060	136	7564.786	69.188	67.227	0	87	87	2	1	-10921639	9561.095	8853	4025	22134	200783	4439.281	2.000	0.364	1.148
ID293061	293061	97	9849.647	39.642	69.428	0	87	87	2	1	-10921639	42664.381	43422	25530	58612	895952	9722.286	7.600	0.080	0.650
ID293062	293062	96	15765.764	46.669	69.822	0	87	87	2	1	-10921639	49246.476	49248	26181	65535	1034176	13748.685	2.000	0.132	0.835
ID293063	293063	88	11986.433	43.401	70.785	0	87	87	2	1	-10921639	48286.429	46330	26897	65535	1014015	13118.180	2.000	0.065	0.450
ID293056	293056	120	19694.920	67.992	53.518	0	87	87	2	1	-10921639	45059.714	41653	21548	65535	946254	14083.124	2.000	0.188	1.013
ID293057	293057	7	19003.900	43.421	55.161	0	87	87	2	1	-10921639	45659.667	42315	29512	65535	958853	11884.083	2.000	0.177	1.157
ID293058	293058	55	10262.156	56.646	55.881	0	87	87	2	1	-10921639	30568.476	29892	19790	46037	641938	7345.352	2.000	0.129	0.949
ID293059	293059	84	22625.969	20.675	58.282	0	87	87	2	1	-10921639	30314.333	28286	12021	64525	636601	13705.286	2.000	0.338	1.117
ID293068	293068	123	7827.435	61.026	82.781	0	87	87	2	1	-10921639	8221.333	6944	3472	20083	172648	4657.427	2.000	0.450	1.095
ID293069	293069	121	7655.294	97.000	97.000	0	87	87	2	1	-10921639	12081.190	12672	4747	23501	253705	5875.997	2.000	0.332	1.026
ID293064	293064	114	25991.754	25.074	74.804	0	87	87	2	1	-10921639	28692.524	24130	12163	65535	602543	14806.516	2.000	0.433	1.172
ID293065	293065	144	7159.575	89.896	78.696	0	87	87	2	1	-10921639	14677.714	13150	7660	22817	308232	4251.392	2.000	0.218	1.237
ID293066	293066	137	16618.295	30.181	81.765	0	87	87	2	1	-10921639	36942.286	37606	20051	65535	775788	13245.204	2.000	0.170	0.810
ID293067	293067	122	22994.957	33.248	82.463	0	87	87	2	1	-10921639	46516.857	45331	28883	65535	976854	12970.331	2.000	0.245	1.409
ID293036	293036	138	9222.275	55.872	5.172	0	87	87	2	1	-10921639	11513.524	9428	5327	23935	241784	5418.189	2.000	0.368	1.144
ID293037	293037	None	7812.748	44.442	13.142	0	87	87	2	1	-10921639	30149.429	30011	22720	35534	633138	4016.564	4.800	0.129	1.721
ID293038	293038	99	13929.892	36.574	13.960	0	87	87	2	1	-10921639	45154.238	47035	30239	62605	948239	8971.904	4.800	0.141	1.248
ID293039	293039	117	15562.429	36.248	17.090	0	87	87	2	1	-10921639	45371.810	45494	26441	65535	952808	11842.110	2.000	0.119	0.817
ID293035	293035	131	9533.250	53.000	0.000	0	87	87	2	1	-10921639	9488.095	6195	3884	30684	199250	6655.428	2.000	0.384	0.791
ID293044	293044	77	13435.215	64.984	31.482	0	87	87	2	1	-10921639	58653.238	65535	37639	65535	1231718	9730.003	4.800	0.131	1.395
ID293045	293045	132	16530.193	53.935	33.229	0	87	87	2	1	-10921639	55176.381	56301	38301	65535	1158704	9355.795	2.000	0.138	1.433
ID293046	293046	135	9331.717	23.878	34.611	0	87	87	2	1	-10921639	26231.571	26875	16991	40406	550863	5917.806	2.000	0.150	1.156
ID293047	293047	129	13309.832	65.774	34.882	0	87	87	2	1	-10921639	57654.333	58981	40373	65535	1210741	8713.834	4.800	0.111	1.319
ID293040	293040	108	18961.455	38.247	22.083	0	87	87	2	1	-10921639	54285.095	54478	34362	65535	1139987	10340.270	2.000	0.174	1.559
ID293041	293041	134	7716.928	23.007	25.086	0	87	87	2	1	-10921639	14285.571	13041	8430	24174	299997	4802.666	2.000	0.210	1.034
ID293042	293042	76	17069.641	39.381	26.598	0	87	87	2	1	-10921639	43453.381	41870	26083	65535	912521	13125.101	2.000	0.151	0.869
ID293043	293043	62	13710.646	54.006	30.184	0	87	87	2	1	-10921639	53183.381	55476	35089	65535	1116851	9279.781	6.368	0.117	1.198
ID293052	293052	68	9401.323	38.617	42.870	0	87	87	2	1	-10921639	34327.905	32680	26398	53740	720886	6915.075	2.000	0.086	0.782
ID293053	293053	104	18114.709	76.124	44.052	0	87	87	2	1	-10921639	52968.476	52937	34644	65535	1112338	9856.100	7.600	0.171	1.567
ID293054	293054	110	7154.567	47.125	49.121	0	87	87	2	1	-10921639	35922.381	36239	25432	48923	754370	6224.870	2.000	0.059	0.647
ID293055	293055	119	22300.416	22.411	51.465	0	87	87	2	1	-10921639	34508.143	31161	15331	64764	724671	15213.241	2.000	0.305	1.059
ID293048	293048	4	12065.377	59.735	36.010	0	87	87	2	1	-10921639	42040.810	40340	29924	65535	882857	8822.342	2.000	0.084	0.736
ID293049	293049	102	21495.104	32.709	37.096	0	87	87	2	1	-10921639	54623.524	60977	38854	65535	1147094	11037.681	3.200	0.212	1.729
ID293050	293050	112	15656.261	80.395	37.578	0	87	87	2	1	-10921639	41326.286	40655	24836	65535	867852	11158.427	2.000	0.137	0.895
ID293051	293051	67	17798.496	73.938	41.161	0	87	87	2	1	-10921639	50173.810	51831	32658	65535	1053650	11625.420	2.000	0.145	1.094
ID293184	293184	121	7418.261	97.000	96.000	0	88	88	2	1	-10921639	9830.476	8788	3489	25128	206440	5270.045	2.000	0.259	0.768
ID293148	293148	99	18962.896	36.922	14.317	0	88	88	2	1	-10921639	47390.905	46590	32702	65535	995209	10662.163	2.000	0.184	1.381
ID293149	293149	108	17742.277	38.328	22.157	0	88	88	2	1	-10921639	54001.476	54022	38615	65535	1134031	9931.791	4.800	0.163	1.524
ID293150	293150	134	7665.270	23.333	26.180	0	88	88	2	1	-10921639	15865.000	15689	7128	27125	333165	5398.266	2.000	0.202	0.987
ID293151	293151	76	17818.879	39.240	27.159	0	88	88	2	1	-10921639	45763.000	44062	29512	65535	961023	11571.772	2.000	0.153	1.051
ID293146	293146	131	9714.215	53.000	0.000	0	88	88	2	1	-10921639	11373.857	10296	3786	22611	238851	5747.767	2.000	0.480	1.284
ID293147	293147	138	10810.354	57.088	6.423	0	88	88	2	1	-10921639	13712.429	12021	6119	29740	287961	6650.798	2.000	0.373	1.121
ID293156	293156	4	12405.811	59.880	36.197	0	88	88	2	1	-10921639	44928.524	42500	34167	65535	943499	7780.084	2.000	0.093	0.982
ID293157	293157	129	13866.628	66.095	35.723	0	88	88	2	1	-10921639	54855.524	55259	34839	65535	1151966	10218.272	2.000	0.107	1.034
ID293158	293158	102	19394.184	32.956	37.250	0	88	88	2	1	-10921639	55814.476	58438	36521	65535	1172104	9595.138	4.800	0.191	1.867
ID293159	293159	112	15036.287	80.153	38.095	0	88	88	2	1	-10921639	38131.095	34655	25031	65535	800753	10501.109	2.000	0.125	0.806
ID293152	293152	62	16333.342	52.605	29.599	0	88	88	2	1	-10921639	56553.381	58558	34134	65535	1187621	9574.325	4.800	0.154	1.576
ID293153	293153	77	14354.744	64.091	31.546	0	88	88	2	1	-10921639	61823.571	65535	51907	65535	1298295	5515.759	4.800	0.148	2.888
ID293154	293154	135	9669.956	24.672	34.489	0	88	88	2	1	-10921639	26997.381	26908	17251	39472	566945	6429.146	2.000	0.150	1.093
ID293155	293155	132	16478.373	53.920	33.601	0	88	88	2	1	-10921639	53554.000	55129	37042	65535	1124634	11344.860	2.000	0.134	1.114
ID293164	293164	None	8907.377	0.000	47.000	0	88	88	2	1	-10921639	9233.286	7974	3341	23251	193899	5384.774	2.000	0.495	1.135
ID293165	293165	83	9412.912	72.267	47.256	0	88	88	2	1	-10921639	38378.048	38735	25302	49672	805939	6791.139	2.000	0.099	1.018
ID293166	293166	139	7312.224	37.843	48.208	0	88	88	2	1	-10921639	28217.095	27570	20495	41165	592559	5904.918	2.000	0.070	0.626
ID293167	293167	119	18348.963	22.500	50.433	0	88	88	2	1	-10921639	29357.429	25996	13182	59296	616506	13450.250	2.000	0.260	0.901
ID293160	293160	67	17543.846	73.517	40.955	0	88	88	2	1	-10921639	50350.524	49086	33483	65535	1057361	10746.869	2.000	0.141	1.156
ID293161	293161	68	8435.133	38.276	42.803	0	88	88	2	1	-10921639	32949.333	31248	25053	47198	691936	6032.357	2.000	0.090	0.904
ID293162	293162	104	14011.684	76.533	44.284	0	88	88	2	1	-10921639	47261.381	45679	30315	65535	992489	10958.918	7.600	0.138	1.048
ID293163	293163	140	8173.364	64.125	44.632	0	88	88	2	1	-10921639	31772.857	30651	22047	49205	667230	6655.930	2.000	0.072	0.645
ID293172	293172	84	23382.934	20.729	58.266	0	88	88	2	1	-10921639	32655.952	28470	13182	65535	685775	13461.316	2.000	0.336	1.221
ID293173	293173	141	7227.854	34.446	66.044	0	88	88	2	1	-10921639	20062.000	19660	10025	34796	421302	6559.379	2.000	0.133	0.720
ID293174	293174	75	13897.748	43.199	66.807	0	88	88	2	1	-10921639	59333.571	64525	38767	65535	1246005	8294.586	4.800	0.122	1.552
ID293175	293175	97	7443.297	39.393	69.486	0	88	88	2	1	-10921639	36649.286	36575	21515	53491	769635	10171.602	2.000	0.063	0.427
ID293168	293168	110	9177.872	47.805	50.063	0	88	88	2	1	-10921639	38395.095	39277	25562	50735	806297	6749.534	4.800	0.117	1.190
ID293169	293169	120	20665.178	67.904	53.875	0	88	88	2	1	-10921639	47970.667	46384	26984	65535	1007384	11717.021	2.000	0.209	1.416
ID293170	293170	7	17584.205	43.486	55.370	0	88	88	2	1	-10921639	46048.190	44084	31443	65535	967012	10716.937	2.000	0.178	1.297
ID293171	293171	55	9693.909	56.303	55.940	0	88	88	2	1	-10921639	32116.619	30955	23132	40894	674449	6050.175	2.000	0.133	1.250
ID293180	293180	142	7981.221	39.211	80.943	0	88	88	2	1	-10921639	29206.048	29024	20387	45277	613327	6291.992	2.000	0.069	0.597
ID293181	293181	122	25633.227	33.290	81.997	0	88	88	2	1	-10921639	50180.095	52601	25042	65535	1053782	13819.442	2.000	0.282	1.596
ID293182	293182	123	8287.603	61.483	81.540	0	88	88	2	1	-10921639	9249.571	9255	2148	19801	194241	5690.694	2.000	0.460	1.025
ID293183	293183	143	7184.967	97.000	89.000	0	88	88	2	1	-10921639	10915.143	8452	6564	23360	229218	4623.705	2.000	0.289	1.059
ID293176	293176	88	11652.244	43.676	70.106	0	88	88	2	1	-10921639	55585.524	61607	28416	65535	1167296	11231.565	6.155	0.102	0.919
ID293177	293177	96	14084.210	46.610	69.401	0	88	88	2	1	-10921639	49292.429	50648	27613	65535	1035141	13598.082	2.000	0.114	0.744
ID293178	293178	114	23993.842	25.078	74.833	0	88	88	2	1	-10921639	27524.381	23588	12076	65535	578012	14027.859	2.000	0.389	1.099
ID293179	293179	144	8321.226	90.237	78.763	0	88	88	2	1	-10921639	13983.190	13356	6618	22590	293647	4781.817	2.000	0.296	1.335
ID293188	293188	99	14975.475	37.486	14.963	0	89	89	2	1	-10921639	49067.524	48771	34666	65535	1030418	9484.396	4.800	0.152	1.362
ID293189	293189	145	7396.747	30.105	20.610	0	89	89	2	1	-10921639	26619.095	26951	15277	34579	559001	5387.249	2.000	0.120	1.059
ID293190	293190	108	14333.206	38.669	22.274	0	89	89	2	1	-10921639	56938.381	59231	36565	65535	1195706	9417.096	2.000	0.119	1.286
ID293191	293191	134	9818.630	23.807	26.673	0	89	89	2	1	-10921639	21578.476	20474	15494	36955	453148	5621.008	2.000	0.194	1.249
ID293185	293185	131	11045.314	53.000	0.000	0	89	89	2	1	-10921639	12675.143	11656	6662	25378	266178	6081.349	2.000	0.496	1.382
ID293186	293186	138	11465.170	57.556	7.987	0	89	89	2	1	-10921639	17703.286	16025	9352	32789	371769	6245.894	2.000	0.353	1.478
ID293187	293187	None	9650.127	44.287	14.258	0	89	89	2	1	-10921639	36191.619	35718	26832	46775	760024	6051.580	4.800	0.126	1.342
ID293196	293196	135	11148.954	25.047	35.105	0	89	89	2	1	-10921639	30278.667	29837	17371	44485	635852	7859.415	2.000	0.141	0.952
ID293197	293197	4	12511.239	59.533	36.205	0	89	89	2	1	-10921639	54013.238	53925	38930	65535	1134278	8101.126	2.000	0.097	1.179
ID293198	293198	129	11512.984	65.812	36.279	0	89	89	2	1	-10921639	59492.238	63451	39093	65535	1249337	7797.567	2.000	0.096	1.340
ID293199	293199	102	15978.323	32.166	37.182	0	89	89	2	1	-10921639	60252.381	65535	45397	65535	1265300	7020.513	4.800	0.159	2.353
ID293192	293192	76	14914.331	39.284	27.281	0	89	89	2	1	-10921639	49399.905	45896	29186	65535	1037398	11496.203	2.000	0.107	0.834
ID293193	293193	62	15665.983	52.199	29.308	0	89	89	2	1	-10921639	54442.095	55140	37595	65535	1143284	10566.812	2.000	0.134	1.215
ID293194	293194	77	11038.604	63.646	31.533	0	89	89	2	1	-10921639	62153.714	65535	47122	65535	1305228	5720.035	4.800	0.108	2.122
ID293195	293195	132	14385.631	53.246	34.240	0	89	89	2	1	-10921639	58018.095	58221	41577	65535	1218380	8071.615	4.800	0.126	1.605
ID293204	293204	104	15416.781	77.590	44.075	0	89	89	2	1	-10921639	47612.762	49693	29132	65535	999868	12417.734	2.000	0.134	0.906
ID293205	293205	139	7608.515	38.159	48.152	0	89	89	2	1	-10921639	33065.143	31921	22948	43574	694368	5397.220	2.000	0.092	1.033
ID293206	293206	83	9646.379	71.623	48.099	0	89	89	2	1	-10921639	40932.095	39494	27581	57343	859574	7393.312	2.000	0.076	0.778
ID293207	293207	110	7688.573	47.671	49.173	0	89	89	2	1	-10921639	41154.857	42652	31552	52840	864252	5509.508	2.000	0.080	1.112
ID293200	293200	112	16865.861	79.777	38.347	0	89	89	2	1	-10921639	44775.143	40536	29740	65535	940278	11596.236	2.000	0.147	0.992
ID293201	293201	146	7236.999	52.827	41.315	0	89	89	2	1	-10921639	37205.190	37964	25942	46297	781309	6166.499	2.000	0.072	0.809
ID293202	293202	67	15731.024	73.175	40.738	0	89	89	2	1	-10921639	52557.762	50648	35664	65535	1103713	9837.304	2.000	0.117	1.117
ID293203	293203	140	9978.067	64.146	44.240	0	89	89	2	1	-10921639	41134.524	42847	29675	57332	863825	7022.086	7.600	0.085	0.917
ID293212	293212	84	26242.473	21.012	58.106	0	89	89	2	1	-10921639	44141.667	40102	25584	65535	926975	12624.818	2.000	0.317	1.684
ID293213	293213	147	7409.412	38.850	58.219	0	89	89	2	1	-10921639	35560.619	36304	25552	49400	746773	6127.006	2.000	0.067	0.732
ID293214	293214	148	7931.068	41.918	60.758	0	89	89	2	1	-10921639	41016.190	39993	28926	61824	861340	7584.312	7.600	0.039	0.401
ID293215	293215	141	7701.811	35.101	65.417	0	89	89	2	1	-10921639	23816.619	22915	11045	37639	500149	6384.276	2.000	0.129	0.854
ID293208	293208	119	23398.295	23.030	50.555	0	89	89	2	1	-10921639	41696.810	39993	26203	65535	875633	12896.184	2.000	0.262	1.344
ID293209	293209	120	16580.770	68.174	53.821	0	89	89	2	1	-10921639	55380.381	59686	33863	65535	1162988	11031.315	4.800	0.159	1.378
ID293210	293210	7	18438.518	43.422	55.001	0	89	89	2	1	-10921639	48150.619	46417	30109	65535	1011163	11628.481	2.000	0.159	1.135
ID293211	293211	55	8832.644	56.105	56.012	0	89	89	2	1	-10921639	31640.714	31248	24011	43878	664455	4984.487	2.000	0.114	1.298
ID293220	293220	88	12336.848	44.061	69.688	0	89	89	2	1	-10921639	55975.143	62920	33917	65535	1175478	11851.236	6.335	0.098	0.842
ID293221	293221	114	25328.475	25.259	74.491	0	89	89	2	1	-10921639	32336.143	30727	11609	65535	679059	16773.106	2.000	0.380	1.062
ID293222	293222	144	7604.913	90.530	78.424	0	89	89	2	1	-10921639	13034.143	12607	6358	23338	273717	4489.495	2.000	0.327	1.429
ID293223	293223	149	9321.266	61.720	78.884	0	89	89	2	1	-10921639	13216.571	12119	5815	28123	277548	5667.745	2.000	0.331	1.161
ID293216	293216	75	11510.401	44.269	65.714	0	89	89	2	1	-10921639	60981.857	65535	41469	65535	1280619	6697.624	4.800	0.104	1.710
ID293217	293217	None	7111.402	68.242	66.876	0	89	89	2	1	-10921639	9543.095	8463	4003	23935	200405	4890.568	2.000	0.278	0.848
ID293218	293218	97	8324.746	40.525	68.868	0	89	89	2	1	-10921639	47920.095	47838	27928	65535	1006322	11569.449	7.600	0.068	0.530
ID293219	293219	96	14753.042	46.552	68.833	0	89	89	2	1	-10921639	52225.667	56811	26713	65535	1096739	14398.942	2.000	0.116	0.754
ID293224	293224	142	12325.916	38.732	79.722	0	89	89	2	1	-10921639	35205.048	33971	21917	60033	739306	10131.878	2.000	0.107	0.671
ID293225	293225	122	23873.945	33.742	81.045	0	89	89	2	1	-10921639	51957.000	52308	31682	65535	1091097	12833.615	3.200	0.234	1.533
ID293226	293226	150	10059.738	41.964	83.935	0	89	89	2	1	-10921639	24036.857	22665	13410	41675	504774	7033.471	2.000	0.140	0.842
ID293227	293227	143	8551.161	97.000	89.000	0	89	89	2	1	-10921639	12140.286	10134	6472	28156	254946	6118.825	2.000	0.270	0.844
ID293268	293268	131	8866.559	53.000	0.000	0	90	90	2	1	-10921639	14255.143	14121	4133	28286	299358	7052.633	2.000	0.398	1.151
ID293269	293269	99	18899.637	37.258	14.931	0	90	90	2	1	-10921639	46772.095	47176	29892	65535	982214	11146.581	2.000	0.172	1.229
ID293270	293270	145	8280.976	30.147	21.458	0	90	90	2	1	-10921639	26843.857	26040	17826	40460	563721	5812.111	2.000	0.141	1.140
ID293271	293271	108	15116.121	38.000	22.000	0	90	90	2	1	-10921639	57664.667	60598	37910	65535	1210958	8856.267	4.800	0.148	1.678
ID293276	293276	135	9931.499	26.162	35.150	0	90	90	2	1	-10921639	26577.286	28785	10090	47415	558123	9457.969	2.000	0.123	0.615
ID293277	293277	132	13979.725	53.129	34.510	0	90	90	2	1	-10921639	54561.571	54532	36044	65535	1145793	10835.099	2.000	0.108	0.983
ID293278	293278	4	14177.827	59.332	36.093	0	90	90	2	1	-10921639	55490.000	57712	35512	65535	1165290	9144.582	2.000	0.121	1.313
ID293279	293279	129	9700.313	65.400	36.478	0	90	90	2	1	-10921639	59936.048	65535	40850	65535	1258657	7269.286	2.000	0.070	1.072
ID293272	293272	134	8541.373	24.285	27.358	0	90	90	2	1	-10921639	18146.714	17674	7508	30771	381081	6643.388	2.000	0.161	0.759
ID293273	293273	76	15641.114	39.331	27.746	0	90	90	2	1	-10921639	48903.762	50453	32398	65535	1026979	11525.490	2.000	0.115	0.878
ID293274	293274	62	14815.388	51.362	29.768	0	90	90	2	1	-10921639	55920.429	57972	38800	65535	1174329	9759.889	2.000	0.121	1.235
ID293275	293275	77	10019.809	63.522	32.406	0	90	90	2	1	-10921639	58765.810	65263	41610	65535	1234082	8363.791	4.800	0.084	1.087
ID293284	293284	68	7225.959	38.885	42.821	0	90	90	2	1	-10921639	35762.667	35176	25736	48912	751016	5555.196	2.000	0.055	0.676
ID293285	293285	None	11979.935	73.953	44.077	0	90	90	2	1	-10921639	47918.000	49096	30022	65535	1006278	10213.042	2.000	0.087	0.750
ID293286	293286	104	12014.827	78.409	43.935	0	90	90	2	1	-10921639	38691.762	37791	22416	64211	812527	10513.063	2.000	0.071	0.486
ID293287	293287	139	7878.342	38.028	48.391	0	90	90	2	1	-10921639	32818.238	32583	23620	43954	689183	5692.867	2.000	0.092	0.974
ID293280	293280	102	17190.877	32.420	37.319	0	90	90	2	1	-10921639	57627.571	64417	40037	65535	1210179	9267.015	4.800	0.171	1.817
ID293281	293281	112	20753.393	79.140	38.802	0	90	90	2	1	-10921639	46486.762	41480	34004	65535	976222	12030.300	2.000	0.178	1.165
ID293282	293282	67	17638.459	72.669	40.993	0	90	90	2	1	-10921639	54162.143	51907	38377	65535	1137405	9535.427	2.000	0.152	1.499
ID293283	293283	146	8877.369	53.677	41.686	0	90	90	2	1	-10921639	34907.667	34557	22394	50800	733061	7630.101	2.000	0.091	0.760
ID293292	293292	55	10827.099	55.764	55.280	0	90	90	2	1	-10921639	35436.095	33320	28655	46482	744158	5906.385	2.000	0.131	1.387
ID293293	293293	84	22851.920	21.759	57.971	0	90	90	2	1	-10921639	39215.143	36662	22611	65535	823518	13336.847	2.000	0.257	1.203
ID293294	293294	147	9018.239	38.593	58.372	0	90	90	2	1	-10921639	37151.429	37389	27906	50171	780180	6188.977	2.000	0.090	0.987
ID293295	293295	148	8721.245	42.486	60.727	0	90	90	2	1	-10921639	42649.524	43031	24760	65535	895640	10074.589	7.600	0.041	0.330
ID293288	293288	119	25004.025	23.057	50.657	0	90	90	2	1	-10921639	41324.190	37595	23501	65535	867808	14623.120	2.000	0.266	1.189
ID293289	293289	None	10476.129	64.130	53.228	0	90	90	2	1	-10921639	48345.905	46243	34178	65535	1015264	9514.126	7.600	0.092	0.854
ID293290	293290	120	17530.369	67.829	54.228	0	90	90	2	1	-10921639	57586.762	58406	39993	65535	1209322	8934.517	4.800	0.169	1.864
ID293291	293291	7	16542.771	43.491	55.004	0	90	90	2	1	-10921639	48916.190	47870	30044	65535	1027240	10692.140	2.000	0.145	1.158
ID293300	293300	149	11373.744	61.539	77.461	0	90	90	2	1	-10921639	14399.762	12553	4980	29653	302395	7236.407	2.000	0.460	1.254
ID293301	293301	142	9075.810	39.569	79.043	0	90	90	2	1	-10921639	35593.190	34612	22166	51158	747457	7563.494	2.000	0.090	0.776
ID293302	293302	144	8661.318	91.457	78.589	0	90	90	2	1	-10921639	14131.000	12987	6466	24347	296751	5370.379	2.000	0.328	1.301
ID293303	293303	122	21661.338	33.700	79.804	0	90	90	2	1	-10921639	56948.048	58569	31747	65535	1195909	10044.466	4.800	0.235	2.161
ID293296	293296	75	13421.062	44.778	64.862	0	90	90	2	1	-10921639	61081.143	65535	46753	65535	1282704	6597.873	4.800	0.131	2.151
ID293297	293297	97	12459.906	39.910	68.194	0	90	90	2	1	-10921639	41106.667	42228	24944	65535	863240	10421.260	2.000	0.079	0.579
ID293298	293298	96	13867.206	46.196	68.534	0	90	90	2	1	-10921639	56429.429	64482	33874	65535	1185018	12099.637	4.800	0.127	1.054
ID293299	293299	114	26112.676	25.030	73.906	0	90	90	2	1	-10921639	32904.952	27906	17457	65535	691004	14198.295	2.000	0.384	1.285
ID293304	293304	150	9736.869	41.928	83.205	0	90	90	2	1	-10921639	27227.810	24890	18141	42120	571784	6113.011	2.000	0.130	1.026
ID293252	293252	7	14961.205	43.449	55.351	0	91	91	2	1	-10921639	48803.667	47295	34308	65535	1024877	10286.911	2.000	0.123	1.040
ID293253	293253	147	9252.041	38.678	57.215	0	91	91	2	1	-10921639	39548.381	38767	27147	51776	830516	6632.426	2.000	0.074	0.825
ID293254	293254	84	23459.830	21.362	57.937	0	91	91	2	1	-10921639	42128.619	41935	23534	65535	884701	13195.669	2.000	0.278	1.388
ID293255	293255	152	9157.989	33.902	60.196	0	91	91	2	1	-10921639	24173.571	23696	14821	39082	507645	6281.539	2.000	0.145	0.977
ID293248	293248	139	9283.526	37.854	48.113	0	91	91	2	1	-10921639	34684.905	33158	26995	47209	728383	5784.439	2.000	0.100	1.086
ID293249	293249	None	9067.573	47.670	49.199	0	91	91	2	1	-10921639	41517.952	40959	33255	55205	871877	5521.411	2.000	0.096	1.313
ID293250	293250	119	21427.107	23.511	50.290	0	91	91	2	1	-10921639	42485.190	40655	26463	65535	892189	13200.587	2.000	0.231	1.210
ID293251	293251	120	16653.115	67.967	54.055	0	91	91	2	1	-10921639	56279.429	59187	34178	65535	1181868	10319.201	4.800	0.151	1.431
ID293260	293260	88	14042.812	44.318	69.275	0	91	91	2	1	-10921639	56965.143	62572	39028	65535	1196268	9815.286	2.000	0.116	1.210
ID293261	293261	114	25675.295	25.031	74.120	0	91	91	2	1	-10921639	33701.143	28969	14398	65535	707724	13827.801	2.000	0.376	1.332
ID293262	293262	149	11043.862	62.634	76.793	0	91	91	2	1	-10921639	12803.143	11804	3124	26843	268866	6543.575	2.000	0.449	1.212
ID293263	293263	122	20474.432	33.433	78.908	0	91	91	2	1	-10921639	57718.571	65535	35979	65535	1212090	10525.994	4.800	0.235	2.085
ID293256	293256	148	12262.876	42.538	60.913	0	91	91	2	1	-10921639	52354.143	52015	40308	65535	1099437	7728.427	4.800	0.108	1.326
ID293257	293257	75	11814.728	44.438	64.470	0	91	91	2	1	-10921639	55901.238	59155	39103	65535	1173926	9407.165	2.000	0.081	0.894
ID293258	293258	96	14471.623	46.148	68.155	0	91	91	2	1	-10921639	59058.667	62572	41773	65535	1240232	8118.266	7.600	0.127	1.634
ID293259	293259	None	8341.850	67.047	67.910	0	91	91	2	1	-10921639	10203.381	8615	4079	26593	214271	5522.309	2.000	0.305	0.864
ID293264	293264	142	12314.733	39.310	78.811	0	91	91	2	1	-10921639	41140.286	40210	29230	65535	863946	9654.450	2.000	0.069	0.551
ID293265	293265	144	8849.025	92.524	78.801	0	91	91	2	1	-10921639	14396.095	14832	7660	23978	302318	5031.356	2.000	0.317	1.377
ID293266	293266	150	9767.344	41.885	82.793	0	91	91	2	1	-10921639	29921.714	29469	16405	44496	628356	7767.015	2.000	0.115	0.792
ID293267	293267	153	7208.263	97.000	96.000	0	91	91	2	1	-10921639	14443.905	14061	8309	29176	303322	5321.331	2.000	0.195	0.884
ID293228	293228	131	9607.934	52.928	1.759	0	91	91	2	1	-10921639	13676.952	12347	5262	30456	287216	6624.745	2.000	0.251	0.828
ID293229	293229	154	14176.939	37.826	18.744	0	91	91	2	1	-10921639	55447.524	57071	38452	65535	1164398	9418.490	2.000	0.119	1.253
ID293230	293230	108	13639.750	38.186	23.377	0	91	91	2	1	-10921639	58947.095	65100	40189	65535	1237889	8459.913	4.800	0.121	1.499
ID293231	293231	134	9678.061	25.200	28.108	0	91	91	2	1	-10921639	20463.429	19942	8658	37476	429732	6863.908	2.000	0.181	0.915
ID293236	293236	132	14659.594	53.066	34.687	0	91	91	2	1	-10921639	57254.524	62789	41263	65535	1202345	9405.943	4.800	0.124	1.344
ID293237	293237	4	12184.684	59.682	36.360	0	91	91	2	1	-10921639	57918.429	57278	42554	65535	1216287	7864.296	4.800	0.102	1.364
ID293238	293238	102	16386.133	31.550	36.914	0	91	91	2	1	-10921639	57317.524	58883	40406	65535	1203668	9366.192	7.600	0.162	1.702
ID293239	293239	155	17048.926	33.932	38.007	0	91	91	2	1	-10921639	56361.667	58883	39657	65535	1183595	9929.758	3.200	0.151	1.486
ID293232	293232	76	14126.603	38.997	28.409	0	91	91	2	1	-10921639	52014.714	50247	33646	65535	1092309	8779.591	2.000	0.108	1.159
ID293233	293233	62	13685.896	50.689	29.754	0	91	91	2	1	-10921639	59535.190	60891	44605	65535	1250239	6824.668	4.800	0.126	1.949
ID293234	293234	77	10468.315	63.539	33.033	0	91	91	2	1	-10921639	59287.190	65535	38854	65535	1245031	9129.086	4.800	0.083	0.997
ID293235	293235	135	10932.594	26.305	34.773	0	91	91	2	1	-10921639	25345.000	24152	9157	50095	532245	10893.146	2.000	0.115	0.480
ID293244	293244	68	8017.996	38.850	42.775	0	91	91	2	1	-10921639	33500.524	30716	26072	54435	703511	6868.048	2.000	0.043	0.399
ID293245	293245	140	11578.550	64.160	43.555	0	91	91	2	1	-10921639	43496.190	44615	27157	59827	913420	9284.839	2.000	0.105	0.889
ID293246	293246	104	12624.850	78.259	44.298	0	91	91	2	1	-10921639	42245.333	40232	30695	65535	887152	8910.841	2.000	0.088	0.768
ID293247	293247	None	8840.220	43.448	45.380	0	91	91	2	1	-10921639	40011.238	38669	26496	57104	840236	8122.075	2.000	0.067	0.615
ID293240	293240	129	11469.519	65.593	37.875	0	91	91	2	1	-10921639	56644.857	56909	39190	65535	1189542	8673.525	4.800	0.102	1.206
ID293241	293241	112	16198.048	78.777	39.280	0	91	91	2	1	-10921639	45337.286	43172	32583	65535	952083	10720.831	2.000	0.141	1.046
ID293242	293242	146	8924.696	52.720	41.997	0	91	91	2	1	-10921639	37762.762	40286	25693	49748	793018	7291.848	2.000	0.084	0.800
ID293243	293243	67	16180.311	72.199	41.854	0	91	91	2	1	-10921639	54158.429	55129	35208	65535	1137327	10270.953	7.600	0.134	1.243
ID293380	293380	149	9583.451	62.236	76.850	0	92	92	2	1	-10921639	12467.857	10741	5967	25291	261825	5321.334	2.000	0.400	1.338
ID293381	293381	142	15060.323	39.491	78.338	0	92	92	2	1	-10921639	46254.905	42901	29545	65535	971353	11172.558	2.000	0.100	0.751
ID293382	293382	122	19560.988	33.482	78.580	0	92	92	2	1	-10921639	55291.095	60467	36000	65535	1161113	12055.368	4.800	0.198	1.519
ID293383	293383	150	13859.510	41.965	82.020	0	92	92	2	1	-10921639	33709.952	32984	20474	57755	707909	9884.485	7.600	0.142	0.849
ID293376	293376	96	14498.982	46.458	67.877	0	92	92	2	1	-10921639	56111.048	58840	35436	65535	1178332	9978.753	3.200	0.115	1.162
ID293377	293377	88	12432.850	43.566	69.757	0	92	92	2	1	-10921639	51605.524	55118	31161	65535	1083716	11543.038	7.600	0.099	0.806
ID293378	293378	None	9635.814	64.909	69.714	0	92	92	2	1	-10921639	11250.095	10025	3732	28340	236252	6524.221	2.000	0.353	0.899
ID293379	293379	114	30420.730	25.170	73.891	0	92	92	2	1	-10921639	36124.429	31064	14202	65535	758613	17580.171	2.000	0.420	1.215
ID293384	293384	None	9560.272	62.083	84.884	0	92	92	2	1	-10921639	9991.571	9873	2799	25975	209823	5810.962	2.000	0.439	1.048
ID293385	293385	153	10104.101	97.000	96.000	0	92	92	2	1	-10921639	14390.619	11653	7436	35794	302203	8009.452	2.000	0.240	0.696
ID293348	293348	76	14281.771	38.460	29.176	0	92	92	2	1	-10921639	48211.905	48673	32441	65535	1012450	9858.384	2.000	0.120	1.046
ID293349	293349	62	13154.779	50.642	30.325	0	92	92	2	1	-10921639	57921.476	64569	38170	65535	1216351	9334.910	4.800	0.111	1.236
ID293350	293350	77	9047.635	63.618	33.197	0	92	92	2	1	-10921639	59953.619	65535	38897	65535	1259026	7986.400	4.800	0.067	0.946
ID293351	293351	135	13639.647	27.062	35.025	0	92	92	2	1	-10921639	31019.143	30781	10795	55303	651402	10771.574	2.000	0.145	0.731
ID293344	293344	131	9914.512	53.000	0.000	0	92	92	2	1	-10921639	12927.571	12412	6010	27537	271479	6355.953	2.000	0.499	1.355
ID293345	293345	154	13561.111	37.786	17.811	0	92	92	2	1	-10921639	53106.857	53068	37628	65535	1115244	9078.833	4.800	0.138	1.415
ID293346	293346	108	14437.261	37.846	23.743	0	92	92	2	1	-10921639	58137.095	65535	37660	65535	1220879	9316.560	4.800	0.125	1.389
ID293347	293347	134	8790.923	25.824	28.444	0	92	92	2	1	-10921639	21538.571	20268	12238	32995	452310	5477.542	2.000	0.169	1.139
ID293356	293356	155	17435.451	34.233	38.239	0	92	92	2	1	-10921639	51259.905	48706	30901	65535	1076458	10447.848	2.000	0.152	1.296
ID293357	293357	129	7069.684	66.247	39.554	0	92	92	2	1	-10921639	49891.667	49650	37443	65535	1047725	8261.241	7.600	0.034	0.393
ID293358	293358	112	17115.662	78.463	39.161	0	92	92	2	1	-10921639	44866.476	41360	31595	65535	942196	11079.464	2.000	0.146	1.033
ID293359	293359	67	13717.884	72.108	41.481	0	92	92	2	1	-10921639	55384.048	53784	42966	65535	1163065	8378.591	4.800	0.113	1.338
ID293352	293352	132	14693.161	53.056	35.042	0	92	92	2	1	-10921639	58474.905	65535	44670	65535	1227973	8257.923	3.200	0.125	1.574
ID293353	293353	4	11986.030	59.529	36.508	0	92	92	2	1	-10921639	54176.095	54088	30988	65535	1137698	10685.146	2.000	0.088	0.824
ID293354	293354	102	13685.850	31.222	36.983	0	92	92	2	1	-10921639	46729.048	46916	30901	63006	981310	9677.217	2.000	0.119	1.028
ID293355	293355	159	7721.033	64.355	36.358	0	92	92	2	1	-10921639	62570.714	65535	51386	65535	1313985	4885.082	4.800	0.062	1.496
ID293364	293364	104	10346.967	78.440	44.675	0	92	92	2	1	-10921639	39422.857	39538	25237	52840	827880	8071.083	2.000	0.098	0.873
ID293365	293365	139	11233.604	38.206	48.155	0	92	92	2	1	-10921639	38412.762	37378	26810	51787	806668	7219.502	2.000	0.126	1.192
ID293366	293366	119	22812.387	23.699	50.257	0	92	92	2	1	-10921639	41924.143	36695	24662	65535	880407	13580.533	2.000	0.239	1.193
ID293367	293367	160	13389.721	64.330	53.556	0	92	92	2	1	-10921639	50314.810	48684	29740	65535	1056611	11550.822	6.356	0.112	0.878
ID293360	293360	161	10837.364	84.480	42.179	0	92	92	2	1	-10921639	29385.333	28308	21222	47317	617092	6548.007	2.000	0.144	1.127
ID293361	293361	68	8839.729	38.715	42.742	0	92	92	2	1	-10921639	36557.619	34839	26799	52590	767710	7199.998	2.000	0.056	0.534
ID293362	293362	140	8054.931	63.984	43.727	0	92	92	2	1	-10921639	42063.952	43845	26821	55086	883343	7051.529	7.600	0.061	0.690
ID293363	293363	185	12294.953	73.000	44.000	0	92	92	2	1	-10921639	54393.571	53784	40471	65535	1142265	9337.440	4.800	0.111	1.164
ID293372	293372	147	13146.491	39.381	56.763	0	92	92	2	1	-10921639	45599.667	46558	29751	65535	957593	10168.015	2.000	0.126	1.005
ID293373	293373	84	24059.834	21.704	58.143	0	92	92	2	1	-10921639	45185.333	41349	24532	65535	948892	13251.392	2.000	0.259	1.401
ID293374	293374	152	8994.128	33.849	60.573	0	92	92	2	1	-10921639	23310.905	22991	12803	36467	489529	6343.660	2.000	0.160	1.015
ID293375	293375	75	13809.619	44.298	63.480	0	92	92	2	1	-10921639	59848.667	63440	43845	65535	1256822	7288.328	4.800	0.140	2.020
ID293368	293368	120	15776.004	68.032	54.292	0	92	92	2	1	-10921639	57414.524	61314	42207	65535	1205705	8719.856	4.800	0.146	1.675
ID293369	293369	7	14891.979	43.164	55.270	0	92	92	2	1	-10921639	50050.905	48782	35697	65535	1051069	9781.697	2.000	0.115	1.057
ID293370	293370	None	7295.041	56.453	55.578	0	92	92	2	1	-10921639	32681.238	32311	26029	42228	686306	4881.344	4.800	0.104	1.264
ID293371	293371	None	7023.885	78.174	55.616	0	92	92	2	1	-10921639	21026.048	21852	14246	30597	441547	5069.607	2.000	0.139	1.010
ID293316	293316	159	9313.672	65.017	37.653	0	93	93	2	1	-10921639	56591.952	59686	41154	65535	1188431	8660.497	2.000	0.069	0.847
ID293317	293317	155	17403.107	35.220	38.545	0	93	93	2	1	-10921639	48735.905	46091	30109	65535	1023454	12162.611	2.000	0.140	0.983
ID293318	293318	112	15081.490	78.551	39.242	0	93	93	2	1	-10921639	41626.857	37845	27157	65100	874164	10737.713	2.000	0.145	0.980
ID293319	293319	None	10268.040	51.917	40.808	0	93	93	2	1	-10921639	42968.762	42174	35762	56171	902344	6318.649	2.000	0.091	1.138
ID293312	293312	None	11342.150	60.971	34.468	0	93	93	2	1	-10921639	60627.476	65535	43151	65535	1273177	7655.360	4.800	0.103	1.473
ID293313	293313	None	7702.415	68.171	33.847	0	93	93	2	1	-10921639	45117.524	46590	33038	57820	947468	6795.777	2.000	0.045	0.574
ID293314	293314	132	14991.374	53.015	35.262	0	93	93	2	1	-10921639	58258.905	59762	40004	65535	1223437	8051.555	4.800	0.134	1.712
ID293315	293315	102	10105.198	30.888	36.664	0	93	93	2	1	-10921639	44689.333	44822	34460	56865	938476	6812.841	2.000	0.083	1.006
ID293324	293324	104	11417.300	77.861	44.606	0	93	93	2	1	-10921639	38485.095	38290	23859	55628	808187	9443.761	2.000	0.103	0.759
ID293325	293325	None	7431.171	43.933	45.859	0	93	93	2	1	-10921639	42275.429	42467	33212	57918	887784	5813.489	7.600	0.060	0.817
ID293326	293326	139	10600.438	38.018	48.694	0	93	93	2	1	-10921639	34680.857	35968	21179	54532	728298	8067.830	2.000	0.099	0.776
ID293327	293327	119	19660.281	24.461	50.327	0	93	93	2	1	-10921639	45399.905	45451	24369	65535	953398	13672.512	2.000	0.186	1.042
ID293320	293320	67	15568.813	71.820	41.258	0	93	93	2	1	-10921639	54430.714	55769	33711	65535	1143045	10492.521	3.200	0.131	1.203
ID293321	293321	140	9059.974	64.381	43.487	0	93	93	2	1	-10921639	45834.381	45700	29903	55900	962522	6572.174	7.600	0.089	1.140
ID293322	293322	161	16793.695	84.171	42.883	0	93	93	2	1	-10921639	31248.952	30380	16535	56746	656228	10316.004	2.000	0.215	1.071
ID293323	293323	185	9509.434	72.733	44.773	0	93	93	2	1	-10921639	50041.524	50626	31161	65535	1050872	8472.378	6.006	0.082	0.892
ID293332	293332	84	22901.832	22.246	58.515	0	93	93	2	1	-10921639	44133.381	44040	23870	65535	926801	14727.501	2.000	0.266	1.261
ID293333	293333	152	10370.366	33.823	59.967	0	93	93	2	1	-10921639	26180.333	26843	14289	43465	549787	7158.438	2.000	0.140	0.900
ID293334	293334	148	14212.435	43.210	61.276	0	93	93	2	1	-10921639	58188.619	60977	43031	65535	1221961	8089.440	4.800	0.125	1.599
ID293335	293335	96	13450.357	46.495	67.711	0	93	93	2	1	-10921639	57742.190	60988	32702	65535	1212586	9520.817	4.800	0.124	1.340
ID293328	293328	160	14435.345	64.058	53.131	0	93	93	2	1	-10921639	51260.524	50757	36467	65535	1076471	10668.586	4.800	0.129	1.097
ID293329	293329	120	17330.234	68.717	53.807	0	93	93	2	1	-10921639	55687.524	62106	27874	65535	1169438	12616.894	4.800	0.166	1.257
ID293330	293330	7	15532.260	43.197	55.061	0	93	93	2	1	-10921639	49030.857	46840	36673	65535	1029648	9372.721	2.000	0.122	1.136
ID293331	293331	147	9058.279	38.744	57.903	0	93	93	2	1	-10921639	41690.381	41794	28264	55118	875498	7547.090	2.000	0.079	0.811
ID293340	293340	122	21152.275	34.244	78.764	0	93	93	2	1	-10921639	58195.952	65535	38604	65535	1222115	10304.130	4.800	0.243	2.209
ID293341	293341	150	13293.708	41.768	81.471	0	93	93	2	1	-10921639	37027.429	35555	24228	62898	777576	10656.906	7.600	0.109	0.683
ID293342	293342	163	9818.963	61.381	82.472	0	93	93	2	1	-10921639	10414.619	8582	3721	25638	218707	6531.404	2.000	0.446	0.984
ID293343	293343	153	9257.875	97.000	97.000	0	93	93	2	1	-10921639	14143.667	14116	4899	32604	297017	8389.216	2.000	0.322	0.821
ID293336	293336	88	13865.296	44.088	68.892	0	93	93	2	1	-10921639	54592.524	59046	38203	65535	1146443	10002.711	2.000	0.117	1.142
ID293337	293337	114	27426.301	24.489	74.250	0	93	93	2	1	-10921639	33173.667	29414	8083	65535	696647	18187.456	2.000	0.426	1.090
ID293338	293338	186	9539.953	60.214	76.724	0	93	93	2	1	-10921639	11826.190	10806	5284	32040	248350	6507.790	2.000	0.314	0.869
ID293339	293339	142	14438.440	39.502	77.974	0	93	93	2	1	-10921639	45219.333	42000	27016	65535	949606	11868.518	2.000	0.103	0.713
ID293308	293308	157	7440.817	52.216	26.015	0	93	93	2	1	-10921639	33865.429	31476	24130	54923	711174	7464.866	2.000	0.045	0.390
ID293309	293309	134	10123.381	26.326	29.360	0	93	93	2	1	-10921639	21026.667	21266	8354	35892	441560	7837.716	2.000	0.220	0.967
ID293310	293310	76	14927.588	39.267	29.669	0	93	93	2	1	-10921639	50007.429	51635	35187	65535	1050156	10388.307	2.000	0.113	0.978
ID293311	293311	62	15167.096	50.632	31.413	0	93	93	2	1	-10921639	56936.762	62388	38865	65535	1195672	9752.618	4.800	0.133	1.368
ID293305	293305	154	13754.400	37.492	17.029	0	93	93	2	1	-10921639	43093.762	41545	23881	65372	904969	11761.594	2.000	0.110	0.724
ID293306	293306	156	11043.263	31.085	23.646	0	93	93	2	1	-10921639	32185.333	31910	20278	48109	675892	8049.330	2.000	0.133	0.941
ID293307	293307	108	14484.890	37.571	24.734	0	93	93	2	1	-10921639	58298.190	60956	41870	65535	1224262	8089.344	3.200	0.123	1.584
ID293388	293388	156	13406.202	31.346	24.234	0	94	94	2	1	-10921639	31811.619	32029	15005	48142	668044	9024.883	2.000	0.187	1.111
ID293389	293389	108	17787.846	37.838	24.741	0	94	94	2	1	-10921639	52655.000	52655	38518	65535	1105755	10132.652	2.000	0.157	1.414
ID293390	293390	157	10572.061	52.232	26.001	0	94	94	2	1	-10921639	31643.238	29859	20430	53860	664508	8666.930	2.000	0.087	0.584
ID293391	293391	134	8181.009	27.055	29.909	0	94	94	2	1	-10921639	18804.905	19139	8669	33472	394903	6426.467	2.000	0.133	0.688
ID293386	293386	131	9364.743	53.000	0.000	0	94	94	2	1	-10921639	12206.286	10394	4546	23837	256332	5447.038	4.800	0.504	1.501
ID293387	293387	154	14927.522	37.491	17.869	0	94	94	2	1	-10921639	38457.190	35707	20669	62909	807601	11779.890	2.000	0.147	0.838
ID293396	293396	158	7345.526	28.801	35.918	0	94	94	2	1	-10921639	29783.762	29252	17468	46178	625459	7337.771	4.800	0.117	0.849
ID293397	293397	102	7512.114	31.045	36.652	0	94	94	2	1	-10921639	34861.667	34384	25552	46178	732095	5654.322	2.000	0.080	0.908
ID293398	293398	155	14899.019	35.612	38.619	0	94	94	2	1	-10921639	37982.952	38539	24488	61813	797642	11528.670	2.000	0.129	0.753
ID293399	293399	159	7905.424	66.046	38.795	0	94	94	2	1	-10921639	45590.286	45180	34655	58601	957396	7429.270	2.000	0.061	0.709
ID293392	293392	76	11357.260	39.298	30.237	0	94	94	2	1	-10921639	41760.238	39505	32094	61574	876965	7852.487	2.000	0.087	0.847
ID293393	293393	62	16196.310	50.451	31.541	0	94	94	2	1	-10921639	56673.714	59524	37454	65535	1190148	8983.283	4.800	0.155	1.696
ID293394	293394	132	13833.108	52.587	34.994	0	94	94	2	1	-10921639	52294.762	51516	38528	65535	1098190	9783.168	2.000	0.120	1.142
ID293395	293395	77	14289.435	63.122	34.542	0	94	94	2	1	-10921639	60383.571	62128	49813	65535	1268055	6059.022	4.800	0.137	2.409
ID293404	293404	185	8857.652	71.941	46.022	0	94	94	2	1	-10921639	43516.762	43433	32951	52503	913852	5643.474	2.000	0.082	1.175
ID293405	293405	139	10327.011	38.364	48.872	0	94	94	2	1	-10921639	32027.190	31606	21494	43509	672571	6752.072	4.800	0.153	1.259
ID293406	293406	119	20764.883	24.563	50.372	0	94	94	2	1	-10921639	41683.238	36662	22774	65535	875348	14317.223	2.000	0.206	0.996
ID293407	293407	160	17254.465	63.997	53.283	0	94	94	2	1	-10921639	50904.857	49975	36521	65535	1069002	10886.048	2.000	0.163	1.308
ID293400	293400	112	15103.438	78.017	39.260	0	94	94	2	1	-10921639	38414.619	35349	27103	63223	806707	10323.267	2.000	0.132	0.868
ID293401	293401	67	16294.693	71.743	41.453	0	94	94	2	1	-10921639	48092.143	45765	32203	65535	1009935	10748.049	2.000	0.139	1.090
ID293402	293402	161	15513.096	84.070	42.072	0	94	94	2	1	-10921639	32341.333	31335	20984	54522	679168	8586.383	2.000	0.204	1.279
ID293403	293403	140	7221.467	63.000	43.000	0	94	94	2	1	-10921639	38902.000	37899	28351	48250	816942	5278.370	7.600	0.090	1.215
ID293412	293412	152	10292.506	34.006	59.966	0	94	94	2	1	-10921639	25079.333	25454	12770	41534	526666	7184.431	2.000	0.155	0.936
ID293413	293413	148	10956.358	43.053	60.655	0	94	94	2	1	-10921639	50300.952	51592	36065	65535	1056320	8355.958	4.800	0.101	1.108
ID293414	293414	75	13792.188	44.325	63.714	0	94	94	2	1	-10921639	55285.381	55932	35707	65535	1160993	9520.168	2.000	0.097	1.025
ID293415	293415	96	15249.923	46.060	67.604	0	94	94	2	1	-10921639	51506.381	53328	25378	65535	1081634	13268.752	2.000	0.130	0.890
ID293408	293408	120	12477.691	69.681	53.159	0	94	94	2	1	-10921639	46373.143	48033	28969	65535	973836	10564.581	2.000	0.111	0.875
ID293409	293409	162	14773.131	66.984	53.717	0	94	94	2	1	-10921639	52125.190	53371	28004	65535	1094629	11277.282	6.307	0.128	1.046
ID293410	293410	7	15972.775	43.327	55.317	0	94	94	2	1	-10921639	45489.667	42988	33038	65535	955283	10751.067	2.000	0.134	1.002
ID293411	293411	84	25581.721	22.529	58.097	0	94	94	2	1	-10921639	45280.905	40840	23414	65535	950899	14086.013	2.000	0.306	1.506
ID293420	293420	150	10083.766	41.670	81.068	0	94	94	2	1	-10921639	31661.762	30705	19150	49899	664897	8238.012	7.600	0.105	0.728
ID293421	293421	163	14115.621	61.226	81.717	0	94	94	2	1	-10921639	12775.857	10036	3873	36196	268293	8929.421	2.000	0.573	1.043
ID293416	293416	114	30169.900	25.213	74.272	0	94	94	2	1	-10921639	34088.810	29371	11078	65535	715865	17626.469	2.000	0.466	1.229
ID293417	293417	186	7592.353	60.335	75.661	0	94	94	2	1	-10921639	9979.000	8549	4068	23675	209559	5415.338	2.000	0.297	0.844
ID293418	293418	142	10327.646	40.024	77.461	0	94	94	2	1	-10921639	37827.238	36434	25411	65133	794372	9442.251	2.000	0.071	0.528
ID293419	293419	122	23355.367	34.716	78.453	0	94	94	2	1	-10921639	57632.762	58992	37302	65535	1210288	9232.713	4.800	0.265	2.618
ID293444	293444	119	22938.945	24.850	50.015	0	95	95	2	1	-10921639	42707.857	41143	25769	65535	896865	13017.946	2.000	0.241	1.272
ID293445	293445	160	18008.904	63.862	53.219	0	95	95	2	1	-10921639	54961.476	51950	37205	65535	1154191	10069.604	2.000	0.164	1.541
ID293446	293446	162	14755.065	67.785	53.757	0	95	95	2	1	-10921639	55228.524	60153	32583	65535	1159799	10862.911	6.304	0.134	1.203
ID293447	293447	7	17765.801	43.359	54.962	0	95	95	2	1	-10921639	47274.238	44008	30705	65535	992759	11107.581	2.000	0.158	1.161
ID293440	293440	161	14565.228	83.925	42.301	0	95	95	2	1	-10921639	31504.333	30000	18608	50930	661591	8528.078	2.000	0.197	1.214
ID293441	293441	None	7479.399	43.497	45.300	0	95	95	2	1	-10921639	37452.714	37606	26018	48641	786507	6826.880	2.000	0.060	0.618
ID293442	293442	139	8136.769	38.021	48.221	0	95	95	2	1	-10921639	32423.381	32116	21071	43726	680891	5376.521	2.000	0.113	1.229
ID293443	293443	None	8694.130	46.948	48.593	0	95	95	2	1	-10921639	40182.857	40785	28698	57560	843840	6765.254	2.000	0.084	0.916
ID293452	293452	96	15321.235	45.967	67.052	0	95	95	2	1	-10921639	54355.857	56583	32951	65535	1141473	10430.812	4.800	0.125	1.161
ID293453	293453	114	31197.523	25.212	74.216	0	95	95	2	1	-10921639	37512.286	34362	16579	65535	787758	16699.539	2.000	0.478	1.452
ID293454	293454	142	14370.026	39.815	77.196	0	95	95	2	1	-10921639	41791.286	40395	27168	65535	877617	11491.553	2.000	0.101	0.669
ID293455	293455	122	23946.486	35.035	78.216	0	95	95	2	1	-10921639	57409.000	63137	39505	65535	1205589	9899.044	4.800	0.277	2.515
ID293448	293448	84	26047.404	22.693	58.159	0	95	95	2	1	-10921639	45427.238	42120	26431	65535	953972	13871.037	2.000	0.284	1.447
ID293449	293449	152	8091.688	33.777	60.223	0	95	95	2	1	-10921639	25960.762	26083	17284	35621	545176	4860.665	2.000	0.137	1.286
ID293450	293450	148	12888.438	42.977	60.411	0	95	95	2	1	-10921639	48222.381	44377	34666	65535	1012670	9501.960	2.000	0.080	0.748
ID293451	293451	75	12962.811	44.470	63.851	0	95	95	2	1	-10921639	56737.286	58297	35241	65535	1191483	9461.614	2.000	0.093	1.023
ID293456	293456	150	8403.883	41.903	80.694	0	95	95	2	1	-10921639	31367.381	30196	20029	45690	658715	7923.765	7.600	0.099	0.710
ID293457	293457	163	12374.377	61.256	81.400	0	95	95	2	1	-10921639	12826.905	11522	4567	32485	269365	7353.608	2.000	0.521	1.195
ID293458	293458	166	8278.634	39.386	87.266	0	95	95	2	1	-10921639	19941.524	18369	13562	33266	418772	5256.458	2.000	0.154	1.011
ID293459	293459	None	8759.494	97.000	97.000	0	95	95	2	1	-10921639	14012.190	12401	5295	30673	294256	7793.970	2.000	0.309	0.849
ID293422	293422	131	11625.015	53.000	0.000	0	95	95	2	1	-10921639	12709.143	12752	3786	27917	266892	6883.770	2.000	0.568	1.338
ID293423	293423	154	17783.842	37.364	18.475	0	95	95	2	1	-10921639	43186.381	40460	22752	65535	906914	13778.766	2.000	0.178	0.946
ID293428	293428	76	12126.732	39.863	30.717	0	95	95	2	1	-10921639	47160.524	45353	38865	62041	990371	6793.490	2.000	0.117	1.459
ID293429	293429	62	14858.897	50.564	32.109	0	95	95	2	1	-10921639	56404.000	60012	36847	65535	1184484	9478.785	4.800	0.128	1.347
ID293430	293430	None	8349.858	74.609	32.456	0	95	95	2	1	-10921639	27293.905	28069	14560	40655	573172	7349.826	4.800	0.147	0.950
ID293431	293431	132	11015.753	52.594	35.175	0	95	95	2	1	-10921639	53233.095	53068	41415	65535	1117895	7913.632	4.800	0.095	1.162
ID293424	293424	156	8416.218	31.971	24.878	0	95	95	2	1	-10921639	31361.048	31975	21298	42228	658582	6322.181	2.000	0.090	0.822
ID293425	293425	108	15712.632	37.459	24.700	0	95	95	2	1	-10921639	52047.333	50605	33353	65535	1092994	11350.465	4.800	0.149	1.189
ID293426	293426	157	10108.272	51.942	26.572	0	95	95	2	1	-10921639	34440.476	33819	21743	54673	723250	7710.136	2.000	0.087	0.713
ID293427	293427	134	9918.134	27.834	30.350	0	95	95	2	1	-10921639	25334.143	25660	13443	40644	532017	6847.432	2.000	0.172	1.084
ID293436	293436	155	15257.676	36.152	38.842	0	95	95	2	1	-10921639	41499.333	38832	29718	62811	871486	9107.446	2.000	0.143	1.139
ID293437	293437	112	15463.229	77.987	39.224	0	95	95	2	1	-10921639	39625.857	34807	29176	65535	832143	10475.546	2.000	0.132	0.882
ID293438	293438	159	7222.783	65.923	39.633	0	95	95	2	1	-10921639	44607.095	42847	34546	58927	936749	7514.334	2.000	0.048	0.542
ID293439	293439	67	16012.906	71.826	41.447	0	95	95	2	1	-10921639	54486.476	53664	42782	65535	1144216	8121.143	4.800	0.153	1.785
ID293432	293432	77	14492.381	63.413	34.648	0	95	95	2	1	-10921639	61657.619	65535	46221	65535	1294810	5376.430	4.800	0.148	2.963
ID293433	293433	164	7546.749	68.979	35.475	0	95	95	2	1	-10921639	37202.143	36847	23577	57690	781245	8409.296	2.000	0.048	0.404
ID293434	293434	158	11066.786	29.436	36.477	0	95	95	2	1	-10921639	33097.714	32138	18575	50442	695052	9072.882	2.000	0.143	0.910
ID293435	293435	172	11501.158	60.176	35.753	0	95	95	2	1	-10921639	50618.190	47209	34373	65535	1062982	10409.757	2.000	0.085	0.764
ID293460	293460	131	10197.460	53.000	0.000	0	96	96	2	1	-10921639	11976.810	12097	4123	25747	251513	6077.479	2.000	0.521	1.351
ID293461	293461	154	18976.967	37.142	18.060	0	96	96	2	1	-10921639	48327.762	44561	32138	65535	1014883	10717.095	2.000	0.180	1.377
ID293462	293462	None	7693.022	47.987	19.803	0	96	96	2	1	-10921639	27517.524	26984	18521	36434	577868	5008.603	2.000	0.110	1.085
ID293463	293463	156	7837.305	31.804	24.342	0	96	96	2	1	-10921639	32173.905	31205	22590	43617	675652	6283.289	2.000	0.084	0.797
ID293468	293468	62	16441.426	50.371	31.837	0	96	96	2	1	-10921639	54273.238	55335	31205	65535	1139738	11053.661	2.000	0.143	1.231
ID293469	293469	77	16372.454	63.600	34.359	0	96	96	2	1	-10921639	56604.524	64504	36825	65535	1188695	11130.455	4.800	0.148	1.313
ID293470	293470	132	13589.950	52.803	35.213	0	96	96	2	1	-10921639	54793.000	56464	43932	65535	1150653	8078.804	7.600	0.120	1.457
ID293471	293471	172	10068.638	59.860	35.904	0	96	96	2	1	-10921639	44181.429	44735	31758	65057	927810	9679.022	2.000	0.057	0.489
ID293464	293464	108	16045.788	37.634	24.774	0	96	96	2	1	-10921639	54712.381	56041	38507	65535	1148960	9844.843	4.800	0.148	1.435
ID293465	293465	157	7331.424	52.316	26.412	0	96	96	2	1	-10921639	30845.095	29979	19682	48250	647747	7435.290	2.000	0.080	0.617
ID293466	293466	134	8322.863	28.576	30.466	0	96	96	2	1	-10921639	26133.333	26279	13258	41968	548800	7450.239	2.000	0.115	0.724
ID293467	293467	76	8635.458	38.904	31.008	0	96	96	2	1	-10921639	47768.095	48467	38528	59578	1003130	4694.552	4.800	0.097	1.804
ID293476	293476	67	13425.441	71.593	41.468	0	96	96	2	1	-10921639	52311.381	51527	36141	65535	1098539	9980.319	2.000	0.108	1.022
ID293477	293477	161	19489.045	83.614	42.243	0	96	96	2	1	-10921639	36026.667	33407	17859	64254	756560	12871.337	2.000	0.247	1.110
ID293478	293478	140	7237.325	63.744	43.491	0	96	96	2	1	-10921639	40890.190	40525	33852	47545	858694	4119.217	7.600	0.081	1.481
ID293479	293479	None	7819.295	71.360	47.143	0	96	96	2	1	-10921639	46476.476	45690	34590	57071	976006	6638.515	2.000	0.069	0.900
ID293472	293472	164	7445.637	69.102	36.097	0	96	96	2	1	-10921639	41502.571	40275	27320	59806	871554	7619.890	2.000	0.042	0.439
ID293473	293473	102	9478.287	31.358	37.659	0	96	96	2	1	-10921639	36815.143	36858	24705	52265	773118	7265.744	4.800	0.118	1.070
ID293474	293474	155	12831.885	36.853	38.361	0	96	96	2	1	-10921639	43562.952	41295	30792	59871	914822	7728.203	2.000	0.121	1.221
ID293475	293475	112	15598.844	77.822	39.380	0	96	96	2	1	-10921639	43711.286	42033	26116	65535	917937	11077.037	2.000	0.135	0.942
ID293484	293484	7	16179.685	43.283	55.018	0	96	96	2	1	-10921639	48284.286	47078	36933	65535	1013970	9912.536	2.000	0.135	1.162
ID293485	293485	84	27934.826	23.168	58.135	0	96	96	2	1	-10921639	47244.857	44073	25020	65535	992142	14893.006	2.000	0.300	1.463
ID293486	293486	None	10740.488	38.964	57.855	0	96	96	2	1	-10921639	40580.190	41382	24901	57419	852184	8583.625	2.000	0.090	0.779
ID293487	293487	152	7937.226	34.231	60.381	0	96	96	2	1	-10921639	25664.810	25552	14202	38583	538961	6812.667	2.000	0.108	0.735
ID293480	293480	139	9345.201	38.291	48.522	0	96	96	2	1	-10921639	31207.190	32800	19703	50648	655351	8239.604	2.000	0.104	0.716
ID293481	293481	119	20300.777	25.313	50.002	0	96	96	2	1	-10921639	40757.905	40091	21136	65535	855916	13493.775	2.000	0.204	1.023
ID293482	293482	160	16909.238	63.872	53.487	0	96	96	2	1	-10921639	54133.619	54305	33385	65535	1136806	10731.961	4.800	0.160	1.389
ID293483	293483	162	15365.556	69.060	53.314	0	96	96	2	1	-10921639	58139.571	59393	39635	65535	1220931	8025.421	4.800	0.157	1.970
ID293492	293492	142	13124.327	39.949	77.150	0	96	96	2	1	-10921639	45105.714	46221	31064	65535	947220	9715.194	2.000	0.101	0.849
ID293493	293493	122	23772.770	35.317	77.698	0	96	96	2	1	-10921639	55377.524	65535	28774	65535	1162928	14034.980	4.800	0.267	1.663
ID293494	293494	165	7760.421	94.663	80.214	0	96	96	2	1	-10921639	13894.952	13334	7388	23902	291794	4515.496	2.000	0.250	1.230
ID293495	293495	150	11446.107	41.987	80.613	0	96	96	2	1	-10921639	34467.952	32604	22047	53371	723827	9736.491	2.000	0.117	0.742
ID293488	293488	148	13723.750	43.266	61.002	0	96	96	2	1	-10921639	54888.476	56247	39266	65535	1152658	8524.226	4.800	0.122	1.402
ID293489	293489	75	12322.564	44.331	64.001	0	96	96	2	1	-10921639	57957.095	61140	39158	65535	1217099	8916.003	3.200	0.088	1.054
ID293490	293490	96	15254.473	44.473	67.833	0	96	96	2	1	-10921639	55121.095	58558	37953	65535	1157543	10765.609	4.800	0.141	1.263
ID293491	293491	114	32117.596	25.659	73.942	0	96	96	2	1	-10921639	42537.905	34622	16492	65535	893296	16878.369	2.000	0.424	1.500
ID293496	293496	163	13293.731	60.956	80.827	0	96	96	2	1	-10921639	12906.667	11859	3895	35013	271040	8205.648	2.000	0.488	1.032
ID293497	293497	166	10074.162	39.234	86.718	0	96	96	2	1	-10921639	22181.905	20940	15418	38756	465820	6556.465	2.000	0.178	1.024
ID293508	293508	155	8646.047	37.567	39.340	0	97	97	2	1	-10921639	37124.143	35393	27884	46644	779607	6001.812	7.600	0.090	1.021
ID293509	293509	112	15807.767	77.906	39.341	0	97	97	2	1	-10921639	40895.381	42033	26930	65535	858803	11013.206	2.000	0.140	0.911
ID293510	293510	67	13890.412	71.531	41.452	0	97	97	2	1	-10921639	54228.619	54402	41946	65535	1138801	8158.749	4.800	0.141	1.641
ID293511	293511	161	20590.617	83.116	42.480	0	97	97	2	1	-10921639	38484.095	33581	23273	65535	808166	12279.420	2.000	0.226	1.154
ID293504	293504	77	15349.939	63.381	34.411	0	97	97	2	1	-10921639	58669.667	65393	40644	65535	1232063	8742.287	4.800	0.148	1.733
ID293505	293505	164	8677.183	68.693	35.307	0	97	97	2	1	-10921639	39403.667	39190	27309	54945	827477	8765.376	2.000	0.067	0.564
ID293506	293506	102	15983.655	30.278	36.196	0	97	97	2	1	-10921639	35470.143	34807	19823	60500	744873	10605.255	2.000	0.184	1.038
ID293507	293507	132	13222.233	52.756	35.621	0	97	97	2	1	-10921639	51026.381	51820	33168	65535	1071554	9708.379	2.000	0.112	1.056
ID293516	293516	119	21101.010	26.033	50.184	0	97	97	2	1	-10921639	39553.524	40579	22774	65535	830624	12475.526	2.000	0.225	1.165
ID293517	293517	160	16618.975	63.759	53.288	0	97	97	2	1	-10921639	50879.048	53382	33179	65535	1068460	10483.839	2.000	0.152	1.283
ID293518	293518	162	15629.372	68.191	53.665	0	97	97	2	1	-10921639	54514.952	55780	32800	65535	1144814	9966.408	4.800	0.146	1.397
ID293519	293519	7	15827.296	43.443	54.996	0	97	97	2	1	-10921639	47865.714	44854	33060	65535	1005180	10372.013	2.000	0.136	1.104
ID293512	293512	None	7539.198	40.193	42.812	0	97	97	2	1	-10921639	36820.286	37704	27526	47230	773226	5601.818	2.000	0.065	0.802
ID293513	293513	140	7761.496	63.637	43.729	0	97	97	2	1	-10921639	38890.095	39049	29892	51223	816692	6414.575	7.600	0.061	0.693
ID293514	293514	139	8649.603	38.278	48.269	0	97	97	2	1	-10921639	32169.238	32029	18955	44149	675554	6829.843	2.000	0.101	0.868
ID293515	293515	173	7952.763	46.672	48.501	0	97	97	2	1	-10921639	40012.476	40123	32214	51516	840262	5239.903	2.000	0.087	1.221
ID293524	293524	75	12857.043	44.389	64.275	0	97	97	2	1	-10921639	56173.429	58959	39472	65535	1179642	8982.320	2.000	0.088	1.016
ID293525	293525	96	14892.619	45.507	67.041	0	97	97	2	1	-10921639	52111.476	54489	27798	65535	1094341	12501.922	7.600	0.127	0.940
ID293526	293526	114	27146.561	25.967	74.010	0	97	97	2	1	-10921639	39578.333	38724	18315	65535	831145	15288.698	4.800	0.412	1.511
ID293527	293527	122	24835.801	35.865	77.373	0	97	97	2	1	-10921639	55234.762	57169	37715	65535	1159930	10451.571	4.800	0.274	2.272
ID293520	293520	None	7451.318	78.222	55.498	0	97	97	2	1	-10921639	21011.619	20376	14658	30423	441244	4239.590	2.000	0.162	1.384
ID293521	293521	84	24980.982	23.706	58.295	0	97	97	2	1	-10921639	42437.143	37009	25899	65535	891180	13605.800	2.000	0.281	1.370
ID293522	293522	148	10953.013	42.593	60.326	0	97	97	2	1	-10921639	50142.857	48749	32984	65535	1053000	8725.549	2.000	0.067	0.726
ID293523	293523	152	9067.765	34.254	60.775	0	97	97	2	1	-10921639	27176.667	27646	16470	36391	570710	6385.955	2.000	0.160	1.175
ID293532	293532	166	11538.734	39.780	86.122	0	97	97	2	1	-10921639	22492.429	19790	14495	40720	472341	7331.357	2.000	0.185	0.957
ID293528	293528	142	13268.456	39.914	77.281	0	97	97	2	1	-10921639	42938.810	42771	26702	65535	901715	11218.857	2.000	0.093	0.651
ID293529	293529	150	11199.766	42.203	80.361	0	97	97	2	1	-10921639	36294.857	36445	22709	50659	762192	8579.767	7.600	0.117	0.883
ID293530	293530	163	10270.950	60.363	80.149	0	97	97	2	1	-10921639	13053.381	11663	3331	28590	274121	6980.201	2.000	0.346	0.962
ID293531	293531	165	7641.331	94.213	80.042	0	97	97	2	1	-10921639	12255.476	11685	5392	24076	257365	4917.125	2.000	0.249	0.993
ID293500	293500	108	17208.322	37.758	24.919	0	97	97	2	1	-10921639	48884.190	47382	32094	65535	1026568	11768.725	2.000	0.154	1.108
ID293501	293501	157	9290.986	52.089	26.062	0	97	97	2	1	-10921639	32023.476	30966	18466	47773	672493	7311.712	2.000	0.088	0.708
ID293502	293502	76	12958.192	39.939	30.731	0	97	97	2	1	-10921639	44299.143	41458	33364	63234	930282	7607.122	2.000	0.132	1.358
ID293503	293503	62	17618.404	50.060	31.684	0	97	97	2	1	-10921639	52004.429	51668	34395	65535	1092093	10572.154	2.000	0.142	1.226
ID293498	293498	154	16157.198	37.138	18.921	0	97	97	2	1	-10921639	44452.714	43954	25714	65535	933507	10311.726	2.000	0.154	1.153
ID293499	293499	156	11085.553	32.392	25.309	0	97	97	2	1	-10921639	32403.762	31780	20517	52156	680479	8921.975	2.000	0.160	1.001
ID293572	293572	76	7074.565	40.816	30.104	0	98	98	2	1	-10921639	41203.286	40774	36456	51950	865269	4264.387	2.000	0.068	1.233
ID293573	293573	62	15806.552	50.119	31.671	0	98	98	2	1	-10921639	52623.905	50919	39028	65535	1105102	9529.978	2.000	0.124	1.222
ID293574	293574	171	10232.737	74.936	32.539	0	98	98	2	1	-10921639	31594.143	29740	21526	46872	663477	6576.709	2.000	0.119	1.019
ID293575	293575	77	14196.438	63.414	34.347	0	98	98	2	1	-10921639	60107.048	64384	47187	65535	1262248	7042.687	4.800	0.143	2.130
ID293568	293568	None	7589.878	48.324	19.686	0	98	98	2	1	-10921639	28205.762	28101	22351	42250	592321	4624.537	2.000	0.101	1.117
ID293569	293569	108	16908.191	37.889	24.922	0	98	98	2	1	-10921639	50148.524	52221	33017	65535	1053119	10970.752	2.000	0.142	1.139
ID293570	293570	156	13750.580	32.913	25.671	0	98	98	2	1	-10921639	36939.190	35490	22926	57679	775723	9441.847	2.000	0.125	0.870
ID293571	293571	157	12093.525	51.843	26.665	0	98	98	2	1	-10921639	38836.905	36293	30434	61487	815575	7986.188	2.000	0.101	0.894
ID293580	293580	155	8299.062	37.455	39.658	0	98	98	2	1	-10921639	35398.381	35610	24814	51776	743366	7834.749	2.000	0.057	0.486
ID293581	293581	112	13264.393	77.854	39.861	0	98	98	2	1	-10921639	39345.429	36044	24760	65535	826254	9805.036	2.000	0.098	0.713
ID293582	293582	67	13153.303	71.531	41.299	0	98	98	2	1	-10921639	55046.143	56616	41881	65535	1155969	8323.894	4.800	0.124	1.455
ID293583	293583	None	7355.640	53.318	41.846	0	98	98	2	1	-10921639	32205.381	31704	24792	47339	676313	5703.341	2.000	0.065	0.690
ID293576	293576	102	18314.375	30.984	35.985	0	98	98	2	1	-10921639	41802.667	41078	24206	63430	877856	10215.345	2.000	0.193	1.324
ID293577	293577	132	11601.197	52.154	35.690	0	98	98	2	1	-10921639	48709.095	47849	32724	65535	1022891	7821.579	4.800	0.106	1.194
ID293578	293578	172	12988.112	60.330	35.643	0	98	98	2	1	-10921639	49633.381	48500	27429	65535	1042301	12008.810	2.000	0.102	0.762
ID293579	293579	164	8884.888	69.443	35.817	0	98	98	2	1	-10921639	43689.048	41957	34134	61531	917470	7229.048	2.000	0.047	0.542
ID293588	293588	119	23211.232	26.732	50.059	0	98	98	2	1	-10921639	41985.619	39114	26843	65535	881698	13448.912	2.000	0.243	1.220
ID293589	293589	162	14309.439	68.679	53.446	0	98	98	2	1	-10921639	58244.810	58645	39407	65535	1223141	7332.479	4.800	0.161	2.201
ID293590	293590	160	16819.166	64.137	53.745	0	98	98	2	1	-10921639	53231.095	58634	28557	65535	1117853	12851.346	2.000	0.145	1.051
ID293591	293591	7	15858.794	43.617	55.206	0	98	98	2	1	-10921639	49679.333	50019	31465	65535	1043266	10914.781	3.200	0.145	1.151
[truncated: 4,340 more rows]
