# Supplementary material for: Progressive enhancement of kinetic proofreading in T cell antigen discrimination from receptor activation to DAG generation
Source: eLife. 2022 Sep 20;11:e75263. doi: 10.7554/eLife.75263 (PMC9536835; doi:10.7554/eLife.75263)
Supplement: Figure 5—source data 1. — Each data table is the TrackMate ‘spot-statistics’ output of one cell over four cycles of blue-light illumination (frames 0–40, 100–140, 200–240, and 300–340, with 3 s interval between frames). We calculated the lifetime of TrackIDs that existed at the start of each period of blue-light illumination that did not last for the full period and fit the resulting lifetime distributions using custom Python scripts available at https://github.com/dbritain/KP-paper (copy archived at swh:1:rev:167fa456901903740f0f3ee6a3e5324bc45207ea, Britain, 2022). [file elife-75263-fig5-data1.zip › Fig5SourceData/ZAP/zap3/cell3.csv]

Label	ID	TRACK_ID	QUALITY	POSITION_X	POSITION_Y	POSITION_Z	POSITION_T	FRAME	RADIUS	VISIBILITY	MANUAL_COLOR	MEAN_INTENSITY	MEDIAN_INTENSITY	MIN_INTENSITY	MAX_INTENSITY	TOTAL_INTENSITY	STANDARD_DEVIATION	ESTIMATED_DIAMETER	CONTRAST	SNR
ID310580	310580	None	7009.752	41.799	60.029	0	0	0	2	1	-10921639	26039.476	24748	17859	36521	546829	5378.320	3.200	0.107	0.939
ID310576	310576	None	8314.589	66.409	37.643	0	0	0	2	1	-10921639	31916.524	31127	17859	49789	670247	8824.321	2.000	0.058	0.398
ID310577	310577	0	12392.811	48.925	41.998	0	0	0	2	1	-10921639	43746.762	45852	30434	56933	918682	8527.588	4.800	0.125	1.137
ID310578	310578	1	7589.714	38.282	47.806	0	0	0	2	1	-10921639	29123.905	27810	20812	40567	611602	5582.134	7.600	0.123	1.142
ID310579	310579	None	7044.701	47.901	53.588	0	0	0	2	1	-10921639	26987.238	26170	19317	41916	566732	6000.473	2.000	0.085	0.701
ID310572	310572	None	8082.834	66.811	27.949	0	0	0	2	1	-10921639	35146.429	33860	25878	52449	738075	6848.257	7.600	0.076	0.726
ID310573	310573	None	7395.875	31.152	30.781	0	0	0	2	1	-10921639	32397.381	31528	23327	44431	680345	5290.370	4.800	0.093	1.042
ID310574	310574	2	8579.675	20.431	32.862	0	0	0	2	1	-10921639	31149.429	30726	20557	46362	654138	6414.959	2.000	0.107	0.937
ID310575	310575	3	16944.904	51.662	36.196	0	0	0	2	1	-10921639	50234.762	52267	33788	65535	1054930	9871.203	4.800	0.169	1.474
ID310571	310571	4	10190.291	77.850	18.496	0	0	0	2	1	-10921639	35439.952	35574	21978	51939	744239	8384.335	7.600	0.105	0.802
ID310581	310581	4	7511.311	78.096	17.937	0	1	1	2	1	-10921639	34023.667	35574	22270	47820	714497	6872.126	3.200	0.074	0.681
ID310582	310582	None	9873.050	33.216	28.803	0	1	1	2	1	-10921639	28269.810	26461	21504	45415	593666	6444.455	2.000	0.115	0.904
ID310583	310583	2	7708.603	19.221	33.731	0	1	1	2	1	-10921639	28292.429	26716	16912	38708	594141	5534.550	7.600	0.108	0.998
ID310588	310588	None	7321.178	39.014	61.762	0	1	1	2	1	-10921639	24113.048	23072	16547	36995	506374	5127.721	2.000	0.116	0.978
ID310584	310584	3	18796.912	51.814	36.246	0	1	1	2	1	-10921639	49057.905	50991	32220	65535	1030216	10021.314	2.000	0.195	1.598
ID310585	310585	0	11999.728	49.944	41.823	0	1	1	2	1	-10921639	44934.000	45378	32403	61088	943614	7186.737	6.331	0.147	1.599
ID310586	310586	1	12204.979	37.814	48.840	0	1	1	2	1	-10921639	30866.476	30434	22270	51502	648196	7470.984	2.000	0.162	1.151
ID310587	310587	None	8943.974	58.862	54.326	0	1	1	2	1	-10921639	30031.524	29705	19718	40275	630662	6092.589	2.000	0.113	1.000
ID310589	310589	None	7494.921	26.028	23.263	0	2	2	2	1	-10921639	28033.810	26571	19390	39947	588710	5856.288	4.800	0.136	1.143
ID310590	310590	3	14687.127	51.504	35.988	0	2	2	2	1	-10921639	48632.667	50262	34444	59010	1021286	8183.705	4.800	0.154	1.582
ID310591	310591	None	7770.565	23.927	37.266	0	2	2	2	1	-10921639	29491.810	29377	19026	43046	619328	6143.665	2.000	0.089	0.784
ID310592	310592	0	9437.311	48.773	41.124	0	2	2	2	1	-10921639	41172.762	40275	30689	61744	864628	7261.266	2.000	0.088	0.921
ID310598	310598	None	10472.209	27.712	16.581	0	3	3	2	1	-10921639	25154.238	23691	14761	38125	528239	6929.705	2.000	0.182	1.116
ID310599	310599	None	7564.218	37.376	28.005	0	3	3	2	1	-10921639	24783.000	23801	12829	35719	520443	6313.692	2.000	0.128	0.892
ID310604	310604	None	8208.818	44.737	44.880	0	3	3	2	1	-10921639	34700.524	33788	21905	52376	728711	8741.505	2.000	0.071	0.527
ID310605	310605	1	9182.781	38.053	48.854	0	3	3	2	1	-10921639	30364.857	31273	19937	40932	637662	7149.485	2.000	0.107	0.822
ID310606	310606	None	7520.023	47.969	52.806	0	3	3	2	1	-10921639	27634.667	26425	18297	40822	580328	6310.993	2.000	0.073	0.597
ID310600	310600	5	7949.360	66.731	28.137	0	3	3	2	1	-10921639	36349.381	36375	22525	58682	763337	6709.447	7.600	0.084	0.840
ID310601	310601	None	7566.476	65.703	33.894	0	3	3	2	1	-10921639	33792.714	31564	22416	63967	709647	9061.695	2.000	0.025	0.184
ID310602	310602	3	14964.512	51.281	35.940	0	3	3	2	1	-10921639	51539.857	52340	33022	65243	1082337	8902.644	4.800	0.166	1.647
ID310603	310603	0	7901.972	48.191	40.119	0	3	3	2	1	-10921639	43753.667	43629	29341	56021	918827	7270.292	7.600	0.054	0.618
ID310612	310612	None	7406.393	18.881	32.376	0	4	4	2	1	-10921639	28304.524	27445	18005	36266	594395	5178.059	7.600	0.109	1.077
ID310613	310613	None	9179.780	43.891	33.123	0	4	4	2	1	-10921639	30168.667	28211	18370	46654	633542	6737.242	2.000	0.115	0.926
ID310614	310614	3	18517.033	50.875	36.137	0	4	4	2	1	-10921639	49113.476	51028	29268	65535	1031383	12238.546	2.000	0.173	1.186
ID310615	310615	None	7318.972	68.171	39.023	0	4	4	2	1	-10921639	34396.762	33933	26024	43301	722332	4925.083	6.384	0.072	0.936
ID310608	310608	None	8945.769	65.035	17.175	0	4	4	2	1	-10921639	38767.190	36886	25915	52121	814111	7027.542	2.000	0.088	0.892
ID310609	310609	None	7539.538	79.234	20.728	0	4	4	2	1	-10921639	36052.619	35173	24347	45269	757105	5941.434	2.000	0.075	0.846
ID310610	310610	None	7048.734	34.228	22.971	0	4	4	2	1	-10921639	20249.524	18880	11262	32366	425240	5112.038	2.000	0.120	0.849
ID310611	310611	5	9528.962	66.228	26.782	0	4	4	2	1	-10921639	39987.381	39109	28102	54199	839735	6605.429	2.000	0.093	1.028
ID310607	310607	None	9760.812	75.127	12.328	0	4	4	2	1	-10921639	38328.000	40895	22233	53980	804888	9009.577	3.200	0.102	0.789
ID310616	310616	None	7674.376	50.383	41.941	0	4	4	2	1	-10921639	40145.333	40932	26862	54053	843052	7459.083	2.000	0.068	0.683
ID310617	310617	1	8638.989	37.531	48.687	0	4	4	2	1	-10921639	30701.571	28430	22306	45779	644733	6955.368	2.000	0.103	0.824
ID310628	310628	3	15335.581	51.528	36.160	0	5	5	2	1	-10921639	48313.238	49461	29888	62619	1014578	9602.698	4.800	0.164	1.421
ID310629	310629	1	7110.044	37.606	48.672	0	5	5	2	1	-10921639	29462.238	29231	19718	38380	618707	5063.229	2.000	0.112	1.170
ID310627	310627	None	8232.611	86.947	6.696	0	5	5	2	1	-10921639	11689.286	11080	5066	27628	245475	5785.946	2.000	0.280	0.883
ID310620	310620	None	7781.062	63.983	39.262	0	6	6	2	1	-10921639	31376.714	31345	21614	38672	658911	4670.575	4.800	0.128	1.524
ID310621	310621	None	8285.592	34.456	39.995	0	6	6	2	1	-10921639	31798.381	32475	23764	41223	667766	5048.345	6.342	0.128	1.428
ID310622	310622	6	9421.412	46.900	40.991	0	6	6	2	1	-10921639	36203.714	35173	24785	52231	760278	7361.213	6.354	0.118	1.041
ID310618	310618	None	7957.302	63.278	18.521	0	6	6	2	1	-10921639	36253.905	35792	26935	44504	761332	5359.952	5.984	0.099	1.218
ID310619	310619	3	15990.960	50.786	35.580	0	6	6	2	1	-10921639	47058.381	46253	27846	65535	988226	10180.660	4.800	0.158	1.262
ID310623	310623	None	8425.710	60.035	20.062	0	7	7	2	1	-10921639	30963.571	32658	21541	44248	650235	5893.131	4.800	0.120	1.122
ID310624	310624	None	7324.654	47.006	28.728	0	7	7	2	1	-10921639	27419.429	27045	20192	34189	575808	4480.838	2.000	0.118	1.293
ID310625	310625	3	15000.129	50.620	36.243	0	7	7	2	1	-10921639	43568.143	44394	27409	64806	914931	9134.779	2.000	0.163	1.337
ID310626	310626	6	8318.145	46.473	40.637	0	7	7	2	1	-10921639	35012.952	34954	20958	45961	735272	6337.380	2.000	0.092	0.929
ID310596	310596	None	8645.064	50.154	40.814	0	8	8	2	1	-10921639	36052.571	35391	24092	53033	757104	7981.343	2.000	0.072	0.604
ID310597	310597	None	9143.738	37.903	49.014	0	8	8	2	1	-10921639	29713.952	28138	20520	47565	623993	6818.385	7.600	0.109	0.857
ID310593	310593	7	9152.823	64.593	32.595	0	8	8	2	1	-10921639	31411.429	29596	21978	47893	659640	7945.432	2.000	0.085	0.620
ID310594	310594	3	15094.057	50.511	35.907	0	8	8	2	1	-10921639	43628.857	41296	32658	65352	916206	8861.807	2.000	0.145	1.246
ID310595	310595	6	13890.344	45.249	40.253	0	8	8	2	1	-10921639	38192.667	35464	26862	59411	802046	9590.238	2.000	0.134	0.944
ID310636	310636	6	9654.291	44.877	40.698	0	9	9	2	1	-10921639	36299.095	35136	27664	51866	762281	6730.458	2.000	0.096	0.943
ID310633	310633	7	13330.936	65.039	33.221	0	9	9	2	1	-10921639	37415.095	36339	25331	54345	785717	8529.364	2.000	0.123	0.960
ID310634	310634	3	14231.041	50.467	36.210	0	9	9	2	1	-10921639	42846.000	42317	28065	60359	899766	9294.479	4.800	0.155	1.240
ID310635	310635	None	8642.049	76.234	36.173	0	9	9	2	1	-10921639	31435.714	29049	24894	51647	660150	6417.053	7.600	0.091	0.819
ID310637	310637	None	8949.136	78.178	16.014	0	10	10	2	1	-10921639	36399.810	37141	27737	46253	764396	5195.245	4.800	0.105	1.335
ID310638	310638	None	7045.033	48.941	26.463	0	10	10	2	1	-10921639	24241.381	24202	14871	37979	509069	5772.463	4.800	0.140	1.033
ID310639	310639	7	10019.575	64.687	33.083	0	10	10	2	1	-10921639	30871.667	29231	20958	44394	648305	6979.557	2.000	0.132	1.030
ID310640	310640	3	14643.323	50.174	36.503	0	10	10	2	1	-10921639	40598.333	38818	24457	61416	852565	9998.499	2.000	0.134	0.961
ID310641	310641	8	9931.965	49.017	41.641	0	10	10	2	1	-10921639	38572.762	38344	29049	50809	810028	6691.613	2.000	0.097	1.022
ID310632	310632	8	11226.948	48.771	41.575	0	11	11	2	1	-10921639	39204.619	37760	24238	56860	823297	8555.409	2.000	0.112	0.926
ID310630	310630	3	13646.456	50.479	36.490	0	11	11	2	1	-10921639	43732.857	45524	20958	56568	918390	10304.469	2.000	0.144	1.071
ID310631	310631	None	8690.080	42.851	42.014	0	11	11	2	1	-10921639	32642.000	29487	22999	46435	685482	7724.016	2.000	0.083	0.651
ID310653	310653	None	7405.132	70.897	22.908	0	12	12	2	1	-10921639	37029.762	36703	29013	50262	777625	5474.283	4.800	0.089	1.102
ID310654	310654	3	8734.670	50.881	36.773	0	12	12	2	1	-10921639	37338.762	37177	26243	53980	784114	6083.109	2.000	0.085	0.958
ID310655	310655	8	12131.522	49.144	41.785	0	12	12	2	1	-10921639	38687.286	38307	26133	54454	812433	7727.136	2.000	0.123	1.097
ID310646	310646	None	7227.553	86.865	15.909	0	13	13	2	1	-10921639	14485.429	13595	6342	25040	304194	5232.016	7.600	0.229	1.031
ID310647	310647	None	7971.149	73.069	18.001	0	13	13	2	1	-10921639	35969.238	35865	26498	47930	755354	5759.963	3.200	0.082	0.952
ID310652	310652	9	7042.165	37.719	48.167	0	13	13	2	1	-10921639	27733.571	26644	20447	38234	582405	4697.269	7.600	0.087	0.948
ID310648	310648	None	8092.993	35.299	19.131	0	13	13	2	1	-10921639	28228.190	27992	15563	39692	592792	5894.443	2.000	0.133	1.126
ID310649	310649	3	11396.998	50.781	36.741	0	13	13	2	1	-10921639	39950.905	39729	26170	57042	838969	8299.339	2.000	0.123	1.052
ID310650	310650	8	10442.833	48.438	42.288	0	13	13	2	1	-10921639	39428.476	39911	25769	58573	827998	8107.311	2.000	0.091	0.812
ID310651	310651	10	7722.874	44.883	44.727	0	13	13	2	1	-10921639	35354.857	33241	25331	48367	742452	6585.529	2.000	0.065	0.657
ID310700	310700	9	7771.700	37.363	48.393	0	14	14	2	1	-10921639	31689.190	29888	22270	44248	665473	5606.304	2.000	0.092	0.956
ID310695	310695	None	8429.418	77.641	15.158	0	14	14	2	1	-10921639	28153.619	29231	10460	42572	591226	8776.898	7.600	0.114	0.657
ID310696	310696	None	8160.696	63.521	32.496	0	14	14	2	1	-10921639	30416.905	28794	20119	43191	638755	6350.904	2.000	0.108	0.934
ID310697	310697	3	10829.980	50.783	36.817	0	14	14	2	1	-10921639	40315.429	38125	31564	55475	846624	7029.307	4.800	0.123	1.253
ID310698	310698	8	12374.473	49.816	42.121	0	14	14	2	1	-10921639	42394.762	42098	30398	57552	890290	7531.159	2.000	0.125	1.253
ID310699	310699	10	10031.425	44.467	44.726	0	14	14	2	1	-10921639	35683.000	33168	24967	62473	749343	8873.817	2.000	0.088	0.650
ID310672	310672	None	7160.672	41.040	39.974	0	15	15	2	1	-10921639	26723.381	27518	18661	38052	561191	5206.671	3.200	0.103	0.958
ID310673	310673	10	10831.691	43.851	45.149	0	15	15	2	1	-10921639	34917.476	33970	25732	53324	733267	7888.232	7.600	0.097	0.783
ID310674	310674	None	7926.665	54.383	47.537	0	15	15	2	1	-10921639	30628.619	31491	18807	44504	643201	7174.182	6.393	0.093	0.725
ID310675	310675	9	8366.860	37.226	48.606	0	15	15	2	1	-10921639	28818.381	28466	19500	42207	605186	6205.379	2.000	0.100	0.847
ID310669	310669	None	8560.199	69.021	20.854	0	15	15	2	1	-10921639	34613.762	36375	21869	46362	726889	6408.217	3.200	0.092	0.911
ID310670	310670	None	7032.122	64.402	26.073	0	15	15	2	1	-10921639	32871.143	33496	20265	42353	690294	5250.223	4.800	0.091	1.046
ID310671	310671	3	11319.626	50.475	36.576	0	15	15	2	1	-10921639	39543.048	38890	28211	55037	830404	7887.071	2.000	0.128	1.141
ID310644	310644	8	14367.894	49.186	41.864	0	16	16	2	1	-10921639	39820.714	38016	27810	58281	836235	8301.022	2.000	0.160	1.325
ID310645	310645	9	8102.905	37.423	48.758	0	16	16	2	1	-10921639	26867.429	28029	14615	39583	564216	6981.185	2.000	0.112	0.773
ID310642	310642	None	8545.433	63.050	32.873	0	16	16	2	1	-10921639	29352.952	29778	17932	39218	616412	5889.238	2.000	0.105	0.949
ID310643	310643	3	13898.238	50.749	36.546	0	16	16	2	1	-10921639	38397.476	36922	23254	63202	806347	9041.561	2.000	0.130	0.978
ID310668	310668	9	8473.189	36.880	48.651	0	17	17	2	1	-10921639	26522.095	24238	15891	39656	556964	6744.992	2.000	0.116	0.819
ID310664	310664	3	15279.723	50.113	36.307	0	17	17	2	1	-10921639	40780.524	38927	27336	61161	856391	9716.599	2.000	0.168	1.205
ID310665	310665	8	13382.823	48.964	41.932	0	17	17	2	1	-10921639	39102.143	36849	28430	56240	821145	7627.947	2.000	0.159	1.409
ID310666	310666	10	7548.142	44.119	45.167	0	17	17	2	1	-10921639	32765.238	31382	25003	44358	688070	5495.190	3.200	0.087	0.953
ID310667	310667	11	7691.096	53.834	47.298	0	17	17	2	1	-10921639	29158.667	29122	19354	41952	612332	6477.576	2.000	0.068	0.570
ID310660	310660	10	10559.824	44.881	44.461	0	18	18	2	1	-10921639	36043.857	35501	23181	50736	756921	8729.376	2.000	0.087	0.658
ID310661	310661	None	7078.835	40.387	46.218	0	18	18	2	1	-10921639	31008.810	30070	19682	42025	651185	5483.001	3.200	0.082	0.857
ID310662	310662	11	8042.970	53.887	47.537	0	18	18	2	1	-10921639	29897.905	32038	17458	47602	627856	6977.595	4.800	0.106	0.822
ID310663	310663	None	7340.593	46.549	50.244	0	18	18	2	1	-10921639	28490.333	27846	19864	41515	598297	6768.442	2.000	0.104	0.791
ID310656	310656	None	7884.791	77.510	15.288	0	18	18	2	1	-10921639	19138.619	19718	5722	32767	401911	7984.792	2.000	0.133	0.563
ID310657	310657	3	13920.943	50.866	36.434	0	18	18	2	1	-10921639	40817.048	39474	28357	56896	857158	8059.679	3.200	0.150	1.322
ID310658	310658	8	9334.043	48.514	41.465	0	18	18	2	1	-10921639	35049.381	35173	23545	54017	736037	8733.084	2.000	0.076	0.566
ID310659	310659	None	7245.067	67.707	40.884	0	18	18	2	1	-10921639	27275.381	28284	18516	34261	572783	5314.685	4.800	0.127	1.157
ID310676	310676	3	16979.076	50.356	36.368	0	19	19	2	1	-10921639	42158.714	41150	23363	65535	885333	10936.516	3.200	0.191	1.235
ID310677	310677	8	12818.469	48.819	42.156	0	19	19	2	1	-10921639	38189.143	35501	27117	57953	801972	8516.740	2.000	0.124	0.989
ID310678	310678	None	7860.061	53.010	45.328	0	19	19	2	1	-10921639	33806.762	34699	23363	44358	709942	5898.178	7.600	0.090	0.942
ID310679	310679	10	7810.811	44.877	46.084	0	19	19	2	1	-10921639	32442.429	30689	21687	47055	681291	6698.473	2.000	0.077	0.694
ID310680	310680	11	8028.357	54.034	47.012	0	19	19	2	1	-10921639	32010.381	31637	23363	44358	672218	6358.828	4.800	0.107	0.969
ID310685	310685	3	15629.525	49.875	36.329	0	20	20	2	1	-10921639	40079.333	40166	23035	55402	841666	9261.461	2.000	0.192	1.394
ID310686	310686	8	10484.893	48.843	42.307	0	20	20	2	1	-10921639	37130.476	35938	27482	49096	779740	7058.236	2.000	0.128	1.196
ID310687	310687	10	7505.622	45.018	45.547	0	20	20	2	1	-10921639	34417.714	35318	23327	49971	722772	7164.167	2.000	0.088	0.780
ID310701	310701	3	17775.762	49.960	36.281	0	21	21	2	1	-10921639	39728.810	37032	26789	61270	834305	10507.467	2.000	0.198	1.252
ID310702	310702	None	7026.747	66.749	40.649	0	21	21	2	1	-10921639	24411.524	24457	16037	33824	512642	5090.727	3.200	0.122	1.045
ID310703	310703	8	10732.571	48.976	42.398	0	21	21	2	1	-10921639	38899.095	37469	26680	53725	816881	7603.954	2.000	0.108	0.999
ID310704	310704	10	11040.035	44.631	45.958	0	21	21	2	1	-10921639	36259.190	36230	22488	55147	761443	7554.368	2.000	0.124	1.061
ID310705	310705	12	7010.148	38.038	48.880	0	21	21	2	1	-10921639	28653.381	28648	18406	41916	601721	5758.347	2.000	0.094	0.858
ID310692	310692	8	14446.225	48.531	42.067	0	22	22	2	1	-10921639	38756.810	38927	23327	58500	813893	10640.359	2.000	0.143	0.913
ID310693	310693	None	8021.408	54.771	48.244	0	22	22	2	1	-10921639	26339.714	26133	15126	38781	553134	5876.364	2.000	0.125	0.993
ID310694	310694	12	11897.300	38.002	48.977	0	22	22	2	1	-10921639	32218.571	32257	18953	49752	676590	7966.021	2.000	0.143	1.013
ID310688	310688	None	7332.071	71.132	20.691	0	22	22	2	1	-10921639	33456.048	32585	23582	46508	702577	6030.831	6.332	0.100	1.012
ID310689	310689	None	8781.239	63.911	33.240	0	22	22	2	1	-10921639	29955.190	30252	20447	50590	629059	7157.513	6.421	0.080	0.617
ID310690	310690	81	7166.838	60.128	33.621	0	22	22	2	1	-10921639	28986.667	28174	21286	43993	608720	5883.918	2.000	0.060	0.560
ID310691	310691	3	13719.665	49.977	36.202	0	22	22	2	1	-10921639	40381.381	41697	27117	57151	848009	8732.806	4.800	0.158	1.264
ID310684	310684	10	8174.836	44.861	45.624	0	23	23	2	1	-10921639	35924.238	35902	25988	52449	754409	6273.090	4.800	0.087	0.921
ID310681	310681	81	8076.498	59.880	33.293	0	23	23	2	1	-10921639	28715.905	28065	19026	44175	603034	5778.335	2.000	0.095	0.864
ID310682	310682	3	13932.888	49.925	36.115	0	23	23	2	1	-10921639	40287.714	40932	25769	53944	846042	8780.339	4.800	0.182	1.411
ID310683	310683	8	10646.718	48.382	41.492	0	23	23	2	1	-10921639	40900.286	40458	29523	58463	858906	7677.326	2.000	0.103	0.995
ID310710	310710	3	14055.384	49.755	36.242	0	24	24	2	1	-10921639	41381.190	41369	27300	57370	869005	9048.172	2.000	0.143	1.146
ID310711	310711	8	8879.754	48.121	41.061	0	24	24	2	1	-10921639	41033.905	39328	30762	57224	861712	6881.924	2.000	0.071	0.795
ID310712	310712	10	7833.917	45.044	46.430	0	24	24	2	1	-10921639	38987.429	38234	31090	46071	818736	4568.442	4.800	0.096	1.493
ID310713	310713	12	10817.989	37.805	49.024	0	24	24	2	1	-10921639	31682.286	31856	22598	44795	665328	6142.284	4.800	0.149	1.336
ID310708	310708	13	7368.407	46.022	48.208	0	25	25	2	1	-10921639	31789.810	29669	23582	43337	667586	6146.232	2.000	0.104	0.973
ID310709	310709	12	7201.209	37.914	48.525	0	25	25	2	1	-10921639	28551.048	27555	21140	37323	599572	4839.701	2.000	0.109	1.157
ID310706	310706	3	12862.406	50.324	36.606	0	25	25	2	1	-10921639	41306.429	41332	29049	57443	867435	7350.144	4.800	0.153	1.493
ID310707	310707	None	7419.009	54.502	41.372	0	25	25	2	1	-10921639	28424.429	27664	16584	44321	596913	7403.880	7.600	0.099	0.690
ID310716	310716	3	11409.823	50.011	36.433	0	26	26	2	1	-10921639	37317.905	34917	23873	56167	783676	9115.026	4.800	0.126	0.914
ID310717	310717	8	8116.123	48.196	41.399	0	26	26	2	1	-10921639	39270.571	38307	25988	54673	824682	6556.331	2.000	0.071	0.791
ID310718	310718	12	7466.790	37.950	48.975	0	26	26	2	1	-10921639	27157.381	27409	17240	37797	570305	5868.969	2.000	0.103	0.864
ID310719	310719	13	8021.735	46.174	48.602	0	26	26	2	1	-10921639	30979.333	31892	19135	44394	650566	7072.269	2.000	0.096	0.764
ID310714	310714	None	7381.281	66.036	27.381	0	26	26	2	1	-10921639	33042.952	32220	26534	47419	693902	5518.769	2.000	0.078	0.866
ID310715	310715	None	8899.110	70.757	27.443	0	26	26	2	1	-10921639	29019.714	30689	14761	41661	609414	7931.501	2.000	0.122	0.798
ID310724	310724	12	11317.861	37.995	48.874	0	27	27	2	1	-10921639	31184.000	29086	17240	49315	654864	7327.281	2.000	0.128	0.969
ID310725	310725	13	8240.370	46.645	49.264	0	27	27	2	1	-10921639	27919.429	28102	17313	39802	586308	6488.878	2.000	0.107	0.832
ID310720	310720	None	9046.759	66.014	15.879	0	27	27	2	1	-10921639	27330.952	29560	15855	38380	573950	6023.844	4.800	0.146	1.156
ID310721	310721	3	14276.478	50.021	36.491	0	27	27	2	1	-10921639	36004.048	33788	21359	63348	756085	10973.442	2.000	0.149	0.850
ID310722	310722	8	13296.221	47.987	41.197	0	27	27	2	1	-10921639	36852.857	35428	23545	58573	773910	9173.028	2.000	0.120	0.862
ID310723	310723	None	7425.861	44.015	45.316	0	27	27	2	1	-10921639	32845.143	30908	26425	43155	689748	5172.806	7.600	0.076	0.896
ID310732	310732	3	10012.041	49.712	36.157	0	28	28	2	1	-10921639	34200.571	33824	18260	48476	718212	9024.869	2.000	0.093	0.643
ID310735	310735	8	11569.298	47.796	41.413	0	28	28	2	1	-10921639	43640.905	45561	26060	52376	916459	7185.551	4.800	0.152	1.598
ID310737	310737	12	9346.024	37.875	49.038	0	28	28	2	1	-10921639	28830.571	27190	19609	48987	605442	7205.078	2.000	0.085	0.628
ID310729	310729	None	8714.835	69.615	29.486	0	28	28	2	1	-10921639	30555.857	33350	15053	44285	641673	8297.750	2.000	0.114	0.752
ID310733	310733	None	7113.254	67.391	27.935	0	29	29	2	1	-10921639	35613.524	35027	29377	47091	747884	4916.337	6.421	0.093	1.232
ID310734	310734	70	7935.755	59.875	33.889	0	29	29	2	1	-10921639	31361.048	31236	22233	43847	658582	5409.812	2.000	0.092	0.978
ID310736	310736	3	9517.886	50.249	35.913	0	29	29	2	1	-10921639	35113.524	34116	24602	51757	737384	6717.566	2.000	0.098	0.936
ID310738	310738	8	10431.121	48.490	40.825	0	29	29	2	1	-10921639	38779.286	36703	27919	55766	814365	7267.088	3.200	0.123	1.167
ID310740	310740	70	7852.470	59.143	34.231	0	30	30	2	1	-10921639	34068.762	33423	22051	49898	715444	7290.352	2.000	0.092	0.784
ID310741	310741	15	8816.926	50.444	38.290	0	30	30	2	1	-10921639	39883.286	40822	26206	50335	837549	6677.644	7.600	0.104	1.122
ID310742	310742	None	7848.006	46.187	48.499	0	30	30	2	1	-10921639	32959.810	33642	23035	41661	692156	4892.819	7.600	0.123	1.480
ID310743	310743	12	9041.100	37.931	48.638	0	30	30	2	1	-10921639	28282.095	28393	17568	39947	593924	7030.411	7.600	0.114	0.821
ID310739	310739	None	9898.693	68.026	29.941	0	30	30	2	1	-10921639	34780.286	34334	25404	50262	730386	7134.442	4.800	0.134	1.151
ID310726	310726	14	10098.621	65.934	28.642	0	31	31	2	1	-10921639	35096.143	33751	24566	52923	737019	6867.443	2.000	0.108	0.997
ID310727	310727	None	7097.376	64.407	33.154	0	31	31	2	1	-10921639	30246.714	28174	21942	46654	635181	6505.069	2.000	0.060	0.524
ID310728	310728	15	12082.478	50.215	36.792	0	31	31	2	1	-10921639	40115.857	40239	27373	56131	842433	7983.340	2.000	0.136	1.200
ID310730	310730	12	10845.827	38.080	48.518	0	31	31	2	1	-10921639	30731.095	28102	17969	50773	645353	8633.637	2.000	0.117	0.746
ID310731	310731	None	8136.394	57.374	58.946	0	31	31	2	1	-10921639	22936.190	22160	13631	31710	481660	4915.619	4.800	0.193	1.511
ID310756	310756	16	7407.018	50.015	39.633	0	32	32	2	1	-10921639	36674.000	39255	22889	45269	770154	6473.151	2.000	0.076	0.802
ID310757	310757	17	7133.726	45.313	48.909	0	32	32	2	1	-10921639	30807.381	30653	18588	41843	646955	6254.168	2.000	0.069	0.636
ID310758	310758	12	8011.330	38.072	50.048	0	32	32	2	1	-10921639	27676.238	26243	16037	38344	581201	6544.132	7.600	0.092	0.713
ID310752	310752	None	8402.134	66.164	22.418	0	32	32	2	1	-10921639	32086.571	32220	15417	41296	673818	6979.222	6.384	0.114	0.940
ID310753	310753	None	7105.156	70.224	22.661	0	32	32	2	1	-10921639	23824.857	23545	12793	38927	500322	7245.750	6.380	0.101	0.605
ID310754	310754	14	8299.995	64.259	28.737	0	32	32	2	1	-10921639	34044.476	34407	18771	48513	714934	7361.468	2.000	0.084	0.715
ID310755	310755	15	12411.120	49.390	36.286	0	32	32	2	1	-10921639	36814.667	35246	21759	55147	773108	9182.884	2.000	0.152	1.059
ID310760	310760	None	7368.726	39.875	43.524	0	33	33	2	1	-10921639	30108.000	31637	15308	41332	632268	6443.920	2.000	0.085	0.731
ID310761	310761	17	8519.270	46.012	49.473	0	33	33	2	1	-10921639	31147.571	28831	19463	44139	654099	7135.788	2.000	0.082	0.664
ID310759	310759	16	12667.875	49.963	38.090	0	33	33	2	1	-10921639	40775.333	37578	29596	60104	856282	8447.324	2.000	0.142	1.197
ID310748	310748	None	8418.768	38.023	49.361	0	34	34	2	1	-10921639	30165.286	29705	20411	43447	633471	6575.670	3.200	0.120	0.982
ID310749	310749	17	9416.412	46.536	49.512	0	34	34	2	1	-10921639	29505.619	30835	17167	47747	619618	8373.729	2.000	0.129	0.803
ID310744	310744	None	7186.453	52.271	25.482	0	34	34	2	1	-10921639	25728.857	25587	13777	38417	540306	6696.478	2.000	0.114	0.784
ID310745	310745	None	7889.049	64.108	33.009	0	34	34	2	1	-10921639	31906.095	31127	21468	44139	670028	5755.163	2.000	0.091	0.924
ID310746	310746	16	15302.646	49.986	37.376	0	34	34	2	1	-10921639	41224.714	41332	25040	60322	865719	10028.954	2.000	0.177	1.234
ID310747	310747	18	11411.987	48.150	41.988	0	34	34	2	1	-10921639	35629.048	34990	22780	50554	748210	8350.112	2.000	0.107	0.824
ID310750	310750	16	13011.996	50.168	37.727	0	35	35	2	1	-10921639	40940.238	42244	24675	53907	859745	8122.388	2.000	0.148	1.298
ID310751	310751	18	7092.042	48.277	42.312	0	35	35	2	1	-10921639	33121.143	30762	27591	44686	695544	5387.273	2.000	0.079	0.896
ID310764	310764	16	13029.264	50.038	37.222	0	36	36	2	1	-10921639	40836.095	39437	27336	54782	857558	8910.802	4.800	0.160	1.266
ID310765	310765	None	7733.954	55.010	48.004	0	36	36	2	1	-10921639	25867.762	25149	17568	39109	543223	5554.795	2.000	0.113	0.945
ID310766	310766	19	9244.480	38.045	49.255	0	36	36	2	1	-10921639	29240.143	28612	19755	45451	614043	7617.885	2.000	0.096	0.670
ID310767	310767	17	7718.741	46.324	49.411	0	36	36	2	1	-10921639	31390.714	29632	19500	44066	659205	6527.509	3.200	0.060	0.547
ID310762	310762	None	8147.687	85.000	0.000	0	36	36	2	1	-10921639	13710.000	13325	5758	25331	287910	5695.346	3.200	0.313	1.149
ID310763	310763	20	7286.485	65.262	32.760	0	36	36	2	1	-10921639	28922.524	28867	18734	39328	607373	5855.371	2.000	0.112	0.994
ID310772	310772	20	10409.184	64.033	32.791	0	37	37	2	1	-10921639	28844.476	26571	19208	51903	605734	7969.649	2.000	0.102	0.672
ID310773	310773	16	13541.294	50.718	38.043	0	37	37	2	1	-10921639	39963.095	42499	17641	52960	839225	10852.974	7.600	0.144	0.930
ID310774	310774	18	8557.959	47.712	41.727	0	37	37	2	1	-10921639	37359.571	38089	24092	47419	784551	6005.713	4.800	0.098	1.114
ID310775	310775	17	8896.935	46.001	48.553	0	37	37	2	1	-10921639	33879.476	34845	16657	48804	711469	7902.117	3.200	0.109	0.845
ID310776	310776	19	7359.139	39.612	50.452	0	37	37	2	1	-10921639	32091.857	33059	21650	40567	673929	5532.188	7.600	0.105	1.104
ID310768	310768	None	7545.732	55.050	34.009	0	38	38	2	1	-10921639	29052.619	28284	18406	39911	610105	6656.472	2.000	0.091	0.729
ID310769	310769	16	12546.207	50.830	37.874	0	38	38	2	1	-10921639	42793.857	44248	20447	59520	898671	8487.699	4.800	0.150	1.319
ID310770	310770	18	7012.815	48.297	41.804	0	38	38	2	1	-10921639	36823.286	35902	26789	50627	773289	6097.909	7.600	0.079	0.880
ID310771	310771	17	7544.759	46.494	49.457	0	38	38	2	1	-10921639	31758.476	30762	20156	44576	666928	6100.860	2.000	0.079	0.764
ID310784	310784	16	14837.259	51.261	38.523	0	39	39	2	1	-10921639	48240.333	47456	36120	65206	1013047	8529.019	4.800	0.155	1.518
ID310785	310785	21	7607.688	38.175	49.403	0	39	39	2	1	-10921639	27393.429	25915	15235	51502	575262	7530.013	2.000	0.077	0.522
ID310780	310780	16	15923.728	51.040	39.039	0	40	40	2	1	-10921639	43502.143	43811	28867	61306	913545	10289.817	7.600	0.161	1.172
ID310781	310781	None	8304.314	53.580	47.496	0	40	40	2	1	-10921639	23069.857	20994	12210	39984	484467	8319.987	7.600	0.099	0.500
ID310782	310782	21	7338.002	37.784	49.049	0	40	40	2	1	-10921639	25992.667	24420	19645	37214	545846	4828.376	2.000	0.100	0.982
ID310783	310783	None	7415.562	46.120	49.508	0	40	40	2	1	-10921639	26155.952	24311	16001	48476	549275	7690.332	2.000	0.059	0.376
ID310779	310779	None	7568.721	60.376	35.502	0	40	40	2	1	-10921639	27695.381	26024	15454	43301	581603	7484.330	2.000	0.101	0.677
ID310778	310778	22	11237.062	50.123	36.773	0	41	41	2	1	-10921639	35934.476	34808	21286	47747	754624	7962.144	2.000	0.131	1.045
ID310777	310777	22	11783.965	50.786	38.038	0	42	42	2	1	-10921639	39371.190	40494	23327	50299	826795	7955.338	4.800	0.152	1.309
ID310788	310788	22	9613.902	50.190	36.640	0	43	43	2	1	-10921639	34053.095	32403	23363	48440	715115	7088.812	2.000	0.094	0.827
ID310789	310789	None	7918.741	42.631	41.454	0	43	43	2	1	-10921639	28703.762	27956	18005	41806	602779	6110.148	2.000	0.106	0.900
ID310790	310790	25	8311.399	50.673	40.874	0	43	43	2	1	-10921639	32293.286	32038	20812	48659	678159	7931.843	7.600	0.105	0.775
ID310791	310791	None	7339.631	41.348	48.580	0	43	43	2	1	-10921639	29118.619	29049	20010	44248	611491	5666.231	2.000	0.097	0.909
ID310786	310786	None	7084.347	36.255	32.890	0	43	43	2	1	-10921639	19155.952	17349	12902	32074	402275	5445.472	2.000	0.127	0.794
ID310787	310787	26	9175.886	61.371	35.991	0	43	43	2	1	-10921639	33646.857	33751	24821	45087	706584	5599.626	7.600	0.117	1.257
ID310792	310792	23	8146.403	37.355	50.554	0	43	43	2	1	-10921639	25142.333	23764	16037	43957	527989	7545.638	2.000	0.108	0.648
ID310796	310796	22	8786.958	50.246	36.462	0	44	44	2	1	-10921639	36257.476	35136	22416	49133	761407	8027.318	2.000	0.073	0.617
ID310797	310797	26	7871.684	60.133	36.051	0	44	44	2	1	-10921639	34816.857	34699	24858	44431	731154	5476.113	2.000	0.093	1.079
ID310798	310798	25	11207.579	50.710	40.239	0	44	44	2	1	-10921639	38335.048	37287	20156	52559	805036	9010.993	2.000	0.102	0.787
ID310799	310799	23	14641.729	37.967	49.448	0	44	44	2	1	-10921639	33915.952	33204	20010	55147	712235	9658.354	2.000	0.167	1.005
ID310793	310793	None	8116.443	56.701	25.868	0	44	44	2	1	-10921639	30939.429	32002	20265	39474	649728	6245.128	2.000	0.104	0.932
ID310794	310794	None	7025.982	65.892	27.474	0	44	44	2	1	-10921639	26409.190	26716	17021	38016	554593	6368.872	3.200	0.104	0.778
ID310795	310795	24	8766.366	63.768	34.425	0	44	44	2	1	-10921639	33209.524	33022	22233	48039	697400	6841.734	2.000	0.101	0.894
ID310800	310800	24	8689.300	64.250	34.154	0	45	45	2	1	-10921639	30842.286	28430	23145	43301	647688	6225.731	7.600	0.123	1.081
ID310801	310801	22	9852.154	50.179	36.360	0	45	45	2	1	-10921639	34016.667	33897	21869	51319	714350	8529.450	2.000	0.093	0.676
ID310802	310802	23	12372.658	37.835	49.701	0	45	45	2	1	-10921639	30226.143	29487	17714	48076	634749	7847.901	2.000	0.176	1.154
ID310812	310812	None	7974.663	43.120	44.794	0	46	46	2	1	-10921639	26629.619	25769	17240	43702	559222	7148.620	2.000	0.067	0.466
ID310813	310813	27	7396.407	53.574	47.318	0	46	46	2	1	-10921639	26962.810	25404	17531	38854	566219	6917.955	2.000	0.080	0.577
ID310814	310814	23	13612.660	37.945	50.245	0	46	46	2	1	-10921639	27520.048	24821	16401	53178	577921	8901.214	2.000	0.189	0.982
ID310810	310810	24	7570.761	63.529	34.692	0	46	46	2	1	-10921639	28386.286	26753	18588	38380	596112	6471.184	2.000	0.112	0.886
ID310811	310811	22	9875.656	50.436	36.176	0	46	46	2	1	-10921639	34438.429	32694	25040	50518	723207	7149.891	2.000	0.107	0.928
ID310804	310804	28	7244.908	59.768	35.982	0	47	47	2	1	-10921639	32329.571	32767	19573	47456	678921	6585.299	6.388	0.062	0.575
ID310805	310805	22	8969.473	50.145	36.754	0	47	47	2	1	-10921639	36425.810	35100	23145	52340	764942	7140.785	2.000	0.087	0.816
ID310806	310806	29	8296.990	50.402	40.813	0	47	47	2	1	-10921639	35117.095	35027	26425	48003	737459	5783.317	2.000	0.083	0.930
ID310807	310807	27	8203.312	53.651	47.093	0	47	47	2	1	-10921639	30731.095	30179	21249	45743	645353	5821.842	3.200	0.096	0.923
ID310803	310803	None	7707.592	70.073	34.724	0	47	47	2	1	-10921639	29365.190	30908	18844	36011	616669	5116.144	7.600	0.125	1.274
ID310808	310808	23	11657.381	37.981	49.830	0	47	47	2	1	-10921639	28386.143	26899	16912	50590	596109	8049.973	2.000	0.163	0.991
ID310809	310809	None	8438.665	55.344	53.212	0	47	47	2	1	-10921639	29184.619	27992	21832	40749	612877	5275.347	2.000	0.123	1.215
ID310815	310815	24	9775.017	63.633	34.361	0	48	48	2	1	-10921639	27922.762	26972	16110	46399	586378	8229.097	2.000	0.117	0.713
ID310816	310816	28	8401.263	60.206	35.873	0	48	48	2	1	-10921639	28033.905	27045	18698	44868	588712	6669.029	7.600	0.091	0.700
ID310817	310817	29	9352.281	50.737	39.474	0	48	48	2	1	-10921639	34368.905	33532	21723	47747	721747	7481.904	2.000	0.117	0.961
ID310818	310818	None	7217.358	63.610	42.492	0	48	48	2	1	-10921639	21549.476	21759	9731	31236	452539	6187.261	2.000	0.126	0.781
ID310819	310819	23	12510.550	37.837	50.102	0	48	48	2	1	-10921639	26294.810	23983	16730	48076	552191	8465.374	2.000	0.159	0.850
ID310828	310828	28	7675.644	59.852	35.379	0	49	49	2	1	-10921639	30338.810	27774	20848	46144	637115	6692.117	2.000	0.065	0.553
ID310829	310829	22	11579.333	50.078	36.822	0	49	49	2	1	-10921639	37757.000	38344	25113	60067	792897	8110.187	6.339	0.104	0.879
ID310830	310830	23	11508.981	37.893	49.393	0	49	49	2	1	-10921639	32322.714	32512	22051	45378	678777	5873.440	4.800	0.189	1.747
ID310826	310826	None	8468.536	45.925	29.899	0	49	49	2	1	-10921639	30871.714	28685	24384	41770	648306	5035.367	3.200	0.107	1.181
ID310827	310827	24	8483.486	64.062	34.144	0	49	49	2	1	-10921639	30083.714	29341	20848	43483	631758	6124.095	2.000	0.097	0.871
ID310820	310820	24	7460.898	65.257	33.740	0	50	50	2	1	-10921639	31066.000	30908	22488	37505	652386	4583.616	4.800	0.130	1.564
ID310821	310821	28	7839.405	60.212	35.925	0	50	50	2	1	-10921639	31512.095	31017	22087	45561	661754	6321.432	2.000	0.082	0.753
ID310822	310822	22	10752.741	49.974	37.041	0	50	50	2	1	-10921639	40233.810	39765	23618	55147	844910	7987.099	6.345	0.109	0.994
ID310823	310823	None	7747.820	64.224	41.140	0	50	50	2	1	-10921639	23897.810	23108	17750	39073	501854	4809.901	2.000	0.111	0.993
ID310824	310824	None	8270.732	44.135	43.338	0	50	50	2	1	-10921639	34358.571	32147	28393	45087	721530	5811.461	6.033	0.103	1.102
ID310825	310825	23	13461.475	37.870	49.850	0	50	50	2	1	-10921639	30585.333	29414	19682	53251	642292	8443.222	2.000	0.172	1.065
ID310840	310840	23	8682.715	37.771	50.018	0	51	51	2	1	-10921639	25366.048	24274	15672	42681	532687	7250.621	2.000	0.105	0.663
ID310839	310839	None	8222.410	50.222	39.948	0	51	51	2	1	-10921639	33195.810	34517	22853	43884	697112	6583.702	2.000	0.095	0.877
ID310832	310832	22	11447.809	50.786	37.346	0	52	52	2	1	-10921639	39636.810	41442	23837	57042	832373	8393.142	4.800	0.133	1.106
ID310833	310833	23	9439.037	37.930	50.086	0	52	52	2	1	-10921639	27310.095	25587	19135	41296	573512	6767.152	2.000	0.150	1.054
ID310831	310831	30	7033.584	63.530	34.743	0	52	52	2	1	-10921639	27339.571	26461	15891	42790	574131	7497.438	2.000	0.060	0.416
ID310836	310836	None	9812.370	54.004	47.602	0	53	53	2	1	-10921639	28264.810	28029	17094	47529	593561	7506.034	2.000	0.122	0.818
ID310837	310837	23	9969.997	37.991	49.989	0	53	53	2	1	-10921639	26674.857	25587	16146	41296	560172	7367.538	2.000	0.151	0.949
ID310838	310838	None	7475.486	40.792	65.278	0	53	53	2	1	-10921639	11576.333	10533	5503	23618	243103	4782.611	2.000	0.242	0.945
ID310834	310834	30	7906.005	63.959	34.954	0	53	53	2	1	-10921639	29200.190	29268	16438	53069	613204	7882.213	2.000	0.061	0.426
ID310835	310835	22	7904.716	49.826	36.178	0	53	53	2	1	-10921639	32411.095	32147	22853	44212	680633	6573.319	2.000	0.072	0.662
ID310852	310852	32	12408.917	51.239	38.531	0	54	54	2	1	-10921639	40421.190	38818	30872	54418	848845	7620.511	4.800	0.136	1.274
ID310853	310853	23	11868.688	37.680	50.081	0	54	54	2	1	-10921639	26339.857	24238	18297	51684	553137	8006.763	2.000	0.155	0.885
ID310851	310851	None	8321.925	11.175	3.576	0	54	54	2	1	-10921639	9639.333	6961	3243	25441	202426	6293.189	2.000	0.349	0.792
ID310844	310844	31	9069.022	73.964	39.399	0	55	55	2	1	-10921639	15861.714	14324	5613	29815	333096	6229.773	2.000	0.237	0.977
ID310845	310845	23	11763.732	37.829	50.115	0	55	55	2	1	-10921639	28040.762	27227	16511	46727	588856	7571.740	2.000	0.191	1.187
ID310841	310841	None	8388.811	79.684	3.227	0	55	55	2	1	-10921639	11656.190	9258	4920	23691	244780	5687.908	2.000	0.270	0.872
ID310842	310842	30	8215.438	63.230	34.288	0	55	55	2	1	-10921639	34438.524	32658	22416	44467	723209	6467.722	2.000	0.100	0.970
ID310843	310843	32	12402.817	51.651	38.788	0	55	55	2	1	-10921639	39029.238	38198	24274	55620	819614	9815.725	2.000	0.128	0.901
ID310864	310864	23	10560.736	37.714	50.311	0	56	56	2	1	-10921639	27004.571	26097	18260	40312	567096	6932.291	2.000	0.164	1.100
ID310860	310860	32	16996.439	50.961	37.886	0	56	56	2	1	-10921639	44701.333	43009	30726	60650	938728	9646.854	4.800	0.186	1.451
ID310861	310861	31	8117.895	74.642	39.165	0	56	56	2	1	-10921639	14896.667	15162	5212	27628	312830	6041.270	2.000	0.247	0.977
ID310862	310862	None	7635.745	60.375	42.760	0	56	56	2	1	-10921639	32322.714	31564	21723	42754	678777	6087.463	7.600	0.100	0.963
ID310863	310863	None	7434.145	54.057	47.638	0	56	56	2	1	-10921639	29073.333	28976	18844	42280	610540	6054.579	2.000	0.077	0.686
ID310858	310858	None	7673.181	55.129	33.858	0	56	56	2	1	-10921639	33193.905	32074	24493	45524	697072	5851.522	2.000	0.068	0.725
ID310859	310859	30	13939.890	62.955	35.266	0	56	56	2	1	-10921639	40216.476	40458	24493	52559	844546	8025.097	3.200	0.164	1.415
ID310846	310846	None	7919.997	65.782	28.007	0	57	57	2	1	-10921639	20933.238	21067	13814	31892	439598	5467.812	2.000	0.161	1.061
ID310847	310847	30	17944.980	63.089	35.281	0	57	57	2	1	-10921639	40143.524	35501	29450	61780	843014	10193.777	2.000	0.188	1.246
ID310848	310848	32	16651.268	50.720	37.670	0	57	57	2	1	-10921639	45661.238	43191	25878	65535	958886	10602.212	4.800	0.182	1.327
ID310849	310849	None	7306.897	42.128	48.216	0	57	57	2	1	-10921639	27757.952	24931	19791	38854	582917	5267.745	2.000	0.083	0.810
ID310850	310850	23	11856.000	37.829	49.684	0	57	57	2	1	-10921639	27176.524	26680	15272	49497	570707	8164.520	3.200	0.180	1.014
ID310868	310868	23	8249.547	37.625	50.511	0	58	58	2	1	-10921639	25926.810	26899	15053	39984	544463	6824.239	7.600	0.127	0.853
ID310869	310869	None	7679.639	58.586	59.056	0	58	58	2	1	-10921639	18654.333	17167	10169	34990	391741	5636.182	2.000	0.161	0.917
ID310870	310870	33	8058.908	36.467	67.086	0	58	58	2	1	-10921639	14825.476	12501	9695	28320	311335	4969.439	4.800	0.277	1.294
ID310865	310865	None	7825.971	39.056	19.942	0	58	58	2	1	-10921639	17866.333	19026	9075	26534	375193	5682.634	3.200	0.189	0.998
ID310866	310866	30	17494.150	63.177	35.110	0	58	58	2	1	-10921639	42295.857	38781	28758	65535	888213	10393.491	2.000	0.168	1.168
ID310867	310867	32	10978.496	51.290	38.113	0	58	58	2	1	-10921639	40726.714	40822	24493	55876	855261	7289.080	7.600	0.125	1.238
ID310854	310854	30	20554.414	62.883	35.581	0	59	59	2	1	-10921639	41179.762	39328	20520	65535	864775	13017.883	2.000	0.207	1.087
ID310855	310855	32	13714.465	51.289	38.276	0	59	59	2	1	-10921639	39770.429	39182	25769	54053	835179	8801.994	2.000	0.157	1.227
ID310856	310856	23	10317.213	37.770	50.201	0	59	59	2	1	-10921639	26560.143	25331	16183	41624	557763	6366.790	2.000	0.142	1.038
ID310857	310857	33	8329.044	36.873	66.073	0	59	59	2	1	-10921639	15426.048	14761	7763	27518	323947	5105.833	2.000	0.256	1.233
ID310876	310876	33	10308.530	36.858	67.329	0	60	60	2	1	-10921639	19367.667	17386	7945	34407	406721	6643.472	2.000	0.243	1.139
ID310871	310871	None	9430.233	41.328	32.827	0	60	60	2	1	-10921639	31116.476	28867	23254	43884	653446	6198.020	7.600	0.128	1.138
ID310872	310872	30	13191.948	63.264	35.508	0	60	60	2	1	-10921639	35568.238	35756	21577	58172	746933	8935.544	2.000	0.147	1.020
ID310873	310873	32	12183.085	50.939	37.940	0	60	60	2	1	-10921639	41488.714	41806	25769	59192	871263	9209.739	2.000	0.107	0.873
ID310874	310874	23	8502.637	37.307	49.971	0	60	60	2	1	-10921639	25961.429	25222	17130	40385	545190	6120.341	2.000	0.143	1.064
ID310875	310875	None	8227.481	58.572	59.106	0	60	60	2	1	-10921639	22486.667	21978	10533	31710	472220	5745.953	2.000	0.168	1.128
ID310886	310886	30	15372.272	62.715	35.313	0	61	61	2	1	-10921639	41511.238	41004	21103	58318	871736	10168.580	2.000	0.160	1.123
ID310887	310887	32	11208.953	50.009	37.253	0	61	61	2	1	-10921639	39402.333	40676	25988	50736	827449	7594.505	2.000	0.120	1.111
ID310888	310888	None	7345.395	48.889	40.923	0	61	61	2	1	-10921639	37760.571	38052	27956	47857	792972	5696.687	6.344	0.077	0.949
ID310889	310889	23	7183.010	37.544	50.639	0	61	61	2	1	-10921639	27403.810	27336	17422	38526	575480	5576.195	7.600	0.159	1.348
ID310890	310890	34	10716.379	55.571	52.441	0	61	61	2	1	-10921639	33442.190	34517	21723	46873	702286	8048.257	2.000	0.138	1.010
ID310891	310891	33	12316.653	37.320	67.239	0	61	61	2	1	-10921639	22708.952	20484	13486	38781	476888	7326.711	2.000	0.259	1.275
ID310884	310884	None	8662.496	58.175	59.083	0	62	62	2	1	-10921639	26492.714	24530	15199	37432	556347	5774.108	2.000	0.119	0.979
ID310885	310885	33	11152.777	36.965	67.634	0	62	62	2	1	-10921639	21268.333	19755	11043	37760	446635	7753.048	2.000	0.236	1.049
ID310880	310880	35	8047.618	65.511	39.324	0	62	62	2	1	-10921639	35559.714	35537	18807	51319	746754	8061.841	2.000	0.069	0.567
ID310881	310881	None	9966.884	76.473	40.450	0	62	62	2	1	-10921639	32751.429	32585	22598	46909	687780	5882.191	7.600	0.156	1.501
ID310882	310882	23	10114.542	37.732	50.103	0	62	62	2	1	-10921639	26752.810	25623	19645	41077	561809	6167.278	2.000	0.144	1.089
ID310883	310883	34	8915.721	55.537	51.870	0	62	62	2	1	-10921639	30835.143	30033	21577	49278	647538	7473.595	6.323	0.108	0.806
ID310877	310877	36	13926.349	43.039	33.584	0	62	62	2	1	-10921639	34990.286	32074	19135	53361	734796	9785.562	2.000	0.162	0.999
ID310878	310878	30	13233.229	63.108	35.003	0	62	62	2	1	-10921639	43665.190	43264	31017	56131	916969	6571.116	4.800	0.158	1.817
ID310879	310879	37	11116.985	51.000	39.000	0	62	62	2	1	-10921639	45204.810	47675	26060	55511	949301	7626.076	4.800	0.111	1.186
ID310896	310896	35	8904.345	64.253	39.555	0	63	63	2	1	-10921639	34495.667	32767	24894	48877	724409	7017.935	2.000	0.097	0.868
ID310897	310897	23	15026.776	37.667	50.089	0	63	63	2	1	-10921639	28900.095	25951	14725	48804	606902	9151.128	2.000	0.212	1.104
ID310898	310898	34	11275.877	55.908	52.246	0	63	63	2	1	-10921639	35818.238	36813	24566	45196	752183	5801.336	4.800	0.158	1.681
ID310899	310899	33	11596.313	36.844	66.905	0	63	63	2	1	-10921639	22486.667	20775	12028	35355	472220	6119.707	2.000	0.262	1.528
ID310892	310892	36	13264.630	42.276	32.508	0	63	63	2	1	-10921639	39030.952	39437	25259	60942	819650	8716.813	4.800	0.150	1.170
ID310893	310893	30	7873.316	62.278	34.536	0	63	63	2	1	-10921639	38001.714	38344	27846	49096	798036	6128.240	4.800	0.110	1.226
ID310894	310894	37	14177.679	50.123	37.305	0	63	63	2	1	-10921639	43719.095	39875	30288	65535	918101	10631.244	2.000	0.134	0.974
ID310895	310895	None	7272.589	53.575	39.347	0	63	63	2	1	-10921639	38656.048	38307	28831	56750	811777	7007.170	4.800	0.063	0.655
ID310912	310912	33	11188.882	36.859	67.292	0	64	64	2	1	-10921639	24925.333	24274	12574	35173	523432	6098.801	4.800	0.237	1.568
ID310900	310900	None	11223.388	63.000	0.000	0	64	64	2	1	-10921639	14797.143	14834	6475	32621	310740	7856.979	2.000	0.440	1.151
ID310901	310901	None	8081.676	82.772	25.536	0	64	64	2	1	-10921639	13791.048	11845	5394	26680	289612	5874.293	2.000	0.214	0.829
ID310902	310902	36	8307.368	43.274	34.001	0	64	64	2	1	-10921639	34709.143	33277	23582	46909	728892	5944.191	3.200	0.087	0.934
ID310903	310903	38	8337.554	34.593	35.183	0	64	64	2	1	-10921639	33615.524	34079	22816	43118	705926	5385.636	4.800	0.137	1.500
ID310908	310908	23	11491.498	37.504	49.735	0	64	64	2	1	-10921639	27605.143	24420	15745	48914	579708	8377.919	2.000	0.148	0.851
ID310909	310909	34	11130.598	55.317	52.210	0	64	64	2	1	-10921639	34926.095	33022	24967	51247	733448	7015.423	2.000	0.145	1.259
ID310910	310910	39	8721.425	47.595	59.551	0	64	64	2	1	-10921639	23588.810	23655	11554	39474	495365	7912.649	2.000	0.137	0.720
ID310911	310911	40	7075.621	57.967	58.753	0	64	64	2	1	-10921639	26277.333	27518	19682	34261	551824	4839.148	6.379	0.126	1.217
ID310904	310904	30	11301.536	62.162	34.774	0	64	64	2	1	-10921639	42087.476	40093	28685	52850	883837	6397.963	4.800	0.149	1.706
ID310905	310905	37	10469.693	49.741	36.730	0	64	64	2	1	-10921639	41693.524	39109	31127	57188	875564	8010.236	7.600	0.101	0.956
ID310906	310906	35	11689.021	64.729	39.918	0	64	64	2	1	-10921639	33798.000	32184	23436	53361	709758	9073.982	2.000	0.099	0.670
ID310907	310907	None	12679.894	74.878	41.162	0	64	64	2	1	-10921639	37375.143	40385	24894	49023	784878	7201.063	4.800	0.175	1.544
ID310916	310916	30	12583.139	62.901	34.686	0	65	65	2	1	-10921639	40022.048	37615	30288	56641	840463	7463.155	2.000	0.127	1.208
ID310917	310917	38	10137.172	34.321	36.420	0	65	65	2	1	-10921639	30326.810	31273	16985	47347	636863	7817.277	2.000	0.128	0.877
ID310918	310918	37	10868.935	49.672	36.269	0	65	65	2	1	-10921639	43344.190	41588	32038	59630	910228	8040.558	7.600	0.101	0.993
ID310919	310919	None	9183.878	52.990	39.044	0	65	65	2	1	-10921639	40579.143	40640	28138	55256	852162	7634.365	2.000	0.088	0.858
ID310913	310913	None	7871.141	53.980	28.081	0	65	65	2	1	-10921639	31522.524	31856	17276	40822	661973	6396.696	7.600	0.120	1.057
ID310914	310914	None	8802.292	45.484	29.561	0	65	65	2	1	-10921639	37880.333	36995	30216	49570	795487	5424.608	4.800	0.108	1.359
ID310915	310915	36	8503.835	43.702	33.607	0	65	65	2	1	-10921639	35584.000	34808	25295	55402	747264	7798.736	7.600	0.073	0.621
ID310924	310924	34	11619.738	55.563	51.659	0	65	65	2	1	-10921639	32904.095	32184	20666	51684	690986	8228.408	2.000	0.154	1.068
ID310925	310925	40	7908.864	58.064	58.379	0	65	65	2	1	-10921639	29672.333	28393	19973	44832	623119	5566.884	7.600	0.122	1.158
ID310926	310926	39	9558.155	47.220	59.323	0	65	65	2	1	-10921639	29077.048	28685	21504	42426	610618	5990.603	2.000	0.143	1.217
ID310927	310927	41	9706.995	71.808	58.749	0	65	65	2	1	-10921639	18676.952	16766	9768	29669	392216	6309.710	2.000	0.244	1.162
ID310920	310920	35	10322.420	63.885	39.738	0	65	65	2	1	-10921639	35936.333	34735	25915	50955	754663	6494.236	2.000	0.116	1.150
ID310921	310921	None	8334.159	29.460	41.552	0	65	65	2	1	-10921639	19747.762	19026	7654	36011	414703	8167.374	2.000	0.133	0.569
ID310922	310922	None	7937.936	48.261	42.614	0	65	65	2	1	-10921639	35011.238	35391	23691	45160	735236	6181.092	2.000	0.097	1.000
ID310923	310923	None	7591.523	46.239	49.588	0	65	65	2	1	-10921639	30257.190	32330	16802	40421	635401	6968.186	2.000	0.080	0.641
ID310928	310928	33	11344.871	36.624	66.519	0	65	65	2	1	-10921639	28002.571	27919	19937	38818	588054	5618.166	7.600	0.248	1.980
ID310932	310932	37	10156.900	49.894	36.908	0	66	66	2	1	-10921639	42210.667	42462	31491	52668	886424	6487.133	7.600	0.108	1.264
ID310933	310933	35	9090.974	64.271	39.939	0	66	66	2	1	-10921639	31916.429	31163	19026	50153	670245	8292.950	2.000	0.073	0.524
ID310934	310934	None	8476.433	75.113	40.562	0	66	66	2	1	-10921639	33433.571	31528	28831	43775	702105	4079.663	4.800	0.124	1.808
ID310935	310935	23	8954.765	37.605	49.245	0	66	66	2	1	-10921639	24097.381	21942	15818	35209	506045	6394.109	2.000	0.129	0.860
ID310929	310929	36	14421.837	43.650	33.873	0	66	66	2	1	-10921639	39581.190	38781	26862	65535	831205	9371.599	2.000	0.137	1.018
ID310930	310930	30	15402.173	62.421	34.885	0	66	66	2	1	-10921639	43937.667	43483	28867	62874	922691	9354.493	2.000	0.148	1.212
ID310931	310931	42	11047.611	36.287	37.338	0	66	66	2	1	-10921639	35167.381	35574	21103	47857	738515	7592.873	6.023	0.140	1.141
ID310940	310940	33	11682.015	36.912	67.061	0	66	66	2	1	-10921639	27697.095	27664	15344	38344	581639	6651.210	4.800	0.232	1.569
ID310936	310936	34	12575.554	54.879	51.791	0	66	66	2	1	-10921639	33315.429	33860	17604	58245	699624	9381.817	2.000	0.114	0.728
ID310937	310937	41	12442.998	71.915	57.932	0	66	66	2	1	-10921639	19355.714	18115	7472	34808	406470	7658.083	2.000	0.285	1.121
ID310938	310938	39	9489.342	48.062	59.354	0	66	66	2	1	-10921639	28096.286	25441	20265	40348	590022	6047.483	2.000	0.132	1.083
ID310939	310939	40	8442.931	58.842	58.587	0	66	66	2	1	-10921639	30061.048	29414	17094	43957	631282	6173.229	3.200	0.124	1.074
ID310948	310948	34	7170.600	53.362	52.335	0	67	67	2	1	-10921639	30430.857	29159	23254	45233	639048	6447.012	4.800	0.097	0.832
ID310949	310949	40	15505.318	57.601	58.161	0	67	67	2	1	-10921639	36896.190	37724	22160	55438	774820	9050.912	2.000	0.210	1.415
ID310950	310950	33	12768.980	36.188	66.440	0	67	67	2	1	-10921639	30882.095	31601	17750	41077	648524	6854.108	4.800	0.219	1.619
ID310944	310944	30	13421.247	63.096	33.833	0	67	67	2	1	-10921639	42502.190	42863	25915	53433	892546	7011.691	3.200	0.164	1.705
ID310945	310945	42	9584.415	36.606	38.216	0	67	67	2	1	-10921639	35485.000	34917	27701	49242	745185	5198.004	4.800	0.132	1.589
ID310946	310946	37	11234.678	49.981	38.037	0	67	67	2	1	-10921639	43109.762	41405	31491	60249	905305	7543.645	2.000	0.095	0.991
ID310947	310947	23	9026.735	37.325	49.272	0	67	67	2	1	-10921639	23330.286	21213	16001	35902	489936	6224.031	2.000	0.154	1.003
ID310941	310941	None	7417.628	60.908	7.015	0	67	67	2	1	-10921639	8667.333	6232	2879	30689	182014	6191.567	2.000	0.248	0.557
ID310942	310942	43	11631.356	24.097	11.844	0	67	67	2	1	-10921639	31989.429	31163	20119	45816	671778	7169.928	4.800	0.173	1.314
ID310943	310943	36	11762.265	44.144	33.961	0	67	67	2	1	-10921639	42058.048	41952	31309	56204	883219	6473.158	4.800	0.142	1.620
ID310981	310981	43	8788.232	23.087	13.448	0	68	68	2	1	-10921639	31269.143	30617	23545	37104	656652	4528.829	4.800	0.156	1.868
ID310982	310982	None	7932.542	51.745	28.479	0	68	68	2	1	-10921639	32996.000	31965	19390	46435	692916	7477.750	2.000	0.106	0.848
ID310983	310983	36	8631.940	43.330	33.934	0	68	68	2	1	-10921639	39133.333	38635	30106	49351	821800	4916.674	4.800	0.107	1.541
ID310988	310988	45	12172.075	73.458	40.509	0	68	68	2	1	-10921639	34745.667	31892	24457	54199	729659	8878.323	2.000	0.125	0.873
ID310989	310989	131	9265.256	9.850	43.237	0	68	68	2	1	-10921639	16057.905	15016	6159	31382	337216	6354.479	2.000	0.252	1.018
ID310990	310990	23	7493.078	37.486	49.397	0	68	68	2	1	-10921639	22181.143	21468	11918	40348	465804	7036.846	2.000	0.127	0.712
ID310991	310991	132	10674.752	45.600	48.497	0	68	68	2	1	-10921639	35169.190	34517	22853	54017	738553	8947.656	3.200	0.111	0.786
ID310984	310984	30	15477.879	62.372	33.911	0	68	68	2	1	-10921639	48035.619	48258	34043	65170	1008748	9223.185	6.242	0.147	1.338
ID310985	310985	37	13281.058	50.221	37.638	0	68	68	2	1	-10921639	50064.524	48768	38963	65535	1051355	6531.548	4.800	0.147	1.961
ID310986	310986	44	10654.904	39.064	38.917	0	68	68	2	1	-10921639	34778.714	34444	26352	49351	730353	6786.869	2.000	0.126	1.143
ID310987	310987	None	8465.427	32.059	40.996	0	68	68	2	1	-10921639	22549.238	23327	12829	32694	473534	5130.719	2.000	0.183	1.361
ID310996	310996	33	13379.350	36.668	65.936	0	68	68	2	1	-10921639	29004.000	28940	19062	43519	609084	6533.144	4.800	0.246	1.753
ID310992	310992	34	9906.989	51.959	51.420	0	68	68	2	1	-10921639	31765.571	30981	20666	46217	667077	7474.591	2.000	0.097	0.755
ID310993	310993	40	15821.533	57.146	57.072	0	68	68	2	1	-10921639	38992.905	39364	25149	52705	818851	8320.939	4.800	0.207	1.609
ID310994	310994	133	8193.088	70.029	57.359	0	68	68	2	1	-10921639	17420.286	19062	6451	31090	365826	6302.951	2.000	0.178	0.837
ID310995	310995	39	10398.104	47.457	58.760	0	68	68	2	1	-10921639	31932.095	31819	22962	45342	670574	6521.050	2.000	0.141	1.213
ID310951	310951	None	8805.571	30.201	12.950	0	69	69	2	1	-10921639	28389.667	28284	18297	42061	596183	6143.802	2.000	0.126	1.034
ID310956	310956	44	15333.473	38.657	39.204	0	69	69	2	1	-10921639	38249.952	34990	25040	53834	803249	8177.495	4.800	0.200	1.558
ID310957	310957	45	8560.342	73.527	40.660	0	69	69	2	1	-10921639	32695.905	32403	19864	43993	686614	5969.389	4.800	0.118	1.155
ID310958	310958	131	8888.838	11.646	43.386	0	69	69	2	1	-10921639	18085.190	16839	8164	28029	379789	5394.014	2.000	0.238	1.289
ID310959	310959	132	10190.896	46.133	48.757	0	69	69	2	1	-10921639	35776.571	35100	22634	50736	751308	7890.613	2.000	0.119	0.965
ID310952	310952	None	7187.178	77.205	33.198	0	69	69	2	1	-10921639	26063.810	27117	15891	33642	547340	4947.027	4.800	0.138	1.276
ID310953	310953	36	11943.530	43.703	33.804	0	69	69	2	1	-10921639	38635.286	36558	27664	58318	811341	8407.865	2.000	0.101	0.845
ID310954	310954	30	15688.677	63.968	33.759	0	69	69	2	1	-10921639	46895.333	44904	28357	65535	984802	11598.352	2.000	0.152	1.068
ID310955	310955	37	14688.443	49.614	37.319	0	69	69	2	1	-10921639	51637.048	55037	27518	65535	1084378	10942.739	7.600	0.136	1.129
ID310964	310964	39	9881.236	47.526	59.122	0	69	69	2	1	-10921639	29854.619	29414	20156	42061	626947	6281.933	3.200	0.142	1.179
ID310965	310965	33	16208.952	36.628	65.197	0	69	69	2	1	-10921639	33114.095	33751	14433	49278	695396	9465.548	2.000	0.248	1.392
ID310960	310960	23	8299.286	37.233	49.860	0	69	69	2	1	-10921639	24378.571	26060	13048	37360	511950	6126.436	4.800	0.156	1.076
ID310961	310961	34	8258.145	51.468	50.016	0	69	69	2	1	-10921639	35276.714	34407	25368	48039	740811	6497.941	3.200	0.088	0.881
ID310962	310962	40	13281.554	56.221	56.021	0	69	69	2	1	-10921639	37885.524	36558	26243	55766	795596	7635.507	2.000	0.151	1.299
ID310963	310963	133	7673.135	69.270	56.509	0	69	69	2	1	-10921639	21349.762	21322	12246	29778	448345	4713.222	2.000	0.162	1.266
ID311012	311012	46	8261.116	25.686	13.407	0	70	70	2	1	-10921639	34572.095	35136	26170	44030	726014	5126.762	4.000	0.107	1.299
ID311013	311013	47	8333.307	18.923	27.742	0	70	70	2	1	-10921639	18026.000	15308	12793	30288	378546	4715.316	4.800	0.207	1.312
ID311014	311014	36	11416.160	43.736	34.061	0	70	70	2	1	-10921639	42809.571	43155	30617	56641	899001	7159.728	2.000	0.134	1.410
ID311015	311015	30	14076.904	62.891	34.007	0	70	70	2	1	-10921639	50115.000	49898	36558	62473	1052415	7914.911	4.800	0.145	1.601
ID311020	311020	34	10964.386	50.911	49.100	0	70	70	2	1	-10921639	39950.857	37797	32038	60468	838968	7643.932	2.000	0.090	0.866
ID311021	311021	None	7650.722	68.399	53.691	0	70	70	2	1	-10921639	22564.810	22962	14287	31127	473861	4318.188	6.011	0.166	1.486
ID311022	311022	49	12950.185	53.809	54.554	0	70	70	2	1	-10921639	40001.190	39947	24566	59083	840025	9149.032	3.200	0.158	1.195
ID311023	311023	39	11652.832	47.952	59.247	0	70	70	2	1	-10921639	33339.810	31528	26388	45269	700136	5510.037	4.800	0.183	1.870
ID311016	311016	37	12480.533	49.028	38.098	0	70	70	2	1	-10921639	45753.095	43884	34990	60577	960815	7146.095	4.800	0.121	1.379
ID311017	311017	44	9636.146	38.619	40.092	0	70	70	2	1	-10921639	34136.429	33933	24420	48476	716865	6054.585	4.800	0.117	1.185
ID311018	311018	45	10879.912	72.341	41.190	0	70	70	2	1	-10921639	33497.762	31200	21978	49060	703453	7243.351	7.600	0.113	0.936
ID311019	311019	23	7016.417	37.467	49.282	0	70	70	2	1	-10921639	23180.952	23145	12283	36558	486800	5762.269	2.000	0.133	0.947
ID311024	311024	48	18083.562	36.922	62.521	0	70	70	2	1	-10921639	38395.714	38271	22525	52668	806310	9150.592	4.800	0.272	1.795
ID310980	310980	48	15802.110	37.068	61.248	0	71	71	2	1	-10921639	32688.810	31163	20958	50153	686465	8953.941	2.000	0.222	1.325
ID310976	310976	None	7211.299	45.503	47.011	0	71	71	2	1	-10921639	34407.095	33860	23181	53178	722549	6507.686	3.200	0.066	0.654
ID310977	310977	23	8550.548	37.811	49.522	0	71	71	2	1	-10921639	24664.952	25113	12684	33897	517964	6341.118	2.000	0.135	0.925
ID310978	310978	51	15827.015	58.497	51.392	0	71	71	2	1	-10921639	38449.667	36886	22780	58172	807443	10068.192	2.000	0.175	1.136
ID310979	310979	49	18266.523	52.947	53.639	0	71	71	2	1	-10921639	43604.571	42718	23217	65535	915696	12833.987	2.000	0.178	1.027
ID310966	310966	46	7935.260	24.683	14.052	0	71	71	2	1	-10921639	31109.333	31163	21140	39036	653296	4984.723	2.000	0.104	1.176
ID310967	310967	50	9768.948	31.096	14.858	0	71	71	2	1	-10921639	31536.333	31601	21978	46034	662263	5878.733	4.800	0.145	1.362
ID310972	310972	44	13027.741	38.948	39.332	0	71	71	2	1	-10921639	37590.429	36922	24019	48877	789399	7897.678	2.000	0.164	1.344
ID310973	310973	None	8251.075	52.000	39.000	0	71	71	2	1	-10921639	47074.048	44759	34735	63931	988555	8015.751	4.800	0.075	0.824
ID310974	310974	52	8079.742	59.543	40.526	0	71	71	2	1	-10921639	40348.286	39984	27081	55475	847314	8014.054	3.200	0.078	0.726
ID310975	310975	45	18103.545	71.289	41.327	0	71	71	2	1	-10921639	44383.714	42061	23764	61088	932058	10579.398	2.000	0.188	1.328
ID310968	310968	47	9437.004	19.074	27.546	0	71	71	2	1	-10921639	20811.762	19828	12064	31382	437047	5400.197	4.800	0.214	1.360
ID310969	310969	36	13038.934	43.392	34.094	0	71	71	2	1	-10921639	39470.048	39947	25040	62145	828871	9564.869	2.000	0.134	0.975
ID310970	310970	30	17554.400	62.607	34.058	0	71	71	2	1	-10921639	51116.524	52632	31017	65535	1073447	12291.054	2.000	0.146	1.057
ID310971	310971	37	12494.272	49.342	37.352	0	71	71	2	1	-10921639	47013.333	45087	30981	63931	987280	9654.187	3.200	0.102	0.900
ID311008	311008	45	16670.992	70.528	41.533	0	72	72	2	1	-10921639	45824.476	45342	23400	65535	962314	12001.873	4.800	0.181	1.173
ID311009	311009	51	17220.896	57.543	50.929	0	72	72	2	1	-10921639	39402.524	34772	18005	64113	827453	13005.453	2.000	0.174	0.897
ID311010	311010	49	19868.312	51.563	53.005	0	72	72	2	1	-10921639	47660.810	46034	30689	65535	1000877	13062.846	2.000	0.181	1.116
ID311011	311011	48	19528.836	37.532	60.890	0	72	72	2	1	-10921639	37064.571	36594	21468	65535	778356	11842.133	2.000	0.225	1.148
ID310997	310997	50	10388.329	32.091	13.960	0	72	72	2	1	-10921639	32373.048	30434	23072	51319	679834	6387.675	2.000	0.117	1.060
ID310998	310998	46	7127.966	25.964	15.546	0	72	72	2	1	-10921639	28886.000	27992	18661	42426	606606	6056.009	2.000	0.082	0.721
ID310999	310999	None	7335.222	38.517	24.418	0	72	72	2	1	-10921639	22434.714	21395	13631	33241	471129	5871.065	2.000	0.114	0.782
ID311004	311004	37	15860.917	50.006	38.131	0	72	72	2	1	-10921639	52944.095	54491	36084	65535	1111826	9396.383	2.000	0.146	1.434
ID311005	311005	52	11134.433	59.847	39.390	0	72	72	2	1	-10921639	44026.286	43155	31637	63384	924552	8729.907	3.200	0.073	0.683
ID311006	311006	44	16701.420	39.072	39.653	0	72	72	2	1	-10921639	41160.619	39401	21650	62327	864373	10159.804	2.000	0.192	1.303
ID311007	311007	None	8365.636	33.225	41.896	0	72	72	2	1	-10921639	25928.429	26935	13376	37797	544497	6319.719	2.000	0.115	0.847
ID311000	311000	53	9217.735	69.136	27.822	0	72	72	2	1	-10921639	28007.810	26097	15563	42389	588164	6179.278	2.000	0.112	0.915
ID311001	311001	54	7908.860	16.084	30.443	0	72	72	2	1	-10921639	18300.286	16329	10315	32512	384306	5647.031	7.600	0.206	1.109
ID311002	311002	36	11350.616	43.685	34.195	0	72	72	2	1	-10921639	42507.667	41223	28430	54563	892661	6958.322	2.000	0.124	1.344
ID311003	311003	30	14448.441	62.259	33.582	0	72	72	2	1	-10921639	54398.571	53361	37833	65535	1142370	9145.729	6.316	0.129	1.360
ID311040	311040	48	21641.449	39.065	60.440	0	73	73	2	1	-10921639	41355.000	39510	19901	65535	868455	12863.708	2.000	0.248	1.279
ID311028	311028	54	8507.790	17.276	31.182	0	73	73	2	1	-10921639	21375.905	20374	12246	30981	448894	5667.135	4.800	0.183	1.169
ID311029	311029	30	15810.542	62.734	33.689	0	73	73	2	1	-10921639	53437.048	52267	33022	65535	1122178	11174.894	2.000	0.134	1.133
ID311030	311030	36	11679.292	44.092	35.037	0	73	73	2	1	-10921639	41669.190	40640	27956	51757	875053	6734.242	4.800	0.141	1.529
ID311031	311031	37	17947.084	49.905	39.182	0	73	73	2	1	-10921639	50373.571	49679	32147	65535	1057845	10743.332	2.000	0.155	1.256
ID311025	311025	50	7267.778	31.022	13.320	0	73	73	2	1	-10921639	30309.333	30726	20411	39474	636496	5276.414	6.408	0.099	1.032
ID311026	311026	46	8145.714	25.723	16.141	0	73	73	2	1	-10921639	29352.952	27956	20630	41150	616412	6049.143	2.000	0.105	0.920
ID311027	311027	53	7861.956	70.062	27.450	0	73	73	2	1	-10921639	25697.714	25040	14798	39401	539652	5717.511	6.356	0.143	1.128
ID311036	311036	55	7486.430	14.692	45.388	0	73	73	2	1	-10921639	22500.429	22488	15053	31819	472509	4525.238	4.800	0.162	1.389
ID311037	311037	None	12152.271	49.812	48.423	0	73	73	2	1	-10921639	42498.952	40385	25769	65134	892478	10953.338	2.000	0.073	0.526
ID311038	311038	51	13355.750	56.373	49.818	0	73	73	2	1	-10921639	41207.524	38489	29341	55657	865358	7618.227	4.800	0.157	1.467
ID311039	311039	49	16300.870	50.645	52.625	0	73	73	2	1	-10921639	43687.857	41770	19500	65535	917445	13350.210	2.000	0.153	0.869
ID311032	311032	52	8762.729	58.967	38.895	0	73	73	2	1	-10921639	45951.095	46581	32403	59375	964973	7995.856	2.000	0.073	0.783
ID311033	311033	44	15335.465	39.248	39.697	0	73	73	2	1	-10921639	41039.143	39875	26024	57406	861822	9851.094	2.000	0.184	1.296
ID311034	311034	56	7256.083	64.915	42.130	0	73	73	2	1	-10921639	38380.190	38890	27008	48877	805984	6195.754	2.000	0.071	0.816
ID311035	311035	45	20326.221	70.070	42.075	0	73	73	2	1	-10921639	46560.333	42900	29851	64660	977767	11550.931	2.000	0.193	1.306
ID311044	311044	46	8547.108	25.410	16.614	0	74	74	2	1	-10921639	33372.762	34043	19500	45269	700828	7497.290	6.322	0.098	0.796
ID311045	311045	None	9093.252	76.257	24.527	0	74	74	2	1	-10921639	23606.190	23145	16620	37141	495730	5016.919	4.800	0.190	1.505
ID311046	311046	53	9476.093	68.905	28.304	0	74	74	2	1	-10921639	27405.476	28174	16110	39036	575515	6237.196	4.800	0.160	1.214
ID311047	311047	54	9245.719	16.852	31.100	0	74	74	2	1	-10921639	22179.429	22634	13741	32403	465768	5448.229	7.600	0.185	1.269
ID311041	311041	None	10484.235	24.329	11.452	0	74	74	2	1	-10921639	31840.095	30580	20046	51830	668642	8875.915	2.000	0.114	0.733
ID311042	311042	50	10563.717	31.465	14.392	0	74	74	2	1	-10921639	38605.762	39984	25040	49351	810721	6816.656	4.800	0.129	1.297
ID311043	311043	None	7588.522	69.283	15.655	0	74	74	2	1	-10921639	21745.476	21322	11481	30434	456655	5497.908	7.600	0.150	1.034
ID311052	311052	37	16186.470	49.936	40.100	0	74	74	2	1	-10921639	54219.857	55183	41296	65535	1138617	7529.547	4.800	0.166	2.054
ID311053	311053	52	13054.609	57.778	40.084	0	74	74	2	1	-10921639	46456.143	43629	33022	65535	975579	9325.122	3.200	0.097	0.880
ID311054	311054	56	11496.253	64.437	42.157	0	74	74	2	1	-10921639	40608.667	40494	26789	59812	852782	9524.320	2.000	0.088	0.689
ID311055	311055	45	20349.666	69.362	42.047	0	74	74	2	1	-10921639	52479.048	51247	39838	65535	1102060	9479.528	2.000	0.196	1.813
ID311048	311048	30	13537.449	62.732	34.156	0	74	74	2	1	-10921639	53272.143	54090	30325	65535	1118715	9078.178	6.160	0.121	1.267
ID311049	311049	36	11226.013	45.987	35.109	0	74	74	2	1	-10921639	43795.429	42426	31200	59885	919704	7463.436	2.000	0.098	1.050
ID311050	311050	57	12919.952	60.207	34.797	0	74	74	2	1	-10921639	56273.143	57625	43155	65535	1181736	7806.773	7.600	0.106	1.386
ID311051	311051	44	10385.809	38.051	38.403	0	74	74	2	1	-10921639	36944.667	36120	27883	55292	775838	6446.052	7.600	0.119	1.218
ID311060	311060	49	18282.443	49.854	51.752	0	74	74	2	1	-10921639	44161.714	41989	23801	65535	927396	13499.849	2.000	0.142	0.813
ID311061	311061	48	24163.555	40.020	58.932	0	74	74	2	1	-10921639	40763.238	37360	25076	65535	856028	12959.658	2.000	0.281	1.380
ID311056	311056	55	10939.967	14.329	44.567	0	74	74	2	1	-10921639	25057.143	25659	9258	37979	526200	8567.098	2.000	0.189	0.928
ID311057	311057	None	7055.005	44.701	45.039	0	74	74	2	1	-10921639	37340.476	39510	25003	45488	784150	6207.499	2.000	0.078	0.869
ID311058	311058	51	18093.750	55.668	49.197	0	74	74	2	1	-10921639	43481.190	42171	27300	62254	913105	11218.410	2.000	0.180	1.182
ID311059	311059	58	8088.956	61.996	50.530	0	74	74	2	1	-10921639	26907.429	25368	16183	38453	565056	6143.412	2.000	0.123	0.960
ID311104	311104	48	24762.938	40.904	57.768	0	75	75	2	1	-10921639	46197.619	43775	25842	65535	970150	12879.007	2.000	0.273	1.537
ID311084	311084	None	8302.920	43.955	15.214	0	75	75	2	1	-10921639	29960.476	29888	15053	40713	629170	6731.038	3.200	0.107	0.862
ID311085	311085	46	7093.303	25.942	17.859	0	75	75	2	1	-10921639	31182.333	30726	22816	43519	654829	5357.237	2.000	0.086	0.922
ID311086	311086	121	7025.006	18.906	27.938	0	75	75	2	1	-10921639	24003.571	25404	14652	30835	504075	4695.194	7.600	0.120	1.094
ID311087	311087	53	10097.833	68.435	28.184	0	75	75	2	1	-10921639	28080.714	25732	16146	44649	589695	7367.303	2.000	0.158	1.040
ID311083	311083	50	11906.604	31.043	13.990	0	75	75	2	1	-10921639	36866.619	34954	24347	57078	774199	9018.194	2.000	0.135	0.974
ID311092	311092	37	14927.846	49.146	40.492	0	75	75	2	1	-10921639	53357.238	52012	40531	65535	1120502	9048.225	2.000	0.118	1.247
ID311093	311093	52	7822.367	56.365	40.001	0	75	75	2	1	-10921639	47120.952	48003	35829	58427	989540	6294.678	4.000	0.085	1.172
ID311094	311094	60	8957.466	41.808	41.520	0	75	75	2	1	-10921639	33905.524	35464	21723	52340	712016	8423.012	2.000	0.068	0.514
ID311095	311095	56	9414.397	63.916	41.926	0	75	75	2	1	-10921639	44725.619	44030	30908	62363	939238	8574.886	2.000	0.082	0.788
ID311088	311088	30	12548.975	62.559	33.506	0	75	75	2	1	-10921639	48962.476	48732	28612	65535	1028212	9793.711	2.000	0.102	0.927
ID311089	311089	57	12425.392	59.855	35.258	0	75	75	2	1	-10921639	53612.333	54126	37104	65535	1125859	8633.629	2.000	0.100	1.127
ID311090	311090	36	10979.731	45.068	35.640	0	75	75	2	1	-10921639	46180.238	46180	28794	60031	969785	8497.286	3.200	0.121	1.171
ID311091	311091	44	7086.951	38.520	38.781	0	75	75	2	1	-10921639	36831.857	36922	28794	46690	773469	4333.154	7.600	0.128	1.925
ID311100	311100	51	20619.604	55.217	48.722	0	75	75	2	1	-10921639	45716.810	41296	28102	65535	960053	10991.791	3.200	0.212	1.454
ID311101	311101	None	8598.253	37.441	49.500	0	75	75	2	1	-10921639	24244.952	22124	11736	40968	509144	7700.849	2.000	0.126	0.707
ID311102	311102	58	8858.721	60.960	49.927	0	75	75	2	1	-10921639	29189.810	27919	18005	43410	612986	7526.371	2.000	0.104	0.733
ID311103	311103	49	12727.037	49.800	51.007	0	75	75	2	1	-10921639	47193.810	45196	27373	65535	991070	10411.945	6.354	0.113	0.919
ID311096	311096	45	20114.910	68.644	41.701	0	75	75	2	1	-10921639	53213.238	58573	23728	65535	1117478	14056.390	4.800	0.206	1.291
ID311097	311097	None	8536.335	34.167	42.984	0	75	75	2	1	-10921639	26954.286	26352	17750	43410	566040	6562.715	2.000	0.089	0.673
ID311098	311098	55	12855.104	15.052	44.994	0	75	75	2	1	-10921639	27638.190	25259	16219	43702	580402	7670.876	3.200	0.193	1.168
ID311099	311099	122	7892.680	30.739	46.929	0	75	75	2	1	-10921639	20010.000	19135	11554	31564	420210	6034.316	2.000	0.103	0.620
ID311108	311108	121	10056.853	18.663	28.178	0	76	76	2	1	-10921639	27089.714	28357	14907	41733	568884	7145.709	2.000	0.133	0.889
ID311109	311109	53	11483.516	68.208	28.138	0	76	76	2	1	-10921639	32786.048	30689	21103	53215	688507	7707.227	7.600	0.159	1.169
ID311110	311110	54	11065.188	17.769	31.146	0	76	76	2	1	-10921639	28983.238	28211	19500	44504	608648	7020.033	6.301	0.167	1.183
ID311111	311111	30	12010.610	62.329	34.010	0	76	76	2	1	-10921639	48405.429	49315	30653	65535	1016514	11248.767	3.200	0.089	0.704
ID311105	311105	59	7498.586	23.579	13.040	0	76	76	2	1	-10921639	33709.476	34371	23946	49242	707899	6516.066	2.000	0.076	0.732
ID311106	311106	50	7971.181	31.024	14.959	0	76	76	2	1	-10921639	36507.381	36266	26753	46581	766655	5649.653	4.800	0.092	1.093
ID311107	311107	46	10965.420	25.708	17.415	0	76	76	2	1	-10921639	37276.190	37323	26753	50663	782800	6809.794	2.000	0.126	1.221
ID311116	311116	37	16505.645	49.776	40.974	0	76	76	2	1	-10921639	53978.571	56823	39073	65535	1133550	8914.941	4.800	0.159	1.660
ID311117	311117	45	17365.316	68.358	41.710	0	76	76	2	1	-10921639	55709.095	58937	31892	65535	1169891	11025.338	4.800	0.173	1.491
ID311118	311118	122	8294.619	30.837	47.102	0	76	76	2	1	-10921639	22951.810	23217	13777	32074	481988	5729.809	2.000	0.127	0.902
ID311119	311119	51	18208.564	54.745	48.398	0	76	76	2	1	-10921639	43437.857	42462	25550	65535	912195	12225.586	2.000	0.177	1.067
ID311112	311112	36	12698.560	45.369	35.839	0	76	76	2	1	-10921639	45333.190	44722	24019	65535	951997	9256.972	2.000	0.124	1.082
ID311113	311113	57	14182.468	58.871	35.623	0	76	76	2	1	-10921639	53471.762	54964	38125	65535	1122907	9367.535	4.800	0.119	1.212
ID311114	311114	52	10188.585	56.549	40.278	0	76	76	2	1	-10921639	43444.857	43228	33387	64988	912342	8109.304	2.000	0.077	0.768
ID311115	311115	60	8174.875	41.891	41.156	0	76	76	2	1	-10921639	36705.286	37032	23072	52668	770811	6808.268	2.000	0.077	0.775
ID311120	311120	58	9613.760	59.692	49.219	0	76	76	2	1	-10921639	32086.571	28029	22379	48987	673818	8411.066	2.000	0.092	0.645
ID311121	311121	49	15629.528	49.704	49.825	0	76	76	2	1	-10921639	48981.571	47055	30252	65535	1028613	12163.784	2.000	0.131	0.934
ID311122	311122	48	21417.705	42.023	57.011	0	76	76	2	1	-10921639	42412.048	38890	26461	63749	890653	10629.209	2.000	0.253	1.610
ID311076	311076	37	15300.316	49.231	40.579	0	77	77	2	1	-10921639	50576.619	51575	27445	65535	1062109	10613.221	2.000	0.138	1.153
ID311077	311077	56	15660.497	65.000	42.000	0	77	77	2	1	-10921639	57444.905	60177	29159	65535	1206343	9784.138	4.800	0.157	1.597
ID311078	311078	45	16036.677	67.700	42.204	0	77	77	2	1	-10921639	55393.286	57151	36922	65535	1163259	9635.387	6.334	0.155	1.541
ID311079	311079	51	17282.186	54.256	48.485	0	77	77	2	1	-10921639	44456.810	39875	30033	65535	933593	12064.391	2.000	0.139	0.897
ID311072	311072	36	10319.106	44.301	36.675	0	77	77	2	1	-10921639	45154.476	46508	33314	56714	948244	6769.841	4.800	0.110	1.318
ID311073	311073	61	8100.038	57.082	37.338	0	77	77	2	1	-10921639	50430.905	52559	32512	65535	1059049	7967.748	7.600	0.074	0.876
ID311074	311074	52	8556.587	56.809	39.713	0	77	77	2	1	-10921639	43302.429	45196	28867	57224	909351	8385.065	2.000	0.074	0.715
ID311075	311075	60	8980.278	42.092	41.089	0	77	77	2	1	-10921639	40810.048	43118	26972	50809	857011	6560.347	3.200	0.105	1.186
ID311080	311080	49	15349.698	49.401	49.411	0	77	77	2	1	-10921639	53782.476	50773	36594	65535	1129432	9663.160	4.800	0.144	1.404
ID311081	311081	58	12618.091	59.091	49.017	0	77	77	2	1	-10921639	34768.190	34079	21832	56313	730132	9406.196	2.000	0.097	0.656
ID311082	311082	48	20585.006	42.329	56.544	0	77	77	2	1	-10921639	41155.524	38963	25988	65535	864266	13411.812	2.000	0.235	1.169
ID311062	311062	59	13859.379	23.646	13.729	0	77	77	2	1	-10921639	38159.714	36813	19536	57443	801354	9649.924	2.000	0.124	0.869
ID311063	311063	50	12615.394	31.208	16.388	0	77	77	2	1	-10921639	42283.667	41551	28794	56568	887957	8791.210	2.000	0.129	1.101
ID311068	311068	54	11434.410	17.091	31.918	0	77	77	2	1	-10921639	26426.619	24238	15672	40531	554959	7074.186	3.200	0.210	1.296
ID311069	311069	30	9834.894	62.770	34.326	0	77	77	2	1	-10921639	44388.952	46836	26461	58646	932168	9820.257	2.000	0.078	0.654
ID311070	311070	57	11793.287	59.000	36.000	0	77	77	2	1	-10921639	53371.143	53215	35391	65535	1120794	8732.485	2.000	0.089	1.004
ID311071	311071	None	7013.236	30.411	37.279	0	77	77	2	1	-10921639	26523.810	27846	14834	35792	557000	5413.473	7.600	0.110	0.973
ID311064	311064	None	7276.609	77.232	16.751	0	77	77	2	1	-10921639	28061.667	28357	17386	38818	589295	5731.377	2.000	0.114	1.005
ID311065	311065	46	13534.402	25.481	18.266	0	77	77	2	1	-10921639	37087.000	35464	23545	55001	778827	9299.868	2.000	0.139	0.974
ID311066	311066	62	8504.809	74.918	25.947	0	77	77	2	1	-10921639	33806.571	33131	24894	50700	709938	5874.472	2.000	0.101	1.053
ID311067	311067	53	11861.092	67.419	28.419	0	77	77	2	1	-10921639	32852.048	33022	14907	48659	689893	8651.378	4.800	0.176	1.137
ID311172	311172	None	8282.732	43.000	43.000	0	78	78	2	1	-10921639	39961.143	39619	25769	54891	839184	7902.795	2.000	0.071	0.672
ID311173	311173	63	7715.925	15.496	44.274	0	78	78	2	1	-10921639	25808.810	25186	15928	37032	541985	6143.556	4.800	0.142	1.048
ID311174	311174	None	8654.824	31.568	45.608	0	78	78	2	1	-10921639	27770.048	27190	15600	48404	583171	7530.970	7.600	0.093	0.629
ID311175	311175	51	16032.100	53.630	47.806	0	78	78	2	1	-10921639	42443.238	40676	28430	65535	891308	12027.494	2.000	0.128	0.800
ID311168	311168	None	7223.368	37.144	37.801	0	78	78	2	1	-10921639	29575.048	29596	17677	46654	621076	6777.802	2.000	0.060	0.492
ID311169	311169	37	13503.580	49.623	40.213	0	78	78	2	1	-10921639	51232.810	50627	34699	65535	1075889	8280.096	4.800	0.134	1.464
ID311170	311170	52	10237.125	56.855	39.649	0	78	78	2	1	-10921639	46720.000	48185	25951	65535	981120	10152.718	2.000	0.079	0.671
ID311171	311171	56	16360.120	65.486	41.948	0	78	78	2	1	-10921639	56681.095	59630	31783	65535	1190303	9835.124	6.339	0.154	1.534
ID311176	311176	64	7915.148	37.310	49.408	0	78	78	2	1	-10921639	26945.571	28138	15672	35282	565857	6005.445	4.800	0.129	1.023
ID311177	311177	49	14636.690	49.209	48.710	0	78	78	2	1	-10921639	50168.857	47383	31236	65535	1053546	10104.362	2.000	0.120	1.066
ID311178	311178	58	10815.496	58.498	48.632	0	78	78	2	1	-10921639	34559.905	33131	20921	52559	725758	9055.553	2.000	0.094	0.657
ID311179	311179	48	21892.492	43.116	56.516	0	78	78	2	1	-10921639	46097.000	45415	26680	65535	968037	13127.482	2.000	0.242	1.366
ID311158	311158	59	12871.749	23.391	14.625	0	78	78	2	1	-10921639	40655.619	38052	25769	61890	853768	11007.444	7.600	0.118	0.781
ID311159	311159	50	16459.646	31.384	16.923	0	78	78	2	1	-10921639	44597.286	41515	31965	65498	936543	10398.933	2.000	0.162	1.198
ID311164	311164	54	12705.568	18.017	32.259	0	78	78	2	1	-10921639	29146.429	26826	18479	42645	612075	7025.797	3.200	0.197	1.366
ID311165	311165	30	11289.096	62.075	34.774	0	78	78	2	1	-10921639	49090.762	50335	35537	62254	1030906	8000.750	6.045	0.112	1.236
ID311166	311166	36	10088.422	45.386	36.181	0	78	78	2	1	-10921639	42092.619	42900	27008	57151	883945	8658.859	2.000	0.088	0.785
ID311167	311167	61	9013.306	56.605	36.448	0	78	78	2	1	-10921639	52355.714	51465	42535	64368	1099470	6082.803	6.379	0.092	1.450
ID311160	311160	46	15684.471	25.213	17.854	0	78	78	2	1	-10921639	43033.476	41697	27774	65535	903703	10169.577	2.000	0.145	1.070
ID311161	311161	None	7423.449	81.948	17.922	0	78	78	2	1	-10921639	30078.476	30544	18406	37797	631648	5995.566	4.800	0.114	1.027
ID311162	311162	62	7128.123	75.364	26.518	0	78	78	2	1	-10921639	29077.000	29377	18552	39911	610617	5499.850	2.000	0.086	0.840
ID311163	311163	53	10334.938	67.207	29.151	0	78	78	2	1	-10921639	29639.333	27919	20411	50007	622426	7171.980	3.200	0.123	0.908
ID311136	311136	51	19041.311	53.826	48.205	0	79	79	2	1	-10921639	43838.905	39583	28940	65535	920617	12885.869	2.000	0.152	0.895
ID311137	311137	64	8959.634	37.521	49.058	0	79	79	2	1	-10921639	29248.857	28575	18661	40640	614226	5968.093	4.800	0.141	1.209
ID311138	311138	49	13615.988	48.890	49.024	0	79	79	2	1	-10921639	50213.952	52559	28721	65535	1054493	9696.711	2.000	0.107	1.005
ID311139	311139	48	19966.680	43.319	55.524	0	79	79	2	1	-10921639	43986.238	39947	23035	65535	923711	13426.713	2.000	0.216	1.162
ID311124	311124	50	17387.131	32.081	18.756	0	79	79	2	1	-10921639	43281.571	40895	28831	61197	908913	10766.745	2.000	0.174	1.189
ID311125	311125	None	7250.146	46.513	29.120	0	79	79	2	1	-10921639	31616.381	30872	23545	39583	663944	5813.004	2.000	0.073	0.738
ID311126	311126	53	13099.494	65.899	28.845	0	79	79	2	1	-10921639	34238.905	31674	24639	52121	719017	7743.760	2.000	0.158	1.206
ID311127	311127	65	8277.840	20.650	29.728	0	79	79	2	1	-10921639	29170.857	28029	20994	39656	612588	5938.276	7.600	0.113	0.995
ID311123	311123	46	18178.438	26.071	19.395	0	79	79	2	1	-10921639	42226.333	40859	27373	65535	886753	10538.431	2.000	0.186	1.258
ID311132	311132	66	7253.729	33.757	41.952	0	79	79	2	1	-10921639	31267.429	32548	22416	43920	656616	5423.501	7.600	0.077	0.825
ID311133	311133	None	8086.005	59.914	42.167	0	79	79	2	1	-10921639	44300.381	43118	31163	57807	930308	7560.524	2.000	0.042	0.468
ID311134	311134	56	17312.217	66.532	42.061	0	79	79	2	1	-10921639	54961.095	58828	35282	65535	1154183	11262.271	2.000	0.156	1.315
ID311135	311135	63	10844.298	15.699	43.497	0	79	79	2	1	-10921639	29083.952	27956	20046	42535	610763	6491.245	3.200	0.164	1.265
ID311128	311128	54	13467.132	18.467	31.866	0	79	79	2	1	-10921639	28709.048	27956	13194	49096	602890	9425.101	2.000	0.205	1.038
ID311129	311129	30	10758.064	61.764	35.571	0	79	79	2	1	-10921639	48774.952	50007	33423	58864	1024274	7416.748	4.800	0.106	1.265
ID311130	311130	61	16127.481	56.109	37.225	0	79	79	2	1	-10921639	54749.143	56094	41843	65535	1149732	8120.627	4.800	0.145	1.712
ID311131	311131	37	15041.009	50.069	40.213	0	79	79	2	1	-10921639	53961.238	55438	38417	65535	1133186	7844.648	4.800	0.146	1.754
ID311140	311140	None	7711.355	45.934	5.130	0	80	80	2	1	-10921639	21608.429	20812	15527	35391	453777	5215.763	2.000	0.126	0.927
ID311141	311141	59	8849.448	23.855	13.195	0	80	80	2	1	-10921639	34946.905	35027	22707	43702	733885	5908.840	2.000	0.100	1.078
ID311142	311142	50	19442.850	33.232	19.906	0	80	80	2	1	-10921639	48301.333	47747	30070	65535	1014328	12669.449	2.000	0.188	1.209
ID311143	311143	67	13791.689	27.676	20.888	0	80	80	2	1	-10921639	38831.238	38963	19354	55839	815456	9523.462	2.000	0.145	1.035
ID311148	311148	None	8030.384	46.054	36.843	0	80	80	2	1	-10921639	45512.048	47237	30799	59229	955753	7108.000	2.000	0.066	0.792
ID311149	311149	69	8887.312	40.046	37.908	0	80	80	2	1	-10921639	37425.619	38234	26316	53725	785938	6919.129	4.800	0.102	1.000
ID311150	311150	61	10748.625	56.054	38.048	0	80	80	2	1	-10921639	56951.857	57042	39802	65535	1195989	7270.778	7.600	0.093	1.331
ID311151	311151	66	8811.268	34.728	42.249	0	80	80	2	1	-10921639	31204.952	30689	17021	46180	655304	8249.762	2.000	0.088	0.611
ID311144	311144	65	13135.583	21.774	30.222	0	80	80	2	1	-10921639	33622.714	32767	18880	50700	706077	7966.739	7.600	0.175	1.260
ID311145	311145	30	7651.458	61.802	33.968	0	80	80	2	1	-10921639	43373.571	45779	22525	57224	910845	7897.501	2.000	0.077	0.786
ID311146	311146	None	7448.997	59.976	34.889	0	80	80	2	1	-10921639	47231.952	47164	32694	57224	991871	5962.819	4.800	0.062	0.918
ID311147	311147	None	7731.399	74.891	34.622	0	80	80	2	1	-10921639	31274.238	31418	21140	42863	656759	5964.527	3.200	0.111	1.048
ID311156	311156	49	13861.542	49.185	48.562	0	80	80	2	1	-10921639	51250.048	52340	26060	65535	1076251	12263.344	2.000	0.099	0.751
ID311157	311157	48	17658.639	43.928	54.917	0	80	80	2	1	-10921639	46310.381	48586	28867	62728	972518	10409.012	4.800	0.203	1.499
ID311152	311152	68	17401.523	63.464	41.812	0	80	80	2	1	-10921639	53506.524	58609	28466	65535	1123637	13242.959	2.000	0.136	0.968
ID311153	311153	63	14382.715	15.991	42.673	0	80	80	2	1	-10921639	32891.952	31418	18880	51684	690731	8496.128	3.200	0.201	1.298
ID311154	311154	None	8992.776	45.031	46.241	0	80	80	2	1	-10921639	45098.762	43884	32621	59848	947074	7959.704	2.000	0.067	0.716
ID311155	311155	51	15777.048	53.390	48.037	0	80	80	2	1	-10921639	47751.143	46654	34225	65535	1002774	9899.933	2.000	0.130	1.112
ID311204	311204	None	7026.749	81.328	14.824	0	81	81	2	1	-10921639	29774.714	27701	21541	40421	625269	5846.577	7.600	0.107	0.987
ID311205	311205	None	7412.725	27.118	17.062	0	81	81	2	1	-10921639	34353.381	34589	24129	47529	721421	6794.029	2.000	0.063	0.602
ID311206	311206	50	21763.295	33.656	21.272	0	81	81	2	1	-10921639	44038.524	42718	17386	65535	924809	13303.879	2.000	0.220	1.193
ID311207	311207	67	11124.077	28.607	21.945	0	81	81	2	1	-10921639	34580.810	34517	24894	63275	726197	9020.258	2.000	0.083	0.586
ID311202	311202	None	7027.523	37.385	6.083	0	81	81	2	1	-10921639	31987.714	30507	23691	41114	671742	4380.937	4.800	0.100	1.324
ID311203	311203	59	8002.516	24.000	13.208	0	81	81	2	1	-10921639	37262.429	36959	26024	48258	782511	5460.462	4.800	0.112	1.375
ID311212	311212	69	9564.941	40.833	39.528	0	81	81	2	1	-10921639	37944.381	36667	19937	62436	796832	10252.180	2.000	0.055	0.387
ID311213	311213	37	8345.969	48.979	40.997	0	81	81	2	1	-10921639	47384.667	45633	36776	60286	995078	6696.094	2.000	0.048	0.647
ID311214	311214	68	16219.251	62.470	41.386	0	81	81	2	1	-10921639	53674.857	56131	37943	65535	1127172	10627.765	2.000	0.127	1.140
ID311215	311215	86	15895.544	64.612	41.134	0	81	81	2	1	-10921639	52914.524	56131	32293	65535	1111205	10217.579	4.800	0.145	1.311
ID311208	311208	71	7733.746	68.262	26.104	0	81	81	2	1	-10921639	34150.429	35756	20520	45342	717159	6686.056	2.000	0.080	0.754
ID311209	311209	87	10194.654	20.259	32.241	0	81	81	2	1	-10921639	29243.762	26206	17313	43957	614119	7275.061	7.600	0.175	1.197
ID311210	311210	None	7286.383	49.262	35.736	0	81	81	2	1	-10921639	44137.238	44941	34662	59448	926882	6378.897	3.200	0.069	0.891
ID311211	311211	61	12000.943	55.700	37.100	0	81	81	2	1	-10921639	53943.857	52923	43702	65535	1132821	6528.644	7.600	0.108	1.610
ID311220	311220	51	12482.050	53.810	48.024	0	81	81	2	1	-10921639	41948.571	41478	28903	61161	880920	9080.608	6.392	0.114	0.942
ID311221	311221	49	14476.177	49.652	48.986	0	81	81	2	1	-10921639	46308.667	46034	24420	65535	972482	12006.395	2.000	0.097	0.682
ID311222	311222	64	8312.564	37.564	49.607	0	81	81	2	1	-10921639	26067.238	25331	16001	41332	547412	6634.809	2.000	0.109	0.774
ID311223	311223	None	9520.667	47.441	49.387	0	81	81	2	1	-10921639	49804.238	50955	35610	65535	1045889	8078.420	4.800	0.095	1.069
ID311216	311216	63	14426.233	16.196	42.581	0	81	81	2	1	-10921639	32112.714	31273	17641	49934	674367	9386.891	2.000	0.219	1.230
ID311217	311217	None	8028.856	31.331	44.130	0	81	81	2	1	-10921639	33647.000	30726	21869	46982	706587	7949.494	3.200	0.089	0.694
ID311218	311218	72	7198.010	43.671	43.739	0	81	81	2	1	-10921639	43538.381	44248	32147	58026	914306	6691.030	4.800	0.078	0.946
ID311219	311219	None	7495.764	75.214	43.918	0	81	81	2	1	-10921639	22644.762	21431	14688	35246	475540	5344.598	7.600	0.130	0.973
ID311224	311224	48	17382.447	43.692	55.353	0	81	81	2	1	-10921639	45416.381	43009	30762	63894	953744	10952.037	4.800	0.203	1.397
ID311225	311225	None	7805.479	85.526	75.053	0	81	81	2	1	-10921639	27846.286	27190	21103	41478	584772	5347.445	2.000	0.108	1.012
ID311264	311264	64	8405.834	37.914	49.366	0	82	82	2	1	-10921639	26260.048	24457	18115	49388	551461	7519.561	2.000	0.076	0.492
ID311265	311265	49	17820.213	49.880	49.007	0	82	82	2	1	-10921639	47672.905	48841	28721	65535	1001131	10896.383	2.000	0.149	1.133
ID311266	311266	48	19426.834	43.921	55.234	0	82	82	2	1	-10921639	46331.238	47055	28247	65535	972956	10997.998	4.800	0.218	1.508
ID311244	311244	None	8015.096	35.773	7.844	0	82	82	2	1	-10921639	31881.667	29851	24420	46982	669515	5874.898	2.000	0.086	0.863
ID311245	311245	67	15932.456	29.621	22.900	0	82	82	2	1	-10921639	37144.286	34334	20083	63056	780030	12645.304	2.000	0.117	0.616
ID311246	311246	50	17561.639	34.614	22.613	0	82	82	2	1	-10921639	40915.905	36995	20229	63129	859234	11788.872	3.200	0.201	1.161
ID311247	311247	71	10041.290	67.849	24.847	0	82	82	2	1	-10921639	36568.095	36047	29523	57771	767930	7428.905	6.315	0.099	0.889
ID311252	311252	61	11876.554	55.542	36.634	0	82	82	2	1	-10921639	59463.286	62108	42499	65535	1248729	6813.033	4.800	0.100	1.591
ID311253	311253	None	7349.963	30.383	37.151	0	82	82	2	1	-10921639	26721.762	26097	17021	37469	561157	6192.524	3.200	0.092	0.725
ID311254	311254	69	8049.922	41.917	38.899	0	82	82	2	1	-10921639	41112.095	42098	27701	57625	863354	8988.955	2.000	0.051	0.443
ID311255	311255	68	13358.785	62.062	41.225	0	82	82	2	1	-10921639	56359.952	56240	36922	65535	1183559	8473.688	4.800	0.133	1.565
ID311248	311248	None	8627.951	60.895	28.279	0	82	82	2	1	-10921639	32555.143	31017	17276	51356	683658	8175.470	2.000	0.069	0.514
ID311249	311249	None	13153.688	23.814	31.074	0	82	82	2	1	-10921639	32011.952	30434	20083	60833	672251	9850.023	7.600	0.132	0.760
ID311250	311250	87	13697.182	21.214	32.918	0	82	82	2	1	-10921639	33247.762	31236	22488	55147	698203	8739.797	7.600	0.156	1.029
ID311251	311251	30	9357.543	61.627	33.929	0	82	82	2	1	-10921639	44737.905	44868	29851	61379	939496	8127.772	2.000	0.064	0.661
ID311260	311260	72	9412.900	43.072	43.794	0	82	82	2	1	-10921639	43911.714	42754	28976	60177	922146	9540.409	7.600	0.079	0.676
ID311261	311261	73	10176.954	31.326	46.296	0	82	82	2	1	-10921639	33343.238	32548	16693	49388	700208	8805.187	2.000	0.117	0.794
ID311262	311262	74	10908.519	44.672	46.887	0	82	82	2	1	-10921639	42528.286	39291	30872	61853	893094	9844.624	2.000	0.070	0.569
ID311263	311263	51	13992.298	55.093	48.044	0	82	82	2	1	-10921639	41542.476	41952	22087	61197	872392	10541.331	2.000	0.151	1.032
ID311256	311256	86	15059.998	64.317	40.981	0	82	82	2	1	-10921639	54436.762	54855	36922	65535	1143172	8860.389	7.600	0.148	1.585
ID311257	311257	63	12581.771	16.508	41.560	0	82	82	2	1	-10921639	29543.905	29122	17240	52194	620422	9363.400	2.000	0.159	0.866
ID311258	311258	37	8593.849	49.400	41.652	0	82	82	2	1	-10921639	48979.810	48804	34079	62947	1028576	7699.539	4.800	0.074	0.879
ID311259	311259	None	9506.749	57.149	41.913	0	82	82	2	1	-10921639	44890.667	45342	26388	64988	942704	10793.166	2.000	0.041	0.330
ID311200	311200	64	9480.722	37.906	49.655	0	83	83	2	1	-10921639	27308.238	26753	18260	43847	573473	7251.460	2.000	0.121	0.811
ID311201	311201	48	15973.521	44.398	55.323	0	83	83	2	1	-10921639	40841.381	37615	22671	63457	857669	11733.406	2.000	0.167	0.994
ID311180	311180	None	8779.817	23.252	10.030	0	83	83	2	1	-10921639	29335.619	28430	21359	40421	616048	5752.629	3.200	0.125	1.132
ID311181	311181	78	9429.560	37.839	12.109	0	83	83	2	1	-10921639	33603.524	33277	22416	50299	705674	6448.382	3.200	0.119	1.107
ID311182	311182	None	8092.198	66.972	21.231	0	83	83	2	1	-10921639	38237.810	37578	29487	49169	802994	5981.053	2.000	0.076	0.898
ID311183	311183	67	15916.122	30.919	23.167	0	83	83	2	1	-10921639	43866.524	42754	25404	65535	921197	10101.548	2.000	0.157	1.181
ID311188	311188	75	8906.460	59.750	35.227	0	83	83	2	1	-10921639	47960.857	49570	30726	61234	1007178	9428.062	2.000	0.071	0.674
ID311189	311189	76	12642.571	54.021	39.111	0	83	83	2	1	-10921639	58324.714	59994	44285	65535	1224819	7339.639	7.600	0.114	1.630
ID311190	311190	63	10796.638	17.493	40.445	0	83	83	2	1	-10921639	28414.000	26024	14761	43592	596694	7206.171	4.800	0.193	1.276
ID311191	311191	None	12138.457	43.658	40.094	0	83	83	2	1	-10921639	49561.190	49133	34116	64149	1040785	7627.374	6.384	0.102	1.203
ID311184	311184	50	12482.489	35.476	24.050	0	83	83	2	1	-10921639	39246.143	38016	27664	51028	824169	7161.372	2.000	0.135	1.300
ID311185	311185	71	9879.267	67.037	25.373	0	83	83	2	1	-10921639	35879.095	34371	20301	57698	753461	7822.361	2.000	0.091	0.765
ID311186	311186	79	12926.877	25.791	31.935	0	83	83	2	1	-10921639	31777.714	31345	20557	50773	667332	8875.799	2.000	0.153	0.952
ID311187	311187	30	10198.896	62.235	33.702	0	83	83	2	1	-10921639	46124.619	44686	34298	60978	968617	8439.999	7.600	0.085	0.857
ID311196	311196	73	13420.029	31.930	44.754	0	83	83	2	1	-10921639	35953.714	35391	21176	51137	755028	8365.125	2.000	0.151	1.129
ID311197	311197	74	7579.186	44.125	46.156	0	83	83	2	1	-10921639	42269.714	42499	29231	54418	887664	6805.440	7.600	0.079	0.907
ID311198	311198	51	17836.801	54.417	47.388	0	83	83	2	1	-10921639	44298.810	41260	23655	65535	930275	12850.653	2.000	0.172	1.010
ID311199	311199	49	10087.693	49.945	48.986	0	83	83	2	1	-10921639	42561.333	40640	30981	59520	893788	8441.203	7.600	0.055	0.529
ID311192	311192	37	8722.347	49.202	40.552	0	83	83	2	1	-10921639	52575.952	52376	36558	65535	1104095	8144.199	2.000	0.068	0.823
ID311193	311193	68	16824.629	62.005	41.021	0	83	83	2	1	-10921639	57132.381	62983	38562	65535	1199780	9990.209	4.800	0.171	1.666
ID311194	311194	80	8836.583	36.170	43.202	0	83	83	2	1	-10921639	31623.238	30689	22270	51064	664088	7072.764	2.000	0.068	0.569
ID311195	311195	72	7829.148	43.000	44.000	0	83	83	2	1	-10921639	41844.381	43118	22744	55365	878732	8812.272	2.000	0.060	0.538
ID311236	311236	68	19909.162	61.929	41.268	0	84	84	2	1	-10921639	55224.905	56204	35610	65535	1159723	10399.833	4.800	0.212	1.858
ID311237	311237	80	8887.848	36.852	43.466	0	84	84	2	1	-10921639	30111.476	29960	17021	45342	632341	7288.365	3.200	0.099	0.746
ID311238	311238	72	12910.028	44.087	42.874	0	84	84	2	1	-10921639	50817.857	52048	31856	65535	1067175	9836.670	4.800	0.106	0.989
ID311239	311239	73	9507.917	32.581	44.765	0	84	84	2	1	-10921639	29561.190	29122	14360	42681	620785	8034.062	2.000	0.103	0.690
ID311232	311232	75	7317.898	59.498	35.940	0	84	84	2	1	-10921639	43054.238	42936	27883	55730	904139	6668.683	2.000	0.062	0.749
ID311233	311233	76	9156.919	54.436	38.061	0	84	84	2	1	-10921639	48439.952	47857	35246	61634	1017239	7605.691	3.200	0.065	0.775
ID311234	311234	63	21690.273	18.255	40.942	0	84	84	2	1	-10921639	34159.095	34079	16766	64405	717341	12060.783	2.000	0.308	1.334
ID311235	311235	None	9850.862	51.379	40.482	0	84	84	2	1	-10921639	51168.381	51502	35646	65535	1074536	8609.362	7.600	0.058	0.648
ID311240	311240	51	16083.567	54.535	47.625	0	84	84	2	1	-10921639	42964.000	41296	25732	65535	902244	12198.831	2.000	0.162	0.981
ID311241	311241	49	7982.395	50.430	49.476	0	84	84	2	1	-10921639	41604.952	40640	31163	59921	873704	7178.715	2.000	0.047	0.522
ID311242	311242	None	13271.731	44.227	53.061	0	84	84	2	1	-10921639	41158.762	39765	23655	61707	864334	11039.464	2.000	0.117	0.779
ID311243	311243	48	14617.017	44.093	55.794	0	84	84	2	1	-10921639	36208.762	37104	17969	58172	760384	10743.564	2.000	0.160	0.931
ID311228	311228	67	22458.857	30.858	23.868	0	84	84	2	1	-10921639	45737.524	41223	23946	65535	960488	14271.559	2.000	0.209	1.110
ID311229	311229	50	17744.188	35.962	24.271	0	84	84	2	1	-10921639	40397.143	38526	24931	63129	848340	11131.440	2.000	0.183	1.125
ID311230	311230	79	11672.987	26.587	32.035	0	84	84	2	1	-10921639	31612.762	30216	20775	49643	663868	8803.806	2.000	0.129	0.820
ID311231	311231	77	13379.139	24.000	33.000	0	84	84	2	1	-10921639	34190.190	30835	22160	50044	717994	9277.179	2.000	0.202	1.237
ID311226	311226	78	7706.035	36.529	13.059	0	84	84	2	1	-10921639	30781.429	32731	16912	41661	646410	7115.072	2.000	0.099	0.781
ID311227	311227	None	7253.333	70.634	20.418	0	84	84	2	1	-10921639	32982.238	30835	24566	42426	692627	5989.283	2.000	0.094	0.947
ID311268	311268	None	8581.208	65.674	22.343	0	85	85	2	1	-10921639	39522.143	40130	30288	47711	829965	4902.106	4.800	0.115	1.667
ID311269	311269	67	17989.529	31.286	24.035	0	85	85	2	1	-10921639	40714.571	40093	19244	61744	855006	12829.967	2.000	0.193	1.025
ID311270	311270	50	19079.189	36.715	25.137	0	85	85	2	1	-10921639	40015.048	38890	20229	58536	840316	11372.169	2.000	0.229	1.312
ID311271	311271	82	8663.637	65.390	24.698	0	85	85	2	1	-10921639	36326.714	36959	18953	47820	762861	7817.711	2.000	0.090	0.769
ID311267	311267	None	7300.561	27.806	16.894	0	85	85	2	1	-10921639	32354.000	30872	19573	46034	679434	6879.108	2.000	0.072	0.633
ID311276	311276	83	11150.644	46.881	40.128	0	85	85	2	1	-10921639	53190.429	55657	34006	65535	1116999	8447.506	5.985	0.085	0.990
ID311277	311277	63	14626.621	19.425	40.513	0	85	85	2	1	-10921639	32074.476	33860	15344	47966	673564	9764.766	2.000	0.223	1.199
ID311278	311278	68	16390.420	62.722	41.030	0	85	85	2	1	-10921639	57948.048	60577	36448	65535	1216909	8453.004	4.800	0.163	1.920
ID311279	311279	72	13510.266	44.034	42.269	0	85	85	2	1	-10921639	51675.333	51793	37542	65316	1085182	9109.481	2.000	0.123	1.247
ID311272	311272	None	7570.712	59.196	29.193	0	85	85	2	1	-10921639	33818.810	34990	25915	45269	710195	5319.741	5.989	0.096	1.111
ID311273	311273	77	17911.518	24.231	33.393	0	85	85	2	1	-10921639	36611.476	35719	19828	53251	768841	11200.252	2.000	0.226	1.206
ID311274	311274	75	10828.484	58.941	36.239	0	85	85	2	1	-10921639	47947.095	48950	26316	65535	1006889	9013.807	2.000	0.080	0.786
ID311275	311275	76	10898.377	53.658	38.595	0	85	85	2	1	-10921639	52195.905	51137	36011	65535	1096114	8862.673	7.600	0.080	0.875
ID311284	311284	48	17406.008	43.164	55.758	0	85	85	2	1	-10921639	38539.857	36959	22270	54199	809337	10924.777	2.000	0.230	1.321
ID311280	311280	84	15488.657	52.240	48.099	0	85	85	2	1	-10921639	47735.286	49133	27774	65535	1002441	11049.152	2.000	0.139	1.052
ID311281	311281	51	15873.366	54.546	47.952	0	85	85	2	1	-10921639	44276.143	46107	27555	63749	929799	10951.341	2.000	0.151	1.061
ID311282	311282	64	7399.788	37.649	49.471	0	85	85	2	1	-10921639	23649.571	22889	14360	36157	496641	5859.682	2.000	0.101	0.739
ID311283	311283	85	15405.525	46.441	50.212	0	85	85	2	1	-10921639	47461.048	46654	24129	65535	996682	10552.848	7.600	0.167	1.287
ID311300	311300	64	8038.982	37.830	49.762	0	86	86	2	1	-10921639	28875.667	29778	17823	37505	606389	6374.930	2.000	0.101	0.830
ID311301	311301	85	17373.035	46.071	50.006	0	86	86	2	1	-10921639	53305.190	54126	36266	65535	1119409	9705.945	4.800	0.176	1.648
ID311302	311302	48	23595.244	42.835	56.933	0	86	86	2	1	-10921639	44439.381	44759	26170	65535	933227	13620.268	2.000	0.259	1.341
ID311296	311296	72	14422.884	43.627	42.428	0	86	86	2	1	-10921639	54926.286	54491	34699	65535	1153452	9033.338	2.000	0.118	1.288
ID311297	311297	None	7165.373	33.936	43.399	0	86	86	2	1	-10921639	33110.667	32658	22926	45852	695324	5664.443	4.800	0.082	0.881
ID311298	311298	None	7151.757	23.074	44.637	0	86	86	2	1	-10921639	29556.000	27701	21176	41296	620676	6088.290	2.000	0.092	0.821
ID311299	311299	84	15949.780	52.542	47.392	0	86	86	2	1	-10921639	55931.286	55657	40421	65535	1174557	9201.417	4.800	0.148	1.563
ID311285	311285	67	16478.910	31.735	24.373	0	86	86	2	1	-10921639	43616.571	41916	27227	64222	915948	10162.174	2.000	0.174	1.270
ID311286	311286	82	13825.363	65.166	25.167	0	86	86	2	1	-10921639	46591.571	44504	36375	58791	978423	7348.606	3.200	0.141	1.570
ID311287	311287	50	20322.908	36.966	26.524	0	86	86	2	1	-10921639	40424.667	41004	20812	65535	848918	14779.016	2.000	0.214	0.965
ID311292	311292	63	13402.677	19.670	40.404	0	86	86	2	1	-10921639	37234.524	36375	27445	54162	781925	8056.210	7.600	0.168	1.333
ID311293	311293	None	7912.760	30.868	41.030	0	86	86	2	1	-10921639	33348.476	32366	23618	44358	700318	5684.284	7.600	0.089	0.959
ID311294	311294	88	13718.416	61.394	41.139	0	86	86	2	1	-10921639	59387.048	63311	43775	65535	1247128	8035.235	4.800	0.121	1.601
ID311295	311295	68	14127.374	62.755	41.209	0	86	86	2	1	-10921639	60435.381	65498	41004	65535	1269143	8068.342	4.800	0.133	1.754
ID311288	311288	None	8885.600	62.907	33.033	0	86	86	2	1	-10921639	44973.905	45269	29815	65535	944452	9065.629	2.000	0.056	0.525
ID311289	311289	77	17016.104	24.999	33.521	0	86	86	2	1	-10921639	41037.429	41551	19208	60869	861786	10953.075	2.000	0.181	1.149
ID311290	311290	76	12590.038	54.008	38.234	0	86	86	2	1	-10921639	55556.333	57589	36193	65535	1166683	9314.780	2.000	0.100	1.085
ID311291	311291	83	7463.547	47.065	38.939	0	86	86	2	1	-10921639	53660.810	53616	39546	63931	1126877	6541.617	7.600	0.051	0.798
ID311332	311332	None	9533.667	31.929	37.011	0	87	87	2	1	-10921639	31805.476	29778	22379	46581	667915	6172.246	3.200	0.116	1.073
ID311333	311333	76	11982.739	52.891	39.737	0	87	87	2	1	-10921639	51711.810	52304	32840	65535	1085948	8470.115	4.800	0.116	1.273
ID311334	311334	63	14133.636	20.124	40.623	0	87	87	2	1	-10921639	34830.810	35027	17568	46253	731447	9032.562	7.600	0.202	1.295
ID311335	311335	88	16188.257	61.438	41.023	0	87	87	2	1	-10921639	56878.952	64004	30106	65535	1194458	10986.626	4.800	0.142	1.289
ID311328	311328	82	13180.037	65.168	23.922	0	87	87	2	1	-10921639	44246.714	45706	27992	60031	929181	8831.790	2.000	0.136	1.203
ID311329	311329	67	13118.686	31.771	24.705	0	87	87	2	1	-10921639	36557.667	35209	23509	58828	767711	9162.802	2.000	0.143	0.999
ID311330	311330	50	20342.545	36.963	26.810	0	87	87	2	1	-10921639	40417.810	41879	20702	59885	848774	12340.664	2.000	0.233	1.240
ID311331	311331	77	17846.432	25.773	33.688	0	87	87	2	1	-10921639	40875.905	41369	25696	61489	858394	9891.257	4.800	0.232	1.554
ID311340	311340	64	8635.798	37.637	49.503	0	87	87	2	1	-10921639	29878.762	31418	17422	39765	627454	6090.893	2.000	0.129	1.119
ID311341	311341	85	14081.702	45.017	50.085	0	87	87	2	1	-10921639	47947.143	48950	31746	65535	1006890	9246.868	4.800	0.137	1.249
ID311342	311342	48	17637.221	42.265	57.191	0	87	87	2	1	-10921639	35875.476	33933	18333	56131	753385	10851.447	2.000	0.222	1.203
ID311336	311336	68	16966.020	63.033	41.078	0	87	87	2	1	-10921639	60791.238	65535	44540	65535	1276616	7218.895	4.800	0.176	2.519
ID311337	311337	72	15248.485	44.149	42.114	0	87	87	2	1	-10921639	49372.095	47310	31382	65535	1036814	9942.679	2.000	0.127	1.117
ID311338	311338	84	18337.066	53.007	46.478	0	87	87	2	1	-10921639	50788.571	50153	31965	65535	1066560	11357.163	3.200	0.170	1.301
ID311339	311339	89	9411.975	46.760	48.062	0	87	87	2	1	-10921639	48261.286	49533	28612	64295	1013487	9694.491	7.600	0.085	0.783
ID311326	311326	108	7514.875	28.895	18.117	0	87	87	2	1	-10921639	37279.762	36631	27045	48914	782875	5318.453	3.200	0.090	1.159
ID311327	311327	109	8448.923	70.824	20.266	0	87	87	2	1	-10921639	32770.524	31637	24566	46399	688181	6743.120	7.600	0.103	0.905
ID311364	311364	85	12143.271	46.056	50.905	0	88	88	2	1	-10921639	38899.095	39546	23910	58245	816881	9706.329	2.000	0.113	0.813
ID311365	311365	48	19952.309	41.820	56.617	0	88	88	2	1	-10921639	41516.476	38854	24858	57990	871846	11123.426	4.800	0.255	1.515
ID311360	311360	84	15148.329	53.092	46.220	0	88	88	2	1	-10921639	46725.286	45998	30398	65535	981231	11183.665	2.000	0.128	0.950
ID311361	311361	89	8895.631	45.747	47.004	0	88	88	2	1	-10921639	49021.429	50335	32585	65535	1029450	9310.488	7.600	0.063	0.620
ID311362	311362	90	14817.021	54.625	47.995	0	88	88	2	1	-10921639	41044.333	39364	23910	63749	861931	11353.132	7.600	0.152	0.955
ID311363	311363	64	7635.321	37.552	49.540	0	88	88	2	1	-10921639	27478.429	26316	18625	40203	577047	6470.784	2.000	0.115	0.874
ID311343	311343	None	7779.390	23.882	14.362	0	88	88	2	1	-10921639	30331.810	29997	19718	39802	636968	5135.622	4.800	0.131	1.370
ID311348	311348	67	12016.746	32.346	25.371	0	88	88	2	1	-10921639	36510.905	32257	16948	55657	766729	11034.627	2.000	0.117	0.692
ID311349	311349	50	21170.178	37.298	27.075	0	88	88	2	1	-10921639	43465.714	40676	24056	65535	912780	12325.140	2.000	0.227	1.305
ID311350	311350	91	7891.264	57.755	30.824	0	88	88	2	1	-10921639	35946.810	33642	24821	56568	754883	8176.875	2.000	0.030	0.260
ID311351	311351	77	16737.023	26.510	33.550	0	88	88	2	1	-10921639	41087.762	39619	25295	65535	862843	9613.941	2.000	0.188	1.353
ID311344	311344	108	9099.426	30.084	19.427	0	88	88	2	1	-10921639	39279.190	39619	28903	54235	824863	6670.486	6.240	0.097	1.042
ID311345	311345	109	7079.760	70.163	20.199	0	88	88	2	1	-10921639	37586.905	38781	25769	48768	789325	5897.526	2.000	0.084	0.985
ID311346	311346	92	8831.953	30.669	20.585	0	88	88	2	1	-10921639	39393.714	39619	28247	54235	827268	7323.001	2.000	0.097	0.956
ID311347	311347	82	16966.754	64.474	22.141	0	88	88	2	1	-10921639	50981.095	47966	32621	65535	1070603	9773.830	4.800	0.167	1.491
ID311356	311356	63	10253.877	20.207	40.942	0	88	88	2	1	-10921639	34339.667	35391	24129	45561	721133	6279.190	6.188	0.149	1.415
ID311357	311357	68	17240.654	63.784	41.173	0	88	88	2	1	-10921639	56814.667	56787	37360	65535	1193108	9165.961	4.800	0.160	1.706
ID311358	311358	93	10327.933	34.263	42.300	0	88	88	2	1	-10921639	32553.571	30835	19573	46581	683625	6708.371	2.000	0.149	1.257
ID311359	311359	72	12125.746	44.417	42.000	0	88	88	2	1	-10921639	50616.571	52158	28138	65535	1062948	11266.862	6.370	0.099	0.813
ID311352	311352	94	7848.603	63.024	33.953	0	88	88	2	1	-10921639	40485.571	40348	32257	55037	850197	5760.217	3.200	0.057	0.762
ID311353	311353	None	9087.729	56.035	36.087	0	88	88	2	1	-10921639	47056.762	48039	32986	59411	988192	7664.113	7.600	0.074	0.847
ID311354	311354	None	9508.387	22.366	39.972	0	88	88	2	1	-10921639	35573.619	35938	23108	46836	747046	6472.993	7.600	0.134	1.302
ID311355	311355	76	12005.340	52.896	39.532	0	88	88	2	1	-10921639	52735.810	55548	35391	65535	1107452	9447.259	2.000	0.093	0.949
ID311303	311303	None	7199.845	43.000	0.000	0	89	89	2	1	-10921639	12342.810	10971	5285	22634	259199	4976.388	2.000	0.291	1.117
ID311308	311308	50	21736.811	37.874	28.012	0	89	89	2	1	-10921639	45303.667	48768	23145	65535	951377	13790.760	2.000	0.223	1.196
ID311309	311309	None	8721.514	69.068	29.042	0	89	89	2	1	-10921639	35039.048	33460	27409	49315	735820	6630.860	2.000	0.066	0.654
ID311310	311310	91	8216.270	57.278	30.997	0	89	89	2	1	-10921639	42139.619	43155	29195	60031	884932	7342.652	3.200	0.077	0.822
ID311311	311311	94	8862.009	63.529	33.182	0	89	89	2	1	-10921639	44399.429	45561	28138	61416	932388	9610.630	3.200	0.077	0.663
ID311304	311304	95	9730.599	25.467	18.480	0	89	89	2	1	-10921639	37678.952	37578	22816	49278	791258	7618.763	4.800	0.120	1.063
ID311305	311305	92	10409.522	31.461	22.190	0	89	89	2	1	-10921639	45421.714	47784	29086	63238	953856	9043.235	4.800	0.107	0.974
ID311306	311306	82	17057.758	64.813	22.685	0	89	89	2	1	-10921639	57154.952	62327	37141	65535	1200254	9401.288	4.800	0.173	1.795
ID311307	311307	67	8140.052	32.520	26.816	0	89	89	2	1	-10921639	38635.286	38453	26060	52340	811341	7319.989	2.000	0.071	0.699
ID311316	311316	88	10626.540	60.249	40.377	0	89	89	2	1	-10921639	54287.476	55548	39364	65535	1140037	9137.710	2.000	0.071	0.785
ID311317	311317	63	13446.093	21.246	40.643	0	89	89	2	1	-10921639	40658.905	42025	23837	51538	853837	7693.528	7.600	0.192	1.701
ID311318	311318	68	16325.965	63.906	40.612	0	89	89	2	1	-10921639	55148.619	59047	33059	65535	1158121	12319.553	2.000	0.130	1.029
ID311319	311319	93	8593.751	33.006	41.751	0	89	89	2	1	-10921639	35493.714	33642	28138	48076	745368	6331.281	4.800	0.108	1.095
ID311312	311312	77	20266.949	26.752	33.805	0	89	89	2	1	-10921639	47290.952	46253	27445	65535	993110	10127.296	4.800	0.225	1.714
ID311313	311313	None	7462.578	60.087	35.037	0	89	89	2	1	-10921639	50526.333	51101	37505	65535	1061053	7336.786	2.000	0.036	0.481
ID311314	311314	96	12175.596	32.249	37.237	0	89	89	2	1	-10921639	35483.286	36266	19609	53762	745149	9977.823	2.000	0.105	0.677
ID311315	311315	76	8964.077	52.930	39.386	0	89	89	2	1	-10921639	59609.333	64915	40531	65535	1251796	8181.318	7.600	0.064	0.881
ID311324	311324	64	8666.434	37.124	49.612	0	89	89	2	1	-10921639	30213.857	31309	17349	41114	634491	6782.809	7.600	0.113	0.904
ID311325	311325	48	15756.515	41.842	56.863	0	89	89	2	1	-10921639	39596.667	41041	23873	55256	831530	8820.640	4.800	0.210	1.557
ID311320	311320	72	10670.147	43.802	42.152	0	89	89	2	1	-10921639	56453.619	57698	39291	65535	1185526	8656.491	6.318	0.086	1.035
ID311321	311321	89	11421.202	46.156	47.045	0	89	89	2	1	-10921639	54480.143	52522	42389	65535	1144083	8588.404	3.200	0.085	0.997
ID311322	311322	97	7691.125	43.060	48.045	0	89	89	2	1	-10921639	45442.524	45269	26716	65535	954293	9208.336	2.000	0.058	0.537
ID311323	311323	90	16408.904	55.185	47.905	0	89	89	2	1	-10921639	45371.381	45597	27628	65535	952799	11361.365	2.000	0.154	1.065
ID311391	311391	None	7721.445	81.000	0.000	0	90	90	2	1	-10921639	15406.429	14871	9549	23181	323535	3964.603	4.800	0.318	1.873
ID311396	311396	82	13722.957	64.441	22.311	0	90	90	2	1	-10921639	50062.952	46946	35646	65535	1051322	10110.304	2.000	0.109	0.970
ID311397	311397	None	12194.767	65.206	24.714	0	90	90	2	1	-10921639	49177.714	49898	27336	65535	1032732	10975.208	4.800	0.114	0.920
ID311398	311398	67	12496.379	32.519	26.578	0	90	90	2	1	-10921639	39805.190	36631	27373	63384	835909	11183.095	2.000	0.110	0.704
ID311399	311399	50	20875.426	38.161	28.208	0	90	90	2	1	-10921639	49134.381	44212	35100	65535	1031822	11137.052	2.000	0.203	1.486
ID311392	311392	None	7318.205	49.971	13.729	0	90	90	2	1	-10921639	28223.048	30252	17276	35173	592684	5056.526	2.000	0.117	1.165
ID311393	311393	95	12520.229	26.693	20.037	0	90	90	2	1	-10921639	44465.333	42426	28721	61051	933772	9229.749	2.000	0.135	1.148
ID311394	311394	None	12483.062	69.756	19.979	0	90	90	2	1	-10921639	42793.905	43228	26680	61270	898672	8965.726	2.000	0.106	0.911
ID311395	311395	92	13613.206	31.087	21.961	0	90	90	2	1	-10921639	46360.714	44467	33788	64514	973575	8428.748	7.600	0.112	1.104
ID311404	311404	94	7622.493	62.375	33.527	0	90	90	2	1	-10921639	49266.238	48076	39146	60905	1034591	5969.537	2.000	0.043	0.682
ID311405	311405	96	13625.557	32.347	37.750	0	90	90	2	1	-10921639	42890.952	46618	21176	63821	900710	11454.573	2.000	0.100	0.682
ID311406	311406	76	8446.424	53.083	39.011	0	90	90	2	1	-10921639	61289.381	63493	50044	65535	1287077	5328.574	7.600	0.065	1.408
ID311407	311407	98	10786.425	46.316	39.501	0	90	90	2	1	-10921639	55656.857	58937	27117	65535	1168794	10485.353	7.600	0.091	0.887
ID311400	311400	99	10430.612	60.818	29.411	0	90	90	2	1	-10921639	40674.619	40057	28794	62691	854167	9815.577	2.000	0.066	0.510
ID311401	311401	91	7886.841	56.992	30.979	0	90	90	2	1	-10921639	45050.286	43702	28940	56750	946056	6775.875	2.000	0.066	0.819
ID311402	311402	77	20119.385	27.133	34.298	0	90	90	2	1	-10921639	45119.810	45123	27482	65535	947516	12970.569	2.000	0.187	1.097
ID311403	311403	None	8107.902	30.096	33.444	0	90	90	2	1	-10921639	40110.524	38089	21577	65535	842321	11478.739	7.600	0.074	0.481
ID311412	311412	72	11540.588	44.000	42.014	0	90	90	2	1	-10921639	56012.762	56094	36849	65535	1176268	8458.760	2.000	0.090	1.096
ID311413	311413	100	10291.509	52.637	43.890	0	90	90	2	1	-10921639	54992.190	56677	31819	65535	1154836	10367.358	2.000	0.074	0.734
ID311414	311414	89	11928.196	45.739	46.402	0	90	90	2	1	-10921639	56396.333	58062	41332	65535	1184323	8438.330	4.800	0.099	1.201
ID311415	311415	97	13050.863	41.185	48.301	0	90	90	2	1	-10921639	41091.238	41114	23983	65535	862916	12003.845	2.000	0.080	0.505
ID311408	311408	68	17669.654	63.932	39.807	0	90	90	2	1	-10921639	57873.571	65535	35501	65535	1215345	11101.963	4.800	0.171	1.526
ID311409	311409	63	17361.879	21.140	40.901	0	90	90	2	1	-10921639	39872.762	35646	21431	63238	837328	10657.741	4.800	0.202	1.258
ID311410	311410	93	10034.426	33.797	40.972	0	90	90	2	1	-10921639	40863.810	42900	31564	50663	858140	6867.739	4.800	0.110	1.177
ID311411	311411	88	13102.812	58.914	40.725	0	90	90	2	1	-10921639	51645.810	52996	29523	65535	1084562	11635.093	2.000	0.090	0.736
ID311416	311416	90	15123.669	55.069	47.601	0	90	90	2	1	-10921639	41906.952	39729	24238	63639	880046	11398.473	7.600	0.158	1.001
ID311417	311417	85	13514.235	46.373	51.852	0	90	90	2	1	-10921639	38152.810	40203	26206	57078	801209	9749.071	2.000	0.137	0.942
ID311418	311418	48	17892.170	42.123	56.972	0	90	90	2	1	-10921639	39595.048	39729	25659	61306	831496	9639.812	2.000	0.224	1.505
ID311428	311428	96	13748.452	32.769	36.657	0	91	91	2	1	-10921639	42358.238	39000	26972	65535	889523	11947.825	2.000	0.109	0.699
ID311429	311429	76	8218.591	52.823	37.462	0	91	91	2	1	-10921639	58123.381	60869	37505	65535	1220591	8603.791	6.232	0.058	0.740
ID311430	311430	68	15204.605	63.777	38.882	0	91	91	2	1	-10921639	57547.190	64040	36813	65535	1208491	10265.854	7.600	0.138	1.358
ID311431	311431	98	10296.178	46.369	39.785	0	91	91	2	1	-10921639	58290.000	61744	36485	65535	1224090	9062.611	4.800	0.085	1.011
ID311424	311424	99	7753.220	61.093	29.390	0	91	91	2	1	-10921639	40709.238	40749	21759	64040	854894	10034.030	2.000	0.037	0.286
ID311425	311425	91	13256.048	57.025	30.421	0	91	91	2	1	-10921639	44569.333	42681	34116	65535	935956	9297.650	3.200	0.124	1.057
ID311426	311426	77	18423.070	27.146	34.762	0	91	91	2	1	-10921639	46563.857	45014	26498	65535	977841	11415.280	2.000	0.162	1.138
ID311427	311427	94	8773.948	62.047	35.471	0	91	91	2	1	-10921639	55006.143	53397	41843	65535	1155129	7790.192	2.000	0.059	0.782
ID311436	311436	89	13326.353	45.683	46.755	0	91	91	2	1	-10921639	50335.381	48950	27737	65535	1057043	12354.034	2.000	0.109	0.798
ID311437	311437	97	13228.390	39.927	47.763	0	91	91	2	1	-10921639	43182.762	44467	22416	65535	906838	11399.597	2.000	0.101	0.694
ID311438	311438	90	15714.272	54.585	47.512	0	91	91	2	1	-10921639	38407.952	37870	22306	65535	806567	13383.721	7.600	0.148	0.739
ID311439	311439	85	8189.065	46.389	51.147	0	91	91	2	1	-10921639	35087.476	33460	21431	46180	736837	7595.424	2.000	0.067	0.582
ID311432	311432	63	19810.268	21.295	40.805	0	91	91	2	1	-10921639	41047.762	39510	21759	64842	862003	12058.224	2.000	0.208	1.173
ID311433	311433	88	13415.191	58.219	40.634	0	91	91	2	1	-10921639	53784.381	60067	31273	65535	1129472	12082.862	2.000	0.092	0.752
ID311434	311434	72	10820.029	42.510	42.738	0	91	91	2	1	-10921639	59695.857	61489	46326	65535	1253613	5474.317	4.800	0.105	2.070
ID311435	311435	100	10429.511	52.463	42.917	0	91	91	2	1	-10921639	55639.762	58719	32840	65535	1168435	11721.848	2.000	0.066	0.587
ID311440	311440	48	19073.877	41.311	57.407	0	91	91	2	1	-10921639	40601.857	40239	22124	64806	852639	11838.049	7.600	0.222	1.245
ID311420	311420	101	12334.285	31.844	24.039	0	91	91	2	1	-10921639	51147.667	52231	33131	64806	1074101	8949.033	2.000	0.097	1.007
ID311421	311421	67	13248.229	32.728	26.920	0	91	91	2	1	-10921639	48594.571	50299	36266	65535	1020486	9182.151	2.000	0.107	1.022
ID311422	311422	102	11917.121	65.181	26.717	0	91	91	2	1	-10921639	45373.095	43993	26461	65535	952835	10648.286	2.000	0.074	0.588
ID311423	311423	50	22827.080	38.028	28.556	0	91	91	2	1	-10921639	51449.762	55511	26133	65535	1080445	14179.163	4.800	0.230	1.356
ID311419	311419	82	17163.783	64.755	21.994	0	91	91	2	1	-10921639	54875.857	55620	39692	65535	1152393	9263.979	3.200	0.151	1.555
ID311366	311366	142	7794.159	24.800	17.199	0	92	92	2	1	-10921639	36538.476	36594	30908	47419	767308	4405.230	4.800	0.099	1.497
ID311367	311367	82	14840.169	63.502	21.661	0	92	92	2	1	-10921639	51506.952	49862	34407	65535	1081646	9477.680	2.000	0.132	1.269
ID311372	311372	None	7330.883	50.289	29.721	0	92	92	2	1	-10921639	34188.524	32074	27774	48440	717959	5697.780	7.600	0.071	0.798
ID311373	311373	91	12457.566	56.750	30.911	0	92	92	2	1	-10921639	48209.190	46034	32803	65535	1012393	9213.013	2.000	0.086	0.827
ID311374	311374	77	16114.321	27.637	34.956	0	92	92	2	1	-10921639	46758.190	45597	32585	65462	981922	9813.124	2.000	0.124	1.049
ID311375	311375	96	15191.259	32.455	35.946	0	92	92	2	1	-10921639	48282.143	45998	29778	65535	1013925	12394.355	2.000	0.131	0.903
ID311368	311368	101	13577.978	31.081	22.725	0	92	92	2	1	-10921639	48379.286	47820	32475	65535	1015965	9555.445	7.600	0.126	1.136
ID311369	311369	67	16058.827	33.187	25.883	0	92	92	2	1	-10921639	49202.048	49205	22525	65535	1033243	11891.423	2.000	0.129	0.944
ID311370	311370	102	12899.226	65.405	26.516	0	92	92	2	1	-10921639	47095.000	44759	28721	65535	988995	11477.728	2.000	0.087	0.655
ID311371	311371	50	21656.812	38.060	28.889	0	92	92	2	1	-10921639	53702.667	55219	33059	65535	1127756	10578.773	4.800	0.220	1.828
ID311380	311380	88	14220.671	58.116	40.358	0	92	92	2	1	-10921639	50720.762	47602	33897	65535	1065136	10850.415	2.000	0.085	0.732
ID311381	311381	63	15627.894	21.985	40.969	0	92	92	2	1	-10921639	39433.667	38161	23254	56823	828107	9505.008	4.800	0.199	1.380
ID311382	311382	143	9696.504	31.926	42.194	0	92	92	2	1	-10921639	34638.048	34808	23837	49606	727399	7942.646	2.000	0.081	0.650
ID311383	311383	144	8407.905	36.605	41.783	0	92	92	2	1	-10921639	41394.952	39437	29450	50991	869294	6237.119	2.000	0.081	0.989
ID311376	311376	104	9719.990	50.251	36.712	0	92	92	2	1	-10921639	57472.524	61890	38234	65535	1206923	9353.963	2.000	0.064	0.738
ID311377	311377	76	7614.832	52.522	38.068	0	92	92	2	1	-10921639	62016.571	65535	49060	65535	1302348	5341.096	7.600	0.062	1.351
ID311378	311378	68	17310.131	64.206	38.115	0	92	92	2	1	-10921639	58901.095	65535	45524	65535	1236923	7893.751	4.800	0.171	2.184
ID311379	311379	98	11215.429	45.608	39.370	0	92	92	2	1	-10921639	57154.952	59375	37505	65535	1200254	9513.264	7.600	0.090	0.989
ID311388	311388	90	18182.955	54.197	46.939	0	92	92	2	1	-10921639	39643.714	36703	21942	65535	832518	12201.512	2.000	0.170	0.943
ID311389	311389	85	7045.428	46.091	51.619	0	92	92	2	1	-10921639	33537.571	32658	25076	43118	704289	5754.046	2.000	0.067	0.737
ID311390	311390	48	12481.018	40.775	57.111	0	92	92	2	1	-10921639	39241.000	37870	30580	50262	824061	5481.904	4.800	0.179	2.177
ID311384	311384	100	10895.107	53.014	41.667	0	92	92	2	1	-10921639	56445.095	63056	32111	65535	1185347	11228.836	2.000	0.068	0.637
ID311385	311385	72	10945.846	42.112	43.273	0	92	92	2	1	-10921639	56332.095	58974	36703	65535	1182974	9221.930	7.600	0.087	0.981
ID311386	311386	97	15230.581	38.906	47.216	0	92	92	2	1	-10921639	46792.905	49606	26060	65535	982651	10903.021	2.000	0.119	0.914
ID311387	311387	89	13799.283	45.707	46.604	0	92	92	2	1	-10921639	49972.667	51866	27664	65535	1049426	12114.584	2.000	0.117	0.861
ID311488	311488	48	21371.029	41.424	58.157	0	93	93	2	1	-10921639	45524.143	45889	22051	65535	956007	12586.179	4.800	0.239	1.394
ID311462	311462	142	8873.067	23.838	16.891	0	93	93	2	1	-10921639	36151.619	35829	21723	45524	759184	6254.806	4.800	0.132	1.345
ID311463	311463	None	7827.616	70.826	19.836	0	93	93	2	1	-10921639	40251.095	41187	28685	49752	845273	6631.461	4.800	0.093	1.028
ID311468	311468	102	12251.187	66.305	26.287	0	93	93	2	1	-10921639	53664.333	53725	42535	65535	1126951	8215.428	7.600	0.114	1.332
ID311469	311469	50	22084.654	38.409	29.008	0	93	93	2	1	-10921639	51777.905	51247	32403	65535	1087336	11346.580	4.800	0.229	1.701
ID311470	311470	91	8992.265	56.777	31.503	0	93	93	2	1	-10921639	53558.429	52632	38307	64806	1124727	7808.526	4.800	0.067	0.860
ID311471	311471	105	12351.017	32.318	34.129	0	93	93	2	1	-10921639	41945.143	41260	28247	65535	880848	10746.844	2.000	0.074	0.540
ID311464	311464	103	8786.858	25.697	20.575	0	93	93	2	1	-10921639	35117.190	34808	21067	50117	737461	7573.280	2.000	0.077	0.666
ID311465	311465	101	9576.218	31.403	22.648	0	93	93	2	1	-10921639	44723.857	46107	32585	55110	939201	6852.090	7.600	0.106	1.255
ID311466	311466	145	11803.998	65.494	22.590	0	93	93	2	1	-10921639	54724.905	56349	42535	65535	1149223	8151.539	7.600	0.091	1.119
ID311467	311467	67	12265.033	33.205	25.921	0	93	93	2	1	-10921639	45348.810	46472	31127	58427	952325	8726.413	2.000	0.117	1.085
ID311476	311476	68	16130.656	64.189	36.743	0	93	93	2	1	-10921639	58168.619	64660	42353	65535	1221541	8817.346	4.800	0.144	1.663
ID311477	311477	98	11143.929	45.274	39.328	0	93	93	2	1	-10921639	56536.952	62108	33095	65535	1187276	10893.986	7.600	0.096	0.909
ID311478	311478	88	12639.196	57.780	40.127	0	93	93	2	1	-10921639	50817.905	51793	36813	65535	1067176	9781.439	3.200	0.101	0.951
ID311479	311479	63	19550.980	22.512	40.917	0	93	93	2	1	-10921639	45619.524	43993	30945	64550	958010	10533.671	2.000	0.221	1.566
ID311472	311472	None	9366.433	56.230	33.849	0	93	93	2	1	-10921639	55814.810	59047	39401	65535	1172111	8154.109	6.076	0.074	0.947
ID311473	311473	77	19239.148	27.649	35.852	0	93	93	2	1	-10921639	50076.714	51429	34808	65535	1051611	9845.387	4.800	0.193	1.642
ID311474	311474	96	9130.842	33.308	36.876	0	93	93	2	1	-10921639	43318.048	43738	28247	61634	909679	8886.980	2.000	0.071	0.644
ID311475	311475	104	8958.294	50.957	37.014	0	93	93	2	1	-10921639	60065.762	65535	41260	65535	1261381	7458.516	4.800	0.074	1.114
ID311484	311484	89	16366.704	45.556	46.300	0	93	93	2	1	-10921639	54455.952	55402	34225	65535	1143575	11285.866	3.200	0.135	1.148
ID311485	311485	97	14745.384	38.799	47.296	0	93	93	2	1	-10921639	45477.238	43993	29377	65535	955022	10354.393	2.000	0.102	0.813
ID311486	311486	None	10179.577	36.610	52.193	0	93	93	2	1	-10921639	35172.667	33824	21504	47711	738626	7492.894	2.000	0.120	1.009
ID311487	311487	85	9802.998	46.783	51.680	0	93	93	2	1	-10921639	34323.857	32475	22160	48768	720801	7798.873	2.000	0.099	0.791
ID311480	311480	143	12923.335	32.428	42.084	0	93	93	2	1	-10921639	39359.095	37323	27154	62218	826541	10054.626	2.000	0.102	0.725
ID311481	311481	144	7340.726	36.842	42.120	0	93	93	2	1	-10921639	40784.000	41661	27117	58828	856464	8095.449	4.800	0.051	0.491
ID311482	311482	72	8010.413	43.000	42.000	0	93	93	2	1	-10921639	54403.667	55329	37542	65535	1142477	8987.168	7.600	0.058	0.669
ID311483	311483	None	10567.355	53.187	44.644	0	93	93	2	1	-10921639	43535.048	41843	25404	65535	914236	12328.192	2.000	0.084	0.549
ID311460	311460	85	7936.084	45.993	51.632	0	94	94	2	1	-10921639	30863.095	30216	21759	45014	648125	5737.900	2.000	0.109	1.057
ID311461	311461	48	15547.652	40.965	58.269	0	94	94	2	1	-10921639	36543.762	35938	23509	54891	767419	8038.002	7.600	0.211	1.584
ID311456	311456	63	14376.913	23.097	41.746	0	94	94	2	1	-10921639	34330.857	30835	22343	49971	720948	8436.861	2.000	0.195	1.327
ID311457	311457	72	7748.905	42.371	42.811	0	94	94	2	1	-10921639	47251.095	47091	32366	60833	992273	7344.791	7.600	0.083	0.987
ID311458	311458	89	17432.994	46.147	46.037	0	94	94	2	1	-10921639	48698.667	49133	27445	65535	1022672	11191.557	2.000	0.150	1.136
ID311459	311459	97	12762.529	38.300	46.670	0	94	94	2	1	-10921639	40152.286	39437	22416	61234	843198	10231.248	2.000	0.134	0.929
ID311444	311444	67	15845.478	33.440	26.516	0	94	94	2	1	-10921639	42792.238	43556	23764	65535	898637	12518.582	2.000	0.145	0.866
ID311445	311445	102	12195.835	65.596	26.009	0	94	94	2	1	-10921639	45890.286	47164	35063	62509	963696	7751.442	2.000	0.116	1.233
ID311446	311446	50	21637.584	38.738	29.120	0	94	94	2	1	-10921639	44137.190	41187	27117	65535	926881	12732.354	2.000	0.219	1.244
ID311447	311447	91	15752.219	56.032	29.959	0	94	94	2	1	-10921639	47067.048	46763	26826	64623	988408	10166.214	2.000	0.133	1.084
ID311441	311441	142	8349.429	24.081	17.084	0	94	94	2	1	-10921639	30713.619	30762	19901	46508	644986	8015.011	4.800	0.132	0.893
ID311442	311442	103	9088.188	25.785	19.823	0	94	94	2	1	-10921639	38024.286	39218	27336	47930	798510	5188.512	4.800	0.149	1.898
ID311443	311443	145	8800.623	63.798	22.799	0	94	94	2	1	-10921639	43234.810	41952	30544	56823	907931	7201.704	6.261	0.075	0.841
ID311452	311452	104	11665.079	51.496	37.049	0	94	94	2	1	-10921639	59687.238	63749	41733	65535	1253432	7828.850	4.800	0.102	1.413
ID311453	311453	98	14202.293	45.700	39.041	0	94	94	2	1	-10921639	54910.667	54381	36631	65535	1153124	8315.123	2.000	0.124	1.460
ID311454	311454	None	9303.647	52.377	39.854	0	94	94	2	1	-10921639	57500.381	61598	32002	65535	1207508	10517.316	2.000	0.054	0.559
ID311455	311455	88	11963.071	56.378	40.211	0	94	94	2	1	-10921639	52414.762	50372	36667	65535	1100710	9560.850	2.000	0.087	0.880
ID311448	311448	None	8154.366	76.107	33.133	0	94	94	2	1	-10921639	25433.857	25477	15199	43337	534111	6669.636	2.000	0.107	0.739
ID311449	311449	105	10260.546	32.472	33.470	0	94	94	2	1	-10921639	38284.619	39984	24931	51866	803977	8751.573	7.600	0.102	0.813
ID311450	311450	77	15130.708	28.765	35.943	0	94	94	2	1	-10921639	43885.571	43009	26133	60760	921597	10865.585	2.000	0.155	1.082
ID311451	311451	68	18989.029	64.151	35.581	0	94	94	2	1	-10921639	54001.286	59192	31200	65535	1134027	12396.606	4.800	0.187	1.370
ID311524	311524	72	9280.624	42.431	42.813	0	95	95	2	1	-10921639	49484.952	49971	34589	65535	1039184	8853.696	7.600	0.076	0.787
ID311525	311525	97	11180.731	38.076	45.014	0	95	95	2	1	-10921639	43298.857	42134	22634	61015	909276	8984.909	4.800	0.115	0.993
ID311526	311526	89	16981.867	45.239	45.735	0	95	95	2	1	-10921639	53124.571	55219	27846	65535	1115616	12724.304	2.000	0.150	1.092
ID311527	311527	106	12061.204	36.584	51.073	0	95	95	2	1	-10921639	35068.476	33131	17859	49461	736438	9317.781	3.200	0.155	1.008
ID311520	311520	98	13321.873	45.320	38.508	0	95	95	2	1	-10921639	55401.857	58609	35829	65535	1163439	10643.573	7.600	0.109	1.023
ID311521	311521	88	14133.397	56.308	40.374	0	95	95	2	1	-10921639	52909.429	52012	37250	65535	1111098	10216.611	7.600	0.111	1.037
ID311522	311522	63	12645.579	23.495	41.203	0	95	95	2	1	-10921639	33976.714	37214	17568	46800	713511	8110.126	4.800	0.210	1.454
ID311523	311523	107	9266.064	52.474	41.964	0	95	95	2	1	-10921639	50234.810	48841	27956	65535	1054931	11543.614	2.000	0.067	0.543
ID311528	311528	48	16707.658	40.350	58.345	0	95	95	2	1	-10921639	38140.524	37250	17641	54381	800951	10377.270	2.000	0.227	1.361
ID311510	311510	103	15729.379	25.831	20.954	0	95	95	2	1	-10921639	40874.238	41077	19099	62582	858359	9997.954	2.000	0.160	1.128
ID311511	311511	67	9436.392	32.744	25.451	0	95	95	2	1	-10921639	38230.857	38526	27081	55693	802848	7852.848	7.600	0.090	0.807
ID311516	311516	68	18877.727	64.033	34.052	0	95	95	2	1	-10921639	55901.762	55912	35355	65535	1173937	10147.583	4.800	0.182	1.697
ID311517	311517	77	10544.929	28.288	36.138	0	95	95	2	1	-10921639	38928.667	42535	24712	48440	817502	7285.193	4.800	0.151	1.398
ID311518	311518	96	9930.589	34.329	37.123	0	95	95	2	1	-10921639	38590.238	36631	28794	56021	810395	8027.766	2.000	0.101	0.882
ID311519	311519	104	9521.059	52.053	37.229	0	95	95	2	1	-10921639	62396.857	65535	43556	65535	1310334	6925.547	4.800	0.081	1.353
ID311512	311512	102	14541.548	65.282	26.541	0	95	95	2	1	-10921639	49877.048	50590	30835	65352	1047418	10521.280	2.000	0.131	1.101
ID311513	311513	50	22047.215	38.854	28.904	0	95	95	2	1	-10921639	45812.190	41187	28284	65535	962056	12266.425	2.000	0.220	1.345
ID311514	311514	91	17299.898	55.573	29.386	0	95	95	2	1	-10921639	47020.333	43775	25696	65535	987427	11207.251	2.000	0.173	1.240
ID311515	311515	105	10946.013	33.119	34.157	0	95	95	2	1	-10921639	38031.381	36922	21286	52267	798659	9380.382	2.000	0.095	0.707
ID311532	311532	110	8921.857	34.510	27.330	0	96	96	2	1	-10921639	41235.286	39255	31090	52814	865941	6462.370	7.600	0.090	1.051
ID311533	311533	50	20539.658	39.415	28.773	0	96	96	2	1	-10921639	45984.143	43884	27154	65535	965667	12360.456	2.000	0.203	1.256
ID311534	311534	91	17309.498	55.550	29.065	0	96	96	2	1	-10921639	49991.762	50226	34006	65535	1049827	10518.464	3.200	0.164	1.341
ID311535	311535	105	8254.175	33.078	34.312	0	96	96	2	1	-10921639	40304.857	41733	24712	50590	846402	7563.399	6.414	0.079	0.777
ID311529	311529	103	17292.104	25.270	20.522	0	96	96	2	1	-10921639	41523.429	39583	23254	62655	871992	12109.344	2.000	0.186	1.077
ID311530	311530	111	9487.053	30.471	22.083	0	96	96	2	1	-10921639	41259.619	41879	27810	58062	866452	7511.524	2.000	0.072	0.737
ID311531	311531	102	13394.941	64.400	25.605	0	96	96	2	1	-10921639	55080.667	53105	39546	65535	1156694	8104.665	4.800	0.129	1.548
ID311540	311540	104	8129.476	50.590	36.447	0	96	96	2	1	-10921639	60893.714	65535	41515	65535	1278768	7783.235	4.800	0.068	0.990
ID311541	311541	112	13536.754	45.732	37.411	0	96	96	2	1	-10921639	52624.762	52449	32512	65535	1105120	10590.942	3.200	0.109	0.978
ID311542	311542	96	15457.929	34.176	37.513	0	96	96	2	1	-10921639	45199.619	42025	29377	65535	949192	10850.692	2.000	0.122	0.909
ID311543	311543	98	14040.919	45.145	38.834	0	96	96	2	1	-10921639	55644.762	59192	31819	65535	1168540	10572.346	4.800	0.133	1.237
ID311536	311536	113	12489.865	59.327	34.164	0	96	96	2	1	-10921639	44663.333	45123	30544	65535	937930	10184.599	2.000	0.058	0.484
ID311537	311537	68	17506.076	64.364	33.475	0	96	96	2	1	-10921639	50884.000	51064	31674	65535	1068564	11211.624	4.800	0.168	1.309
ID311538	311538	114	10542.862	54.094	34.665	0	96	96	2	1	-10921639	59992.857	65535	33423	65535	1259850	8876.139	4.000	0.092	1.137
ID311539	311539	None	8330.510	73.081	35.229	0	96	96	2	1	-10921639	28078.952	26935	17859	41515	589658	5950.577	2.000	0.128	1.071
ID311548	311548	89	16693.969	45.251	45.702	0	96	96	2	1	-10921639	52796.714	57516	31345	65535	1108731	12594.852	2.000	0.136	1.001
ID311549	311549	106	16356.312	36.423	50.251	0	96	96	2	1	-10921639	39086.524	39109	18260	56313	820817	11711.900	2.000	0.196	1.096
ID311550	311550	48	19390.250	40.331	58.157	0	96	96	2	1	-10921639	38326.238	37104	17823	63092	804851	12490.767	2.000	0.219	1.103
ID311544	311544	107	9871.703	52.368	41.297	0	96	96	2	1	-10921639	56837.238	59338	35318	65535	1193582	9802.911	4.800	0.077	0.825
ID311545	311545	88	12662.546	55.798	40.528	0	96	96	2	1	-10921639	49191.667	49096	27992	65535	1033025	12864.426	2.000	0.090	0.630
ID311546	311546	None	7562.525	26.897	44.213	0	96	96	2	1	-10921639	34697.000	34735	25222	44977	728637	5837.942	7.600	0.096	1.041
ID311547	311547	97	12046.469	38.150	45.423	0	96	96	2	1	-10921639	44583.476	42718	29924	65535	936253	9115.923	2.000	0.109	0.961
ID311492	311492	110	8354.433	34.214	26.524	0	97	97	2	1	-10921639	36486.619	35574	22452	49351	766219	7456.164	2.000	0.110	0.972
ID311493	311493	50	18479.301	39.407	28.755	0	97	97	2	1	-10921639	43083.714	43009	28102	65535	904758	11730.272	2.000	0.174	1.091
ID311494	311494	91	20002.494	55.694	28.703	0	97	97	2	1	-10921639	45032.905	43592	22707	65535	945691	13410.749	2.000	0.189	1.068
ID311495	311495	68	20712.918	63.874	32.938	0	97	97	2	1	-10921639	46447.571	42426	23035	65535	975399	11249.483	2.000	0.208	1.422
ID311489	311489	103	13891.046	25.903	20.127	0	97	97	2	1	-10921639	40570.524	39218	30945	62947	851981	7485.387	2.000	0.146	1.382
ID311490	311490	111	8975.681	31.086	23.240	0	97	97	2	1	-10921639	37146.143	36084	27518	49716	780069	6283.108	7.600	0.096	1.033
ID311491	311491	102	12384.436	64.239	23.898	0	97	97	2	1	-10921639	54691.810	56933	38635	64477	1148528	7165.155	4.800	0.139	1.868
ID311500	311500	104	10565.942	50.321	36.132	0	97	97	2	1	-10921639	58899.333	65024	41624	65535	1236886	8393.514	4.800	0.089	1.152
ID311501	311501	112	10789.938	45.297	37.157	0	97	97	2	1	-10921639	45301.952	47456	23655	62473	951341	11562.990	2.000	0.075	0.545
ID311502	311502	96	11214.904	34.092	37.762	0	97	97	2	1	-10921639	43068.143	44066	29596	60614	904431	8541.980	2.000	0.081	0.758
ID311503	311503	107	10484.340	52.544	40.864	0	97	97	2	1	-10921639	53825.810	55256	29195	65535	1130342	10074.373	6.331	0.088	0.862
ID311496	311496	105	8735.963	34.251	34.116	0	97	97	2	1	-10921639	40997.476	39765	29487	57880	860947	7296.466	4.800	0.090	0.932
ID311497	311497	115	12710.452	30.449	35.285	0	97	97	2	1	-10921639	38590.000	37724	24493	61379	810390	11008.719	2.000	0.125	0.780
ID311498	311498	114	11609.923	53.723	34.727	0	97	97	2	1	-10921639	57109.810	64186	37760	65535	1199306	9914.417	2.000	0.091	0.958
ID311499	311499	113	11599.142	58.792	34.587	0	97	97	2	1	-10921639	40789.238	40531	19937	59739	856574	10393.623	2.000	0.093	0.670
ID311508	311508	106	15792.671	36.294	50.649	0	97	97	2	1	-10921639	35630.857	33059	18479	56714	748248	11264.433	4.800	0.212	1.108
ID311509	311509	48	15650.693	41.272	58.949	0	97	97	2	1	-10921639	38499.857	37797	20630	58099	808497	10227.077	2.000	0.203	1.270
ID311504	311504	88	11064.965	56.070	40.948	0	97	97	2	1	-10921639	45638.619	48258	25186	65535	958411	10493.418	2.000	0.088	0.702
ID311505	311505	63	10474.084	24.509	41.704	0	97	97	2	1	-10921639	30920.238	31564	21504	41879	649325	5836.026	2.000	0.178	1.604
ID311506	311506	116	11028.844	38.430	43.113	0	97	97	2	1	-10921639	43215.571	41515	26425	58026	907527	9302.308	2.000	0.098	0.831
ID311507	311507	89	16501.176	45.069	45.114	0	97	97	2	1	-10921639	55297.762	55365	40531	65535	1161253	8770.110	4.800	0.157	1.708
ID311556	311556	68	16647.604	63.863	32.883	0	98	98	2	1	-10921639	45411.286	45488	25915	65535	953637	10386.412	4.800	0.182	1.345
ID311557	311557	114	11114.720	53.658	34.104	0	98	98	2	1	-10921639	55646.667	56058	38672	65535	1168580	10374.017	2.000	0.078	0.778
ID311558	311558	115	15383.613	31.941	35.007	0	98	98	2	1	-10921639	45024.238	45670	30434	65535	945509	9546.200	7.600	0.148	1.213
ID311559	311559	113	11890.734	58.703	35.172	0	98	98	2	1	-10921639	40849.952	40895	22962	59703	857849	9737.309	2.000	0.113	0.853
ID311552	311552	111	7603.453	30.942	22.250	0	98	98	2	1	-10921639	39190.762	41077	26789	50372	823006	6432.069	7.600	0.089	0.994
ID311553	311553	102	14189.706	64.186	22.473	0	98	98	2	1	-10921639	53923.095	56021	34043	65535	1132385	10081.830	3.200	0.121	1.156
ID311554	311554	50	21015.320	39.096	28.273	0	98	98	2	1	-10921639	44791.667	41296	30872	65535	940625	11052.433	2.000	0.220	1.459
ID311555	311555	91	18795.961	55.330	28.900	0	98	98	2	1	-10921639	49375.619	45706	35610	65535	1036888	11060.689	2.000	0.163	1.249
ID311564	311564	63	10012.509	25.358	41.519	0	98	98	2	1	-10921639	34806.429	35756	21359	45998	730935	7347.236	4.800	0.161	1.312
ID311565	311565	117	8822.309	26.998	45.212	0	98	98	2	1	-10921639	30632.095	26826	19317	49825	643274	9256.689	2.000	0.101	0.606
ID311566	311566	116	8717.802	38.699	44.754	0	98	98	2	1	-10921639	41653.571	42572	26862	56860	874725	8518.226	2.000	0.062	0.575
ID311567	311567	89	18901.803	45.150	45.743	0	98	98	2	1	-10921639	53508.381	62874	28029	65535	1123676	13946.333	2.000	0.168	1.104
ID311560	311560	104	10234.036	50.235	36.124	0	98	98	2	1	-10921639	59388.857	65535	44103	65535	1247166	8376.385	2.000	0.075	0.984
ID311561	311561	112	14170.408	44.991	38.106	0	98	98	2	1	-10921639	53192.238	55256	34006	65535	1117037	9425.820	4.800	0.130	1.299
ID311562	311562	107	10424.318	52.449	39.806	0	98	98	2	1	-10921639	57901.333	59448	41041	65535	1215928	8837.584	4.800	0.081	0.986
ID311563	311563	88	10523.880	55.000	40.000	0	98	98	2	1	-10921639	50982.857	54563	29304	65535	1070640	10994.975	6.339	0.109	0.913
ID311568	311568	106	8208.529	36.420	50.739	0	98	98	2	1	-10921639	27511.429	26972	16110	37651	577740	7637.567	6.401	0.133	0.846
ID311569	311569	None	7004.942	49.602	53.078	0	98	98	2	1	-10921639	27346.524	25696	17823	40239	574277	5435.469	6.421	0.095	0.876
ID311570	311570	48	12258.780	41.127	59.219	0	98	98	2	1	-10921639	35872.143	35063	22707	50007	753315	7339.853	4.800	0.178	1.476
ID311551	311551	103	12673.641	25.049	20.625	0	98	98	2	1	-10921639	37701.429	38234	18370	57953	791730	9715.612	2.000	0.133	0.908
ID311588	311588	137	8416.987	33.189	40.710	0	99	99	2	1	-10921639	37218.952	37833	21286	57261	781598	9374.597	2.000	0.058	0.439
ID311589	311589	117	13129.686	27.788	45.285	0	99	99	2	1	-10921639	36120.238	37505	19427	49060	758525	8574.063	3.200	0.148	1.083
ID311590	311590	116	10436.495	37.801	45.106	0	99	99	2	1	-10921639	40034.190	38489	28466	55985	840718	8265.952	2.000	0.084	0.748
ID311591	311591	89	18544.463	44.984	45.194	0	99	99	2	1	-10921639	56899.667	57844	35282	65535	1194893	9030.584	4.800	0.181	1.930
ID311584	311584	112	10845.358	44.796	37.527	0	99	99	2	1	-10921639	50288.524	49789	34371	65535	1056059	9899.433	4.800	0.106	0.974
ID311585	311585	138	14112.873	69.018	37.864	0	99	99	2	1	-10921639	27205.857	27081	11481	43884	571323	8968.300	2.000	0.244	1.190
ID311586	311586	107	11943.891	52.678	39.146	0	99	99	2	1	-10921639	59755.000	65535	38963	65535	1254855	8571.372	7.600	0.108	1.364
ID311587	311587	63	10658.813	25.294	40.316	0	99	99	2	1	-10921639	37319.667	36813	21723	49971	783713	6850.216	4.800	0.142	1.355
ID311592	311592	106	10565.825	36.809	50.057	0	99	99	2	1	-10921639	31383.619	29778	17276	47675	659056	8290.920	2.000	0.148	0.973
ID311593	311593	48	12943.341	40.280	58.761	0	99	99	2	1	-10921639	34167.619	33715	20338	46435	717520	7789.515	4.800	0.184	1.361
ID311572	311572	111	7064.033	31.972	22.461	0	99	99	2	1	-10921639	37003.762	36776	26862	52012	777079	6637.770	4.800	0.076	0.789
ID311573	311573	102	15001.900	63.980	22.253	0	99	99	2	1	-10921639	55282.095	55365	41077	65535	1160924	9247.049	2.000	0.137	1.441
ID311574	311574	None	12568.608	64.121	25.904	0	99	99	2	1	-10921639	54454.143	55001	39510	65535	1143537	8716.034	2.000	0.102	1.158
ID311575	311575	None	9745.853	34.162	26.734	0	99	99	2	1	-10921639	39201.048	38016	22780	50627	823222	7772.619	2.000	0.095	0.874
ID311571	311571	103	14153.814	25.961	19.844	0	99	99	2	1	-10921639	43385.714	43155	32512	61707	911100	7875.282	2.000	0.152	1.453
ID311580	311580	114	10200.062	53.773	33.722	0	99	99	2	1	-10921639	58644.190	63712	39911	65535	1231528	8797.509	3.200	0.061	0.769
ID311581	311581	115	19991.863	33.097	36.303	0	99	99	2	1	-10921639	52256.762	54090	37906	65535	1097392	10010.522	4.800	0.194	1.695
ID311582	311582	104	10816.290	49.520	35.936	0	99	99	2	1	-10921639	61466.381	65535	48148	65535	1290794	6813.615	4.800	0.097	1.592
ID311583	311583	113	10489.294	58.029	36.121	0	99	99	2	1	-10921639	45878.143	47310	25222	62035	963441	10052.812	2.000	0.077	0.652
ID311576	311576	50	20101.779	38.742	27.889	0	99	99	2	1	-10921639	48662.238	50226	31564	65535	1021907	10030.916	4.800	0.213	1.701
ID311577	311577	91	17215.111	55.114	29.000	0	99	99	2	1	-10921639	51076.619	49497	29742	65535	1072609	10981.832	2.000	0.141	1.151
ID311578	311578	119	8954.965	68.099	31.460	0	99	99	2	1	-10921639	41690.095	41041	25477	53105	875492	7337.810	3.200	0.103	1.062
ID311579	311579	68	20859.598	62.955	33.282	0	99	99	2	1	-10921639	56712.381	57151	37469	65535	1190960	8801.906	4.800	0.215	2.278
ID311596	311596	102	14102.498	63.730	23.838	0	100	100	2	1	-10921639	55200.476	55693	41989	65535	1159210	8078.439	4.800	0.130	1.573
ID311597	311597	50	17465.857	38.105	27.651	0	100	100	2	1	-10921639	45715.095	44613	26097	65535	960017	11459.435	2.000	0.158	1.089
ID311598	311598	91	15630.531	55.102	28.502	0	100	100	2	1	-10921639	47009.810	44941	32658	65535	987206	10165.743	2.000	0.145	1.169
ID311599	311599	119	11470.101	67.621	30.709	0	100	100	2	1	-10921639	44460.095	45925	27883	60869	933662	10056.451	7.600	0.101	0.813
ID311594	311594	None	7902.065	81.000	0.000	0	100	100	2	1	-10921639	12532.381	9002	5977	25222	263180	6499.848	3.200	0.301	0.893
ID311595	311595	103	17682.188	25.358	19.364	0	100	100	2	1	-10921639	43991.571	44795	28174	65535	923823	11891.748	2.000	0.175	1.102
ID311604	311604	113	10258.490	57.759	35.811	0	100	100	2	1	-10921639	43106.333	43191	19937	63931	905233	11774.852	2.000	0.068	0.465
ID311605	311605	112	12037.829	44.751	38.797	0	100	100	2	1	-10921639	54306.667	54782	37505	65535	1140440	8772.580	2.000	0.098	1.103
ID311606	311606	107	13592.858	53.064	39.388	0	100	100	2	1	-10921639	60067.571	65535	43884	65535	1261419	8134.935	7.600	0.128	1.676
ID311607	311607	138	14187.370	68.304	38.789	0	100	100	2	1	-10921639	26831.000	26352	11043	48877	563451	10295.871	2.000	0.215	0.923
ID311600	311600	114	10207.904	53.810	34.147	0	100	100	2	1	-10921639	57778.095	61343	36303	65535	1213340	9147.528	2.000	0.072	0.849
ID311601	311601	68	21173.227	63.025	33.723	0	100	100	2	1	-10921639	53555.048	57297	32184	65535	1124656	10831.724	4.800	0.223	1.804
ID311602	311602	115	16605.398	32.955	35.026	0	100	100	2	1	-10921639	47988.762	45451	32439	63238	1007764	9704.518	2.000	0.160	1.362
ID311603	311603	104	10872.519	50.096	35.571	0	100	100	2	1	-10921639	60832.905	65535	44904	65535	1277491	7837.489	4.800	0.098	1.386
ID311612	311612	106	16728.938	37.243	49.231	0	100	100	2	1	-10921639	38571.095	37943	24274	55912	809993	8951.968	2.000	0.220	1.551
ID311613	311613	None	7796.667	48.375	58.679	0	100	100	2	1	-10921639	30252.095	28612	20338	39546	635294	5812.961	3.200	0.100	0.944
ID311614	311614	48	12251.910	40.898	59.856	0	100	100	2	1	-10921639	38317.619	36740	25805	51866	804670	7209.076	4.800	0.183	1.645
ID311608	311608	63	8556.157	24.698	41.050	0	100	100	2	1	-10921639	35434.667	37032	24931	48148	744128	5451.266	4.800	0.098	1.156
ID311609	311609	137	12406.198	32.988	40.497	0	100	100	2	1	-10921639	47094.905	47675	30981	65535	988993	10456.127	4.800	0.126	1.010
ID311610	311610	None	7819.088	41.460	43.055	0	100	100	2	1	-10921639	50703.333	51502	32512	62473	1064770	7997.788	2.000	0.057	0.682
ID311611	311611	89	14357.659	44.260	45.609	0	100	100	2	1	-10921639	50154.810	55256	23837	65535	1053251	13743.349	2.000	0.109	0.718
ID311620	311620	91	16356.603	55.218	28.415	0	101	101	2	1	-10921639	47421.190	47274	32803	65535	995845	9669.946	4.800	0.182	1.509
ID311621	311621	119	13112.733	67.739	30.834	0	101	101	2	1	-10921639	44661.381	45633	32147	62910	937889	9067.209	2.000	0.117	1.030
ID311622	311622	114	11546.848	54.524	33.576	0	101	101	2	1	-10921639	55013.048	54928	38818	65535	1155274	8876.848	2.000	0.079	0.905
ID311623	311623	68	19012.129	62.574	33.716	0	101	101	2	1	-10921639	51276.190	54600	26279	65535	1076800	12168.933	2.000	0.185	1.317
ID311616	311616	120	8160.036	63.710	21.546	0	101	101	2	1	-10921639	47157.286	45670	36813	57625	990303	5759.405	4.800	0.089	1.344
ID311617	311617	None	9207.675	33.891	25.376	0	101	101	2	1	-10921639	43953.286	43629	30726	55511	923019	6458.627	4.800	0.096	1.189
ID311618	311618	102	7717.133	64.741	25.003	0	101	101	2	1	-10921639	45985.714	45378	33460	56459	965700	6042.463	7.600	0.060	0.865
ID311619	311619	50	15808.723	38.186	27.273	0	101	101	2	1	-10921639	47752.619	45633	29231	65535	1002805	8195.024	2.000	0.153	1.542
ID311628	311628	138	12354.844	67.951	40.561	0	101	101	2	1	-10921639	24618.095	23801	11043	44868	516980	9211.461	2.000	0.205	0.908
ID311629	311629	89	13257.472	44.478	45.104	0	101	101	2	1	-10921639	52111.000	51684	32767	65535	1094331	10556.073	2.000	0.112	0.991
ID311630	311630	106	12736.296	37.354	48.784	0	101	101	2	1	-10921639	35342.762	36266	18844	48732	742198	9724.082	2.000	0.169	1.051
ID311631	311631	48	9999.576	41.183	58.878	0	101	101	2	1	-10921639	32180.429	32220	24530	44394	675789	6189.772	2.000	0.123	1.138
ID311624	311624	115	11376.219	32.866	34.909	0	101	101	2	1	-10921639	36467.429	36193	25003	49461	765816	7153.488	7.600	0.130	1.176
ID311625	311625	104	11373.307	50.045	35.833	0	101	101	2	1	-10921639	61214.714	65535	45451	65535	1285509	6099.915	4.800	0.111	2.005
ID311626	311626	112	13034.366	44.793	39.100	0	101	101	2	1	-10921639	57133.952	58245	45305	65535	1199813	7821.499	4.800	0.109	1.442
ID311627	311627	107	11486.076	52.325	39.269	0	101	101	2	1	-10921639	58930.571	64587	41077	65535	1237542	8385.020	4.800	0.094	1.204
ID311615	311615	103	9966.392	26.484	18.580	0	101	101	2	1	-10921639	44312.524	42608	35136	54819	930563	5080.731	4.800	0.135	2.081
ID311636	311636	50	14101.230	37.724	26.506	0	102	102	2	1	-10921639	43517.762	42317	32403	62837	913873	7985.504	4.800	0.167	1.560
ID311637	311637	91	9221.025	55.141	27.943	0	102	102	2	1	-10921639	40919.476	38745	32074	55402	859309	7069.804	2.000	0.076	0.817
ID311638	311638	114	10279.046	54.255	33.393	0	102	102	2	1	-10921639	50514.190	47784	38635	65535	1060798	7939.971	7.600	0.073	0.861
ID311639	311639	115	10166.772	32.725	34.293	0	102	102	2	1	-10921639	28493.857	26862	15891	45233	598371	6960.872	2.000	0.144	1.028
ID311632	311632	None	7818.451	81.000	0.000	0	102	102	2	1	-10921639	15880.238	17203	8638	24092	333485	4602.924	4.800	0.284	1.527
ID311633	311633	None	9172.057	25.145	12.949	0	102	102	2	1	-10921639	30548.714	30507	18260	45524	641523	6692.865	3.200	0.107	0.880
ID311634	311634	103	9327.464	26.616	19.268	0	102	102	2	1	-10921639	38270.714	38380	25915	55329	803685	7729.271	2.000	0.087	0.790
ID311635	311635	120	7099.657	63.079	23.217	0	102	102	2	1	-10921639	37901.000	36776	26826	55985	795921	6336.898	7.600	0.057	0.649
ID311644	311644	118	9462.876	66.453	42.521	0	102	102	2	1	-10921639	24409.667	23946	9986	35428	512603	7886.311	4.800	0.181	0.950
ID311645	311645	89	15318.821	45.073	43.687	0	102	102	2	1	-10921639	55922.571	58828	35246	65535	1174374	9633.929	4.800	0.142	1.448
ID311646	311646	106	11057.154	37.811	48.410	0	102	102	2	1	-10921639	32074.381	32621	21286	48112	673562	7640.452	2.000	0.119	0.892
ID311647	311647	48	9913.594	42.196	60.392	0	102	102	2	1	-10921639	30278.000	31127	17058	44977	635838	6911.302	3.200	0.134	1.038
ID311640	311640	68	15891.908	62.274	33.779	0	102	102	2	1	-10921639	44036.619	40494	31273	65535	924769	9333.143	4.800	0.156	1.274
ID311641	311641	104	13422.178	49.568	35.985	0	102	102	2	1	-10921639	61086.333	65535	43629	65535	1282813	7185.927	4.800	0.132	1.984
ID311642	311642	107	13770.750	51.883	39.021	0	102	102	2	1	-10921639	57330.238	59812	40531	65535	1203935	9138.876	4.800	0.122	1.365
ID311643	311643	63	8334.252	23.259	41.379	0	102	102	2	1	-10921639	27617.286	27992	16948	44358	579963	7136.121	2.000	0.101	0.712
ID311652	311652	68	10431.643	62.679	33.589	0	103	103	2	1	-10921639	36453.476	34189	21905	49533	765523	7438.151	4.800	0.126	1.095
ID311653	311653	None	9177.225	56.595	35.013	0	103	103	2	1	-10921639	42481.429	44175	25113	57771	892110	9672.744	2.000	0.085	0.688
ID311654	311654	107	13821.284	51.220	37.870	0	103	103	2	1	-10921639	60201.048	61525	45633	65535	1264222	6759.092	4.800	0.135	2.122
ID311655	311655	112	11176.696	43.873	39.051	0	103	103	2	1	-10921639	49219.190	52777	38453	60286	1033603	6927.283	4.800	0.111	1.414
ID311648	311648	None	7958.359	67.408	21.600	0	103	103	2	1	-10921639	47199.000	45961	36886	59375	991179	6301.630	4.800	0.081	1.129
ID311649	311649	50	17042.957	37.958	27.721	0	103	103	2	1	-10921639	43078.571	41952	29377	65535	904650	10536.597	2.000	0.154	1.091
ID311650	311650	91	11940.356	54.653	27.554	0	103	103	2	1	-10921639	42155.238	42572	26644	53762	885260	7774.397	4.800	0.126	1.215
ID311651	311651	119	8139.450	68.939	31.115	0	103	103	2	1	-10921639	35754.048	36485	26461	48003	750835	5496.451	3.200	0.088	1.056
ID311660	311660	106	8805.489	37.639	48.906	0	103	103	2	1	-10921639	29861.571	29924	19354	45087	627093	6549.550	2.000	0.104	0.860
ID311656	311656	63	8720.778	23.070	40.950	0	103	103	2	1	-10921639	26575.905	26060	16693	39437	558094	6255.136	2.000	0.100	0.769
ID311657	311657	None	7742.010	33.150	40.671	0	103	103	2	1	-10921639	27867.190	26680	16219	45925	585211	7131.315	2.000	0.075	0.548
ID311658	311658	118	10102.303	65.633	42.847	0	103	103	2	1	-10921639	28098.143	29013	16657	43592	590061	6634.830	4.800	0.162	1.180
ID311659	311659	89	14523.369	44.556	44.913	0	103	103	2	1	-10921639	49911.857	52048	26972	65462	1048149	9659.744	4.800	0.155	1.385
ID311668	311668	112	10628.985	42.984	38.233	0	104	104	2	1	-10921639	43069.857	45451	25222	57771	904467	8956.401	3.200	0.107	0.927
ID311669	311669	89	15410.465	44.919	44.705	0	104	104	2	1	-10921639	47735.381	50846	28940	62291	1002443	9589.189	4.800	0.163	1.394
ID311670	311670	106	10789.900	37.812	48.471	0	104	104	2	1	-10921639	32263.667	30179	21067	46435	677537	6709.966	2.000	0.146	1.225
ID311664	311664	119	9911.392	68.132	30.805	0	104	104	2	1	-10921639	38256.905	40093	28721	49278	803395	6182.560	3.200	0.120	1.323
ID311665	311665	68	11637.640	62.403	33.188	0	104	104	2	1	-10921639	37262.381	37578	21286	54782	782510	8388.612	2.000	0.135	1.054
ID311666	311666	None	7308.278	54.092	33.820	0	104	104	2	1	-10921639	45242.952	44759	34881	56131	950102	5478.349	6.374	0.073	1.119
ID311667	311667	107	16309.700	50.385	37.095	0	104	104	2	1	-10921639	57422.190	60541	39474	65535	1205866	8796.582	7.600	0.156	1.761
ID311661	311661	139	8294.183	81.000	0.000	0	104	104	2	1	-10921639	13733.905	11262	8419	22926	288412	4858.978	2.000	0.302	1.311
ID311662	311662	50	9921.915	37.386	27.675	0	104	104	2	1	-10921639	38905.952	38854	22452	48804	817025	6615.759	7.600	0.123	1.287
ID311663	311663	91	10872.807	54.268	28.517	0	104	104	2	1	-10921639	38640.524	38198	25149	63384	811451	8935.864	2.000	0.078	0.623
ID311684	311684	89	11762.271	44.261	44.542	0	105	105	2	1	-10921639	42340.905	44977	23254	55329	889159	9209.464	2.000	0.112	0.927
ID311680	311680	50	7717.943	38.041	28.044	0	105	105	2	1	-10921639	31203.048	30288	19864	42280	655264	6145.710	7.600	0.088	0.818
ID311681	311681	91	7999.273	55.079	28.760	0	105	105	2	1	-10921639	38925.190	38927	31017	50554	817429	5830.102	2.000	0.065	0.816
ID311682	311682	68	11980.675	62.180	33.419	0	105	105	2	1	-10921639	38480.810	39291	24821	57334	808097	8156.472	2.000	0.123	1.030
ID311683	311683	107	16302.250	50.442	37.421	0	105	105	2	1	-10921639	58571.143	59630	46836	65535	1229994	6506.541	4.800	0.160	2.483
ID311676	311676	139	11115.593	81.000	0.000	0	105	105	2	1	-10921639	16252.048	15782	8724	29632	341293	6816.294	2.000	0.381	1.315
ID311677	311677	None	7390.565	66.728	18.326	0	105	105	2	1	-10921639	37531.333	38052	25696	48367	788158	5825.635	4.800	0.088	1.045
ID311678	311678	None	7069.587	72.226	19.171	0	105	105	2	1	-10921639	31118.143	31017	18078	39692	653481	6280.660	2.000	0.072	0.670
ID311679	311679	None	7519.161	26.339	20.145	0	105	105	2	1	-10921639	30890.762	30252	21832	45706	648706	6186.803	2.000	0.079	0.734
ID311685	311685	None	7273.761	24.228	10.016	0	106	106	2	1	-10921639	25466.857	25441	18698	37250	534804	5122.310	7.600	0.126	1.113
ID311686	311686	None	7682.917	68.805	32.140	0	106	106	2	1	-10921639	37118.238	37068	28174	45779	779483	5948.162	2.000	0.080	0.919
ID311687	311687	68	11798.063	62.422	34.043	0	106	106	2	1	-10921639	41990.190	42681	31017	60614	881794	7577.767	2.000	0.110	1.095
ID311688	311688	107	14160.736	50.431	36.535	0	106	106	2	1	-10921639	56219.238	55475	40020	65535	1180604	7296.201	6.302	0.145	1.946
ID311689	311689	112	8968.404	43.386	38.591	0	106	106	2	1	-10921639	46700.810	49533	27482	60760	980717	8414.099	4.800	0.086	0.881
ID311690	311690	89	17538.309	45.075	43.939	0	106	106	2	1	-10921639	52666.429	50299	40130	65535	1105995	8341.661	4.800	0.172	1.854
ID311691	311691	None	7708.275	38.124	48.231	0	106	106	2	1	-10921639	27544.429	26899	21103	38781	578433	4863.088	4.800	0.120	1.210
ID311671	311671	68	12350.116	62.159	33.983	0	107	107	2	1	-10921639	40563.667	39146	26352	62181	851837	7556.787	4.800	0.130	1.238
ID311672	311672	107	15846.208	50.001	36.311	0	107	107	2	1	-10921639	60076.048	60869	48331	65535	1261597	5885.949	4.800	0.158	2.786
ID311673	311673	None	7368.544	56.952	35.804	0	107	107	2	1	-10921639	38312.381	36448	27883	58646	804560	7067.359	2.000	0.039	0.412
ID311674	311674	112	7532.087	43.319	37.955	0	107	107	2	1	-10921639	42016.095	41733	32621	54308	882338	6184.180	4.800	0.089	1.114
ID311675	311675	89	13025.596	44.399	43.759	0	107	107	2	1	-10921639	48231.619	49570	30835	60140	1012864	8659.826	4.800	0.139	1.361
ID311700	311700	123	7529.343	81.000	0.000	0	108	108	2	1	-10921639	12431.143	10825	8452	24748	261054	4247.367	4.800	0.323	1.431
ID311701	311701	124	7832.099	37.412	15.832	0	108	108	2	1	-10921639	34943.619	33824	24019	47383	733816	4864.915	4.800	0.095	1.247
ID311702	311702	None	8100.792	72.863	18.729	0	108	108	2	1	-10921639	36311.238	37104	25477	46800	762536	5637.519	6.119	0.106	1.239
ID311703	311703	None	7348.038	72.844	23.532	0	108	108	2	1	-10921639	36554.190	37068	25769	45925	767638	5315.305	3.200	0.082	1.043
ID311708	311708	89	16869.207	44.401	44.519	0	108	108	2	1	-10921639	47388.048	48185	29195	64259	995149	11069.902	4.800	0.188	1.358
ID311709	311709	None	7737.905	21.703	47.962	0	108	108	2	1	-10921639	22106.524	20411	14907	35355	464237	5319.873	2.000	0.125	0.925
ID311710	311710	125	8209.175	37.715	48.986	0	108	108	2	1	-10921639	24251.952	23181	16183	41041	509291	5912.860	2.000	0.111	0.820
ID311704	311704	126	7209.656	53.931	33.259	0	108	108	2	1	-10921639	38736.000	38089	24858	50299	813456	6839.323	2.000	0.068	0.724
ID311705	311705	68	9457.932	62.241	33.294	0	108	108	2	1	-10921639	38826.190	38453	22853	53689	815350	7166.619	2.000	0.087	0.871
ID311706	311706	107	17099.400	49.822	36.621	0	108	108	2	1	-10921639	56200.333	59958	40130	65535	1180207	9502.303	4.800	0.162	1.648
ID311707	311707	None	7025.656	73.221	42.382	0	108	108	2	1	-10921639	22694.952	21978	14360	34189	476594	5561.880	4.800	0.146	1.043
ID311696	311696	107	19018.404	49.662	37.057	0	109	109	2	1	-10921639	53733.952	51319	36886	65535	1128413	9983.312	4.800	0.178	1.629
ID311697	311697	112	10323.473	42.809	38.476	0	109	109	2	1	-10921639	39895.381	39291	24602	54126	837803	8751.626	2.000	0.102	0.844
ID311698	311698	89	10445.505	44.137	44.556	0	109	109	2	1	-10921639	42025.000	42389	24347	52741	882525	8160.089	7.600	0.137	1.245
ID311699	311699	125	7513.950	37.994	47.976	0	109	109	2	1	-10921639	25419.905	23946	17677	39437	533818	5098.550	2.000	0.110	0.992
ID311692	311692	123	8429.105	81.000	0.000	0	109	109	2	1	-10921639	12075.667	9476	5102	26862	253589	6303.516	2.000	0.313	0.913
ID311693	311693	124	7027.079	36.204	16.438	0	109	109	2	1	-10921639	37975.619	37760	30434	47383	797488	5186.100	7.600	0.084	1.141
ID311694	311694	126	7414.683	54.481	33.916	0	109	109	2	1	-10921639	37828.143	37250	26644	54491	794391	6907.480	2.000	0.055	0.569
ID311695	311695	68	12032.982	61.454	33.762	0	109	109	2	1	-10921639	37455.000	37542	25477	59776	786555	8585.583	2.000	0.119	0.928
ID311716	311716	89	12202.559	44.756	44.629	0	110	110	2	1	-10921639	41860.143	43337	23691	60177	879063	9348.770	4.800	0.144	1.126
ID311717	311717	None	7738.961	58.745	47.066	0	110	110	2	1	-10921639	26051.714	26352	16438	40385	547086	5692.415	7.600	0.108	0.892
ID311718	311718	125	8797.147	37.648	48.477	0	110	110	2	1	-10921639	23795.476	21577	13267	44576	499705	7528.046	2.000	0.108	0.616
ID311712	311712	None	8073.643	67.474	16.056	0	110	110	2	1	-10921639	26352.143	26607	13887	41588	553395	6748.420	2.000	0.099	0.706
ID311713	311713	68	9577.328	61.808	33.862	0	110	110	2	1	-10921639	35658.619	34444	22780	49533	748831	7013.702	2.000	0.087	0.817
ID311714	311714	107	17180.426	49.979	36.594	0	110	110	2	1	-10921639	54610.429	57589	38453	65535	1146819	9061.071	4.800	0.171	1.761
ID311715	311715	112	8016.358	42.534	38.019	0	110	110	2	1	-10921639	40976.762	41223	25769	53725	860512	6989.863	7.600	0.104	1.109
ID311711	311711	None	8116.964	33.968	15.409	0	110	110	2	1	-10921639	36130.667	35756	27737	46982	758744	5429.592	4.800	0.103	1.242
ID311724	311724	125	9155.843	38.114	48.317	0	111	111	2	1	-10921639	27601.810	26899	18771	45233	579638	6768.074	2.000	0.114	0.832
ID311719	311719	None	7597.428	44.246	15.786	0	111	111	2	1	-10921639	32596.952	31856	25186	41770	684536	4827.407	7.600	0.104	1.274
ID311720	311720	None	10931.775	58.140	20.040	0	111	111	2	1	-10921639	34350.000	30689	22416	49789	721350	8103.949	2.000	0.098	0.757
ID311721	311721	107	16824.104	49.642	36.508	0	111	111	2	1	-10921639	53815.476	56787	29851	65535	1130125	10699.168	4.800	0.152	1.331
ID311722	311722	112	10149.436	43.341	37.762	0	111	111	2	1	-10921639	41323.762	42900	20812	58828	867799	9378.844	2.000	0.097	0.779
ID311723	311723	89	11164.812	44.185	44.528	0	111	111	2	1	-10921639	41549.429	41223	26206	61926	872538	9018.475	4.800	0.123	1.009
ID311732	311732	107	18750.223	49.418	36.457	0	112	112	2	1	-10921639	52197.762	54527	33460	65535	1096153	11770.883	4.800	0.182	1.368
ID311733	311733	112	12641.620	42.572	38.077	0	112	112	2	1	-10921639	41726.381	40239	27190	57953	876254	8003.077	7.600	0.143	1.305
ID311734	311734	89	11784.588	44.352	44.278	0	112	112	2	1	-10921639	43932.571	45597	29560	55475	922584	7704.592	4.800	0.131	1.317
ID311731	311731	127	7203.322	81.000	0.000	0	112	112	2	1	-10921639	11188.381	9405	5139	22744	234956	5017.674	2.000	0.266	0.938
ID311725	311725	127	10451.392	81.000	0.000	0	113	113	2	1	-10921639	13134.238	12028	3827	24712	275819	6062.214	2.000	0.428	1.299
ID311726	311726	None	10593.951	36.946	17.563	0	113	113	2	1	-10921639	37553.952	36375	26716	48622	788633	5866.872	4.800	0.145	1.618
ID311727	311727	None	9005.685	64.647	18.466	0	113	113	2	1	-10921639	33074.286	33350	21395	50190	694560	7077.995	7.600	0.114	0.956
ID311728	311728	107	17267.805	49.196	36.266	0	113	113	2	1	-10921639	53610.524	55183	34079	65535	1125821	10180.191	2.000	0.160	1.452
ID311729	311729	112	11216.417	42.256	37.735	0	113	113	2	1	-10921639	36404.905	37578	19390	51174	764503	8112.995	2.000	0.131	1.039
ID311730	311730	89	13764.344	44.257	44.222	0	113	113	2	1	-10921639	41679.476	43410	26461	55365	875269	8656.734	2.000	0.145	1.217
ID311735	311735	127	8026.236	81.000	0.000	0	114	114	2	1	-10921639	13842.762	13558	6159	25805	290698	6057.094	3.200	0.306	1.071
ID311736	311736	None	7306.133	62.738	16.065	0	114	114	2	1	-10921639	24378.619	25404	13522	35464	511951	5753.297	2.000	0.119	0.903
ID311737	311737	128	8828.853	62.293	34.018	0	114	114	2	1	-10921639	34809.810	33460	23181	47820	731006	7150.926	2.000	0.107	0.942
ID311738	311738	107	17184.207	49.742	36.958	0	114	114	2	1	-10921639	49943.143	48258	32439	65535	1048806	9838.203	2.000	0.152	1.337
ID311739	311739	89	16501.094	44.433	44.132	0	114	114	2	1	-10921639	42795.524	44248	26498	65535	898706	10908.351	2.000	0.169	1.135
ID311740	311740	None	7231.791	42.455	30.872	0	115	115	2	1	-10921639	26909.143	25295	19099	41041	565092	6659.657	2.000	0.091	0.673
ID311741	311741	None	8729.354	29.323	34.016	0	115	115	2	1	-10921639	27724.905	27810	16985	36886	582223	5092.254	3.200	0.126	1.218
ID311742	311742	128	12115.533	62.055	33.937	0	115	115	2	1	-10921639	37281.476	36886	22197	64660	782911	9042.779	3.200	0.104	0.775
ID311743	311743	107	18427.695	49.100	36.183	0	115	115	2	1	-10921639	51736.095	51137	35428	65535	1086458	10757.187	2.000	0.165	1.361
ID311744	311744	None	10396.929	41.980	36.802	0	115	115	2	1	-10921639	36795.429	34845	24311	51064	772704	8223.415	2.000	0.116	0.933
ID311745	311745	89	13257.612	44.323	44.337	0	115	115	2	1	-10921639	40968.095	41114	26644	58281	860330	9229.122	2.000	0.137	1.072
ID311748	311748	129	8598.505	53.016	33.196	0	116	116	2	1	-10921639	39879.667	39546	29341	50335	837473	6523.970	7.600	0.078	0.885
ID311749	311749	128	8854.866	62.180	34.844	0	116	116	2	1	-10921639	34490.381	34225	26716	52595	724298	6213.602	2.000	0.102	1.029
ID311750	311750	107	17853.107	49.302	36.666	0	116	116	2	1	-10921639	54818.714	56422	35610	65535	1151193	9383.277	3.200	0.175	1.740
ID311751	311751	89	18822.840	44.665	44.283	0	116	116	2	1	-10921639	49870.190	51575	29341	65535	1047274	10018.722	4.800	0.195	1.623
ID311746	311746	None	7337.062	37.942	16.533	0	116	116	2	1	-10921639	36038.762	37032	25951	45779	756814	4484.357	4.800	0.114	1.639
ID311747	311747	130	7600.621	67.120	23.992	0	116	116	2	1	-10921639	35634.333	34444	24785	48513	748321	5929.243	2.000	0.098	1.076
ID311756	311756	134	9449.341	46.643	43.243	0	117	117	2	1	-10921639	40780.524	39000	28430	56532	856391	7655.447	2.000	0.071	0.709
ID311757	311757	89	12004.177	44.191	44.441	0	117	117	2	1	-10921639	42452.048	42535	30070	58682	891493	7195.881	2.000	0.132	1.378
ID311752	311752	130	7776.858	66.141	22.740	0	117	117	2	1	-10921639	32183.857	32002	23473	46290	675861	5593.572	7.600	0.085	0.899
ID311753	311753	129	7167.554	52.574	32.196	0	117	117	2	1	-10921639	35780.143	34626	25331	45342	751383	5440.405	4.800	0.081	0.986
ID311754	311754	128	9180.393	62.069	33.585	0	117	117	2	1	-10921639	33959.524	33824	25259	44394	713150	5860.949	2.000	0.120	1.239
ID311755	311755	107	17996.961	48.973	37.015	0	117	117	2	1	-10921639	51179.048	49643	37141	65535	1074760	9570.010	2.000	0.161	1.482
ID311764	311764	89	14016.507	43.939	44.757	0	118	118	2	1	-10921639	41638.000	43374	25805	58281	874398	9269.951	7.600	0.152	1.188
ID311760	311760	None	7623.474	56.630	35.100	0	118	118	2	1	-10921639	30585.190	29888	17859	50372	642289	7238.764	2.000	0.067	0.530
ID311761	311761	107	18547.475	49.395	36.473	0	118	118	2	1	-10921639	49717.476	51538	33277	65535	1044067	11766.846	2.000	0.163	1.184
ID311762	311762	135	7053.210	44.481	36.492	0	118	118	2	1	-10921639	35565.000	35282	21140	54928	746865	9171.171	3.200	0.055	0.406
ID311763	311763	134	10723.014	47.453	42.581	0	118	118	2	1	-10921639	41304.857	40130	24420	57443	867402	9107.494	7.600	0.098	0.809
ID311758	311758	None	7478.701	38.254	14.418	0	118	118	2	1	-10921639	24793.381	25259	15126	35027	520661	6053.725	7.600	0.110	0.810
ID311759	311759	128	8622.292	62.071	34.338	0	118	118	2	1	-10921639	33013.619	32840	20156	50190	693286	8163.281	2.000	0.086	0.642
ID311768	311768	128	9819.380	62.259	33.830	0	119	119	2	1	-10921639	33105.381	32074	24019	50590	695213	6794.252	2.000	0.107	0.944
ID311769	311769	135	7504.979	45.146	36.897	0	119	119	2	1	-10921639	35646.333	36047	20411	50262	748573	8129.388	2.000	0.032	0.269
ID311770	311770	107	18868.533	49.810	36.856	0	119	119	2	1	-10921639	49995.190	49424	34735	65535	1049899	10690.051	2.000	0.170	1.360
ID311771	311771	89	13601.223	44.321	44.788	0	119	119	2	1	-10921639	43981.000	46217	30981	59192	923601	8570.931	7.600	0.147	1.311
ID311772	311772	None	10064.525	52.502	29.237	0	120	120	2	1	-10921639	31499.952	31090	19135	43993	661499	8224.109	2.000	0.119	0.814
ID311773	311773	128	7253.748	62.017	34.462	0	120	120	2	1	-10921639	29628.905	28648	19099	43483	622207	5999.475	2.000	0.082	0.744
ID311774	311774	107	19186.238	49.739	36.802	0	120	120	2	1	-10921639	52810.381	53361	33933	65535	1109018	10565.584	4.800	0.178	1.511
ID311775	311775	89	16478.988	44.978	44.893	0	120	120	2	1	-10921639	45326.095	43993	27008	65535	951848	10797.574	4.800	0.177	1.261
ID311765	311765	None	9138.134	45.738	36.145	0	121	121	2	1	-10921639	38748.190	40567	25550	51429	813712	8353.424	2.000	0.063	0.548
ID311766	311766	107	20625.980	50.028	36.378	0	121	121	2	1	-10921639	51449.762	49242	34699	65535	1080445	11839.428	3.200	0.185	1.355
ID311767	311767	89	14763.363	45.539	44.762	0	121	121	2	1	-10921639	42195.000	42535	21395	56422	886095	10861.448	3.200	0.163	1.087
ID311776	311776	128	7927.622	62.200	33.986	0	122	122	2	1	-10921639	29486.429	28903	18224	43264	619215	6323.216	7.600	0.097	0.827
ID311777	311777	107	19514.463	49.791	36.565	0	122	122	2	1	-10921639	47794.524	45561	30653	65535	1003685	11901.044	2.000	0.178	1.215
ID311778	311778	89	16634.793	45.098	45.029	0	122	122	2	1	-10921639	43736.381	38963	24858	60468	918464	10030.183	2.000	0.172	1.278
ID311780	311780	None	9410.424	52.361	30.403	0	123	123	2	1	-10921639	31460.000	28575	16839	46873	660660	7949.438	2.000	0.118	0.835
ID311781	311781	188	8079.741	75.821	31.808	0	123	123	2	1	-10921639	28662.190	30179	15855	38052	601906	6696.542	4.800	0.132	0.998
ID311782	311782	128	7160.085	62.172	34.016	0	123	123	2	1	-10921639	30507.238	29487	17349	42317	640652	5843.241	2.000	0.106	1.001
ID311783	311783	None	9514.991	46.087	37.098	0	123	123	2	1	-10921639	37623.238	36886	21832	50736	790088	8720.175	3.200	0.062	0.504
ID311779	311779	None	7511.579	45.753	30.070	0	123	123	2	1	-10921639	27041.190	25149	18844	41588	567865	6060.897	2.000	0.084	0.689
ID311784	311784	107	21372.920	50.040	36.981	0	123	123	2	1	-10921639	47837.762	45925	31564	65535	1004593	11984.825	2.000	0.190	1.277
ID311785	311785	89	18418.988	45.044	45.785	0	123	123	2	1	-10921639	42738.286	41733	24675	65097	897504	11756.648	2.000	0.173	1.074
ID311799	311799	128	8769.604	61.892	34.420	0	124	124	2	1	-10921639	28483.429	27992	22744	39838	598152	4473.190	4.800	0.145	1.617
ID311800	311800	188	7032.056	75.091	33.597	0	124	124	2	1	-10921639	22988.381	22197	14032	30434	482756	4262.051	2.000	0.138	1.305
ID311801	311801	107	19166.912	50.089	36.719	0	124	124	2	1	-10921639	46561.952	46690	32002	65535	977801	10976.353	2.000	0.177	1.277
ID311802	311802	89	19795.113	45.123	46.004	0	124	124	2	1	-10921639	43989.714	42280	25769	65535	923784	11668.724	2.000	0.194	1.225
ID311803	311803	None	7677.544	56.108	52.194	0	124	124	2	1	-10921639	25950.952	25842	12757	33824	544970	5821.490	2.000	0.107	0.865
ID311788	311788	107	19087.309	49.877	36.494	0	125	125	2	1	-10921639	50149.714	49315	34261	65535	1053144	10332.900	4.800	0.194	1.575
ID311789	311789	89	15857.083	45.185	46.627	0	125	125	2	1	-10921639	42493.667	42608	28174	58719	892367	10061.533	2.000	0.174	1.253
ID311790	311790	193	7340.749	37.749	48.620	0	125	125	2	1	-10921639	24732.524	23545	16839	39947	519383	5633.252	2.000	0.091	0.735
ID311786	311786	None	7283.428	53.371	21.119	0	125	125	2	1	-10921639	29373.810	29122	20739	39182	616850	5417.788	4.800	0.128	1.230
ID311787	311787	128	9620.104	61.659	34.860	0	125	125	2	1	-10921639	29507.381	29669	17276	40421	619655	6795.017	3.200	0.131	1.008
ID311796	311796	136	8966.788	47.022	43.025	0	126	126	2	1	-10921639	37102.667	36339	27846	55365	779156	7204.430	2.000	0.089	0.845
ID311797	311797	89	15415.941	45.605	46.576	0	126	126	2	1	-10921639	39643.571	39619	24311	57734	832515	10459.068	2.000	0.172	1.111
ID311798	311798	193	9178.974	37.676	49.505	0	126	126	2	1	-10921639	25951.048	25514	12501	39218	544972	6645.952	2.000	0.148	1.007
ID311795	311795	107	18641.592	49.511	36.719	0	126	126	2	1	-10921639	47893.286	43629	33496	65535	1005759	11722.056	4.800	0.184	1.269
ID311804	311804	107	17735.633	49.450	35.990	0	127	127	2	1	-10921639	48247.476	44795	31637	65535	1013197	11648.760	7.600	0.168	1.190
ID311805	311805	136	9698.622	47.137	43.374	0	127	127	2	1	-10921639	36311.381	33970	25659	58427	762539	8610.408	2.000	0.067	0.533
ID311806	311806	89	15374.017	45.215	47.075	0	127	127	2	1	-10921639	38419.952	36120	26862	55985	806819	9419.923	2.000	0.166	1.161
ID311791	311791	None	7194.827	74.039	29.760	0	128	128	2	1	-10921639	21395.143	21286	11955	31929	449298	5520.157	2.000	0.162	1.079
ID311792	311792	None	7602.049	62.075	33.923	0	128	128	2	1	-10921639	24569.476	23837	15235	38635	515959	5564.773	2.000	0.096	0.774
ID311793	311793	107	10550.302	49.904	35.759	0	128	128	2	1	-10921639	41216.190	42535	27774	51793	865540	6010.199	4.800	0.131	1.584
ID311794	311794	89	12242.142	45.927	45.872	0	128	128	2	1	-10921639	36184.429	38526	21030	51356	759873	7778.480	7.600	0.145	1.182
ID311808	311808	107	17676.701	50.199	36.040	0	129	129	2	1	-10921639	52173.524	51830	30216	65535	1095644	9537.718	3.200	0.167	1.565
ID311809	311809	89	15937.044	45.496	46.307	0	129	129	2	1	-10921639	40103.619	37906	18516	64623	842176	10952.853	2.000	0.161	1.015
ID311807	311807	None	8035.461	44.840	33.523	0	129	129	2	1	-10921639	34575.619	33387	26972	54345	726088	6630.159	2.000	0.045	0.445
ID311810	311810	107	16339.561	49.773	36.572	0	130	130	2	1	-10921639	47266.762	43556	33168	64878	992602	9514.586	4.800	0.169	1.437
ID311811	311811	89	14601.084	45.577	46.881	0	130	130	2	1	-10921639	38012.143	38271	18916	61452	798255	10084.284	4.800	0.177	1.132
ID311812	311812	None	7375.344	62.187	33.730	0	131	131	2	1	-10921639	27018.333	25331	17021	47492	567385	7619.350	7.600	0.062	0.417
ID311813	311813	107	17898.041	49.799	36.901	0	131	131	2	1	-10921639	48443.571	46836	33460	65535	1017315	9661.310	4.800	0.189	1.592
ID311814	311814	89	13555.123	45.450	46.919	0	131	131	2	1	-10921639	37175.619	39036	19026	50117	780688	9215.716	2.000	0.175	1.200
ID311820	311820	107	16262.965	49.404	36.165	0	132	132	2	1	-10921639	43644.381	40348	23145	65535	916532	11063.860	2.000	0.151	1.038
ID311821	311821	89	12293.416	45.628	46.756	0	132	132	2	1	-10921639	34282.190	33970	17896	50627	719926	8163.363	2.000	0.151	1.103
ID311815	311815	None	7403.138	66.774	22.485	0	133	133	2	1	-10921639	27813.524	26753	18989	43447	584084	6407.856	4.800	0.096	0.760
ID311816	311816	None	7235.599	61.826	34.206	0	133	133	2	1	-10921639	25291.429	24202	16256	34772	531120	5624.435	2.000	0.091	0.750
ID311817	311817	107	18911.988	49.501	37.279	0	133	133	2	1	-10921639	48316.810	47602	31309	65535	1014653	11111.411	4.800	0.203	1.466
ID311818	311818	89	13949.975	45.681	46.869	0	133	133	2	1	-10921639	36557.714	34845	21723	58500	767712	10044.916	2.000	0.170	1.056
ID311819	311819	None	8078.938	38.108	48.444	0	133	133	2	1	-10921639	24861.095	23801	14032	36558	522083	6054.004	2.000	0.127	0.929
ID311822	311822	None	7375.928	56.049	34.788	0	134	134	2	1	-10921639	33476.857	33314	22561	47419	703014	7166.195	7.600	0.068	0.598
ID311823	311823	107	15018.213	49.692	36.753	0	134	134	2	1	-10921639	46860.619	44394	27628	65535	984073	11079.537	2.000	0.119	0.896
ID311824	311824	None	8493.005	47.281	38.797	0	134	134	2	1	-10921639	42360.048	44175	25988	55438	889561	8108.859	7.600	0.075	0.727
ID311825	311825	None	12240.501	47.488	43.418	0	134	134	2	1	-10921639	42229.857	40275	26680	65535	886827	9065.520	2.000	0.115	0.959
ID311826	311826	89	11153.687	45.140	46.756	0	134	134	2	1	-10921639	37670.286	36303	21322	59776	791076	9587.022	2.000	0.121	0.851
ID311836	311836	107	12446.100	49.488	36.211	0	135	135	2	1	-10921639	40075.952	40786	19682	61562	841595	10572.336	2.000	0.117	0.794
ID311837	311837	89	13022.871	45.382	46.952	0	135	135	2	1	-10921639	36439.714	35756	23509	47237	765234	7441.035	4.800	0.202	1.644
ID311833	311833	140	7034.647	88.109	5.566	0	135	135	2	1	-10921639	11453.000	10606	5357	21978	240513	4870.719	2.000	0.249	0.937
ID311834	311834	None	8044.955	67.218	24.358	0	135	135	2	1	-10921639	27622.524	28502	16912	48476	580073	6468.401	2.000	0.090	0.709
ID311835	311835	None	7861.039	62.126	34.252	0	135	135	2	1	-10921639	24987.762	22452	17167	44212	524743	6056.640	2.000	0.092	0.696
ID311828	311828	None	8368.083	50.924	32.689	0	136	136	2	1	-10921639	44142.524	44285	33824	53907	926993	5135.923	4.800	0.105	1.637
ID311829	311829	107	15947.848	49.748	36.658	0	136	136	2	1	-10921639	48177.952	46873	34261	65535	1011737	10117.172	2.000	0.148	1.230
ID311830	311830	None	8266.697	47.792	43.103	0	136	136	2	1	-10921639	37493.238	36193	25040	56750	787358	7509.807	7.600	0.053	0.506
ID311831	311831	89	16086.721	45.858	46.129	0	136	136	2	1	-10921639	39999.667	38599	22015	65535	839993	10897.264	7.600	0.148	0.949
ID311832	311832	None	7045.397	37.361	48.253	0	136	136	2	1	-10921639	23250.286	22707	11007	34298	488256	5813.299	7.600	0.124	0.881
ID311827	311827	140	10980.216	88.241	5.320	0	136	136	2	1	-10921639	13523.857	12647	4118	34881	284001	7671.959	2.000	0.337	0.888
ID311838	311838	140	7749.938	88.335	5.320	0	137	137	2	1	-10921639	12683.667	11189	6050	22853	266357	4847.266	2.000	0.294	1.188
ID311839	311839	None	7429.917	38.169	34.002	0	137	137	2	1	-10921639	24699.667	23873	15964	36886	518693	5445.976	3.200	0.134	1.075
ID311840	311840	162	7540.618	62.150	33.859	0	137	137	2	1	-10921639	25517.143	25805	15600	43665	535860	6741.380	2.000	0.086	0.600
ID311841	311841	107	10948.903	49.607	36.143	0	137	137	2	1	-10921639	43904.667	44175	32330	56094	921998	6633.493	4.800	0.131	1.535
ID311842	311842	None	7962.954	46.221	39.683	0	137	137	2	1	-10921639	35162.190	34808	20812	51465	738406	8146.625	7.600	0.063	0.511
ID311843	311843	89	11988.145	45.468	46.502	0	137	137	2	1	-10921639	34818.571	33350	22488	56021	731190	9355.567	2.000	0.152	0.985
ID311852	311852	107	15532.783	49.836	36.592	0	138	138	2	1	-10921639	45213.429	45123	31054	60286	949482	8816.559	4.800	0.161	1.419
ID311853	311853	89	10787.752	45.341	46.296	0	138	138	2	1	-10921639	33235.524	30580	22488	47565	697946	8624.156	2.000	0.128	0.874
ID311850	311850	None	9393.295	77.000	0.000	0	138	138	2	1	-10921639	13816.381	12210	5725	28357	290144	6105.133	2.000	0.323	1.104
ID311851	311851	162	7612.499	62.331	33.485	0	138	138	2	1	-10921639	27719.619	30398	15563	39947	582112	6718.080	2.000	0.103	0.767
ID311844	311844	None	7863.329	69.964	30.503	0	139	139	2	1	-10921639	27558.286	25623	20702	43738	578724	6017.578	2.000	0.091	0.762
ID311845	311845	None	9516.494	44.341	33.844	0	139	139	2	1	-10921639	31107.714	29632	20958	41661	653262	6370.799	4.800	0.132	1.138
ID311846	311846	107	15383.386	49.729	36.647	0	139	139	2	1	-10921639	44991.333	45451	26133	63639	944818	10569.147	2.000	0.166	1.212
ID311847	311847	157	9222.124	47.690	42.718	0	139	139	2	1	-10921639	33485.571	34225	19500	53725	703197	8052.323	7.600	0.086	0.662
ID311848	311848	89	10618.379	44.907	46.315	0	139	139	2	1	-10921639	31569.524	29523	13959	52158	662960	8061.945	2.000	0.123	0.856
ID311849	311849	158	8025.545	38.080	48.076	0	139	139	2	1	-10921639	24125.190	24821	13887	40093	506629	5673.983	2.000	0.123	0.929
ID311854	311854	162	7233.763	62.101	33.863	0	140	140	2	1	-10921639	26714.810	24821	16730	44467	561011	6797.478	2.000	0.062	0.457
ID311855	311855	107	13731.618	49.533	36.481	0	140	140	2	1	-10921639	44571.190	44103	22452	59958	935995	10672.435	4.800	0.151	1.093
ID311856	311856	None	7618.190	47.085	40.185	0	140	140	2	1	-10921639	38394.048	37688	21687	54600	806275	8319.803	7.600	0.080	0.684
ID311857	311857	157	7773.657	47.516	42.331	0	140	140	2	1	-10921639	39083.095	37979	28466	54600	820745	6600.550	7.600	0.108	1.158
ID311858	311858	89	12222.783	45.275	46.232	0	140	140	2	1	-10921639	32454.571	30872	17422	55693	681546	9368.505	2.000	0.124	0.766
ID311859	311859	158	8843.593	37.842	48.585	0	140	140	2	1	-10921639	25038.143	24675	13595	39656	525801	5891.266	7.600	0.141	1.052
ID311860	311860	None	7193.336	65.849	26.704	0	141	141	2	1	-10921639	31555.476	30106	25149	40640	662665	4628.358	3.200	0.102	1.259
ID311861	311861	162	11213.809	62.351	34.037	0	141	141	2	1	-10921639	30769.286	29669	20921	45852	646155	6997.037	2.000	0.153	1.169
ID311862	311862	141	7486.731	56.735	34.602	0	141	141	2	1	-10921639	26848.476	23691	17167	45561	563818	7987.075	2.000	0.050	0.322
ID311863	311863	107	15674.877	49.969	37.603	0	141	141	2	1	-10921639	44480.905	48586	27810	58281	934099	10430.205	3.200	0.158	1.167
ID311864	311864	89	11121.317	44.643	46.456	0	141	141	2	1	-10921639	33683.524	33860	20229	52632	707354	7773.039	2.000	0.121	0.935
ID311865	311865	None	7637.266	46.376	50.901	0	141	141	2	1	-10921639	26022.143	24639	15126	40822	546465	6690.807	2.000	0.103	0.727
ID311876	311876	141	9379.114	56.773	34.675	0	142	142	2	1	-10921639	32626.381	33350	20229	46435	685154	7203.009	2.000	0.098	0.810
ID311877	311877	107	18674.166	50.118	36.836	0	142	142	2	1	-10921639	49707.095	45415	36521	65535	1043849	10009.601	4.800	0.181	1.520
ID311878	311878	None	8113.266	47.068	39.568	0	142	142	2	1	-10921639	39221.762	39364	25550	53579	823657	6872.491	7.600	0.088	0.927
ID311879	311879	None	7280.549	47.009	42.601	0	142	142	2	1	-10921639	35512.762	36084	23837	52012	745768	7375.234	2.000	0.057	0.523
ID311875	311875	None	7080.273	62.716	22.346	0	142	142	2	1	-10921639	27367.381	27008	16547	36594	574715	5630.963	4.800	0.119	1.036
ID311880	311880	None	7572.184	52.125	44.481	0	142	142	2	1	-10921639	29134.190	28903	21395	37432	611818	4996.839	2.000	0.115	1.205
ID311881	311881	89	13133.509	44.755	46.715	0	142	142	2	1	-10921639	37385.619	35974	24311	52559	785098	8647.390	2.000	0.149	1.120
ID311868	311868	None	9706.861	61.557	34.880	0	143	143	2	1	-10921639	31630.095	31382	17130	51319	664232	8416.635	2.000	0.114	0.767
ID311869	311869	107	16632.818	49.661	36.857	0	143	143	2	1	-10921639	52135.238	51465	34152	64623	1094840	8325.170	4.800	0.184	1.944
ID311870	311870	89	15486.063	45.221	46.558	0	143	143	2	1	-10921639	35856.476	37068	20812	57734	752986	11103.612	2.000	0.172	0.949
ID311866	311866	107	18357.107	49.421	37.266	0	144	144	2	1	-10921639	54961.048	57115	34079	65535	1154182	9904.673	4.800	0.193	1.794
ID311867	311867	89	12078.535	44.990	46.475	0	144	144	2	1	-10921639	37706.667	35865	28174	57552	791840	7125.806	2.000	0.125	1.175
ID311871	311871	148	9973.448	62.366	25.804	0	145	145	2	1	-10921639	32704.619	31090	23035	41916	686797	6368.027	4.800	0.141	1.271
ID311872	311872	None	8908.257	56.669	35.054	0	145	145	2	1	-10921639	32477.190	32621	22306	48367	682021	7752.765	2.000	0.090	0.692
ID311873	311873	107	15619.296	49.314	36.999	0	145	145	2	1	-10921639	48637.952	47018	33059	65535	1021397	9155.183	6.036	0.166	1.509
ID311874	311874	89	10447.509	45.392	46.452	0	145	145	2	1	-10921639	33968.143	32512	20411	55074	713331	8887.392	2.000	0.098	0.683
ID311892	311892	107	18508.287	49.565	36.019	0	146	146	2	1	-10921639	53280.905	52777	35610	65535	1118899	10754.873	4.800	0.202	1.665
ID311893	311893	146	8183.189	47.792	42.275	0	146	146	2	1	-10921639	34169.286	34152	18916	53397	717555	8342.605	2.000	0.044	0.344
ID311894	311894	89	10940.221	45.296	46.378	0	146	146	2	1	-10921639	35464.238	34334	22306	50117	744749	7447.143	2.000	0.132	1.114
ID311891	311891	148	9310.625	61.053	24.847	0	146	146	2	1	-10921639	27209.429	27445	15855	36084	571398	5728.925	2.000	0.152	1.254
ID311884	311884	146	8779.997	48.166	41.801	0	147	147	2	1	-10921639	37135.762	38344	23655	50445	779851	7914.721	2.000	0.092	0.789
ID311885	311885	89	10836.443	45.045	46.936	0	147	147	2	1	-10921639	35483.429	34407	23400	48513	745152	6901.183	3.200	0.132	1.201
ID311886	311886	None	7730.351	46.460	51.026	0	147	147	2	1	-10921639	30035.048	29122	19317	44722	630736	6847.800	4.800	0.089	0.720
ID311882	311882	147	8954.182	56.745	35.022	0	147	147	2	1	-10921639	33214.857	30762	23145	49060	697512	6904.000	2.000	0.084	0.747
ID311883	311883	107	17177.617	49.249	35.740	0	147	147	2	1	-10921639	50791.762	51429	32074	65535	1066627	9878.529	7.600	0.160	1.416
ID311887	311887	None	8130.422	61.684	33.953	0	148	148	2	1	-10921639	30474.286	31528	19536	43046	639960	6842.163	2.000	0.115	0.919
ID311888	311888	147	7803.198	56.134	35.556	0	148	148	2	1	-10921639	34535.571	32585	27117	47893	725247	6589.714	2.000	0.074	0.720
ID311889	311889	107	9214.290	49.532	36.754	0	148	148	2	1	-10921639	43609.714	42499	28794	54454	915804	6428.573	4.800	0.115	1.399
ID311890	311890	89	13215.686	45.082	46.304	0	148	148	2	1	-10921639	32612.524	30835	19609	52522	684863	10011.713	2.000	0.115	0.674
ID311895	311895	None	7746.999	54.268	23.317	0	149	149	2	1	-10921639	27785.571	26206	13522	39328	583497	6842.067	2.000	0.113	0.822
ID311896	311896	None	7480.551	71.628	34.018	0	149	149	2	1	-10921639	22260.952	21431	12574	34772	467480	6156.073	2.000	0.159	0.994
ID311897	311897	107	13819.994	49.538	37.076	0	149	149	2	1	-10921639	44701.381	43155	32694	65535	938729	8481.246	6.068	0.134	1.243
ID311898	311898	None	7677.881	53.133	45.440	0	149	149	2	1	-10921639	27079.238	26826	18734	36959	568664	5421.214	2.000	0.154	1.337
ID311899	311899	89	13787.463	45.285	46.507	0	149	149	2	1	-10921639	36189.714	34444	25951	51793	759984	8502.834	2.000	0.181	1.307
ID311900	311900	None	8351.797	74.953	33.036	0	150	150	2	1	-10921639	22943.000	24493	10898	30762	481803	5183.753	2.000	0.196	1.448
ID311901	311901	107	14968.263	49.456	36.988	0	150	150	2	1	-10921639	48740.286	47018	36230	65535	1023546	8223.921	4.800	0.172	1.742
ID311902	311902	89	16499.201	45.162	46.273	0	150	150	2	1	-10921639	35150.048	32731	23108	61525	738151	10319.926	2.000	0.181	1.043
ID311903	311903	150	7237.576	62.351	34.458	0	151	151	2	1	-10921639	26444.048	26243	17714	41442	555325	5829.375	2.000	0.065	0.557
ID311904	311904	107	14103.956	49.906	35.875	0	151	151	2	1	-10921639	44691.000	44248	28940	65535	938511	9413.677	7.600	0.136	1.135
ID311905	311905	None	7283.997	52.577	45.385	0	151	151	2	1	-10921639	22872.095	22416	15053	40239	480314	6600.154	2.000	0.086	0.548
ID311906	311906	89	15420.753	44.923	46.129	0	151	151	2	1	-10921639	33563.810	31382	16438	59958	704840	10189.526	2.000	0.169	0.953
ID311907	311907	149	8896.231	37.918	47.718	0	151	151	2	1	-10921639	21538.905	22416	11882	36266	452317	6783.839	2.000	0.151	0.831
ID311908	311908	152	8075.093	39.822	8.073	0	152	152	2	1	-10921639	20275.381	21176	10205	32803	425783	5995.065	2.000	0.174	1.002
ID311909	311909	None	8120.698	27.583	20.501	0	152	152	2	1	-10921639	15144.762	14615	5613	27774	318040	5839.928	2.000	0.254	1.050
ID311910	311910	150	7514.314	62.832	33.869	0	152	152	2	1	-10921639	30160.143	30945	21213	39218	633363	4911.543	4.800	0.117	1.284
ID311911	311911	None	12549.810	49.636	38.073	0	152	152	2	1	-10921639	45407.762	45852	27591	60650	953563	8593.188	7.600	0.157	1.436
ID311912	311912	None	9922.186	46.747	42.393	0	152	152	2	1	-10921639	37739.667	36813	24530	53033	792533	7624.907	7.600	0.089	0.810
ID311913	311913	89	12010.767	44.634	46.171	0	152	152	2	1	-10921639	34868.810	32293	25696	54928	732245	8013.405	2.000	0.123	0.954
ID311914	311914	149	10993.160	38.153	48.080	0	152	152	2	1	-10921639	23036.905	22160	9367	39000	483775	7441.529	3.200	0.183	0.957
ID311924	311924	None	9735.350	46.771	39.938	0	153	153	2	1	-10921639	40624.381	41114	24931	61161	853112	8046.421	6.389	0.095	0.873
ID311925	311925	89	12035.103	45.187	46.608	0	153	153	2	1	-10921639	33450.857	30216	23983	50117	702468	7378.828	4.800	0.174	1.345
ID311920	311920	151	11267.823	26.355	22.554	0	153	153	2	1	-10921639	15866.905	12574	5102	31054	333205	8498.664	2.000	0.313	0.889
ID311921	311921	150	7214.037	61.931	34.219	0	153	153	2	1	-10921639	28551.095	27373	18370	40421	599573	5695.839	2.000	0.065	0.612
ID311922	311922	None	7085.039	73.976	33.725	0	153	153	2	1	-10921639	23779.810	23327	15126	33059	499376	4707.543	3.200	0.128	1.146
ID311923	311923	107	14601.269	49.678	35.816	0	153	153	2	1	-10921639	44224.095	41952	27008	65535	928706	10733.606	2.000	0.123	0.903
ID311919	311919	152	7101.400	41.076	9.015	0	153	153	2	1	-10921639	21006.143	20301	13230	31528	441129	5273.587	2.000	0.145	1.007
ID311916	311916	151	9439.321	27.089	22.761	0	154	154	2	1	-10921639	17682.476	17386	9440	28357	371332	5906.437	2.000	0.299	1.377
ID311917	311917	107	18918.451	49.678	36.237	0	154	154	2	1	-10921639	47133.048	45524	29414	63931	989794	12480.148	2.000	0.200	1.260
ID311918	311918	89	9109.317	45.048	46.227	0	154	154	2	1	-10921639	30637.381	30033	19718	44285	643385	7143.349	2.000	0.115	0.887
ID311915	311915	153	9285.324	29.716	12.489	0	154	154	2	1	-10921639	21705.619	20119	14980	37797	455818	5501.960	7.600	0.194	1.280
ID311936	311936	107	18989.438	50.142	36.828	0	155	155	2	1	-10921639	52385.333	52741	38745	65535	1100092	9266.719	4.800	0.199	1.878
ID311937	311937	None	7668.733	47.284	41.190	0	155	155	2	1	-10921639	37309.333	36594	22488	50117	783496	7620.411	2.000	0.079	0.718
ID311938	311938	89	11718.363	44.933	46.234	0	155	155	2	1	-10921639	32393.857	30398	21504	52668	680271	8141.444	2.000	0.135	0.945
ID311932	311932	153	11984.127	29.339	12.751	0	155	155	2	1	-10921639	23529.857	22780	12611	38927	494127	7714.067	2.000	0.221	1.104
ID311933	311933	None	7137.939	39.976	14.797	0	155	155	2	1	-10921639	27311.952	27591	16985	36485	573551	5057.640	6.232	0.110	1.070
ID311934	311934	151	13252.509	27.599	23.218	0	155	155	2	1	-10921639	25508.476	24274	10606	45743	535678	7786.809	2.000	0.248	1.303
ID311935	311935	None	9501.235	62.165	34.324	0	155	155	2	1	-10921639	31595.524	30945	18625	44248	663506	5650.770	4.800	0.133	1.317
ID311926	311926	153	10417.934	30.149	13.336	0	156	156	2	1	-10921639	27325.571	28247	14287	39218	573837	7084.701	2.000	0.175	1.146
ID311927	311927	151	7626.049	28.292	22.688	0	156	156	2	1	-10921639	22531.905	22561	14032	32658	473170	4750.881	2.000	0.164	1.337
ID311928	311928	None	8533.954	46.590	27.430	0	156	156	2	1	-10921639	32945.714	31965	24894	45633	691860	5888.762	4.800	0.122	1.218
ID311929	311929	155	13367.561	49.212	36.311	0	156	156	2	1	-10921639	46568.905	46362	30361	64259	977947	11372.087	7.600	0.108	0.797
ID311930	311930	107	13253.753	49.677	37.699	0	156	156	2	1	-10921639	47402.048	46399	30361	64259	995443	10519.060	2.000	0.131	1.045
ID311931	311931	89	12058.540	45.029	46.029	0	156	156	2	1	-10921639	31427.143	28721	20338	53689	659970	8559.479	2.000	0.139	0.898
ID311952	311952	154	7754.797	38.172	48.012	0	157	157	2	1	-10921639	19178.476	19463	8492	32548	402748	6567.233	2.000	0.136	0.700
ID311948	311948	None	11604.013	49.878	33.542	0	157	157	2	1	-10921639	47247.714	45014	29997	65535	992202	10920.266	4.800	0.141	1.067
ID311949	311949	None	8088.500	61.570	34.466	0	157	157	2	1	-10921639	31319.381	29705	19828	52668	657707	8426.971	2.000	0.071	0.496
ID311950	311950	155	15433.943	49.530	36.502	0	157	157	2	1	-10921639	51618.095	52085	29341	65535	1083980	11432.148	2.000	0.146	1.150
ID311951	311951	89	12773.662	45.700	46.242	0	157	157	2	1	-10921639	35196.762	34735	23217	56021	739132	7730.985	2.000	0.142	1.130
ID311944	311944	153	10647.860	29.514	13.614	0	157	157	2	1	-10921639	30019.524	30653	16256	40640	630410	6965.315	4.800	0.179	1.308
ID311945	311945	151	8618.630	28.227	21.797	0	157	157	2	1	-10921639	23151.381	23983	13121	32439	486179	4935.377	7.600	0.185	1.462
ID311946	311946	None	9989.812	37.191	28.981	0	157	157	2	1	-10921639	26122.857	24457	17203	43082	548580	6204.238	2.000	0.155	1.128
ID311947	311947	None	7466.508	65.913	32.297	0	157	157	2	1	-10921639	28903.476	26716	22051	40531	606973	5234.492	3.200	0.115	1.140
ID311940	311940	156	9169.441	24.535	24.512	0	158	158	2	1	-10921639	22306.048	21759	11955	36776	468427	7200.267	3.200	0.163	0.868
ID311941	311941	155	15990.035	49.432	36.487	0	158	158	2	1	-10921639	51791.524	50554	31965	65535	1087622	9712.372	7.600	0.154	1.424
ID311942	311942	89	11689.818	45.308	46.136	0	158	158	2	1	-10921639	36345.952	36084	22525	53251	763265	8026.332	7.600	0.145	1.144
ID311943	311943	154	9517.677	38.537	47.371	0	158	158	2	1	-10921639	25645.571	26279	13777	38562	538557	6990.412	2.000	0.153	0.971
ID311939	311939	151	10620.513	28.306	21.250	0	158	158	2	1	-10921639	27261.429	25149	16401	42645	572490	7238.209	7.600	0.145	0.953
ID311956	311956	89	11968.217	44.685	46.320	0	159	159	2	1	-10921639	37415.238	36412	20885	50445	785720	7094.706	2.000	0.144	1.325
ID311953	311953	None	8994.991	32.281	10.381	0	159	159	2	1	-10921639	29469.286	27883	17167	46545	618855	8904.838	2.000	0.102	0.615
ID311954	311954	156	10418.902	25.180	24.195	0	159	159	2	1	-10921639	30399.619	31200	16037	42535	638392	7322.674	4.800	0.185	1.293
ID311955	311955	155	16626.168	49.526	37.041	0	159	159	2	1	-10921639	51132.143	51793	29742	65535	1073775	11892.206	4.800	0.161	1.191
ID311972	311972	227	12942.263	37.810	48.924	0	160	160	2	1	-10921639	25433.905	24712	13741	45706	534112	7994.696	2.000	0.215	1.125
ID311968	311968	155	18130.371	49.249	36.524	0	160	160	2	1	-10921639	54676.333	54527	35355	65535	1148203	9160.105	4.800	0.196	1.955
ID311969	311969	None	7877.099	68.594	37.582	0	160	160	2	1	-10921639	27608.619	27628	19099	36959	579781	6015.716	4.800	0.141	1.137
ID311970	311970	None	7486.495	30.796	41.544	0	160	160	2	1	-10921639	19202.762	20083	10059	34699	403258	5614.881	2.000	0.185	1.069
ID311971	311971	89	17517.008	45.732	45.846	0	160	160	2	1	-10921639	40975.000	38307	24785	63603	860475	10898.605	2.000	0.177	1.131
ID311965	311965	159	8228.119	31.570	13.491	0	160	160	2	1	-10921639	34402.000	34298	26388	45269	722442	5158.683	4.800	0.133	1.567
ID311966	311966	156	14293.967	24.820	23.840	0	160	160	2	1	-10921639	31607.571	28612	18844	47492	663759	8184.493	4.800	0.233	1.457
ID311967	311967	161	9545.594	61.864	34.497	0	160	160	2	1	-10921639	31222.095	32257	14251	42936	655664	8222.381	2.000	0.146	0.969
ID311957	311957	None	7392.963	82.734	3.008	0	161	161	2	1	-10921639	10623.381	8237	5139	24274	223091	5183.989	2.000	0.237	0.785
ID311958	311958	159	9431.230	32.620	13.282	0	161	161	2	1	-10921639	36792.048	37615	25003	50481	772633	6346.642	4.800	0.145	1.469
ID311959	311959	156	14364.442	25.622	23.513	0	161	161	2	1	-10921639	33079.429	31090	21067	49789	694668	8188.869	4.800	0.212	1.414
ID311964	311964	227	11178.509	37.587	48.535	0	161	161	2	1	-10921639	26778.905	26789	10643	40166	562357	8995.961	4.800	0.213	1.045
ID311960	311960	160	14029.665	49.037	35.241	0	161	161	2	1	-10921639	46334.667	43884	31637	63165	973028	10111.248	2.000	0.141	1.131
ID311961	311961	161	7028.854	62.744	34.867	0	161	161	2	1	-10921639	29028.286	29851	17604	48294	609594	6692.105	4.800	0.088	0.702
ID311962	311962	155	12729.031	49.430	37.559	0	161	161	2	1	-10921639	49880.571	50117	35646	63165	1047492	6869.044	4.800	0.148	1.874
ID311963	311963	89	11631.384	45.056	46.458	0	161	161	2	1	-10921639	38182.143	39984	26060	57443	801825	7861.163	2.000	0.127	1.093
ID311988	311988	161	9089.979	62.110	34.791	0	162	162	2	1	-10921639	26178.429	25003	18516	43118	549747	6623.548	2.000	0.136	0.948
ID311989	311989	160	14779.667	48.757	35.557	0	162	162	2	1	-10921639	53516.905	53506	36886	65535	1123855	8475.860	7.600	0.127	1.424
ID311990	311990	89	14360.487	45.531	46.259	0	162	162	2	1	-10921639	37475.952	36631	21687	52887	786995	9833.953	2.000	0.155	1.024
ID311984	311984	159	10869.153	33.216	12.867	0	162	162	2	1	-10921639	39603.762	38307	24311	53033	831679	8516.836	6.271	0.125	1.035
ID311985	311985	None	7554.838	19.588	15.446	0	162	162	2	1	-10921639	24579.810	23618	16802	36631	516176	4934.138	4.800	0.147	1.276
ID311986	311986	156	15061.991	24.971	23.734	0	162	162	2	1	-10921639	29318.286	27774	18807	46107	615684	7577.020	4.800	0.253	1.564
ID311987	311987	None	8207.921	52.188	28.375	0	162	162	2	1	-10921639	32909.286	33532	20958	43228	691095	6199.026	3.200	0.113	1.074
ID311996	311996	163	7615.154	51.311	50.346	0	163	163	2	1	-10921639	24888.762	22780	13194	42389	522664	7345.234	2.000	0.078	0.487
ID311991	311991	None	10251.603	30.990	12.950	0	163	163	2	1	-10921639	35819.905	35865	25550	54855	752218	7184.785	7.600	0.104	0.941
ID311992	311992	None	8444.802	28.886	21.065	0	163	163	2	1	-10921639	28214.333	27227	19208	38963	592501	6406.619	7.600	0.104	0.832
ID311993	311993	156	10411.268	25.771	23.955	0	163	163	2	1	-10921639	29045.667	28284	19682	41478	609959	6899.563	7.600	0.146	1.070
ID311994	311994	160	16914.289	48.677	35.185	0	163	163	2	1	-10921639	50725.857	50627	31200	65535	1065243	10839.472	2.000	0.149	1.216
ID311995	311995	89	10353.357	45.891	45.542	0	163	163	2	1	-10921639	36748.571	35902	18807	50736	771720	9484.849	2.000	0.085	0.607
ID311973	311973	159	15282.554	33.005	13.550	0	164	164	2	1	-10921639	42696.714	40166	27846	65535	896631	10539.409	2.000	0.150	1.055
ID311974	311974	156	11510.767	25.677	24.408	0	164	164	2	1	-10921639	31331.619	30288	21359	46217	657964	7452.128	3.200	0.185	1.311
ID311975	311975	164	10457.791	60.303	23.928	0	164	164	2	1	-10921639	21362.095	20484	11153	37396	448604	6378.963	2.000	0.202	1.127
ID311980	311980	165	8835.487	48.237	43.376	0	164	164	2	1	-10921639	40402.048	40932	27919	59630	848443	8786.489	7.600	0.081	0.691
ID311981	311981	None	7019.408	36.387	51.090	0	164	164	2	1	-10921639	20178.190	20593	10205	32949	423742	5722.454	7.600	0.154	0.939
ID311982	311982	163	9892.911	50.994	50.933	0	164	164	2	1	-10921639	27139.952	25842	18844	49643	569939	7204.705	2.000	0.102	0.697
ID311983	311983	166	8072.771	48.233	61.151	0	164	164	2	1	-10921639	17986.048	16948	11772	30106	377707	4489.311	4.800	0.210	1.389
ID311976	311976	None	7894.664	53.011	26.014	0	164	164	2	1	-10921639	25218.619	24165	17932	38489	529591	5618.502	2.000	0.095	0.781
ID311977	311977	160	15130.135	48.808	35.418	0	164	164	2	1	-10921639	51734.333	51976	37797	65535	1086421	8913.247	6.001	0.150	1.511
ID311978	311978	None	7877.865	36.210	36.441	0	164	164	2	1	-10921639	23258.952	21759	15235	36959	488438	6993.220	2.000	0.113	0.677
ID311979	311979	167	7616.711	36.772	41.311	0	164	164	2	1	-10921639	26579.381	25259	17859	39036	558167	5667.525	2.000	0.100	0.855
ID312004	312004	164	8597.278	60.848	25.687	0	165	165	2	1	-10921639	22818.238	22124	11955	35282	479183	5937.793	2.000	0.153	1.021
ID312007	312007	168	8320.808	49.590	27.788	0	165	165	2	1	-10921639	27523.571	27956	14069	44504	577995	7102.508	2.000	0.097	0.686
ID312016	312016	165	11640.459	47.863	42.864	0	165	165	2	1	-10921639	39008.381	36448	23655	58901	819176	9339.454	2.000	0.092	0.705
ID312001	312001	156	11968.840	25.670	24.688	0	165	165	2	1	-10921639	28856.429	27919	17349	42754	605985	7593.086	4.800	0.185	1.189
ID312017	312017	163	8621.470	51.651	50.936	0	165	165	2	1	-10921639	28285.429	28575	18588	37615	593994	5740.181	2.000	0.153	1.308
ID312018	312018	166	9666.895	47.795	61.035	0	165	165	2	1	-10921639	23224.238	20119	16802	35719	487709	5932.445	2.000	0.178	1.182
ID312012	312012	169	7338.028	43.272	37.575	0	165	165	2	1	-10921639	31555.476	28794	21796	48221	662665	7250.576	2.000	0.082	0.657
ID312014	312014	None	15583.004	50.604	38.564	0	165	165	2	1	-10921639	47332.714	47383	29049	65535	993987	11848.473	7.600	0.125	0.890
ID311998	311998	159	8911.328	32.584	12.978	0	165	165	2	1	-10921639	36328.619	37287	24821	44431	762901	4950.302	4.800	0.115	1.517
ID312015	312015	167	7398.409	36.223	41.277	0	165	165	2	1	-10921639	26282.524	25040	17568	41624	551933	5904.793	2.000	0.078	0.642
ID312009	312009	170	9131.598	62.138	34.276	0	165	165	2	1	-10921639	27231.905	26680	19427	42645	571870	5879.799	2.000	0.147	1.190
ID312011	312011	160	14928.425	48.419	35.445	0	165	165	2	1	-10921639	45959.810	50919	23801	65535	965156	12970.713	2.000	0.130	0.813
ID312005	312005	160	15803.375	49.094	36.583	0	166	166	2	1	-10921639	54780.476	54053	38635	65535	1150390	9198.989	7.600	0.159	1.633
ID312006	312006	169	11416.848	43.029	37.726	0	166	166	2	1	-10921639	33855.286	31528	21687	54345	710961	9119.344	2.000	0.117	0.776
ID312000	312000	168	9257.374	49.914	27.627	0	166	166	2	1	-10921639	31824.571	29924	19573	47857	668316	7226.196	2.000	0.099	0.792
ID312002	312002	170	8439.496	62.209	34.941	0	166	166	2	1	-10921639	30132.286	30179	22416	47419	632778	5631.668	2.000	0.100	0.970
ID312003	312003	176	9070.564	35.823	36.016	0	166	166	2	1	-10921639	28827.000	29122	18807	40057	605367	5902.414	2.000	0.137	1.179
ID312013	312013	165	10107.721	47.831	42.516	0	166	166	2	1	-10921639	38055.714	35938	24129	63530	799170	9903.783	2.000	0.060	0.435
ID312008	312008	167	10503.544	36.079	40.884	0	166	166	2	1	-10921639	28361.952	26498	19864	49606	595601	7476.033	2.000	0.130	0.876
ID312010	312010	None	8866.104	54.854	40.578	0	166	166	2	1	-10921639	34476.619	34808	15454	49351	724009	8596.580	2.000	0.111	0.801
ID312020	312020	173	7906.703	45.317	49.490	0	166	166	2	1	-10921639	32694.048	30835	21067	44832	686575	5770.116	4.800	0.106	1.089
ID312021	312021	163	9810.284	51.475	50.974	0	166	166	2	1	-10921639	29917.000	27810	23837	41806	628257	5730.794	2.000	0.139	1.276
ID312022	312022	166	10181.600	47.732	60.449	0	166	166	2	1	-10921639	25647.333	24858	17167	39000	538594	5583.702	6.014	0.194	1.495
ID312019	312019	177	9341.371	29.565	42.724	0	166	166	2	1	-10921639	25930.333	25003	17531	37032	544537	5438.453	4.800	0.193	1.541
ID311997	311997	159	14463.855	32.135	13.087	0	166	166	2	1	-10921639	43949.667	43884	29705	65535	922943	9080.947	2.000	0.135	1.149
ID311999	311999	156	11826.802	26.314	24.520	0	166	166	2	1	-10921639	27306.667	27409	14834	47747	573440	8241.815	2.000	0.199	1.099
ID312036	312036	174	7153.345	42.486	69.500	0	167	167	2	1	-10921639	14266.619	13522	6779	29487	299599	5799.981	2.000	0.239	0.949
ID312032	312032	173	7613.711	45.188	49.294	0	167	167	2	1	-10921639	32320.952	32111	24202	40603	678740	4237.972	4.800	0.110	1.517
ID312033	312033	217	11262.292	35.919	51.405	0	167	167	2	1	-10921639	26709.714	23072	16073	46727	560904	7685.953	7.600	0.182	1.069
ID312034	312034	163	11388.284	51.496	50.478	0	167	167	2	1	-10921639	29371.952	28284	18807	46107	616811	7831.480	2.000	0.160	1.035
ID312035	312035	166	11553.527	48.174	61.609	0	167	167	2	1	-10921639	25286.238	22889	16401	42171	531011	7527.935	2.000	0.190	1.071
ID312023	312023	159	12412.373	33.452	13.217	0	167	167	2	1	-10921639	45999.619	46326	29304	61598	965992	8857.478	4.800	0.147	1.328
ID312028	312028	169	8925.793	43.023	37.820	0	167	167	2	1	-10921639	34270.000	36849	15454	49789	719670	7881.707	7.600	0.112	0.879
ID312029	312029	167	7864.901	35.138	41.068	0	167	167	2	1	-10921639	25503.238	24566	18661	39291	535568	5797.840	2.000	0.091	0.732
ID312030	312030	177	9015.618	30.123	41.614	0	167	167	2	1	-10921639	27152.190	27992	10752	39802	570196	7762.516	4.800	0.148	0.901
ID312031	312031	165	14061.232	47.812	42.168	0	167	167	2	1	-10921639	44321.381	43957	26024	57990	930749	8794.413	2.000	0.126	1.129
ID312024	312024	156	15443.813	27.693	25.843	0	167	167	2	1	-10921639	29995.238	27956	15126	51429	629900	10156.347	2.000	0.198	0.976
ID312025	312025	176	9500.235	35.139	35.129	0	167	167	2	1	-10921639	29531.714	29450	18698	41551	620166	5799.082	2.000	0.132	1.190
ID312026	312026	170	9272.810	61.860	34.687	0	167	167	2	1	-10921639	29670.571	29596	19208	49461	623082	7506.233	2.000	0.112	0.797
ID312027	312027	160	12064.527	49.017	36.333	0	167	167	2	1	-10921639	50290.190	51064	36084	60541	1056094	7213.840	4.800	0.129	1.596
ID312037	312037	159	14590.550	32.404	14.503	0	168	168	2	1	-10921639	43451.762	43009	27518	65535	912487	12899.988	2.000	0.122	0.734
ID312038	312038	171	9051.598	61.720	23.971	0	168	168	2	1	-10921639	32086.667	32585	22488	41551	673820	4818.861	7.600	0.148	1.720
ID312039	312039	None	17225.168	30.069	26.516	0	168	168	2	1	-10921639	32038.000	30252	17313	57552	672798	11433.629	2.000	0.242	1.092
ID312044	312044	169	7092.063	41.810	37.032	0	168	168	2	1	-10921639	29840.714	29851	18734	46144	626655	6332.106	7.600	0.086	0.749
ID312045	312045	None	11976.017	53.685	41.435	0	168	168	2	1	-10921639	38900.857	36959	28138	57443	816918	8844.809	2.000	0.120	0.940
ID312046	312046	165	13232.358	47.465	41.599	0	168	168	2	1	-10921639	44251.857	42572	23072	64988	929289	11292.320	4.800	0.142	0.972
ID312047	312047	178	10472.568	30.723	43.574	0	168	168	2	1	-10921639	25465.048	25186	13923	44066	534766	8181.928	2.000	0.149	0.809
ID312040	312040	168	11707.665	51.207	27.512	0	168	168	2	1	-10921639	33397.048	31528	19573	52960	701338	9284.987	2.000	0.123	0.787
ID312041	312041	176	9580.168	34.152	34.192	0	168	168	2	1	-10921639	27912.286	26972	19536	39802	586158	6268.824	2.000	0.123	0.974
ID312042	312042	170	8416.769	61.955	34.712	0	168	168	2	1	-10921639	28806.238	27154	18443	46654	604931	6597.103	2.000	0.092	0.734
ID312043	312043	160	14767.844	48.708	36.342	0	168	168	2	1	-10921639	54462.905	52413	41733	65535	1143721	8624.818	4.800	0.153	1.677
ID312048	312048	163	12684.723	51.499	50.451	0	168	168	2	1	-10921639	31083.286	29632	18552	48877	652749	8016.335	3.200	0.171	1.130
ID312049	312049	217	7533.531	35.778	52.217	0	168	168	2	1	-10921639	24788.286	23801	19172	33131	520554	3883.031	7.600	0.162	1.781
ID312050	312050	166	8542.500	47.596	61.443	0	168	168	2	1	-10921639	24694.476	23072	16693	39146	518584	5962.098	7.600	0.140	1.015
ID312051	312051	174	7724.861	42.280	69.227	0	168	168	2	1	-10921639	17467.190	16292	11481	26461	366811	4305.048	4.800	0.220	1.465
ID312064	312064	173	10042.200	44.896	49.560	0	169	169	2	1	-10921639	32824.238	30726	21832	44576	689309	7466.908	2.000	0.121	0.952
ID312065	312065	163	15092.286	51.070	50.529	0	169	169	2	1	-10921639	36463.905	35318	22889	53105	765742	8571.800	4.800	0.209	1.470
ID312066	312066	174	7748.011	41.948	69.977	0	169	169	2	1	-10921639	19371.238	19026	12137	30106	406796	4866.503	4.800	0.184	1.236
ID312052	312052	159	15492.769	33.652	15.473	0	169	169	2	1	-10921639	54230.238	52632	39401	65535	1138835	7922.293	4.800	0.170	1.991
ID312053	312053	171	14740.787	61.424	23.701	0	169	169	2	1	-10921639	39499.619	38526	23910	53288	829492	9069.509	2.000	0.183	1.350
ID312054	312054	168	13550.537	53.034	27.052	0	169	169	2	1	-10921639	42198.571	43337	25368	55475	886170	8479.453	4.800	0.195	1.628
ID312055	312055	172	14444.921	32.440	27.726	0	169	169	2	1	-10921639	31751.571	29924	17531	48695	666783	9709.350	2.000	0.188	1.036
ID312060	312060	None	7546.051	80.637	38.257	0	169	169	2	1	-10921639	17385.476	18005	6123	28940	365095	5790.015	2.000	0.208	1.032
ID312061	312061	165	15828.715	47.199	41.045	0	169	169	2	1	-10921639	49051.000	52267	25040	65535	1030071	12057.247	2.000	0.122	0.887
ID312062	312062	178	7338.253	31.389	43.959	0	169	169	2	1	-10921639	24357.857	23655	13158	35902	511515	7156.558	2.000	0.100	0.619
ID312063	312063	175	8357.890	40.201	46.328	0	169	169	2	1	-10921639	29898.000	30398	18078	44504	627858	6382.098	2.000	0.103	0.872
ID312056	312056	176	10113.181	34.311	34.481	0	169	169	2	1	-10921639	30531.429	28247	18370	44504	641160	7753.390	2.000	0.136	0.941
ID312057	312057	170	9268.591	62.016	34.303	0	169	169	2	1	-10921639	30602.667	29632	19500	48804	642656	7542.616	2.000	0.099	0.734
ID312058	312058	160	14702.079	48.380	35.982	0	169	169	2	1	-10921639	53936.952	54782	37578	65535	1132676	10075.790	4.800	0.121	1.159
ID312059	312059	169	8600.569	41.874	36.847	0	169	169	2	1	-10921639	32176.952	31200	21286	49242	675716	7107.922	2.000	0.073	0.618
ID312084	312084	172	14094.384	34.005	28.290	0	170	170	2	1	-10921639	39110.857	36631	25331	64514	821328	8974.121	2.000	0.148	1.121
ID312085	312085	None	7998.080	43.272	34.967	0	170	170	2	1	-10921639	35974.571	36303	20702	49934	755466	7774.047	2.000	0.077	0.662
ID312086	312086	179	13627.134	49.524	37.860	0	170	170	2	1	-10921639	55145.048	57844	37323	65535	1158046	10120.789	7.600	0.099	0.981
ID312087	312087	175	9659.198	40.234	46.838	0	170	170	2	1	-10921639	32388.619	30471	24566	46326	680161	6333.603	2.000	0.124	1.130
ID312081	312081	159	19149.117	35.035	16.392	0	170	170	2	1	-10921639	54761.381	54162	36849	65535	1149989	9088.864	4.800	0.196	1.975
ID312082	312082	171	12944.710	62.904	23.252	0	170	170	2	1	-10921639	39945.571	36886	27008	53069	838857	7146.220	7.600	0.142	1.389
ID312083	312083	168	19127.488	53.092	27.216	0	170	170	2	1	-10921639	48082.619	47310	26352	65535	1009735	11329.868	4.800	0.210	1.475
ID312088	312088	173	13470.741	45.585	50.191	0	170	170	2	1	-10921639	38683.905	38089	22160	56021	812362	9340.298	2.000	0.140	1.016
ID312089	312089	180	9325.147	36.361	50.673	0	170	170	2	1	-10921639	28903.238	29924	17531	40676	606968	6547.933	4.800	0.161	1.226
ID312090	312090	163	20732.893	51.164	50.690	0	170	170	2	1	-10921639	41827.048	42718	25368	65535	878368	12560.926	2.000	0.224	1.217
ID312091	312091	174	11760.485	42.037	69.736	0	170	170	2	1	-10921639	23118.476	21431	11991	37906	485488	6766.174	2.000	0.238	1.313
ID312068	312068	159	17117.525	34.613	17.220	0	171	171	2	1	-10921639	52819.095	52194	34553	65535	1109201	8514.654	4.800	0.185	1.941
ID312069	312069	171	13024.479	62.157	23.670	0	171	171	2	1	-10921639	33652.238	32038	22488	48804	706697	7818.923	4.800	0.184	1.338
ID312070	312070	181	16990.002	35.384	26.760	0	171	171	2	1	-10921639	46155.857	46180	30179	60614	969273	9813.850	4.800	0.194	1.529
ID312071	312071	168	17117.932	53.231	27.404	0	171	171	2	1	-10921639	46529.000	44649	30106	65535	977109	10397.691	6.342	0.187	1.412
ID312067	312067	182	8010.697	40.138	15.736	0	171	171	2	1	-10921639	37545.333	38125	27518	54345	788452	7059.579	3.200	0.067	0.668
ID312076	312076	173	8802.438	45.375	49.984	0	171	171	2	1	-10921639	31932.095	31746	18151	46107	670574	7713.456	2.000	0.113	0.843
ID312077	312077	163	18649.508	51.095	50.504	0	171	171	2	1	-10921639	38001.762	35646	19755	65535	798037	12156.482	2.000	0.203	1.057
ID312078	312078	180	8148.332	36.448	51.967	0	171	171	2	1	-10921639	27539.333	25878	18880	39401	578326	5748.410	2.000	0.139	1.172
ID312079	312079	183	12029.919	47.133	61.050	0	171	171	2	1	-10921639	28535.524	27336	17167	41405	599246	6838.940	2.000	0.190	1.331
ID312072	312072	170	8674.764	61.552	34.963	0	171	171	2	1	-10921639	30401.238	28976	17750	48076	638426	7318.285	2.000	0.097	0.734
ID312073	312073	179	15890.872	48.789	37.141	0	171	171	2	1	-10921639	53685.286	53871	40859	65535	1127391	7289.446	4.800	0.161	2.042
ID312074	312074	184	14559.299	80.226	38.454	0	171	171	2	1	-10921639	24697.952	20265	9185	43447	518657	9205.909	2.000	0.260	1.107
ID312075	312075	175	8707.076	39.834	46.810	0	171	171	2	1	-10921639	32390.429	33824	16183	49278	680199	7271.073	4.800	0.110	0.884
ID312080	312080	174	7453.551	41.652	69.334	0	171	171	2	1	-10921639	20527.095	21067	13777	29596	431069	4652.084	2.000	0.148	1.138
ID312108	312108	185	12117.698	33.491	14.418	0	172	172	2	1	-10921639	44212.048	44248	23072	65535	928453	13417.798	2.000	0.072	0.445
ID312109	312109	182	9018.296	40.049	16.887	0	172	172	2	1	-10921639	38925.095	39328	24748	59994	817427	9687.199	2.000	0.043	0.331
ID312110	312110	159	16871.338	34.873	17.648	0	172	172	2	1	-10921639	56826.905	63129	31564	65535	1193365	11581.315	4.800	0.179	1.490
ID312111	312111	171	19323.248	62.998	24.381	0	172	172	2	1	-10921639	40431.619	36047	26753	63457	849064	11543.475	2.000	0.200	1.165
ID312107	312107	None	7220.586	78.150	9.270	0	172	172	2	1	-10921639	27789.143	29742	16802	38672	583572	6052.950	6.259	0.111	0.921
ID312116	312116	179	13051.362	48.875	36.492	0	172	172	2	1	-10921639	52404.238	53069	41733	65389	1100489	7357.251	7.600	0.123	1.565
ID312117	312117	184	16643.303	79.949	37.911	0	172	172	2	1	-10921639	28795.810	28393	13558	57224	604712	9548.946	2.000	0.272	1.290
ID312118	312118	186	8801.399	54.098	40.824	0	172	172	2	1	-10921639	40544.429	40494	26024	58937	851433	7862.930	2.000	0.097	0.909
ID312119	312119	173	7220.860	45.131	48.861	0	172	172	2	1	-10921639	32718.429	31637	22634	48841	687087	6466.065	7.600	0.071	0.674
ID312112	312112	168	18240.652	53.605	27.322	0	172	172	2	1	-10921639	48202.381	50955	29888	65535	1012250	12461.962	2.000	0.163	1.086
ID312113	312113	181	17736.146	35.442	28.456	0	172	172	2	1	-10921639	56762.714	56605	42244	65535	1192017	8516.189	4.800	0.191	2.140
ID312114	312114	187	15873.662	50.284	28.091	0	172	172	2	1	-10921639	45715.000	45597	27227	65535	960015	11620.066	2.000	0.124	0.870
ID312115	312115	170	9241.533	61.696	33.981	0	172	172	2	1	-10921639	32032.810	30106	21796	50262	672689	7098.111	2.000	0.086	0.711
ID312120	312120	163	16325.665	51.434	50.700	0	172	172	2	1	-10921639	41924.333	43811	21759	60432	880411	10980.560	2.000	0.181	1.171
ID312121	312121	180	14181.446	36.167	51.798	0	172	172	2	1	-10921639	36037.048	35719	17896	50590	756778	8849.717	4.800	0.208	1.404
ID312122	312122	183	14785.223	47.040	60.626	0	172	172	2	1	-10921639	31557.143	27628	20739	52376	662700	9185.375	2.000	0.192	1.109
ID312100	312100	186	8208.313	52.284	40.822	0	173	173	2	1	-10921639	41472.952	40348	26060	60577	870932	9643.695	2.000	0.029	0.244
ID312101	312101	173	11204.702	45.153	49.368	0	173	173	2	1	-10921639	38234.286	37396	23618	53652	802920	8671.044	2.000	0.107	0.851
ID312102	312102	163	21341.492	51.019	50.850	0	173	173	2	1	-10921639	48207.381	46654	32731	65535	1012355	9627.793	4.800	0.240	1.938
ID312103	312103	180	20284.812	36.215	51.974	0	173	173	2	1	-10921639	40721.571	36594	23582	63020	855153	11200.574	2.000	0.238	1.396
ID312096	312096	181	18227.285	36.242	28.810	0	173	173	2	1	-10921639	56502.286	58682	40166	65535	1186548	8569.610	4.800	0.183	2.038
ID312097	312097	187	14340.896	50.388	28.705	0	173	173	2	1	-10921639	44472.286	45779	23837	65498	933918	12330.464	2.000	0.099	0.652
ID312098	312098	179	13525.354	48.498	37.622	0	173	173	2	1	-10921639	55525.095	55475	42535	65535	1166027	8068.180	4.800	0.123	1.513
ID312099	312099	184	11781.233	80.138	38.312	0	173	173	2	1	-10921639	27173.048	25368	15636	43118	570634	7144.491	3.200	0.192	1.225
ID312104	312104	183	16654.102	46.903	61.244	0	173	173	2	1	-10921639	35318.429	32913	20374	60067	741687	11200.431	2.000	0.186	0.987
ID312105	312105	None	12533.561	41.795	69.603	0	173	173	2	1	-10921639	26371.095	25696	14360	43447	553793	7661.137	2.000	0.209	1.190
ID312106	312106	None	7460.768	31.031	71.932	0	173	173	2	1	-10921639	19695.714	18297	12866	31455	413610	4851.565	2.000	0.133	0.956
ID312092	312092	185	13817.939	32.245	14.274	0	173	173	2	1	-10921639	45123.238	45378	29049	65535	947588	12984.503	2.000	0.106	0.667
ID312093	312093	159	14669.425	34.942	17.939	0	173	173	2	1	-10921639	61239.048	65535	39510	65535	1286020	7885.540	4.800	0.151	2.041
ID312094	312094	171	23339.096	62.106	24.238	0	173	173	2	1	-10921639	50010.810	47018	31418	65535	1050227	11897.540	3.200	0.238	1.618
ID312095	312095	168	18754.176	53.070	27.286	0	173	173	2	1	-10921639	50170.571	50700	27373	65535	1053582	12462.009	2.000	0.169	1.165
ID312132	312132	186	10313.679	52.066	41.058	0	174	174	2	1	-10921639	42502.333	41332	20958	65535	892549	12036.670	2.000	0.058	0.389
ID312133	312133	173	8005.141	45.517	49.868	0	174	174	2	1	-10921639	35726.238	35683	23217	51392	750251	7355.462	2.000	0.061	0.554
ID312134	312134	163	13093.462	50.474	50.480	0	174	174	2	1	-10921639	39756.476	39911	28502	58208	834886	8625.298	3.200	0.121	0.996
ID312135	312135	180	13781.498	36.831	51.427	0	174	174	2	1	-10921639	37453.286	37360	24092	50117	786519	7572.425	4.800	0.188	1.565
ID312128	312128	181	19147.629	37.384	27.515	0	174	174	2	1	-10921639	51191.000	51793	31127	65535	1075011	9510.354	4.800	0.223	1.964
ID312129	312129	170	7088.917	61.290	34.369	0	174	174	2	1	-10921639	31772.429	30216	21978	45305	667221	6153.547	2.000	0.060	0.585
ID312130	312130	179	13976.721	49.141	37.352	0	174	174	2	1	-10921639	55460.857	58609	43374	65535	1164678	7466.442	7.600	0.146	1.890
ID312131	312131	184	13325.745	79.373	38.376	0	174	174	2	1	-10921639	27273.619	27081	12829	48914	572746	9318.991	2.000	0.207	1.003
ID312136	312136	183	12590.840	46.823	61.058	0	174	174	2	1	-10921639	29906.619	30070	16657	44795	628039	7799.478	2.000	0.194	1.247
ID312137	312137	None	7321.371	92.000	78.000	0	174	174	2	1	-10921639	10726.714	10023	6100	20848	225261	4302.693	4.800	0.430	1.499
ID312124	312124	159	16121.285	34.966	18.210	0	174	174	2	1	-10921639	61836.143	65535	44904	65535	1298559	7505.436	4.800	0.169	2.387
ID312125	312125	None	7744.737	45.062	19.097	0	174	174	2	1	-10921639	32105.762	32694	22416	44175	674221	5472.833	6.343	0.100	1.066
ID312126	312126	171	19332.457	61.518	24.368	0	174	174	2	1	-10921639	44567.667	43665	33168	65535	935921	9830.280	4.800	0.233	1.715
ID312127	312127	168	19102.654	52.630	26.798	0	174	174	2	1	-10921639	47962.667	48622	22962	65535	1007216	12878.439	2.000	0.168	1.069
ID312123	312123	185	16535.508	32.976	15.425	0	174	174	2	1	-10921639	52529.333	57297	31819	65535	1103116	13540.808	2.000	0.131	0.901
ID312140	312140	171	18850.992	61.201	23.536	0	175	175	2	1	-10921639	40535.857	39401	23327	65535	851253	12562.848	2.000	0.198	1.067
ID312141	312141	168	20153.354	52.129	26.848	0	175	175	2	1	-10921639	51793.476	48987	34808	65535	1087663	11546.190	4.800	0.190	1.433
ID312142	312142	181	17266.088	36.846	28.731	0	175	175	2	1	-10921639	54724.810	55292	41332	65535	1149221	6720.918	4.800	0.210	2.821
ID312143	312143	170	7699.584	61.614	34.847	0	175	175	2	1	-10921639	35792.381	35027	25878	49971	751640	5231.846	5.990	0.089	1.116
ID312138	312138	185	16196.165	32.913	16.343	0	175	175	2	1	-10921639	53638.381	58208	31892	65535	1126406	12148.484	2.000	0.141	1.092
ID312139	312139	159	16008.488	34.947	18.770	0	175	175	2	1	-10921639	56951.905	65535	36594	65535	1195990	11561.613	4.800	0.133	1.158
ID312148	312148	173	8093.600	44.757	49.011	0	175	175	2	1	-10921639	35214.286	32949	26826	52340	739500	6497.398	3.200	0.064	0.652
ID312149	312149	163	16254.713	50.354	49.864	0	175	175	2	1	-10921639	41457.524	39401	26534	61489	870608	9672.721	2.000	0.166	1.218
ID312150	312150	180	16958.934	36.720	52.261	0	175	175	2	1	-10921639	36481.333	37360	20994	50919	766108	9383.084	3.200	0.227	1.437
ID312151	312151	183	14742.412	46.964	61.597	0	175	175	2	1	-10921639	29622.000	25587	13486	52376	622062	10636.613	2.000	0.211	0.969
ID312144	312144	179	13582.871	49.000	37.000	0	175	175	2	1	-10921639	58005.381	58573	41442	65535	1218113	7636.503	7.600	0.119	1.621
ID312145	312145	184	13963.712	78.269	37.929	0	175	175	2	1	-10921639	25727.143	25076	12538	43920	540270	9257.365	2.000	0.222	1.010
ID312146	312146	186	13570.809	52.124	40.371	0	175	175	2	1	-10921639	54251.095	55329	34371	65535	1139273	8899.167	4.800	0.130	1.407
ID312147	312147	210	8510.155	40.711	47.235	0	175	175	2	1	-10921639	32185.476	31163	20593	53980	675895	7491.230	2.000	0.071	0.569
ID312152	312152	190	10548.935	41.667	69.353	0	175	175	2	1	-10921639	21096.381	19026	8966	37688	443024	7420.418	2.000	0.241	1.104
ID312153	312153	None	7804.700	31.563	70.779	0	175	175	2	1	-10921639	17127.048	15600	9185	27482	359668	5828.958	2.000	0.176	0.880
ID312228	312228	180	14010.654	36.639	52.722	0	176	176	2	1	-10921639	36988.238	32949	23400	60213	776753	11612.526	2.000	0.144	0.804
ID312229	312229	None	7374.588	82.114	52.756	0	176	176	2	1	-10921639	19563.857	18224	12939	27664	410841	4609.962	4.800	0.175	1.267
ID312230	312230	183	18141.070	46.570	61.208	0	176	176	2	1	-10921639	35969.286	34480	17203	58208	755355	12079.043	2.000	0.215	1.053
ID312231	312231	190	9810.724	41.425	69.091	0	176	176	2	1	-10921639	23118.524	21249	14178	34407	485489	6458.079	4.800	0.215	1.265
ID312224	312224	186	12522.894	51.715	40.105	0	176	176	2	1	-10921639	56934.524	63639	37615	65535	1195625	9739.362	2.000	0.097	1.031
ID312225	312225	210	10846.583	41.011	46.658	0	176	176	2	1	-10921639	40627.810	40239	28430	61088	853184	8091.832	7.600	0.101	0.921
ID312226	312226	None	12049.415	36.852	50.510	0	176	176	2	1	-10921639	44271.000	44576	26534	60213	929691	8871.003	4.800	0.197	1.643
ID312227	312227	163	13778.744	49.890	49.798	0	176	176	2	1	-10921639	42995.286	42353	26206	60213	902901	9474.750	4.800	0.141	1.124
ID312212	312212	189	8216.241	35.040	8.158	0	176	176	2	1	-10921639	32326.286	35173	20484	42936	678852	6323.623	2.000	0.109	1.008
ID312213	312213	185	14274.922	33.221	16.287	0	176	176	2	1	-10921639	52876.476	50335	36667	65535	1110406	11275.486	2.000	0.119	0.995
ID312214	312214	None	12114.925	37.000	16.000	0	176	176	2	1	-10921639	56920.667	59484	37032	65535	1195334	8844.847	4.800	0.102	1.196
ID312215	312215	159	14547.995	35.328	18.853	0	176	176	2	1	-10921639	58085.381	65535	36886	65535	1219793	10439.905	7.600	0.134	1.312
ID312220	312220	None	7516.807	52.936	34.448	0	176	176	2	1	-10921639	48830.476	48404	34808	65535	1025440	8970.740	3.200	0.047	0.486
ID312221	312221	179	10413.073	48.233	36.395	0	176	176	2	1	-10921639	57824.810	60614	41369	65535	1214321	8882.773	7.600	0.083	0.995
ID312222	312222	184	11163.083	77.767	38.048	0	176	176	2	1	-10921639	27424.667	30872	15162	41697	575918	7362.230	7.600	0.195	1.217
ID312223	312223	191	10586.733	37.083	40.423	0	176	176	2	1	-10921639	35861.619	35938	22124	53215	753094	8351.355	2.000	0.091	0.719
ID312216	312216	None	10083.362	54.001	20.947	0	176	176	2	1	-10921639	34226.714	32658	24967	52121	718761	7747.404	2.000	0.082	0.670
ID312217	312217	171	24170.768	60.057	22.955	0	176	176	2	1	-10921639	49366.905	45305	30908	65535	1036705	12615.262	2.000	0.237	1.498
ID312218	312218	181	17716.287	36.416	28.004	0	176	176	2	1	-10921639	51760.333	55839	28575	65535	1086967	12897.106	2.000	0.155	1.078
ID312219	312219	192	17519.555	50.259	27.848	0	176	176	2	1	-10921639	53989.048	52522	33970	65535	1133770	11109.264	4.800	0.157	1.322
ID312175	312175	189	7718.964	35.843	7.146	0	177	177	2	1	-10921639	24914.905	26461	11262	36011	523213	7511.571	2.000	0.103	0.620
ID312180	312180	181	17622.006	37.991	27.911	0	177	177	2	1	-10921639	53131.524	54053	34954	65535	1115762	8653.466	4.800	0.188	1.945
ID312181	312181	None	9702.259	63.530	35.176	0	177	177	2	1	-10921639	32812.095	34480	18989	46217	689054	7804.936	7.600	0.131	0.973
ID312182	312182	184	13580.848	76.852	37.633	0	177	177	2	1	-10921639	25251.619	25805	10132	46909	530284	10319.992	7.600	0.215	0.865
ID312183	312183	194	13285.497	50.146	38.692	0	177	177	2	1	-10921639	58390.762	62400	39255	65535	1226206	8420.858	7.600	0.115	1.426
ID312176	312176	185	14709.781	34.313	17.051	0	177	177	2	1	-10921639	56241.952	63420	31856	65535	1181081	12224.758	4.800	0.132	1.076
ID312177	312177	159	14373.834	35.647	18.836	0	177	177	2	1	-10921639	60636.762	65535	41697	65535	1273372	8403.421	7.600	0.141	1.778
ID312178	312178	171	19218.039	59.165	22.901	0	177	177	2	1	-10921639	39293.048	36084	27992	59448	825154	9664.102	2.000	0.238	1.562
ID312179	312179	192	19509.857	51.025	27.175	0	177	177	2	1	-10921639	52669.952	51502	28685	65535	1106069	11982.927	7.600	0.188	1.388
ID312188	312188	183	16179.436	45.587	60.432	0	177	177	2	1	-10921639	33199.143	32512	15344	50554	697182	10226.483	2.000	0.245	1.279
ID312189	312189	190	9051.015	41.737	69.396	0	177	177	2	1	-10921639	19329.476	18187	10679	34334	405919	7106.655	2.000	0.179	0.826
ID312190	312190	195	8597.306	32.331	70.283	0	177	177	2	1	-10921639	14757.810	13303	6633	26388	309914	5886.980	2.000	0.230	0.938
ID312184	312184	191	7826.505	37.763	41.180	0	177	177	2	1	-10921639	33154.048	32548	23946	45123	696235	6029.530	2.000	0.095	0.955
ID312185	312185	None	7448.961	83.824	48.031	0	177	177	2	1	-10921639	12322.667	9986	7253	27518	258776	5549.110	2.000	0.182	0.685
ID312186	312186	163	13992.026	49.613	48.840	0	177	177	2	1	-10921639	40117.476	40385	20374	59484	842467	11099.044	2.000	0.118	0.764
ID312187	312187	180	15724.158	36.610	52.114	0	177	177	2	1	-10921639	41329.000	41369	22160	57552	867909	10146.098	4.800	0.216	1.446
ID312164	312164	184	13377.094	75.009	37.397	0	178	178	2	1	-10921639	26676.619	26316	14105	42827	560209	7678.024	2.000	0.229	1.293
ID312165	312165	194	12252.138	50.017	38.327	0	178	178	2	1	-10921639	61709.381	65535	50226	65535	1295897	5760.357	7.600	0.116	2.222
ID312166	312166	191	8719.608	37.149	41.876	0	178	178	2	1	-10921639	33218.190	32330	24347	47820	697582	6955.963	2.000	0.090	0.792
ID312167	312167	196	15106.754	38.848	48.519	0	178	178	2	1	-10921639	38621.381	40239	18078	57297	811049	12430.422	7.600	0.128	0.706
ID312160	312160	192	20644.592	49.821	28.276	0	178	178	2	1	-10921639	50875.286	50991	27008	65535	1068381	13790.853	2.000	0.203	1.247
ID312161	312161	197	17299.320	40.091	30.310	0	178	178	2	1	-10921639	53190.667	53324	34444	65535	1117004	9346.814	7.600	0.160	1.573
ID312162	312162	None	7867.359	79.409	34.355	0	178	178	2	1	-10921639	25372.952	22853	16037	38708	532832	6168.237	2.000	0.095	0.716
ID312163	312163	198	7466.815	61.497	34.728	0	178	178	2	1	-10921639	35280.286	34699	24019	42645	740886	5237.819	3.200	0.094	1.153
ID312172	312172	183	14715.630	45.729	59.693	0	178	178	2	1	-10921639	29613.286	28065	17167	47857	621879	8676.768	4.800	0.239	1.315
ID312173	312173	190	12101.032	42.007	69.115	0	178	178	2	1	-10921639	23356.286	22999	13741	37505	490482	6730.503	2.000	0.251	1.392
ID312174	312174	195	8632.784	32.904	70.349	0	178	178	2	1	-10921639	15214.286	14725	6487	25805	319500	5280.353	2.000	0.250	1.154
ID312168	312168	None	7605.806	44.160	48.815	0	178	178	2	1	-10921639	35084.095	35537	18042	49716	736766	8469.096	2.000	0.050	0.396
ID312169	312169	163	9910.577	49.093	48.571	0	178	178	2	1	-10921639	36238.381	33824	20812	57151	761006	8992.225	2.000	0.079	0.593
ID312170	312170	None	8481.118	56.979	48.719	0	178	178	2	1	-10921639	31442.667	32548	17641	42061	660296	6091.623	2.000	0.116	1.072
ID312171	312171	180	14132.679	36.687	52.877	0	178	178	2	1	-10921639	30842.048	29705	14433	51319	647683	10228.470	2.000	0.188	0.953
ID312156	312156	185	15777.169	34.368	17.247	0	178	178	2	1	-10921639	54345.048	63749	26644	65535	1141246	13910.903	2.000	0.138	0.949
ID312157	312157	199	7082.204	46.075	19.436	0	178	178	2	1	-10921639	30845.667	28685	21650	41260	647759	6819.642	2.000	0.054	0.466
ID312158	312158	171	17969.787	58.652	23.158	0	178	178	2	1	-10921639	39850.190	42499	24384	61197	836854	10473.075	4.800	0.228	1.412
ID312159	312159	181	10382.512	36.970	27.051	0	178	178	2	1	-10921639	41587.571	40640	27190	55329	873339	8655.576	2.000	0.086	0.759
ID312154	312154	None	7012.765	51.019	9.423	0	178	178	2	1	-10921639	25808.810	26644	17203	34225	541985	5174.899	4.800	0.116	1.040
ID312155	312155	200	13389.381	38.589	16.182	0	178	178	2	1	-10921639	52690.714	53652	31783	65535	1106505	12149.852	2.000	0.098	0.771
ID312236	312236	None	9292.105	75.647	25.449	0	179	179	2	1	-10921639	34580.762	35537	21541	48987	726196	5606.675	4.800	0.118	1.304
ID312237	312237	181	13711.606	36.680	28.065	0	179	179	2	1	-10921639	42190.000	40932	28065	61379	885990	9129.597	7.600	0.124	1.023
ID312238	312238	192	17226.258	49.200	29.417	0	179	179	2	1	-10921639	56262.810	57880	38380	65535	1181519	9659.721	4.800	0.170	1.696
ID312239	312239	197	17397.285	40.042	30.946	0	179	179	2	1	-10921639	45392.190	43483	30689	65535	953236	11351.297	2.000	0.146	1.020
ID312232	312232	200	15317.884	38.968	16.235	0	179	179	2	1	-10921639	52475.476	52376	29231	65535	1101985	12029.201	2.000	0.126	0.978
ID312233	312233	185	14561.784	35.257	18.775	0	179	179	2	1	-10921639	59532.905	65535	28903	65535	1250191	10159.627	6.226	0.152	1.542
ID312234	312234	199	7624.533	45.799	20.748	0	179	179	2	1	-10921639	37097.476	38526	17896	45706	779047	7144.796	4.800	0.095	0.904
ID312235	312235	171	18048.795	57.952	23.531	0	179	179	2	1	-10921639	39982.238	39109	21249	57115	839627	10856.004	4.800	0.232	1.388
ID312244	312244	201	16645.684	46.869	46.309	0	179	179	2	1	-10921639	49425.857	47784	33241	65535	1037943	10385.757	2.000	0.152	1.255
ID312245	312245	196	11386.025	38.915	48.065	0	179	179	2	1	-10921639	42417.333	39765	24748	59630	890764	8979.582	4.800	0.123	1.036
ID312246	312246	180	14023.216	36.545	52.069	0	179	179	2	1	-10921639	35491.952	31345	20484	54855	745331	9271.847	2.000	0.177	1.150
ID312247	312247	183	11616.651	44.707	58.343	0	179	179	2	1	-10921639	27146.905	26826	14506	43775	570085	8233.698	2.000	0.210	1.147
ID312240	312240	None	7058.469	32.993	35.783	0	179	179	2	1	-10921639	31921.714	32658	17641	38052	670356	4753.762	4.800	0.140	1.647
ID312241	312241	198	10468.384	61.844	35.512	0	179	179	2	1	-10921639	34377.714	34043	23327	47565	721932	7190.970	2.000	0.136	1.148
ID312242	312242	194	13038.198	49.923	38.534	0	179	179	2	1	-10921639	58493.238	65535	41624	65535	1228358	8972.967	4.800	0.103	1.214
ID312243	312243	184	13474.537	74.468	38.524	0	179	179	2	1	-10921639	25604.000	27628	11335	42900	537684	9454.180	2.000	0.282	1.193
ID312248	312248	190	15321.205	42.161	67.446	0	179	179	2	1	-10921639	25553.571	25477	12757	43847	536625	9473.909	2.000	0.280	1.181
ID312249	312249	195	9710.509	33.634	70.057	0	179	179	2	1	-10921639	18609.190	17823	9986	29560	390793	5738.950	2.000	0.256	1.320
ID312196	312196	171	24165.934	57.177	25.041	0	180	180	2	1	-10921639	51073.048	49971	27518	65535	1072534	11807.576	4.800	0.266	1.819
ID312197	312197	None	8595.280	72.281	24.908	0	180	180	2	1	-10921639	36944.714	35100	30434	47237	775839	5463.965	3.200	0.109	1.331
ID312198	312198	181	10757.790	36.498	27.799	0	180	180	2	1	-10921639	38690.714	39364	21431	52085	812505	8602.434	2.000	0.121	0.968
ID312199	312199	192	16954.262	49.252	29.918	0	180	180	2	1	-10921639	58055.810	65097	37214	65535	1219172	9133.720	4.800	0.167	1.818
ID312192	312192	200	12639.441	37.696	17.666	0	180	180	2	1	-10921639	59065.952	65535	32184	65535	1240385	9751.413	7.600	0.111	1.208
ID312193	312193	185	13899.312	35.182	18.704	0	180	180	2	1	-10921639	60112.667	65535	36886	65535	1262366	9643.737	4.800	0.138	1.512
ID312194	312194	199	11057.246	46.741	20.820	0	180	180	2	1	-10921639	40207.810	41551	25477	57334	844364	8934.059	2.000	0.095	0.784
ID312195	312195	None	7509.343	41.059	22.440	0	180	180	2	1	-10921639	38315.905	36594	27956	54964	804634	7081.062	2.000	0.031	0.329
ID312204	312204	194	11789.616	49.961	39.059	0	180	180	2	1	-10921639	62155.476	65535	40822	65535	1305265	6868.779	4.800	0.114	1.854
ID312205	312205	202	16020.271	72.866	40.734	0	180	180	2	1	-10921639	28832.286	28138	13194	47675	605478	10398.060	2.000	0.283	1.222
ID312206	312206	201	17858.773	47.114	45.827	0	180	180	2	1	-10921639	50330.238	50299	29778	65535	1056935	10844.288	2.000	0.149	1.207
ID312207	312207	196	14337.498	39.208	47.225	0	180	180	2	1	-10921639	45758.524	43082	32621	65535	960929	10083.951	3.200	0.129	1.040
ID312200	312200	197	16448.418	40.176	31.363	0	180	180	2	1	-10921639	46886.667	43301	29268	65535	984620	11153.967	3.200	0.134	0.995
ID312201	312201	203	7205.743	55.860	33.479	0	180	180	2	1	-10921639	35585.619	33350	25769	56021	747298	7282.821	2.000	0.052	0.487
ID312202	312202	198	8837.547	61.295	34.496	0	180	180	2	1	-10921639	37276.238	36922	25186	48513	782801	6533.958	2.000	0.089	0.934
ID312203	312203	None	8615.751	76.597	37.907	0	180	180	2	1	-10921639	26994.190	28211	17714	37615	566878	5984.340	2.000	0.127	1.017
ID312208	312208	180	20142.379	36.759	51.811	0	180	180	2	1	-10921639	41240.429	40312	20921	65535	866049	13042.314	2.000	0.204	1.071
ID312209	312209	183	10754.734	44.484	56.958	0	180	180	2	1	-10921639	28276.810	26680	18333	41442	593813	7247.367	3.200	0.171	1.140
ID312210	312210	190	13127.300	42.102	65.999	0	180	180	2	1	-10921639	27421.095	27518	14215	41296	575843	7492.878	2.000	0.245	1.440
ID312211	312211	195	13476.004	34.310	69.082	0	180	180	2	1	-10921639	26046.524	25441	15381	40531	546977	7285.483	4.800	0.280	1.565
ID312191	312191	None	11610.953	69.966	15.637	0	180	180	2	1	-10921639	37038.429	36703	23217	60286	777807	8851.000	2.000	0.097	0.738
ID312260	312260	198	8641.956	61.677	35.886	0	181	181	2	1	-10921639	37869.810	36886	22744	58354	795266	7563.160	4.800	0.100	0.909
ID312261	312261	194	11602.854	49.813	38.563	0	181	181	2	1	-10921639	59982.476	65535	38745	65535	1259632	9581.039	7.600	0.100	1.134
ID312262	312262	None	8033.118	77.022	39.910	0	181	181	2	1	-10921639	31343.714	30471	20702	46946	658218	6645.985	6.070	0.100	0.857
ID312263	312263	202	15085.312	71.851	41.432	0	181	181	2	1	-10921639	33023.952	32366	22416	51101	693503	8089.126	4.800	0.224	1.494
ID312256	312256	192	15967.402	49.359	29.457	0	181	181	2	1	-10921639	53043.048	57662	30179	65535	1113904	12146.573	6.328	0.151	1.144
ID312257	312257	None	10021.272	34.914	31.660	0	181	181	2	1	-10921639	37345.714	36922	23582	58901	784260	9629.537	2.000	0.050	0.367
ID312258	312258	197	16590.127	39.287	31.510	0	181	181	2	1	-10921639	49689.714	48804	30872	65535	1043484	10464.641	2.000	0.149	1.235
ID312259	312259	203	7791.302	56.503	34.318	0	181	181	2	1	-10921639	41363.810	40531	27482	53251	868640	6259.605	4.800	0.083	1.013
ID312268	312268	183	12007.170	43.491	56.163	0	181	181	2	1	-10921639	29795.571	29304	16329	46107	625707	8816.017	4.800	0.190	1.077
ID312269	312269	190	17552.729	42.713	65.165	0	181	181	2	1	-10921639	31887.048	29851	19172	51976	669628	9650.338	2.000	0.269	1.399
ID312270	312270	195	8793.454	34.547	68.848	0	181	181	2	1	-10921639	23840.476	23254	15381	34517	500650	4770.340	4.800	0.203	1.685
ID312264	312264	None	8662.155	34.781	43.033	0	181	181	2	1	-10921639	40745.857	40057	30945	57297	855663	7498.724	4.800	0.105	1.034
ID312265	312265	201	15493.366	47.038	45.566	0	181	181	2	1	-10921639	53351.952	53506	27846	65535	1120391	11131.740	2.000	0.132	1.116
ID312266	312266	196	19290.438	38.998	47.078	0	181	181	2	1	-10921639	53274.000	52814	29997	65535	1118754	11406.603	2.000	0.174	1.387
ID312267	312267	180	13224.623	36.448	51.615	0	181	181	2	1	-10921639	35049.476	35501	13303	57188	736039	11096.278	7.600	0.161	0.874
ID312252	312252	200	12567.272	37.954	17.252	0	181	181	2	1	-10921639	59425.286	65535	39437	65535	1247931	8597.666	4.800	0.104	1.306
ID312253	312253	185	13466.384	36.249	19.768	0	181	181	2	1	-10921639	56576.952	65535	34043	65535	1188116	11632.264	7.600	0.108	0.950
ID312254	312254	199	9628.177	47.038	21.564	0	181	181	2	1	-10921639	38123.286	37287	28539	57078	800589	6697.923	2.000	0.110	1.131
ID312255	312255	171	18858.896	56.116	25.422	0	181	181	2	1	-10921639	51069.619	53834	33605	65535	1072462	10051.456	4.800	0.186	1.593
ID312250	312250	None	7087.884	35.451	8.176	0	181	181	2	1	-10921639	27657.095	27664	16693	40786	580799	6898.415	2.000	0.106	0.772
ID312251	312251	None	11833.879	34.000	17.000	0	181	181	2	1	-10921639	56514.476	59010	39036	65535	1186804	9568.702	7.600	0.105	1.127
ID312324	312324	201	16676.195	46.700	44.850	0	182	182	2	1	-10921639	50684.286	52085	32840	65535	1064370	10721.591	2.000	0.151	1.243
ID312325	312325	196	17040.986	38.932	46.737	0	182	182	2	1	-10921639	45270.714	45889	25769	65535	950685	11015.806	2.000	0.158	1.121
ID312326	312326	180	9903.536	36.331	51.495	0	182	182	2	1	-10921639	29707.000	30398	15016	42535	623847	7638.109	2.000	0.130	0.894
ID312327	312327	183	10100.566	43.265	54.567	0	182	182	2	1	-10921639	25296.810	25441	13048	37615	531233	7297.257	2.000	0.181	1.065
ID312320	312320	204	7222.505	34.179	37.993	0	182	182	2	1	-10921639	28667.333	28903	14287	42535	602014	7174.154	2.000	0.088	0.644
ID312321	312321	194	14366.333	49.558	38.550	0	182	182	2	1	-10921639	56719.333	65535	30398	65535	1191106	12480.576	4.800	0.132	1.059
ID312322	312322	205	7639.463	43.223	38.741	0	182	182	2	1	-10921639	40563.619	39146	25186	55730	851836	7904.899	2.000	0.055	0.533
ID312323	312323	202	16950.170	70.898	42.920	0	182	182	2	1	-10921639	28016.381	26060	11517	54235	588344	9714.422	2.000	0.281	1.264
ID312328	312328	190	14326.939	42.905	64.658	0	182	182	2	1	-10921639	29446.571	28430	15745	52595	618378	9553.165	2.000	0.197	1.016
ID312329	312329	195	9792.554	35.160	68.656	0	182	182	2	1	-10921639	24305.667	24530	15053	33387	510419	5842.852	4.800	0.203	1.403
ID312310	312310	206	11666.996	39.662	16.155	0	182	182	2	1	-10921639	50432.667	49278	33642	65535	1059086	9656.958	4.800	0.103	0.974
ID312311	312311	185	15925.369	36.581	19.804	0	182	182	2	1	-10921639	54735.429	63749	30835	65535	1149444	13324.631	2.000	0.122	0.894
ID312316	312316	None	7388.973	71.297	31.811	0	182	182	2	1	-10921639	30708.476	30945	23545	46253	644878	5660.366	6.349	0.096	0.948
ID312317	312317	197	14654.956	39.207	32.537	0	182	182	2	1	-10921639	39796.429	39802	23072	62837	835725	10228.405	2.000	0.147	0.996
ID312318	312318	203	8183.374	55.966	34.425	0	182	182	2	1	-10921639	33584.429	34079	18187	51247	705273	8422.744	2.000	0.074	0.547
ID312319	312319	198	9268.455	61.683	35.072	0	182	182	2	1	-10921639	33339.810	31418	23181	48586	700136	6183.942	6.383	0.116	1.120
ID312312	312312	199	14848.960	47.179	21.788	0	182	182	2	1	-10921639	42679.333	41004	30471	55511	896266	7625.089	4.800	0.172	1.639
ID312313	312313	None	9098.292	41.223	23.211	0	182	182	2	1	-10921639	33593.238	32038	22051	53652	705458	8938.947	2.000	0.035	0.257
ID312314	312314	171	23567.559	56.041	26.153	0	182	182	2	1	-10921639	53157.762	51429	35173	65535	1116313	10076.948	4.800	0.257	2.158
ID312315	312315	192	17386.787	49.161	30.297	0	182	182	2	1	-10921639	54124.381	58646	34735	65535	1136612	11322.838	4.800	0.160	1.322
ID312292	312292	199	11727.759	47.523	22.233	0	183	183	2	1	-10921639	36489.952	34589	23618	57771	766289	9103.065	2.000	0.110	0.793
ID312293	312293	171	22992.729	56.068	26.976	0	183	183	2	1	-10921639	55335.952	54563	34589	65535	1162055	10067.875	4.800	0.243	2.150
ID312294	312294	192	17777.396	48.697	30.751	0	183	183	2	1	-10921639	54219.857	58719	27846	65535	1138617	11723.860	2.000	0.166	1.317
ID312295	312295	None	7334.070	35.246	31.744	0	183	183	2	1	-10921639	31369.762	29596	21614	47128	658765	7081.239	3.200	0.064	0.531
ID312290	312290	206	15309.108	38.999	17.066	0	183	183	2	1	-10921639	59374.857	65535	45342	65535	1246872	8022.473	4.800	0.143	1.852
ID312291	312291	185	15187.439	36.959	19.557	0	183	183	2	1	-10921639	54669.571	65535	27482	65535	1148061	14324.697	7.600	0.121	0.821
ID312300	312300	194	12710.236	49.646	38.614	0	183	183	2	1	-10921639	58047.143	65535	36047	65535	1218990	10690.398	4.800	0.109	1.067
ID312301	312301	207	10315.068	34.922	43.289	0	183	183	2	1	-10921639	37135.619	37724	25186	54636	779848	8420.692	2.000	0.087	0.708
ID312302	312302	208	10061.949	73.412	42.521	0	183	183	2	1	-10921639	31227.476	30726	15818	50627	655777	8801.120	2.000	0.117	0.741
ID312303	312303	201	16355.688	46.616	44.227	0	183	183	2	1	-10921639	51081.810	47347	38417	65535	1072718	9065.097	3.200	0.145	1.430
ID312296	312296	197	13322.975	40.030	32.334	0	183	183	2	1	-10921639	40780.476	40093	26862	64332	856390	8623.657	2.000	0.133	1.109
ID312297	312297	198	8503.816	62.010	34.227	0	183	183	2	1	-10921639	33947.286	32293	24420	50882	712893	6267.808	4.800	0.099	0.972
ID312298	312298	204	9590.212	34.781	37.426	0	183	183	2	1	-10921639	32112.571	32548	20083	42426	674364	7057.068	2.000	0.119	0.966
ID312299	312299	205	7093.227	43.147	38.794	0	183	183	2	1	-10921639	41101.619	40093	29851	53470	863134	6757.696	2.000	0.052	0.597
ID312308	312308	190	17493.539	43.765	64.006	0	183	183	2	1	-10921639	37335.143	35610	23290	63967	784038	10552.115	2.000	0.203	1.196
ID312309	312309	195	9159.660	35.045	69.471	0	183	183	2	1	-10921639	23949.810	23072	16766	33678	502946	5339.969	4.800	0.200	1.496
ID312304	312304	209	14349.557	69.568	44.719	0	183	183	2	1	-10921639	31880.048	31746	19536	50335	669481	7912.892	4.800	0.247	1.597
ID312305	312305	196	18424.334	39.044	45.870	0	183	183	2	1	-10921639	49767.810	48659	26862	65535	1045124	10651.973	2.000	0.169	1.352
ID312306	312306	180	11773.127	36.397	51.995	0	183	183	2	1	-10921639	30607.762	30288	16329	52376	642763	8905.507	2.000	0.157	0.934
ID312307	312307	183	16153.886	42.909	54.073	0	183	183	2	1	-10921639	31668.333	29268	19135	54017	665035	10109.066	2.000	0.213	1.101
ID312288	312288	None	7012.545	36.780	66.486	0	184	184	2	1	-10921639	21410.571	18771	11772	34006	449622	6570.972	2.000	0.117	0.681
ID312289	312289	195	9618.259	35.353	69.378	0	184	184	2	1	-10921639	24534.762	23910	13850	35063	515230	6557.950	7.600	0.200	1.246
ID312271	312271	185	15732.916	36.845	18.975	0	184	184	2	1	-10921639	61178.333	65535	37578	65535	1284745	7907.063	4.800	0.167	2.219
ID312276	312276	197	15548.974	40.521	33.147	0	184	184	2	1	-10921639	45220.429	43228	30033	65535	949629	9674.120	2.000	0.155	1.257
ID312277	312277	198	13261.746	61.658	34.962	0	184	184	2	1	-10921639	36052.476	33095	25732	51611	757102	8011.437	2.000	0.142	1.117
ID312278	312278	194	13243.756	49.663	38.599	0	184	184	2	1	-10921639	56799.143	63603	33168	65535	1192782	11896.461	6.321	0.111	0.951
ID312279	312279	207	9552.958	34.769	43.192	0	184	184	2	1	-10921639	40903.810	40312	28065	58318	858980	8758.843	2.000	0.090	0.775
ID312272	312272	199	10674.871	48.525	22.645	0	184	184	2	1	-10921639	37637.238	35646	26352	54527	790382	7575.486	2.000	0.102	0.917
ID312273	312273	None	8265.889	41.424	23.659	0	184	184	2	1	-10921639	32473.714	31455	21504	49533	681948	8442.244	2.000	0.065	0.472
ID312274	312274	171	21839.430	55.450	27.423	0	184	184	2	1	-10921639	52930.190	58573	31345	65535	1111534	12398.398	4.800	0.218	1.529
ID312275	312275	192	16943.748	48.737	31.138	0	184	184	2	1	-10921639	57415.286	61671	28758	65535	1205721	10359.734	4.800	0.169	1.601
ID312284	312284	209	17502.939	68.329	45.220	0	184	184	2	1	-10921639	35491.905	35100	15745	53470	745330	10990.107	4.800	0.275	1.393
ID312285	312285	180	13160.415	36.059	51.536	0	184	184	2	1	-10921639	31599.000	30471	14215	55219	663579	9798.523	2.000	0.172	0.945
ID312286	312286	183	13049.215	42.940	53.779	0	184	184	2	1	-10921639	30894.190	33387	14215	50991	648778	9406.639	2.000	0.178	0.994
ID312287	312287	190	16098.853	43.984	63.538	0	184	184	2	1	-10921639	34068.667	32220	18078	58172	715442	11150.567	2.000	0.208	1.052
ID312280	312280	208	10206.585	73.401	43.230	0	184	184	2	1	-10921639	34733.524	34152	18844	50335	729404	7322.974	7.600	0.113	0.960
ID312281	312281	201	16480.842	46.171	44.063	0	184	184	2	1	-10921639	53506.381	52048	42499	65535	1123634	8919.106	7.600	0.135	1.424
ID312282	312282	196	17663.760	39.277	45.212	0	184	184	2	1	-10921639	54422.810	54017	39218	65535	1142879	8372.066	4.800	0.172	1.911
ID312283	312283	212	10069.481	52.042	45.372	0	184	184	2	1	-10921639	35774.905	34699	22488	52158	751273	8790.026	2.000	0.079	0.599
ID312332	312332	171	19125.254	55.065	27.444	0	185	185	2	1	-10921639	55096.476	54600	32257	65535	1157026	10584.018	4.800	0.191	1.669
ID312333	312333	211	12539.437	34.274	31.564	0	185	185	2	1	-10921639	35087.524	32913	22160	53871	736838	9766.892	2.000	0.149	0.934
ID312334	312334	192	16686.684	48.598	31.628	0	185	185	2	1	-10921639	60367.810	65535	35610	65535	1267724	9666.516	4.800	0.169	1.807
ID312335	312335	197	14850.710	40.111	32.680	0	185	185	2	1	-10921639	44588.571	45269	28211	60541	936360	9302.405	3.200	0.168	1.382
ID312330	312330	185	17049.936	36.962	19.511	0	185	185	2	1	-10921639	55938.286	65535	26279	65535	1174704	13359.139	7.600	0.153	1.110
ID312331	312331	199	9495.309	48.191	23.151	0	185	185	2	1	-10921639	36002.333	35902	22744	46909	756049	7323.117	6.406	0.099	0.888
ID312340	312340	208	8174.632	73.525	43.655	0	185	185	2	1	-10921639	35724.476	34954	21577	47456	750214	7456.142	4.800	0.135	1.140
ID312341	312341	None	8873.502	75.551	43.890	0	185	185	2	1	-10921639	35019.810	34517	26716	47456	735416	6112.025	6.328	0.115	1.179
ID312342	312342	196	15575.927	39.572	45.439	0	185	185	2	1	-10921639	52201.286	50554	36849	65535	1096227	9520.220	4.800	0.143	1.370
ID312343	312343	212	8382.454	52.061	44.704	0	185	185	2	1	-10921639	34308.238	34298	21103	45743	720473	7140.690	2.000	0.090	0.793
ID312336	312336	198	8567.441	61.424	35.473	0	185	185	2	1	-10921639	34008.000	34589	20301	45305	714168	6176.078	2.000	0.115	1.140
ID312337	312337	194	12447.064	49.922	38.417	0	185	185	2	1	-10921639	59300.238	65535	33678	65535	1245305	10187.976	7.600	0.113	1.184
ID312338	312338	207	9503.784	35.471	42.882	0	185	185	2	1	-10921639	40152.333	41041	21322	57151	843199	10819.903	2.000	0.088	0.602
ID312339	312339	201	14543.754	45.960	43.886	0	185	185	2	1	-10921639	55740.333	57589	37833	65535	1170547	8859.263	2.000	0.123	1.380
ID312348	312348	190	13195.103	43.226	61.900	0	185	185	2	1	-10921639	31480.905	30544	17677	60140	661099	9811.084	7.600	0.175	0.955
ID312349	312349	195	10679.375	35.360	67.955	0	185	185	2	1	-10921639	25152.762	25331	12902	35902	528208	7272.352	2.000	0.218	1.239
ID312344	312344	209	17723.955	67.788	44.991	0	185	185	2	1	-10921639	37803.857	35391	22707	58609	793881	8722.668	4.800	0.241	1.683
ID312345	312345	180	11893.314	36.273	51.303	0	185	185	2	1	-10921639	29998.714	28174	19500	46800	629973	7555.204	2.000	0.158	1.084
ID312346	312346	183	13470.202	42.315	52.983	0	185	185	2	1	-10921639	30390.810	29632	15600	53543	638207	9791.472	2.000	0.139	0.759
ID312347	312347	213	10077.494	59.995	53.780	0	185	185	2	1	-10921639	23156.667	22124	12064	39146	486290	6293.727	2.000	0.174	1.089
ID312350	312350	None	7990.897	33.727	11.772	0	186	186	2	1	-10921639	32767.048	32475	23108	48331	688108	6114.333	2.000	0.105	1.017
ID312351	312351	None	13542.193	38.521	18.417	0	186	186	2	1	-10921639	58295.190	64951	35792	65535	1224199	9528.177	4.800	0.121	1.323
ID312356	312356	211	8662.468	34.575	30.981	0	186	186	2	1	-10921639	34469.714	33788	22999	47784	723864	6973.567	2.000	0.096	0.865
ID312357	312357	192	15878.530	48.694	31.720	0	186	186	2	1	-10921639	55801.048	58536	31746	65535	1171822	10949.965	2.000	0.138	1.236
ID312358	312358	197	14992.993	40.030	33.413	0	186	186	2	1	-10921639	44357.810	44285	24202	59338	931514	10339.680	2.000	0.145	1.088
ID312359	312359	198	9956.160	62.058	35.928	0	186	186	2	1	-10921639	33973.238	32694	26206	48950	713438	5980.931	2.000	0.112	1.148
ID312352	312352	185	14492.809	36.997	19.758	0	186	186	2	1	-10921639	60445.857	65535	35318	65535	1269363	9151.466	7.600	0.150	1.720
ID312353	312353	None	8613.866	40.543	24.491	0	186	186	2	1	-10921639	35622.190	34735	25878	50518	748066	6877.441	2.000	0.070	0.678
ID312354	312354	199	9618.394	48.306	23.805	0	186	186	2	1	-10921639	36535.095	35209	26498	58463	767237	7367.984	2.000	0.094	0.848
ID312355	312355	171	18334.459	55.011	27.469	0	186	186	2	1	-10921639	57599.286	60359	38052	65535	1209585	8549.748	4.800	0.193	2.179
ID312364	312364	208	11482.231	72.541	43.269	0	186	186	2	1	-10921639	36321.619	33970	23145	52085	762754	9250.211	2.000	0.117	0.821
ID312365	312365	212	7925.558	52.927	44.353	0	186	186	2	1	-10921639	32176.905	33423	17386	45998	675715	6901.134	2.000	0.095	0.807
ID312366	312366	196	18378.154	39.750	45.009	0	186	186	2	1	-10921639	52275.905	50809	31090	65535	1097794	11460.247	2.000	0.147	1.171
ID312367	312367	209	16372.746	67.391	45.547	0	186	186	2	1	-10921639	39985.571	40275	25587	57151	839697	10056.385	4.800	0.231	1.492
ID312360	312360	None	7206.766	56.941	36.766	0	186	186	2	1	-10921639	30439.476	31564	19026	44066	639229	6284.859	2.000	0.070	0.630
ID312361	312361	194	13036.191	49.950	38.073	0	186	186	2	1	-10921639	59907.810	65535	37032	65535	1258064	9488.359	4.800	0.124	1.397
ID312362	312362	207	8913.583	35.985	42.660	0	186	186	2	1	-10921639	45208.190	47091	24675	57698	949372	7265.494	4.800	0.094	1.068
ID312363	312363	201	12511.481	45.722	43.452	0	186	186	2	1	-10921639	52942.476	52304	38562	65535	1111792	7904.307	2.000	0.095	1.157
ID312372	312372	None	7123.814	37.753	58.657	0	186	186	2	1	-10921639	25041.619	23873	16401	33642	525874	4693.883	3.200	0.113	1.087
ID312373	312373	190	9929.156	44.129	62.642	0	186	186	2	1	-10921639	31036.571	29778	16693	45561	651768	6840.436	3.200	0.136	1.087
ID312374	312374	195	11852.348	36.639	68.139	0	186	186	2	1	-10921639	32447.714	31783	20921	46763	681402	7093.677	6.347	0.229	1.703
ID312368	312368	214	8367.364	76.349	46.024	0	186	186	2	1	-10921639	32298.286	32147	21504	45305	678264	6339.242	7.600	0.112	1.028
ID312369	312369	180	13829.509	36.569	51.320	0	186	186	2	1	-10921639	33705.952	31710	16985	54345	707825	10248.460	2.000	0.153	0.874
ID312370	312370	183	15675.198	42.732	52.762	0	186	186	2	1	-10921639	35585.619	36594	21103	57698	747298	10450.688	2.000	0.177	1.024
ID312371	312371	213	13332.465	59.825	53.470	0	186	186	2	1	-10921639	27349.952	26206	13048	44248	574349	9417.365	2.000	0.216	1.032
ID312388	312388	209	12682.737	66.919	45.760	0	187	187	2	1	-10921639	37746.524	38052	23217	52340	792677	8623.020	4.800	0.170	1.273
ID312389	312389	180	14557.263	36.464	50.945	0	187	187	2	1	-10921639	35061.619	33860	22671	52304	736294	9910.190	2.000	0.171	1.034
ID312390	312390	183	18414.615	42.522	51.924	0	187	187	2	1	-10921639	40509.810	37323	23072	65535	850706	11764.539	2.000	0.195	1.124
ID312391	312391	213	8793.325	60.074	53.612	0	187	187	2	1	-10921639	22920.571	22634	11809	37615	481332	6061.572	2.000	0.167	1.081
ID312384	312384	None	7367.883	24.840	44.315	0	187	187	2	1	-10921639	20299.762	18880	13704	34553	426295	5067.074	2.000	0.148	1.035
ID312385	312385	196	11420.902	40.009	44.228	0	187	187	2	1	-10921639	53449.238	52887	34954	65535	1122434	8734.701	4.800	0.106	1.171
ID312386	312386	216	10194.103	70.258	44.177	0	187	187	2	1	-10921639	39487.524	40786	19791	50007	829238	8852.701	3.200	0.117	0.934
ID312387	312387	214	7767.645	74.920	45.001	0	187	187	2	1	-10921639	34924.381	34079	26789	44103	733412	5248.334	4.800	0.102	1.228
ID312392	312392	190	10767.781	44.046	62.053	0	187	187	2	1	-10921639	30892.476	32548	21140	39328	648742	5151.640	4.800	0.197	1.976
ID312393	312393	195	9949.627	36.939	68.127	0	187	187	2	1	-10921639	28537.143	28575	19718	38963	599280	5366.448	4.800	0.203	1.792
ID312375	312375	185	17686.480	37.259	20.123	0	187	187	2	1	-10921639	61282.381	65535	40640	65535	1286930	6413.270	4.800	0.192	3.075
ID312380	312380	197	12024.323	40.412	33.579	0	187	187	2	1	-10921639	39589.952	39947	22525	59776	831389	10121.793	2.000	0.118	0.826
ID312381	312381	194	12628.641	49.815	37.982	0	187	187	2	1	-10921639	59151.000	65535	32658	65535	1242171	10649.645	4.800	0.106	1.064
ID312382	312382	207	14161.045	37.404	43.372	0	187	187	2	1	-10921639	47976.714	48039	32512	65535	1007511	10398.990	2.000	0.117	0.965
ID312383	312383	201	9620.434	45.312	43.337	0	187	187	2	1	-10921639	52489.333	52777	41989	65535	1102276	7135.030	2.000	0.058	0.800
ID312376	312376	199	15338.169	48.557	23.834	0	187	187	2	1	-10921639	38694.238	35027	21796	63202	812579	11556.883	2.000	0.122	0.728
ID312377	312377	171	21121.459	55.588	28.050	0	187	187	2	1	-10921639	60794.762	65535	38271	65535	1276690	7238.634	4.800	0.252	3.384
ID312378	312378	192	14705.856	48.587	31.430	0	187	187	2	1	-10921639	52437.429	55657	30106	65535	1101186	14072.055	3.200	0.117	0.780
ID312379	312379	211	9617.005	34.867	32.674	0	187	187	2	1	-10921639	30085.333	31090	17458	50007	631792	8440.559	2.000	0.087	0.573
ID312452	312452	180	13880.479	36.800	50.819	0	188	188	2	1	-10921639	32062.286	30799	18005	53251	673308	9250.944	2.000	0.164	0.974
ID312453	312453	183	15032.551	43.031	51.326	0	188	188	2	1	-10921639	38314.095	36849	22160	55147	804596	9699.736	2.000	0.165	1.121
ID312454	312454	213	9145.505	60.092	53.229	0	188	188	2	1	-10921639	23335.429	22197	16365	40020	490044	5801.640	2.000	0.149	1.046
ID312455	312455	190	8561.536	44.630	61.675	0	188	188	2	1	-10921639	27912.286	28721	18807	36485	586158	5375.106	7.600	0.146	1.321
ID312448	312448	196	14186.263	40.138	44.991	0	188	188	2	1	-10921639	55478.238	58901	37287	65535	1165043	9746.925	4.800	0.141	1.405
ID312449	312449	None	7057.797	13.254	45.794	0	188	188	2	1	-10921639	11029.714	9185	3025	18953	231624	4602.888	2.000	0.323	1.170
ID312450	312450	209	9709.203	66.238	45.515	0	188	188	2	1	-10921639	32623.000	32366	18115	49971	685083	8752.476	7.600	0.131	0.863
ID312451	312451	214	7100.878	75.608	45.839	0	188	188	2	1	-10921639	29764.286	28284	20046	42389	625050	6756.571	2.000	0.088	0.709
ID312456	312456	195	8896.782	36.855	69.355	0	188	188	2	1	-10921639	25951.095	25805	15235	39619	544973	6051.181	2.000	0.128	0.971
ID312436	312436	185	15155.007	36.622	20.406	0	188	188	2	1	-10921639	62061.714	65535	49169	65535	1303296	5125.711	4.800	0.163	3.394
ID312437	312437	199	9639.319	47.840	24.770	0	188	188	2	1	-10921639	35122.333	36011	24092	55219	737569	7433.237	3.200	0.084	0.733
ID312438	312438	171	21557.377	55.210	28.219	0	188	188	2	1	-10921639	55400.143	57625	31273	65535	1163403	10796.031	4.800	0.218	1.837
ID312439	312439	192	15391.368	48.236	31.751	0	188	188	2	1	-10921639	57963.762	65535	44467	65535	1217239	8957.293	4.800	0.141	1.604
ID312435	312435	215	12148.112	33.202	13.500	0	188	188	2	1	-10921639	39148.952	40239	22634	63566	822128	10924.056	4.000	0.150	0.934
ID312444	312444	201	7732.435	45.245	42.956	0	188	188	2	1	-10921639	53600.143	52960	41989	64368	1125603	6310.184	6.451	0.057	0.909
ID312445	312445	207	9966.228	36.164	43.667	0	188	188	2	1	-10921639	43859.476	43519	25550	58609	921049	10146.826	4.800	0.103	0.808
ID312446	312446	212	8509.028	51.883	43.871	0	188	188	2	1	-10921639	37113.048	38453	20447	51793	779374	8459.569	2.000	0.076	0.620
ID312447	312447	216	11396.859	71.725	44.415	0	188	188	2	1	-10921639	40907.286	40275	33569	54090	859053	5521.307	4.800	0.143	1.852
ID312440	312440	211	10685.438	34.810	32.894	0	188	188	2	1	-10921639	31470.571	31455	20775	52777	660882	8408.625	2.000	0.094	0.643
ID312441	312441	197	14846.456	40.963	33.239	0	188	188	2	1	-10921639	47448.905	49278	32002	63092	996427	9397.969	2.000	0.139	1.230
ID312442	312442	None	7394.133	61.691	34.773	0	188	188	2	1	-10921639	30710.143	29924	21978	43847	644913	5892.399	2.000	0.085	0.815
ID312443	312443	194	12029.623	49.800	38.575	0	188	188	2	1	-10921639	57503.857	65535	32111	65535	1207581	12033.183	6.376	0.091	0.799
ID312480	312480	195	8838.325	36.924	69.786	0	189	189	2	1	-10921639	23838.810	24675	13631	37032	500615	6335.591	4.800	0.163	1.054
ID312460	312460	185	13034.550	36.389	19.773	0	189	189	2	1	-10921639	57647.905	65535	27336	65535	1210606	11465.015	7.600	0.113	1.019
ID312461	312461	199	10309.443	47.959	25.539	0	189	189	2	1	-10921639	37123.524	36303	23983	53871	779594	7199.604	2.000	0.106	0.991
ID312462	312462	171	21042.229	55.758	28.703	0	189	189	2	1	-10921639	55681.381	62910	28539	65535	1169309	12350.932	4.800	0.218	1.613
ID312463	312463	192	14656.871	47.861	32.295	0	189	189	2	1	-10921639	56899.810	63967	31637	65535	1194896	10915.877	4.800	0.132	1.215
ID312457	312457	219	8169.087	39.040	11.201	0	189	189	2	1	-10921639	31684.000	34662	17568	44649	665364	7573.837	4.800	0.128	0.953
ID312458	312458	215	14761.534	32.844	14.361	0	189	189	2	1	-10921639	45680.333	44212	30653	65535	959287	10935.983	2.000	0.147	1.071
ID312459	312459	246	13060.935	38.873	18.668	0	189	189	2	1	-10921639	58420.286	65535	38890	65535	1226826	9099.477	4.800	0.116	1.330
ID312468	312468	194	11046.002	49.977	37.952	0	189	189	2	1	-10921639	60112.619	65535	43775	65535	1262365	8454.626	4.800	0.091	1.189
ID312469	312469	207	7537.818	36.213	44.242	0	189	189	2	1	-10921639	41804.667	42244	24748	57807	877898	8992.736	4.800	0.067	0.581
ID312470	312470	212	14241.604	51.193	43.655	0	189	189	2	1	-10921639	47643.333	49278	32512	65535	1000510	10680.284	2.000	0.117	0.932
ID312471	312471	None	7277.192	10.969	44.783	0	189	189	2	1	-10921639	10698.095	10387	5212	19536	224660	4138.916	2.000	0.375	1.410
ID312464	312464	211	11053.549	34.902	32.641	0	189	189	2	1	-10921639	32431.905	29377	20046	53944	681070	8126.411	2.000	0.133	0.936
ID312465	312465	197	13486.022	41.357	33.274	0	189	189	2	1	-10921639	45176.905	47747	21504	61999	948715	12863.356	3.200	0.125	0.781
ID312466	312466	247	8139.662	42.501	36.793	0	189	189	2	1	-10921639	53431.857	53762	39291	65535	1122069	7538.983	4.800	0.056	0.754
ID312467	312467	None	7429.788	34.867	38.077	0	189	189	2	1	-10921639	35412.143	35173	26826	47383	743655	5495.753	4.000	0.099	1.163
ID312476	312476	183	9309.048	42.714	51.525	0	189	189	2	1	-10921639	34613.714	36230	18588	50955	726888	9162.359	2.000	0.101	0.696
ID312477	312477	213	9664.812	60.309	53.907	0	189	189	2	1	-10921639	23847.429	22306	12975	35100	500796	6083.935	3.200	0.162	1.091
ID312478	312478	190	14423.348	44.226	61.977	0	189	189	2	1	-10921639	33591.524	32512	22707	52486	705422	8303.293	6.355	0.198	1.336
ID312479	312479	None	7398.769	36.699	65.939	0	189	189	2	1	-10921639	27988.810	28758	17787	33605	587765	4099.293	4.800	0.146	1.736
ID312472	312472	196	12646.811	40.033	45.043	0	189	189	2	1	-10921639	52317.571	53033	38818	65535	1098669	8225.112	3.200	0.105	1.211
ID312473	312473	209	16580.271	66.503	45.155	0	189	189	2	1	-10921639	42596.048	40239	26789	65535	894517	9302.182	2.000	0.169	1.326
ID312474	312474	216	10063.738	71.842	44.791	0	189	189	2	1	-10921639	39661.048	40057	28940	53397	832882	6506.652	4.800	0.115	1.254
ID312475	312475	180	14243.081	37.100	50.767	0	189	189	2	1	-10921639	34926.143	33605	22962	53033	733449	8761.852	2.000	0.183	1.231
ID312516	312516	212	12986.121	51.475	43.641	0	190	190	2	1	-10921639	47928.048	47529	29013	65535	1006489	10553.462	2.000	0.090	0.754
ID312518	312518	216	9978.700	72.723	43.990	0	190	190	2	1	-10921639	38581.476	40968	25988	50335	810211	7203.736	3.200	0.110	1.060
ID312512	312512	194	10518.121	49.918	39.139	0	190	190	2	1	-10921639	61376.190	65535	40385	65535	1288900	8278.985	4.800	0.092	1.243
ID312514	312514	207	11647.807	35.979	43.869	0	190	190	2	1	-10921639	43469.000	45451	27081	65535	912849	9515.408	2.000	0.092	0.772
ID312524	312524	209	14802.938	66.426	44.755	0	190	190	2	1	-10921639	39997.667	40275	24274	62728	839951	10123.689	2.000	0.167	1.133
ID312494	312494	246	12753.029	38.953	18.663	0	190	190	2	1	-10921639	59211.714	64951	31273	65535	1243446	9773.475	4.800	0.115	1.254
ID312526	312526	218	7782.248	70.396	46.394	0	190	190	2	1	-10921639	38987.571	40676	26789	50882	818739	7473.098	7.600	0.078	0.753
ID312488	312488	219	8946.359	39.608	12.503	0	190	190	2	1	-10921639	42172.524	41077	30945	56459	885623	6344.908	2.000	0.080	0.981
ID312520	312520	None	7719.073	24.339	44.780	0	190	190	2	1	-10921639	21747.333	22452	12028	30106	456694	5844.493	2.000	0.162	1.036
ID312522	312522	196	15135.331	40.875	44.679	0	190	190	2	1	-10921639	59059.000	61780	42025	65535	1240239	7495.897	4.800	0.146	2.012
ID312491	312491	215	12699.712	33.462	16.017	0	190	190	2	1	-10921639	48893.048	48914	30835	65535	1026754	11117.161	4.800	0.116	0.911
ID312500	312500	171	17576.533	56.005	28.815	0	190	190	2	1	-10921639	59109.333	65535	40020	65535	1241296	9035.978	4.800	0.177	1.970
ID312502	312502	192	12808.509	48.447	32.354	0	190	190	2	1	-10921639	56111.762	63967	30981	65535	1178347	11024.641	2.000	0.102	0.945
ID312496	312496	185	14505.446	36.339	19.859	0	190	190	2	1	-10921639	57818.095	65535	35902	65535	1214180	11255.356	4.800	0.126	1.153
ID312528	312528	180	15008.768	36.685	51.010	0	190	190	2	1	-10921639	33688.762	31200	19390	54782	707464	9460.643	2.000	0.162	0.992
ID312529	312529	213	10646.913	60.273	53.719	0	190	190	2	1	-10921639	26504.714	25404	17021	37906	556599	6558.902	7.600	0.172	1.189
ID312498	312498	199	11896.938	47.944	26.318	0	190	190	2	1	-10921639	36814.571	33897	23400	61598	773106	9653.293	2.000	0.101	0.698
ID312530	312530	190	17335.100	44.762	61.044	0	190	190	2	1	-10921639	36417.048	35464	20411	56568	764758	8847.979	4.800	0.241	1.596
ID312531	312531	220	11116.362	36.078	67.876	0	190	190	2	1	-10921639	30290.143	30033	16948	44576	636093	6893.296	6.345	0.205	1.496
ID312508	312508	None	12008.625	61.957	35.364	0	190	190	2	1	-10921639	38210.000	34881	29632	58937	802410	8197.514	2.000	0.116	0.969
ID312510	312510	247	9170.152	43.953	37.907	0	190	190	2	1	-10921639	53574.143	52231	35865	65535	1125057	8395.039	2.000	0.045	0.547
ID312504	312504	211	10730.270	35.754	32.700	0	190	190	2	1	-10921639	34874.000	33569	21103	57078	732354	9797.534	2.000	0.078	0.512
ID312506	312506	197	14701.963	40.914	32.999	0	190	190	2	1	-10921639	45777.619	46909	26935	65535	961330	10532.699	2.000	0.118	0.914
ID312420	312420	171	16890.916	55.184	28.932	0	191	191	2	1	-10921639	59973.667	65535	42790	65535	1259447	8275.500	4.800	0.167	2.076
ID312421	312421	211	11919.937	35.761	33.006	0	191	191	2	1	-10921639	37230.952	36995	24602	60177	781850	9081.489	2.000	0.093	0.695
ID312422	312422	192	12604.827	48.824	32.801	0	191	191	2	1	-10921639	59838.381	65535	36230	65535	1256606	9444.165	4.800	0.107	1.225
ID312423	312423	197	15860.572	41.021	33.727	0	191	191	2	1	-10921639	48851.476	48622	35792	65535	1025881	9881.644	2.000	0.119	1.051
ID312416	312416	219	13950.566	40.169	12.719	0	191	191	2	1	-10921639	45001.714	45014	26206	65535	945036	9597.369	2.000	0.109	0.921
ID312417	312417	185	14281.533	35.940	19.965	0	191	191	2	1	-10921639	60058.857	65535	38927	65535	1261236	9327.744	4.800	0.139	1.574
ID312418	312418	221	10491.596	47.349	28.269	0	191	191	2	1	-10921639	45928.524	44941	33933	65535	964499	8144.978	4.800	0.114	1.151
ID312419	312419	None	14744.350	57.644	28.065	0	191	191	2	1	-10921639	58880.238	64587	40093	65535	1236485	9136.851	4.800	0.139	1.572
ID312428	312428	209	9036.905	66.474	44.752	0	191	191	2	1	-10921639	37536.667	38307	23545	48258	788270	7933.795	4.800	0.106	0.907
ID312429	312429	218	9532.658	69.048	46.744	0	191	191	2	1	-10921639	37619.952	41077	16584	53324	790019	11093.788	7.600	0.091	0.564
ID312430	312430	222	8505.309	43.463	49.520	0	191	191	2	1	-10921639	37229.381	36849	20447	53324	781817	8857.602	2.000	0.082	0.638
ID312431	312431	180	21156.658	36.423	50.995	0	191	191	2	1	-10921639	36880.476	34589	19536	59885	774490	13342.070	2.000	0.262	1.149
ID312424	312424	194	11642.960	49.891	38.808	0	191	191	2	1	-10921639	58533.143	65535	41260	65535	1229196	8994.654	2.000	0.091	1.084
ID312425	312425	212	8802.532	51.205	43.617	0	191	191	2	1	-10921639	43259.095	42973	28466	65206	908441	9543.845	2.000	0.058	0.497
ID312426	312426	216	14430.546	71.740	43.905	0	191	191	2	1	-10921639	45649.000	45087	25659	64004	958629	9006.171	2.000	0.137	1.224
ID312427	312427	196	16384.332	40.947	44.654	0	191	191	2	1	-10921639	55610.238	59958	25587	65535	1167815	11044.990	4.800	0.159	1.378
ID312432	312432	213	8790.263	60.663	53.814	0	191	191	2	1	-10921639	21797.571	21249	12829	36776	457749	6120.756	2.000	0.174	1.054
ID312433	312433	190	14750.596	45.117	61.641	0	191	191	2	1	-10921639	36394.571	35501	20666	54345	764286	9583.325	2.000	0.170	1.106
ID312434	312434	220	13521.060	35.926	66.717	0	191	191	2	1	-10921639	30317.952	29049	19718	49643	636677	8857.005	2.000	0.201	1.146
ID312415	312415	223	12357.986	33.113	13.295	0	191	191	2	1	-10921639	48242.095	49351	29122	62983	1013084	10459.144	4.800	0.119	0.983
ID312517	312517	213	13764.818	60.512	53.345	0	192	192	2	1	-10921639	24868.095	23473	11991	47492	522230	10480.155	2.000	0.223	0.867
ID312519	312519	None	7125.578	41.308	54.190	0	192	192	2	1	-10921639	30326.667	31819	16329	42681	636860	6912.125	3.200	0.108	0.859
ID312513	312513	222	10155.432	44.065	49.704	0	192	192	2	1	-10921639	41932.857	40640	25732	53616	880590	7667.444	4.800	0.133	1.282
ID312515	312515	180	10201.527	36.395	51.253	0	192	192	2	1	-10921639	29519.524	27373	17823	41770	619910	7151.038	4.800	0.146	1.053
ID312525	312525	220	10001.503	35.840	65.367	0	192	192	2	1	-10921639	26329.524	23327	18844	39947	552920	6653.339	2.000	0.151	1.037
ID312527	312527	None	7090.636	35.532	69.969	0	192	192	2	1	-10921639	24604.143	24457	13230	33314	516687	4862.353	4.800	0.148	1.301
ID312521	312521	None	7165.907	53.711	55.807	0	192	192	2	1	-10921639	26128.095	25040	16256	38234	548690	5677.815	3.200	0.108	0.894
ID312523	312523	190	10565.483	44.572	60.490	0	192	192	2	1	-10921639	32128.381	30216	24019	45014	674696	6274.933	6.089	0.174	1.516
ID312484	312484	185	14915.790	36.244	20.044	0	192	192	2	1	-10921639	58633.762	64733	39073	65535	1231309	9616.878	4.800	0.134	1.440
ID312485	312485	224	13130.722	54.939	26.865	0	192	192	2	1	-10921639	60907.476	65535	40567	65535	1279057	7788.043	4.800	0.129	1.783
ID312486	312486	221	14032.406	47.132	29.282	0	192	192	2	1	-10921639	49759.095	49752	32876	65535	1044941	10975.941	2.000	0.116	0.943
ID312487	312487	171	13804.656	55.985	29.101	0	192	192	2	1	-10921639	61909.048	65535	42754	65535	1300090	6735.395	4.800	0.138	2.233
ID312481	312481	223	9491.444	32.740	12.142	0	192	192	2	1	-10921639	43007.333	43301	28430	58208	903154	7187.687	4.800	0.135	1.422
ID312482	312482	219	16115.720	40.221	12.433	0	192	192	2	1	-10921639	45562.238	43665	25295	65535	956807	10916.424	2.000	0.155	1.120
ID312483	312483	215	14655.821	33.536	16.449	0	192	192	2	1	-10921639	55125.952	57880	39401	65535	1157645	9510.972	2.000	0.116	1.206
ID312492	312492	197	11370.229	40.950	33.641	0	192	192	2	1	-10921639	41044.238	39838	27846	65535	861929	9663.441	2.000	0.068	0.540
ID312493	312493	225	10407.064	60.587	36.099	0	192	192	2	1	-10921639	35306.286	35719	20775	52923	741432	8574.596	2.000	0.119	0.878
ID312495	312495	None	7253.145	34.999	38.816	0	192	192	2	1	-10921639	39711.333	39802	23873	53251	833938	7540.200	2.000	0.069	0.679
ID312489	312489	192	10115.464	48.624	32.291	0	192	192	2	1	-10921639	56313.190	60432	29414	65535	1182577	11301.705	7.600	0.067	0.629
ID312490	312490	211	10999.873	36.282	33.178	0	192	192	2	1	-10921639	35832.143	34298	22124	57662	752475	9747.806	3.200	0.131	0.853
ID312501	312501	216	10923.474	72.260	43.362	0	192	192	2	1	-10921639	43121.905	42754	28976	57406	905560	7915.606	2.000	0.095	0.943
ID312503	312503	212	16499.213	50.937	43.680	0	192	192	2	1	-10921639	47999.238	53288	19645	65535	1007984	14068.222	2.000	0.136	0.817
ID312497	312497	194	9548.584	49.579	38.576	0	192	192	2	1	-10921639	56170.810	62509	30762	65535	1179587	12176.167	2.000	0.062	0.541
ID312499	312499	232	9131.471	36.966	41.027	0	192	192	2	1	-10921639	46451.048	46873	35136	58026	975472	5950.278	7.600	0.088	1.257
ID312509	312509	None	8546.814	11.443	48.148	0	192	192	2	1	-10921639	10812.619	9112	4118	23072	227065	5451.422	2.000	0.419	1.172
ID312511	312511	None	7899.493	75.129	48.169	0	192	192	2	1	-10921639	28243.810	29414	15928	39109	593120	6232.481	2.000	0.116	0.944
ID312505	312505	196	17695.830	40.916	44.972	0	192	192	2	1	-10921639	57731.143	64368	33204	65535	1212354	10196.505	4.800	0.170	1.646
ID312507	312507	209	16460.486	68.354	44.814	0	192	192	2	1	-10921639	46091.619	48367	23910	65535	967924	10757.857	4.800	0.185	1.337
ID312396	312396	185	15030.741	36.349	20.003	0	193	193	2	1	-10921639	58944.381	64951	40822	65535	1237832	8701.690	7.600	0.142	1.684
ID312397	312397	224	12631.635	54.426	28.281	0	193	193	2	1	-10921639	59341.905	65535	40385	65535	1246180	8772.339	7.600	0.124	1.489
ID312398	312398	171	13481.283	57.876	28.773	0	193	193	2	1	-10921639	56941.524	63894	32949	65535	1195772	11152.901	6.370	0.107	0.988
ID312399	312399	None	10106.620	43.663	31.575	0	193	193	2	1	-10921639	51121.619	52048	37287	65535	1073554	8687.443	2.000	0.046	0.519
ID312394	312394	219	8567.935	40.794	12.422	0	193	193	2	1	-10921639	38418.143	40348	21577	51793	806781	8818.102	4.800	0.092	0.737
ID312395	312395	215	13761.312	33.025	15.061	0	193	193	2	1	-10921639	52406.048	52413	34626	65535	1100527	10240.658	7.600	0.115	1.052
ID312404	312404	194	7463.664	49.749	38.942	0	193	193	2	1	-10921639	59984.143	65535	34808	65535	1259667	9755.556	3.200	0.047	0.548
ID312405	312405	232	9079.946	37.226	41.291	0	193	193	2	1	-10921639	43475.952	41916	29742	62728	912995	7804.974	7.600	0.096	0.977
ID312406	312406	212	13381.982	50.334	42.880	0	193	193	2	1	-10921639	55922.476	57552	33678	65535	1174372	9562.870	2.000	0.112	1.182
ID312407	312407	216	9165.471	72.955	43.354	0	193	193	2	1	-10921639	40216.476	40275	27154	52777	844546	7164.949	3.200	0.090	0.923
ID312400	312400	192	10521.733	49.275	32.452	0	193	193	2	1	-10921639	58574.667	65535	31455	65535	1230068	10000.315	7.600	0.075	0.818
ID312401	312401	211	14122.438	36.172	33.324	0	193	193	2	1	-10921639	36920.381	36995	20411	65206	775328	11838.519	2.000	0.117	0.653
ID312402	312402	197	8146.200	40.360	34.084	0	193	193	2	1	-10921639	45308.857	44722	30361	61744	951486	8494.050	2.000	0.045	0.459
ID312403	312403	225	14325.999	60.077	36.104	0	193	193	2	1	-10921639	42542.333	40494	30908	64915	893389	9450.574	2.000	0.127	1.017
ID312412	312412	180	13183.910	36.550	50.904	0	193	193	2	1	-10921639	33785.952	34152	20192	47857	709505	7989.930	2.000	0.177	1.273
ID312413	312413	213	14391.366	60.401	52.837	0	193	193	2	1	-10921639	26641.952	22744	15709	49716	559481	9271.466	2.000	0.212	1.007
ID312414	312414	190	10628.947	44.277	61.057	0	193	193	2	1	-10921639	30547.048	31418	15745	42025	641488	6851.919	4.800	0.188	1.410
ID312408	312408	226	7945.700	23.972	43.707	0	193	193	2	1	-10921639	17335.286	17823	7180	27555	364041	5863.316	2.000	0.172	0.867
ID312409	312409	196	15822.373	40.817	44.608	0	193	193	2	1	-10921639	55070.381	58646	30216	65535	1156478	11740.516	7.600	0.146	1.195
ID312410	312410	209	11696.629	67.662	44.726	0	193	193	2	1	-10921639	46112.476	46800	31236	57625	968362	6692.258	6.257	0.143	1.726
ID312411	312411	222	8565.186	43.377	49.750	0	193	193	2	1	-10921639	38702.905	37760	26206	57224	812761	8299.024	6.439	0.063	0.553
ID312556	312556	185	12593.871	35.357	20.116	0	194	194	2	1	-10921639	59440.952	65535	41515	65535	1248260	8934.708	4.800	0.122	1.452
ID312557	312557	None	7091.014	37.042	26.823	0	194	194	2	1	-10921639	35327.000	34553	28976	44576	741867	4235.563	4.800	0.105	1.580
ID312558	312558	171	14224.550	58.707	27.629	0	194	194	2	1	-10921639	56325.286	60833	32767	65535	1182831	11007.482	4.800	0.141	1.264
ID312559	312559	224	13070.275	54.328	28.909	0	194	194	2	1	-10921639	60379.905	65535	43592	65535	1267978	8093.448	4.800	0.121	1.608
ID312553	312553	230	10791.485	38.830	10.890	0	194	194	2	1	-10921639	46114.238	47310	34152	56386	968399	7361.566	6.068	0.095	1.084
ID312554	312554	223	16713.262	33.058	11.798	0	194	194	2	1	-10921639	50088.857	50262	28502	65535	1051866	11097.436	3.200	0.165	1.279
ID312555	312555	231	13234.848	39.155	18.707	0	194	194	2	1	-10921639	59857.524	65535	39437	65535	1257008	8357.400	4.800	0.119	1.526
ID312564	312564	194	8080.786	49.821	38.242	0	194	194	2	1	-10921639	59315.952	65535	33860	65535	1245635	10681.179	2.000	0.057	0.596
ID312565	312565	212	14246.369	50.595	43.053	0	194	194	2	1	-10921639	55042.619	61525	24457	65535	1155895	13539.514	2.000	0.121	0.874
ID312566	312566	216	9321.888	71.855	43.509	0	194	194	2	1	-10921639	45400.952	44977	35428	56641	953420	6673.528	7.600	0.091	1.131
ID312567	312567	226	8560.479	24.031	44.024	0	194	194	2	1	-10921639	20462.952	19828	13230	32658	429722	4919.287	4.800	0.191	1.336
ID312560	312560	192	10074.996	49.020	32.470	0	194	194	2	1	-10921639	59494.667	65535	39073	65535	1249388	8738.883	4.800	0.088	1.097
ID312561	312561	211	9053.998	36.516	33.505	0	194	194	2	1	-10921639	40268.571	37724	28612	61489	845640	7991.012	6.413	0.061	0.576
ID312562	312562	197	13476.759	40.808	33.954	0	194	194	2	1	-10921639	52734.095	55803	34662	65535	1107416	10139.618	2.000	0.086	0.822
ID312563	312563	225	11291.310	60.193	36.254	0	194	194	2	1	-10921639	39692.238	40895	28065	54563	833537	7108.767	4.800	0.124	1.231
ID312572	312572	213	11009.169	60.606	53.149	0	194	194	2	1	-10921639	23798.810	23035	9185	39255	499775	8499.505	7.600	0.177	0.842
ID312573	312573	190	10536.281	44.355	60.888	0	194	194	2	1	-10921639	31083.381	27919	19973	45050	652751	7450.193	2.000	0.149	1.080
ID312574	312574	None	9149.543	35.863	69.001	0	194	194	2	1	-10921639	24760.524	22015	19099	37833	519971	5489.152	2.000	0.128	1.027
ID312568	312568	196	17672.492	40.741	44.929	0	194	194	2	1	-10921639	56478.095	56969	32512	65535	1186040	10198.498	7.600	0.159	1.519
ID312569	312569	209	13158.612	68.478	45.717	0	194	194	2	1	-10921639	40042.810	43592	17021	59557	840899	11787.804	4.800	0.164	0.957
ID312570	312570	180	13124.037	36.951	50.956	0	194	194	2	1	-10921639	36642.714	36558	23983	50372	769497	7386.619	2.000	0.191	1.594
ID312571	312571	229	8097.415	42.942	51.962	0	194	194	2	1	-10921639	35630.762	35537	16547	51538	748246	7716.760	2.000	0.071	0.615
ID312612	312612	196	16084.529	41.214	45.206	0	195	195	2	1	-10921639	51975.571	53834	36849	65535	1091487	9489.914	4.800	0.153	1.454
ID312613	312613	228	8495.620	74.676	46.473	0	195	195	2	1	-10921639	44581.524	45014	31783	53105	936212	5320.546	6.073	0.108	1.630
ID312614	312614	180	15851.643	37.047	50.880	0	195	195	2	1	-10921639	35689.857	33715	25659	58427	749487	9686.483	2.000	0.189	1.169
ID312615	312615	229	7456.255	44.026	50.622	0	195	195	2	1	-10921639	34796.000	37360	17787	49643	730716	8600.437	3.200	0.097	0.719
ID312608	312608	212	13162.280	51.098	42.245	0	195	195	2	1	-10921639	55676.048	58609	36959	65535	1169197	9539.556	2.000	0.109	1.147
ID312609	312609	None	8429.663	47.117	42.821	0	195	195	2	1	-10921639	56332.048	55876	42645	65535	1182973	6872.287	2.000	0.060	0.928
ID312610	312610	None	8737.905	84.161	42.844	0	195	195	2	1	-10921639	24359.476	23509	13741	36266	511549	5913.270	7.600	0.143	1.034
ID312611	312611	209	14929.763	68.729	44.363	0	195	195	2	1	-10921639	49340.714	49971	28393	65535	1036155	9354.824	4.800	0.143	1.321
ID312616	312616	213	10940.288	59.959	52.477	0	195	195	2	1	-10921639	24093.905	22926	12866	35902	505972	7263.096	3.200	0.226	1.224
ID312617	312617	190	19765.271	45.046	61.091	0	195	195	2	1	-10921639	37163.524	34298	21577	65535	780434	10580.294	2.000	0.244	1.379
ID312618	312618	None	7236.415	35.763	65.033	0	195	195	2	1	-10921639	25862.524	24894	18771	35391	543113	5097.325	6.315	0.111	1.016
ID312596	312596	223	10544.281	33.594	11.761	0	195	195	2	1	-10921639	50278.048	49461	38781	63384	1055839	6676.730	6.246	0.090	1.238
ID312597	312597	230	11933.369	38.840	11.894	0	195	195	2	1	-10921639	47546.095	45488	31856	61780	998468	7268.512	4.800	0.124	1.442
ID312598	312598	215	11526.453	32.762	15.451	0	195	195	2	1	-10921639	52937.190	55912	34334	65535	1111681	8543.044	2.000	0.100	1.125
ID312599	312599	231	13950.088	39.274	18.729	0	195	195	2	1	-10921639	56203.762	59302	36412	65535	1180279	9485.097	2.000	0.121	1.280
ID312604	312604	192	12613.767	49.201	32.632	0	195	195	2	1	-10921639	60485.762	65535	42936	65535	1270201	7303.764	4.800	0.111	1.660
[truncated: 1,512 more rows]
