# Supplementary material for: Progressive enhancement of kinetic proofreading in T cell antigen discrimination from receptor activation to DAG generation
Source: eLife. 2022 Sep 20;11:e75263. doi: 10.7554/eLife.75263 (PMC9536835; doi:10.7554/eLife.75263)
Supplement: Figure 5—source data 1. — Each data table is the TrackMate ‘spot-statistics’ output of one cell over four cycles of blue-light illumination (frames 0–40, 100–140, 200–240, and 300–340, with 3 s interval between frames). We calculated the lifetime of TrackIDs that existed at the start of each period of blue-light illumination that did not last for the full period and fit the resulting lifetime distributions using custom Python scripts available at https://github.com/dbritain/KP-paper (copy archived at swh:1:rev:167fa456901903740f0f3ee6a3e5324bc45207ea, Britain, 2022). [file elife-75263-fig5-data1.zip › Fig5SourceData/ZAP/zap3/cell4.csv]

Label	ID	TRACK_ID	QUALITY	POSITION_X	POSITION_Y	POSITION_Z	POSITION_T	FRAME	RADIUS	VISIBILITY	MANUAL_COLOR	MEAN_INTENSITY	MEDIAN_INTENSITY	MIN_INTENSITY	MAX_INTENSITY	TOTAL_INTENSITY	STANDARD_DEVIATION	ESTIMATED_DIAMETER	CONTRAST	SNR
ID321108	321108	None	8087.010	81.145	12.825	0	0	0	2	1	-10921639	35368.905	35538	21008	48046	742747	6400.499	4.800	0.134	1.310
ID321109	321109	None	10407.177	91.211	16.201	0	0	0	2	1	-10921639	29920.952	31119	15878	43290	628340	8260.436	7.600	0.111	0.723
ID321110	321110	None	8321.658	76.862	22.400	0	0	0	2	1	-10921639	41694.000	39882	33928	58494	875574	6368.286	3.200	0.109	1.286
ID321111	321111	None	7398.829	39.131	23.426	0	0	0	2	1	-10921639	39853.667	39920	27449	55124	836927	7288.420	2.000	0.051	0.533
ID321104	321104	0	8168.089	53.713	5.300	0	0	0	2	1	-10921639	40479.667	40069	29434	52278	850073	5537.303	4.800	0.118	1.545
ID321105	321105	None	7331.098	69.774	7.184	0	0	0	2	1	-10921639	25830.190	24491	17039	38946	542434	6491.124	2.000	0.085	0.625
ID321106	321106	1	13528.184	47.641	9.996	0	0	0	2	1	-10921639	54321.524	53139	40107	65535	1140752	8662.980	6.023	0.119	1.337
ID321107	321107	None	7879.432	60.589	11.945	0	0	0	2	1	-10921639	42838.857	41904	32617	54412	899616	5718.913	7.600	0.102	1.391
ID321112	321112	None	9231.515	55.350	24.813	0	0	0	2	1	-10921639	38182.762	37448	24678	52240	801838	6645.696	2.000	0.084	0.886
ID321113	321113	2	9252.710	44.624	29.449	0	0	0	2	1	-10921639	50701.143	52315	33778	62389	1064724	8478.930	2.000	0.090	0.983
ID321114	321114	3	9193.798	58.906	37.300	0	0	0	2	1	-10921639	40329.810	39545	31756	53738	846926	6980.659	2.000	0.084	0.895
ID321164	321164	0	8164.208	51.911	5.021	0	1	1	2	1	-10921639	32941.714	33291	18986	42803	691776	7047.042	2.000	0.077	0.672
ID321165	321165	1	7365.659	47.098	10.043	0	1	1	2	1	-10921639	43423.667	44825	30220	55311	911897	6636.899	3.200	0.069	0.849
ID321166	321166	5	9102.900	49.222	12.966	0	1	1	2	1	-10921639	45651.143	44339	33254	60067	958674	7398.674	2.000	0.070	0.810
ID321167	321167	None	9157.676	54.394	12.936	0	1	1	2	1	-10921639	44026.571	43140	36287	55311	924558	5253.628	4.800	0.085	1.318
ID321163	321163	None	7644.422	77.626	3.018	0	1	1	2	1	-10921639	20827.952	19360	10448	27674	437387	4922.777	6.372	0.207	1.452
ID321172	321172	6	7873.790	39.228	26.984	0	1	1	2	1	-10921639	41007.381	40144	26588	56172	861155	7074.703	2.000	0.062	0.677
ID321173	321173	2	10539.171	43.677	29.641	0	1	1	2	1	-10921639	46961.762	46735	30707	65535	986197	9002.866	2.000	0.070	0.683
ID321174	321174	4	8268.288	47.228	30.397	0	1	1	2	1	-10921639	46030.905	45200	36624	59206	966649	6587.156	2.000	0.050	0.663
ID321175	321175	None	8348.542	42.800	35.544	0	1	1	2	1	-10921639	37886.762	37148	26363	52577	795622	6568.265	2.000	0.077	0.823
ID321168	321168	None	7317.311	85.580	14.287	0	1	1	2	1	-10921639	30461.238	31269	15241	40144	639686	7107.066	4.800	0.115	0.885
ID321169	321169	None	8604.480	33.432	22.227	0	1	1	2	1	-10921639	38305.857	37673	27786	48421	804423	6006.091	4.800	0.110	1.259
ID321170	321170	None	9751.985	44.349	21.785	0	1	1	2	1	-10921639	40620.381	41755	26775	53813	853028	7825.597	2.000	0.094	0.890
ID321171	321171	None	7325.352	61.854	24.252	0	1	1	2	1	-10921639	35935.952	34602	25502	48758	754655	6111.751	3.200	0.073	0.801
ID321176	321176	3	7443.969	59.136	38.176	0	1	1	2	1	-10921639	35457.857	33778	26288	43253	744615	5101.288	2.000	0.092	1.167
ID321188	321188	2	11015.754	44.045	29.621	0	2	2	2	1	-10921639	47425.524	45837	32505	65535	995936	8657.849	2.000	0.072	0.740
ID321189	321189	4	8616.984	46.977	29.907	0	2	2	2	1	-10921639	47206.143	45837	36250	61902	991329	6819.317	2.000	0.067	0.864
ID321190	321190	3	9114.005	59.571	37.670	0	2	2	2	1	-10921639	38216.667	38497	28048	51604	802550	7125.858	6.351	0.091	0.893
ID321185	321185	5	14300.827	48.734	11.872	0	2	2	2	1	-10921639	50011.238	51117	35164	65535	1050236	10020.230	2.000	0.103	0.936
ID321186	321186	None	7889.229	41.660	15.805	0	2	2	2	1	-10921639	40180.048	39321	32842	50780	843781	5416.172	3.200	0.070	0.971
ID321187	321187	6	8096.253	39.209	28.004	0	2	2	2	1	-10921639	39753.810	40893	24678	54525	834830	7495.074	2.000	0.055	0.551
ID321156	321156	None	7420.759	82.418	15.176	0	3	3	2	1	-10921639	30090.238	31756	15915	47185	631895	7886.328	2.000	0.101	0.702
ID321157	321157	None	9014.198	41.310	19.022	0	3	3	2	1	-10921639	42097.000	40182	30370	55760	884037	6709.002	2.000	0.062	0.734
ID321158	321158	7	9234.661	25.883	24.523	0	3	3	2	1	-10921639	30871.429	30558	22057	42841	648300	6319.566	3.200	0.133	1.147
ID321159	321159	6	8507.364	39.208	27.870	0	3	3	2	1	-10921639	43140.333	41642	28947	55798	905947	7296.801	2.000	0.057	0.640
ID321153	321153	0	7289.756	50.359	4.815	0	3	3	2	1	-10921639	36458.286	35463	22356	54600	765624	8347.483	7.600	0.067	0.547
ID321154	321154	None	8165.529	75.906	9.167	0	3	3	2	1	-10921639	21320.238	19960	9549	32542	447725	6827.084	2.000	0.146	0.796
ID321155	321155	5	10869.941	48.362	12.324	0	3	3	2	1	-10921639	51099.048	50405	35688	65535	1073080	7540.120	2.000	0.080	1.000
ID321160	321160	2	14683.285	43.908	29.597	0	3	3	2	1	-10921639	50788.857	52240	33591	65535	1066566	11027.695	2.000	0.097	0.813
ID321161	321161	4	7033.190	47.178	30.354	0	3	3	2	1	-10921639	49818.571	51454	32318	65535	1046190	7895.207	4.000	0.058	0.690
ID321162	321162	3	8549.785	59.492	38.449	0	3	3	2	1	-10921639	42191.476	42054	30295	56322	886021	6645.429	2.000	0.074	0.878
ID321136	321136	6	7179.339	39.237	26.865	0	4	4	2	1	-10921639	41351.571	40968	28273	58195	868383	7350.690	2.000	0.028	0.303
ID321137	321137	2	12928.381	43.911	29.593	0	4	4	2	1	-10921639	49684.810	50293	28648	65535	1043381	10476.379	2.000	0.096	0.831
ID321138	321138	4	7698.230	48.073	30.241	0	4	4	2	1	-10921639	47566.190	48720	37111	56097	998890	5115.539	3.200	0.079	1.364
ID321139	321139	3	9833.947	58.789	37.605	0	4	4	2	1	-10921639	37678.190	35314	27225	63475	791242	8764.950	6.275	0.071	0.573
ID321132	321132	None	10459.590	46.013	13.759	0	4	4	2	1	-10921639	48841.333	47372	38234	63362	1025668	7556.942	2.000	0.066	0.802
ID321133	321133	None	7469.792	76.213	21.498	0	4	4	2	1	-10921639	37193.095	36474	26401	50031	781055	6121.538	6.436	0.064	0.730
ID321134	321134	None	8728.357	55.164	24.120	0	4	4	2	1	-10921639	38551.952	40931	25839	49619	809591	6801.340	2.000	0.083	0.867
ID321135	321135	7	9839.081	25.107	24.959	0	4	4	2	1	-10921639	29159.429	28123	20109	40706	612348	6340.871	2.000	0.147	1.181
ID321129	321129	0	7431.929	51.070	4.364	0	4	4	2	1	-10921639	32594.000	31756	17301	47409	684474	9111.885	4.800	0.086	0.568
ID321130	321130	None	7618.272	99.000	8.000	0	4	4	2	1	-10921639	10082.000	8575	5055	29322	211722	5718.058	7.600	0.250	0.705
ID321131	321131	None	11035.092	47.846	9.007	0	4	4	2	1	-10921639	48199.429	47559	36175	65535	1012188	7976.513	4.800	0.112	1.222
ID321180	321180	None	7657.583	50.172	29.933	0	5	5	2	1	-10921639	38193.476	38197	30707	47372	802063	4821.285	2.000	0.085	1.248
ID321181	321181	3	7747.855	59.961	37.935	0	5	5	2	1	-10921639	32804.476	31868	24453	46248	688894	5600.189	2.000	0.087	0.933
ID321177	321177	5	11633.240	48.760	12.110	0	5	5	2	1	-10921639	49162.333	49207	34078	65535	1032409	7638.344	7.600	0.099	1.162
ID321178	321178	None	7370.173	76.324	19.279	0	5	5	2	1	-10921639	35299.238	34976	25989	46810	741284	5576.595	6.337	0.078	0.917
ID321179	321179	2	10943.651	44.156	29.619	0	5	5	2	1	-10921639	40822.095	39133	28048	65385	857264	8780.670	2.000	0.074	0.638
ID321140	321140	None	9508.817	47.976	9.059	0	6	6	2	1	-10921639	42689.190	42092	31681	57932	896473	7627.077	6.361	0.093	0.953
ID321141	321141	5	8553.236	48.849	12.670	0	6	6	2	1	-10921639	46075.524	43927	35950	60516	967586	7328.204	2.000	0.062	0.735
ID321142	321142	None	8268.963	45.980	25.147	0	6	6	2	1	-10921639	42138.095	43777	27337	54113	884900	7620.944	3.200	0.075	0.768
ID321143	321143	None	7311.976	38.837	26.628	0	6	6	2	1	-10921639	35103.000	34789	23817	52240	737163	7151.795	2.000	0.040	0.376
ID321144	321144	2	11040.125	43.805	30.006	0	6	6	2	1	-10921639	43919.571	41455	33890	65535	922311	7527.514	2.000	0.071	0.774
ID321124	321124	2	14572.444	43.582	30.177	0	7	7	2	1	-10921639	46241.333	42129	33104	65535	971068	10199.562	2.000	0.116	0.943
ID321122	321122	8	7158.243	62.192	10.048	0	7	7	2	1	-10921639	34655.429	33965	24191	49844	727764	5970.699	2.000	0.061	0.668
ID321123	321123	5	8250.503	48.216	11.677	0	7	7	2	1	-10921639	44786.238	43814	36250	58944	940511	6134.167	6.379	0.088	1.179
ID321120	321120	None	7689.183	47.739	25.358	0	8	8	2	1	-10921639	41727.857	43253	24603	52165	876285	6606.603	2.000	0.076	0.890
ID321121	321121	2	17160.357	43.992	29.823	0	8	8	2	1	-10921639	46378.571	42541	32055	64411	973950	11315.625	2.000	0.129	0.934
ID321116	321116	8	7187.421	61.000	10.000	0	8	8	2	1	-10921639	36256.857	36325	23293	45574	761394	5491.691	7.600	0.076	0.937
ID321117	321117	None	7470.790	76.688	9.911	0	8	8	2	1	-10921639	15599.571	14492	8875	30370	327591	5332.888	2.000	0.178	0.886
ID321118	321118	5	7199.236	49.037	12.128	0	8	8	2	1	-10921639	41818.905	41418	28423	53401	878197	5802.296	2.000	0.059	0.807
ID321119	321119	9	7805.303	44.088	13.669	0	8	8	2	1	-10921639	37735.286	38347	23255	48346	792441	6227.389	6.425	0.091	1.011
ID321115	321115	None	9952.972	56.977	5.059	0	8	8	2	1	-10921639	36071.286	36849	20484	50593	757497	7405.637	4.800	0.123	1.065
ID321152	321152	None	7120.536	59.296	38.000	0	9	9	2	1	-10921639	34168.714	31981	23592	49057	717543	6839.863	2.000	0.057	0.537
ID321148	321148	5	9272.427	48.801	11.722	0	9	9	2	1	-10921639	43735.810	43852	32954	58532	918452	7500.130	3.200	0.062	0.684
ID321149	321149	9	7163.508	45.897	14.170	0	9	9	2	1	-10921639	42127.381	41755	32243	57371	884675	5934.444	7.600	0.067	0.886
ID321150	321150	None	8149.430	54.376	25.142	0	9	9	2	1	-10921639	37002.333	37523	26214	52914	777049	7462.825	2.000	0.061	0.569
ID321151	321151	2	15176.494	43.714	30.495	0	9	9	2	1	-10921639	44764.762	44114	30033	65535	940060	10103.064	2.000	0.128	1.003
ID321145	321145	44	7530.194	54.230	5.036	0	9	9	2	1	-10921639	31368.810	32617	21682	39395	658745	5357.269	6.326	0.106	1.122
ID321146	321146	None	7967.280	99.000	8.000	0	9	9	2	1	-10921639	8565.857	7489	1891	25989	179883	5752.546	2.000	0.409	0.864
ID321147	321147	None	8652.566	47.588	9.023	0	9	9	2	1	-10921639	40989.619	42017	25951	51641	860782	7311.042	7.600	0.102	1.037
ID321125	321125	44	9353.900	53.606	5.745	0	10	10	2	1	-10921639	36321.000	36587	24940	56846	762741	7735.789	4.800	0.102	0.871
ID321126	321126	None	7934.677	62.510	9.554	0	10	10	2	1	-10921639	33417.857	33104	19847	46136	701775	7046.790	7.600	0.108	0.924
ID321127	321127	5	10344.333	48.489	11.714	0	10	10	2	1	-10921639	43714.333	43552	31044	55086	918001	7370.466	2.000	0.100	1.079
ID321128	321128	2	9931.172	43.908	29.985	0	10	10	2	1	-10921639	40447.571	39995	25390	58045	849399	7644.220	2.000	0.081	0.792
ID321184	321184	45	8026.628	59.234	37.838	0	11	11	2	1	-10921639	31349.333	31419	22244	44226	658336	6472.116	2.000	0.076	0.684
ID321182	321182	5	8298.691	47.986	10.626	0	11	11	2	1	-10921639	41096.667	41418	29621	50930	863030	5757.111	6.374	0.089	1.163
ID321183	321183	2	13393.598	43.844	29.922	0	11	11	2	1	-10921639	40679.286	37373	29696	65535	854265	8891.452	2.000	0.106	0.880
ID321228	321228	2	13758.475	43.890	30.405	0	12	12	2	1	-10921639	46095.190	43814	31157	65535	967999	9288.271	2.000	0.109	0.976
ID321229	321229	None	7802.718	68.543	30.480	0	12	12	2	1	-10921639	34527.095	34939	24753	46398	725069	5785.684	2.000	0.106	1.139
ID321230	321230	None	7772.698	61.034	31.214	0	12	12	2	1	-10921639	32355.095	31606	21120	47035	679457	5582.577	2.000	0.084	0.899
ID321231	321231	45	9004.741	59.124	38.146	0	12	12	2	1	-10921639	31784.524	32430	24041	44601	667475	6151.327	2.000	0.090	0.855
ID321224	321224	None	7330.704	0.000	0.000	0	12	12	2	1	-10921639	16766.667	17039	12360	24191	352100	3303.251	4.800	0.321	2.465
ID321225	321225	33	8369.079	62.709	10.374	0	12	12	2	1	-10921639	29763.952	29846	13556	44039	625043	7974.415	2.000	0.114	0.766
ID321226	321226	5	9290.686	48.578	11.899	0	12	12	2	1	-10921639	41439.143	40706	31232	62127	870222	7256.852	2.000	0.071	0.755
ID321227	321227	None	9508.391	45.813	14.339	0	12	12	2	1	-10921639	43283.000	44938	32430	58045	908943	5609.198	4.800	0.102	1.427
ID321208	321208	2	14138.934	43.914	30.566	0	13	13	2	1	-10921639	46125.476	46136	33591	65535	968635	9067.791	2.000	0.132	1.183
ID321206	321206	33	10745.971	62.215	11.005	0	13	13	2	1	-10921639	32328.190	31681	19510	47896	678892	6839.938	7.600	0.129	1.083
ID321207	321207	5	10074.777	48.828	11.833	0	13	13	2	1	-10921639	43384.476	42653	27075	58719	911074	8124.065	6.384	0.095	0.924
ID321196	321196	None	7605.647	75.811	30.788	0	14	14	2	1	-10921639	27658.000	27000	13668	37823	580818	5865.469	4.800	0.129	1.080
ID321191	321191	33	7443.477	62.285	10.418	0	14	14	2	1	-10921639	33710.286	36699	23030	43215	707916	5700.952	4.800	0.113	1.205
ID321192	321192	5	15720.423	48.607	12.215	0	14	14	2	1	-10921639	47143.619	49020	27524	65535	990016	9905.540	2.000	0.144	1.197
ID321193	321193	None	7096.604	54.165	12.987	0	14	14	2	1	-10921639	37480.238	36362	28723	54600	787085	6247.611	2.000	0.037	0.423
ID321194	321194	None	11366.886	39.082	26.771	0	14	14	2	1	-10921639	42690.952	41642	30969	60217	896510	7355.148	2.000	0.105	1.102
ID321195	321195	2	11719.019	44.022	30.147	0	14	14	2	1	-10921639	41506.857	39732	30483	65535	871644	8118.805	2.000	0.092	0.861
ID321220	321220	27	8222.521	56.788	14.242	0	15	15	2	1	-10921639	38056.286	37074	28423	47971	799182	6029.112	2.000	0.082	0.960
ID321221	321221	None	8302.935	62.099	24.141	0	15	15	2	1	-10921639	36556.524	34302	23480	51267	767687	6874.839	2.000	0.103	0.991
ID321222	321222	2	14805.858	43.977	30.140	0	15	15	2	1	-10921639	44062.190	42429	28797	61415	925306	9712.529	2.000	0.123	0.991
ID321223	321223	None	7316.335	67.852	42.897	0	15	15	2	1	-10921639	26974.857	25839	21083	44488	566472	5596.188	2.000	0.105	0.916
ID321218	321218	5	10174.344	48.872	11.437	0	15	15	2	1	-10921639	41524.619	42691	26775	56809	872017	7842.718	2.000	0.107	1.028
ID321219	321219	None	9280.285	48.349	13.576	0	15	15	2	1	-10921639	43917.714	42691	33441	56809	922272	6582.480	4.800	0.105	1.266
ID321204	321204	25	8318.903	38.823	26.773	0	16	16	2	1	-10921639	39145.762	40369	26363	50330	822061	6288.969	2.000	0.080	0.923
ID321205	321205	2	11027.449	43.967	29.889	0	16	16	2	1	-10921639	44739.810	43215	34227	65535	939536	7504.314	5.970	0.099	1.069
ID321201	321201	None	8607.144	62.258	11.022	0	16	16	2	1	-10921639	34889.143	35126	25352	46436	732672	5739.883	7.600	0.125	1.353
ID321202	321202	5	15479.856	48.841	12.154	0	16	16	2	1	-10921639	47530.667	45724	32205	65535	998144	8169.116	6.340	0.157	1.576
ID321203	321203	27	11136.410	56.078	15.086	0	16	16	2	1	-10921639	39149.238	38646	25277	62801	822134	8242.121	2.000	0.097	0.840
ID321197	321197	5	10505.886	48.558	12.362	0	17	17	2	1	-10921639	40176.476	37748	27449	57970	843706	8969.199	6.266	0.094	0.773
ID321198	321198	25	8839.309	39.639	26.615	0	17	17	2	1	-10921639	42000.714	38983	31269	52839	882015	6160.309	3.200	0.084	1.055
ID321199	321199	2	15729.862	43.785	30.092	0	17	17	2	1	-10921639	46335.810	43777	33703	65535	973052	9083.657	2.000	0.135	1.211
ID321200	321200	18	8584.455	58.981	38.349	0	17	17	2	1	-10921639	31358.476	28947	23143	45687	658528	6877.360	2.000	0.074	0.628
ID321216	321216	2	12295.441	43.869	30.255	0	18	18	2	1	-10921639	48129.857	46623	32542	65535	1010727	8994.282	6.314	0.111	1.071
ID321217	321217	18	10317.159	59.503	38.138	0	18	18	2	1	-10921639	31534.714	30033	18911	55236	662229	8881.812	2.000	0.101	0.651
ID321212	321212	None	7585.812	54.387	15.157	0	18	18	2	1	-10921639	38908.619	36624	25502	54600	817081	7283.078	2.000	0.065	0.653
ID321213	321213	None	7576.099	74.380	23.681	0	18	18	2	1	-10921639	29578.571	30632	16814	38010	621150	5578.534	4.800	0.121	1.145
ID321214	321214	None	7800.626	52.521	27.213	0	18	18	2	1	-10921639	37583.619	35688	25539	49993	789256	7157.857	3.200	0.083	0.803
ID321215	321215	None	8231.065	68.850	29.092	0	18	18	2	1	-10921639	35518.571	36212	23967	47334	745890	5579.618	2.000	0.088	1.032
ID321209	321209	None	9595.515	69.073	5.144	0	18	18	2	1	-10921639	18968.095	17451	10111	30895	398330	6331.489	2.000	0.213	1.053
ID321210	321210	5	12776.600	48.992	12.239	0	18	18	2	1	-10921639	41571.095	41942	26551	57783	872993	8018.209	6.144	0.134	1.225
ID321211	321211	13	8425.300	61.431	12.376	0	18	18	2	1	-10921639	35698.619	35276	26588	47484	749671	5878.549	4.800	0.102	1.120
ID321244	321244	5	10787.573	49.042	12.848	0	19	19	2	1	-10921639	40438.619	39433	27674	60404	849211	7068.983	4.800	0.127	1.285
ID321245	321245	13	7105.638	61.024	12.600	0	19	19	2	1	-10921639	32754.571	31718	23779	46024	687846	6206.910	2.000	0.065	0.640
ID321246	321246	2	13709.606	43.770	30.266	0	19	19	2	1	-10921639	48317.143	48121	36924	65535	1014660	8980.018	2.000	0.108	1.052
ID321236	321236	2	13027.004	44.067	30.119	0	20	20	2	1	-10921639	46009.571	46099	34939	65535	966201	8196.135	2.000	0.106	1.073
ID321232	321232	5	17723.936	48.799	12.806	0	20	20	2	1	-10921639	46359.095	42990	34078	64074	973541	9477.559	2.000	0.177	1.472
ID321233	321233	None	8157.358	64.153	16.735	0	20	20	2	1	-10921639	33571.286	32243	25577	43964	704997	5217.013	4.800	0.111	1.282
ID321234	321234	None	7123.836	72.387	24.821	0	20	20	2	1	-10921639	31069.381	31681	23143	40856	652457	4875.020	4.800	0.094	1.098
ID321235	321235	10	7478.328	38.848	27.235	0	20	20	2	1	-10921639	39409.619	39358	31831	51229	827602	5216.229	7.600	0.066	0.929
ID321252	321252	10	11133.020	39.087	27.597	0	21	21	2	1	-10921639	41373.190	38759	28797	58831	868837	8402.704	2.000	0.092	0.830
ID321253	321253	None	7120.963	51.541	28.270	0	21	21	2	1	-10921639	40444.048	42579	27262	51379	849325	5691.690	4.800	0.081	1.071
ID321254	321254	2	12481.561	43.661	30.204	0	21	21	2	1	-10921639	44634.667	42129	34602	65535	937328	8972.491	2.000	0.097	0.879
ID321255	321255	11	7895.053	59.151	37.988	0	21	21	2	1	-10921639	36905.952	37223	26551	51192	775025	6183.797	2.000	0.061	0.686
ID321248	321248	None	7908.813	62.088	11.334	0	21	21	2	1	-10921639	28940.143	28760	20896	40219	607743	5597.106	6.042	0.116	1.071
ID321249	321249	5	13977.071	48.992	12.587	0	21	21	2	1	-10921639	39652.238	37411	27337	60254	832697	9394.914	2.000	0.142	1.048
ID321250	321250	12	10231.335	55.729	14.664	0	21	21	2	1	-10921639	39839.333	37710	30445	58269	836626	6866.663	6.362	0.100	1.058
ID321251	321251	None	7125.249	36.994	21.325	0	21	21	2	1	-10921639	30805.524	31232	21083	43852	646916	6252.292	6.387	0.091	0.822
ID321247	321247	None	8971.082	51.183	4.961	0	21	21	2	1	-10921639	14599.143	11908	7227	34377	306582	6524.696	2.000	0.225	0.821
ID321237	321237	5	10600.856	49.073	12.435	0	22	22	2	1	-10921639	34459.286	33928	15316	54188	723645	10916.420	2.000	0.113	0.640
ID321238	321238	12	9245.764	54.103	14.353	0	22	22	2	1	-10921639	41560.286	42653	31793	49694	872766	5479.039	4.800	0.114	1.549
ID321239	321239	None	7665.917	65.190	18.908	0	22	22	2	1	-10921639	30819.667	29921	22019	44863	647213	5593.560	2.000	0.083	0.843
ID321240	321240	None	7210.429	46.097	20.923	0	22	22	2	1	-10921639	37883.238	39508	28610	47147	795548	6284.952	7.600	0.070	0.793
ID321241	321241	14	9403.835	71.003	24.917	0	22	22	2	1	-10921639	34181.048	30932	26101	53176	717802	7200.178	6.105	0.100	0.865
ID321242	321242	2	16270.460	44.350	30.037	0	22	22	2	1	-10921639	51182.810	51267	34639	65535	1074839	9719.020	2.000	0.132	1.229
ID321243	321243	11	12784.971	58.936	38.355	0	22	22	2	1	-10921639	35910.905	33553	22918	59992	754129	9282.341	2.000	0.111	0.771
ID321256	321256	5	12747.654	48.411	12.602	0	23	23	2	1	-10921639	35859.095	36811	21495	54300	753041	8995.419	4.800	0.164	1.126
ID321257	321257	14	9001.240	71.015	25.620	0	23	23	2	1	-10921639	33139.667	31456	24903	47746	695933	5889.266	2.000	0.103	1.055
ID321258	321258	2	14380.384	44.109	29.807	0	23	23	2	1	-10921639	49078.667	48233	36175	65535	1030652	9913.340	2.000	0.114	1.015
ID321260	321260	None	8250.678	37.793	19.344	0	24	24	2	1	-10921639	27862.952	27711	12320	42354	585122	8426.596	2.000	0.083	0.507
ID321261	321261	None	8213.938	59.901	24.712	0	24	24	2	1	-10921639	37376.810	37560	26214	48683	784913	5576.419	2.000	0.090	1.108
ID321262	321262	None	7604.599	50.369	29.015	0	24	24	2	1	-10921639	37927.810	39246	20147	50667	796484	7269.708	2.000	0.052	0.519
ID321263	321263	2	15014.225	44.316	30.052	0	24	24	2	1	-10921639	49406.810	48907	36250	65535	1037543	8979.713	2.000	0.134	1.303
ID321264	321264	11	9435.687	59.296	38.285	0	24	24	2	1	-10921639	34468.190	33853	21458	55798	723832	8625.389	2.000	0.075	0.558
ID321259	321259	5	11884.439	49.141	12.838	0	24	24	2	1	-10921639	35572.095	36737	15316	49656	747014	8089.760	2.000	0.146	1.122
ID321268	321268	None	8232.912	39.211	27.056	0	25	25	2	1	-10921639	36895.286	36999	27150	49319	774801	5853.586	2.000	0.094	1.079
ID321269	321269	2	16027.475	44.439	30.028	0	25	25	2	1	-10921639	43559.381	41006	24416	65535	914747	11559.878	2.000	0.138	0.915
ID321270	321270	11	7081.729	59.550	38.080	0	25	25	2	1	-10921639	33214.667	33591	23180	44601	697508	5323.879	2.000	0.075	0.872
ID321265	321265	5	10585.769	48.853	12.945	0	25	25	2	1	-10921639	33979.619	33741	18050	50218	713572	7492.188	4.800	0.152	1.195
ID321266	321266	None	8274.168	55.207	25.181	0	25	25	2	1	-10921639	37792.333	36250	26663	53027	793639	7181.277	2.000	0.059	0.588
ID321267	321267	None	7647.085	71.361	25.163	0	25	25	2	1	-10921639	28872.333	28610	20671	39658	606319	4592.624	4.800	0.135	1.498
ID321271	321271	5	11762.652	48.937	13.810	0	26	26	2	1	-10921639	37879.619	36287	24191	57970	795472	8418.258	7.600	0.118	0.953
ID321272	321272	None	7377.236	46.310	16.054	0	26	26	2	1	-10921639	32697.524	34565	16589	46511	686648	8109.674	7.600	0.073	0.548
ID321273	321273	None	7716.751	39.494	19.075	0	26	26	2	1	-10921639	28907.905	30220	15166	38534	607066	6502.170	4.800	0.131	1.029
ID321274	321274	None	10161.741	57.827	23.912	0	26	26	2	1	-10921639	39580.857	38609	29883	55573	831198	6971.120	2.000	0.096	0.990
ID321275	321275	2	11831.696	44.213	30.288	0	26	26	2	1	-10921639	41513.952	38909	24341	65535	871793	10073.281	2.000	0.077	0.588
ID321276	321276	16	8231.276	69.000	0.000	0	27	27	2	1	-10921639	13347.476	12994	7072	24453	280297	4778.829	3.200	0.304	1.303
ID321277	321277	5	11725.278	48.791	13.283	0	27	27	2	1	-10921639	36410.286	35501	23105	54525	764616	8143.278	2.000	0.136	1.070
ID321278	321278	17	7377.206	37.083	20.605	0	27	27	2	1	-10921639	29567.762	29322	16252	40706	620923	5341.651	2.000	0.102	1.026
ID321279	321279	None	7026.755	38.802	27.300	0	27	27	2	1	-10921639	35124.619	33628	25502	47372	737617	6013.810	2.000	0.060	0.661
ID321280	321280	2	15037.041	43.707	30.141	0	27	27	2	1	-10921639	44349.381	42616	27899	65535	931337	10113.538	2.000	0.118	0.927
ID321281	321281	15	7554.642	49.285	30.904	0	27	27	2	1	-10921639	39785.905	40219	32393	51604	835504	5309.151	2.000	0.076	1.061
ID321284	321284	19	9082.350	56.742	15.297	0	28	28	2	1	-10921639	35343.905	37523	23068	49132	742222	7113.017	2.000	0.120	1.066
ID321285	321285	17	7585.018	37.537	20.734	0	28	28	2	1	-10921639	32907.952	34040	23967	42653	691067	4891.367	7.600	0.104	1.267
ID321286	321286	2	12664.938	43.670	29.772	0	28	28	2	1	-10921639	44711.333	43552	33965	65535	938938	9046.385	2.000	0.105	0.939
ID321287	321287	15	9226.818	49.844	30.525	0	28	28	2	1	-10921639	41089.571	42167	29584	54113	862881	6738.151	4.800	0.095	1.057
ID321282	321282	16	9134.819	69.000	0.000	0	28	28	2	1	-10921639	18840.238	18162	12245	28011	395645	4968.959	2.000	0.289	1.702
ID321283	321283	5	13320.142	49.075	13.363	0	28	28	2	1	-10921639	37435.524	38534	15353	52203	786146	9627.690	3.200	0.168	1.121
ID321300	321300	20	9413.254	59.022	37.960	0	29	29	2	1	-10921639	35532.905	34527	25577	49282	746191	6005.662	2.000	0.103	1.106
ID321296	321296	None	7726.933	55.445	25.060	0	29	29	2	1	-10921639	38803.333	38646	27075	49881	814870	5995.049	4.800	0.083	0.993
ID321297	321297	None	8055.645	70.251	25.077	0	29	29	2	1	-10921639	30662.762	30895	20783	42429	643918	5959.531	2.000	0.108	1.002
ID321298	321298	2	18397.523	43.801	30.039	0	29	29	2	1	-10921639	47937.333	46024	32505	65535	1006684	10840.328	2.000	0.151	1.159
ID321299	321299	15	8793.458	50.178	30.050	0	29	29	2	1	-10921639	38539.476	37635	29472	55536	809329	6036.256	2.000	0.082	0.964
ID321294	321294	5	14154.267	48.783	13.349	0	29	29	2	1	-10921639	36731.143	37186	20109	56247	771354	9436.660	2.000	0.181	1.195
ID321295	321295	19	7051.467	56.797	13.916	0	29	29	2	1	-10921639	32893.667	31906	23180	49806	690767	7013.286	4.800	0.084	0.731
ID321301	321301	5	14587.548	49.644	13.408	0	30	30	2	1	-10921639	38660.667	36774	21982	60666	811874	10831.290	2.000	0.162	0.996
ID321302	321302	19	7886.259	55.123	14.704	0	30	30	2	1	-10921639	35374.190	35988	26588	44376	742858	5229.477	3.200	0.116	1.403
ID321303	321303	None	7315.821	43.700	17.589	0	30	30	2	1	-10921639	34380.810	34227	22094	42466	721997	5626.560	4.800	0.108	1.190
ID321304	321304	2	16524.090	44.272	30.216	0	30	30	2	1	-10921639	44936.095	44676	33404	65535	943658	9978.365	2.000	0.140	1.110
ID321305	321305	20	13427.373	59.326	38.211	0	30	30	2	1	-10921639	34106.190	31344	18836	58195	716230	9774.178	2.000	0.132	0.815
ID321308	321308	2	14940.756	44.051	30.297	0	31	31	2	1	-10921639	43628.762	42129	30220	65535	916204	10405.066	2.000	0.114	0.859
ID321306	321306	5	10826.623	49.583	13.576	0	31	31	2	1	-10921639	38510.762	38721	26326	51604	808726	6081.320	4.800	0.131	1.469
ID321307	321307	21	8034.356	71.920	24.257	0	31	31	2	1	-10921639	24255.524	23030	13032	36025	509366	7006.902	2.000	0.133	0.815
ID321292	321292	2	14207.225	44.099	30.358	0	32	32	2	1	-10921639	45558.429	44189	34864	65535	956727	9300.618	2.000	0.125	1.087
ID321293	321293	None	7181.748	62.156	45.599	0	32	32	2	1	-10921639	26315.190	26363	17263	38272	552619	5904.102	2.000	0.099	0.806
ID321288	321288	5	14057.626	49.934	13.778	0	32	32	2	1	-10921639	40486.810	38609	20971	54600	850223	8444.165	2.000	0.144	1.207
ID321289	321289	None	9061.787	49.464	21.170	0	32	32	2	1	-10921639	39227.857	37373	32542	53139	823785	6598.959	5.945	0.086	0.938
ID321290	321290	21	7605.896	70.735	25.297	0	32	32	2	1	-10921639	28346.286	28311	20896	38122	595272	5090.109	4.800	0.145	1.412
ID321291	321291	None	8354.539	51.287	29.183	0	32	32	2	1	-10921639	36708.048	35463	27337	57858	770869	6600.524	2.000	0.077	0.795
ID321316	321316	22	10544.715	58.971	38.083	0	33	33	2	1	-10921639	36433.381	38347	28011	53813	765101	6585.951	4.800	0.115	1.138
ID321312	321312	21	8749.438	70.716	25.110	0	33	33	2	1	-10921639	27606.143	26401	17301	38983	579729	6409.262	4.800	0.174	1.278
ID321314	321314	None	11282.572	36.881	28.088	0	33	33	2	1	-10921639	36750.810	35388	25989	51978	771767	7587.545	2.000	0.116	1.004
ID321315	321315	2	13598.379	43.854	30.090	0	33	33	2	1	-10921639	44984.095	45050	30108	65535	944666	10072.269	2.000	0.113	0.903
ID321309	321309	5	12129.460	49.574	14.124	0	33	33	2	1	-10921639	38262.952	37298	27225	51566	803522	7357.739	2.000	0.127	1.174
ID321310	321310	23	9177.233	54.960	14.893	0	33	33	2	1	-10921639	38646.333	39021	25127	52278	811573	7178.809	4.800	0.128	1.218
ID321311	321311	None	7253.564	56.402	22.815	0	33	33	2	1	-10921639	38309.429	37785	26214	49731	804498	5259.530	3.200	0.086	1.156
ID321328	321328	2	14515.903	43.961	30.226	0	34	34	2	1	-10921639	44475.905	44226	30408	65535	933994	9471.864	2.000	0.117	0.981
ID321329	321329	22	11937.653	59.009	38.193	0	34	34	2	1	-10921639	36479.714	35351	25202	52240	766074	7601.720	2.000	0.113	0.977
ID321324	321324	None	7093.391	42.836	17.312	0	34	34	2	1	-10921639	27279.952	26326	13444	38834	572879	5645.143	2.000	0.103	0.899
ID321325	321325	None	7498.496	52.133	22.377	0	34	34	2	1	-10921639	40973.524	41081	29696	51229	860444	6237.441	4.800	0.091	1.101
ID321326	321326	21	14502.946	69.775	26.338	0	34	34	2	1	-10921639	35096.000	33516	23854	54862	737016	8767.190	4.800	0.197	1.316
ID321327	321327	24	7131.447	39.470	27.635	0	34	34	2	1	-10921639	40128.333	39583	31007	51903	842695	5056.817	4.800	0.089	1.300
ID321322	321322	5	17498.742	49.302	13.830	0	34	34	2	1	-10921639	40381.429	41867	19772	57670	848010	11566.085	2.000	0.195	1.141
ID321323	321323	23	9935.979	56.451	15.238	0	34	34	2	1	-10921639	36369.238	38272	24978	48720	763754	7160.364	3.200	0.146	1.297
ID321317	321317	None	9347.447	53.275	24.102	0	35	35	2	1	-10921639	38885.333	37523	25876	52577	816592	7501.408	2.000	0.078	0.753
ID321318	321318	21	8044.524	69.510	25.489	0	35	35	2	1	-10921639	28590.571	27449	19473	46698	600402	6558.862	4.800	0.135	1.040
ID321319	321319	24	8231.566	39.622	27.735	0	35	35	2	1	-10921639	37792.333	35651	25614	51192	793639	7286.730	2.000	0.061	0.599
ID321320	321320	2	11826.233	43.954	30.262	0	35	35	2	1	-10921639	42027.524	40968	29284	65535	882578	8417.624	2.000	0.078	0.723
ID321313	321313	5	17201.475	48.910	14.017	0	35	35	2	1	-10921639	42034.619	43477	24341	61677	882727	10844.649	4.800	0.196	1.270
ID321321	321321	22	11130.193	59.065	38.076	0	35	35	2	1	-10921639	34505.714	32879	24379	62651	724620	7759.323	4.800	0.123	0.971
ID321348	321348	22	10315.170	59.148	38.951	0	36	36	2	1	-10921639	35420.524	33553	25914	51903	743831	6988.732	2.000	0.125	1.123
ID321349	321349	None	7111.769	47.568	46.528	0	36	36	2	1	-10921639	28150.143	28460	15765	37635	591153	5533.173	2.000	0.115	1.048
ID321345	321345	5	11063.645	49.730	14.143	0	36	36	2	1	-10921639	38874.714	37673	27112	55498	816369	7908.450	6.106	0.136	1.177
ID321346	321346	21	8342.728	69.789	25.787	0	36	36	2	1	-10921639	27802.429	28161	17750	43103	583851	5922.448	7.600	0.130	1.082
ID321347	321347	2	13875.650	43.658	30.511	0	36	36	2	1	-10921639	43875.000	42691	31232	65535	921375	9873.555	2.000	0.127	1.000
ID321334	321334	5	13949.811	49.184	13.924	0	37	37	2	1	-10921639	40656.143	41979	21083	60516	853779	9473.877	7.600	0.156	1.155
ID321335	321335	21	11387.160	69.728	26.124	0	37	37	2	1	-10921639	29999.429	29397	17638	46286	629988	7348.111	4.800	0.168	1.174
ID321336	321336	2	12665.060	44.041	30.173	0	37	37	2	1	-10921639	43072.619	40706	33591	65535	904525	8298.969	2.000	0.102	0.960
ID321337	321337	22	10724.719	59.189	38.266	0	37	37	2	1	-10921639	33869.000	32617	24641	47559	711249	6905.467	7.600	0.122	1.070
ID321332	321332	2	16240.562	44.285	30.252	0	38	38	2	1	-10921639	44811.190	40144	32505	65535	941035	10085.077	2.000	0.136	1.062
ID321333	321333	22	7205.235	59.089	38.613	0	38	38	2	1	-10921639	32572.619	32130	23442	44039	684025	5135.363	7.600	0.087	1.011
ID321330	321330	5	11390.041	50.164	13.647	0	38	38	2	1	-10921639	38573.286	37635	28348	51042	810039	7015.042	7.600	0.121	1.186
ID321331	321331	21	7668.879	69.845	25.991	0	38	38	2	1	-10921639	27877.333	27599	15316	44601	585424	6770.505	2.000	0.123	0.904
ID321340	321340	None	7402.746	66.708	31.447	0	39	39	2	1	-10921639	34425.381	35126	22431	41530	722933	5141.034	4.800	0.095	1.160
ID321341	321341	None	7091.415	34.415	34.349	0	39	39	2	1	-10921639	29086.238	29771	19585	38010	610811	5721.390	3.200	0.096	0.890
ID321338	321338	5	9699.908	50.184	14.101	0	39	39	2	1	-10921639	37048.667	38384	23592	48608	778022	6952.455	4.800	0.126	1.193
ID321339	321339	2	13521.235	44.031	30.172	0	39	39	2	1	-10921639	41333.810	39358	29921	65535	868010	8245.748	2.000	0.120	1.077
ID321365	321365	5	9113.746	49.507	14.305	0	40	40	2	1	-10921639	39190.286	36886	31644	49806	822996	5559.256	4.800	0.111	1.409
ID321366	321366	None	7071.525	58.641	15.421	0	40	40	2	1	-10921639	30141.952	30183	15166	42541	632981	6837.673	4.800	0.096	0.769
ID321367	321367	None	10836.372	69.201	27.059	0	40	40	2	1	-10921639	30525.429	28760	20671	43702	641034	6536.363	7.600	0.141	1.157
ID321368	321368	2	14127.146	43.800	30.060	0	40	40	2	1	-10921639	38480.714	34677	23405	65535	808095	11030.716	2.000	0.096	0.613
ID321369	321369	22	10240.185	59.509	38.557	0	40	40	2	1	-10921639	32481.762	31307	20147	52016	682117	8401.822	2.000	0.103	0.722
ID321370	321370	None	7293.068	39.221	49.524	0	40	40	2	1	-10921639	21049.190	20334	8688	31269	442033	6373.492	2.000	0.123	0.723
ID321344	321344	22	7961.805	59.401	38.977	0	41	41	2	1	-10921639	29662.381	28723	19098	44676	622910	7093.327	2.000	0.068	0.532
ID321342	321342	5	9928.693	50.543	14.756	0	41	41	2	1	-10921639	37820.810	34490	28648	51566	794237	7340.239	2.000	0.087	0.824
ID321343	321343	2	14691.252	43.834	30.345	0	41	41	2	1	-10921639	40128.286	36474	29696	65535	842694	9159.050	2.000	0.134	1.038
ID321364	321364	22	7067.153	59.678	38.350	0	42	42	2	1	-10921639	28433.714	27300	20671	45125	597108	6326.398	3.200	0.077	0.645
ID321361	321361	5	9045.027	50.104	14.137	0	42	42	2	1	-10921639	31023.048	29921	16664	45312	651484	8397.068	6.318	0.107	0.713
ID321362	321362	None	7784.097	39.243	27.772	0	42	42	2	1	-10921639	31905.714	31082	21944	46586	670020	6706.084	2.000	0.082	0.720
ID321363	321363	2	13070.018	43.975	30.446	0	42	42	2	1	-10921639	39129.667	37074	24004	59917	821723	8716.847	2.000	0.121	0.969
ID321352	321352	2	12997.878	43.914	30.384	0	43	43	2	1	-10921639	37166.333	34452	25015	55536	780493	9391.875	2.000	0.117	0.827
ID321350	321350	102	7597.279	53.605	14.436	0	43	43	2	1	-10921639	33257.476	33029	21420	43927	698407	7104.696	6.075	0.104	0.881
ID321351	321351	None	7068.304	39.843	20.191	0	43	43	2	1	-10921639	25571.429	25689	16664	39395	537000	5854.349	3.200	0.094	0.747
ID321360	321360	None	8655.700	65.917	40.038	0	44	44	2	1	-10921639	29830.048	29022	14380	42616	626431	6784.218	2.000	0.104	0.827
ID321356	321356	None	10056.297	69.171	27.159	0	44	44	2	1	-10921639	36028.619	34752	26925	52952	756601	6255.029	6.254	0.115	1.189
ID321357	321357	2	17357.410	43.912	30.243	0	44	44	2	1	-10921639	45597.714	43365	29434	65535	957552	10623.829	2.000	0.142	1.064
ID321358	321358	None	7107.718	59.310	38.042	0	44	44	2	1	-10921639	30478.905	28535	22019	42878	640057	6539.625	3.200	0.062	0.546
ID321359	321359	None	7029.937	45.996	40.384	0	44	44	2	1	-10921639	34106.238	34003	25502	43365	716231	5107.686	2.000	0.081	1.000
ID321353	321353	None	7298.368	54.784	8.610	0	44	44	2	1	-10921639	24389.238	26363	12320	32393	512174	5593.713	4.800	0.167	1.249
ID321354	321354	None	7388.588	49.635	14.006	0	44	44	2	1	-10921639	31249.429	32467	14567	46286	656238	8114.982	7.600	0.059	0.429
ID321355	321355	102	7596.448	53.916	14.381	0	44	44	2	1	-10921639	35290.381	35800	22244	46773	741098	6918.125	6.103	0.078	0.741
ID321372	321372	2	15070.405	44.067	30.734	0	45	45	2	1	-10921639	36850.762	36175	23030	65535	773866	10417.972	2.000	0.139	0.862
ID321373	321373	None	7269.494	48.619	41.931	0	45	45	2	1	-10921639	30232.905	29434	22918	40407	634891	4838.033	4.800	0.114	1.280
ID321371	321371	None	7051.359	89.947	26.781	0	45	45	2	1	-10921639	8464.667	7190	1872	17600	177758	4634.804	2.000	0.389	1.022
ID321380	321380	None	7132.280	47.025	23.359	0	46	46	2	1	-10921639	36547.571	36437	28161	46511	767499	5222.912	2.000	0.069	0.900
ID321381	321381	2	9665.722	43.678	30.306	0	46	46	2	1	-10921639	35099.619	33591	22244	55049	737092	8338.340	2.000	0.090	0.695
ID321379	321379	None	7172.945	53.036	15.132	0	46	46	2	1	-10921639	32508.381	32018	25427	41305	682676	5014.593	7.600	0.088	1.050
ID321374	321374	None	7004.169	50.272	12.776	0	47	47	2	1	-10921639	30523.667	32055	16365	44189	640997	8072.087	2.000	0.087	0.604
ID321375	321375	26	7475.286	89.225	26.811	0	47	47	2	1	-10921639	9609.476	8688	3220	21944	201799	5094.090	2.000	0.305	0.881
ID321376	321376	None	8746.442	38.857	27.946	0	47	47	2	1	-10921639	38170.190	38983	28311	56060	801574	5997.763	4.800	0.091	1.065
ID321377	321377	2	13799.014	44.181	29.943	0	47	47	2	1	-10921639	42576.810	41268	28872	63700	894113	9320.727	2.000	0.114	0.932
ID321378	321378	None	7410.034	62.699	45.819	0	47	47	2	1	-10921639	24002.286	22806	14717	37074	504048	6473.909	2.000	0.126	0.827
ID321382	321382	26	7816.283	89.246	27.420	0	48	48	2	1	-10921639	9249.238	8276	2284	24528	194234	5264.944	2.000	0.403	1.009
ID321383	321383	2	10944.674	44.094	30.683	0	48	48	2	1	-10921639	38901.429	38197	28348	55236	816930	7471.706	2.000	0.116	1.084
ID321384	321384	None	7095.142	59.452	38.065	0	48	48	2	1	-10921639	30163.429	29659	21645	44151	633432	6243.765	2.000	0.086	0.762
ID321385	321385	None	7710.182	63.841	42.920	0	48	48	2	1	-10921639	25264.952	25727	17376	32917	530564	4574.768	4.800	0.144	1.391
ID321388	321388	26	8415.533	89.499	26.892	0	49	49	2	1	-10921639	10588.524	8837	3632	21570	222359	5590.605	2.000	0.372	1.027
ID321389	321389	28	10355.476	39.039	27.812	0	49	49	2	1	-10921639	40064.048	40631	25652	60853	841345	8314.328	7.600	0.089	0.784
ID321390	321390	2	16726.658	44.408	30.196	0	49	49	2	1	-10921639	45246.381	42579	29621	65535	950174	11203.721	2.000	0.133	0.947
ID321391	321391	None	7503.799	40.355	50.057	0	49	49	2	1	-10921639	26290.238	27300	16739	39732	552095	5934.740	2.000	0.106	0.849
ID321386	321386	29	12634.236	53.075	14.130	0	49	49	2	1	-10921639	36247.905	36025	23180	50031	761206	7920.172	2.000	0.149	1.185
ID321387	321387	None	9005.290	53.001	21.658	0	49	49	2	1	-10921639	35613.095	34040	25914	52577	747875	7689.088	2.000	0.064	0.556
ID321405	321405	29	7914.149	54.462	14.949	0	50	50	2	1	-10921639	36363.905	36287	27337	46923	763642	5189.175	6.314	0.100	1.273
ID321406	321406	None	7175.087	72.295	18.780	0	50	50	2	1	-10921639	21232.762	20709	12283	27412	445888	4540.131	4.800	0.197	1.537
ID321407	321407	None	7135.409	60.690	26.003	0	50	50	2	1	-10921639	36062.381	35613	27711	46923	757310	5996.572	2.000	0.085	0.940
ID321408	321408	26	9733.904	89.057	27.499	0	50	50	2	1	-10921639	10966.571	10822	1947	31531	230298	7657.678	2.000	0.329	0.709
ID321409	321409	28	8072.635	39.209	27.528	0	50	50	2	1	-10921639	35158.333	32280	24266	52428	738325	8249.568	7.600	0.058	0.470
ID321410	321410	2	12017.682	44.145	30.735	0	50	50	2	1	-10921639	40593.667	38572	29134	60217	852467	8956.968	2.000	0.102	0.841
ID321412	321412	None	9049.788	48.169	22.878	0	51	51	2	1	-10921639	36493.952	38497	24491	48233	766373	6799.795	2.000	0.087	0.863
ID321413	321413	28	7054.167	38.743	26.913	0	51	51	2	1	-10921639	35265.429	34415	26775	44563	740574	4848.458	2.000	0.088	1.173
ID321414	321414	26	12034.752	88.974	27.432	0	51	51	2	1	-10921639	13004.857	11758	4418	31344	273102	7637.857	2.000	0.456	1.067
ID321415	321415	2	11473.791	44.024	30.307	0	51	51	2	1	-10921639	38380.762	37411	27225	53102	805996	7565.657	2.000	0.115	1.050
ID321416	321416	30	7128.819	59.142	38.808	0	51	51	2	1	-10921639	30912.524	30895	20222	40219	649163	5727.302	2.000	0.097	0.951
ID321411	321411	None	7570.575	54.628	8.247	0	51	51	2	1	-10921639	16924.381	15690	8800	29172	355412	5293.848	6.371	0.197	1.051
ID321404	321404	None	8096.503	51.811	49.978	0	52	52	2	1	-10921639	24371.429	25315	13144	35089	511800	6283.656	3.200	0.118	0.821
ID321399	321399	28	9877.618	38.917	27.607	0	52	52	2	1	-10921639	33883.381	31868	22581	52914	711551	8955.815	2.000	0.072	0.508
ID321400	321400	26	10330.061	88.626	27.561	0	52	52	2	1	-10921639	11884.905	10260	2846	32018	249583	8003.801	2.000	0.391	0.835
ID321401	321401	2	16169.177	44.033	30.333	0	52	52	2	1	-10921639	42680.048	38721	29546	65535	896281	10214.816	2.000	0.142	1.040
ID321402	321402	31	7166.188	60.968	34.813	0	52	52	2	1	-10921639	31440.238	30520	21458	53401	660245	7209.739	2.000	0.065	0.530
ID321403	321403	30	8989.829	58.858	38.414	0	52	52	2	1	-10921639	33071.905	32055	20559	45125	694510	6253.074	7.600	0.121	1.138
ID321396	321396	None	8387.587	66.853	30.118	0	53	53	2	1	-10921639	31270.857	31681	20746	41605	656688	6889.950	2.000	0.094	0.782
ID321397	321397	31	10057.830	61.488	35.143	0	53	53	2	1	-10921639	35491.857	33890	24266	54712	745329	7247.975	7.600	0.119	1.038
ID321398	321398	None	7348.408	54.983	48.014	0	53	53	2	1	-10921639	26850.143	27225	15915	35725	563853	5390.044	2.000	0.101	0.911
ID321392	321392	32	12277.333	53.124	22.106	0	53	53	2	1	-10921639	34782.095	32093	24453	59430	730424	8459.170	2.000	0.117	0.858
ID321393	321393	28	9955.631	39.073	27.248	0	53	53	2	1	-10921639	38625.048	38646	31269	53364	811126	6091.189	6.021	0.112	1.274
ID321394	321394	26	12923.062	89.164	27.080	0	53	53	2	1	-10921639	13917.857	11197	6815	33216	292275	7481.380	2.000	0.461	1.174
ID321395	321395	2	13641.071	44.196	30.483	0	53	53	2	1	-10921639	39373.905	35463	28498	63400	826852	9480.938	2.000	0.124	0.917
ID321429	321429	None	7058.211	39.485	20.650	0	54	54	2	1	-10921639	25434.286	24940	13144	40332	534120	7125.716	5.958	0.115	0.736
ID321430	321430	32	11338.196	53.141	21.675	0	54	54	2	1	-10921639	37877.667	35388	24978	52839	795431	7429.160	2.000	0.112	1.027
ID321431	321431	26	11737.696	88.681	27.141	0	54	54	2	1	-10921639	12689.333	12058	2509	29696	266476	7154.702	2.000	0.465	1.126
ID321432	321432	28	7589.797	39.512	27.610	0	54	54	2	1	-10921639	35855.571	34939	25277	49544	752967	6692.817	2.000	0.048	0.490
ID321433	321433	2	14935.903	44.187	30.588	0	54	54	2	1	-10921639	41767.048	40032	29284	65535	877108	10712.178	2.000	0.127	0.878
ID321434	321434	None	8096.780	40.898	35.918	0	54	54	2	1	-10921639	31902.095	31381	22506	48982	669944	6019.026	2.000	0.086	0.842
ID321435	321435	None	7502.751	68.104	37.634	0	54	54	2	1	-10921639	28601.238	27786	17151	38384	600626	5749.252	4.800	0.132	1.161
ID321428	321428	31	9925.941	60.918	34.738	0	55	55	2	1	-10921639	34628.762	32842	27637	52615	727204	6530.521	6.356	0.101	0.974
ID321424	321424	28	11254.800	39.505	27.491	0	55	55	2	1	-10921639	35691.476	33441	24004	53064	749521	8819.895	2.000	0.104	0.759
ID321425	321425	26	16922.160	88.677	27.277	0	55	55	2	1	-10921639	16598.143	10934	4568	39620	348561	10980.428	2.000	0.480	0.981
ID321426	321426	2	12045.215	44.470	30.654	0	55	55	2	1	-10921639	37808.238	38309	21195	57970	793973	9498.439	2.000	0.115	0.823
ID321427	321427	None	8054.174	66.285	30.989	0	55	55	2	1	-10921639	32460.381	32505	25015	41006	681668	4556.895	4.800	0.109	1.395
ID321422	321422	32	8976.498	52.355	21.915	0	55	55	2	1	-10921639	35595.286	34902	25727	50293	747501	7154.837	2.000	0.095	0.859
ID321423	321423	None	9506.138	58.234	23.004	0	55	55	2	1	-10921639	34111.571	32917	25914	48608	716343	5988.106	2.000	0.106	1.090
ID321420	321420	31	15241.985	61.157	34.510	0	56	56	2	1	-10921639	39498.857	38047	28311	65085	829476	9787.883	2.000	0.156	1.090
ID321421	321421	None	7144.170	58.562	39.077	0	56	56	2	1	-10921639	32619.000	30520	24379	42391	684999	6039.783	2.000	0.082	0.821
ID321417	321417	28	10731.996	39.644	27.412	0	56	56	2	1	-10921639	40026.762	39171	26551	58981	840562	8500.126	2.000	0.102	0.871
ID321418	321418	26	20059.150	88.867	27.208	0	56	56	2	1	-10921639	19603.048	14604	7751	51117	411664	12007.847	2.000	0.490	1.074
ID321419	321419	2	11271.979	44.160	30.636	0	56	56	2	1	-10921639	40073.095	37074	28236	61939	841535	9134.912	2.000	0.090	0.727
ID321444	321444	26	17805.842	88.964	27.353	0	57	57	2	1	-10921639	16587.619	11534	4568	49844	348340	11938.992	2.000	0.471	0.889
ID321445	321445	2	14727.331	44.227	30.314	0	57	57	2	1	-10921639	38501.952	35875	22581	64149	808541	10532.320	2.000	0.128	0.832
ID321446	321446	31	17322.711	61.125	34.620	0	57	57	2	1	-10921639	41530.000	37897	22094	62614	872130	10628.324	2.000	0.186	1.224
ID321447	321447	None	7246.215	48.918	36.432	0	57	57	2	1	-10921639	33107.667	32243	26850	41830	695261	4354.682	6.367	0.102	1.407
ID321443	321443	32	11983.347	52.524	21.616	0	57	57	2	1	-10921639	40688.238	40744	24004	61303	854453	9053.053	2.000	0.121	0.972
ID321440	321440	34	7782.542	15.321	31.968	0	58	58	2	1	-10921639	19039.429	17638	11047	25539	399828	4086.883	4.800	0.212	1.628
ID321441	321441	31	12846.512	61.145	34.017	0	58	58	2	1	-10921639	37185.857	35201	22544	60441	780903	8671.956	2.000	0.134	1.015
ID321442	321442	35	8361.921	40.438	49.535	0	58	58	2	1	-10921639	24715.476	25352	15129	37223	519025	6246.904	2.000	0.145	1.002
ID321436	321436	32	11402.801	52.728	21.731	0	58	58	2	1	-10921639	40295.905	40407	27374	52952	846214	8595.276	2.000	0.111	0.935
ID321437	321437	26	16018.524	88.895	27.442	0	58	58	2	1	-10921639	16585.667	11683	4044	41792	348299	10816.355	2.000	0.450	0.952
ID321438	321438	None	11862.293	39.483	27.533	0	58	58	2	1	-10921639	38008.000	35426	26476	59655	798168	9391.330	2.000	0.122	0.883
ID321439	321439	2	14251.437	44.254	30.778	0	58	58	2	1	-10921639	40235.333	39021	25652	65535	844942	9696.480	2.000	0.132	0.965
ID321452	321452	34	9542.638	13.974	32.002	0	59	59	2	1	-10921639	19704.476	18237	11496	33404	413794	5665.912	2.000	0.205	1.181
ID321453	321453	31	13645.415	61.053	34.732	0	59	59	2	1	-10921639	35352.762	35463	18574	63475	742408	10195.239	3.200	0.118	0.731
ID321454	321454	35	8715.479	40.789	49.755	0	59	59	2	1	-10921639	27497.381	27449	19772	35239	577445	4849.652	7.600	0.171	1.658
ID321448	321448	32	10837.005	52.423	21.933	0	59	59	2	1	-10921639	38790.905	36961	22169	59318	814609	9028.582	2.000	0.092	0.722
ID321449	321449	None	7247.283	57.175	21.617	0	59	59	2	1	-10921639	35973.333	34939	24041	53139	755440	6668.994	2.000	0.051	0.528
ID321450	321450	26	15145.745	88.525	27.602	0	59	59	2	1	-10921639	16287.857	12695	5617	40182	342045	11000.716	2.000	0.434	0.896
ID321451	321451	2	14109.931	43.971	30.369	0	59	59	2	1	-10921639	39086.905	35838	26326	60254	820825	10313.193	2.000	0.108	0.740
ID321460	321460	36	8821.812	39.184	28.180	0	60	60	2	1	-10921639	36303.238	36512	25802	53064	762368	6770.894	2.000	0.076	0.761
ID321461	321461	2	14898.690	43.953	30.926	0	60	60	2	1	-10921639	39238.429	36437	25240	65535	824007	10477.034	2.000	0.112	0.755
ID321456	321456	None	8272.907	81.646	14.169	0	60	60	2	1	-10921639	23704.429	24566	14305	36025	497793	6067.929	6.086	0.172	1.145
ID321457	321457	32	10099.966	52.734	21.888	0	60	60	2	1	-10921639	42616.048	42504	33553	55536	894937	7007.094	2.000	0.092	1.027
ID321458	321458	None	7518.062	25.922	23.984	0	60	60	2	1	-10921639	27188.952	25352	17675	38047	570968	6042.146	6.052	0.121	0.972
ID321459	321459	26	14691.202	89.281	27.376	0	60	60	2	1	-10921639	16986.952	13518	6965	40968	356726	9966.042	2.000	0.382	0.943
ID321455	321455	None	9620.304	44.715	2.077	0	60	60	2	1	-10921639	19989.905	20596	6890	35950	419788	7509.516	2.000	0.186	0.833
ID321476	321476	37	8845.613	66.189	16.192	0	61	61	2	1	-10921639	31245.857	29846	24004	44189	656163	6235.412	2.000	0.105	0.950
ID321477	321477	None	7323.524	87.189	17.238	0	61	61	2	1	-10921639	21450.333	20297	14455	31344	450457	4663.173	4.800	0.153	1.222
ID321478	321478	32	11062.025	52.395	22.499	0	61	61	2	1	-10921639	43265.143	42953	31119	64336	908568	7986.415	2.000	0.097	0.959
ID321479	321479	38	8512.021	56.919	21.950	0	61	61	2	1	-10921639	38095.429	38983	26551	49956	800004	6732.346	2.000	0.059	0.630
ID321474	321474	39	8379.845	45.000	0.000	0	61	61	2	1	-10921639	21529.667	19153	14080	33366	452123	6111.843	3.200	0.160	0.974
ID321475	321475	None	8457.846	49.170	14.654	0	61	61	2	1	-10921639	39329.524	37598	27974	49619	825920	7026.772	2.000	0.080	0.833
ID321484	321484	40	7644.044	22.631	52.075	0	61	61	2	1	-10921639	9836.048	7452	2733	22057	206557	5193.957	2.000	0.324	0.926
ID321480	321480	36	7044.627	39.515	27.515	0	61	61	2	1	-10921639	36538.571	34639	24453	51791	767310	6880.356	7.600	0.034	0.354
ID321481	321481	26	15477.189	88.972	27.557	0	61	61	2	1	-10921639	18663.143	16739	4718	43327	391926	10347.633	2.000	0.381	0.995
ID321482	321482	2	16600.842	43.861	31.087	0	61	61	2	1	-10921639	43170.667	40182	33254	65535	906584	8993.395	2.000	0.168	1.382
ID321483	321483	35	10098.662	40.955	49.841	0	61	61	2	1	-10921639	29068.571	27562	15016	49469	610440	8148.218	6.295	0.122	0.778
ID321462	321462	39	23912.809	44.000	0.000	0	62	62	2	1	-10921639	34268.095	29060	16889	65535	719630	15867.051	2.000	0.315	1.035
ID321463	321463	None	7661.426	62.525	14.165	0	62	62	2	1	-10921639	30892.810	29846	19660	47634	648749	7217.620	2.000	0.072	0.577
ID321472	321472	35	9505.263	40.694	49.844	0	62	62	2	1	-10921639	30825.000	30108	18948	42766	647325	6040.355	2.000	0.139	1.249
ID321473	321473	40	9005.046	22.453	51.787	0	62	62	2	1	-10921639	10411.952	8613	3819	26026	218651	6264.441	2.000	0.395	0.941
ID321468	321468	26	16434.992	89.507	27.342	0	62	62	2	1	-10921639	19226.667	15840	5242	47672	403760	11711.050	2.000	0.393	0.927
ID321469	321469	2	17576.043	43.519	31.025	0	62	62	2	1	-10921639	39386.619	38085	18911	65535	827119	12366.160	2.000	0.151	0.834
ID321470	321470	42	8491.934	19.102	34.890	0	62	62	2	1	-10921639	19620.667	19510	9886	33291	412034	7360.236	2.000	0.144	0.671
ID321471	321471	43	7925.185	87.594	41.961	0	62	62	2	1	-10921639	11146.667	9736	4905	27337	234080	5583.488	2.000	0.294	0.906
ID321464	321464	None	7511.477	52.860	15.786	0	62	62	2	1	-10921639	41877.714	44076	34115	51304	879432	5884.781	2.000	0.073	0.969
ID321465	321465	37	7220.509	66.706	16.322	0	62	62	2	1	-10921639	31948.429	32617	21008	44713	670917	6384.850	3.200	0.089	0.814
ID321466	321466	32	9227.233	52.524	22.268	0	62	62	2	1	-10921639	39973.238	38272	27749	53626	839438	7334.505	3.200	0.072	0.729
ID321467	321467	38	7978.346	57.145	21.991	0	62	62	2	1	-10921639	35752.190	32917	27637	54637	750796	7146.178	2.000	0.044	0.424
ID321516	321516	32	10811.209	52.047	22.109	0	63	63	2	1	-10921639	40360.238	40407	30220	57858	847565	7141.998	2.000	0.096	0.991
ID321517	321517	None	8938.162	24.777	24.902	0	63	63	2	1	-10921639	34066.905	33628	25764	41493	715405	4193.192	4.800	0.138	1.972
ID321518	321518	26	14647.785	90.102	26.843	0	63	63	2	1	-10921639	18165.714	16439	7527	40369	381480	8594.208	2.000	0.366	1.132
ID321519	321519	None	11102.143	39.077	28.003	0	63	63	2	1	-10921639	38462.714	36287	30408	58869	807717	7003.716	4.800	0.114	1.126
ID321514	321514	39	15095.759	45.000	0.000	0	63	63	2	1	-10921639	29081.095	28011	17297	58644	610703	10121.581	2.000	0.204	0.974
ID321515	321515	38	7579.197	56.799	20.800	0	63	63	2	1	-10921639	38084.714	38197	24416	51491	799779	6347.460	6.035	0.070	0.781
ID321524	321524	35	9369.204	40.607	50.231	0	63	63	2	1	-10921639	31336.857	32018	22955	40781	658074	5416.587	2.000	0.143	1.448
ID321525	321525	None	8563.585	57.021	50.108	0	63	63	2	1	-10921639	32094.762	31981	22132	46061	673990	7110.574	4.800	0.126	1.014
ID321526	321526	40	9713.171	22.242	51.968	0	63	63	2	1	-10921639	10249.714	7227	2097	30857	215244	6964.635	2.000	0.351	0.764
ID321520	321520	2	13656.973	43.323	31.158	0	63	63	2	1	-10921639	38494.810	36325	22618	65535	808391	10614.326	2.000	0.108	0.704
ID321521	321521	41	7653.900	14.250	32.147	0	63	63	2	1	-10921639	21477.238	21458	12208	31119	451022	5193.922	3.200	0.166	1.180
ID321522	321522	42	9578.685	20.861	34.017	0	63	63	2	1	-10921639	25954.952	25577	13593	36961	545054	6584.467	2.000	0.190	1.260
ID321523	321523	43	11697.000	87.886	41.603	0	63	63	2	1	-10921639	14670.476	14979	4044	30408	308080	7273.049	2.000	0.400	1.152
ID321508	321508	42	11388.927	22.054	32.896	0	64	64	2	1	-10921639	28710.095	27786	14642	55686	602912	9625.772	7.600	0.106	0.572
ID321509	321509	46	7760.037	60.564	34.047	0	64	64	2	1	-10921639	38156.000	38534	25577	49806	801276	6312.644	4.800	0.083	0.930
ID321510	321510	43	16355.080	87.977	41.354	0	64	64	2	1	-10921639	17971.238	16102	7377	44751	377396	9941.021	2.000	0.427	1.082
ID321511	321511	63	9329.525	63.149	42.433	0	64	64	2	1	-10921639	33733.476	34714	25202	47672	708403	6045.109	2.000	0.104	1.047
ID321504	321504	32	10281.255	52.459	21.643	0	64	64	2	1	-10921639	39336.619	39770	23967	59281	826069	9833.352	3.200	0.086	0.636
ID321505	321505	26	12463.950	89.971	27.061	0	64	64	2	1	-10921639	17181.238	16327	7452	34976	360806	7059.137	2.000	0.369	1.312
ID321506	321506	2	14802.236	43.470	31.020	0	64	64	2	1	-10921639	40112.333	35426	28535	65535	842359	10720.415	2.000	0.120	0.800
ID321507	321507	41	8584.690	14.253	32.373	0	64	64	2	1	-10921639	23485.190	20746	15428	35875	493189	6557.124	2.000	0.135	0.850
ID321512	321512	35	11353.500	40.917	49.891	0	64	64	2	1	-10921639	32433.571	31606	23555	46136	681105	6512.762	2.000	0.172	1.464
ID321513	321513	None	7053.040	75.466	62.249	0	64	64	2	1	-10921639	8462.810	6778	2658	19023	177719	4841.407	2.000	0.355	0.915
ID321501	321501	39	17339.123	45.000	0.000	0	64	64	2	1	-10921639	32061.286	27000	18948	59880	673287	10038.863	2.000	0.269	1.356
ID321502	321502	59	9048.761	63.059	13.718	0	64	64	2	1	-10921639	34018.952	32355	23105	45350	714398	7054.663	2.000	0.075	0.677
ID321503	321503	None	7199.689	49.527	16.751	0	64	64	2	1	-10921639	41822.286	41305	34527	52615	878268	4933.662	6.347	0.075	1.184
ID321548	321548	26	12430.519	89.679	27.195	0	65	65	2	1	-10921639	16409.048	14530	5392	39920	344590	8482.795	7.600	0.331	0.962
ID321549	321549	None	7399.915	24.320	31.223	0	65	65	2	1	-10921639	28417.667	27824	19136	47222	596771	6869.581	2.000	0.062	0.486
ID321550	321550	2	14835.985	44.127	31.071	0	65	65	2	1	-10921639	38922.810	37710	27449	65535	817379	9739.084	2.000	0.133	0.937
ID321551	321551	41	7975.227	14.709	32.267	0	65	65	2	1	-10921639	26284.857	26363	15765	42728	551982	6108.475	2.000	0.098	0.765
ID321544	321544	39	20448.996	44.000	0.000	0	65	65	2	1	-10921639	31046.810	27000	13444	65535	651983	14560.440	2.000	0.288	0.953
ID321545	321545	59	15567.114	62.499	13.632	0	65	65	2	1	-10921639	43691.476	39021	33479	65535	917521	10342.603	2.000	0.136	1.010
ID321546	321546	53	8004.867	20.877	20.650	0	65	65	2	1	-10921639	28925.857	29472	21757	43402	607443	5786.357	7.600	0.105	0.950
ID321547	321547	32	10109.000	52.215	21.458	0	65	65	2	1	-10921639	40231.810	38197	26551	58344	844868	8423.095	2.000	0.074	0.660
ID321556	321556	None	9380.394	57.319	48.956	0	65	65	2	1	-10921639	28248.143	26700	16664	47297	593211	7302.914	2.000	0.112	0.782
ID321557	321557	52	7198.494	68.836	49.152	0	65	65	2	1	-10921639	17502.238	15990	8238	25989	367547	5350.430	2.000	0.150	0.855
ID321558	321558	35	13780.693	41.023	49.985	0	65	65	2	1	-10921639	34628.762	33516	15840	50593	727204	8752.624	2.000	0.176	1.185
ID321552	321552	None	9520.269	34.071	32.624	0	65	65	2	1	-10921639	32283.810	30258	22094	50667	677960	7204.741	2.000	0.109	0.879
ID321553	321553	46	12754.186	60.103	32.937	0	65	65	2	1	-10921639	41019.952	39770	29060	57446	861419	8499.193	2.000	0.125	1.069
ID321554	321554	43	13875.099	87.793	41.259	0	65	65	2	1	-10921639	17227.667	14267	6291	34714	361781	8456.543	2.000	0.387	1.137
ID321555	321555	63	7079.580	63.864	42.202	0	65	65	2	1	-10921639	30805.381	30033	20446	41867	646913	5149.006	2.000	0.087	0.960
ID321485	321485	39	22614.186	44.000	0.000	0	66	66	2	1	-10921639	29711.476	25876	9774	65535	623941	15532.658	2.000	0.346	0.984
ID321486	321486	59	18098.338	62.516	13.781	0	66	66	2	1	-10921639	46268.143	45911	30370	65535	971631	11334.842	2.000	0.171	1.195
ID321487	321487	None	8123.581	49.633	17.078	0	66	66	2	1	-10921639	44288.667	44788	36549	53102	930062	4709.331	6.372	0.105	1.782
ID321492	321492	None	9998.671	24.068	28.889	0	66	66	2	1	-10921639	34958.667	34864	21682	51604	734132	6605.333	2.000	0.114	1.080
ID321493	321493	2	13058.735	43.920	31.001	0	66	66	2	1	-10921639	40046.238	38122	24865	60816	840971	8980.934	2.000	0.112	0.896
ID321494	321494	46	13548.158	59.954	32.864	0	66	66	2	1	-10921639	40566.857	39395	29584	57708	851904	8468.203	2.000	0.144	1.206
ID321495	321495	60	9086.573	59.093	38.927	0	66	66	2	1	-10921639	33089.810	32917	23218	46248	694886	6984.413	2.000	0.094	0.815
ID321488	321488	53	7462.512	20.573	20.396	0	66	66	2	1	-10921639	30769.762	30857	20783	43665	646165	5901.912	2.000	0.100	0.951
ID321489	321489	26	9639.125	89.599	27.352	0	66	66	2	1	-10921639	14219.381	12208	5093	26888	298607	6749.460	2.000	0.308	0.991
ID321490	321490	55	7032.589	39.286	27.614	0	66	66	2	1	-10921639	36891.714	36437	26214	45088	774726	5601.653	2.000	0.087	1.059
ID321491	321491	61	7094.648	67.889	27.618	0	66	66	2	1	-10921639	35258.333	34377	29734	47672	740425	5004.357	2.000	0.066	0.873
ID321500	321500	62	7435.142	54.814	55.282	0	66	66	2	1	-10921639	27575.857	26700	17076	38721	579093	6191.596	2.000	0.115	0.917
ID321496	321496	43	16539.443	87.925	41.212	0	66	66	2	1	-10921639	20865.524	16926	11122	41830	438176	9085.792	2.000	0.396	1.302
ID321497	321497	63	7192.686	64.002	41.858	0	66	66	2	1	-10921639	31934.238	32992	20297	41118	670619	6331.389	3.200	0.074	0.695
ID321498	321498	52	7287.877	69.315	48.982	0	66	66	2	1	-10921639	19246.333	19473	9736	28610	404173	5179.627	7.600	0.154	0.994
ID321499	321499	35	8956.050	40.982	51.232	0	66	66	2	1	-10921639	34270.190	34003	24865	47072	719674	6409.797	6.081	0.133	1.253
ID321540	321540	52	11581.505	70.101	49.101	0	67	67	2	1	-10921639	26341.905	26775	17151	41305	553180	6288.805	7.600	0.211	1.458
ID321541	321541	35	10777.877	41.573	50.436	0	67	67	2	1	-10921639	37490.905	37074	23405	51154	787309	6779.250	6.073	0.134	1.309
ID321542	321542	62	8655.345	55.676	55.020	0	67	67	2	1	-10921639	30748.429	28311	18874	44900	645717	7411.652	4.800	0.122	0.904
ID321543	321543	50	8577.271	75.201	62.410	0	67	67	2	1	-10921639	10636.810	9362	3258	23892	223373	5431.997	4.800	0.415	1.149
ID321536	321536	None	7480.557	34.903	32.302	0	67	67	2	1	-10921639	29726.524	28760	21158	44825	624257	5884.929	2.000	0.082	0.762
ID321537	321537	46	10291.921	59.814	33.427	0	67	67	2	1	-10921639	35548.857	33029	25427	59880	746526	8978.335	2.000	0.087	0.635
ID321538	321538	60	8543.346	59.231	38.564	0	67	67	2	1	-10921639	32722.381	32767	21720	50181	687170	7579.725	4.800	0.117	0.903
ID321539	321539	43	11922.771	88.306	40.991	0	67	67	2	1	-10921639	16352.000	14567	6590	31868	343392	7033.764	2.000	0.343	1.187
ID321527	321527	39	18765.221	45.000	0.000	0	67	67	2	1	-10921639	27568.905	23817	14567	65535	578947	12518.222	2.000	0.256	0.897
ID321532	321532	55	8481.425	38.970	27.809	0	67	67	2	1	-10921639	34166.810	32467	25390	46248	717503	6207.662	2.000	0.078	0.796
ID321533	321533	26	12886.848	89.456	27.925	0	67	67	2	1	-10921639	17250.762	13444	7489	37635	362266	7899.593	2.000	0.364	1.166
ID321534	321534	56	9594.312	18.765	29.233	0	67	67	2	1	-10921639	35643.429	35501	27037	46323	748512	5701.188	7.600	0.116	1.303
ID321535	321535	2	18309.457	43.859	30.929	0	67	67	2	1	-10921639	44322.619	42653	27300	65535	930775	11265.423	2.000	0.181	1.209
ID321528	321528	57	10802.962	80.402	3.886	0	67	67	2	1	-10921639	13020.952	12545	5205	29322	273440	7219.886	2.000	0.345	0.925
ID321529	321529	59	18634.492	62.205	13.872	0	67	67	2	1	-10921639	47270.333	44151	31456	65535	992677	11477.297	2.000	0.159	1.129
ID321530	321530	None	7255.388	42.067	16.929	0	67	67	2	1	-10921639	30061.762	30033	18911	41680	631297	5117.486	7.600	0.092	0.986
ID321531	321531	61	7042.859	67.711	26.070	0	67	67	2	1	-10921639	35156.619	34902	27000	46960	738289	5574.380	2.000	0.082	0.956
ID321572	321572	46	11464.252	59.793	33.338	0	68	68	2	1	-10921639	37704.857	37336	24491	58082	791802	8501.962	7.600	0.099	0.798
ID321573	321573	47	7621.583	67.004	39.599	0	68	68	2	1	-10921639	35021.048	35051	26214	46473	735442	5314.566	3.200	0.102	1.223
ID321574	321574	43	14036.031	88.544	41.047	0	68	68	2	1	-10921639	20444.619	18424	8351	36886	429337	7796.305	2.000	0.366	1.404
ID321575	321575	48	12719.066	59.094	48.539	0	68	68	2	1	-10921639	38826.476	36512	26363	57745	815356	8650.002	3.200	0.156	1.209
ID321568	321568	None	9420.152	24.580	28.522	0	68	68	2	1	-10921639	37473.048	38122	21795	49656	786934	8329.817	2.000	0.104	0.848
ID321569	321569	26	13323.995	89.077	28.782	0	68	68	2	1	-10921639	18224.381	16514	8163	34265	382712	7664.578	2.000	0.353	1.240
ID321570	321570	2	18977.041	44.137	31.383	0	68	68	2	1	-10921639	47536.143	46211	33404	65535	998259	9708.973	4.800	0.189	1.559
ID321571	321571	49	8072.836	65.951	30.586	0	68	68	2	1	-10921639	33902.905	33104	25053	50330	711961	6759.484	2.000	0.068	0.638
ID321580	321580	50	7588.417	75.422	62.291	0	68	68	2	1	-10921639	9586.429	8800	3932	21420	201315	5299.165	2.000	0.306	0.849
ID321576	321576	51	10927.772	78.618	49.196	0	68	68	2	1	-10921639	16375.143	15765	4830	33216	343878	7359.257	2.000	0.291	1.004
ID321577	321577	35	10532.934	40.668	49.914	0	68	68	2	1	-10921639	37228.714	39208	26026	47634	781803	6389.423	2.000	0.143	1.456
ID321578	321578	52	12275.189	69.783	49.856	0	68	68	2	1	-10921639	28087.714	25876	13556	45574	589842	8403.478	2.000	0.196	1.095
ID321579	321579	None	12630.561	54.442	52.702	0	68	68	2	1	-10921639	39104.810	37823	25839	54787	821201	7094.408	4.800	0.190	1.761
ID321559	321559	39	18687.447	44.000	0.000	0	68	68	2	1	-10921639	25087.381	22993	8351	61490	526835	13599.372	2.000	0.308	0.869
ID321564	321564	53	8031.053	20.248	19.792	0	68	68	2	1	-10921639	33665.810	32018	24191	50181	706982	6879.859	6.314	0.082	0.745
ID321565	321565	54	7732.807	28.749	24.927	0	68	68	2	1	-10921639	37503.238	35838	27824	55648	787568	6579.925	6.363	0.066	0.706
ID321566	321566	55	9380.175	39.276	28.042	0	68	68	2	1	-10921639	35411.571	36512	24603	51753	743643	7123.984	2.000	0.082	0.753
ID321567	321567	56	9444.064	18.318	29.428	0	68	68	2	1	-10921639	36157.048	36250	26251	52090	759298	7119.871	4.800	0.123	1.115
ID321560	321560	57	13060.495	80.052	4.056	0	68	68	2	1	-10921639	13803.762	11009	4306	42616	289879	8709.918	2.000	0.362	0.843
ID321561	321561	58	7997.425	68.949	10.940	0	68	68	2	1	-10921639	28945.524	27824	17788	41605	607856	6805.191	2.000	0.084	0.656
ID321562	321562	59	17083.225	61.814	14.365	0	68	68	2	1	-10921639	49777.619	47971	29659	65535	1045330	10798.912	2.000	0.145	1.170
ID321563	321563	None	7058.545	50.430	14.903	0	68	68	2	1	-10921639	40683.048	39545	31269	49507	854344	5501.299	4.800	0.085	1.156
ID321612	321612	53	10230.314	20.840	20.032	0	69	69	2	1	-10921639	38261.238	37036	29584	49731	803486	6197.121	7.600	0.116	1.288
ID321613	321613	None	9911.499	62.281	20.775	0	69	69	2	1	-10921639	38593.095	37074	24116	56135	810455	8128.998	2.000	0.075	0.661
ID321614	321614	54	8042.909	30.105	24.962	0	69	69	2	1	-10921639	37635.381	37448	26813	53401	790343	7636.562	2.000	0.054	0.501
ID321615	321615	55	10743.233	39.125	27.878	0	69	69	2	1	-10921639	36028.476	35763	26438	54262	756598	7207.739	2.000	0.097	0.886
ID321608	321608	39	21041.459	45.000	0.000	0	69	69	2	1	-10921639	30067.333	25315	15056	65535	631414	13845.130	2.000	0.317	1.045
ID321609	321609	57	17585.408	79.964	4.236	0	69	69	2	1	-10921639	19786.524	16252	7826	46586	415517	10321.049	2.000	0.445	1.181
ID321610	321610	58	8054.297	68.223	10.191	0	69	69	2	1	-10921639	28316.048	27262	15091	41942	594637	7013.273	2.000	0.094	0.696
ID321611	321611	59	15698.878	61.627	14.404	0	69	69	2	1	-10921639	50362.524	46623	37411	65535	1057613	10288.271	2.000	0.141	1.210
ID321620	321620	46	13935.283	59.821	33.868	0	69	69	2	1	-10921639	41189.476	39246	31157	57895	864979	8178.031	2.000	0.143	1.257
ID321621	321621	None	8667.765	59.223	38.185	0	69	69	2	1	-10921639	35320.714	35651	22618	46960	741735	7858.473	2.000	0.096	0.786
ID321622	321622	47	10157.989	67.835	39.528	0	69	69	2	1	-10921639	39536.286	38347	25165	51566	830262	6853.856	6.260	0.125	1.280
ID321623	321623	43	10193.978	88.154	41.264	0	69	69	2	1	-10921639	21890.905	22281	14380	29284	459709	5114.685	4.800	0.267	1.802
ID321616	321616	56	18612.529	18.941	28.627	0	69	69	2	1	-10921639	47764.381	45387	31082	65535	1003052	10755.487	4.800	0.198	1.465
ID321617	321617	26	9056.452	88.158	29.140	0	69	69	2	1	-10921639	17858.952	17525	7901	30483	375038	6274.960	7.600	0.238	1.094
ID321618	321618	2	13916.171	43.652	30.817	0	69	69	2	1	-10921639	41570.952	37298	26962	64935	872990	9976.735	2.000	0.120	0.891
ID321619	321619	49	12935.142	65.977	31.228	0	69	69	2	1	-10921639	42658.857	39807	30707	59393	895836	7959.608	2.000	0.142	1.331
ID321628	321628	52	8249.787	69.913	49.936	0	69	69	2	1	-10921639	25056.190	24304	14305	35201	526180	6014.187	2.000	0.119	0.889
ID321629	321629	67	9549.224	41.268	58.703	0	69	69	2	1	-10921639	23996.905	24940	9811	39246	503935	8250.675	2.000	0.184	0.904
ID321630	321630	50	14527.406	75.071	61.923	0	69	69	2	1	-10921639	18994.952	15391	8126	40706	398894	8683.839	2.000	0.339	1.108
ID321624	321624	48	10457.979	59.157	48.297	0	69	69	2	1	-10921639	37640.714	38497	23704	49731	790455	7745.680	7.600	0.122	1.061
ID321625	321625	51	11954.101	79.182	49.191	0	69	69	2	1	-10921639	21093.762	20072	10822	37523	442969	7350.813	2.000	0.238	1.105
ID321626	321626	35	13147.699	40.934	50.476	0	69	69	2	1	-10921639	42580.238	43065	31943	54412	894185	6789.757	4.800	0.189	1.995
ID321627	321627	68	9700.775	56.006	50.478	0	69	69	2	1	-10921639	40199.619	41193	28760	54000	844192	6918.661	7.600	0.112	1.171
ID321604	321604	68	16165.673	55.158	51.450	0	70	70	2	1	-10921639	46514.190	44975	32168	65535	976798	9809.703	4.800	0.165	1.344
ID321605	321605	146	10727.069	99.000	56.000	0	70	70	2	1	-10921639	17091.238	16215	6403	33853	358916	7441.586	2.000	0.253	0.928
ID321606	321606	67	12116.679	40.605	59.411	0	70	70	2	1	-10921639	28538.952	27187	18050	46024	599318	7954.206	7.600	0.180	1.093
ID321607	321607	50	12021.035	75.753	62.782	0	70	70	2	1	-10921639	16865.667	17750	4568	36250	354179	8765.361	2.000	0.274	0.828
ID321600	321600	48	9908.408	59.657	47.719	0	70	70	2	1	-10921639	35946.571	39995	19585	49769	754878	9293.527	2.000	0.099	0.698
ID321601	321601	51	13542.230	79.428	49.282	0	70	70	2	1	-10921639	24863.476	23068	15428	47222	522133	8830.063	2.000	0.215	0.995
ID321602	321602	35	14254.125	40.653	49.742	0	70	70	2	1	-10921639	39875.143	38684	29247	52839	837378	6996.632	4.800	0.194	1.851
ID321603	321603	52	7977.864	70.089	49.652	0	70	70	2	1	-10921639	26263.476	26064	18274	39508	551533	5276.422	4.800	0.119	1.059
ID321581	321581	39	24076.291	44.000	0.000	0	70	70	2	1	-10921639	31231.095	26850	14455	62127	655853	14709.377	2.000	0.381	1.171
ID321582	321582	57	16476.725	79.713	4.362	0	70	70	2	1	-10921639	17889.238	14679	5205	41792	375674	11255.991	2.000	0.404	0.915
ID321583	321583	None	8177.241	36.034	4.908	0	70	70	2	1	-10921639	23328.238	24116	10523	35463	489893	6511.373	7.600	0.153	0.949
ID321588	321588	53	16013.064	21.839	20.723	0	70	70	2	1	-10921639	42027.571	42279	26288	64149	882579	9639.133	4.800	0.171	1.275
ID321589	321589	None	7552.075	57.097	21.988	0	70	70	2	1	-10921639	38751.571	40744	25390	52652	813783	7179.959	2.000	0.058	0.592
ID321590	321590	54	9187.847	30.838	26.137	0	70	70	2	1	-10921639	38204.048	36474	30295	51004	802285	5744.976	2.000	0.092	1.117
ID321591	321591	55	8351.690	39.827	27.489	0	70	70	2	1	-10921639	39393.524	37860	28198	52727	827264	6791.694	2.000	0.087	0.930
ID321584	321584	None	7755.169	54.076	6.971	0	70	70	2	1	-10921639	33341.238	32954	26663	40669	700166	4147.422	4.800	0.107	1.555
ID321585	321585	58	13472.098	69.179	10.295	0	70	70	2	1	-10921639	30370.286	28872	17039	56809	637776	9931.997	7.600	0.146	0.779
ID321586	321586	59	15756.759	61.136	14.389	0	70	70	2	1	-10921639	53567.095	54225	33479	65535	1124909	10292.446	2.000	0.136	1.244
ID321587	321587	None	7436.905	65.760	16.370	0	70	70	2	1	-10921639	41720.714	41979	27599	54412	876135	7777.045	3.200	0.063	0.637
ID321596	321596	66	9155.638	34.071	32.343	0	70	70	2	1	-10921639	35716.476	34976	26700	45911	750046	6018.818	2.000	0.109	1.167
ID321597	321597	46	9208.644	59.705	33.473	0	70	70	2	1	-10921639	37596.095	37186	23779	49244	789518	6987.616	7.600	0.100	0.978
ID321598	321598	47	10200.071	67.038	39.810	0	70	70	2	1	-10921639	39887.667	40032	23105	52465	837641	7649.352	2.000	0.090	0.863
ID321599	321599	43	12918.505	88.216	41.496	0	70	70	2	1	-10921639	22334.762	21158	13855	43365	469030	7618.054	2.000	0.285	1.302
ID321592	321592	56	18411.873	19.490	28.244	0	70	70	2	1	-10921639	42715.810	40594	23817	65535	897032	12522.545	2.000	0.199	1.133
ID321593	321593	26	14731.979	87.477	28.741	0	70	70	2	1	-10921639	20751.238	16439	6890	49394	435776	11128.579	2.000	0.282	0.820
ID321594	321594	49	11599.623	66.223	30.053	0	70	70	2	1	-10921639	43750.190	40444	33067	58532	918754	8243.622	2.000	0.100	0.969
ID321595	321595	2	19471.994	43.959	31.257	0	70	70	2	1	-10921639	46423.381	41942	28947	65535	974891	11203.338	2.000	0.188	1.310
ID321636	321636	53	16038.127	21.940	20.457	0	71	71	2	1	-10921639	42159.381	42429	27112	64299	885347	9872.904	2.000	0.160	1.177
ID321637	321637	64	10029.061	67.303	26.208	0	71	71	2	1	-10921639	38475.286	36512	27075	59693	807981	7889.828	2.000	0.088	0.789
ID321638	321638	26	12506.213	86.561	27.616	0	71	71	2	1	-10921639	25168.524	24641	14792	40369	528539	6455.714	4.800	0.293	1.768
ID321639	321639	56	15768.991	19.837	28.550	0	71	71	2	1	-10921639	42600.000	43253	22469	65535	894600	11022.206	2.000	0.135	0.917
ID321632	321632	39	15103.838	44.000	0.000	0	71	71	2	1	-10921639	26360.714	23704	15129	54188	553575	9768.185	4.800	0.272	1.155
ID321633	321633	57	13225.326	79.359	4.722	0	71	71	2	1	-10921639	15745.810	14043	5280	38609	330662	8756.241	2.000	0.354	0.941
ID321634	321634	None	8679.136	49.555	14.002	0	71	71	2	1	-10921639	40244.190	38796	28985	60104	845128	8129.751	2.000	0.076	0.701
ID321635	321635	59	13903.035	61.632	14.644	0	71	71	2	1	-10921639	54571.048	54150	37074	65535	1145992	9510.481	2.000	0.105	1.095
ID321644	321644	65	8420.987	64.155	39.283	0	71	71	2	1	-10921639	41736.810	42092	29060	57745	876473	7482.991	2.000	0.071	0.740
ID321645	321645	43	12231.963	88.408	41.484	0	71	71	2	1	-10921639	24278.667	22394	10785	36774	509852	7606.761	2.000	0.258	1.310
ID321646	321646	None	8626.060	64.244	42.523	0	71	71	2	1	-10921639	40190.714	40407	25951	49844	844005	6965.585	2.000	0.090	0.956
ID321647	321647	35	21199.621	40.925	49.864	0	71	71	2	1	-10921639	45265.857	40481	25539	65535	950583	12184.258	3.200	0.225	1.363
ID321640	321640	2	16718.518	43.641	31.167	0	71	71	2	1	-10921639	43889.143	40893	29883	65535	921672	11622.875	2.000	0.150	0.986
ID321641	321641	49	9477.016	65.525	30.599	0	71	71	2	1	-10921639	39340.095	39246	28048	55835	826142	7423.770	2.000	0.094	0.915
ID321642	321642	66	12167.812	33.607	33.046	0	71	71	2	1	-10921639	36700.952	35314	24753	58157	770720	7994.588	2.000	0.148	1.184
ID321643	321643	46	11640.600	59.853	33.639	0	71	71	2	1	-10921639	37908.143	36924	25914	57633	796071	8324.973	2.000	0.101	0.835
ID321652	321652	67	11380.516	40.172	58.863	0	71	71	2	1	-10921639	27679.476	27637	15316	43178	581269	7198.560	2.000	0.176	1.150
ID321653	321653	None	7105.627	48.693	61.742	0	71	71	2	1	-10921639	18137.095	17675	9811	34040	380879	6229.236	7.600	0.118	0.614
ID321654	321654	50	8031.517	75.645	63.324	0	71	71	2	1	-10921639	16879.810	14941	8650	28011	354476	5121.498	7.600	0.206	1.124
ID321648	321648	51	10644.960	78.628	49.699	0	71	71	2	1	-10921639	24567.571	23068	12807	39807	515919	8266.635	2.000	0.148	0.765
ID321649	321649	68	11573.556	54.858	51.966	0	71	71	2	1	-10921639	44128.095	45350	29209	56921	926690	6835.647	7.600	0.121	1.399
ID321650	321650	None	9031.019	51.289	53.100	0	71	71	2	1	-10921639	34651.952	33816	24716	51454	727691	7661.445	3.200	0.078	0.655
ID321651	321651	146	7793.161	99.000	56.000	0	71	71	2	1	-10921639	14791.238	13935	8018	35164	310616	6168.894	6.406	0.179	0.729
ID321631	321631	None	8215.911	12.000	0.000	0	71	71	2	1	-10921639	18437.429	17488	11834	26888	387186	4926.421	3.200	0.219	1.347
ID321668	321668	56	13946.064	19.799	28.523	0	72	72	2	1	-10921639	42286.095	40781	24790	58307	888008	10240.901	2.000	0.129	0.942
ID321669	321669	2	13824.061	43.829	31.173	0	72	72	2	1	-10921639	43816.190	43440	30558	65235	920140	8778.478	2.000	0.128	1.133
ID321670	321670	49	9184.943	65.560	30.909	0	72	72	2	1	-10921639	41176.857	41343	27786	57595	864714	6147.207	4.800	0.086	1.066
ID321671	321671	66	10807.798	34.116	33.180	0	72	72	2	1	-10921639	37405.333	37186	24154	51079	785512	7700.801	2.000	0.105	0.920
ID321664	321664	None	8880.537	28.023	25.781	0	72	72	2	1	-10921639	43842.810	42691	28648	54562	920699	6002.108	4.800	0.100	1.325
ID321665	321665	64	9639.606	66.217	26.354	0	72	72	2	1	-10921639	39714.714	39433	24978	57446	834009	7847.900	2.000	0.077	0.722
ID321666	321666	55	8443.019	39.444	28.478	0	72	72	2	1	-10921639	39208.143	39133	31157	57521	823371	7271.669	2.000	0.082	0.815
ID321667	321667	26	11237.311	84.919	27.823	0	72	72	2	1	-10921639	20799.476	20746	10972	34752	436789	6908.021	2.000	0.232	1.132
ID321676	321676	48	11349.384	59.210	48.000	0	72	72	2	1	-10921639	36843.619	35351	26139	53364	773716	7503.712	2.000	0.113	0.995
ID321677	321677	35	16863.053	41.117	49.607	0	72	72	2	1	-10921639	40452.857	42653	23405	60404	849510	9569.389	2.000	0.207	1.448
ID321678	321678	51	13955.201	80.349	49.487	0	72	72	2	1	-10921639	25353.905	23068	13518	47896	532432	9889.303	2.000	0.224	0.938
ID321679	321679	68	16481.771	53.908	51.730	0	72	72	2	1	-10921639	48634.476	49057	35725	65535	1021324	8052.673	4.800	0.180	1.843
ID321672	321672	46	14426.118	59.712	32.967	0	72	72	2	1	-10921639	39102.905	37448	22843	63400	821161	9549.346	2.000	0.128	0.927
ID321673	321673	None	7260.779	51.978	34.233	0	72	72	2	1	-10921639	33103.952	34490	22618	46923	695183	6333.272	2.000	0.078	0.758
ID321674	321674	65	11129.866	65.053	39.299	0	72	72	2	1	-10921639	44582.905	44601	32542	59168	936241	6420.594	2.000	0.113	1.412
ID321675	321675	43	12442.487	88.240	41.710	0	72	72	2	1	-10921639	26083.333	25802	14155	45462	547750	8149.202	2.000	0.200	1.066
ID321680	321680	67	11524.046	41.272	59.311	0	72	72	2	1	-10921639	27930.810	26438	14792	53963	586547	8687.973	2.000	0.122	0.700
ID321681	321681	50	9847.928	75.987	62.826	0	72	72	2	1	-10921639	17932.048	15765	9736	32168	376573	6622.087	2.000	0.208	0.933
ID321655	321655	39	18794.367	45.000	0.000	0	72	72	2	1	-10921639	26918.095	23218	14321	53439	565280	11516.264	2.000	0.306	1.094
ID321660	321660	69	7239.117	66.981	16.949	0	72	72	2	1	-10921639	43092.095	40818	35014	54712	904934	5884.692	2.000	0.062	0.849
ID321661	321661	53	12600.470	21.767	21.077	0	72	72	2	1	-10921639	42813.857	39208	33029	56322	899091	8024.977	3.200	0.122	1.159
ID321662	321662	70	7928.403	52.172	21.249	0	72	72	2	1	-10921639	42954.762	43365	30932	55423	902050	6874.800	2.000	0.068	0.801
ID321663	321663	None	8143.725	72.673	24.738	0	72	72	2	1	-10921639	32520.905	32243	19623	47746	682939	7239.171	2.000	0.088	0.727
ID321656	321656	57	13553.881	78.875	5.091	0	72	72	2	1	-10921639	16223.571	12020	7527	39133	340695	8777.078	2.000	0.329	0.915
ID321657	321657	71	7693.669	68.987	8.647	0	72	72	2	1	-10921639	30245.476	29322	20109	45162	635155	7210.640	2.000	0.109	0.823
ID321658	321658	59	14445.051	61.089	14.371	0	72	72	2	1	-10921639	57893.429	61528	39096	65535	1215762	8241.190	7.600	0.131	1.632
ID321659	321659	72	7496.269	50.393	17.077	0	72	72	2	1	-10921639	41555.000	41043	30595	59730	872655	8101.040	7.600	0.037	0.368
ID321796	321796	59	14132.554	61.484	14.673	0	73	73	2	1	-10921639	53098.095	54450	34078	65535	1115060	9342.317	2.000	0.110	1.131
ID321797	321797	69	8586.724	66.264	16.278	0	73	73	2	1	-10921639	43537.952	44376	30782	56772	914297	7444.191	2.000	0.059	0.652
ID321798	321798	72	7983.054	50.665	16.808	0	73	73	2	1	-10921639	44436.762	43103	29060	61078	933172	8633.072	4.800	0.065	0.628
ID321799	321799	None	7986.792	57.183	18.950	0	73	73	2	1	-10921639	46665.714	48346	30969	57071	979980	6582.024	2.000	0.072	0.951
ID321793	321793	39	18676.650	45.000	0.000	0	73	73	2	1	-10921639	28911.286	24079	12919	61453	607137	13117.096	2.000	0.257	0.901
ID321794	321794	57	9647.788	78.179	6.028	0	73	73	2	1	-10921639	18593.762	17226	10860	38572	390469	6676.041	2.000	0.186	0.873
ID321795	321795	71	10605.985	68.703	9.948	0	73	73	2	1	-10921639	36540.381	35164	22207	52727	767348	7895.930	2.000	0.120	0.994
ID321804	321804	26	10276.438	85.613	27.415	0	73	73	2	1	-10921639	21100.810	19660	11346	34602	443117	6723.892	2.000	0.241	1.220
ID321805	321805	56	18647.330	20.213	28.244	0	73	73	2	1	-10921639	45569.048	42167	29921	65535	956950	10269.783	3.200	0.190	1.419
ID321806	321806	55	8375.274	39.191	28.605	0	73	73	2	1	-10921639	40335.238	40744	27936	50143	847040	6338.053	2.000	0.075	0.893
ID321807	321807	2	16707.904	43.775	31.019	0	73	73	2	1	-10921639	44732.810	42129	30895	65535	939389	10195.154	2.000	0.149	1.136
ID321800	321800	53	14722.118	21.660	20.675	0	73	73	2	1	-10921639	42817.571	42279	30707	65535	899169	9602.678	2.000	0.134	1.053
ID321801	321801	70	13276.316	51.902	21.932	0	73	73	2	1	-10921639	46771.000	48907	34377	59093	982191	8418.862	2.000	0.125	1.231
ID321802	321802	73	8231.800	31.464	27.494	0	73	73	2	1	-10921639	40410.000	40594	27337	56921	848610	7500.037	7.600	0.068	0.683
ID321803	321803	64	8076.382	67.255	27.112	0	73	73	2	1	-10921639	44028.333	43103	35800	52765	924595	4879.874	4.800	0.084	1.404
ID321812	321812	43	13784.837	87.835	41.154	0	73	73	2	1	-10921639	30281.238	29846	19548	44002	635906	7016.821	4.800	0.232	1.626
ID321813	321813	74	7924.694	63.479	41.895	0	73	73	2	1	-10921639	38362.762	38946	19772	51828	805618	8370.126	7.600	0.077	0.653
ID321814	321814	48	11252.442	58.504	47.903	0	73	73	2	1	-10921639	39013.857	41230	22768	55985	819291	9595.949	4.800	0.136	0.977
ID321815	321815	51	15094.121	80.955	48.982	0	73	73	2	1	-10921639	26258.143	23068	14380	53176	551421	10266.144	2.000	0.186	0.801
ID321808	321808	49	8395.715	66.342	31.007	0	73	73	2	1	-10921639	43152.667	44638	32168	53214	906206	6027.530	4.800	0.092	1.209
ID321809	321809	66	9564.017	33.960	33.235	0	73	73	2	1	-10921639	39299.000	38459	27112	51304	825279	6264.378	2.000	0.102	1.163
ID321810	321810	46	15235.140	59.662	33.468	0	73	73	2	1	-10921639	43026.190	41642	27449	65535	903550	11236.124	2.000	0.130	0.882
ID321811	321811	65	10513.514	66.659	39.313	0	73	73	2	1	-10921639	44228.000	42953	32280	58457	928788	7611.760	4.800	0.106	1.118
ID321820	321820	50	8543.548	76.061	62.863	0	73	73	2	1	-10921639	18044.381	17975	9586	31419	378932	5303.514	4.800	0.222	1.236
ID321821	321821	75	8529.284	54.060	66.320	0	73	73	2	1	-10921639	18418.762	16402	11496	28460	386794	5104.524	7.600	0.191	1.159
ID321816	321816	35	16866.232	41.023	49.799	0	73	73	2	1	-10921639	40615.238	39208	25839	53813	852920	9152.200	2.000	0.195	1.446
ID321817	321817	68	15866.105	54.042	51.809	0	73	73	2	1	-10921639	47928.333	46997	31494	65535	1006495	8942.227	6.332	0.165	1.519
ID321818	321818	67	8682.868	40.749	58.758	0	73	73	2	1	-10921639	25421.857	24528	17301	36175	533859	5607.650	2.000	0.141	1.118
ID321819	321819	None	7655.075	48.958	61.815	0	73	73	2	1	-10921639	18674.000	16365	9961	33965	392154	6741.198	2.000	0.090	0.459
ID321684	321684	57	10555.181	77.634	6.937	0	74	74	2	1	-10921639	26104.714	27487	15541	38983	548199	7852.629	6.318	0.193	1.076
ID321685	321685	None	8093.942	27.097	12.226	0	74	74	2	1	-10921639	32920.476	35501	17563	45837	691330	7449.316	7.600	0.089	0.725
ID321686	321686	59	16087.764	61.735	14.750	0	74	74	2	1	-10921639	52167.190	51641	37710	65535	1095511	8378.432	4.800	0.138	1.505
ID321687	321687	53	12830.521	22.393	20.941	0	74	74	2	1	-10921639	42583.952	43590	24828	58869	894263	9814.265	2.000	0.128	0.988
ID321682	321682	39	18930.055	45.000	0.000	0	74	74	2	1	-10921639	32706.952	28236	21120	65535	686846	12662.716	2.000	0.231	0.970
ID321683	321683	77	9190.982	46.753	3.788	0	74	74	2	1	-10921639	26684.190	26850	13593	42616	560368	7867.555	2.000	0.103	0.636
ID321692	321692	None	8722.993	52.092	29.289	0	74	74	2	1	-10921639	36371.048	36025	24903	51117	763792	6370.090	4.800	0.111	1.137
ID321693	321693	None	7119.901	68.981	30.045	0	74	74	2	1	-10921639	38724.905	37560	24566	53588	813223	5786.564	2.000	0.053	0.672
ID321694	321694	2	14157.462	43.607	30.958	0	74	74	2	1	-10921639	44659.667	44825	28985	65535	937853	9874.112	2.000	0.124	1.000
ID321695	321695	66	9909.976	34.719	32.528	0	74	74	2	1	-10921639	38717.714	38272	27337	53888	813072	7734.371	2.000	0.101	0.918
ID321688	321688	73	8679.041	31.307	26.915	0	74	74	2	1	-10921639	39573.714	39807	27112	52765	831048	6375.787	2.000	0.077	0.892
ID321689	321689	55	9676.277	39.808	27.952	0	74	74	2	1	-10921639	38794.429	35913	27749	59168	814683	9020.212	7.600	0.057	0.462
ID321690	321690	26	9142.239	86.222	28.172	0	74	74	2	1	-10921639	20195.095	19623	12620	32580	424097	5294.166	2.000	0.217	1.359
ID321691	321691	56	18752.625	20.363	28.569	0	74	74	2	1	-10921639	47514.714	45911	24304	65535	997809	13263.045	4.800	0.196	1.173
ID321700	321700	48	12145.838	58.248	47.463	0	74	74	2	1	-10921639	37958.048	38983	18312	60479	797119	10092.676	2.000	0.125	0.834
ID321701	321701	51	8338.177	80.196	49.025	0	74	74	2	1	-10921639	24888.429	24865	17525	36587	522657	4730.825	4.800	0.158	1.438
ID321702	321702	35	9933.076	40.323	49.833	0	74	74	2	1	-10921639	35176.190	33404	21944	45874	738700	7226.230	4.800	0.158	1.326
ID321703	321703	82	11050.811	68.786	49.739	0	74	74	2	1	-10921639	30336.381	28760	19061	49806	637064	7429.078	2.000	0.124	0.903
ID321696	321696	46	12186.842	58.916	33.397	0	74	74	2	1	-10921639	39217.095	36849	25652	58569	823559	7890.099	2.000	0.120	1.067
ID321697	321697	65	11345.131	65.995	39.551	0	74	74	2	1	-10921639	44868.143	45799	30445	57820	942231	7503.199	7.600	0.117	1.253
ID321698	321698	43	9217.151	87.395	41.120	0	74	74	2	1	-10921639	24704.762	26101	13069	32917	518800	4748.767	4.800	0.218	1.860
ID321699	321699	74	7623.241	62.457	41.739	0	74	74	2	1	-10921639	38724.857	41268	21458	52652	813222	8872.397	7.600	0.076	0.615
ID321704	321704	68	19203.064	53.828	51.197	0	74	74	2	1	-10921639	50831.571	50667	36025	65535	1067463	10304.482	2.000	0.176	1.475
ID321705	321705	67	8294.255	40.719	59.101	0	74	74	2	1	-10921639	26277.667	25502	16439	42241	551831	6097.317	7.600	0.113	0.878
ID321706	321706	50	11701.179	76.194	62.752	0	74	74	2	1	-10921639	18896.905	17338	8688	38834	396835	7538.850	2.000	0.264	1.047
ID321707	321707	75	12159.557	54.773	64.504	0	74	74	2	1	-10921639	22866.238	20821	9287	38384	480191	9446.847	2.000	0.224	0.887
ID321732	321732	None	8539.027	99.000	56.000	0	75	75	2	1	-10921639	16326.429	14567	10364	33553	342855	5748.944	2.000	0.223	1.034
ID321733	321733	67	11445.239	40.554	58.691	0	75	75	2	1	-10921639	29573.190	30820	18874	41605	621037	6519.281	2.000	0.193	1.469
ID321734	321734	76	7634.446	48.631	62.726	0	75	75	2	1	-10921639	22035.286	21308	14118	35613	462741	5737.836	7.600	0.131	0.892
ID321735	321735	50	14127.519	76.054	62.678	0	75	75	2	1	-10921639	20722.810	20184	6927	39246	435179	9418.325	2.000	0.311	1.043
ID321728	321728	51	10643.255	79.969	48.873	0	75	75	2	1	-10921639	26714.524	25876	12582	41904	561005	7669.011	2.000	0.170	1.013
ID321729	321729	82	9442.392	68.944	49.859	0	75	75	2	1	-10921639	29653.429	27711	20334	42728	622722	6194.649	2.000	0.114	0.976
ID321730	321730	68	15682.660	53.191	51.769	0	75	75	2	1	-10921639	44861.095	43590	30445	58195	942083	8361.126	4.800	0.180	1.640
ID321731	321731	None	7268.580	22.494	52.662	0	75	75	2	1	-10921639	13177.857	13181	3669	28348	276735	6716.696	2.000	0.206	0.671
ID321708	321708	39	19276.498	44.000	0.000	0	75	75	2	1	-10921639	36759.000	33019	14567	65535	771939	14217.127	2.000	0.213	0.907
ID321709	321709	77	18611.199	46.996	4.258	0	75	75	2	1	-10921639	36916.714	35051	21570	65535	775251	12591.724	2.000	0.174	0.871
ID321710	321710	57	25562.775	77.515	6.342	0	75	75	2	1	-10921639	39316.952	43290	16964	65535	825656	16942.576	2.000	0.327	1.145
ID321711	321711	71	7525.265	68.733	10.163	0	75	75	2	1	-10921639	33478.524	33666	20109	45162	703049	7691.468	2.000	0.075	0.608
ID321716	321716	None	8661.570	66.374	26.797	0	75	75	2	1	-10921639	38944.190	38347	29659	50218	817828	5793.666	2.000	0.101	1.232
ID321717	321717	55	9919.158	39.503	27.728	0	75	75	2	1	-10921639	39329.381	37785	30782	57333	825917	7229.395	2.000	0.088	0.877
ID321718	321718	56	14649.771	20.650	28.966	0	75	75	2	1	-10921639	43136.667	42391	29472	65535	905870	10428.387	2.000	0.128	0.938
ID321719	321719	26	7835.591	85.160	29.213	0	75	75	2	1	-10921639	21220.238	20184	12732	35763	445625	6302.851	2.000	0.102	0.621
ID321712	321712	59	14048.165	61.502	14.754	0	75	75	2	1	-10921639	52231.381	48495	36287	65535	1096859	9121.936	2.000	0.123	1.253
ID321713	321713	53	12633.497	22.193	21.210	0	75	75	2	1	-10921639	40577.619	38272	28460	56584	852130	9053.717	2.000	0.105	0.854
ID321714	321714	70	7457.350	52.049	21.851	0	75	75	2	1	-10921639	41822.333	41642	32168	52877	878269	5803.938	4.800	0.075	1.001
ID321715	321715	None	7405.244	58.091	25.123	0	75	75	2	1	-10921639	33523.048	31644	18274	48158	703984	7565.756	2.000	0.067	0.559
ID321724	321724	74	13326.990	63.954	40.784	0	75	75	2	1	-10921639	46740.762	46174	31906	62838	981556	8893.445	4.800	0.155	1.412
ID321725	321725	43	11256.707	87.797	41.829	0	75	75	2	1	-10921639	27527.857	25577	15953	44601	578085	7433.126	7.600	0.173	1.092
ID321726	321726	48	13626.376	57.846	47.427	0	75	75	2	1	-10921639	39495.333	41642	21345	52465	829402	9717.115	2.000	0.147	1.042
ID321727	321727	35	13368.881	40.712	49.195	0	75	75	2	1	-10921639	38592.905	37336	23854	56772	810451	9317.336	2.000	0.119	0.883
ID321720	321720	2	18127.674	44.192	31.003	0	75	75	2	1	-10921639	45208.810	41043	27300	65535	949385	11146.750	2.000	0.153	1.079
ID321721	321721	66	11999.630	34.958	32.143	0	75	75	2	1	-10921639	40501.000	40669	27936	55723	850521	7088.878	2.000	0.115	1.182
ID321722	321722	46	13306.419	58.866	33.229	0	75	75	2	1	-10921639	38892.524	37411	27749	65535	816743	9422.861	2.000	0.104	0.777
ID321723	321723	None	8567.502	59.540	38.305	0	75	75	2	1	-10921639	37298.238	36212	27075	52203	783263	6789.586	3.200	0.067	0.693
ID321740	321740	59	15524.596	61.703	14.632	0	76	76	2	1	-10921639	55477.000	55199	41493	65535	1165017	7633.123	4.800	0.146	1.852
ID321741	321741	53	11777.877	22.966	22.211	0	76	76	2	1	-10921639	37803.000	37748	24004	60591	793863	9569.379	2.000	0.099	0.715
ID321742	321742	70	11805.438	52.158	21.545	0	76	76	2	1	-10921639	48156.667	48533	32505	63587	1011290	8636.566	4.800	0.114	1.140
ID321743	321743	None	7482.550	40.836	24.022	0	76	76	2	1	-10921639	36502.905	36512	25652	48533	766561	6331.541	2.000	0.057	0.618
ID321736	321736	39	20968.027	45.000	0.000	0	76	76	2	1	-10921639	41971.238	38572	16627	65535	881396	15179.212	2.000	0.222	1.006
ID321737	321737	77	23928.545	46.717	4.286	0	76	76	2	1	-10921639	43313.333	37261	17975	65535	909580	15530.400	2.000	0.261	1.155
ID321738	321738	57	27585.812	76.604	6.031	0	76	76	2	1	-10921639	46100.476	45911	20671	65535	968110	16484.295	2.000	0.314	1.336
ID321739	321739	71	7763.989	68.133	10.023	0	76	76	2	1	-10921639	36552.952	37036	27599	49769	767612	6539.460	2.000	0.077	0.803
ID321748	321748	None	8324.774	66.339	31.429	0	76	76	2	1	-10921639	39491.762	39583	31119	52390	829327	5519.109	2.000	0.084	1.111
ID321749	321749	66	8675.196	35.131	32.688	0	76	76	2	1	-10921639	36807.810	37036	24154	53176	772964	7211.782	2.000	0.097	0.901
ID321750	321750	46	12623.739	58.840	32.531	0	76	76	2	1	-10921639	39395.381	39021	26139	58082	827303	9469.475	2.000	0.124	0.917
ID321751	321751	79	9495.221	98.489	38.141	0	76	76	2	1	-10921639	18345.714	15915	8500	33965	385260	8047.874	6.298	0.258	0.935
ID321744	321744	26	12185.868	85.451	27.343	0	76	76	2	1	-10921639	23597.571	23068	10560	37972	495549	7204.964	2.000	0.247	1.297
ID321745	321745	55	8354.800	39.436	27.695	0	76	76	2	1	-10921639	37078.810	36175	26925	53476	778655	7349.438	2.000	0.066	0.621
ID321746	321746	56	14716.004	20.873	28.996	0	76	76	2	1	-10921639	42289.571	41642	27524	65535	888081	9883.673	7.600	0.120	0.919
ID321747	321747	2	17915.041	44.264	31.145	0	76	76	2	1	-10921639	41316.048	38497	24603	65535	867637	12174.814	2.000	0.142	0.842
ID321756	321756	51	11012.811	79.224	49.086	0	76	76	2	1	-10921639	29273.571	28460	17563	43665	614745	7828.198	2.000	0.162	1.040
ID321757	321757	68	15128.443	53.645	51.252	0	76	76	2	1	-10921639	42614.143	40144	25802	65535	894897	9989.403	2.000	0.136	1.022
ID321758	321758	67	10174.125	40.470	58.516	0	76	76	2	1	-10921639	28075.190	26139	17076	43103	589579	8036.928	2.000	0.149	0.904
ID321759	321759	50	10920.380	76.240	62.268	0	76	76	2	1	-10921639	18677.333	17600	9624	39545	392224	7798.430	2.000	0.211	0.833
ID321752	321752	65	8293.875	66.338	39.013	0	76	76	2	1	-10921639	39992.714	39133	28348	59880	839847	8470.934	7.600	0.103	0.882
ID321753	321753	74	11711.733	62.531	41.236	0	76	76	2	1	-10921639	42214.667	43065	27412	59880	886508	9102.324	7.600	0.130	1.067
ID321754	321754	48	9533.152	57.345	47.403	0	76	76	2	1	-10921639	37870.762	39433	23817	50667	795286	6566.672	4.800	0.114	1.184
ID321755	321755	35	9311.517	40.581	48.944	0	76	76	2	1	-10921639	34232.810	34265	27225	45125	718889	4980.668	4.800	0.145	1.744
ID321760	321760	76	11096.946	48.568	62.849	0	76	76	2	1	-10921639	25439.571	22244	16814	48907	534231	8487.622	2.000	0.140	0.737
ID321761	321761	81	18317.184	53.820	63.108	0	76	76	2	1	-10921639	29075.810	24790	12170	65385	610592	12642.470	2.000	0.211	0.803
ID321860	321860	56	11636.373	21.560	28.956	0	77	77	2	1	-10921639	39341.905	39021	29060	57221	826180	8027.195	2.000	0.111	0.983
ID321861	321861	None	7361.066	51.464	29.526	0	77	77	2	1	-10921639	35595.286	34003	25876	46286	747501	5773.824	3.200	0.089	1.007
ID321862	321862	2	17069.676	44.330	31.379	0	77	77	2	1	-10921639	42990.476	40556	26925	65535	902800	10999.811	2.000	0.155	1.049
ID321863	321863	66	12171.187	35.731	32.916	0	77	77	2	1	-10921639	38698.143	38234	21607	58532	812661	9462.380	2.000	0.106	0.786
ID321856	321856	53	8854.932	22.597	21.537	0	77	77	2	1	-10921639	37382.095	35800	29996	54225	785024	6288.878	4.800	0.102	1.104
ID321857	321857	78	8596.846	31.000	27.000	0	77	77	2	1	-10921639	42521.571	43365	29809	53102	892953	6695.175	4.800	0.098	1.129
ID321858	321858	55	7959.545	39.156	27.695	0	77	77	2	1	-10921639	37389.286	35538	29097	52540	785175	6924.632	2.000	0.069	0.698
ID321859	321859	26	13024.864	86.842	27.815	0	77	77	2	1	-10921639	22060.286	20858	12470	45537	463266	8084.217	2.000	0.234	1.035
ID321868	321868	74	10667.612	61.960	41.341	0	77	77	2	1	-10921639	42262.810	41155	32055	56322	887519	6545.803	7.600	0.099	1.167
ID321869	321869	48	10719.027	57.826	47.444	0	77	77	2	1	-10921639	37036.095	37673	22656	52053	777758	8598.838	2.000	0.118	0.906
ID321870	321870	35	9408.726	41.127	49.315	0	77	77	2	1	-10921639	30432.762	28573	20147	48346	639088	7361.279	2.000	0.104	0.782
ID321871	321871	51	12089.106	79.157	48.903	0	77	77	2	1	-10921639	28178.667	26214	14380	50518	591752	8348.225	2.000	0.153	0.897
ID321864	321864	46	13068.912	58.446	32.587	0	77	77	2	1	-10921639	38432.429	37373	26251	55948	807081	8718.138	2.000	0.154	1.177
ID321865	321865	65	10125.331	66.032	38.210	0	77	77	2	1	-10921639	41719.000	40369	31494	55948	876099	5912.199	6.410	0.115	1.461
ID321866	321866	79	13695.372	99.000	38.000	0	77	77	2	1	-10921639	23220.143	24379	9511	43627	487623	9228.859	4.800	0.355	1.319
ID321867	321867	80	11074.017	18.831	38.701	0	77	77	2	1	-10921639	26343.571	25577	14342	47634	553215	8346.236	2.000	0.163	0.883
ID321876	321876	76	8175.514	48.676	62.959	0	77	77	2	1	-10921639	22946.524	21083	14417	38384	481877	6807.946	2.000	0.086	0.532
ID321877	321877	81	13081.013	53.362	62.905	0	77	77	2	1	-10921639	26012.095	22469	13369	50593	546254	9894.206	2.000	0.138	0.639
ID321872	321872	82	10219.638	68.610	49.552	0	77	77	2	1	-10921639	29512.524	29846	16290	46885	619763	7852.948	2.000	0.138	0.913
ID321873	321873	68	15645.250	53.244	51.053	0	77	77	2	1	-10921639	45010.905	42953	28498	59131	945229	9035.221	4.800	0.188	1.579
ID321874	321874	67	16532.867	40.785	58.038	0	77	77	2	1	-10921639	30919.429	27037	17975	58532	649308	10368.668	2.000	0.194	0.969
ID321875	321875	50	10722.669	76.136	62.317	0	77	77	2	1	-10921639	18523.952	17937	9324	35201	389003	6312.352	2.000	0.268	1.241
ID321852	321852	71	8093.386	67.809	10.559	0	77	77	2	1	-10921639	40456.524	41942	29546	51192	849587	5583.090	7.600	0.097	1.285
ID321853	321853	59	17684.541	60.956	14.885	0	77	77	2	1	-10921639	54879.571	60030	36212	65535	1152471	10186.434	3.200	0.157	1.459
ID321854	321854	None	8645.441	40.592	19.714	0	77	77	2	1	-10921639	37430.286	32992	24865	54637	786036	8533.461	2.000	0.057	0.472
ID321855	321855	70	10943.671	51.790	20.687	0	77	77	2	1	-10921639	48038.810	48046	38983	62426	1008815	5891.100	4.800	0.124	1.803
ID321850	321850	77	21113.055	45.288	4.208	0	77	77	2	1	-10921639	46699.667	48795	20933	65535	980693	15378.996	4.800	0.236	1.159
ID321851	321851	57	27899.062	76.156	6.094	0	77	77	2	1	-10921639	52028.238	49057	32318	65535	1092593	12676.769	4.800	0.316	1.971
ID321792	321792	81	13458.438	53.011	63.205	0	78	78	2	1	-10921639	29305.667	27225	17525	49881	615419	8240.445	2.000	0.168	1.023
ID321764	321764	None	7369.134	53.972	4.913	0	78	78	2	1	-10921639	32740.333	33216	20446	42241	687547	5416.053	4.800	0.105	1.146
ID321765	321765	57	26237.945	76.133	6.262	0	78	78	2	1	-10921639	56702.238	65347	31718	65535	1190747	11882.806	4.800	0.319	2.311
ID321766	321766	83	7639.188	41.925	10.433	0	78	78	2	1	-10921639	26547.095	25277	12732	42841	557489	7476.682	7.600	0.087	0.571
ID321767	321767	71	12827.894	68.123	10.247	0	78	78	2	1	-10921639	46350.095	45762	34190	63025	973352	8255.924	2.000	0.121	1.211
ID321762	321762	None	21219.986	45.000	0.000	0	78	78	2	1	-10921639	49188.286	56360	23630	65535	1032954	16420.995	4.800	0.246	1.184
ID321763	321763	77	15951.926	46.357	5.122	0	78	78	2	1	-10921639	40320.952	39583	19173	65535	846740	13727.533	2.000	0.129	0.671
ID321772	321772	70	8123.583	51.699	22.242	0	78	78	2	1	-10921639	42480.476	41680	35651	54749	892090	5228.134	2.000	0.074	1.121
ID321773	321773	84	18545.379	42.844	23.303	0	78	78	2	1	-10921639	49720.571	49207	29097	65535	1044132	10802.805	2.000	0.174	1.364
ID321774	321774	78	12817.020	31.082	27.397	0	78	78	2	1	-10921639	44875.476	42466	31007	60367	942385	8362.342	3.200	0.129	1.229
ID321775	321775	85	7492.412	66.048	27.222	0	78	78	2	1	-10921639	38653.524	39620	30258	51229	811724	5019.077	3.200	0.081	1.158
ID321768	321768	59	17151.781	61.230	15.448	0	78	78	2	1	-10921639	51725.048	50330	36999	65535	1086226	10335.858	2.000	0.151	1.312
ID321769	321769	86	9892.782	40.538	16.222	0	78	78	2	1	-10921639	35299.190	34527	24641	54375	741283	7986.866	2.000	0.104	0.833
ID321770	321770	None	8740.697	54.735	18.134	0	78	78	2	1	-10921639	46615.905	46174	38085	56959	978934	4830.985	4.800	0.087	1.539
ID321771	321771	53	8616.307	23.008	22.392	0	78	78	2	1	-10921639	41103.762	40332	34639	50892	863179	4516.290	4.800	0.115	1.876
ID321780	321780	66	11831.048	36.045	32.920	0	78	78	2	1	-10921639	36613.524	36250	21308	58419	768884	8500.244	2.000	0.108	0.840
ID321781	321781	79	17604.625	99.000	38.000	0	78	78	2	1	-10921639	21176.429	14941	9524	47821	444705	12280.559	2.000	0.442	1.057
ID321782	321782	80	19228.035	18.843	38.652	0	78	78	2	1	-10921639	34238.190	33329	16290	60104	719002	11955.991	2.000	0.255	1.163
ID321783	321783	65	8749.204	65.709	38.792	0	78	78	2	1	-10921639	40008.905	43140	27562	53364	840187	7159.107	7.600	0.089	0.913
ID321776	321776	87	8678.118	89.474	27.575	0	78	78	2	1	-10921639	17660.905	16327	7602	31981	370879	5972.432	2.000	0.212	1.034
ID321777	321777	56	10207.325	22.007	29.103	0	78	78	2	1	-10921639	38837.286	40257	27449	55948	815583	7340.232	2.000	0.090	0.877
ID321778	321778	2	13292.810	44.443	31.734	0	78	78	2	1	-10921639	42141.667	38572	29734	65535	884975	9739.040	2.000	0.118	0.914
ID321779	321779	46	9423.471	58.270	32.297	0	78	78	2	1	-10921639	34247.048	32393	23143	53139	719188	7047.256	2.000	0.085	0.765
ID321788	321788	68	17008.416	52.699	51.700	0	78	78	2	1	-10921639	42168.286	42017	24191	65535	885534	12232.558	2.000	0.183	1.064
ID321789	321789	67	12927.066	40.883	57.834	0	78	78	2	1	-10921639	32269.571	30895	21383	44488	677661	6238.136	4.800	0.219	1.861
ID321790	321790	50	11097.845	75.981	62.454	0	78	78	2	1	-10921639	17288.143	14941	7639	33516	363051	7267.386	2.000	0.267	1.004
ID321791	321791	76	7876.813	48.822	63.031	0	78	78	2	1	-10921639	24562.190	23255	14230	38309	515806	6369.420	2.000	0.089	0.628
ID321784	321784	74	7403.091	62.194	41.703	0	78	78	2	1	-10921639	37492.714	38234	19960	49844	787347	6972.763	7.600	0.076	0.761
ID321785	321785	82	8038.149	68.815	49.076	0	78	78	2	1	-10921639	27385.048	25839	20783	40968	575086	6087.478	2.000	0.096	0.791
ID321786	321786	51	13914.278	79.115	49.075	0	78	78	2	1	-10921639	30252.476	29359	16327	48870	635302	8875.624	2.000	0.186	1.069
ID321787	321787	None	8061.662	21.970	52.228	0	78	78	2	1	-10921639	12735.619	11159	4269	27824	267448	5763.336	2.000	0.242	0.860
ID321822	321822	77	20194.662	46.122	5.289	0	79	79	2	1	-10921639	48975.286	48346	29397	65535	1028481	12564.567	2.000	0.191	1.248
ID321823	321823	57	22912.107	76.216	6.444	0	79	79	2	1	-10921639	54662.190	60891	33216	65535	1147906	12763.152	4.800	0.248	1.703
ID321828	321828	53	12202.552	23.208	20.893	0	79	79	2	1	-10921639	41285.571	40893	28535	61902	866997	8401.746	4.800	0.120	1.052
ID321829	321829	70	7348.655	52.267	21.982	0	79	79	2	1	-10921639	43275.714	44151	31381	55461	908790	6066.309	7.600	0.072	0.957
ID321830	321830	84	14740.438	42.410	23.345	0	79	79	2	1	-10921639	47766.048	49918	31644	65535	1003087	10376.860	2.000	0.126	1.032
ID321831	321831	78	11214.124	31.597	27.150	0	79	79	2	1	-10921639	43059.952	43290	33853	55311	904259	6624.208	7.600	0.118	1.377
ID321824	321824	71	13147.779	67.377	9.883	0	79	79	2	1	-10921639	43300.762	44863	31157	59618	909316	8785.973	2.000	0.114	1.009
ID321825	321825	83	19953.848	41.644	11.994	0	79	79	2	1	-10921639	45371.143	44002	24678	65535	952794	13017.833	2.000	0.190	1.111
ID321826	321826	59	16586.645	60.684	15.467	0	79	79	2	1	-10921639	51024.190	49619	33703	65535	1071508	10443.749	2.000	0.148	1.262
ID321827	321827	86	7401.165	40.055	17.567	0	79	79	2	1	-10921639	40032.048	40107	25127	54600	840673	7394.287	4.800	0.093	0.917
ID321836	321836	113	7174.088	51.779	29.760	0	79	79	2	1	-10921639	34234.667	35501	22169	48383	718928	6108.853	2.000	0.074	0.768
ID321837	321837	2	14906.017	45.110	31.810	0	79	79	2	1	-10921639	39484.571	37710	23779	65535	829176	10338.745	2.000	0.127	0.861
ID321838	321838	46	8432.462	57.261	32.988	0	79	79	2	1	-10921639	33455.381	32355	20709	49319	702563	7101.381	7.600	0.075	0.655
ID321839	321839	79	14112.656	99.000	38.000	0	79	79	2	1	-10921639	19413.143	16036	7527	46997	407676	10808.678	2.000	0.383	0.994
ID321832	321832	None	8931.693	39.603	28.257	0	79	79	2	1	-10921639	40618.762	39096	27599	57446	852994	7232.202	2.000	0.071	0.743
ID321833	321833	85	8260.223	65.707	27.497	0	79	79	2	1	-10921639	38880.095	38384	25352	55423	816482	7038.158	2.000	0.061	0.639
ID321834	321834	87	17151.385	89.113	27.518	0	79	79	2	1	-10921639	23617.048	22955	6216	51379	495958	11381.794	2.000	0.319	1.003
ID321835	321835	56	10124.798	22.346	29.058	0	79	79	2	1	-10921639	37608.667	37298	26101	55798	789782	8347.171	2.000	0.074	0.622
ID321844	321844	51	19301.066	79.051	48.742	0	79	79	2	1	-10921639	34346.952	32055	18537	65535	721286	11841.642	2.000	0.237	1.113
ID321845	321845	68	16426.537	52.665	51.216	0	79	79	2	1	-10921639	45693.810	45537	31381	60853	959570	8511.764	4.800	0.184	1.671
ID321846	321846	67	10120.922	40.725	58.101	0	79	79	2	1	-10921639	28494.333	27674	18162	42579	598381	6953.234	2.000	0.108	0.800
ID321847	321847	76	8871.710	48.909	62.242	0	79	79	2	1	-10921639	22566.762	19623	14679	40669	473902	7624.515	2.000	0.085	0.466
ID321840	321840	80	17752.627	19.314	38.868	0	79	79	2	1	-10921639	32852.619	31194	15915	65535	689905	12232.115	2.000	0.226	0.990
ID321841	321841	74	14816.178	61.946	40.802	0	79	79	2	1	-10921639	44351.048	44751	27300	58681	931372	10265.630	2.000	0.143	1.080
ID321842	321842	114	7460.434	88.594	42.096	0	79	79	2	1	-10921639	22115.524	22469	8500	34003	464426	6500.645	3.200	0.137	0.819
ID321843	321843	82	7516.008	69.294	49.216	0	79	79	2	1	-10921639	26452.333	26101	18761	36287	555499	5009.276	2.000	0.118	1.111
ID321848	321848	81	10881.552	52.786	63.100	0	79	79	2	1	-10921639	25740.857	24453	16514	49169	540558	8224.651	2.000	0.128	0.712
ID321849	321849	50	12025.049	75.676	62.947	0	79	79	2	1	-10921639	15280.286	14342	5355	40182	320886	9198.223	2.000	0.271	0.709
ID321878	321878	92	8575.244	45.000	0.000	0	80	80	2	1	-10921639	38661.857	38796	21195	61977	811899	10660.144	7.600	0.033	0.235
ID321879	321879	77	18669.551	46.168	5.164	0	80	80	2	1	-10921639	56941.095	61602	38234	65535	1195763	9643.378	4.800	0.185	1.844
ID321884	321884	86	18076.018	40.214	17.159	0	80	80	2	1	-10921639	46705.048	44713	21233	65535	980806	11854.874	2.000	0.170	1.144
ID321885	321885	108	7487.354	56.078	19.632	0	80	80	2	1	-10921639	45150.000	44563	33291	61752	948150	5969.924	2.000	0.076	1.064
ID321886	321886	93	13316.749	79.171	20.186	0	80	80	2	1	-10921639	21134.810	17188	9549	48795	443831	9960.150	2.000	0.198	0.702
ID321887	321887	53	11971.193	24.818	21.896	0	80	80	2	1	-10921639	42145.190	40556	26700	58981	885049	8908.106	7.600	0.128	1.071
ID321880	321880	57	18439.396	75.755	6.725	0	80	80	2	1	-10921639	59972.762	65535	36999	65535	1259428	8635.676	4.800	0.198	2.293
ID321881	321881	71	9416.547	67.454	9.685	0	80	80	2	1	-10921639	43609.381	41680	31344	56247	915797	6811.437	6.251	0.090	1.054
ID321882	321882	83	16497.551	41.597	11.763	0	80	80	2	1	-10921639	47364.905	46735	27749	65535	994663	11313.921	2.000	0.150	1.092
ID321883	321883	59	15438.335	60.525	15.462	0	80	80	2	1	-10921639	51017.000	49357	34340	65535	1071357	10166.511	2.000	0.141	1.240
ID321892	321892	56	15799.290	23.254	29.033	0	80	80	2	1	-10921639	43716.238	43215	28198	65535	918041	10711.052	2.000	0.139	0.995
ID321893	321893	113	7860.405	52.537	29.830	0	80	80	2	1	-10921639	34075.905	31531	23704	46511	715594	7139.861	2.000	0.065	0.581
ID321894	321894	66	11197.823	35.940	31.814	0	80	80	2	1	-10921639	43111.667	42541	26363	59056	905345	8568.204	4.800	0.141	1.246
ID321895	321895	2	14048.323	44.913	32.448	0	80	80	2	1	-10921639	40864.810	38871	26663	65535	858161	9412.673	2.000	0.129	0.992
ID321888	321888	84	18260.781	42.968	23.203	0	80	80	2	1	-10921639	51305.952	51154	35051	65535	1077425	10342.654	7.600	0.185	1.548
ID321889	321889	78	11359.442	31.724	27.497	0	80	80	2	1	-10921639	42020.333	41867	26251	56846	882427	9437.974	2.000	0.093	0.760
ID321890	321890	85	7262.839	64.472	26.641	0	80	80	2	1	-10921639	40147.857	39770	27861	53251	843105	6521.237	7.600	0.081	0.923
ID321891	321891	87	10664.239	88.877	27.384	0	80	80	2	1	-10921639	19187.476	17151	7077	37710	402937	7979.712	2.000	0.202	0.809
ID321900	321900	114	7316.772	88.689	41.830	0	80	80	2	1	-10921639	24257.286	24453	12507	37373	509403	6373.702	2.000	0.101	0.697
ID321901	321901	None	8095.479	56.854	45.839	0	80	80	2	1	-10921639	33139.667	32992	22955	44226	695933	5538.145	2.000	0.100	1.092
ID321902	321902	91	7922.997	41.427	48.042	0	80	80	2	1	-10921639	30243.667	29172	18948	48046	635117	6885.212	6.386	0.088	0.710
ID321903	321903	90	8879.325	67.218	48.273	0	80	80	2	1	-10921639	30341.714	29284	18537	43365	637176	6554.386	7.600	0.112	0.930
ID321896	321896	46	10161.283	57.762	32.223	0	80	80	2	1	-10921639	36419.095	34976	27374	58120	764801	7528.514	2.000	0.095	0.836
ID321897	321897	79	11084.652	99.000	38.000	0	80	80	2	1	-10921639	23219.000	23592	9324	42841	487599	8539.859	4.800	0.283	1.200
ID321898	321898	80	23187.975	19.818	38.851	0	80	80	2	1	-10921639	36991.619	34490	17338	65535	776824	14315.796	2.000	0.274	1.112
ID321899	321899	74	10803.948	60.983	41.013	0	80	80	2	1	-10921639	41777.810	42953	30857	50705	877334	5361.670	7.600	0.132	1.823
ID321908	321908	50	13385.021	75.528	62.889	0	80	80	2	1	-10921639	16544.667	13855	4868	43515	347438	9984.712	2.000	0.327	0.817
ID321904	321904	51	17534.338	79.486	48.489	0	80	80	2	1	-10921639	36472.667	32617	23405	64224	765926	11850.980	2.000	0.202	1.034
ID321905	321905	68	16392.381	52.576	51.213	0	80	80	2	1	-10921639	42164.810	40781	28835	60741	885461	9160.728	6.390	0.183	1.424
ID321906	321906	67	13977.675	40.842	57.813	0	80	80	2	1	-10921639	25937.000	22094	15129	53963	544677	9540.284	2.000	0.192	0.875
ID321907	321907	76	11202.871	49.241	62.033	0	80	80	2	1	-10921639	27121.190	24865	17675	45500	569545	7345.388	2.000	0.153	0.981
ID321924	321924	78	15636.246	31.639	27.002	0	81	81	2	1	-10921639	47798.095	48233	33591	65535	1003760	8983.153	2.000	0.151	1.399
ID321925	321925	85	10456.625	64.136	26.943	0	81	81	2	1	-10921639	39950.000	38234	25427	51866	838950	7470.631	5.965	0.111	1.066
ID321926	321926	87	14409.485	88.696	27.215	0	81	81	2	1	-10921639	20738.762	21120	6927	49806	435514	10649.156	2.000	0.279	0.849
ID321927	321927	88	10194.129	39.628	28.324	0	81	81	2	1	-10921639	41933.000	41343	30146	64636	880593	9249.784	2.000	0.060	0.516
ID321920	321920	70	11162.350	52.145	22.264	0	81	81	2	1	-10921639	45847.238	44301	32018	64149	962792	9074.025	2.000	0.074	0.696
ID321921	321921	84	19550.346	42.897	23.280	0	81	81	2	1	-10921639	57431.429	61939	37860	65535	1206060	9981.752	4.800	0.203	1.940
ID321922	321922	None	7473.224	71.321	23.943	0	81	81	2	1	-10921639	32601.095	32954	21907	46024	684623	5705.481	2.000	0.084	0.885
ID321923	321923	89	7522.627	25.937	24.530	0	81	81	2	1	-10921639	39258.048	37748	30520	52989	824419	7261.379	2.000	0.051	0.528
ID321932	321932	2	15821.116	45.123	32.876	0	81	81	2	1	-10921639	39957.286	37336	28423	65535	839103	9948.791	2.000	0.146	1.024
ID321933	321933	46	8373.950	57.720	33.284	0	81	81	2	1	-10921639	33389.381	32205	25240	46997	701177	6699.784	2.000	0.080	0.737
ID321934	321934	None	11195.775	64.856	38.434	0	81	81	2	1	-10921639	40872.000	44189	26663	57558	858312	8500.400	2.000	0.116	0.996
ID321935	321935	79	9531.614	99.000	38.000	0	81	81	2	1	-10921639	20784.476	18574	13968	33853	436474	6912.309	2.000	0.241	1.168
ID321928	321928	56	14287.256	23.854	29.482	0	81	81	2	1	-10921639	46507.143	43927	33441	64074	976650	9293.166	2.000	0.135	1.192
ID321929	321929	None	9564.096	36.076	30.034	0	81	81	2	1	-10921639	43791.190	44900	32243	63700	919615	8046.677	7.600	0.059	0.608
ID321930	321930	None	7615.014	14.673	32.580	0	81	81	2	1	-10921639	25213.048	24004	14754	36699	529474	5560.240	2.000	0.107	0.878
ID321931	321931	66	7802.130	36.675	32.768	0	81	81	2	1	-10921639	38204.286	35089	26513	55723	802290	8393.056	6.405	0.060	0.515
ID321940	321940	90	8801.286	68.375	48.579	0	81	81	2	1	-10921639	32073.333	31307	21907	45649	673540	7064.437	4.800	0.149	1.176
ID321941	321941	68	16840.158	53.243	51.199	0	81	81	2	1	-10921639	42583.905	42953	30445	65535	894262	9603.375	2.000	0.175	1.320
ID321942	321942	None	7901.802	22.032	52.634	0	81	81	2	1	-10921639	12637.476	13369	4643	25689	265387	5939.660	2.000	0.250	0.850
ID321943	321943	67	10495.402	40.486	57.834	0	81	81	2	1	-10921639	25830.048	24828	15765	41343	542431	8298.385	2.000	0.158	0.850
ID321936	321936	80	19855.883	20.386	39.313	0	81	81	2	1	-10921639	37378.571	34789	19360	56472	784950	12243.932	2.000	0.235	1.161
ID321937	321937	74	13680.609	60.443	40.613	0	81	81	2	1	-10921639	45825.810	44900	30220	63737	962342	9886.705	7.600	0.149	1.202
ID321938	321938	91	9012.715	41.408	48.046	0	81	81	2	1	-10921639	28776.095	28573	16027	41830	604298	7977.937	2.000	0.093	0.613
ID321939	321939	51	21710.018	79.363	48.453	0	81	81	2	1	-10921639	35775.333	28947	21532	65535	751282	14555.999	2.000	0.246	0.970
ID321944	321944	76	13736.610	49.073	61.797	0	81	81	2	1	-10921639	28428.286	28797	15241	49169	596994	9217.470	2.000	0.195	1.005
ID321945	321945	50	12370.153	75.467	62.829	0	81	81	2	1	-10921639	15654.857	13818	6141	33890	328752	7936.043	2.000	0.380	1.086
ID321909	321909	92	14228.249	45.000	0.000	0	81	81	2	1	-10921639	50916.048	54273	32168	65535	1069237	10622.743	7.600	0.123	1.049
ID321910	321910	None	8290.674	26.476	5.340	0	81	81	2	1	-10921639	27558.095	27674	14604	42354	578720	6876.575	2.000	0.138	0.969
ID321911	321911	77	13081.815	46.384	5.720	0	81	81	2	1	-10921639	55728.476	57858	43290	65535	1170298	8652.245	7.600	0.104	1.214
ID321916	321916	86	12624.119	41.066	16.981	0	81	81	2	1	-10921639	43607.571	43140	28386	65535	915759	9481.553	2.000	0.080	0.684
ID321917	321917	None	9890.294	37.423	18.665	0	81	81	2	1	-10921639	38238.095	36999	23929	55573	803000	8721.278	2.000	0.091	0.731
ID321918	321918	108	11055.338	55.703	19.965	0	81	81	2	1	-10921639	50756.571	52240	30033	65535	1065888	8664.589	4.800	0.110	1.159
ID321919	321919	93	15381.671	78.343	21.240	0	81	81	2	1	-10921639	24760.143	22656	13219	53214	519963	10751.836	2.000	0.219	0.829
ID321912	321912	57	17467.977	76.062	7.130	0	81	81	2	1	-10921639	61632.952	65535	46997	65535	1294292	6135.577	4.800	0.190	3.208
ID321913	321913	71	12632.597	66.144	10.101	0	81	81	2	1	-10921639	44443.810	44825	32505	65535	933320	8421.833	2.000	0.095	0.914
ID321914	321914	83	22420.414	40.306	11.785	0	81	81	2	1	-10921639	49642.095	50068	24603	65535	1042484	13728.543	2.000	0.212	1.266
ID321915	321915	59	15334.975	60.489	15.512	0	81	81	2	1	-10921639	53062.429	52877	38497	65535	1114311	9188.555	2.000	0.134	1.365
ID321948	321948	77	12906.582	46.367	5.848	0	82	82	2	1	-10921639	56812.714	61153	36886	65535	1193067	10073.905	2.000	0.098	1.009
ID321949	321949	None	7037.437	33.721	7.580	0	82	82	2	1	-10921639	31939.619	30033	19810	44563	670732	6898.302	4.000	0.090	0.764
ID321950	321950	57	16020.956	75.787	7.858	0	82	82	2	1	-10921639	61033.762	65535	40144	65535	1281709	8288.086	4.800	0.167	2.110
ID321951	321951	71	12303.705	65.691	10.295	0	82	82	2	1	-10921639	45317.667	45125	26476	61827	951671	8573.807	4.800	0.119	1.123
ID321946	321946	92	12232.981	44.000	0.000	0	82	82	2	1	-10921639	55496.762	64411	31194	65535	1165432	12599.190	7.600	0.116	0.916
ID321947	321947	None	7846.710	70.340	0.866	0	82	82	2	1	-10921639	44543.714	45986	30146	54525	935418	6314.912	4.800	0.095	1.228
ID321956	321956	70	7445.780	52.109	22.246	0	82	82	2	1	-10921639	41371.333	41418	31756	54000	868798	6414.833	7.600	0.055	0.673
ID321957	321957	93	11001.446	78.162	21.846	0	82	82	2	1	-10921639	20630.095	17975	12058	41979	433232	7500.152	2.000	0.172	0.806
ID321958	321958	None	7102.128	0.000	24.000	0	82	82	2	1	-10921639	19502.190	18663	14567	29359	409546	4368.177	4.800	0.193	1.443
ID321959	321959	89	10974.307	27.212	23.540	0	82	82	2	1	-10921639	44370.667	42354	30595	59243	931784	8486.760	3.200	0.097	0.925
ID321952	321952	83	19747.100	39.531	12.132	0	82	82	2	1	-10921639	57652.762	62052	39171	65535	1210708	8876.740	4.800	0.200	2.169
ID321953	321953	59	15309.458	59.979	15.704	0	82	82	2	1	-10921639	50797.619	49619	35913	65535	1066750	10134.712	2.000	0.110	0.994
ID321954	321954	86	12932.229	41.679	16.803	0	82	82	2	1	-10921639	49665.238	47185	31943	65535	1042970	9727.172	2.000	0.093	0.870
ID321955	321955	94	10772.348	57.981	20.608	0	82	82	2	1	-10921639	46858.286	47634	33553	65535	984024	10213.540	2.000	0.083	0.704
ID321964	321964	88	7121.498	39.200	28.197	0	82	82	2	1	-10921639	43418.476	42316	29509	58607	911788	7302.253	7.600	0.065	0.730
ID321965	321965	56	11554.924	24.048	29.678	0	82	82	2	1	-10921639	44074.667	43552	33516	65535	925568	8345.891	2.000	0.086	0.835
ID321966	321966	66	9487.638	36.698	32.264	0	82	82	2	1	-10921639	44520.429	42990	30445	55573	934929	6345.669	4.800	0.105	1.333
ID321967	321967	2	17142.379	46.124	32.721	0	82	82	2	1	-10921639	41121.524	39583	23030	65535	863552	11029.322	2.000	0.156	1.008
ID321960	321960	84	17273.102	42.776	23.641	0	82	82	2	1	-10921639	57752.524	64636	33366	65535	1212803	10963.246	4.800	0.174	1.565
ID321961	321961	85	7908.236	63.897	26.690	0	82	82	2	1	-10921639	39506.000	38684	31456	52203	829626	5834.572	7.600	0.072	0.907
ID321962	321962	87	21166.287	88.975	26.926	0	82	82	2	1	-10921639	24276.905	19997	11421	65535	509815	12938.319	2.000	0.356	0.985
ID321963	321963	78	17520.277	31.872	27.533	0	82	82	2	1	-10921639	46303.762	45312	30707	65535	972379	12396.862	2.000	0.140	0.916
ID321972	321972	51	20598.238	78.733	48.236	0	82	82	2	1	-10921639	35103.143	32505	19810	63887	737166	12960.014	2.000	0.244	1.062
ID321973	321973	95	12205.163	27.138	48.701	0	82	82	2	1	-10921639	25423.571	24978	11197	44638	533895	8905.928	2.000	0.176	0.854
ID321974	321974	90	7797.264	66.954	48.890	0	82	82	2	1	-10921639	29243.381	28910	19548	44339	614111	6626.043	7.600	0.086	0.700
ID321975	321975	68	14484.842	52.386	51.151	0	82	82	2	1	-10921639	44270.952	46024	26588	60404	929690	8856.591	4.800	0.161	1.384
ID321968	321968	96	8557.490	62.309	38.175	0	82	82	2	1	-10921639	45927.571	45425	30820	65535	964479	8926.451	7.600	0.062	0.605
ID321969	321969	80	22483.330	21.047	38.992	0	82	82	2	1	-10921639	40743.571	36025	20184	65535	855615	13806.089	2.000	0.223	1.077
ID321970	321970	74	15690.750	60.008	40.873	0	82	82	2	1	-10921639	48966.333	46960	32917	65535	1028293	10389.810	7.600	0.153	1.248
ID321971	321971	91	8363.467	41.233	48.394	0	82	82	2	1	-10921639	33089.667	33254	23030	43028	694883	5333.522	4.800	0.127	1.397
ID321976	321976	67	9731.627	40.395	57.619	0	82	82	2	1	-10921639	26795.000	27374	13556	40781	562695	7474.737	2.000	0.154	0.957
ID321977	321977	76	17100.619	48.219	61.007	0	82	82	2	1	-10921639	31745.286	29659	18874	62501	666651	11414.153	2.000	0.190	0.887
ID321978	321978	50	13741.179	75.108	62.751	0	82	82	2	1	-10921639	15421.238	13107	4344	41680	323846	9150.471	2.000	0.381	0.930
ID322140	322140	77	15669.279	46.178	6.242	0	83	83	2	1	-10921639	55614.286	54600	41268	65535	1167900	8493.866	3.200	0.129	1.500
ID322141	322141	57	17096.098	75.672	8.148	0	83	83	2	1	-10921639	60051.238	65535	35950	65535	1261076	9586.262	4.800	0.174	1.853
ID322142	322142	None	7965.644	91.476	10.386	0	83	83	2	1	-10921639	11075.333	9249	4606	24641	232582	5948.218	2.000	0.308	0.876
ID322143	322143	71	15586.827	65.246	10.846	0	83	83	2	1	-10921639	44155.000	43627	29846	65535	927255	10284.439	2.000	0.125	0.954
ID322138	322138	92	14264.627	44.000	0.000	0	83	83	2	1	-10921639	52910.429	51341	33291	65535	1111119	9994.641	4.800	0.159	1.454
ID322139	322139	None	7220.459	67.457	2.198	0	83	83	2	1	-10921639	38953.143	37598	28872	52053	818016	6491.257	2.000	0.071	0.800
ID322148	322148	97	9516.924	0.000	22.000	0	83	83	2	1	-10921639	17380.333	15878	4081	32655	364987	7747.896	2.000	0.232	0.845
ID322149	322149	93	7206.898	77.517	21.678	0	83	83	2	1	-10921639	16120.286	14679	8088	30632	338526	6208.441	2.000	0.172	0.762
ID322150	322150	84	17967.787	42.786	23.478	0	83	83	2	1	-10921639	57372.810	61528	35576	65535	1204829	10207.160	4.800	0.191	1.801
ID322151	322151	89	9672.202	27.369	24.357	0	83	83	2	1	-10921639	42687.381	43477	32243	61265	896435	7451.553	4.800	0.114	1.169
ID322144	322144	83	17400.510	39.489	12.062	0	83	83	2	1	-10921639	54569.429	56622	30370	65535	1145958	11668.838	7.600	0.164	1.320
ID322145	322145	86	9331.516	41.578	15.673	0	83	83	2	1	-10921639	46960.095	45050	33516	64149	986162	8310.005	2.000	0.078	0.818
ID322146	322146	59	13237.671	60.283	16.039	0	83	83	2	1	-10921639	47480.762	46136	32580	65535	997096	8440.053	2.000	0.109	1.103
ID322147	322147	94	10051.894	57.554	20.120	0	83	83	2	1	-10921639	45076.857	46211	29996	60516	946614	8857.546	3.200	0.072	0.688
ID322156	322156	66	9830.676	36.278	32.003	0	83	83	2	1	-10921639	41285.714	40257	27412	53551	867000	7631.837	2.000	0.088	0.879
ID322157	322157	2	16656.617	46.141	32.734	0	83	83	2	1	-10921639	40426.048	38983	25277	65535	848947	11314.778	2.000	0.152	0.944
ID322158	322158	96	12983.978	61.506	38.071	0	83	83	2	1	-10921639	47491.476	46735	31943	65535	997321	9834.559	7.600	0.107	0.934
ID322159	322159	None	7266.470	99.000	38.000	0	83	83	2	1	-10921639	13201.333	13930	2209	21158	277228	5514.108	2.000	0.275	1.033
ID322152	322152	87	11152.503	88.839	26.945	0	83	83	2	1	-10921639	16043.619	14455	5167	32617	336916	7017.784	2.000	0.297	1.048
ID322153	322153	78	14506.283	32.506	27.690	0	83	83	2	1	-10921639	45842.000	42241	28723	65535	962682	11632.261	2.000	0.108	0.767
ID322154	322154	88	9271.715	39.615	27.966	0	83	83	2	1	-10921639	40073.048	39283	28985	58944	841534	8689.788	2.000	0.048	0.421
ID322155	322155	56	16829.127	25.272	29.951	0	83	83	2	1	-10921639	46453.714	42579	31232	65535	975528	11552.010	2.000	0.116	0.839
ID322164	322164	51	14672.361	78.675	48.235	0	83	83	2	1	-10921639	28597.762	24678	19885	52690	600553	9509.283	2.000	0.200	1.002
ID322165	322165	90	8307.193	66.371	48.516	0	83	83	2	1	-10921639	29416.238	28386	15653	41942	617741	7158.218	7.600	0.125	0.913
ID322166	322166	68	8669.073	52.919	50.138	0	83	83	2	1	-10921639	35092.381	36062	23293	46698	736940	7187.660	3.200	0.082	0.738
ID322167	322167	None	8498.340	50.334	50.928	0	83	83	2	1	-10921639	33528.476	31681	19173	49469	704098	8516.109	2.000	0.092	0.664
ID322160	322160	80	14010.996	21.075	38.958	0	83	83	2	1	-10921639	34719.667	36212	20072	54749	729113	9561.723	3.200	0.150	0.949
ID322161	322161	74	16222.666	59.373	40.039	0	83	83	2	1	-10921639	47949.619	51641	25951	62763	1006942	11300.753	7.600	0.174	1.256
ID322162	322162	95	9925.531	27.046	48.346	0	83	83	2	1	-10921639	25070.476	22993	17713	43590	526480	7106.784	2.000	0.137	0.852
ID322163	322163	91	7315.093	40.857	48.248	0	83	83	2	1	-10921639	30609.238	30146	21982	43028	642794	5070.161	6.347	0.092	1.020
ID322168	322168	107	7001.859	99.000	57.000	0	83	83	2	1	-10921639	10444.714	7939	4643	20184	219339	4955.105	2.000	0.281	0.924
ID322169	322169	76	22274.600	48.287	61.137	0	83	83	2	1	-10921639	37187.714	30857	22918	63362	780942	12353.234	2.000	0.298	1.384
ID322170	322170	50	9937.683	74.733	62.737	0	83	83	2	1	-10921639	11774.381	9811	2396	27524	247262	6571.799	2.000	0.364	0.956
ID321988	321988	None	8662.790	51.849	22.046	0	84	84	2	1	-10921639	41818.857	41118	31082	56135	878196	6236.867	2.000	0.077	0.961
ID321989	321989	97	17226.271	0.000	23.000	0	84	84	2	1	-10921639	18465.714	15091	5729	60966	387780	12807.555	2.000	0.345	0.739
ID321990	321990	84	17731.371	43.199	23.520	0	84	84	2	1	-10921639	58519.381	65535	41680	65535	1228907	8735.866	4.800	0.179	2.036
ID321991	321991	89	8280.396	29.043	23.975	0	84	84	2	1	-10921639	41793.810	41305	27861	56210	877670	6627.107	7.600	0.087	1.005
ID321984	321984	83	17072.906	39.960	11.828	0	84	84	2	1	-10921639	56295.619	55948	37111	65535	1182208	9290.134	3.200	0.144	1.529
ID321985	321985	59	11445.481	59.966	16.537	0	84	84	2	1	-10921639	45310.429	42241	36062	62464	951519	7961.247	2.000	0.091	0.952
ID321986	321986	94	10205.460	57.348	20.958	0	84	84	2	1	-10921639	43404.190	41642	31906	57783	911488	7737.353	2.000	0.074	0.774
ID321987	321987	93	14335.318	77.993	21.452	0	84	84	2	1	-10921639	20095.095	15428	8613	48495	421997	10230.723	2.000	0.272	0.840
ID321996	321996	88	7025.733	39.350	28.356	0	84	84	2	1	-10921639	42403.714	41305	29546	57446	890478	6134.305	2.000	0.057	0.740
ID321997	321997	56	15355.537	26.557	30.042	0	84	84	2	1	-10921639	44677.524	42017	28648	65535	938228	11778.447	2.000	0.111	0.758
ID321998	321998	98	8526.214	50.888	30.541	0	84	84	2	1	-10921639	34386.143	34939	23967	49881	722109	7210.129	2.000	0.088	0.769
ID321999	321999	2	15214.585	45.845	32.956	0	84	84	2	1	-10921639	37432.048	33741	20858	65310	786073	10682.785	2.000	0.131	0.810
ID321992	321992	99	12962.806	67.371	24.437	0	84	84	2	1	-10921639	37048.714	37186	23630	57595	778023	9400.692	2.000	0.116	0.820
ID321993	321993	100	8832.562	60.257	26.938	0	84	84	2	1	-10921639	38227.333	37598	28910	49244	802774	6549.959	4.800	0.109	1.146
ID321994	321994	87	9145.689	88.733	26.510	0	84	84	2	1	-10921639	15173.381	12807	6590	29734	318641	6831.898	2.000	0.226	0.819
ID321995	321995	78	17256.330	33.821	27.728	0	84	84	2	1	-10921639	50319.762	48570	34078	65535	1056715	10018.331	2.000	0.142	1.247
ID322004	322004	95	9709.382	26.985	48.119	0	84	84	2	1	-10921639	26464.952	25614	18424	43590	555764	6491.925	2.000	0.139	0.997
ID322005	322005	91	9484.919	41.325	47.920	0	84	84	2	1	-10921639	30279.286	27861	20446	43927	635865	6856.014	2.000	0.115	0.910
ID322006	322006	51	16109.832	79.073	47.937	0	84	84	2	1	-10921639	29396.714	28760	16814	52839	617331	9555.992	2.000	0.218	1.103
ID322007	322007	68	9306.454	52.081	49.242	0	84	84	2	1	-10921639	35962.619	35725	21795	51379	755215	6563.731	6.397	0.086	0.868
ID322000	322000	101	11402.241	56.304	33.076	0	84	84	2	1	-10921639	35905.476	34452	23480	53251	754015	8247.055	2.000	0.105	0.826
ID322001	322001	96	14417.248	60.758	38.188	0	84	84	2	1	-10921639	49264.190	51079	29996	65535	1034548	9552.634	7.600	0.149	1.339
ID322002	322002	80	14805.853	21.471	38.955	0	84	84	2	1	-10921639	35877.000	33291	22057	56434	753417	10730.728	2.000	0.163	0.938
ID322003	322003	74	17729.666	59.008	40.171	0	84	84	2	1	-10921639	49759.857	48982	28460	65535	1044957	11124.529	2.000	0.168	1.289
ID322012	322012	76	16065.831	48.378	61.473	0	84	84	2	1	-10921639	36770.429	35014	19997	54712	772179	9380.918	4.800	0.241	1.523
ID322013	322013	50	8518.368	74.850	62.821	0	84	84	2	1	-10921639	11155.571	9811	5018	26700	234267	5339.831	3.200	0.362	1.111
ID322008	322008	90	7981.576	67.901	49.065	0	84	84	2	1	-10921639	29769.429	29397	19061	37486	625158	5011.810	4.800	0.127	1.336
ID322009	322009	None	7879.201	43.712	53.604	0	84	84	2	1	-10921639	27483.143	26214	15915	40631	577146	6153.797	2.000	0.101	0.819
ID322010	322010	107	7111.109	99.000	56.000	0	84	84	2	1	-10921639	12307.238	12058	6022	20559	258452	4742.502	6.352	0.298	1.191
ID322011	322011	67	11419.795	40.470	57.251	0	84	84	2	1	-10921639	26334.762	25202	16065	43814	553030	7609.211	2.000	0.183	1.069
ID321980	321980	None	8975.552	70.000	0.000	0	84	84	2	1	-10921639	38358.286	36662	27562	57296	805524	8196.883	2.000	0.126	1.048
ID321981	321981	77	14899.527	46.234	6.223	0	84	84	2	1	-10921639	58398.000	59618	40481	65535	1226358	8186.039	7.600	0.137	1.715
ID321982	321982	57	19137.178	75.158	8.734	0	84	84	2	1	-10921639	57864.905	62202	36137	65535	1215163	9409.693	4.800	0.191	1.973
ID321983	321983	71	17426.574	64.682	10.901	0	84	84	2	1	-10921639	44040.762	37748	29958	65535	924856	12652.501	2.000	0.132	0.810
ID321979	321979	92	14340.365	44.000	0.000	0	84	84	2	1	-10921639	52325.000	49394	35388	65535	1098825	10839.530	2.000	0.124	1.066
ID322084	322084	103	7087.063	91.479	10.452	0	85	85	2	1	-10921639	11446.238	10597	5130	21944	240371	5261.610	2.000	0.256	0.887
ID322085	322085	83	15431.729	39.997	12.092	0	85	85	2	1	-10921639	54369.667	54600	38572	65535	1141763	9572.664	2.000	0.108	1.111
ID322086	322086	86	10895.689	41.004	16.926	0	85	85	2	1	-10921639	47782.095	47859	33029	65535	1003424	9303.466	2.000	0.049	0.479
ID322087	322087	59	10389.329	59.261	16.931	0	85	85	2	1	-10921639	47061.714	48046	36662	59056	988296	7091.467	2.000	0.075	0.923
ID322080	322080	92	15585.141	44.000	0.000	0	85	85	2	1	-10921639	56356.000	58344	35875	65535	1183476	10315.178	4.800	0.151	1.435
ID322081	322081	77	14683.641	46.745	6.819	0	85	85	2	1	-10921639	59778.381	65535	33666	65535	1255346	9245.753	4.800	0.146	1.648
ID322082	322082	57	17763.137	74.879	9.583	0	85	85	2	1	-10921639	56475.714	63700	36362	65535	1185990	11710.549	4.800	0.159	1.325
ID322083	322083	71	19100.020	64.037	11.283	0	85	85	2	1	-10921639	53126.667	52502	34340	65535	1115660	11270.509	2.000	0.167	1.346
ID322092	322092	89	7932.190	29.399	24.740	0	85	85	2	1	-10921639	40811.286	39920	33254	53401	857037	5232.101	2.000	0.077	1.115
ID322093	322093	99	10581.304	67.212	24.494	0	85	85	2	1	-10921639	38985.190	38309	26625	53027	818689	7648.356	2.000	0.103	0.949
ID322094	322094	100	9785.785	60.628	27.209	0	85	85	2	1	-10921639	36667.000	36999	23255	52165	770007	8148.520	2.000	0.091	0.751
ID322095	322095	87	10302.844	88.846	26.792	0	85	85	2	1	-10921639	14889.857	11833	7002	38834	312687	7504.585	2.000	0.233	0.749
ID322088	322088	93	10219.131	79.389	20.241	0	85	85	2	1	-10921639	18709.524	16365	11908	34789	392900	6782.937	2.000	0.219	0.992
ID322089	322089	94	9905.073	57.484	21.438	0	85	85	2	1	-10921639	49076.762	48533	39620	65535	1030612	7410.329	2.000	0.083	1.017
ID322090	322090	97	10494.252	0.000	22.000	0	85	85	2	1	-10921639	17036.048	15279	9069	36175	357757	7764.614	2.000	0.279	0.957
ID322091	322091	84	16758.658	43.263	23.121	0	85	85	2	1	-10921639	59204.000	62576	41193	65535	1243284	7360.954	4.800	0.173	2.373
ID322100	322100	101	9855.999	55.250	33.252	0	85	85	2	1	-10921639	37879.619	36886	29209	52390	795472	6787.569	7.600	0.111	1.118
ID322101	322101	80	18086.830	22.302	38.895	0	85	85	2	1	-10921639	41448.000	40968	26700	65535	870408	10749.495	2.000	0.192	1.241
ID322102	322102	74	18547.350	58.811	40.191	0	85	85	2	1	-10921639	56657.571	57258	43140	65535	1189809	8424.968	4.800	0.200	2.238
ID322103	322103	95	10838.662	27.288	48.296	0	85	85	2	1	-10921639	26801.905	24716	17600	45462	562840	7311.904	2.000	0.156	0.991
ID322096	322096	78	15813.948	34.565	28.157	0	85	85	2	1	-10921639	49515.619	45949	38983	65535	1039828	9715.893	2.000	0.130	1.176
ID322097	322097	98	7919.584	50.534	29.360	0	85	85	2	1	-10921639	35153.095	35201	24528	49993	738215	7371.905	2.000	0.067	0.597
ID322098	322098	56	13233.881	27.469	30.241	0	85	85	2	1	-10921639	43024.524	41380	28648	65535	903515	10833.489	2.000	0.088	0.643
ID322099	322099	2	15045.943	45.893	32.963	0	85	85	2	1	-10921639	36936.286	36062	22281	65535	775662	10562.763	2.000	0.124	0.773
ID322108	322108	76	16681.070	48.358	61.464	0	85	85	2	1	-10921639	39814.381	39208	20671	59505	836102	9260.184	4.800	0.242	1.674
ID322109	322109	50	10759.472	75.022	62.805	0	85	85	2	1	-10921639	11596.048	8163	4381	31007	243517	6811.382	2.000	0.404	0.979
ID322104	322104	104	16112.859	64.237	47.770	0	85	85	2	1	-10921639	33779.905	31007	19585	55199	709378	10802.803	2.000	0.175	0.932
ID322105	322105	51	14562.542	78.885	47.896	0	85	85	2	1	-10921639	29564.333	27599	17301	54787	620851	9466.278	2.000	0.179	0.946
ID322106	322106	68	7852.420	53.476	48.535	0	85	85	2	1	-10921639	35170.857	35014	27487	45911	738588	5494.778	2.000	0.078	0.925
ID322107	322107	67	7137.108	40.287	57.652	0	85	85	2	1	-10921639	21480.619	22094	12170	32205	451093	6290.732	2.000	0.117	0.718
ID322052	322052	50	11934.785	74.812	62.509	0	86	86	2	1	-10921639	14071.286	11983	5804	32018	295497	8400.860	2.000	0.379	0.920
ID322048	322048	None	10601.807	21.776	52.244	0	86	86	2	1	-10921639	24596.000	23817	16327	44189	516516	6673.564	3.200	0.175	1.099
ID322049	322049	67	9493.869	39.830	56.848	0	86	86	2	1	-10921639	26741.238	25876	16215	38197	561566	6660.515	2.000	0.127	0.908
ID322050	322050	105	11564.021	45.951	58.156	0	86	86	2	1	-10921639	33164.619	31981	21944	58419	696457	9256.301	7.600	0.112	0.724
ID322051	322051	76	21406.779	48.518	61.813	0	86	86	2	1	-10921639	40699.048	40519	21458	65535	854680	13735.894	2.000	0.262	1.229
ID322014	322014	106	11886.787	44.062	2.249	0	86	86	2	1	-10921639	56538.095	59018	38497	65535	1187300	8756.337	2.000	0.084	1.002
ID322015	322015	None	7546.654	71.750	2.566	0	86	86	2	1	-10921639	39851.952	39283	32318	49432	836891	4658.273	2.000	0.089	1.397
ID322020	322020	83	14194.910	40.190	11.941	0	86	86	2	1	-10921639	58002.286	57783	38983	65535	1218048	8048.293	3.200	0.114	1.477
ID322021	322021	71	15197.802	64.099	11.875	0	86	86	2	1	-10921639	60876.857	64486	40744	65535	1278414	6492.842	4.800	0.153	2.490
ID322022	322022	None	7696.875	49.078	13.669	0	86	86	2	1	-10921639	44433.238	43140	34340	58157	933098	6531.740	3.200	0.059	0.759
ID322023	322023	None	8112.959	37.026	15.665	0	86	86	2	1	-10921639	45959.714	45837	36662	65535	965154	7880.142	2.000	0.039	0.436
ID322016	322016	77	11205.042	46.664	7.999	0	86	86	2	1	-10921639	62200.143	65535	40481	65535	1306203	7321.569	4.800	0.109	1.666
ID322017	322017	None	12652.348	71.156	10.097	0	86	86	2	1	-10921639	55758.762	60067	32467	65535	1170934	11088.056	2.000	0.086	0.799
ID322018	322018	103	9672.800	91.180	10.494	0	86	86	2	1	-10921639	14003.571	11122	5542	35014	294075	7349.435	2.000	0.238	0.732
ID322019	322019	57	14208.575	73.903	10.563	0	86	86	2	1	-10921639	58745.905	65535	36325	65535	1233664	9429.685	4.800	0.128	1.418
ID322028	322028	84	13480.941	43.563	23.485	0	86	86	2	1	-10921639	61033.810	65535	43964	65535	1281710	6974.795	4.800	0.134	2.062
ID322029	322029	None	8096.744	50.135	22.953	0	86	86	2	1	-10921639	47876.571	47260	35089	62127	1005408	8073.595	2.000	0.055	0.616
ID322030	322030	99	7470.898	67.347	24.327	0	86	86	2	1	-10921639	39616.524	39920	31194	54450	831947	6327.706	7.600	0.067	0.787
ID322031	322031	89	9223.396	31.006	25.135	0	86	86	2	1	-10921639	45278.333	46361	31868	62089	950845	7726.266	2.000	0.069	0.756
ID322024	322024	86	11189.375	41.269	17.067	0	86	86	2	1	-10921639	53747.286	50930	45612	65535	1128693	7611.802	2.000	0.062	0.825
ID322025	322025	59	7155.947	57.952	17.213	0	86	86	2	1	-10921639	49265.905	47447	37823	63550	1034584	7658.779	4.800	0.053	0.646
ID322026	322026	93	13551.594	79.570	20.176	0	86	86	2	1	-10921639	22258.238	19435	9474	42354	467423	9457.512	2.000	0.262	0.976
ID322027	322027	94	11158.983	57.890	20.913	0	86	86	2	1	-10921639	54257.143	54562	36961	65535	1139400	7104.516	4.800	0.095	1.327
ID322036	322036	98	7621.579	49.911	29.946	0	86	86	2	1	-10921639	42018.524	43140	24978	53439	882389	5293.934	4.800	0.100	1.437
ID322037	322037	56	14158.721	27.885	30.927	0	86	86	2	1	-10921639	47282.857	46586	32692	65535	992940	10007.688	2.000	0.098	0.846
ID322038	322038	2	13722.696	46.690	33.337	0	86	86	2	1	-10921639	42318.095	41155	29958	65535	888680	10147.917	2.000	0.107	0.809
ID322039	322039	101	14024.098	55.696	33.475	0	86	86	2	1	-10921639	44971.714	43065	29359	65535	944406	10229.826	2.000	0.120	0.942
ID322032	322032	None	7099.732	69.884	25.991	0	86	86	2	1	-10921639	34890.905	34227	22469	50555	732709	6826.189	7.600	0.087	0.817
ID322033	322033	100	9496.590	59.473	26.795	0	86	86	2	1	-10921639	43090.333	43889	30295	60554	904897	7615.264	2.000	0.076	0.798
ID322034	322034	87	11065.229	88.704	27.277	0	86	86	2	1	-10921639	16806.714	15616	8762	32804	352941	7219.963	2.000	0.299	1.071
ID322035	322035	78	13178.994	35.514	28.382	0	86	86	2	1	-10921639	56971.381	57670	40931	65535	1196399	7917.659	4.800	0.118	1.520
ID322044	322044	51	16743.832	78.482	47.392	0	86	86	2	1	-10921639	34359.476	31456	20933	65535	721549	11768.435	2.000	0.206	0.995
ID322045	322045	95	9997.553	27.641	47.701	0	86	86	2	1	-10921639	32506.524	32767	22955	53701	682637	7613.847	3.200	0.145	1.079
ID322046	322046	104	8436.502	63.446	47.716	0	86	86	2	1	-10921639	32128.667	29322	22207	42878	674702	6368.213	2.000	0.111	1.006
ID322047	322047	68	9531.632	52.939	49.371	0	86	86	2	1	-10921639	38594.714	37710	27562	55236	810489	7072.995	2.000	0.069	0.706
ID322040	322040	None	7505.167	80.031	36.573	0	86	86	2	1	-10921639	37387.476	36849	29921	51641	785137	5228.307	7.600	0.079	1.042
ID322041	322041	None	7534.437	77.069	37.741	0	86	86	2	1	-10921639	34197.143	32879	22581	48458	718140	7252.456	6.430	0.055	0.490
ID322042	322042	80	21796.197	22.683	38.743	0	86	86	2	1	-10921639	48848.619	48308	31681	65535	1025821	12446.305	2.000	0.216	1.396
ID322043	322043	74	16619.607	58.752	40.184	0	86	86	2	1	-10921639	56976.762	55161	37148	65535	1196512	8557.790	6.334	0.164	1.879
ID322053	322053	106	14773.938	43.806	2.791	0	87	87	2	1	-10921639	48950.238	44713	32917	65535	1027955	10738.407	2.000	0.097	0.803
ID322054	322054	77	15124.844	46.157	8.783	0	87	87	2	1	-10921639	59724.857	65535	44938	65535	1254222	7985.543	4.800	0.146	1.909
ID322055	322055	103	14543.167	91.034	10.691	0	87	87	2	1	-10921639	15590.619	12058	5804	45911	327403	9811.997	2.000	0.392	0.896
ID322060	322060	None	7001.489	36.666	19.011	0	87	87	2	1	-10921639	39768.143	39208	27000	55423	835131	8059.179	2.000	0.035	0.336
ID322061	322061	93	16823.561	78.492	20.509	0	87	87	2	1	-10921639	25862.143	23255	7002	49282	543105	12841.727	2.000	0.277	0.874
ID322062	322062	94	14199.743	57.329	21.299	0	87	87	2	1	-10921639	50756.619	49918	34302	65535	1065889	9494.705	2.000	0.119	1.133
ID322063	322063	84	16308.250	43.374	23.357	0	87	87	2	1	-10921639	60892.905	65535	49169	65535	1278751	6175.436	4.800	0.170	2.868
ID322056	322056	83	14954.943	40.408	12.202	0	87	87	2	1	-10921639	51903.286	53551	35276	65535	1089969	11432.588	2.000	0.116	0.942
ID322057	322057	71	19478.504	62.929	12.374	0	87	87	2	1	-10921639	52226.143	49357	35089	65535	1096749	10492.189	2.000	0.180	1.520
ID322058	322058	57	16855.295	72.863	11.681	0	87	87	2	1	-10921639	57809.571	62426	38197	65535	1214001	9236.484	4.800	0.161	1.735
ID322059	322059	86	10646.254	41.442	17.208	0	87	87	2	1	-10921639	51225.619	50443	36774	64149	1075738	7996.888	2.000	0.078	0.922
ID322068	322068	None	8647.310	17.840	31.954	0	87	87	2	1	-10921639	28528.190	27637	20634	41680	599092	6354.013	2.000	0.110	0.891
ID322069	322069	2	9898.682	47.110	33.711	0	87	87	2	1	-10921639	33911.857	31793	24341	50480	712149	7604.787	2.000	0.084	0.690
ID322070	322070	101	11183.375	56.090	33.931	0	87	87	2	1	-10921639	40156.810	38759	25764	65535	843293	8274.833	7.600	0.104	0.911
ID322071	322071	80	18103.344	23.267	38.969	0	87	87	2	1	-10921639	40900.571	39321	27487	60254	858912	10856.663	2.000	0.183	1.164
ID322064	322064	99	12776.096	67.300	24.674	0	87	87	2	1	-10921639	38491.381	38122	27899	58494	808319	7944.509	2.000	0.131	1.123
ID322065	322065	78	17601.398	36.200	28.969	0	87	87	2	1	-10921639	51172.143	49244	32243	65535	1074615	9945.080	2.000	0.151	1.346
ID322066	322066	56	8709.421	28.574	30.717	0	87	87	2	1	-10921639	37783.333	35913	28797	51529	793450	7020.032	2.000	0.074	0.742
ID322067	322067	98	9811.547	50.562	30.702	0	87	87	2	1	-10921639	36196.333	35538	23218	54075	760123	7995.155	2.000	0.083	0.691
ID322076	322076	67	8357.562	40.066	56.765	0	87	87	2	1	-10921639	22739.714	21944	12095	38272	477534	6946.887	2.000	0.111	0.654
ID322077	322077	105	7357.750	45.875	57.982	0	87	87	2	1	-10921639	31481.333	31119	22506	50593	661108	7286.503	2.000	0.043	0.356
ID322078	322078	76	21700.633	48.151	61.408	0	87	87	2	1	-10921639	41326.762	37486	24903	65535	867862	12763.841	2.000	0.224	1.184
ID322079	322079	50	10981.903	75.098	62.507	0	87	87	2	1	-10921639	12427.095	10485	2733	27599	260969	7314.698	2.000	0.427	1.016
ID322072	322072	74	17130.033	58.486	40.444	0	87	87	2	1	-10921639	49881.048	52877	24341	65535	1047502	12684.207	7.600	0.147	1.008
ID322073	322073	51	19082.941	77.952	46.997	0	87	87	2	1	-10921639	38387.905	35276	25277	59767	806146	9671.655	2.000	0.231	1.491
ID322074	322074	104	7997.405	64.017	47.704	0	87	87	2	1	-10921639	28974.000	28723	18686	37598	608454	5283.631	7.600	0.130	1.258
ID322075	322075	68	10668.484	52.844	49.925	0	87	87	2	1	-10921639	36861.429	35538	23592	51079	774090	7229.381	4.800	0.133	1.196
ID322116	322116	86	11465.596	41.558	17.558	0	88	88	2	1	-10921639	51446.762	49544	39283	65535	1080382	8680.922	2.000	0.085	0.930
ID322117	322117	110	9996.900	51.223	20.579	0	88	88	2	1	-10921639	49183.810	49844	37336	59318	1032860	5727.801	4.800	0.098	1.539
ID322118	322118	93	16147.505	78.067	21.003	0	88	88	2	1	-10921639	26634.429	24491	14305	55648	559323	10460.706	2.000	0.210	0.883
ID322119	322119	94	14283.842	56.310	22.483	0	88	88	2	1	-10921639	52186.857	55049	33816	65535	1095924	10077.532	4.800	0.125	1.150
ID322112	322112	103	17708.125	91.048	10.833	0	88	88	2	1	-10921639	18786.238	15166	7040	47672	394511	10987.674	2.000	0.408	0.990
ID322113	322113	83	18144.994	39.916	12.114	0	88	88	2	1	-10921639	53412.000	54899	31943	65535	1121652	11303.988	2.000	0.150	1.235
ID322114	322114	57	16362.783	71.311	12.025	0	88	88	2	1	-10921639	61852.333	65535	45425	65535	1298899	6392.497	4.800	0.181	2.971
ID322115	322115	71	19093.320	62.158	12.945	0	88	88	2	1	-10921639	51054.381	50705	34115	65535	1072142	10773.844	2.000	0.165	1.342
ID322124	322124	2	11002.964	47.099	33.537	0	88	88	2	1	-10921639	38337.905	36287	21046	52390	805096	8574.024	2.000	0.109	0.882
ID322125	322125	101	9987.901	55.634	33.615	0	88	88	2	1	-10921639	38006.190	36212	22955	51491	798130	8020.599	2.000	0.087	0.759
ID322126	322126	111	9750.966	76.749	36.801	0	88	88	2	1	-10921639	35413.286	35875	21532	50368	743679	7417.026	2.000	0.108	0.930
ID322127	322127	80	20249.404	24.098	39.075	0	88	88	2	1	-10921639	44618.619	40856	31419	65535	936991	10660.178	2.000	0.201	1.400
ID322120	322120	84	14655.755	43.536	23.348	0	88	88	2	1	-10921639	62448.000	65535	49656	65535	1311408	5078.179	4.800	0.163	3.455
ID322121	322121	99	7279.944	66.607	24.758	0	88	88	2	1	-10921639	36952.190	36137	26326	47297	775996	5904.292	7.600	0.094	1.075
ID322122	322122	78	16064.877	37.047	29.711	0	88	88	2	1	-10921639	54050.381	51042	40369	65535	1135058	9616.723	7.600	0.143	1.410
ID322123	322123	56	9408.081	30.007	31.574	0	88	88	2	1	-10921639	40588.429	39021	25502	54824	852357	8437.409	2.000	0.091	0.800
ID322132	322132	68	9017.739	52.581	50.107	0	88	88	2	1	-10921639	35213.571	37261	19922	49132	739485	8044.386	2.000	0.084	0.678
ID322133	322133	None	7564.002	56.094	53.906	0	88	88	2	1	-10921639	28339.095	27524	20372	43103	595121	6377.261	3.200	0.091	0.740
ID322134	322134	67	7061.295	39.990	56.621	0	88	88	2	1	-10921639	22689.762	23143	11796	35351	476485	6826.497	6.337	0.133	0.778
ID322135	322135	105	9307.678	45.691	57.762	0	88	88	2	1	-10921639	32109.000	32018	19473	50892	674289	8441.674	7.600	0.066	0.469
ID322128	322128	74	18707.064	57.864	40.216	0	88	88	2	1	-10921639	53554.714	57521	35538	65535	1124649	10730.879	4.800	0.178	1.509
ID322129	322129	104	13038.348	64.055	47.260	0	88	88	2	1	-10921639	32993.429	31756	16402	52989	692862	8059.380	2.000	0.157	1.111
ID322130	322130	51	14260.532	77.929	47.065	0	88	88	2	1	-10921639	31251.286	29696	21083	53102	656277	8708.972	2.000	0.161	0.995
ID322131	322131	None	9605.210	27.991	47.607	0	88	88	2	1	-10921639	27729.238	26813	17113	41230	582314	6799.195	2.000	0.127	0.921
ID322136	322136	76	22991.912	48.678	60.817	0	88	88	2	1	-10921639	42307.476	38384	18836	65535	888457	13246.707	2.000	0.279	1.392
ID322137	322137	50	8142.626	74.956	62.640	0	88	88	2	1	-10921639	9866.333	8500	2246	22656	207193	5886.434	2.000	0.318	0.808
ID322110	322110	106	15052.053	43.476	3.749	0	88	88	2	1	-10921639	51853.381	49769	37148	65535	1088921	8830.897	4.800	0.145	1.484
ID322111	322111	77	15544.123	46.414	9.242	0	88	88	2	1	-10921639	56393.571	64074	38234	65535	1184265	10500.049	6.082	0.137	1.294
ID322180	322180	109	14224.943	0.000	23.000	0	89	89	2	1	-10921639	23119.905	18686	10223	47634	485518	9659.740	2.000	0.242	0.932
ID322181	322181	94	10733.851	56.241	23.397	0	89	89	2	1	-10921639	61147.905	64074	44414	65535	1284106	5769.163	3.200	0.090	1.751
ID322182	322182	84	11408.750	44.629	23.865	0	89	89	2	1	-10921639	60880.524	65535	43627	65535	1278491	7680.132	6.326	0.101	1.461
ID322183	322183	99	13843.717	66.527	25.313	0	89	89	2	1	-10921639	42821.095	40631	26888	65160	899243	10964.652	2.000	0.122	0.849
ID322176	322176	57	12701.248	70.736	13.531	0	89	89	2	1	-10921639	59181.000	65535	34265	65535	1242801	9744.072	4.800	0.112	1.222
ID322177	322177	None	10965.594	39.144	16.355	0	89	89	2	1	-10921639	58594.143	61790	41792	65535	1230477	8259.229	6.346	0.087	1.130
ID322178	322178	110	10021.473	51.803	21.540	0	89	89	2	1	-10921639	58050.143	58457	45387	65535	1219053	6698.467	7.600	0.081	1.292
ID322179	322179	93	11578.840	78.491	21.680	0	89	89	2	1	-10921639	25307.619	24416	12545	46923	531460	9053.512	2.000	0.159	0.767
ID322188	322188	2	15439.625	47.614	33.577	0	89	89	2	1	-10921639	44343.952	41642	28423	65310	931223	11211.558	2.000	0.137	0.956
ID322189	322189	101	10660.806	55.942	33.612	0	89	89	2	1	-10921639	45114.333	44788	31981	60779	947401	8749.107	2.000	0.083	0.791
ID322190	322190	111	14489.307	78.300	36.224	0	89	89	2	1	-10921639	42549.952	44189	29284	59917	893549	8903.348	4.800	0.152	1.258
ID322191	322191	80	19060.170	24.737	39.065	0	89	89	2	1	-10921639	44158.381	42316	26026	65535	927326	12571.749	2.000	0.153	0.932
ID322184	322184	None	8377.418	60.776	27.772	0	89	89	2	1	-10921639	44720.143	43814	32055	65535	939123	8240.563	2.000	0.058	0.596
ID322185	322185	78	15001.770	38.041	29.164	0	89	89	2	1	-10921639	59929.952	65272	43552	65535	1258529	7850.102	4.800	0.144	1.927
ID322186	322186	None	12722.519	19.598	32.185	0	89	89	2	1	-10921639	41690.476	42354	30558	55686	875500	7734.078	2.000	0.142	1.341
ID322187	322187	56	13482.677	30.274	31.884	0	89	89	2	1	-10921639	47238.286	45013	34827	65535	992004	10202.968	7.600	0.088	0.748
ID322196	322196	68	8786.131	52.255	49.308	0	89	89	2	1	-10921639	40857.667	39395	28985	55873	858011	6376.397	4.800	0.093	1.092
ID322197	322197	67	8901.282	40.142	56.308	0	89	89	2	1	-10921639	25969.190	24828	15728	47222	545353	8326.126	2.000	0.088	0.507
ID322198	322198	105	12281.005	45.477	56.760	0	89	89	2	1	-10921639	37498.048	36137	17001	53701	787459	11183.729	2.000	0.108	0.651
ID322199	322199	76	20172.779	48.302	60.802	0	89	89	2	1	-10921639	46080.905	48383	26214	65535	967699	12643.953	2.000	0.208	1.253
ID322192	322192	74	16055.314	58.525	39.323	0	89	89	2	1	-10921639	60441.762	61977	41006	65535	1269277	6667.099	4.800	0.172	2.664
ID322193	322193	104	14310.021	64.236	47.089	0	89	89	2	1	-10921639	37695.952	35651	26401	54899	791615	8641.095	2.000	0.157	1.185
ID322194	322194	112	9262.121	41.675	47.639	0	89	89	2	1	-10921639	38632.190	38909	31381	46773	811276	4771.365	4.800	0.118	1.714
ID322195	322195	51	18841.541	78.430	47.807	0	89	89	2	1	-10921639	41399.667	38309	23704	65535	869393	12242.843	2.000	0.201	1.134
ID322172	322172	77	10984.922	46.491	10.172	0	89	89	2	1	-10921639	62260.714	65535	44264	65535	1307475	5747.265	4.800	0.102	1.998
ID322173	322173	103	19820.162	91.087	10.660	0	89	89	2	1	-10921639	19611.810	14829	5729	53139	411848	12663.948	2.000	0.459	0.975
ID322174	322174	83	13078.048	40.206	12.358	0	89	89	2	1	-10921639	55375.381	58869	34639	65535	1162883	11095.827	2.000	0.094	0.856
ID322175	322175	71	14443.462	61.335	14.197	0	89	89	2	1	-10921639	58471.095	58269	39957	65535	1227893	7612.226	4.800	0.134	1.815
ID322171	322171	106	14223.396	44.004	4.764	0	89	89	2	1	-10921639	55682.143	53326	41493	65535	1169325	8094.854	2.000	0.106	1.315
ID322204	322204	57	11562.246	71.709	12.597	0	90	90	2	1	-10921639	59666.095	65535	38983	65535	1252988	9100.143	7.600	0.095	1.140
ID322205	322205	71	13123.476	61.255	14.462	0	90	90	2	1	-10921639	57740.048	57895	42129	65535	1212541	7543.610	4.800	0.128	1.743
ID322206	322206	115	12754.019	69.791	14.871	0	90	90	2	1	-10921639	58496.143	65535	35126	65535	1228419	10464.777	3.200	0.099	1.006
ID322207	322207	None	9754.002	40.746	17.630	0	90	90	2	1	-10921639	60459.524	62202	50218	65535	1269650	5611.626	4.800	0.073	1.475
ID322200	322200	106	12475.192	44.150	5.589	0	90	90	2	1	-10921639	51853.333	49881	34527	65535	1088920	9838.834	2.000	0.081	0.793
ID322201	322201	103	16042.283	91.130	10.437	0	90	90	2	1	-10921639	19005.476	16027	7077	39208	399115	9487.332	2.000	0.442	1.228
ID322202	322202	77	11179.196	46.338	10.700	0	90	90	2	1	-10921639	61656.238	65535	47447	65535	1294781	5833.532	4.800	0.103	1.982
ID322203	322203	83	12713.509	40.352	13.104	0	90	90	2	1	-10921639	57945.238	65535	30183	65535	1216850	11348.449	2.000	0.103	0.951
ID322212	322212	84	11799.064	43.812	23.827	0	90	90	2	1	-10921639	63534.095	65535	52690	65535	1334216	4208.174	4.800	0.129	3.447
ID322213	322213	94	13185.204	55.783	24.249	0	90	90	2	1	-10921639	59938.857	65535	39920	65535	1258716	8658.389	4.800	0.122	1.501
ID322214	322214	99	18310.746	66.514	25.603	0	90	90	2	1	-10921639	51660.952	52540	26888	65535	1084880	11173.744	4.800	0.188	1.462
ID322215	322215	None	11632.050	88.459	27.870	0	90	90	2	1	-10921639	14936.190	11459	6853	32393	313660	7488.613	2.000	0.339	1.009
ID322208	322208	None	7165.546	31.393	22.193	0	90	90	2	1	-10921639	33389.286	32767	21195	51379	701175	6881.259	7.600	0.081	0.724
ID322209	322209	110	8337.011	50.659	22.519	0	90	90	2	1	-10921639	56325.810	57670	39620	65535	1182842	6914.909	4.800	0.064	0.985
ID322210	322210	109	15995.335	0.000	23.000	0	90	90	2	1	-10921639	24454.905	19248	13095	53476	513553	11594.710	2.000	0.261	0.873
ID322211	322211	93	10015.307	79.031	23.161	0	90	90	2	1	-10921639	20831.571	19435	9062	41343	437463	7324.429	2.000	0.151	0.748
ID322220	322220	101	13953.452	55.123	33.652	0	90	90	2	1	-10921639	45057.381	42429	30033	65535	946205	10884.229	2.000	0.095	0.716
ID322221	322221	118	8886.537	15.732	34.564	0	90	90	2	1	-10921639	27793.524	27749	10972	46136	583664	8208.654	2.000	0.105	0.645
ID322222	322222	111	15644.616	79.021	36.876	0	90	90	2	1	-10921639	44967.952	46398	28273	65123	944327	10112.911	2.000	0.147	1.138
ID322223	322223	80	18109.018	25.552	39.096	0	90	90	2	1	-10921639	45891.905	45350	28198	65535	963730	13426.776	2.000	0.140	0.837
ID322216	322216	78	16378.521	38.074	29.805	0	90	90	2	1	-10921639	57547.476	58382	42953	65535	1208497	7793.317	4.800	0.150	1.924
ID322217	322217	56	10086.604	30.880	32.171	0	90	90	2	1	-10921639	46637.238	45425	33890	60629	979382	7133.642	7.600	0.079	0.959
ID322218	322218	119	11292.004	21.776	33.035	0	90	90	2	1	-10921639	48183.333	48009	36137	65535	1011850	7508.969	2.000	0.103	1.201
ID322219	322219	2	17340.654	47.584	33.957	0	90	90	2	1	-10921639	44386.810	44676	21383	65535	932123	12020.811	2.000	0.152	0.972
ID322228	322228	112	10076.254	41.705	48.116	0	90	90	2	1	-10921639	33373.286	31381	16252	49095	700839	7910.389	6.360	0.103	0.787
ID322229	322229	68	8574.940	51.583	48.792	0	90	90	2	1	-10921639	38979.905	37710	29621	55348	818578	6009.769	6.153	0.088	1.051
ID322230	322230	None	10205.131	22.187	51.957	0	90	90	2	1	-10921639	21981.714	23143	8463	39732	461616	7239.264	2.000	0.185	0.947
ID322231	322231	105	11220.350	46.240	57.321	0	90	90	2	1	-10921639	35279.667	33553	18424	54188	740873	11091.640	7.600	0.087	0.511
ID322224	322224	74	15554.466	58.546	39.175	0	90	90	2	1	-10921639	60591.524	64261	48308	65535	1272422	6164.025	4.800	0.169	2.842
ID322225	322225	120	7405.611	28.387	47.558	0	90	90	2	1	-10921639	28715.429	26962	16477	41680	603024	6151.840	2.000	0.117	0.979
ID322226	322226	104	9990.920	63.190	46.651	0	90	90	2	1	-10921639	36927.381	36025	18237	50930	775475	7153.582	2.000	0.118	1.091
ID322227	322227	51	16661.152	77.690	47.116	0	90	90	2	1	-10921639	39982.143	38796	24641	63400	839625	10367.759	2.000	0.176	1.157
ID322232	322232	76	17136.027	48.501	60.235	0	90	90	2	1	-10921639	45080.429	44414	24865	65535	946689	10493.116	7.600	0.180	1.311
ID322233	322233	121	7606.527	72.140	60.116	0	90	90	2	1	-10921639	16105.952	14193	8388	30108	338225	4848.888	2.000	0.171	0.968
ID322234	322234	None	7622.403	99.000	70.000	0	90	90	2	1	-10921639	15324.429	16477	7864	24004	321813	5256.615	4.800	0.286	1.296
ID322244	322244	93	8850.913	78.714	21.774	0	91	91	2	1	-10921639	22381.333	21008	8837	40594	470008	7821.825	3.200	0.140	0.703
ID322245	322245	109	15974.939	0.000	23.000	0	91	91	2	1	-10921639	25097.905	21308	14642	57183	527056	9689.327	2.000	0.283	1.142
ID322246	322246	110	8964.309	50.086	23.165	0	91	91	2	1	-10921639	56088.667	56472	44975	65535	1177862	7441.834	2.000	0.059	0.844
ID322247	322247	84	10822.585	43.310	24.032	0	91	91	2	1	-10921639	62085.952	65535	47372	65535	1303805	5995.423	4.800	0.107	2.001
ID322240	322240	83	11556.095	40.221	13.261	0	91	91	2	1	-10921639	58792.333	65535	40631	65535	1234639	9494.940	3.200	0.089	1.013
ID322241	322241	71	13213.809	60.695	15.203	0	91	91	2	1	-10921639	57410.143	59730	43290	65535	1205613	8666.008	4.800	0.110	1.308
ID322242	322242	115	12345.912	68.882	14.628	0	91	91	2	1	-10921639	58440.857	61939	42541	65535	1227258	8182.064	4.800	0.097	1.262
ID322243	322243	116	10947.415	39.018	16.096	0	91	91	2	1	-10921639	59147.143	65535	39171	65535	1242090	8787.446	7.600	0.084	1.041
ID322252	322252	2	13357.829	47.320	33.084	0	91	91	2	1	-10921639	46831.667	46286	34864	65535	983465	8614.858	2.000	0.106	1.042
ID322253	322253	101	9069.787	54.876	33.515	0	91	91	2	1	-10921639	43202.667	43627	30108	59056	907256	7282.988	2.000	0.072	0.798
ID322254	322254	117	7674.176	9.199	34.466	0	91	91	2	1	-10921639	14907.524	13593	7152	30258	313058	5929.780	2.000	0.178	0.761
ID322255	322255	118	11450.485	15.398	34.684	0	91	91	2	1	-10921639	26049.381	27262	9736	42878	547037	9561.069	2.000	0.174	0.808
ID322248	322248	94	12968.911	55.395	23.709	0	91	91	2	1	-10921639	57037.429	61528	34639	65535	1197786	9528.214	2.000	0.095	1.039
ID322249	322249	99	16776.170	65.898	25.445	0	91	91	2	1	-10921639	51236.476	52053	33816	65535	1075966	10889.547	2.000	0.143	1.179
ID322250	322250	78	13732.210	38.224	30.028	0	91	91	2	1	-10921639	59897.810	64374	39583	65535	1257854	8109.424	4.800	0.129	1.691
ID322251	322251	119	13620.393	22.808	32.818	0	91	91	2	1	-10921639	47842.905	46698	33703	65535	1004701	8396.056	7.600	0.138	1.381
ID322260	322260	104	14158.546	63.890	47.202	0	91	91	2	1	-10921639	38653.524	39021	24229	54712	811724	8292.548	2.000	0.162	1.299
ID322261	322261	51	16234.127	77.727	47.338	0	91	91	2	1	-10921639	41854.571	37972	30520	65535	878946	10526.038	2.000	0.167	1.141
ID322262	322262	112	8197.650	41.760	48.020	0	91	91	2	1	-10921639	35192.143	34527	25951	47334	739035	5697.729	2.000	0.075	0.865
ID322263	322263	68	10584.853	51.872	48.189	0	91	91	2	1	-10921639	42792.524	44002	31269	53476	898643	6144.228	4.800	0.115	1.434
ID322256	322256	111	17253.934	78.091	36.639	0	91	91	2	1	-10921639	49852.524	48982	32430	65535	1046903	9714.902	4.800	0.168	1.477
ID322257	322257	80	21320.691	26.023	39.220	0	91	91	2	1	-10921639	50696.095	46698	37972	65535	1064618	10411.976	2.000	0.198	1.607
ID322258	322258	74	15249.691	58.403	39.593	0	91	91	2	1	-10921639	56561.286	61752	33703	65535	1187787	11428.441	4.800	0.130	1.141
ID322259	322259	120	8476.637	29.088	47.065	0	91	91	2	1	-10921639	31146.095	30895	22094	44039	654068	5869.780	6.368	0.107	1.024
ID322268	322268	121	7426.896	72.668	60.703	0	91	91	2	1	-10921639	18582.952	17525	8800	28573	390242	5455.056	7.600	0.183	1.053
ID322264	322264	None	8846.178	99.000	55.000	0	91	91	2	1	-10921639	15078.762	14355	7115	23929	316654	5164.107	3.200	0.312	1.390
ID322265	322265	67	9488.316	40.570	56.028	0	91	91	2	1	-10921639	26340.143	24004	18799	48196	553143	7438.606	2.000	0.083	0.541
ID322266	322266	105	13286.037	45.755	56.623	0	91	91	2	1	-10921639	37287.524	36137	22693	60554	783038	10636.276	7.600	0.113	0.712
ID322267	322267	76	19725.408	48.725	60.685	0	91	91	2	1	-10921639	41793.810	37897	23218	65535	877670	13813.313	2.000	0.203	1.020
ID322236	322236	106	7717.190	44.098	6.875	0	91	91	2	1	-10921639	49922.095	48121	37860	65535	1048364	8017.834	2.000	0.051	0.608
ID322237	322237	103	20933.387	91.398	10.587	0	91	91	2	1	-10921639	22374.143	20559	6553	50705	469857	14044.550	2.000	0.459	1.003
ID322238	322238	77	9665.049	46.491	11.487	0	91	91	2	1	-10921639	62701.333	65535	45350	65535	1316728	6215.787	7.600	0.090	1.669
ID322239	322239	57	11727.455	71.457	12.264	0	91	91	2	1	-10921639	61133.667	65535	45125	65535	1283807	6965.779	7.600	0.109	1.722
ID322235	322235	122	11013.796	66.000	0.000	0	91	91	2	1	-10921639	36914.286	37920	16140	53214	775200	11200.284	6.312	0.138	0.797
ID322372	322372	77	7539.911	46.384	12.632	0	92	92	2	1	-10921639	63132.714	65535	49993	65535	1325787	4712.222	4.800	0.066	1.669
ID322373	322373	57	11144.410	70.883	12.918	0	92	92	2	1	-10921639	59885.381	65535	44114	65535	1257593	7124.383	7.600	0.088	1.361
ID322374	322374	116	10645.475	39.183	15.219	0	92	92	2	1	-10921639	59184.524	65535	36811	65535	1242875	10205.375	4.800	0.091	0.970
ID322375	322375	115	12765.699	68.492	15.129	0	92	92	2	1	-10921639	58629.952	62539	42129	65535	1231229	8307.733	4.800	0.107	1.360
ID322369	322369	122	9304.934	65.000	0.000	0	92	92	2	1	-10921639	30771.476	30895	16589	43440	646201	7618.227	2.000	0.159	1.108
ID322370	322370	106	10440.731	44.127	8.107	0	92	92	2	1	-10921639	56846.619	59281	37261	65535	1193779	8529.053	5.976	0.081	1.000
ID322371	322371	103	19334.521	91.335	10.723	0	92	92	2	1	-10921639	20765.667	15541	8238	47672	436079	12108.132	2.000	0.453	1.070
ID322380	322380	None	7342.095	8.738	25.446	0	92	92	2	1	-10921639	22614.905	22356	8276	35576	474913	5947.114	2.000	0.131	0.880
ID322381	322381	94	10806.665	55.178	24.432	0	92	92	2	1	-10921639	62084.095	63475	49282	65535	1303766	4459.687	4.800	0.107	2.701
ID322382	322382	99	16215.471	66.129	26.018	0	92	92	2	1	-10921639	55922.857	55274	42391	65535	1174380	8233.717	4.800	0.144	1.705
ID322383	322383	None	7422.272	49.095	28.641	0	92	92	2	1	-10921639	49067.762	49169	36549	63250	1030423	6976.838	3.200	0.061	0.810
ID322376	322376	71	13687.665	60.348	15.620	0	92	92	2	1	-10921639	57153.381	59955	41530	65535	1200221	8358.610	4.800	0.118	1.440
ID322377	322377	93	10150.999	78.937	21.174	0	92	92	2	1	-10921639	26586.190	27487	14604	37598	558310	7067.515	2.000	0.162	1.048
ID322378	322378	109	15131.165	0.000	23.000	0	92	92	2	1	-10921639	27401.000	24603	15091	44451	575421	10029.881	3.200	0.266	1.148
ID322379	322379	84	9885.928	44.262	24.535	0	92	92	2	1	-10921639	59093.619	65535	40631	65535	1240966	9535.815	2.000	0.072	0.838
ID322388	322388	101	7371.781	55.067	32.880	0	92	92	2	1	-10921639	43047.524	43889	33366	54674	903998	5584.606	2.000	0.055	0.806
ID322389	322389	118	10882.667	15.874	34.490	0	92	92	2	1	-10921639	28535.381	26588	13481	42878	599243	7916.001	2.000	0.148	0.928
ID322390	322390	117	14468.581	10.443	34.884	0	92	92	2	1	-10921639	21209.714	21570	8575	43365	445404	10813.471	2.000	0.274	0.843
ID322391	322391	None	7469.888	65.904	36.821	0	92	92	2	1	-10921639	38658.905	39208	24790	50255	811837	6825.967	2.000	0.060	0.642
ID322384	322384	78	14464.579	38.786	30.051	0	92	92	2	1	-10921639	61292.238	64673	43889	65535	1287137	6043.939	4.800	0.148	2.622
ID322385	322385	56	11673.678	31.920	32.412	0	92	92	2	1	-10921639	43812.571	41493	29509	65535	920064	9792.511	2.000	0.063	0.533
ID322386	322386	119	14719.119	23.970	32.515	0	92	92	2	1	-10921639	49793.619	49881	29584	65535	1045666	10163.014	2.000	0.144	1.235
ID322387	322387	2	15668.104	46.947	33.352	0	92	92	2	1	-10921639	49042.857	48645	33291	65535	1029900	8500.949	2.000	0.133	1.357
ID322396	322396	104	8313.834	63.493	46.786	0	92	92	2	1	-10921639	34368.286	34040	23779	51042	721734	6742.228	2.000	0.069	0.658
ID322397	322397	51	21398.033	78.196	47.656	0	92	92	2	1	-10921639	44752.381	42241	27000	65535	939800	13181.735	2.000	0.219	1.219
ID322398	322398	68	10566.696	52.306	49.968	0	92	92	2	1	-10921639	41235.952	39957	28311	56622	865955	8190.568	2.000	0.111	1.007
ID322399	322399	None	7415.380	22.041	52.475	0	92	92	2	1	-10921639	14700.619	14230	6927	31456	308713	6218.974	2.000	0.184	0.736
ID322392	322392	111	14439.571	77.988	37.318	0	92	92	2	1	-10921639	47637.810	44676	31793	65535	1000394	10672.443	7.600	0.121	0.963
ID322393	322393	80	18119.262	26.704	39.118	0	92	92	2	1	-10921639	45282.048	41230	27487	65535	950923	11820.666	2.000	0.142	0.952
ID322394	322394	74	17926.346	58.926	39.934	0	92	92	2	1	-10921639	58366.095	65535	36849	65535	1225688	9154.627	4.800	0.177	1.916
ID322395	322395	120	11934.015	29.958	47.129	0	92	92	2	1	-10921639	31636.429	30895	19885	49731	664365	7249.256	2.000	0.162	1.218
ID322404	322404	None	8169.538	74.288	64.645	0	92	92	2	1	-10921639	14194.333	11571	2583	28872	298081	6958.104	2.000	0.214	0.719
ID322400	322400	67	9274.835	40.571	55.887	0	92	92	2	1	-10921639	28991.619	29134	16851	50143	608824	7584.102	2.000	0.113	0.776
ID322401	322401	105	9817.485	45.999	56.891	0	92	92	2	1	-10921639	35757.571	34040	18836	52727	750909	9025.180	7.600	0.096	0.692
ID322402	322402	121	7459.708	71.825	59.537	0	92	92	2	1	-10921639	20088.000	18312	11609	33216	421848	6885.150	7.600	0.113	0.591
ID322403	322403	76	13991.061	48.357	60.755	0	92	92	2	1	-10921639	36877.286	39957	18424	59805	774423	11149.926	2.000	0.138	0.802
ID322269	322269	106	11614.064	43.491	7.740	0	93	93	2	1	-10921639	45153.571	43777	33591	65535	948225	10703.272	2.000	0.069	0.544
ID322270	322270	103	23441.238	91.145	10.773	0	93	93	2	1	-10921639	21807.000	15129	6328	65272	457947	14911.447	2.000	0.506	0.983
ID322271	322271	None	11080.156	81.065	12.015	0	93	93	2	1	-10921639	23189.190	24304	9025	42579	486973	8500.046	2.000	0.155	0.730
ID322276	322276	71	14002.323	59.687	15.726	0	93	93	2	1	-10921639	56650.524	58831	41867	65535	1189661	8122.895	4.800	0.121	1.501
ID322277	322277	115	13392.354	67.457	15.656	0	93	93	2	1	-10921639	55532.381	60479	30295	65535	1166180	11243.412	2.000	0.112	0.997
ID322278	322278	None	8221.834	41.000	19.000	0	93	93	2	1	-10921639	60932.095	65010	38871	65535	1279574	7006.187	4.800	0.068	1.105
ID322279	322279	93	10390.582	79.218	21.080	0	93	93	2	1	-10921639	25651.762	25652	12245	46623	538687	7326.942	2.000	0.136	0.841
ID322272	322272	57	11593.496	70.840	13.085	0	93	93	2	1	-10921639	59929.952	64336	42054	65535	1258529	7586.541	7.600	0.098	1.412
ID322273	322273	77	8208.708	46.536	12.994	0	93	93	2	1	-10921639	63749.762	65535	53214	65535	1338745	3652.005	7.600	0.083	2.673
ID322274	322274	None	9120.400	48.025	14.063	0	93	93	2	1	-10921639	62733.286	65535	53888	65535	1317399	4214.713	4.800	0.085	2.335
ID322275	322275	116	10192.513	40.870	15.198	0	93	93	2	1	-10921639	60145.762	65535	41343	65535	1263061	8569.451	3.200	0.074	0.965
ID322284	322284	None	10136.650	36.239	28.387	0	93	93	2	1	-10921639	54556.810	54862	39620	65535	1145693	8372.807	7.600	0.078	0.940
ID322285	322285	78	12171.919	39.626	29.794	0	93	93	2	1	-10921639	60352.619	65535	47447	65535	1267405	6867.429	4.800	0.112	1.765
ID322286	322286	119	16443.861	23.779	32.737	0	93	93	2	1	-10921639	54189.381	54225	35463	65535	1137977	9845.205	2.000	0.142	1.371
ID322287	322287	56	7610.215	32.269	32.739	0	93	93	2	1	-10921639	44907.476	43402	34677	54450	943057	6104.308	7.600	0.061	0.844
ID322280	322280	109	16929.928	0.000	22.000	0	93	93	2	1	-10921639	26442.524	24453	13375	44526	555293	9774.281	2.000	0.325	1.326
ID322281	322281	84	9512.029	43.908	24.536	0	93	93	2	1	-10921639	61123.000	65535	43253	65535	1283583	6752.095	7.600	0.084	1.403
ID322282	322282	94	11478.314	55.008	24.714	0	93	93	2	1	-10921639	59460.857	59580	42990	65535	1248678	6519.001	2.000	0.095	1.575
ID322283	322283	99	17236.969	65.832	26.184	0	93	93	2	1	-10921639	55963.810	57446	35725	65535	1175240	9239.363	2.000	0.159	1.659
ID322292	322292	123	7963.378	33.883	35.875	0	93	93	2	1	-10921639	41438.952	42241	28123	53064	870218	7217.122	2.000	0.054	0.588
ID322293	322293	111	13790.122	77.125	36.889	0	93	93	2	1	-10921639	49005.429	47522	30969	65535	1029114	9381.979	4.800	0.151	1.369
ID322294	322294	80	18350.504	27.140	39.124	0	93	93	2	1	-10921639	50901.048	51679	33853	65535	1068922	10731.089	2.000	0.164	1.334
ID322295	322295	74	15219.619	58.312	39.805	0	93	93	2	1	-10921639	54053.952	56659	31269	65535	1135133	11412.701	2.000	0.123	1.037
ID322288	322288	2	16730.369	46.944	32.751	0	93	93	2	1	-10921639	48818.190	50405	32430	65535	1025182	11687.230	2.000	0.131	0.966
ID322289	322289	101	7464.078	54.622	33.034	0	93	93	2	1	-10921639	43990.857	42017	36849	59618	923808	6658.471	2.000	0.042	0.538
ID322290	322290	118	8206.661	16.322	34.092	0	93	93	2	1	-10921639	28620.905	28386	18237	43627	601039	6342.949	2.000	0.093	0.771
ID322291	322291	117	16322.111	11.516	34.996	0	93	93	2	1	-10921639	29826.429	27075	17900	54749	626355	9780.548	4.800	0.261	1.263
ID322300	322300	121	10696.239	70.998	59.206	0	93	93	2	1	-10921639	24890.333	22431	17151	40556	522697	6844.004	3.200	0.183	1.125
ID322301	322301	76	15662.537	48.331	60.457	0	93	93	2	1	-10921639	39892.905	40182	18499	63737	837751	11834.253	4.800	0.174	0.998
ID322296	322296	104	10665.159	62.849	46.357	0	93	93	2	1	-10921639	35033.571	33291	24566	54300	735705	8427.153	7.600	0.085	0.652
ID322297	322297	112	9908.458	41.935	47.561	0	93	93	2	1	-10921639	36964.905	36699	27899	48271	776263	6108.758	7.600	0.109	1.193
ID322298	322298	51	19588.971	77.204	47.656	0	93	93	2	1	-10921639	43578.952	42653	27412	65535	915158	12084.403	2.000	0.190	1.153
ID322299	322299	68	14210.581	51.870	48.668	0	93	93	2	1	-10921639	44604.190	42316	32617	65535	936688	8412.181	6.333	0.145	1.341
ID322368	322368	76	11908.412	47.968	60.273	0	94	94	2	1	-10921639	33480.286	34190	21907	50742	703086	7804.186	2.000	0.165	1.213
ID322335	322335	106	10909.182	42.983	9.135	0	94	94	2	1	-10921639	42739.048	38721	31644	63962	897520	9034.402	2.000	0.075	0.662
ID322340	322340	115	15519.527	66.604	16.057	0	94	94	2	1	-10921639	57784.667	59842	42167	65535	1213478	8091.805	3.200	0.140	1.758
ID322341	322341	116	10583.946	40.456	16.830	0	94	94	2	1	-10921639	59302.238	59730	44414	65535	1245347	6944.885	4.800	0.104	1.609
ID322342	322342	93	9516.400	79.299	21.448	0	94	94	2	1	-10921639	23395.857	23779	10672	40893	491313	7154.511	2.000	0.149	0.847
ID322343	322343	109	13182.886	0.000	22.000	0	94	94	2	1	-10921639	26588.048	25315	15166	46848	558349	9449.150	4.800	0.339	1.424
ID322336	322336	103	17833.170	91.055	10.642	0	94	94	2	1	-10921639	19355.000	14230	7489	51791	406455	11451.419	2.000	0.420	1.000
ID322337	322337	77	14427.534	46.050	14.222	0	94	94	2	1	-10921639	58314.238	62202	45949	65535	1224599	7775.971	3.200	0.122	1.634
ID322338	322338	57	12625.052	70.255	14.730	0	94	94	2	1	-10921639	56957.143	58794	37860	65535	1196100	8193.382	2.000	0.103	1.299
ID322339	322339	71	15311.686	60.071	15.696	0	94	94	2	1	-10921639	51170.333	49656	38871	65535	1074577	8428.629	4.800	0.144	1.531
ID322348	322348	78	17959.809	39.172	30.501	0	94	94	2	1	-10921639	53565.429	57783	33628	65535	1124874	11430.619	4.800	0.165	1.325
ID322349	322349	2	13192.529	47.215	32.475	0	94	94	2	1	-10921639	41770.714	40893	23255	64598	877185	10001.421	2.000	0.106	0.798
ID322350	322350	117	16214.700	12.261	33.494	0	94	94	2	1	-10921639	27338.762	25876	9174	54337	574114	12629.143	2.000	0.236	0.827
ID322351	322351	119	19535.104	23.993	32.803	0	94	94	2	1	-10921639	55651.762	55985	39957	65535	1168687	8828.572	4.800	0.203	2.123
ID322344	322344	84	12773.169	44.009	24.155	0	94	94	2	1	-10921639	60229.524	65422	45500	65535	1264820	6712.208	4.800	0.114	1.840
ID322345	322345	94	13195.865	54.866	24.482	0	94	94	2	1	-10921639	50100.333	48046	36212	65535	1052107	8909.243	3.200	0.111	1.122
ID322346	322346	99	19672.449	65.510	26.004	0	94	94	2	1	-10921639	49972.048	49993	34415	65535	1049413	11405.861	2.000	0.177	1.316
ID322347	322347	126	7769.474	70.164	27.070	0	94	94	2	1	-10921639	39425.571	38047	31344	52877	827937	5521.133	2.000	0.067	0.894
ID322356	322356	128	8393.089	10.958	37.319	0	94	94	2	1	-10921639	20129.048	18986	8950	36175	422710	7648.172	2.000	0.146	0.672
ID322357	322357	111	14458.855	76.947	37.605	0	94	94	2	1	-10921639	43450.476	42316	27374	65535	912460	10090.141	6.335	0.126	0.961
ID322358	322358	80	15315.938	27.247	38.898	0	94	94	2	1	-10921639	42614.238	42504	22993	63250	894899	10261.604	2.000	0.169	1.203
ID322359	322359	74	18540.566	58.744	39.796	0	94	94	2	1	-10921639	51601.905	54113	33853	65535	1083640	10252.135	2.000	0.176	1.506
ID322352	322352	101	8773.212	55.125	33.900	0	94	94	2	1	-10921639	36790.048	35201	29359	52428	772591	6310.518	2.000	0.074	0.799
ID322353	322353	118	11623.156	17.046	34.753	0	94	94	2	1	-10921639	27566.952	24790	10635	48383	578906	9643.112	2.000	0.123	0.626
ID322354	322354	127	7090.173	21.984	35.664	0	94	94	2	1	-10921639	36674.143	34714	21383	56547	770157	10605.045	7.600	0.029	0.194
ID322355	322355	123	8737.410	33.935	35.906	0	94	94	2	1	-10921639	35169.143	35351	25652	53289	738552	7057.857	2.000	0.097	0.878
ID322364	322364	169	8688.911	51.956	51.033	0	94	94	2	1	-10921639	34946.143	32992	25802	54899	733869	6364.680	7.600	0.088	0.888
ID322365	322365	None	7257.149	22.169	52.557	0	94	94	2	1	-10921639	11394.429	11683	2134	26026	239283	6179.641	2.000	0.252	0.741
ID322366	322366	None	8971.893	46.115	57.205	0	94	94	2	1	-10921639	33722.857	33254	20746	42092	708180	6488.891	2.000	0.118	1.093
ID322367	322367	121	8193.849	70.986	59.270	0	94	94	2	1	-10921639	21111.524	19510	13481	40556	443342	6064.188	2.000	0.145	0.882
ID322360	322360	104	8533.471	62.727	46.482	0	94	94	2	1	-10921639	30208.048	29434	22394	41530	634369	5965.253	2.000	0.105	0.961
ID322361	322361	112	11517.404	42.065	46.742	0	94	94	2	1	-10921639	33070.048	32093	22768	51828	694471	7447.863	2.000	0.137	1.070
ID322362	322362	68	7104.017	50.929	48.002	0	94	94	2	1	-10921639	36886.333	36999	25577	45537	774613	5349.797	3.200	0.072	0.927
ID322363	322363	51	15724.808	76.626	47.425	0	94	94	2	1	-10921639	41899.143	40369	26476	61865	879882	10197.230	4.800	0.189	1.304
ID322308	322308	71	14913.928	60.597	16.198	0	95	95	2	1	-10921639	54287.571	51978	37223	65535	1140039	8693.403	2.000	0.117	1.312
ID322309	322309	115	13801.554	66.447	16.246	0	95	95	2	1	-10921639	58676.381	61415	40407	65535	1232204	8098.877	4.800	0.119	1.544
ID322310	322310	116	12486.640	41.065	17.674	0	95	95	2	1	-10921639	59582.143	63325	46398	65535	1251225	7052.533	4.800	0.112	1.707
ID322311	322311	124	7622.001	2.361	21.420	0	95	95	2	1	-10921639	18848.619	19323	8051	29734	395821	6660.271	6.276	0.150	0.737
ID322304	322304	103	19133.971	91.155	10.422	0	95	95	2	1	-10921639	18607.762	12170	6253	46061	390763	12694.387	2.000	0.483	0.955
ID322305	322305	125	9440.731	79.361	12.711	0	95	95	2	1	-10921639	22156.429	21645	10335	33965	465285	6841.074	2.000	0.161	0.897
ID322306	322306	77	11988.027	46.426	15.223	0	95	95	2	1	-10921639	60964.238	65535	43739	65535	1280249	6883.870	4.800	0.113	1.804
ID322307	322307	57	12997.624	70.391	14.431	0	95	95	2	1	-10921639	58629.857	62726	41455	65535	1231227	7707.009	4.800	0.106	1.457
ID322316	322316	126	13607.259	69.871	27.198	0	95	95	2	1	-10921639	48156.619	44526	29809	65535	1011289	10630.796	2.000	0.114	0.924
ID322317	322317	78	15025.700	39.367	30.141	0	95	95	2	1	-10921639	58424.762	63063	40931	65535	1226920	8559.326	4.800	0.146	1.734
ID322318	322318	119	17476.012	24.252	31.899	0	95	95	2	1	-10921639	57535.048	65535	42504	65535	1208236	9098.699	4.800	0.162	1.762
ID322319	322319	2	13837.104	47.102	32.464	0	95	95	2	1	-10921639	47869.524	48533	32093	65535	1005260	10635.497	2.000	0.110	0.890
ID322312	322312	93	9172.810	79.234	21.731	0	95	95	2	1	-10921639	28139.429	27749	17862	43178	590928	6894.163	6.372	0.139	0.999
ID322313	322313	84	11381.225	43.863	24.713	0	95	95	2	1	-10921639	61873.810	65535	47934	65535	1299350	6141.039	4.800	0.108	1.968
ID322314	322314	94	12850.188	54.758	25.075	0	95	95	2	1	-10921639	53508.286	52877	39021	65535	1123674	8685.529	6.004	0.090	1.022
ID322315	322315	99	17785.148	64.935	26.694	0	95	95	2	1	-10921639	57504.667	62876	39658	65535	1207598	9140.649	4.800	0.166	1.792
ID322324	322324	111	15616.264	76.670	38.016	0	95	95	2	1	-10921639	44693.476	42990	29584	65535	938563	10847.345	2.000	0.127	0.930
ID322325	322325	80	15490.087	27.650	38.653	0	95	95	2	1	-10921639	44679.286	44264	28797	65535	938265	10727.378	2.000	0.146	1.063
ID322326	322326	74	19025.646	58.781	39.340	0	95	95	2	1	-10921639	58191.286	64374	46024	65535	1222017	8130.255	4.800	0.192	2.310
ID322327	322327	112	9386.566	41.648	47.439	0	95	95	2	1	-10921639	34602.000	33853	24304	45425	726642	5872.429	3.200	0.118	1.244
ID322320	322320	117	17140.898	13.331	33.288	0	95	95	2	1	-10921639	34305.952	31569	15391	59842	720425	13235.205	2.000	0.175	0.773
ID322321	322321	101	9972.875	55.454	33.386	0	95	95	2	1	-10921639	43493.381	43702	29771	56547	913361	7887.542	4.800	0.106	1.058
ID322322	322322	127	16778.979	22.059	35.826	0	95	95	2	1	-10921639	48195.857	49057	22693	65535	1012113	12759.548	2.000	0.130	0.870
ID322323	322323	128	12589.923	10.921	36.786	0	95	95	2	1	-10921639	25423.524	24379	9774	47821	533894	9729.554	2.000	0.156	0.707
ID322332	322332	76	11803.804	48.200	60.266	0	95	95	2	1	-10921639	33253.857	35126	20783	44376	698331	7134.711	4.800	0.175	1.387
ID322333	322333	129	7366.709	99.000	69.000	0	95	95	2	1	-10921639	13202.143	13968	5637	25053	277245	5037.281	2.000	0.239	1.013
ID322334	322334	None	7335.104	77.000	71.000	0	95	95	2	1	-10921639	16257.762	16290	6740	26850	341413	5311.095	3.200	0.253	1.236
ID322328	322328	51	13926.612	76.491	47.421	0	95	95	2	1	-10921639	38642.905	38646	22544	59206	811501	9716.186	3.200	0.150	1.037
ID322329	322329	68	8892.460	51.189	48.017	0	95	95	2	1	-10921639	40531.238	39470	26663	54487	851156	7038.052	2.000	0.083	0.880
ID322330	322330	169	10872.611	52.014	50.938	0	95	95	2	1	-10921639	39193.810	39208	26513	50817	823070	6918.651	4.800	0.134	1.342
ID322331	322331	121	7020.670	70.744	59.256	0	95	95	2	1	-10921639	21817.714	20709	12807	34639	458172	5196.075	2.000	0.109	0.822
ID322302	322302	106	8612.916	43.034	10.158	0	95	95	2	1	-10921639	41818.857	42391	24678	54000	878196	7530.596	2.000	0.085	0.868
ID322303	322303	None	7797.071	70.670	10.242	0	95	95	2	1	-10921639	43621.857	45762	28348	58232	916059	8561.742	3.200	0.075	0.710
ID322436	322436	76	11426.723	48.078	60.214	0	96	96	2	1	-10921639	32453.095	30595	20971	49956	681515	6963.305	7.600	0.159	1.281
ID322437	322437	129	11334.667	99.000	69.000	0	96	96	2	1	-10921639	15195.143	15878	6793	36212	319098	7832.625	2.000	0.264	0.812
ID322432	322432	74	13635.860	59.709	38.867	0	96	96	2	1	-10921639	48852.000	49319	31007	63999	1025892	9759.054	4.800	0.124	1.106
ID322433	322433	51	18353.475	76.130	47.482	0	96	96	2	1	-10921639	43766.190	41343	26888	65535	919090	11438.432	2.000	0.192	1.230
ID322434	322434	68	7077.999	50.641	48.501	0	96	96	2	1	-10921639	39395.476	39433	28460	46698	827305	4711.372	4.800	0.099	1.506
ID322435	322435	None	7300.843	41.678	55.326	0	96	96	2	1	-10921639	27065.952	25390	20297	39995	568385	5321.784	3.200	0.099	0.915
ID322405	322405	133	8968.310	62.799	0.794	0	96	96	2	1	-10921639	27658.000	26925	11047	43590	580818	8991.111	2.000	0.136	0.735
ID322406	322406	134	7419.813	71.714	7.643	0	96	96	2	1	-10921639	34143.762	34227	17451	45612	717019	7552.361	3.200	0.086	0.716
ID322407	322407	103	19502.113	91.109	10.434	0	96	96	2	1	-10921639	21061.762	17900	8463	55798	442297	12741.249	2.000	0.434	1.001
ID322412	322412	71	12883.916	59.777	16.347	0	96	96	2	1	-10921639	57158.667	60928	39732	65535	1200332	8907.206	2.000	0.106	1.232
ID322413	322413	115	11971.840	65.968	16.724	0	96	96	2	1	-10921639	60652.238	65535	44151	65535	1273697	7587.718	4.800	0.105	1.516
ID322414	322414	116	10998.048	40.746	18.597	0	96	96	2	1	-10921639	60527.333	64299	46623	65535	1271074	6295.570	4.800	0.099	1.731
ID322415	322415	124	7884.630	3.170	20.711	0	96	96	2	1	-10921639	18952.095	18349	12620	28386	397994	4400.968	2.000	0.197	1.418
ID322408	322408	106	7668.597	42.994	10.735	0	96	96	2	1	-10921639	40419.095	39358	25352	53851	848801	7765.947	2.000	0.052	0.514
ID322409	322409	125	13705.365	77.660	12.939	0	96	96	2	1	-10921639	29052.476	27300	9923	54562	610102	11456.648	2.000	0.175	0.756
ID322410	322410	57	11181.075	69.751	14.395	0	96	96	2	1	-10921639	58085.952	58120	46099	65535	1219805	6978.831	4.800	0.098	1.488
ID322411	322411	77	10640.880	46.616	15.711	0	96	96	2	1	-10921639	61192.619	65535	45986	65535	1285045	5834.500	4.800	0.089	1.717
ID322420	322420	126	12052.175	68.157	26.704	0	96	96	2	1	-10921639	55994.190	57296	39470	65535	1175878	8925.045	4.800	0.108	1.218
ID322421	322421	132	9075.519	49.328	29.174	0	96	96	2	1	-10921639	48509.714	45500	37935	61602	1018704	7919.243	2.000	0.048	0.559
ID322422	322422	78	14911.607	39.860	30.395	0	96	96	2	1	-10921639	60359.667	61041	50930	65535	1267553	5295.241	4.800	0.145	2.890
ID322423	322423	119	16243.358	24.690	31.955	0	96	96	2	1	-10921639	58503.333	59393	40032	65535	1228570	7938.811	4.800	0.159	2.023
ID322416	322416	93	9116.379	78.877	22.764	0	96	96	2	1	-10921639	28569.095	27037	17825	44076	599951	7289.607	2.000	0.112	0.792
ID322417	322417	84	9880.936	44.688	25.050	0	96	96	2	1	-10921639	62139.524	65535	47447	65535	1304930	5506.566	4.800	0.090	1.864
ID322418	322418	94	12838.123	54.918	25.107	0	96	96	2	1	-10921639	60905.429	63625	45837	65535	1279014	6484.746	4.800	0.117	1.961
ID322419	322419	99	15227.338	63.766	27.098	0	96	96	2	1	-10921639	60224.238	65535	42054	65535	1264709	8669.768	4.800	0.146	1.767
ID322428	322428	127	11935.933	22.090	35.670	0	96	96	2	1	-10921639	43101.048	42054	21458	65535	905122	12792.130	2.000	0.060	0.380
ID322429	322429	128	15016.895	10.361	36.941	0	96	96	2	1	-10921639	30186.619	27674	17750	58045	633919	10705.601	2.000	0.188	0.894
ID322430	322430	111	17932.080	76.048	37.987	0	96	96	2	1	-10921639	48707.714	46960	29509	65535	1022862	10897.855	2.000	0.154	1.191
ID322431	322431	80	14634.946	28.481	38.469	0	96	96	2	1	-10921639	47056.286	44039	37111	65535	988182	10072.495	7.600	0.115	0.960
ID322424	322424	2	9794.197	47.004	32.352	0	96	96	2	1	-10921639	43452.286	43140	25802	62014	912498	9034.279	2.000	0.050	0.461
ID322425	322425	None	7237.459	32.909	32.927	0	96	96	2	1	-10921639	39821.667	39920	25090	54450	836255	6308.829	2.000	0.058	0.697
ID322426	322426	117	15936.797	14.063	33.698	0	96	96	2	1	-10921639	38084.762	35201	26139	65535	799780	10753.201	2.000	0.137	0.853
ID322427	322427	118	7642.366	18.013	34.924	0	96	96	2	1	-10921639	35290.286	35201	17413	48383	741096	7994.144	2.000	0.057	0.473
ID322438	322438	133	10278.592	62.000	0.000	0	97	97	2	1	-10921639	28177.619	28048	16514	46248	591730	9384.205	3.200	0.202	1.010
ID322439	322439	134	8745.729	71.271	8.989	0	97	97	2	1	-10921639	37378.476	38646	25127	50405	784948	7780.981	7.600	0.102	0.889
ID322444	322444	77	13921.704	46.802	16.084	0	97	97	2	1	-10921639	59022.238	62539	39920	65535	1239467	8065.942	4.800	0.129	1.668
ID322445	322445	71	14503.635	58.759	16.853	0	97	97	2	1	-10921639	54706.667	56023	37523	65535	1148840	9495.092	2.000	0.124	1.274
ID322446	322446	115	15413.485	65.276	16.634	0	97	97	2	1	-10921639	56195.714	57558	34789	65535	1180110	10339.213	2.000	0.130	1.250
ID322447	322447	None	7615.286	24.941	19.207	0	97	97	2	1	-10921639	21523.619	19398	13968	31157	451996	5373.812	2.000	0.116	0.830
ID322440	322440	103	20447.941	91.129	10.308	0	97	97	2	1	-10921639	20227.095	15353	7864	57708	424769	13274.747	2.000	0.452	0.949
ID322441	322441	106	8754.941	42.678	11.349	0	97	97	2	1	-10921639	39365.095	38122	28723	62838	826667	8138.045	7.600	0.065	0.590
ID322442	322442	125	15207.788	77.623	12.929	0	97	97	2	1	-10921639	30595.000	32842	9848	55386	642495	11052.582	2.000	0.214	0.978
ID322443	322443	57	13527.499	69.725	14.059	0	97	97	2	1	-10921639	48739.762	46099	28535	65535	1023535	10766.721	2.000	0.091	0.758
ID322452	322452	84	11910.520	44.100	24.752	0	97	97	2	1	-10921639	62021.714	65535	48158	65535	1302456	6154.821	6.306	0.125	2.240
ID322453	322453	99	15415.965	64.033	27.009	0	97	97	2	1	-10921639	54558.667	54262	37148	65535	1145732	10204.988	4.800	0.142	1.328
ID322454	322454	126	12150.178	69.168	27.003	0	97	97	2	1	-10921639	47454.048	47447	32730	65535	996535	8543.658	2.000	0.100	1.014
ID322455	322455	132	8845.389	49.392	29.012	0	97	97	2	1	-10921639	46375.143	43477	35239	60554	973878	8031.455	2.000	0.055	0.601
ID322448	322448	116	10896.900	41.575	18.943	0	97	97	2	1	-10921639	53267.429	53289	41155	65535	1118616	8191.812	2.000	0.084	1.009
ID322449	322449	124	10528.410	4.088	20.168	0	97	97	2	1	-10921639	18565.048	17600	9399	39433	389866	7256.969	2.000	0.212	0.897
ID322450	322450	94	14907.252	54.647	24.492	0	97	97	2	1	-10921639	55018.714	51641	39470	65535	1155393	10137.967	2.000	0.124	1.199
ID322451	322451	93	11241.509	78.899	23.939	0	97	97	2	1	-10921639	28048.524	26588	17151	47597	589019	8380.590	2.000	0.108	0.653
ID322460	322460	None	9073.222	53.986	33.735	0	97	97	2	1	-10921639	36659.857	37336	26326	52652	769857	7233.239	2.000	0.071	0.673
ID322461	322461	118	9388.214	19.276	35.022	0	97	97	2	1	-10921639	39133.286	42316	22019	53626	821799	9651.306	2.000	0.083	0.622
ID322462	322462	127	11520.665	22.566	35.468	0	97	97	2	1	-10921639	50745.952	50293	32355	65535	1065665	10361.954	2.000	0.092	0.828
ID322463	322463	128	9947.600	10.765	37.113	0	97	97	2	1	-10921639	29740.810	28048	17039	50480	624557	7900.293	7.600	0.098	0.671
ID322456	322456	78	18363.570	39.773	29.967	0	97	97	2	1	-10921639	56329.524	60928	36175	65535	1182920	9598.489	4.800	0.173	1.731
ID322457	322457	119	17024.926	25.239	32.371	0	97	97	2	1	-10921639	58574.667	64448	38085	65535	1230068	9253.731	4.800	0.163	1.778
ID322458	322458	2	13491.167	46.529	32.794	0	97	97	2	1	-10921639	41884.857	39807	25876	63437	879582	10683.262	2.000	0.111	0.786
ID322459	322459	117	15167.994	13.851	33.560	0	97	97	2	1	-10921639	39880.333	38384	19847	62576	837487	10518.642	2.000	0.141	0.935
ID322468	322468	None	7129.805	42.821	47.863	0	97	97	2	1	-10921639	29373.571	30033	21458	42466	616845	5097.902	2.000	0.101	1.056
ID322469	322469	51	14410.326	75.983	48.230	0	97	97	2	1	-10921639	37255.476	35800	23592	58382	782365	9446.501	2.000	0.145	0.996
ID322470	322470	68	12470.592	50.911	48.547	0	97	97	2	1	-10921639	41102.095	41755	26738	54749	863144	7726.833	4.800	0.150	1.387
ID322471	322471	76	12052.498	47.677	59.918	0	97	97	2	1	-10921639	32711.667	31232	22993	52128	686945	7835.727	7.600	0.153	1.107
ID322464	322464	111	14999.942	75.300	38.107	0	97	97	2	1	-10921639	46514.333	42541	33553	65535	976801	9262.591	2.000	0.138	1.218
ID322465	322465	80	14278.360	28.669	38.500	0	97	97	2	1	-10921639	39721.714	38871	23517	64673	834156	12193.966	2.000	0.124	0.717
ID322466	322466	74	14979.062	59.634	38.888	0	97	97	2	1	-10921639	52345.619	52652	33741	65535	1099258	10173.510	4.800	0.137	1.236
ID322467	322467	130	15370.323	58.098	39.912	0	97	97	2	1	-10921639	53123.095	52989	35913	65535	1115585	9775.750	4.800	0.154	1.449
ID322472	322472	129	8109.462	99.000	69.000	0	97	97	2	1	-10921639	11653.667	9961	4237	26962	244727	6014.118	2.000	0.213	0.679
ID322500	322500	76	12266.016	47.631	60.467	0	98	98	2	1	-10921639	33799.476	31007	20409	52240	709789	8258.904	2.000	0.161	1.135
ID322496	322496	130	17889.184	57.916	39.740	0	98	98	2	1	-10921639	52871.762	52690	33404	65535	1110307	9551.636	4.800	0.182	1.705
ID322497	322497	131	9481.879	61.276	46.514	0	98	98	2	1	-10921639	32460.333	30258	21458	48758	681667	6813.194	2.000	0.125	1.057
ID322498	322498	68	12662.981	50.168	48.120	0	98	98	2	1	-10921639	39495.286	35988	26064	53176	829401	8025.162	7.600	0.129	1.122
ID322499	322499	51	19379.066	75.475	47.644	0	98	98	2	1	-10921639	44490.238	41830	26663	65535	934295	12008.411	2.000	0.205	1.262
ID322476	322476	125	13672.717	77.511	13.326	0	98	98	2	1	-10921639	29505.429	29434	10934	52615	619614	12376.995	2.000	0.179	0.723
ID322477	322477	57	13209.229	68.822	14.626	0	98	98	2	1	-10921639	56090.429	55760	41530	65535	1177899	8113.736	2.000	0.103	1.287
ID322478	322478	115	12077.667	64.423	16.523	0	98	98	2	1	-10921639	57370.857	58719	37635	65535	1204788	9003.735	4.800	0.103	1.187
ID322479	322479	77	12786.571	46.884	16.551	0	98	98	2	1	-10921639	58551.429	61153	41230	65535	1229580	7874.372	7.600	0.101	1.361
ID322473	322473	133	9769.224	63.000	0.000	0	98	98	2	1	-10921639	19783.810	18200	8238	38497	415460	7629.135	2.000	0.176	0.778
ID322474	322474	103	25877.312	90.861	10.289	0	98	98	2	1	-10921639	26124.333	19360	10785	59281	548611	14980.982	2.000	0.518	1.190
ID322475	322475	106	8161.751	43.000	12.231	0	98	98	2	1	-10921639	40082.000	37897	26214	57371	841722	8478.643	2.000	0.063	0.558
ID322484	322484	84	9919.093	44.310	25.544	0	98	98	2	1	-10921639	59662.524	65535	37935	65535	1252913	8860.263	7.600	0.078	0.978
ID322485	322485	99	15739.519	65.617	26.047	0	98	98	2	1	-10921639	58023.619	62838	39957	65535	1218496	8976.268	4.800	0.148	1.662
ID322486	322486	132	10797.256	49.114	28.809	0	98	98	2	1	-10921639	52400.714	52128	37860	65535	1100415	8727.015	7.600	0.080	0.888
ID322487	322487	78	15109.358	40.690	30.610	0	98	98	2	1	-10921639	52596.952	52390	33441	65535	1104536	10172.526	7.600	0.123	1.132
ID322480	322480	71	14343.082	57.988	17.113	0	98	98	2	1	-10921639	55104.333	54000	39807	65535	1157191	8510.947	3.200	0.115	1.339
ID322481	322481	116	10418.973	41.526	19.875	0	98	98	2	1	-10921639	58590.571	60666	42916	65535	1230402	7273.038	6.014	0.091	1.344
ID322482	322482	93	11230.667	78.752	23.052	0	98	98	2	1	-10921639	30286.476	28947	21308	50855	636016	7830.102	2.000	0.150	1.006
ID322483	322483	94	13267.818	55.385	24.184	0	98	98	2	1	-10921639	54555.048	51941	39358	65535	1145656	9298.680	3.200	0.100	1.071
ID322492	322492	127	7808.880	21.541	35.662	0	98	98	2	1	-10921639	41936.524	43590	20184	52727	880667	8685.801	2.000	0.077	0.692
ID322493	322493	128	16667.586	10.857	36.749	0	98	98	2	1	-10921639	36207.048	36774	19885	60741	760348	11080.706	2.000	0.175	0.975
ID322494	322494	80	10860.917	28.763	38.148	0	98	98	2	1	-10921639	40638.381	38909	27524	65535	853406	9027.718	2.000	0.072	0.602
ID322495	322495	111	16201.240	74.721	37.936	0	98	98	2	1	-10921639	46888.714	48083	31381	65535	984663	10038.119	6.332	0.157	1.270
ID322488	322488	117	16691.490	14.142	33.225	0	98	98	2	1	-10921639	41635.238	39807	26962	65535	874340	11105.818	2.000	0.151	0.985
ID322489	322489	119	17264.764	25.905	32.707	0	98	98	2	1	-10921639	58002.190	60591	38234	65535	1218046	8869.176	4.800	0.165	1.854
ID322490	322490	2	10983.097	46.912	33.410	0	98	98	2	1	-10921639	43111.762	40219	30333	65535	905347	8588.941	2.000	0.075	0.702
ID322491	322491	118	7909.587	17.820	34.055	0	98	98	2	1	-10921639	36954.095	38047	24004	50255	776036	8273.297	2.000	0.056	0.476
ID322501	322501	103	24554.783	91.085	10.398	0	99	99	2	1	-10921639	23916.667	17975	7564	61415	502250	15582.269	2.000	0.502	1.025
ID322502	322502	106	8421.764	42.952	13.049	0	99	99	2	1	-10921639	44538.381	44751	34714	55536	935306	6294.103	2.000	0.067	0.888
ID322503	322503	57	7865.571	67.449	14.421	0	99	99	2	1	-10921639	51500.095	51341	34827	64860	1081502	7663.438	7.600	0.057	0.724
ID322508	322508	116	10483.191	41.615	20.394	0	99	99	2	1	-10921639	54997.286	55311	37223	65535	1154943	9758.530	2.000	0.075	0.788
ID322509	322509	93	9042.918	78.637	22.704	0	99	99	2	1	-10921639	30828.571	29734	19885	43590	647400	7071.745	2.000	0.109	0.860
ID322510	322510	84	9960.859	44.017	25.527	0	99	99	2	1	-10921639	60725.286	65535	45911	65535	1275231	7237.113	4.800	0.091	1.401
ID322511	322511	94	11803.348	54.602	25.691	0	99	99	2	1	-10921639	53247.952	52914	39620	65535	1118207	8480.331	7.600	0.108	1.224
ID322504	322504	125	21370.125	76.974	13.770	0	99	99	2	1	-10921639	37262.619	38497	15840	65535	782515	13059.392	2.000	0.244	1.120
ID322505	322505	77	14160.856	47.657	16.890	0	99	99	2	1	-10921639	58376.667	64748	37186	65535	1225910	9716.237	4.800	0.119	1.273
ID322506	322506	71	13309.369	58.299	17.030	0	99	99	2	1	-10921639	53246.095	55236	41081	65535	1118168	7804.427	2.000	0.114	1.395
ID322507	322507	115	13594.733	64.375	16.861	0	99	99	2	1	-10921639	56785.905	59018	39171	65535	1192504	9232.777	2.000	0.102	1.137
ID322516	322516	119	17085.799	25.684	32.934	0	99	99	2	1	-10921639	58369.524	59168	42841	65535	1225760	7770.668	4.800	0.169	2.172
ID322517	322517	2	15780.235	46.214	33.016	0	99	99	2	1	-10921639	43741.190	40631	29172	65535	918565	10699.252	2.000	0.127	0.920
ID322518	322518	135	8702.631	33.047	34.227	0	99	99	2	1	-10921639	38680.286	36175	26663	55985	812286	7921.829	2.000	0.048	0.448
ID322519	322519	136	7721.087	54.068	33.967	0	99	99	2	1	-10921639	36158.667	35388	25839	52839	759332	7092.878	2.000	0.035	0.340
ID322512	322512	99	15637.643	65.155	26.238	0	99	99	2	1	-10921639	56060.143	55236	41455	65535	1177263	7141.353	4.800	0.147	2.018
ID322513	322513	132	9619.880	49.185	28.997	0	99	99	2	1	-10921639	49845.286	48832	32580	65535	1046751	9911.821	2.000	0.065	0.613
ID322514	322514	78	14765.026	40.288	30.503	0	99	99	2	1	-10921639	54064.714	54637	40219	65535	1135359	9032.409	4.800	0.146	1.526
ID322515	322515	117	14821.443	14.124	33.214	0	99	99	2	1	-10921639	41851.095	41830	27150	56360	878873	9353.666	2.000	0.144	1.126
ID322524	322524	131	7099.368	61.933	46.882	0	99	99	2	1	-10921639	28487.143	29734	13032	41605	598230	6547.423	2.000	0.088	0.702
ID322525	322525	68	12410.889	50.575	47.999	0	99	99	2	1	-10921639	39757.429	39732	26101	56509	834906	8156.293	2.000	0.134	1.150
ID322526	322526	137	7347.825	55.044	47.802	0	99	99	2	1	-10921639	31545.524	30782	21458	49731	662456	6619.555	2.000	0.044	0.400
ID322527	322527	51	17693.854	74.929	47.620	0	99	99	2	1	-10921639	41201.952	38534	28423	65535	865241	11163.962	2.000	0.164	1.043
ID322520	322520	127	10414.150	20.511	36.052	0	99	99	2	1	-10921639	40772.048	40893	23779	55086	856213	8492.695	2.000	0.101	0.879
ID322521	322521	128	15688.327	10.731	37.216	0	99	99	2	1	-10921639	34320.238	33628	20072	65535	720725	11515.684	2.000	0.144	0.752
ID322522	322522	111	9822.178	74.615	37.526	0	99	99	2	1	-10921639	41865.238	40594	24828	56397	879170	7270.580	2.000	0.101	1.060
ID322523	322523	130	17555.039	57.191	40.738	0	99	99	2	1	-10921639	48079.905	48421	29284	65535	1009678	12188.984	2.000	0.147	1.012
ID322528	322528	None	7208.322	71.664	49.674	0	99	99	2	1	-10921639	33064.857	33816	16365	44151	694362	6704.602	7.600	0.094	0.844
ID322529	322529	None	7357.885	70.712	59.201	0	99	99	2	1	-10921639	23567.286	22731	15279	33666	494913	4820.936	2.000	0.122	1.060
ID322530	322530	76	13299.040	47.311	59.903	0	99	99	2	1	-10921639	33271.571	32205	22094	56097	698703	8131.671	4.800	0.166	1.164
ID322564	322564	71	13248.147	58.233	17.432	0	100	100	2	1	-10921639	54344.571	54712	38721	65535	1141236	8403.541	7.600	0.105	1.227
ID322565	322565	115	14462.331	63.997	17.106	0	100	100	2	1	-10921639	58296.429	59318	45724	65535	1224225	7241.789	3.200	0.119	1.711
ID322566	322566	77	12182.715	47.677	17.718	0	100	100	2	1	-10921639	59854.905	64748	48570	65535	1256953	6837.103	4.800	0.116	1.814
ID322567	322567	116	11571.087	42.251	21.074	0	100	100	2	1	-10921639	54446.238	55461	39770	65535	1143371	8639.186	4.800	0.099	1.137
ID322560	322560	None	8784.417	40.109	12.235	0	100	100	2	1	-10921639	35005.048	31718	18986	52278	735106	9803.579	6.374	0.073	0.489
ID322561	322561	106	7580.030	44.174	14.155	0	100	100	2	1	-10921639	43268.667	42504	29172	59543	908642	7933.865	7.600	0.044	0.464
ID322562	322562	57	9653.533	68.212	14.767	0	100	100	2	1	-10921639	51223.810	49769	39096	65197	1075700	6499.849	2.000	0.067	0.996
ID322563	322563	139	16907.635	76.119	15.849	0	100	100	2	1	-10921639	40172.952	37411	28011	64561	843632	9865.507	2.000	0.171	1.190
ID322572	322572	132	8677.938	50.088	29.182	0	100	100	2	1	-10921639	50280.524	49956	33029	62464	1055891	9192.297	7.600	0.045	0.473
ID322573	322573	78	13582.035	40.214	30.639	0	100	100	2	1	-10921639	49301.476	49844	31868	65535	1035331	10983.208	2.000	0.097	0.794
ID322574	322574	117	12304.245	14.508	33.161	0	100	100	2	1	-10921639	41260.762	39470	31419	56959	866476	7399.157	3.200	0.142	1.388
ID322575	322575	2	13456.717	46.176	32.472	0	100	100	2	1	-10921639	51065.143	48495	38197	65535	1072368	8696.378	2.000	0.109	1.154
ID322568	322568	93	13453.116	77.806	22.842	0	100	100	2	1	-10921639	32560.190	30520	21083	63662	683764	9988.235	2.000	0.126	0.730
ID322569	322569	84	8993.991	44.214	25.138	0	100	100	2	1	-10921639	60769.810	65197	50817	65535	1276166	5610.497	4.800	0.075	1.519
ID322570	322570	94	15110.259	54.139	25.131	0	100	100	2	1	-10921639	54114.571	53701	40369	65535	1136406	9454.111	2.000	0.105	1.088
ID322571	322571	99	15747.083	64.537	26.324	0	100	100	2	1	-10921639	53966.429	55760	35651	65535	1133295	8620.532	7.600	0.146	1.598
ID322580	322580	128	9802.454	10.515	37.163	0	100	100	2	1	-10921639	33417.952	31007	23293	47185	701777	6925.687	2.000	0.115	0.995
ID322581	322581	80	10672.627	29.163	37.776	0	100	100	2	1	-10921639	42261.095	42541	22544	60479	887483	9771.772	7.600	0.082	0.655
ID322582	322582	111	12152.456	74.399	37.830	0	100	100	2	1	-10921639	42307.476	41380	31981	61865	888457	8467.791	6.381	0.112	1.005
ID322583	322583	130	11663.366	57.011	40.360	0	100	100	2	1	-10921639	47987.143	46848	34003	64261	1007730	8582.204	4.800	0.103	1.043
ID322576	322576	119	19188.223	25.971	33.665	0	100	100	2	1	-10921639	54375.095	56959	33853	65535	1141877	11003.536	2.000	0.171	1.445
ID322577	322577	136	7481.966	54.282	33.923	0	100	100	2	1	-10921639	39948.286	40407	28947	55274	838914	6319.324	3.200	0.056	0.672
ID322578	322578	135	7478.092	32.463	34.590	0	100	100	2	1	-10921639	39555.952	39433	31456	53176	830675	6284.925	2.000	0.051	0.612
ID322579	322579	127	12876.241	20.003	36.144	0	100	100	2	1	-10921639	43518.286	43477	28610	58794	913884	8597.123	4.800	0.153	1.344
ID322584	322584	68	9086.935	50.748	48.114	0	100	100	2	1	-10921639	39083.429	38909	28872	55199	820752	6888.047	2.000	0.081	0.854
ID322585	322585	137	7939.307	54.738	47.813	0	100	100	2	1	-10921639	33455.381	34415	23517	48645	702563	7237.095	2.000	0.056	0.486
ID322586	322586	51	19315.486	74.930	47.751	0	100	100	2	1	-10921639	41390.857	39096	23630	65535	869208	11732.867	7.600	0.198	1.164
ID322587	322587	76	11565.640	47.892	60.369	0	100	100	2	1	-10921639	33284.238	31793	21158	54749	698969	8550.809	2.000	0.138	0.943
ID322559	322559	103	27249.613	90.886	10.246	0	100	100	2	1	-10921639	25245.238	18686	8351	65535	530150	16503.092	2.000	0.527	1.055
ID322532	322532	103	14097.419	90.780	10.140	0	101	101	2	1	-10921639	15246.333	13706	6029	41530	320173	8903.434	2.000	0.406	0.989
ID322533	322533	None	11694.715	70.909	11.646	0	101	101	2	1	-10921639	45551.333	46211	36325	56547	956578	6075.349	7.600	0.121	1.617
ID322534	322534	115	13498.345	63.937	16.979	0	101	101	2	1	-10921639	59147.095	62426	45312	65535	1242089	6784.159	4.800	0.111	1.747
ID322535	322535	139	12126.864	75.506	16.585	0	101	101	2	1	-10921639	39680.714	39058	26625	59880	833295	9753.834	3.200	0.109	0.798
ID322531	322531	None	7719.697	53.518	7.582	0	101	101	2	1	-10921639	33496.429	32842	24304	43627	703425	5581.220	6.331	0.100	1.090
ID322540	322540	84	8061.410	44.114	25.075	0	101	101	2	1	-10921639	63052.476	65535	52390	65535	1324102	3901.450	7.600	0.070	2.103
ID322541	322541	94	12706.064	55.393	25.392	0	101	101	2	1	-10921639	55662.333	54824	43889	65535	1168909	7059.713	2.000	0.103	1.469
ID322542	322542	99	16218.193	63.875	26.898	0	101	101	2	1	-10921639	52516.524	49993	36886	65535	1102847	10050.629	2.000	0.135	1.243
ID322543	322543	78	13924.329	40.669	30.275	0	101	101	2	1	-10921639	54993.571	52353	40968	65535	1154865	8342.028	7.600	0.112	1.323
ID322536	322536	77	13104.460	47.725	17.893	0	101	101	2	1	-10921639	60083.333	65535	42766	65535	1261750	6735.259	4.800	0.124	1.965
ID322537	322537	71	13571.496	57.537	18.187	0	101	101	2	1	-10921639	58373.095	61565	41530	65535	1225835	7941.598	4.800	0.113	1.496
ID322538	322538	116	10768.360	42.066	22.286	0	101	101	2	1	-10921639	54487.381	52390	32842	65535	1144235	11101.357	3.200	0.073	0.670
ID322539	322539	93	8663.391	77.773	22.625	0	101	101	2	1	-10921639	32929.286	35126	19885	44414	691515	7630.167	2.000	0.103	0.808
ID322548	322548	136	7309.364	54.208	33.687	0	101	101	2	1	-10921639	38122.143	37448	24041	53701	800565	7983.374	2.000	0.027	0.254
ID322549	322549	None	7536.056	79.372	33.876	0	101	101	2	1	-10921639	33808.524	33853	20634	46323	709979	6841.587	2.000	0.067	0.624
ID322550	322550	127	13500.797	20.204	36.335	0	101	101	2	1	-10921639	43473.762	41642	30333	59992	912949	8263.972	7.600	0.134	1.244
ID322551	322551	80	10334.140	29.919	37.203	0	101	101	2	1	-10921639	42797.810	43215	26288	62351	898754	10079.193	7.600	0.075	0.591
ID322544	322544	132	10679.310	50.024	29.804	0	101	101	2	1	-10921639	54448.048	55236	30745	65535	1143409	9746.727	7.600	0.073	0.760
ID322545	322545	2	12470.099	46.553	32.159	0	101	101	2	1	-10921639	50713.857	50443	31194	65535	1064991	10426.745	2.000	0.080	0.723
ID322546	322546	117	11040.421	14.594	33.914	0	101	101	2	1	-10921639	36078.619	33329	26401	57783	757651	8515.654	2.000	0.081	0.634
ID322547	322547	119	15312.923	25.898	33.602	0	101	101	2	1	-10921639	54396.333	56210	31718	65535	1142323	10428.450	2.000	0.133	1.223
ID322556	322556	51	20443.309	74.153	47.374	0	101	101	2	1	-10921639	41585.190	34452	26176	65535	873289	13913.382	2.000	0.175	0.891
ID322557	322557	137	8274.599	53.848	47.537	0	101	101	2	1	-10921639	39101.095	38909	27786	52165	821123	6991.671	2.000	0.086	0.882
ID322558	322558	76	10381.354	47.490	59.535	0	101	101	2	1	-10921639	33027.476	32767	20634	47746	693577	7577.593	4.800	0.168	1.254
ID322552	322552	111	9863.589	73.862	37.864	0	101	101	2	1	-10921639	39898.333	39321	27524	63774	837865	8342.798	6.367	0.086	0.754
ID322553	322553	None	7572.780	52.174	38.562	0	101	101	2	1	-10921639	38543.000	37673	26101	54262	809403	8325.074	2.000	0.047	0.413
ID322554	322554	138	12247.862	58.731	38.574	0	101	101	2	1	-10921639	47721.429	48758	28947	60367	1002150	9415.697	2.000	0.115	1.043
ID322555	322555	None	7522.239	43.098	42.188	0	101	101	2	1	-10921639	32164.286	29584	22581	45200	675450	6555.736	3.200	0.074	0.674
ID322624	322624	130	10122.877	56.020	40.161	0	102	102	2	1	-10921639	43291.714	42728	26101	61865	909126	9541.552	2.000	0.060	0.513
ID322625	322625	None	8629.846	42.046	46.935	0	102	102	2	1	-10921639	29302.000	31044	17862	42167	615342	7733.970	2.000	0.095	0.660
ID322626	322626	137	7038.823	54.118	47.229	0	102	102	2	1	-10921639	33102.190	31157	24566	46323	695146	6196.984	2.000	0.053	0.541
ID322627	322627	51	18800.988	73.776	47.013	0	102	102	2	1	-10921639	43015.429	44713	29434	65535	903324	10268.950	4.800	0.209	1.446
ID322607	322607	103	8799.200	91.130	10.242	0	102	102	2	1	-10921639	11515.810	9736	5205	28872	241832	5737.764	2.000	0.317	0.966
ID322612	322612	84	9593.886	43.254	24.745	0	102	102	2	1	-10921639	59988.810	63662	40182	65535	1259765	8528.694	7.600	0.072	0.943
ID322613	322613	94	15615.078	55.188	24.850	0	102	102	2	1	-10921639	57807.762	58494	39208	65535	1213963	7614.856	4.800	0.139	1.848
ID322614	322614	99	11729.678	64.758	26.121	0	102	102	2	1	-10921639	48916.286	48570	34902	65048	1027242	8423.530	2.000	0.106	1.112
ID322615	322615	78	13138.431	40.865	30.199	0	102	102	2	1	-10921639	52094.048	55199	35126	65535	1093975	9806.883	2.000	0.098	0.951
ID322608	322608	77	11078.295	47.413	17.898	0	102	102	2	1	-10921639	58797.429	61153	42541	65535	1234746	7677.656	3.200	0.081	1.146
ID322609	322609	71	13207.616	57.705	18.108	0	102	102	2	1	-10921639	54841.952	54412	42466	65535	1151681	7226.159	4.800	0.120	1.623
ID322610	322610	115	14366.704	63.771	17.718	0	102	102	2	1	-10921639	54872.381	53851	39433	65535	1152320	9017.422	2.000	0.119	1.292
ID322611	322611	93	10166.373	77.142	23.324	0	102	102	2	1	-10921639	38184.571	37598	28348	53139	801876	6831.740	7.600	0.108	1.091
ID322620	322620	80	10082.571	29.030	36.939	0	102	102	2	1	-10921639	45615.476	46848	34078	59693	957925	7563.269	7.600	0.114	1.232
ID322621	322621	None	9338.395	70.576	36.717	0	102	102	2	1	-10921639	41014.619	41193	31868	51117	861307	5895.609	4.800	0.101	1.274
ID322622	322622	None	7360.771	10.881	37.813	0	102	102	2	1	-10921639	30462.952	30857	19960	44825	639722	5330.285	6.075	0.119	1.220
ID322623	322623	138	7396.540	59.357	38.542	0	102	102	2	1	-10921639	45075.048	45574	33965	63063	946576	6799.403	7.600	0.060	0.751
ID322616	322616	2	10534.293	46.306	31.665	0	102	102	2	1	-10921639	50931.429	51304	33778	65535	1069560	9637.777	3.200	0.072	0.714
ID322617	322617	119	11274.854	26.285	33.272	0	102	102	2	1	-10921639	47295.333	45462	32130	62539	993202	8790.398	2.000	0.077	0.765
ID322618	322618	136	8271.821	55.257	34.057	0	102	102	2	1	-10921639	45973.905	45799	36100	59056	965452	6910.329	2.000	0.082	1.005
ID322619	322619	127	8114.639	20.546	36.199	0	102	102	2	1	-10921639	39848.333	42354	22319	52165	836815	7882.844	7.600	0.089	0.827
ID322596	322596	None	9249.962	63.026	27.867	0	103	103	2	1	-10921639	49930.905	50405	36699	64786	1048549	7265.214	7.600	0.081	1.025
ID322597	322597	132	10720.191	50.293	29.750	0	103	103	2	1	-10921639	52372.333	52090	40332	65535	1099819	8139.971	2.000	0.076	0.904
ID322598	322598	78	12878.829	40.969	30.553	0	103	103	2	1	-10921639	53158.714	52090	34677	65535	1116333	9715.445	2.000	0.098	0.980
ID322599	322599	2	8959.515	46.457	31.336	0	103	103	2	1	-10921639	48884.238	47971	33067	65535	1026569	9674.731	2.000	0.028	0.275
ID322592	322592	115	14128.859	63.807	17.943	0	103	103	2	1	-10921639	57062.429	57483	37823	65535	1198311	8814.109	2.000	0.117	1.359
ID322593	322593	93	7885.144	77.322	23.066	0	103	103	2	1	-10921639	36051.762	35763	28985	45387	757087	5274.237	3.200	0.088	1.111
ID322594	322594	84	9372.746	45.031	23.999	0	103	103	2	1	-10921639	63275.333	65535	51416	65535	1328782	3679.228	4.800	0.092	2.889
ID322595	322595	94	13573.498	54.904	24.934	0	103	103	2	1	-10921639	52251.190	49432	42129	65535	1097275	8199.167	2.000	0.098	1.138
ID322604	322604	130	11029.475	55.633	40.227	0	103	103	2	1	-10921639	44124.762	42579	29172	65535	926620	9149.459	2.000	0.072	0.647
ID322605	322605	51	16031.995	73.576	46.758	0	103	103	2	1	-10921639	40788.190	38609	25689	59655	856552	10375.593	2.000	0.167	1.126
ID322606	322606	137	9589.915	52.344	47.863	0	103	103	2	1	-10921639	39529.238	39208	27150	55611	830114	7451.960	6.345	0.095	0.918
ID322600	322600	119	9810.948	27.048	34.270	0	103	103	2	1	-10921639	49893.476	48533	38759	63063	1047763	7125.497	7.600	0.081	1.054
ID322601	322601	136	10386.687	54.244	34.418	0	103	103	2	1	-10921639	45560.143	44376	32617	61340	956763	8293.078	3.200	0.068	0.696
ID322602	322602	None	7562.295	80.618	35.848	0	103	103	2	1	-10921639	28785.000	26888	22544	48083	604485	6449.327	2.000	0.086	0.706
ID322603	322603	138	7599.561	59.298	38.486	0	103	103	2	1	-10921639	42844.190	41006	32055	56584	899728	7272.530	2.000	0.043	0.486
ID322588	322588	None	7202.759	48.516	7.603	0	103	103	2	1	-10921639	33004.190	32393	22019	47035	693088	6100.842	4.800	0.120	1.155
ID322589	322589	None	11042.370	70.373	13.161	0	103	103	2	1	-10921639	49083.810	49057	37223	64261	1030760	7931.559	6.044	0.098	1.109
ID322590	322590	77	11431.854	47.963	18.308	0	103	103	2	1	-10921639	55370.048	55311	39208	65535	1162771	8771.147	7.600	0.079	0.922
ID322591	322591	71	14981.165	58.051	17.992	0	103	103	2	1	-10921639	52243.857	56285	34639	65535	1097121	9668.760	3.200	0.127	1.216
ID322700	322700	None	9401.392	42.809	16.396	0	104	104	2	1	-10921639	44936.095	46024	26139	55611	943658	7361.101	2.000	0.094	1.049
ID322701	322701	71	10117.894	57.986	18.049	0	104	104	2	1	-10921639	50301.810	49881	43215	62127	1056338	5647.925	4.800	0.097	1.580
ID322702	322702	115	14404.300	63.876	18.240	0	104	104	2	1	-10921639	52942.905	50967	37972	65535	1111801	9358.868	2.000	0.111	1.127
ID322703	322703	77	13724.300	48.242	18.870	0	104	104	2	1	-10921639	52980.381	51566	36212	65535	1112588	9944.549	2.000	0.081	0.799
ID322699	322699	None	13704.050	74.046	15.228	0	104	104	2	1	-10921639	43341.714	42504	28460	64898	910176	8501.159	4.800	0.135	1.210
ID322708	322708	132	10670.527	50.843	29.844	0	104	104	2	1	-10921639	50603.333	51267	32879	65535	1062670	9798.567	2.000	0.056	0.550
ID322709	322709	78	10057.061	41.434	30.565	0	104	104	2	1	-10921639	49239.000	49507	35463	65535	1034019	9535.410	3.200	0.085	0.809
ID322710	322710	2	10036.167	45.567	30.852	0	104	104	2	1	-10921639	51518.095	53476	33628	65535	1081880	9705.962	2.000	0.050	0.502
ID322711	322711	None	7045.769	34.006	33.291	0	104	104	2	1	-10921639	37717.286	38422	21532	49169	792063	6565.563	2.000	0.067	0.723
ID322704	322704	None	8074.622	43.977	22.920	0	104	104	2	1	-10921639	56593.429	57708	41343	65535	1188462	8223.740	2.000	0.058	0.753
ID322705	322705	93	10099.759	77.775	22.994	0	104	104	2	1	-10921639	34421.810	36025	23817	50330	722858	7617.648	2.000	0.109	0.886
ID322706	322706	84	7874.524	45.782	24.905	0	104	104	2	1	-10921639	60878.667	65048	47859	65535	1278452	5538.795	7.600	0.063	1.303
ID322707	322707	94	12224.497	54.589	25.432	0	104	104	2	1	-10921639	54148.524	55423	36811	65535	1137119	9514.175	2.000	0.096	0.993
ID322716	322716	138	10436.746	58.971	38.727	0	104	104	2	1	-10921639	43520.143	41830	31044	60629	913923	8248.799	2.000	0.075	0.737
ID322717	322717	130	9880.853	55.946	39.971	0	104	104	2	1	-10921639	43789.429	45237	23517	58831	919578	9173.661	3.200	0.081	0.715
ID322718	322718	None	7366.829	60.964	44.499	0	104	104	2	1	-10921639	33130.810	34190	23630	46660	695747	6332.626	2.000	0.087	0.838
ID322719	322719	51	12165.592	72.909	46.213	0	104	104	2	1	-10921639	37405.238	38759	22656	49993	785510	7390.942	4.800	0.150	1.322
ID322712	322712	136	8190.256	54.479	34.233	0	104	104	2	1	-10921639	45788.333	44788	30558	61340	961555	7749.071	6.422	0.050	0.561
ID322713	322713	None	7452.827	19.495	34.850	0	104	104	2	1	-10921639	37285.762	36474	25951	50405	783001	6171.001	4.800	0.092	1.020
ID322714	322714	119	12736.010	26.878	34.853	0	104	104	2	1	-10921639	46549.857	44076	37111	62726	977547	8206.984	2.000	0.092	0.958
ID322715	322715	None	11031.696	69.939	36.725	0	104	104	2	1	-10921639	40745.286	40107	28835	56210	855651	8197.824	2.000	0.112	0.998
ID322628	322628	None	8565.738	69.776	11.406	0	105	105	2	1	-10921639	36333.524	37411	18125	47297	763004	7980.208	4.800	0.118	0.964
ID322629	322629	None	8191.972	49.063	13.311	0	105	105	2	1	-10921639	41947.190	41830	31606	56996	880891	6215.559	2.000	0.074	0.930
ID322630	322630	None	8549.919	68.145	16.133	0	105	105	2	1	-10921639	43842.857	43552	32018	62164	920700	6661.440	2.000	0.058	0.717
ID322631	322631	115	14825.638	63.784	18.256	0	105	105	2	1	-10921639	50876.095	50181	32018	65535	1068398	10043.969	2.000	0.115	1.043
ID322636	322636	94	16302.123	55.147	25.091	0	105	105	2	1	-10921639	55410.905	54150	42391	65535	1163629	8361.159	2.000	0.138	1.608
ID322637	322637	160	8825.661	63.805	26.056	0	105	105	2	1	-10921639	47238.143	47634	35239	60179	992001	5823.942	6.350	0.086	1.289
ID322638	322638	None	7436.599	12.800	27.739	0	105	105	2	1	-10921639	28487.190	27974	20634	35913	598231	4805.270	2.000	0.105	1.128
ID322639	322639	78	8854.896	41.067	30.443	0	105	105	2	1	-10921639	49986.286	51604	35613	62838	1049712	7937.451	6.354	0.075	0.879
ID322632	322632	77	12213.923	48.216	18.712	0	105	105	2	1	-10921639	50314.381	48758	32879	65535	1056602	9756.069	2.000	0.084	0.799
ID322633	322633	71	10977.257	57.198	18.754	0	105	105	2	1	-10921639	46960.048	45387	35089	65535	986161	7970.254	2.000	0.075	0.820
ID322634	322634	93	11292.994	77.374	23.033	0	105	105	2	1	-10921639	40618.810	41081	29247	51379	852995	6329.705	6.339	0.132	1.500
ID322635	322635	84	9564.065	44.724	24.749	0	105	105	2	1	-10921639	63072.095	65535	51079	65535	1324514	3932.300	4.800	0.088	2.595
ID322644	322644	138	9607.277	60.344	39.203	0	105	105	2	1	-10921639	42314.524	42803	28460	50293	888605	6134.075	3.200	0.099	1.242
ID322645	322645	130	7566.710	54.998	40.186	0	105	105	2	1	-10921639	42571.381	40893	31531	53626	893999	5663.329	3.200	0.077	1.081
ID322646	322646	51	12140.892	73.128	46.057	0	105	105	2	1	-10921639	37312.524	38497	26101	49207	783563	6381.683	2.000	0.152	1.543
ID322647	322647	144	7977.208	42.107	46.980	0	105	105	2	1	-10921639	28291.000	27786	18649	45312	594111	6985.146	2.000	0.093	0.692
ID322640	322640	132	8422.479	50.306	29.973	0	105	105	2	1	-10921639	52432.905	53963	37074	65535	1101091	7030.647	4.800	0.078	1.078
ID322641	322641	2	8943.333	45.004	30.553	0	105	105	2	1	-10921639	53768.714	55873	36100	65535	1129143	10082.296	3.200	0.055	0.553
ID322642	322642	None	8593.574	17.469	34.710	0	105	105	2	1	-10921639	33121.857	32730	24079	47559	695559	6599.815	2.000	0.094	0.862
ID322643	322643	None	9005.499	29.749	35.682	0	105	105	2	1	-10921639	41333.857	39283	27187	56285	868011	7867.593	7.600	0.068	0.666
ID322661	322661	None	7422.944	65.196	10.215	0	106	106	2	1	-10921639	36948.714	38534	20222	49619	775923	7958.589	4.800	0.096	0.813
ID322662	322662	141	9851.564	67.816	10.769	0	106	106	2	1	-10921639	37956.333	37261	26326	56884	797083	7322.501	6.364	0.099	0.937
ID322663	322663	77	10574.573	48.301	19.219	0	106	106	2	1	-10921639	49733.048	51304	34490	63812	1044394	9061.082	2.000	0.066	0.675
ID322668	322668	94	14637.496	54.972	25.367	0	106	106	2	1	-10921639	57569.000	58045	43927	65535	1208949	7779.881	4.800	0.131	1.715
ID322669	322669	143	8842.494	45.962	25.572	0	106	106	2	1	-10921639	61911.143	65535	47260	65535	1300134	5404.670	7.600	0.077	1.630
ID322670	322670	160	8405.423	64.334	27.839	0	106	106	2	1	-10921639	46403.667	46436	33853	60217	974477	7628.541	3.200	0.084	0.942
ID322671	322671	132	10222.473	50.396	29.371	0	106	106	2	1	-10921639	53825.667	55985	39583	65535	1130339	8237.597	7.600	0.073	0.887
ID322664	322664	71	7989.249	57.104	18.706	0	106	106	2	1	-10921639	48780.667	46885	36774	64973	1024394	7800.627	2.000	0.050	0.592
ID322665	322665	115	9443.640	64.473	18.556	0	106	106	2	1	-10921639	50945.714	50330	39395	64299	1069860	6760.976	6.360	0.082	1.140
ID322666	322666	93	12330.991	77.462	23.346	0	106	106	2	1	-10921639	38687.381	39096	21083	54038	812435	7747.268	4.800	0.145	1.267
ID322667	322667	84	8804.081	45.098	24.340	0	106	106	2	1	-10921639	59027.429	58569	47746	65535	1239576	6323.045	7.600	0.075	1.307
ID322676	322676	136	7260.956	54.232	35.813	0	106	106	2	1	-10921639	42448.429	40744	29696	55536	891417	7717.529	6.349	0.073	0.748
ID322677	322677	140	7320.724	31.757	36.699	0	106	106	2	1	-10921639	34844.429	35089	20559	50068	731733	8033.906	2.000	0.041	0.341
ID322678	322678	None	7626.259	52.930	45.126	0	106	106	2	1	-10921639	41435.429	40069	35351	52128	870144	5185.496	6.346	0.086	1.269
ID322679	322679	142	7171.500	49.548	45.822	0	106	106	2	1	-10921639	39332.952	39283	27711	50967	825992	6265.738	2.000	0.059	0.700
ID322672	322672	78	10774.223	42.393	30.720	0	106	106	2	1	-10921639	52719.952	52428	32505	65535	1107119	9891.002	6.289	0.080	0.792
ID322673	322673	2	11041.853	43.859	30.651	0	106	106	2	1	-10921639	53157.000	52465	27974	65535	1116297	11494.991	4.000	0.089	0.754
ID322674	322674	None	7359.935	20.574	35.004	0	106	106	2	1	-10921639	34206.000	32130	26962	49881	718326	5499.574	2.000	0.057	0.668
ID322675	322675	None	9310.419	27.419	34.870	0	106	106	2	1	-10921639	40752.619	39395	33067	56772	855805	6151.724	2.000	0.097	1.167
ID322680	322680	51	7563.803	72.970	46.151	0	106	106	2	1	-10921639	30937.429	30745	20259	42429	649686	6085.364	2.000	0.079	0.746
ID322681	322681	144	7002.823	41.745	46.980	0	106	106	2	1	-10921639	27620.524	27075	18799	36512	580031	4972.538	2.000	0.103	1.033
ID322682	322682	145	9452.328	47.423	57.814	0	106	106	2	1	-10921639	26199.190	26438	14979	38534	550183	7226.688	2.000	0.133	0.849
ID322692	322692	136	9230.290	53.939	35.529	0	107	107	2	1	-10921639	43240.143	42990	28685	61041	908043	8039.113	2.000	0.072	0.721
ID322693	322693	140	11417.755	31.935	36.824	0	107	107	2	1	-10921639	40597.381	38646	30895	62801	852545	8035.659	2.000	0.106	0.969
ID322694	322694	None	7462.930	68.867	36.698	0	107	107	2	1	-10921639	38733.762	38234	30071	54824	813409	7168.493	2.000	0.073	0.731
ID322695	322695	138	12817.592	59.128	39.186	0	107	107	2	1	-10921639	46011.381	44076	32954	65535	966239	8566.455	2.000	0.095	0.929
ID322688	322688	143	11499.962	45.847	25.162	0	107	107	2	1	-10921639	61379.714	65535	45687	65535	1288974	6315.321	4.800	0.111	1.945
ID322689	322689	94	11109.173	55.120	25.616	0	107	107	2	1	-10921639	51780.238	50892	33816	65535	1087385	8800.346	2.000	0.079	0.861
ID322690	322690	78	14525.323	41.835	31.255	0	107	107	2	1	-10921639	56778.810	57483	40144	65535	1192355	8657.998	4.800	0.124	1.449
ID322691	322691	None	7393.746	71.867	30.890	0	107	107	2	1	-10921639	35989.333	34190	27524	52465	755776	6143.140	2.000	0.058	0.645
ID322696	322696	142	7934.836	49.203	45.921	0	107	107	2	1	-10921639	39185.000	40257	23929	49319	822885	7216.637	4.800	0.089	0.886
ID322697	322697	144	8178.859	42.546	46.876	0	107	107	2	1	-10921639	31481.238	29584	21458	44638	661106	6095.044	2.000	0.142	1.283
ID322698	322698	145	7150.158	47.090	57.713	0	107	107	2	1	-10921639	26413.143	26513	15728	37336	554676	5163.356	6.393	0.122	1.113
ID322684	322684	None	7337.353	40.871	15.681	0	107	107	2	1	-10921639	33892.286	35201	17900	44900	711738	7014.487	3.200	0.107	0.938
ID322685	322685	71	12945.496	57.446	17.558	0	107	107	2	1	-10921639	54765.476	54712	43590	65535	1150075	7136.129	4.800	0.116	1.595
ID322686	322686	115	14247.870	63.039	18.182	0	107	107	2	1	-10921639	51313.048	52465	37036	65535	1077574	9031.095	2.000	0.102	1.055
ID322687	322687	77	11652.935	48.338	18.676	0	107	107	2	1	-10921639	50455.333	48758	35875	65535	1059562	9139.277	2.000	0.068	0.707
ID322683	322683	141	7416.403	68.056	11.308	0	107	107	2	1	-10921639	34009.810	36886	16102	49806	714206	8566.526	2.000	0.078	0.571
ID322660	322660	145	7156.657	47.987	58.468	0	108	108	2	1	-10921639	25202.429	24491	13930	38909	529251	5964.464	3.200	0.087	0.676
ID322656	322656	2	12187.681	44.199	30.635	0	108	108	2	1	-10921639	56395.381	54937	44938	65535	1184303	7498.762	4.800	0.113	1.533
ID322657	322657	140	9590.821	33.013	36.953	0	108	108	2	1	-10921639	36504.667	36062	23854	47859	766598	7452.810	2.000	0.088	0.793
ID322658	322658	138	7324.541	60.198	39.197	0	108	108	2	1	-10921639	42541.095	40594	34340	58794	893363	6422.535	2.000	0.047	0.593
ID322659	322659	142	8854.847	50.261	45.847	0	108	108	2	1	-10921639	40586.714	41380	28273	53626	852321	7027.891	6.321	0.089	0.946
ID322652	322652	None	8695.942	76.160	22.922	0	108	108	2	1	-10921639	29195.048	30033	19136	42429	613096	6328.491	3.200	0.126	1.036
ID322653	322653	143	8026.065	45.000	25.000	0	108	108	2	1	-10921639	55567.857	55798	38609	65535	1166925	6507.720	7.600	0.072	1.148
ID322654	322654	94	14034.503	54.823	25.968	0	108	108	2	1	-10921639	52884.095	53214	36025	65535	1110566	8690.580	2.000	0.109	1.193
ID322655	322655	None	9511.173	51.020	30.174	0	108	108	2	1	-10921639	45656.476	46099	30969	65535	958786	8072.387	2.000	0.051	0.551
ID322648	322648	None	7447.836	69.204	15.162	0	108	108	2	1	-10921639	40096.286	40519	28236	50443	842022	6580.756	7.600	0.077	0.873
ID322649	322649	115	9498.696	63.410	18.297	0	108	108	2	1	-10921639	45037.714	42766	31232	65535	945792	8557.927	2.000	0.051	0.514
ID322650	322650	77	14273.344	49.444	18.817	0	108	108	2	1	-10921639	52728.952	51154	40706	65535	1107308	8344.890	2.000	0.119	1.340
ID322651	322651	71	14153.798	57.116	19.258	0	108	108	2	1	-10921639	54262.476	54674	37148	65535	1139512	8191.215	4.800	0.131	1.535
ID322752	322752	140	8877.996	32.629	35.797	0	109	109	2	1	-10921639	39336.619	39395	23854	51941	826069	7507.834	4.800	0.102	0.966
ID322753	322753	138	11838.904	58.462	39.143	0	109	109	2	1	-10921639	46749.524	46660	30707	60217	981740	7710.507	2.000	0.120	1.300
ID322754	322754	144	10209.541	42.407	46.637	0	109	109	2	1	-10921639	32349.810	30782	15616	49207	679346	7815.962	2.000	0.141	1.025
ID322755	322755	145	7721.408	48.029	57.090	0	109	109	2	1	-10921639	25853.286	26176	14455	36100	542919	6492.118	2.000	0.072	0.538
ID322742	322742	None	8232.994	49.609	10.396	0	109	109	2	1	-10921639	32661.714	31044	14792	48533	685896	8307.322	7.600	0.103	0.733
ID322743	322743	None	9338.700	68.179	11.791	0	109	109	2	1	-10921639	34141.857	35988	19473	46548	716979	8059.407	2.000	0.102	0.785
ID322748	322748	94	12474.108	55.005	26.133	0	109	109	2	1	-10921639	52317.048	53626	39807	65535	1098658	8378.206	2.000	0.100	1.131
ID322749	322749	None	9870.722	24.699	27.327	0	109	109	2	1	-10921639	28804.524	27899	16439	44226	604895	6968.948	2.000	0.154	1.102
ID322750	322750	2	13145.635	44.527	30.320	0	109	109	2	1	-10921639	53859.524	56809	38309	65535	1131050	9718.036	2.000	0.083	0.849
ID322751	322751	78	8124.355	40.393	30.779	0	109	109	2	1	-10921639	45390.810	46473	32730	58494	953207	8166.808	3.200	0.063	0.660
ID322744	322744	71	10835.172	57.256	17.964	0	109	109	2	1	-10921639	49392.381	46623	39021	65535	1037240	7780.205	2.000	0.077	0.912
ID322745	322745	115	8516.624	62.474	18.007	0	109	109	2	1	-10921639	47017.095	47147	34490	63625	987359	7337.353	2.000	0.059	0.709
ID322746	322746	77	9148.698	48.185	19.044	0	109	109	2	1	-10921639	43111.714	40706	29958	65535	905346	8612.149	2.000	0.037	0.361
ID322747	322747	143	11903.942	45.050	24.419	0	109	109	2	1	-10921639	59783.619	62688	46848	65535	1255456	6462.664	4.800	0.116	1.923
ID322772	322772	None	7037.740	63.653	25.070	0	110	110	2	1	-10921639	41373.095	41942	29809	56472	868835	6640.127	2.000	0.087	0.996
ID322773	322773	None	7949.591	75.496	24.817	0	110	110	2	1	-10921639	26636.143	26401	17563	38459	559359	6064.749	7.600	0.104	0.831
ID322774	322774	94	12135.893	54.735	25.947	0	110	110	2	1	-10921639	50615.762	48533	38122	65535	1062931	8472.475	3.200	0.086	0.946
ID322775	322775	2	12098.077	44.634	29.982	0	110	110	2	1	-10921639	52265.286	49357	37074	65535	1097571	8563.446	3.200	0.081	0.912
ID322768	322768	71	11061.842	57.608	17.339	0	110	110	2	1	-10921639	49232.000	47484	38909	65535	1033872	7789.655	2.000	0.095	1.101
ID322769	322769	77	14181.150	47.959	19.078	0	110	110	2	1	-10921639	44666.810	41418	32542	63962	938003	9663.673	2.000	0.106	0.886
ID322770	322770	115	11090.903	63.458	18.499	0	110	110	2	1	-10921639	46747.857	46660	32992	65535	981705	7984.024	2.000	0.068	0.744
ID322771	322771	143	10866.455	45.160	24.951	0	110	110	2	1	-10921639	51974.619	50293	35763	65535	1091467	8383.669	2.000	0.069	0.803
ID322780	322780	None	7754.935	64.048	40.645	0	110	110	2	1	-10921639	37483.810	38085	25989	53251	787160	6456.296	7.600	0.080	0.861
ID322781	322781	142	7920.625	50.358	45.000	0	110	110	2	1	-10921639	37984.810	37223	27637	49581	797681	5462.381	2.000	0.095	1.205
ID322782	322782	144	8301.895	41.725	45.780	0	110	110	2	1	-10921639	29335.905	29284	18574	40631	616054	6491.539	2.000	0.098	0.809
ID322776	322776	78	8394.686	40.345	31.986	0	110	110	2	1	-10921639	43591.524	43665	26700	61565	915422	8518.787	2.000	0.070	0.670
ID322777	322777	None	9301.052	34.729	35.058	0	110	110	2	1	-10921639	37328.619	36774	26551	55760	783901	7083.422	6.069	0.088	0.854
ID322778	322778	138	8838.348	59.113	38.374	0	110	110	2	1	-10921639	40588.524	40257	29846	59580	852359	8421.598	3.200	0.053	0.488
ID322779	322779	None	8232.864	56.149	39.867	0	110	110	2	1	-10921639	39001.238	41006	27936	56697	819026	7592.777	7.600	0.048	0.466
ID322724	322724	None	7961.517	73.477	23.536	0	111	111	2	1	-10921639	30596.667	31718	21458	38010	642530	4740.619	4.800	0.138	1.563
ID322725	322725	143	10752.483	45.985	25.227	0	111	111	2	1	-10921639	57121.286	59693	41268	65535	1199547	7545.357	2.000	0.090	1.255
ID322726	322726	94	10109.804	54.546	25.750	0	111	111	2	1	-10921639	52744.952	52652	39995	65535	1107644	7476.751	3.200	0.080	1.041
ID322727	322727	2	11449.323	44.797	29.756	0	111	111	2	1	-10921639	51767.810	51529	34340	65535	1087124	9467.093	2.000	0.074	0.753
ID322720	322720	147	7564.009	68.396	15.282	0	111	111	2	1	-10921639	32788.381	32280	21944	50330	688556	6311.040	2.000	0.101	0.953
ID322721	322721	115	8209.104	63.848	18.107	0	111	111	2	1	-10921639	40320.857	38384	27337	57595	846738	7357.642	2.000	0.066	0.681
ID322722	322722	None	9300.940	42.827	19.500	0	111	111	2	1	-10921639	42102.333	40706	30782	58644	884149	7492.886	3.200	0.063	0.668
ID322723	322723	77	10324.281	48.095	19.995	0	111	111	2	1	-10921639	49540.429	50330	33479	65535	1040349	8003.998	2.000	0.069	0.800
ID322728	322728	None	8420.239	50.742	30.554	0	111	111	2	1	-10921639	42129.190	41979	25802	57895	884713	10360.246	2.000	0.051	0.392
ID322729	322729	None	9173.078	66.663	38.758	0	111	111	2	1	-10921639	37457.000	37635	24266	48945	786597	7178.997	3.200	0.099	0.938
ID322730	322730	142	8848.460	49.031	44.461	0	111	111	2	1	-10921639	40636.619	40294	31494	52428	853369	6029.620	7.600	0.097	1.193
ID322731	322731	None	8090.467	52.323	45.389	0	111	111	2	1	-10921639	41232.190	41343	30820	52652	865876	6840.292	6.282	0.092	1.013
ID322740	322740	None	8109.532	55.773	39.734	0	112	112	2	1	-10921639	40312.048	39283	28872	56322	846553	7405.968	4.800	0.072	0.734
ID322741	322741	142	8852.699	50.288	45.471	0	112	112	2	1	-10921639	38063.286	36025	28648	49507	799329	6003.693	2.000	0.094	1.086
ID322736	322736	143	7758.851	45.142	26.064	0	112	112	2	1	-10921639	53356.571	53551	41193	62089	1120488	6082.371	6.090	0.059	0.979
ID322737	322737	2	9735.040	45.221	29.084	0	112	112	2	1	-10921639	51919.333	52428	37972	65535	1090306	8457.790	2.000	0.064	0.737
ID322738	322738	None	7366.647	41.247	31.907	0	112	112	2	1	-10921639	39020.952	39358	24229	55948	819440	9159.083	2.000	0.044	0.358
ID322739	322739	None	8717.464	60.040	39.303	0	112	112	2	1	-10921639	39939.286	36287	29472	53663	838725	6624.969	2.000	0.076	0.853
ID322732	322732	147	7206.019	67.670	15.872	0	112	112	2	1	-10921639	31993.000	33441	18499	47222	671853	7463.952	7.600	0.086	0.680
ID322733	322733	None	8332.484	56.422	18.789	0	112	112	2	1	-10921639	46935.048	48158	31456	57858	985636	6828.771	4.800	0.089	1.119
ID322734	322734	77	11211.404	48.332	19.541	0	112	112	2	1	-10921639	49880.905	50555	37373	63025	1047499	7697.378	2.000	0.090	1.069
ID322735	322735	94	12353.016	54.993	25.452	0	112	112	2	1	-10921639	50011.333	49844	30108	65535	1050238	9587.989	3.200	0.108	1.014
ID322756	322756	147	8042.280	67.519	15.967	0	113	113	2	1	-10921639	29598.048	29921	14380	44975	621559	9097.333	2.000	0.086	0.517
ID322757	322757	77	7597.389	48.266	20.104	0	113	113	2	1	-10921639	49176.619	49769	36849	56921	1032709	5851.625	6.340	0.079	1.225
ID322758	322758	143	11799.550	46.254	25.172	0	113	113	2	1	-10921639	57003.476	58532	39695	65535	1197073	7870.723	3.200	0.093	1.236
ID322759	322759	94	12808.774	54.230	25.492	0	113	113	2	1	-10921639	52850.238	53813	39658	65535	1109855	7249.293	4.800	0.122	1.581
ID322764	322764	221	9141.601	53.458	36.129	0	113	113	2	1	-10921639	38883.524	38871	26925	55835	816554	7173.646	2.000	0.082	0.817
ID322765	322765	None	7399.033	31.697	38.185	0	113	113	2	1	-10921639	36189.143	36437	25465	51304	759972	5852.028	7.600	0.069	0.795
ID322766	322766	None	7269.528	34.992	43.459	0	113	113	2	1	-10921639	27627.524	27037	18499	41717	580178	5999.239	2.000	0.093	0.786
ID322767	322767	142	7388.026	49.496	45.698	0	113	113	2	1	-10921639	36101.762	37186	28348	45387	758137	5243.896	4.800	0.097	1.215
ID322760	322760	2	12945.600	44.875	29.863	0	113	113	2	1	-10921639	51339.667	53476	36025	65535	1078133	10134.058	2.000	0.091	0.847
ID322761	322761	None	11750.040	51.167	30.789	0	113	113	2	1	-10921639	42817.429	41081	30033	59842	899166	8256.106	2.000	0.100	0.947
ID322762	322762	222	7311.354	66.273	30.879	0	113	113	2	1	-10921639	34798.190	33816	27599	55723	730762	7034.965	6.440	0.057	0.532
ID322763	322763	149	9461.904	28.844	35.394	0	113	113	2	1	-10921639	37744.095	35501	28648	50480	792626	6330.748	2.000	0.090	0.980
ID322791	322791	None	8035.253	67.733	10.959	0	114	114	2	1	-10921639	20155.714	21345	10186	31868	423270	5885.814	2.000	0.161	0.949
ID322800	322800	149	8033.956	28.554	35.518	0	114	114	2	1	-10921639	33380.571	31307	21158	45125	700992	7151.104	2.000	0.081	0.697
ID322801	322801	None	7572.809	59.001	39.514	0	114	114	2	1	-10921639	40750.667	41380	26101	53626	855764	7621.716	2.000	0.072	0.714
ID322802	322802	142	7053.439	50.055	45.950	0	114	114	2	1	-10921639	32950.714	33441	22244	44189	691965	6409.949	2.000	0.082	0.779
ID322796	322796	94	8684.762	53.893	25.601	0	114	114	2	1	-10921639	48828.952	48495	36699	65535	1025408	7696.455	2.000	0.073	0.868
ID322797	322797	2	11806.679	45.056	29.639	0	114	114	2	1	-10921639	48513.333	48009	30595	65535	1018780	10171.782	7.600	0.077	0.686
ID322798	322798	222	7548.528	66.465	31.446	0	114	114	2	1	-10921639	36850.667	38010	27487	45949	773864	5619.844	2.000	0.086	1.041
ID322799	322799	221	7437.360	53.641	35.308	0	114	114	2	1	-10921639	37970.619	36737	27150	49169	797383	6764.548	7.600	0.066	0.693
ID322792	322792	None	8520.872	50.158	13.519	0	114	114	2	1	-10921639	36670.524	35276	29996	48795	770081	4946.168	2.000	0.101	1.356
ID322793	322793	77	8043.271	47.134	20.100	0	114	114	2	1	-10921639	44056.857	43590	33216	56023	925194	6281.243	2.000	0.061	0.804
ID322794	322794	None	7264.728	70.185	23.153	0	114	114	2	1	-10921639	29722.810	28947	20446	38796	624179	5273.522	6.364	0.099	1.018
ID322795	322795	143	10909.235	46.846	26.299	0	114	114	2	1	-10921639	53235.333	55049	37673	64411	1117942	8043.789	2.000	0.089	1.082
ID322788	322788	None	7432.605	24.091	33.975	0	115	115	2	1	-10921639	30429.048	28985	22281	41567	639010	5500.363	2.000	0.107	1.068
ID322789	322789	149	10110.922	28.962	36.343	0	115	115	2	1	-10921639	39604.000	39470	29247	55760	831684	6680.501	7.600	0.110	1.178
ID322790	322790	None	8276.292	49.132	56.663	0	115	115	2	1	-10921639	29287.857	28236	21195	38983	615045	5420.635	4.800	0.131	1.248
ID322784	322784	148	10700.144	49.249	20.660	0	115	115	2	1	-10921639	51380.714	49469	40444	65535	1078995	8454.554	7.600	0.066	0.754
ID322785	322785	143	7236.873	45.528	25.523	0	115	115	2	1	-10921639	56065.381	54674	49619	64935	1177373	4886.296	4.800	0.063	1.369
ID322786	322786	94	7988.681	53.759	25.792	0	115	115	2	1	-10921639	49124.952	49881	33853	62614	1031624	7135.242	7.600	0.060	0.777
ID322787	322787	2	13845.053	44.904	29.743	0	115	115	2	1	-10921639	52775.286	51304	39358	65535	1108281	9035.744	2.000	0.108	1.136
ID322783	322783	None	7413.249	67.947	15.713	0	115	115	2	1	-10921639	26368.619	27449	15279	46623	553741	7246.085	2.000	0.077	0.519
ID322804	322804	None	8516.774	49.296	14.042	0	116	116	2	1	-10921639	33565.810	32130	21195	49619	704882	7731.159	2.000	0.079	0.633
ID322805	322805	148	9236.588	49.422	20.900	0	116	116	2	1	-10921639	48502.524	47484	36400	65535	1018553	7359.927	7.600	0.082	0.997
ID322806	322806	143	8609.357	46.380	25.610	0	116	116	2	1	-10921639	55061.381	56322	36811	65535	1156289	7466.228	4.800	0.079	1.083
ID322807	322807	94	7450.243	54.185	26.059	0	116	116	2	1	-10921639	48329.524	48982	38946	62464	1014920	6165.121	3.200	0.060	0.888
ID322803	322803	None	7548.311	68.187	11.793	0	116	116	2	1	-10921639	23242.571	24304	13032	31981	488094	5697.615	3.200	0.133	0.960
ID322812	322812	151	8541.001	59.710	38.940	0	116	116	2	1	-10921639	41066.238	38759	29958	60779	862391	7951.249	2.000	0.063	0.609
ID322813	322813	142	10217.583	49.696	45.776	0	116	116	2	1	-10921639	33050.476	32467	21495	54487	694060	7589.135	2.000	0.105	0.830
ID322808	322808	2	12494.342	44.936	29.732	0	116	116	2	1	-10921639	51316.667	50930	32168	65535	1077650	10015.239	2.000	0.080	0.760
ID322809	322809	None	7830.872	66.614	32.533	0	116	116	2	1	-10921639	37437.333	39620	23480	54000	786184	9052.803	2.000	0.055	0.429
ID322810	322810	152	11226.036	31.637	36.874	0	116	116	2	1	-10921639	40533.095	39470	27674	53813	851195	6772.105	2.000	0.128	1.355
ID322811	322811	150	7884.417	53.776	37.231	0	116	116	2	1	-10921639	42737.333	41530	29809	62389	897484	6722.105	6.292	0.064	0.760
ID322823	322823	148	12988.002	49.471	21.067	0	117	117	2	1	-10921639	52373.952	54899	38047	65535	1099853	9343.106	4.800	0.106	1.078
ID322832	322832	142	8178.545	49.873	45.145	0	117	117	2	1	-10921639	35868.143	35988	25839	46248	753231	6878.485	2.000	0.080	0.774
ID322828	322828	None	7081.622	29.450	36.088	0	117	117	2	1	-10921639	32264.000	34452	18686	40818	677544	6626.965	2.000	0.062	0.571
ID322829	322829	152	7590.562	31.899	37.015	0	117	117	2	1	-10921639	36219.429	36325	25427	43852	760608	4808.053	6.246	0.114	1.536
ID322830	322830	150	13181.861	53.601	36.720	0	117	117	2	1	-10921639	47694.762	44863	34939	65535	1001590	9461.033	2.000	0.107	0.971
ID322831	322831	151	11639.940	59.966	38.730	0	117	117	2	1	-10921639	42705.095	40032	32580	56659	896807	7519.807	2.000	0.102	1.054
ID322824	322824	143	12582.902	46.012	26.142	0	117	117	2	1	-10921639	56147.333	55985	41605	65535	1179094	7530.165	3.200	0.099	1.347
ID322825	322825	94	9288.000	54.640	25.803	0	117	117	2	1	-10921639	53411.857	55236	38234	63774	1121649	6990.706	6.347	0.088	1.233
ID322826	322826	None	7639.567	36.628	28.690	0	117	117	2	1	-10921639	39340.143	38272	28498	51866	826143	6887.094	7.600	0.077	0.816
ID322827	322827	2	10914.521	45.114	29.385	0	117	117	2	1	-10921639	53649.143	52615	38759	65535	1126632	8873.249	2.000	0.083	0.923
ID322820	322820	150	14048.458	53.308	36.382	0	118	118	2	1	-10921639	49026.905	49319	36400	65535	1029565	8648.983	2.000	0.126	1.268
ID322821	322821	151	7953.990	59.646	39.092	0	118	118	2	1	-10921639	39320.381	38010	27225	54974	825728	7257.191	3.200	0.060	0.610
ID322822	322822	153	8092.584	52.017	45.118	0	118	118	2	1	-10921639	37629.952	36886	28723	50742	790229	5491.132	2.000	0.113	1.395
ID322816	322816	148	11500.902	48.499	21.290	0	118	118	2	1	-10921639	51446.667	52465	35051	65535	1080380	8958.861	2.000	0.095	0.999
ID322817	322817	None	9221.002	66.114	22.019	0	118	118	2	1	-10921639	34145.476	33666	21158	46436	717055	6781.876	2.000	0.118	1.067
ID322818	322818	94	7846.066	53.517	25.440	0	118	118	2	1	-10921639	47305.952	48533	36212	57146	993425	6220.188	2.000	0.069	0.985
ID322819	322819	2	13274.585	44.833	29.536	0	118	118	2	1	-10921639	52682.667	52465	34490	65535	1106336	11402.212	2.000	0.100	0.837
ID322814	322814	None	7952.504	49.479	13.927	0	118	118	2	1	-10921639	32665.333	31906	19323	45125	685972	7805.681	2.000	0.079	0.611
ID322815	322815	None	7601.357	58.129	15.978	0	118	118	2	1	-10921639	37802.952	39620	29284	47522	793862	5206.198	4.800	0.100	1.326
ID322836	322836	206	8759.423	67.269	31.046	0	119	119	2	1	-10921639	31998.429	31456	21195	53064	671967	7687.077	6.416	0.051	0.401
ID322837	322837	150	14715.640	53.192	36.291	0	119	119	2	1	-10921639	47088.429	46623	30558	65535	988857	8909.266	4.800	0.128	1.196
ID322838	322838	None	9340.908	64.055	43.542	0	119	119	2	1	-10921639	34036.667	33104	22431	50817	714770	6827.331	2.000	0.124	1.097
ID322839	322839	153	8226.999	50.584	44.601	0	119	119	2	1	-10921639	34889.095	32842	24566	48832	732671	6736.371	2.000	0.089	0.846
ID322833	322833	None	8305.499	46.350	24.941	0	119	119	2	1	-10921639	51375.429	51454	36624	65535	1078884	8355.785	3.200	0.066	0.757
ID322834	322834	None	8061.223	39.867	28.578	0	119	119	2	1	-10921639	43254.286	44076	30632	56921	908340	6351.326	2.000	0.077	0.974
ID322835	322835	2	12062.566	45.402	29.208	0	119	119	2	1	-10921639	55963.810	57670	46248	65535	1175240	6751.303	6.341	0.099	1.487
ID322840	322840	None	8643.199	42.032	46.867	0	119	119	2	1	-10921639	28150.143	28460	17301	40407	591153	5834.241	5.984	0.123	1.056
ID322848	322848	153	9164.986	50.456	45.014	0	120	120	2	1	-10921639	34837.333	33067	23667	48982	731584	7005.525	2.000	0.104	0.934
ID322844	322844	2	12525.802	45.694	29.446	0	120	120	2	1	-10921639	57005.381	57446	43515	65535	1197113	7428.843	4.800	0.122	1.663
ID322845	322845	206	9137.053	67.643	31.112	0	120	120	2	1	-10921639	32219.571	34153	17039	44900	676611	8500.884	4.800	0.127	0.855
ID322846	322846	None	7435.850	29.310	35.066	0	120	120	2	1	-10921639	32975.667	33179	23180	41155	692489	4990.559	2.000	0.103	1.231
ID322847	322847	150	8501.671	53.349	35.166	0	120	120	2	1	-10921639	42405.571	42579	27187	55348	890517	7469.769	2.000	0.095	0.985
ID322841	322841	None	9270.768	49.509	14.126	0	120	120	2	1	-10921639	30994.429	32243	16776	43627	650883	8079.169	2.000	0.111	0.764
ID322842	322842	None	7679.162	67.895	16.072	0	120	120	2	1	-10921639	17721.571	16926	7302	34527	372153	6360.379	2.000	0.143	0.699
ID322843	322843	None	10088.535	49.005	22.954	0	120	120	2	1	-10921639	50892.143	49694	41043	65535	1068735	6605.645	4.800	0.099	1.392
ID322864	322864	None	10242.325	59.339	39.131	0	121	121	2	1	-10921639	39382.762	35501	30707	63025	827038	8242.863	2.000	0.063	0.568
ID322860	322860	206	8670.872	66.753	30.383	0	121	121	2	1	-10921639	31122.810	31943	14417	42803	653579	8028.640	2.000	0.118	0.821
ID322861	322861	None	7077.971	10.083	30.732	0	121	121	2	1	-10921639	20796.048	20184	13256	31756	436717	4946.516	2.000	0.137	1.015
ID322862	322862	150	7648.421	53.521	35.791	0	121	121	2	1	-10921639	42007.857	42541	30857	50892	882165	5869.603	6.310	0.080	1.060
ID322863	322863	None	7708.828	54.795	39.207	0	121	121	2	1	-10921639	40217.429	39470	30707	51491	844566	6881.011	2.000	0.047	0.527
ID322856	322856	154	8603.457	48.945	20.890	0	121	121	2	1	-10921639	43678.857	41904	31232	59655	917256	7236.433	2.000	0.077	0.859
ID322857	322857	None	7536.440	65.032	25.888	0	121	121	2	1	-10921639	32144.571	31194	18986	44488	675036	7060.199	3.200	0.067	0.570
ID322858	322858	155	10085.307	39.296	27.501	0	121	121	2	1	-10921639	38847.905	37261	24790	60704	815806	8109.824	2.000	0.109	0.938
ID322859	322859	2	14475.919	45.150	29.437	0	121	121	2	1	-10921639	52823.476	55386	38534	65535	1109293	8675.961	4.800	0.137	1.466
ID322852	322852	154	8702.146	48.369	22.283	0	122	122	2	1	-10921639	43869.476	42429	31644	57745	921259	6797.300	4.800	0.082	0.981
ID322853	322853	155	8028.943	38.766	28.108	0	122	122	2	1	-10921639	36626.048	36100	24641	50143	769147	6149.882	2.000	0.088	0.961
ID322854	322854	2	15029.199	45.331	28.949	0	122	122	2	1	-10921639	50098.619	47334	35276	65535	1052071	10280.440	2.000	0.125	1.084
ID322855	322855	150	8454.964	54.402	36.245	0	122	122	2	1	-10921639	43422.000	43927	32992	53401	911862	5442.465	6.316	0.111	1.596
ID322849	322849	None	8928.444	48.631	14.757	0	122	122	2	1	-10921639	29608.857	31494	14080	41904	621786	7716.917	2.000	0.123	0.842
ID322850	322850	156	10161.871	67.734	15.893	0	122	122	2	1	-10921639	16451.857	14080	7489	37373	345489	7476.844	2.000	0.226	0.811
ID322851	322851	157	8957.436	57.282	18.263	0	122	122	2	1	-10921639	38801.619	39395	21607	47746	814834	6853.253	4.800	0.114	1.157
ID322871	322871	156	8531.626	67.551	16.071	0	123	123	2	1	-10921639	16571.429	17001	6665	30745	348000	6850.705	2.000	0.179	0.735
ID322876	322876	None	7902.201	61.397	23.062	0	123	123	2	1	-10921639	35120.905	35276	28086	50218	737539	4878.497	2.000	0.079	1.051
ID322877	322877	2	14494.351	45.543	29.479	0	123	123	2	1	-10921639	55198.762	54637	42541	65535	1159174	7750.833	6.058	0.135	1.692
ID322878	322878	None	7277.267	59.239	38.683	0	123	123	2	1	-10921639	37235.857	36250	27487	49469	781953	5577.460	7.600	0.074	0.918
ID322879	322879	158	10724.634	50.911	45.037	0	123	123	2	1	-10921639	36110.714	33329	26476	54150	758325	7848.488	7.600	0.104	0.865
ID322872	322872	None	8806.962	52.378	16.912	0	123	123	2	1	-10921639	35586.333	34939	24641	51604	747313	6432.219	7.600	0.085	0.865
ID322873	322873	157	7084.470	58.878	17.279	0	123	123	2	1	-10921639	30673.429	30745	17226	45911	644142	7437.410	4.800	0.107	0.797
ID322874	322874	None	7697.325	45.201	17.983	0	123	123	2	1	-10921639	31472.333	30520	19173	45500	660919	7120.294	2.000	0.065	0.537
ID322875	322875	154	8565.918	47.129	22.352	0	123	123	2	1	-10921639	42920.905	41830	27861	59767	901339	8250.990	6.400	0.069	0.675
ID322900	322900	None	7163.847	49.648	16.783	0	124	124	2	1	-10921639	33282.429	31232	24641	44975	698931	5843.380	3.200	0.085	0.896
ID322901	322901	155	7055.645	38.933	27.909	0	124	124	2	1	-10921639	33203.857	33254	18874	47072	697281	6578.610	6.393	0.071	0.670
ID322902	322902	2	16361.104	45.360	29.466	0	124	124	2	1	-10921639	53274.667	51753	33067	65535	1118768	9043.274	4.800	0.157	1.598
ID322903	322903	None	7177.122	48.886	36.026	0	124	124	2	1	-10921639	36442.238	35351	27075	49394	765287	5207.393	2.000	0.085	1.092
ID322904	322904	158	7184.002	50.703	44.608	0	124	124	2	1	-10921639	34115.190	34078	20746	45837	716419	6761.342	2.000	0.062	0.593
ID322899	322899	156	10112.813	67.604	16.137	0	124	124	2	1	-10921639	16364.429	14904	6628	36175	343653	8375.235	2.000	0.223	0.712
ID322868	322868	None	7780.607	56.220	31.134	0	125	125	2	1	-10921639	40675.762	39807	30820	52090	854191	5891.982	2.000	0.060	0.781
ID322869	322869	None	7270.923	66.198	33.018	0	125	125	2	1	-10921639	32164.238	33104	19248	43103	675449	5750.364	3.200	0.111	1.121
ID322870	322870	158	7521.880	50.476	44.838	0	125	125	2	1	-10921639	36014.333	34040	25876	52278	756301	6309.579	4.800	0.085	0.898
ID322865	322865	156	8392.572	67.512	16.238	0	125	125	2	1	-10921639	17074.333	16814	6703	33516	358561	7865.313	2.000	0.139	0.531
ID322866	322866	155	7623.464	39.690	27.963	0	125	125	2	1	-10921639	37615.667	37785	20671	47709	789929	7550.665	2.000	0.064	0.603
ID322867	322867	2	15326.228	45.134	29.414	0	125	125	2	1	-10921639	56673.524	58157	35201	65535	1190144	8924.016	3.200	0.135	1.515
ID322884	322884	155	7909.446	39.330	28.465	0	126	126	2	1	-10921639	34416.524	36737	19398	46398	722747	8506.260	2.000	0.088	0.656
ID322885	322885	2	15911.955	45.279	29.490	0	126	126	2	1	-10921639	53745.476	54038	36100	65535	1128655	9421.170	4.800	0.142	1.422
ID322880	322880	156	8936.947	67.596	16.056	0	126	126	2	1	-10921639	16175.619	15391	6778	39583	339688	7909.997	2.000	0.185	0.639
ID322881	322881	None	7386.671	54.678	17.406	0	126	126	2	1	-10921639	30707.333	33928	8313	45350	644854	10574.261	2.000	0.065	0.355
ID322882	322882	None	10105.761	62.090	18.681	0	126	126	2	1	-10921639	29899.571	28386	19360	47447	627891	6376.512	2.000	0.127	1.056
ID322883	322883	None	10686.800	49.363	24.305	0	126	126	2	1	-10921639	47361.190	46211	35463	64561	994585	7590.603	2.000	0.069	0.810
ID322886	322886	156	9977.191	67.280	16.122	0	127	127	2	1	-10921639	18015.810	17713	8650	34677	378332	6422.855	2.000	0.269	1.190
ID322887	322887	159	8837.784	47.620	21.843	0	127	127	2	1	-10921639	43808.952	42241	34190	52952	919988	5618.621	4.800	0.103	1.456
ID322892	322892	None	7840.838	59.207	38.969	0	127	127	2	1	-10921639	38808.762	39208	26288	51753	814984	5549.119	7.600	0.089	1.138
ID322893	322893	None	7629.383	50.942	44.801	0	127	127	2	1	-10921639	33055.905	31681	23517	55611	694174	7148.035	2.000	0.058	0.509
ID322888	322888	None	8984.093	62.039	22.863	0	127	127	2	1	-10921639	32332.000	32280	19398	46061	678972	7241.720	3.200	0.090	0.734
ID322889	322889	155	9709.276	39.397	27.930	0	127	127	2	1	-10921639	34001.000	32130	23143	47672	714021	8140.623	2.000	0.121	0.903
ID322890	322890	2	14559.580	45.293	29.484	0	127	127	2	1	-10921639	51899.762	51941	34340	65535	1089895	9016.523	4.800	0.138	1.399
ID322891	322891	None	9204.609	29.601	33.449	0	127	127	2	1	-10921639	30520.048	29134	16926	47372	640921	7668.794	4.800	0.112	0.804
ID322894	322894	None	7677.482	50.657	17.144	0	128	128	2	1	-10921639	30727.000	30745	16252	44002	645267	7105.708	6.319	0.116	0.901
ID322895	322895	159	10455.321	48.530	23.256	0	128	128	2	1	-10921639	40044.429	37823	27225	55348	840933	6617.386	2.000	0.127	1.362
ID322896	322896	155	8463.441	39.385	27.906	0	128	128	2	1	-10921639	32046.524	32018	21008	47372	672977	6944.857	2.000	0.104	0.869
ID322897	322897	2	17031.094	45.196	29.441	0	128	128	2	1	-10921639	47361.286	44975	31381	65535	994587	10636.057	2.000	0.149	1.156
ID322898	322898	None	7631.658	55.949	32.638	0	128	128	2	1	-10921639	33915.429	33591	23779	50667	712224	6722.607	2.000	0.057	0.543
ID322912	322912	161	7405.474	36.998	35.845	0	129	129	2	1	-10921639	33614.048	35051	19510	47859	705895	6460.931	2.000	0.084	0.803
ID322913	322913	None	9347.657	64.420	37.410	0	129	129	2	1	-10921639	35450.714	33067	27037	50106	744465	7119.446	3.200	0.101	0.912
ID322914	322914	None	10059.816	49.785	44.504	0	129	129	2	1	-10921639	36278.286	35688	23330	53027	761844	8244.911	3.200	0.113	0.892
ID322908	322908	None	8208.904	60.179	24.036	0	129	129	2	1	-10921639	37298.286	35800	29247	46286	783264	5450.744	2.000	0.077	0.982
ID322909	322909	155	9525.740	39.366	27.956	0	129	129	2	1	-10921639	33594.524	33666	20184	49432	705485	8357.522	6.243	0.106	0.768
ID322910	322910	None	7516.283	55.963	28.086	0	129	129	2	1	-10921639	37872.524	36325	27374	50106	795323	5919.825	3.200	0.064	0.773
ID322911	322911	2	16003.254	45.395	29.549	0	129	129	2	1	-10921639	54847.571	56285	33291	65535	1151799	10357.055	2.000	0.144	1.330
ID322905	322905	156	7324.480	67.688	16.528	0	129	129	2	1	-10921639	13925.095	12245	5093	32243	292427	7240.137	2.000	0.132	0.449
ID322906	322906	None	7919.257	53.567	18.745	0	129	129	2	1	-10921639	35021.095	35388	24528	47185	735443	6140.723	3.200	0.090	0.942
ID322907	322907	159	10666.583	47.932	22.540	0	129	129	2	1	-10921639	44363.619	41230	33890	58981	931636	7348.609	6.402	0.100	1.099
ID322918	322918	156	7529.530	68.011	16.619	0	130	130	2	1	-10921639	14023.095	12208	5879	25427	294485	5203.296	2.000	0.197	0.888
ID322919	322919	159	7973.260	48.240	22.963	0	130	130	2	1	-10921639	37697.714	36175	26813	56247	791652	7095.875	2.000	0.065	0.647
ID322920	322920	2	18187.209	45.273	29.293	0	130	130	2	1	-10921639	50553.381	48533	38309	65535	1061621	9212.399	4.800	0.171	1.605
ID322921	322921	161	7465.378	38.586	34.933	0	130	130	2	1	-10921639	31987.714	33029	23817	46623	671742	5999.070	7.600	0.087	0.854
ID322916	322916	None	8176.292	51.637	37.832	0	131	131	2	1	-10921639	37838.524	39208	24453	47035	794609	6171.978	2.000	0.095	1.069
ID322917	322917	None	7868.643	50.280	48.601	0	131	131	2	1	-10921639	27146.190	26176	18611	43402	570070	6262.485	3.200	0.133	1.018
ID322915	322915	2	16857.428	44.896	29.301	0	131	131	2	1	-10921639	49280.286	47484	35089	65535	1034886	9712.780	3.200	0.159	1.389
ID322922	322922	159	10976.497	48.177	23.364	0	132	132	2	1	-10921639	40217.476	38459	29097	55686	844567	7817.349	2.000	0.109	1.009
ID322923	322923	2	14653.604	45.121	29.155	0	132	132	2	1	-10921639	46200.381	44938	36362	65535	970208	7455.535	4.800	0.149	1.610
ID322932	322932	165	8087.005	49.316	16.231	0	133	133	2	1	-10921639	29280.857	29472	16589	43627	614898	7983.276	3.200	0.153	0.974
ID322933	322933	166	7777.122	67.740	16.282	0	133	133	2	1	-10921639	11951.095	10860	5430	23405	250973	5055.353	2.000	0.266	0.994
ID322934	322934	None	8203.571	53.420	19.446	0	133	133	2	1	-10921639	33032.667	34415	21570	45013	693686	7108.718	2.000	0.087	0.742
ID322935	322935	159	14422.922	47.789	23.353	0	133	133	2	1	-10921639	46080.905	44339	33104	62127	967699	9072.846	3.200	0.145	1.283
ID322936	322936	164	7621.186	38.809	28.250	0	133	133	2	1	-10921639	34018.714	34265	21944	48383	714393	5811.522	7.600	0.089	0.959
ID322937	322937	2	14459.199	45.412	28.521	0	133	133	2	1	-10921639	47263.190	44189	32505	65535	992527	10375.226	4.800	0.138	1.106
ID322938	322938	None	7593.682	48.196	36.040	0	133	133	2	1	-10921639	33922.476	34789	21645	43702	712372	5752.282	2.000	0.087	0.942
ID322939	322939	163	9193.571	50.858	44.813	0	133	133	2	1	-10921639	32863.286	33591	19960	45200	690129	7739.757	2.000	0.107	0.823
ID322928	322928	2	14253.232	45.419	29.375	0	134	134	2	1	-10921639	51304.095	48196	38309	65535	1077386	8526.496	4.800	0.128	1.368
ID322929	322929	162	7342.801	59.516	38.666	0	134	134	2	1	-10921639	33829.905	34040	22993	48608	710428	6860.701	2.000	0.068	0.630
ID322930	322930	163	7621.245	51.033	44.514	0	134	134	2	1	-10921639	35491.857	34302	26326	46623	745329	6589.522	6.359	0.082	0.814
ID322931	322931	None	7605.428	42.226	47.428	0	134	134	2	1	-10921639	23157.000	24379	10934	32692	486297	6095.117	2.000	0.126	0.850
ID322924	322924	165	7854.560	49.051	15.944	0	134	134	2	1	-10921639	30593.190	30857	15503	41904	642457	7607.293	7.600	0.109	0.789
ID322925	322925	166	7638.480	67.418	16.587	0	134	134	2	1	-10921639	17063.619	15466	9399	26401	358336	4975.341	3.200	0.220	1.236
ID322926	322926	159	10388.366	47.873	23.015	0	134	134	2	1	-10921639	45702.810	45462	31494	65535	959759	8836.088	2.000	0.084	0.802
ID322927	322927	164	11154.021	38.879	28.035	0	134	134	2	1	-10921639	38994.238	39246	26813	65535	818879	8531.054	2.000	0.093	0.781
ID322944	322944	167	7058.712	45.071	35.055	0	135	135	2	1	-10921639	35390.143	34302	26214	42691	743193	4825.927	2.000	0.073	0.993
ID322945	322945	162	7421.157	59.813	39.080	0	135	135	2	1	-10921639	33376.857	32992	24191	43814	700914	5943.618	2.000	0.087	0.898
ID322946	322946	163	7502.851	50.111	44.618	0	135	135	2	1	-10921639	30924.810	29621	18424	46174	649421	7446.180	2.000	0.084	0.644
ID322940	322940	168	7019.125	99.000	9.000	0	135	135	2	1	-10921639	9384.714	7190	3256	19248	197079	5051.935	2.000	0.332	0.925
ID322941	322941	159	10328.355	48.099	22.501	0	135	135	2	1	-10921639	45306.905	44488	30820	59468	951445	6542.476	4.800	0.110	1.369
ID322942	322942	164	8653.558	39.464	28.703	0	135	135	2	1	-10921639	33772.667	33890	20858	48683	709226	7672.683	2.000	0.093	0.749
ID322943	322943	2	10855.833	44.942	29.124	0	135	135	2	1	-10921639	44574.048	43702	34265	65535	936055	6766.304	2.000	0.102	1.216
ID322960	322960	162	8407.846	59.520	38.663	0	136	136	2	1	-10921639	39008.476	38010	25390	54450	819178	6429.926	2.000	0.084	0.935
ID322961	322961	None	9379.996	36.892	40.807	0	136	136	2	1	-10921639	28184.000	26251	18200	45799	591864	6446.190	2.000	0.142	1.086
ID322962	322962	163	8397.334	50.147	44.683	0	136	136	2	1	-10921639	33425.000	34752	22693	46586	701925	7110.798	2.000	0.091	0.783
ID322963	322963	None	7360.625	42.766	47.180	0	136	136	2	1	-10921639	26056.619	27824	14867	33591	547189	5252.163	6.383	0.120	1.063
ID322956	322956	164	16610.893	39.399	28.222	0	136	136	2	1	-10921639	45130.333	44189	25577	64074	947737	11019.475	4.800	0.183	1.268
ID322957	322957	2	12439.274	45.412	29.326	0	136	136	2	1	-10921639	48869.952	49731	30857	65535	1026269	10268.672	2.000	0.087	0.764
ID322958	322958	None	8781.571	57.174	30.569	0	136	136	2	1	-10921639	37926.000	38459	25465	51042	796446	6969.044	2.000	0.088	0.878
ID322959	322959	167	10145.489	44.959	34.911	0	136	136	2	1	-10921639	40609.857	38909	26139	55686	852807	8074.390	2.000	0.073	0.682
ID322952	322952	168	8520.319	99.000	9.000	0	136	136	2	1	-10921639	12268.286	10523	6022	25427	257634	5096.159	2.000	0.397	1.369
ID322953	322953	None	7520.937	49.878	15.748	0	136	136	2	1	-10921639	31042.524	30707	22918	42878	651893	5251.521	2.000	0.086	0.938
ID322954	322954	None	7947.598	67.615	16.245	0	136	136	2	1	-10921639	13554.048	11272	5355	28423	284635	6543.569	2.000	0.204	0.703
ID322955	322955	159	13162.686	48.049	22.428	0	136	136	2	1	-10921639	48356.238	49394	31756	65535	1015481	9189.501	2.000	0.120	1.129
ID322948	322948	None	7406.325	57.486	16.468	0	137	137	2	1	-10921639	26778.810	27225	12620	41230	562355	9281.767	4.800	0.125	0.639
ID322949	322949	159	9018.902	48.590	22.043	0	137	137	2	1	-10921639	40201.333	38272	29584	62763	844228	7739.983	2.000	0.070	0.683
ID322950	322950	164	10236.987	39.267	28.065	0	137	137	2	1	-10921639	35714.857	35239	22768	57483	750012	9234.479	2.000	0.098	0.692
ID322951	322951	2	15456.387	45.278	28.783	0	137	137	2	1	-10921639	49660.000	46923	33479	65535	1042860	9468.345	2.000	0.128	1.187
ID322947	322947	168	9956.925	99.000	9.000	0	137	137	2	1	-10921639	11554.905	7864	2771	23218	242653	6656.404	3.200	0.397	0.987
ID322964	322964	159	8632.675	48.921	23.287	0	138	138	2	1	-10921639	42753.333	43777	31943	51604	897820	6370.148	4.800	0.090	1.103
ID322965	322965	164	14820.958	39.707	27.731	0	138	138	2	1	-10921639	42052.381	41155	28648	57708	883100	8517.495	2.000	0.146	1.258
ID322966	322966	2	12667.001	44.941	28.869	0	138	138	2	1	-10921639	42307.524	41343	22394	65535	888458	10577.215	2.000	0.073	0.543
ID322967	322967	None	7466.470	60.296	31.017	0	138	138	2	1	-10921639	35172.619	34939	22356	49357	738625	5318.514	4.800	0.088	1.070
ID322968	322968	None	7396.981	58.887	37.900	0	138	138	2	1	-10921639	33319.762	31569	25277	45949	699715	6267.279	2.000	0.060	0.606
ID322972	322972	2	15571.298	44.720	28.457	0	139	139	2	1	-10921639	48753.952	48907	34153	65535	1023833	9790.684	2.000	0.131	1.150
ID322973	322973	None	9857.884	43.139	41.333	0	139	139	2	1	-10921639	33828.000	32692	20109	45874	710388	6421.984	4.800	0.134	1.243
ID322974	322974	191	7085.475	41.871	47.098	0	139	139	2	1	-10921639	23877.429	23779	14155	33404	501426	5090.237	3.200	0.140	1.155
ID322969	322969	159	7882.433	49.133	22.956	0	139	139	2	1	-10921639	42731.810	42241	31756	54150	897368	6158.871	4.800	0.097	1.223
ID322970	322970	None	7443.671	25.793	25.735	0	139	139	2	1	-10921639	16020.381	14455	9736	27187	336428	4729.742	2.000	0.197	1.114
ID322971	322971	164	12917.314	39.103	28.043	0	139	139	2	1	-10921639	40156.810	40706	27449	55498	843293	8514.694	2.000	0.129	1.075
ID322982	322982	None	8753.663	48.796	15.321	0	140	140	2	1	-10921639	30284.571	30445	12957	44189	635976	7839.389	2.000	0.112	0.776
ID322983	322983	2	13844.341	44.759	28.068	0	140	140	2	1	-10921639	48101.286	46061	32318	65535	1010127	10234.739	2.000	0.109	0.925
ID322984	322984	172	9574.717	60.069	38.994	0	140	140	2	1	-10921639	36346.143	37186	27637	46511	763269	5670.554	2.000	0.106	1.230
ID322985	322985	191	7618.086	42.604	47.311	0	140	140	2	1	-10921639	24995.429	24116	17862	32917	524904	5156.318	2.000	0.114	0.992
ID322976	322976	2	12976.979	44.783	28.011	0	141	141	2	1	-10921639	43570.095	41942	27262	65535	914972	9735.262	7.600	0.106	0.858
ID322977	322977	172	9058.666	59.697	38.778	0	141	141	2	1	-10921639	34728.619	34265	25652	51267	729301	6862.348	7.600	0.098	0.902
ID322975	322975	None	7430.395	66.855	16.222	0	141	141	2	1	-10921639	16917.286	15728	7227	27449	355263	5760.480	2.000	0.196	0.962
ID322980	322980	None	7074.022	59.407	24.513	0	142	142	2	1	-10921639	34031.333	34227	25577	46623	714658	5123.781	3.200	0.104	1.247
ID322981	322981	2	10709.818	44.798	28.438	0	142	142	2	1	-10921639	42439.524	40107	30558	65535	891230	8769.954	2.000	0.069	0.626
ID322978	322978	None	9018.894	49.585	15.605	0	142	142	2	1	-10921639	33321.571	32318	23817	52390	699753	6964.845	3.200	0.080	0.705
ID322979	322979	170	11233.754	49.161	23.995	0	142	142	2	1	-10921639	46846.000	46174	36400	60891	983766	7698.436	4.800	0.117	1.273
ID322997	322997	171	7855.292	50.893	25.942	0	143	143	2	1	-10921639	38052.571	40257	23592	52914	799104	8113.506	2.000	0.061	0.543
ID322998	322998	2	12916.608	44.905	28.897	0	143	143	2	1	-10921639	39666.429	35426	28573	63700	832995	9582.386	2.000	0.094	0.712
ID322999	322999	172	10736.267	59.142	38.943	0	143	143	2	1	-10921639	35101.333	34153	21420	51154	737128	7412.153	2.000	0.124	1.048
ID322994	322994	170	8640.923	47.394	23.914	0	143	143	2	1	-10921639	40765.000	38871	28573	55049	856065	7608.363	2.000	0.073	0.729
ID323012	323012	None	7741.836	46.919	39.846	0	144	144	2	1	-10921639	30714.381	30183	22281	44339	645002	6596.936	2.000	0.061	0.532
ID323013	323013	172	7693.898	59.189	39.548	0	144	144	2	1	-10921639	31449.143	30483	17188	43927	660432	6474.852	2.000	0.080	0.718
ID323008	323008	170	8269.537	49.002	23.486	0	144	144	2	1	-10921639	45931.000	42990	32130	56884	964551	7843.194	7.600	0.070	0.761
ID323009	323009	171	10125.991	50.905	25.068	0	144	144	2	1	-10921639	45087.619	43440	29060	57970	946840	8721.423	4.800	0.091	0.859
ID323010	323010	173	9772.158	39.739	28.472	0	144	144	2	1	-10921639	40212.143	40931	26176	63362	844455	8294.161	2.000	0.090	0.802
ID323011	323011	2	10333.854	44.770	28.622	0	144	144	2	1	-10921639	42887.048	41006	31906	61827	900628	8673.473	2.000	0.068	0.632
ID323007	323007	174	7589.105	59.459	19.170	0	144	144	2	1	-10921639	32533.476	33516	19922	41081	683203	5591.412	7.600	0.115	1.198
ID322996	322996	None	7116.120	42.910	47.057	0	145	145	2	1	-10921639	26340.143	26401	18649	36774	553143	5052.958	6.395	0.125	1.160
ID322992	322992	172	9162.866	58.941	38.886	0	145	145	2	1	-10921639	32815.143	32243	21570	42990	689118	6905.005	2.000	0.087	0.764
ID322993	322993	None	7292.657	73.817	42.201	0	145	145	2	1	-10921639	14939.667	13556	7077	25202	313733	4951.155	2.000	0.217	1.076
ID322995	322995	None	7097.092	54.206	43.485	0	145	145	2	1	-10921639	31649.048	31494	21046	40032	664630	4905.987	4.800	0.104	1.211
ID322988	322988	174	8888.098	58.595	17.937	0	145	145	2	1	-10921639	30960.619	31644	16964	45500	650173	7488.810	2.000	0.109	0.816
ID322989	322989	171	9724.481	50.421	23.881	0	145	145	2	1	-10921639	43769.810	44002	32505	57446	919166	7269.658	7.600	0.094	1.030
ID322990	322990	2	13388.810	44.848	28.437	0	145	145	2	1	-10921639	42214.810	40182	25652	65535	886511	10676.044	2.000	0.094	0.680
ID322991	322991	173	8233.313	38.804	29.093	0	145	145	2	1	-10921639	37069.905	35426	27037	46997	778468	5783.379	3.200	0.099	1.154
ID322986	322986	None	8160.376	53.750	15.751	0	145	145	2	1	-10921639	37572.857	37673	25727	45013	789030	5625.525	2.000	0.106	1.280
ID322987	322987	None	7077.118	68.000	16.424	0	145	145	2	1	-10921639	13425.714	10897	6778	26101	281940	5296.724	2.000	0.183	0.784
ID323004	323004	175	7175.858	63.182	29.614	0	146	146	2	1	-10921639	30299.048	29397	22094	41043	636280	5113.298	4.800	0.092	0.999
ID323005	323005	172	8864.530	58.760	39.112	0	146	146	2	1	-10921639	32224.905	31119	21982	49993	676723	6847.001	7.600	0.077	0.670
ID323006	323006	176	9882.772	51.963	45.346	0	146	146	2	1	-10921639	31843.333	28872	24304	49769	668710	6965.143	2.000	0.091	0.763
ID323000	323000	None	7455.053	37.843	4.743	0	146	146	2	1	-10921639	8090.190	6366	2434	23367	169894	5469.482	2.000	0.325	0.725
ID323001	323001	171	11274.360	50.528	24.220	0	146	146	2	1	-10921639	43504.048	42316	31119	63587	913585	9178.474	2.000	0.105	0.901
ID323002	323002	173	8618.034	39.836	27.850	0	146	146	2	1	-10921639	36442.333	34040	22731	57034	765289	8843.905	2.000	0.052	0.407
ID323003	323003	2	12367.619	44.863	28.125	0	146	146	2	1	-10921639	41900.905	39695	30220	65535	879919	10163.410	2.000	0.072	0.555
ID323028	323028	None	7705.414	48.414	38.588	0	147	147	2	1	-10921639	31643.524	30483	20896	48009	664514	7467.177	2.000	0.066	0.527
ID323029	323029	172	7877.003	59.447	39.452	0	147	147	2	1	-10921639	33364.429	32318	18911	45687	700653	6811.903	2.000	0.087	0.784
ID323030	323030	176	7722.626	50.430	44.504	0	147	147	2	1	-10921639	33856.571	34527	23892	42803	710988	5117.906	4.800	0.116	1.371
ID323024	323024	171	11382.212	50.918	24.212	0	147	147	2	1	-10921639	47225.810	46174	34976	61078	991742	7783.530	2.000	0.098	1.084
ID323025	323025	173	8791.198	39.147	28.083	0	147	147	2	1	-10921639	37952.905	37486	25914	51416	797011	7140.788	2.000	0.086	0.838
ID323026	323026	2	9085.548	45.045	29.129	0	147	147	2	1	-10921639	42929.857	42616	31868	65535	901527	8307.784	7.600	0.073	0.703
ID323027	323027	175	8151.593	63.366	29.490	0	147	147	2	1	-10921639	32009.048	29509	24790	48046	672190	6148.850	2.000	0.098	0.932
ID323022	323022	177	7559.203	51.157	14.664	0	147	147	2	1	-10921639	36428.000	37223	24116	46061	764988	5848.050	6.386	0.087	0.993
ID323023	323023	None	7697.768	67.720	16.619	0	147	147	2	1	-10921639	14044.476	14118	6703	23405	294934	5523.075	2.000	0.230	0.952
ID323014	323014	177	7206.087	50.808	14.681	0	148	148	2	1	-10921639	34061.619	33853	22881	49694	715294	6434.633	6.357	0.060	0.601
ID323015	323015	None	8639.823	54.196	15.759	0	148	148	2	1	-10921639	37473.048	35651	27524	51866	786934	6016.008	2.000	0.081	0.938
ID323020	323020	172	11944.175	58.986	38.541	0	148	148	2	1	-10921639	36379.905	36587	24978	56434	763978	8716.849	2.000	0.113	0.845
ID323021	323021	176	7531.956	50.246	44.709	0	148	148	2	1	-10921639	33228.952	33816	24041	44451	697808	5431.835	6.352	0.101	1.120
ID323016	323016	181	8787.264	46.673	22.483	0	148	148	2	1	-10921639	39457.714	38646	30183	53551	828612	7022.511	7.600	0.080	0.833
ID323017	323017	171	7926.515	51.814	24.220	0	148	148	2	1	-10921639	38526.857	37411	26176	54862	809064	7902.836	2.000	0.049	0.453
ID323018	323018	173	10327.542	39.584	27.727	0	148	148	2	1	-10921639	39973.143	39732	30707	53139	839436	7597.081	3.200	0.092	0.887
ID323019	323019	2	9018.882	45.255	28.893	0	148	148	2	1	-10921639	39375.810	38122	26551	52802	826892	6488.040	7.600	0.073	0.821
ID323036	323036	178	7805.911	39.305	41.756	0	149	149	2	1	-10921639	25273.714	24266	14267	37223	530748	6305.038	2.000	0.104	0.756
ID323031	323031	177	8535.804	49.913	15.071	0	149	149	2	1	-10921639	38305.857	37823	30295	49432	804423	5466.285	7.600	0.092	1.180
ID323032	323032	181	7329.292	47.066	21.813	0	149	149	2	1	-10921639	40051.619	41043	30220	51379	841084	6513.713	2.000	0.063	0.728
ID323033	323033	173	10633.779	39.113	28.225	0	149	149	2	1	-10921639	38329.095	39021	26251	55236	804911	7900.981	2.000	0.108	0.943
ID323034	323034	2	15906.795	44.736	28.712	0	149	149	2	1	-10921639	45430.000	44526	28910	65535	954030	11726.242	2.000	0.117	0.813
ID323035	323035	None	9644.625	63.123	29.899	0	149	149	2	1	-10921639	35866.333	34639	24903	48758	753193	6132.633	2.000	0.119	1.242
ID323044	323044	177	9911.554	49.941	15.129	0	150	150	2	1	-10921639	38544.857	39283	26476	48421	809442	6786.323	3.200	0.104	1.069
ID323045	323045	None	10969.532	50.493	22.180	0	150	150	2	1	-10921639	47213.190	47559	28947	61528	991477	8117.235	4.800	0.109	1.144
ID323046	323046	173	12721.436	39.232	27.911	0	150	150	2	1	-10921639	41028.857	43028	22993	65535	861606	10082.056	2.000	0.116	0.847
ID323047	323047	2	12913.986	44.758	28.786	0	150	150	2	1	-10921639	44780.857	44076	29247	65460	940398	9532.309	3.200	0.095	0.812
ID323048	323048	178	7032.747	39.160	41.427	0	150	150	2	1	-10921639	27984.333	28797	17301	34565	587671	4818.181	4.800	0.112	1.171
ID323040	323040	2	13667.862	44.367	28.773	0	151	151	2	1	-10921639	45178.571	42878	34340	65535	948750	9046.683	2.000	0.116	1.038
ID323041	323041	None	8676.659	66.783	30.188	0	151	151	2	1	-10921639	26013.810	26064	15204	43215	546290	8235.062	2.000	0.110	0.627
ID323042	323042	None	10202.146	59.841	39.278	0	151	151	2	1	-10921639	36759.762	35314	28236	46436	771955	5284.384	2.000	0.128	1.575
ID323043	323043	179	7088.507	49.687	44.058	0	151	151	2	1	-10921639	31597.143	30932	22768	48196	663540	5381.936	6.312	0.098	1.047
ID323037	323037	180	9367.761	72.740	15.930	0	151	151	2	1	-10921639	12792.667	9886	5055	31606	268646	7140.158	2.000	0.266	0.753
ID323038	323038	None	10657.771	47.488	21.101	0	151	151	2	1	-10921639	39538.190	39845	26363	60704	830302	9471.330	6.353	0.083	0.641
ID323039	323039	181	10646.388	47.737	21.200	0	151	151	2	1	-10921639	43306.238	42316	26363	62876	909431	9440.007	4.000	0.128	1.038
ID323060	323060	None	8035.851	38.701	28.464	0	152	152	2	1	-10921639	39375.762	39171	29771	57521	826891	6637.027	4.800	0.081	0.893
ID323061	323061	2	13200.382	44.809	28.228	0	152	152	2	1	-10921639	43058.143	40893	32879	63325	904221	9451.595	2.000	0.107	0.877
ID323062	323062	182	8769.073	63.089	29.780	0	152	152	2	1	-10921639	35094.190	35576	24004	45874	736978	5247.313	4.800	0.115	1.382
ID323063	323063	179	7156.911	49.163	44.234	0	152	152	2	1	-10921639	30930.238	30782	20933	40107	649535	5436.280	2.000	0.086	0.900
ID323056	323056	177	8891.340	50.481	13.674	0	152	152	2	1	-10921639	36542.238	38234	17937	53027	767387	8681.629	4.800	0.116	0.876
ID323057	323057	None	8490.007	54.342	16.294	0	152	152	2	1	-10921639	40360.190	38384	32243	51267	847564	5691.307	2.000	0.068	0.907
ID323058	323058	180	8021.759	71.978	17.162	0	152	152	2	1	-10921639	12798.048	13294	4194	32692	268759	6640.778	2.000	0.167	0.552
ID323059	323059	181	11602.571	49.397	21.712	0	152	152	2	1	-10921639	42665.952	42129	26813	62127	895985	10020.133	2.000	0.111	0.848
ID323052	323052	2	11766.355	45.034	28.748	0	153	153	2	1	-10921639	44058.667	42429	33628	57783	925232	7537.876	2.000	0.107	1.130
ID323053	323053	182	8958.638	62.949	30.004	0	153	153	2	1	-10921639	31665.000	33029	20372	46960	664965	6660.496	3.200	0.094	0.816
ID323054	323054	None	9645.230	58.966	38.902	0	153	153	2	1	-10921639	32023.429	30745	23480	49207	672492	6611.603	2.000	0.097	0.855
ID323055	323055	None	7269.517	66.552	49.782	0	153	153	2	1	-10921639	13438.143	13294	4568	26513	282201	6139.248	2.000	0.205	0.744
ID323049	323049	177	9059.838	50.117	15.564	0	153	153	2	1	-10921639	40490.286	37074	31044	59880	850296	8367.278	2.000	0.053	0.490
ID323050	323050	180	11569.193	71.918	17.731	0	153	153	2	1	-10921639	15157.238	13668	6665	36325	318302	8256.530	2.000	0.283	0.810
ID323051	323051	183	9425.732	47.628	19.973	0	153	153	2	1	-10921639	42623.048	42766	30220	56884	895084	7349.729	7.600	0.088	0.939
ID323070	323070	177	10472.186	50.210	15.361	0	154	154	2	1	-10921639	40176.476	38983	27262	55311	843706	8982.290	2.000	0.093	0.759
ID323071	323071	180	14254.177	71.918	18.020	0	154	154	2	1	-10921639	20455.286	17263	9886	41605	429561	7755.084	2.000	0.327	1.299
ID323072	323072	183	9181.666	48.309	20.209	0	154	154	2	1	-10921639	41308.905	42279	27487	51042	867487	7114.673	6.004	0.091	0.972
ID323073	323073	2	16464.252	44.891	28.631	0	154	154	2	1	-10921639	45497.810	42728	30558	65535	955454	10426.049	2.000	0.154	1.164
ID323074	323074	None	7243.598	64.352	36.331	0	154	154	2	1	-10921639	28902.619	27337	22506	39021	606955	5428.973	2.000	0.074	0.729
ID323092	323092	None	9481.022	59.069	39.178	0	155	155	2	1	-10921639	35169.000	34377	28123	51154	738549	5784.940	7.600	0.110	1.202
ID323093	323093	None	7088.508	51.325	45.275	0	155	155	2	1	-10921639	29154.048	27599	22319	37860	612235	4259.864	2.000	0.108	1.333
ID323094	323094	184	8779.464	65.932	50.609	0	155	155	2	1	-10921639	18131.762	18874	6179	34490	380767	7604.481	4.800	0.245	0.938
ID323088	323088	183	8000.420	48.626	20.001	0	155	155	2	1	-10921639	42788.952	41081	33479	55573	898568	7601.469	2.000	0.068	0.713
ID323089	323089	None	11442.192	38.996	28.155	0	155	155	2	1	-10921639	38018.619	35725	30558	61602	798391	8333.416	2.000	0.079	0.668
ID323090	323090	2	14617.137	44.419	28.338	0	155	155	2	1	-10921639	47006.381	45088	36212	65535	987134	9224.555	3.200	0.126	1.142
ID323091	323091	None	7519.068	47.005	37.090	0	155	155	2	1	-10921639	33979.524	34040	24266	50068	713570	6230.250	6.306	0.091	0.913
ID323085	323085	None	7519.916	42.296	11.617	0	155	155	2	1	-10921639	26584.429	26476	16964	36212	558273	5729.345	2.000	0.114	0.951
ID323086	323086	177	7327.382	49.965	15.753	0	155	155	2	1	-10921639	41330.238	40556	31194	50630	867935	5486.141	2.000	0.058	0.826
ID323087	323087	180	16087.098	71.864	18.749	0	155	155	2	1	-10921639	22070.952	21270	5991	49844	463490	10846.977	2.000	0.324	0.997
ID323068	323068	None	7027.544	64.912	36.666	0	156	156	2	1	-10921639	32307.000	31981	23330	45425	678447	5320.936	4.800	0.086	0.957
ID323069	323069	184	7161.653	65.360	50.135	0	156	156	2	1	-10921639	21013.524	21420	13855	28723	441284	4682.801	4.800	0.205	1.524
ID323064	323064	177	16530.244	50.187	15.066	0	156	156	2	1	-10921639	46130.905	45312	28985	65535	968749	10305.952	2.000	0.150	1.167
ID323065	323065	180	17338.742	71.461	19.024	0	156	156	2	1	-10921639	25268.429	20746	12695	53364	530637	11107.029	2.000	0.283	1.003
ID323066	323066	183	11247.173	46.856	19.755	0	156	156	2	1	-10921639	42783.714	41081	27037	65535	898458	9168.113	2.000	0.074	0.646
ID323067	323067	2	18344.818	44.883	28.732	0	156	156	2	1	-10921639	46350.143	43477	31082	65535	973353	10605.682	2.000	0.172	1.282
ID323076	323076	177	16555.684	50.340	15.243	0	157	157	2	1	-10921639	50373.190	50143	33141	65535	1057837	10738.043	4.800	0.145	1.191
ID323077	323077	183	9091.489	46.824	19.049	0	157	157	2	1	-10921639	43817.952	44825	30258	57071	920177	7256.428	7.600	0.070	0.789
ID323078	323078	180	21391.482	71.326	19.250	0	157	157	2	1	-10921639	29746.190	26139	11908	60329	624670	12947.838	2.000	0.316	1.103
ID323079	323079	None	8794.678	40.985	23.056	0	157	157	2	1	-10921639	38150.667	38422	25614	51716	801164	6754.265	3.200	0.096	0.992
ID323075	323075	None	7829.904	67.955	11.655	0	157	157	2	1	-10921639	24168.048	23367	14043	36062	507529	5911.406	2.000	0.120	0.878
ID323084	323084	184	10095.501	66.929	50.029	0	157	157	2	1	-10921639	23360.333	22731	11009	36175	490567	6990.671	7.600	0.218	1.196
ID323080	323080	None	8881.369	38.784	28.594	0	157	157	2	1	-10921639	37030.762	35164	28872	52428	777646	6254.765	2.000	0.090	0.975
ID323081	323081	2	17860.037	44.729	28.897	0	157	157	2	1	-10921639	45101.905	42691	26288	65535	947140	12083.606	2.000	0.138	0.906
ID323082	323082	None	7090.909	66.474	31.644	0	157	157	2	1	-10921639	29209.429	29022	21233	43927	613398	5347.134	2.000	0.103	1.021
ID323083	323083	185	10898.147	58.798	39.737	0	157	157	2	1	-10921639	34719.714	33816	22469	58681	729114	8777.388	2.000	0.097	0.700
ID323108	323108	177	16911.584	50.185	15.465	0	158	158	2	1	-10921639	48661.333	48907	30408	65535	1021888	12152.978	2.000	0.135	0.952
ID323109	323109	180	23737.225	71.079	19.900	0	158	158	2	1	-10921639	33031.095	28386	13781	65535	693653	14581.295	2.000	0.303	1.053
ID323110	323110	None	9568.412	49.063	20.656	0	158	158	2	1	-10921639	46127.143	46773	29172	61340	968670	8784.153	2.000	0.086	0.831
ID323111	323111	None	8847.991	56.666	24.263	0	158	158	2	1	-10921639	37415.952	36886	29247	56097	785735	6320.798	2.000	0.095	1.024
ID323106	323106	None	7002.612	42.801	2.421	0	158	158	2	1	-10921639	26489.810	27524	15316	37897	556286	5491.610	6.361	0.121	1.041
ID323107	323107	187	8024.760	72.147	13.204	0	158	158	2	1	-10921639	23613.524	24566	14717	40444	495884	6298.323	2.000	0.116	0.781
ID323112	323112	2	12778.335	44.819	29.090	0	158	158	2	1	-10921639	45364.095	44414	32954	65535	952646	7598.289	2.000	0.114	1.222
ID323113	323113	None	8805.156	56.858	31.366	0	158	158	2	1	-10921639	33819.143	33291	24416	48645	710202	7308.411	2.000	0.068	0.588
[truncated: 2,811 more rows]
