# Supplementary material for: Progressive enhancement of kinetic proofreading in T cell antigen discrimination from receptor activation to DAG generation
Source: eLife. 2022 Sep 20;11:e75263. doi: 10.7554/eLife.75263 (PMC9536835; doi:10.7554/eLife.75263)
Supplement: Figure 5—source data 1. — Each data table is the TrackMate ‘spot-statistics’ output of one cell over four cycles of blue-light illumination (frames 0–40, 100–140, 200–240, and 300–340, with 3 s interval between frames). We calculated the lifetime of TrackIDs that existed at the start of each period of blue-light illumination that did not last for the full period and fit the resulting lifetime distributions using custom Python scripts available at https://github.com/dbritain/KP-paper (copy archived at swh:1:rev:167fa456901903740f0f3ee6a3e5324bc45207ea, Britain, 2022). [file elife-75263-fig5-data1.zip › Fig5SourceData/ZAP/zap3/cell5.csv]

Label	ID	TRACK_ID	QUALITY	POSITION_X	POSITION_Y	POSITION_Z	POSITION_T	FRAME	RADIUS	VISIBILITY	MANUAL_COLOR	MEAN_INTENSITY	MEDIAN_INTENSITY	MIN_INTENSITY	MAX_INTENSITY	TOTAL_INTENSITY	STANDARD_DEVIATION	ESTIMATED_DIAMETER	CONTRAST	SNR
ID335553	335553	None	9041.119	90.372	61.324	0	0	0	2	1	-10921639	28447.286	27383	19989	40537	597393	6071.171	2.000	0.124	1.032
ID335552	335552	None	7517.248	60.072	60.764	0	0	0	2	1	-10921639	31656.048	33595	18785	42235	664777	6696.418	6.319	0.092	0.795
ID335535	335535	None	7168.943	67.334	16.897	0	0	0	2	1	-10921639	30728.714	30091	22611	47759	645303	5660.173	2.000	0.077	0.777
ID335534	335534	None	7098.302	56.138	13.881	0	0	0	2	1	-10921639	25846.476	25835	17947	37463	542776	4489.231	4.800	0.109	1.128
ID335541	335541	0	8894.134	71.148	31.353	0	0	0	2	1	-10921639	39037.619	40086	29511	49371	819790	5730.078	6.398	0.101	1.249
ID335540	335540	None	10029.516	64.005	28.902	0	0	0	2	1	-10921639	41908.524	40344	31381	52187	880079	5782.978	4.800	0.125	1.606
ID335543	335543	1	10813.741	64.293	41.783	0	0	0	2	1	-10921639	59871.524	62396	44277	65535	1257302	6590.831	7.600	0.102	1.676
ID335542	335542	None	9076.404	48.283	34.797	0	0	0	2	1	-10921639	30447.286	30736	20010	45330	639393	6149.582	2.000	0.117	1.038
ID335537	335537	None	9268.264	58.910	21.857	0	0	0	2	1	-10921639	31068.429	29532	21773	42966	652437	6085.839	2.000	0.119	1.085
ID335536	335536	None	8695.207	8.758	19.270	0	0	0	2	1	-10921639	27419.524	27103	16614	39161	575810	5939.984	7.600	0.114	0.946
ID335539	335539	None	9032.089	38.822	27.704	0	0	0	2	1	-10921639	23432.000	25298	12122	33487	492072	6225.812	7.600	0.196	1.233
ID335538	335538	None	13592.275	75.531	25.318	0	0	0	2	1	-10921639	36227.000	38173	18355	51263	760767	9929.418	2.000	0.173	1.074
ID335549	335549	2	13056.769	31.966	49.928	0	0	0	2	1	-10921639	34301.667	34089	18764	55540	720335	9600.565	2.000	0.138	0.864
ID335548	335548	None	14993.608	50.787	49.130	0	0	0	2	1	-10921639	47304.667	47050	33466	62934	993398	7606.449	4.800	0.161	1.726
ID335551	335551	3	14387.964	53.936	55.315	0	0	0	2	1	-10921639	39345.762	40365	24503	65277	826261	10038.732	2.000	0.122	0.852
ID335550	335550	4	12402.071	65.025	50.308	0	0	0	2	1	-10921639	60705.762	61623	50489	65535	1274821	5112.993	4.800	0.128	2.699
ID335545	335545	None	9811.674	79.857	46.669	0	0	0	2	1	-10921639	42205.381	40172	36174	51585	886313	4959.002	4.800	0.114	1.737
ID335544	335544	5	13439.908	59.164	45.847	0	0	0	2	1	-10921639	58796.952	65535	38216	65535	1234736	9281.399	4.800	0.124	1.396
ID335547	335547	6	9285.491	36.695	48.819	0	0	0	2	1	-10921639	36264.810	35035	21214	49629	761561	6909.135	2.000	0.089	0.856
ID335546	335546	None	8912.408	87.248	46.601	0	0	0	2	1	-10921639	35993.667	36217	26867	49887	755867	7203.988	2.000	0.077	0.714
ID335685	335685	6	8138.542	38.248	48.976	0	1	1	2	1	-10921639	29305.952	29210	19924	44922	615425	6554.457	2.000	0.075	0.620
ID335684	335684	5	14401.354	59.588	45.550	0	1	1	2	1	-10921639	57285.286	65535	35336	65535	1202991	10102.941	2.000	0.120	1.219
ID335687	335687	2	7400.345	30.918	49.822	0	1	1	2	1	-10921639	29060.381	29296	14895	39613	610268	6104.683	6.363	0.122	1.036
ID335686	335686	None	7385.686	89.532	48.850	0	1	1	2	1	-10921639	31807.524	30091	20956	44256	667958	6521.958	2.000	0.095	0.849
ID335681	335681	None	8756.051	56.275	42.482	0	1	1	2	1	-10921639	42524.762	40021	32391	60849	893020	8309.485	7.600	0.068	0.650
ID335680	335680	0	10295.953	70.042	31.564	0	1	1	2	1	-10921639	41979.190	40301	31058	53584	881563	7213.032	4.800	0.117	1.215
ID335683	335683	None	7270.975	79.997	42.060	0	1	1	2	1	-10921639	33596.619	33423	23557	44256	705529	5453.932	3.200	0.093	1.047
ID335682	335682	1	12839.769	63.990	42.104	0	1	1	2	1	-10921639	55127.476	55712	34927	65535	1157677	8671.948	4.800	0.122	1.386
ID335679	335679	None	8407.450	73.606	28.745	0	1	1	2	1	-10921639	38786.762	38839	28436	53971	814522	7502.133	2.000	0.070	0.678
ID335689	335689	7	7483.244	81.527	50.030	0	1	1	2	1	-10921639	38307.905	38581	27942	51263	804466	5872.582	4.800	0.089	1.061
ID335688	335688	4	8017.149	64.731	49.926	0	1	1	2	1	-10921639	49460.048	50295	36754	59559	1038661	5727.948	4.800	0.080	1.277
ID335690	335690	3	11546.022	53.671	54.699	0	1	1	2	1	-10921639	35555.571	37055	22762	52359	746667	8962.124	2.000	0.103	0.738
ID335633	335633	7	7937.101	80.038	49.728	0	2	2	2	1	-10921639	37501.238	37635	26072	53627	787526	5874.417	7.600	0.072	0.862
ID335632	335632	2	7652.440	30.972	49.806	0	2	2	2	1	-10921639	28247.667	30005	19452	37678	593201	5513.816	4.800	0.128	1.166
ID335635	335635	None	8038.420	59.002	57.910	0	2	2	2	1	-10921639	33041.810	33595	24460	40387	693878	5049.002	2.000	0.112	1.318
ID335634	335634	3	13494.069	53.669	54.601	0	2	2	2	1	-10921639	39775.524	39591	17796	56636	835286	10444.391	2.000	0.135	0.906
ID335629	335629	5	17836.963	59.190	45.648	0	2	2	2	1	-10921639	55018.048	61816	32799	65535	1155379	12191.622	2.000	0.156	1.218
ID335628	335628	1	14456.978	64.908	43.220	0	2	2	2	1	-10921639	56044.476	56335	38151	65535	1176934	8207.801	4.800	0.138	1.656
ID335631	335631	4	7630.346	64.370	48.752	0	2	2	2	1	-10921639	43451.000	40559	34411	57001	912471	7189.569	2.000	0.055	0.630
ID335630	335630	None	7051.774	71.612	47.433	0	2	2	2	1	-10921639	38870.810	39548	29683	48855	816287	5596.160	4.800	0.076	0.978
ID335625	335625	8	8387.810	71.073	15.299	0	2	2	2	1	-10921639	34150.238	34132	24503	45180	717155	5177.581	7.600	0.118	1.391
ID335627	335627	0	14015.240	70.574	30.045	0	2	2	2	1	-10921639	42392.619	40967	27748	60204	890245	8560.473	2.000	0.149	1.285
ID335626	335626	None	16168.597	64.373	28.935	0	2	2	2	1	-10921639	43842.952	44492	29919	59839	920702	8713.765	2.000	0.183	1.553
ID335605	335605	None	8391.153	54.125	39.928	0	3	3	2	1	-10921639	36888.286	36604	28157	51091	774654	6193.433	6.004	0.095	1.037
ID335604	335604	None	8025.773	37.771	39.776	0	3	3	2	1	-10921639	31084.857	31531	22826	41160	652782	4581.959	2.000	0.115	1.397
ID335607	335607	5	13634.043	59.315	45.452	0	3	3	2	1	-10921639	58346.571	65535	39634	65535	1225278	9979.879	4.800	0.128	1.324
ID335606	335606	1	12222.761	64.711	42.706	0	3	3	2	1	-10921639	59132.619	64116	39548	65535	1241785	8694.200	4.000	0.112	1.372
ID335603	335603	8	10029.652	70.158	16.287	0	3	3	2	1	-10921639	34630.333	34325	24954	47888	727237	5690.334	2.000	0.129	1.395
ID335613	335613	None	8157.442	78.538	53.037	0	3	3	2	1	-10921639	40236.190	41182	21773	51714	844960	6904.685	4.800	0.106	1.113
ID335612	335612	9	9942.408	55.738	51.464	0	3	3	2	1	-10921639	46941.286	47716	34067	59301	985767	7635.145	2.000	0.087	0.982
ID335615	335615	None	7093.009	89.904	59.907	0	3	3	2	1	-10921639	29976.286	30886	21558	37077	629502	4881.455	4.800	0.114	1.260
ID335614	335614	3	9472.598	53.568	54.250	0	3	3	2	1	-10921639	43183.905	39634	30886	59301	906862	8726.957	3.200	0.088	0.804
ID335609	335609	4	9737.475	65.499	48.844	0	3	3	2	1	-10921639	49666.952	49092	33337	65535	1043006	7968.343	2.000	0.069	0.807
ID335608	335608	10	9426.737	78.135	45.854	0	3	3	2	1	-10921639	45560.476	45352	33809	58871	956770	6902.670	2.000	0.080	0.981
ID335611	335611	11	11295.209	89.002	50.218	0	3	3	2	1	-10921639	34309.857	33766	22375	57603	720507	7423.458	7.600	0.121	1.001
ID335610	335610	12	9133.625	73.022	49.584	0	3	3	2	1	-10921639	45041.619	45932	32885	60505	945874	7754.513	2.000	0.095	1.005
ID335661	335661	None	10228.906	27.074	11.424	0	4	4	2	1	-10921639	26947.857	27727	16399	38323	565905	6483.131	2.000	0.161	1.152
ID335660	335660	None	7985.237	56.120	10.118	0	4	4	2	1	-10921639	22718.714	20591	12208	31639	477093	6198.979	6.346	0.153	0.975
ID335663	335663	8	9006.019	69.512	15.774	0	4	4	2	1	-10921639	34040.762	32305	23686	46319	714856	5847.856	2.000	0.104	1.095
ID335662	335662	13	7597.838	75.281	14.381	0	4	4	2	1	-10921639	27302.952	26931	16227	36496	573362	5466.649	7.600	0.132	1.164
ID335669	335669	None	7349.211	36.141	45.257	0	4	4	2	1	-10921639	34600.619	33895	24460	47738	726613	5659.710	2.000	0.079	0.894
ID335668	335668	1	13511.900	63.956	42.880	0	4	4	2	1	-10921639	54822.286	53218	43374	65535	1151268	7533.993	2.000	0.112	1.462
ID335671	335671	10	10555.104	76.902	44.936	0	4	4	2	1	-10921639	48570.571	48296	35142	60075	1019982	7675.240	7.600	0.094	1.084
ID335670	335670	5	17927.074	59.063	45.363	0	4	4	2	1	-10921639	58890.048	64331	43482	65535	1236691	8480.962	4.800	0.185	2.170
ID335665	335665	None	12032.025	72.929	28.878	0	4	4	2	1	-10921639	40553.476	39226	28243	55970	851623	6994.132	2.000	0.130	1.334
ID335664	335664	None	8335.900	41.604	22.765	0	4	4	2	1	-10921639	18936.857	19151	8705	26459	397674	5055.229	4.800	0.237	1.436
ID335667	335667	None	7138.890	63.127	35.630	0	4	4	2	1	-10921639	30878.095	30155	22461	41483	648440	5798.487	2.000	0.071	0.702
ID335666	335666	None	9261.005	76.969	31.965	0	4	4	2	1	-10921639	32216.857	32735	19022	45115	676554	6776.973	2.000	0.126	1.067
ID335677	335677	9	7860.356	56.485	51.449	0	4	4	2	1	-10921639	38486.000	36690	28393	52101	808206	7086.954	3.200	0.054	0.553
ID335676	335676	11	9173.333	88.620	50.780	0	4	4	2	1	-10921639	32431.905	32412	20591	49586	681070	7124.356	2.000	0.106	0.874
ID335678	335678	3	10826.969	52.962	54.505	0	4	4	2	1	-10921639	41299.619	39333	27404	59882	867292	9297.037	2.000	0.082	0.672
ID335673	335673	4	12092.884	64.923	48.840	0	4	4	2	1	-10921639	51722.095	51048	40021	65535	1086164	7874.248	2.000	0.107	1.271
ID335672	335672	None	9615.713	28.148	45.864	0	4	4	2	1	-10921639	32627.238	32670	24975	46792	685172	5446.473	2.000	0.143	1.500
ID335675	335675	12	12089.825	72.389	51.204	0	4	4	2	1	-10921639	50579.952	50446	33423	65535	1062179	8974.317	2.000	0.094	0.966
ID335674	335674	14	7230.984	51.119	49.926	0	4	4	2	1	-10921639	41201.333	40602	30456	50811	865228	5912.660	2.000	0.060	0.791
ID335621	335621	4	7585.516	64.570	48.775	0	5	5	2	1	-10921639	48856.143	50016	30628	60268	1025979	7472.108	4.800	0.065	0.803
ID335620	335620	5	15051.349	59.350	45.654	0	5	5	2	1	-10921639	55866.429	58033	35357	65535	1173195	10251.145	4.800	0.131	1.260
ID335623	335623	14	7380.943	51.091	50.478	0	5	5	2	1	-10921639	36152.286	36174	27598	49199	759198	5663.275	2.000	0.070	0.839
ID335622	335622	15	8188.026	73.064	49.050	0	5	5	2	1	-10921639	43508.381	42171	32412	53090	913676	5277.869	2.000	0.086	1.299
ID335617	335617	13	7165.096	74.780	15.735	0	5	5	2	1	-10921639	29180.095	30607	15260	37485	612782	6323.393	2.000	0.118	0.971
ID335616	335616	None	7432.728	26.587	14.119	0	5	5	2	1	-10921639	24196.524	24309	15411	32154	508127	4417.937	4.800	0.153	1.454
ID335619	335619	1	7279.696	63.943	42.229	0	5	5	2	1	-10921639	44363.952	46125	28436	56443	931643	8396.528	7.600	0.064	0.638
ID335618	335618	16	9513.329	64.257	29.459	0	5	5	2	1	-10921639	37324.190	36002	26394	49693	783808	6441.924	7.600	0.108	1.127
ID335624	335624	11	8888.491	88.529	50.581	0	5	5	2	1	-10921639	29138.095	27748	18269	46663	611900	7419.807	4.800	0.130	0.903
ID335589	335589	None	10663.644	68.876	51.466	0	6	6	2	1	-10921639	42133.762	42085	30306	58678	884809	7365.271	2.000	0.103	1.066
ID335588	335588	71	9035.393	81.410	49.479	0	6	6	2	1	-10921639	41217.714	39871	34153	54723	865572	5308.396	4.800	0.103	1.453
ID335591	335591	None	7585.202	52.785	54.647	0	6	6	2	1	-10921639	34403.143	33315	22977	47222	722466	7218.288	2.000	0.071	0.634
ID335590	335590	11	14153.790	87.437	51.094	0	6	6	2	1	-10921639	40167.571	40021	27469	51563	843519	7029.523	2.000	0.180	1.740
ID335585	335585	5	15527.065	59.224	45.502	0	6	6	2	1	-10921639	54975.048	58527	36797	65535	1154476	11300.642	2.000	0.132	1.138
ID335584	335584	10	10143.311	77.902	44.999	0	6	6	2	1	-10921639	41137.810	40193	28135	52122	863894	7035.245	3.200	0.099	1.049
ID335587	335587	None	7129.506	29.249	49.755	0	6	6	2	1	-10921639	24820.857	24438	15174	34024	521238	5386.127	3.200	0.116	0.959
ID335586	335586	15	8060.344	73.426	47.235	0	6	6	2	1	-10921639	39509.333	39806	30800	52660	829696	6162.366	2.000	0.069	0.831
ID335581	335581	1	11557.373	63.465	42.493	0	6	6	2	1	-10921639	52280.952	53433	34411	65535	1097900	9624.715	7.600	0.107	1.046
ID335580	335580	None	10418.833	74.343	30.805	0	6	6	2	1	-10921639	37310.952	35851	26050	50360	783530	6317.178	2.000	0.125	1.313
ID335583	335583	None	11472.853	28.903	44.035	0	6	6	2	1	-10921639	25994.952	25298	16980	48705	545894	7753.735	2.000	0.148	0.864
ID335582	335582	None	7704.414	74.392	42.846	0	6	6	2	1	-10921639	36719.333	37979	24503	51327	771106	6824.674	2.000	0.069	0.694
ID335577	335577	8	7517.771	69.750	16.019	0	6	6	2	1	-10921639	32743.000	32692	24954	39312	687603	4728.372	2.000	0.112	1.392
ID335579	335579	None	10351.443	76.631	30.020	0	6	6	2	1	-10921639	34568.810	35013	20720	46448	725945	7849.867	2.000	0.134	1.039
ID335578	335578	16	14359.235	63.810	30.186	0	6	6	2	1	-10921639	39747.952	38216	28973	56335	834707	7972.603	2.000	0.154	1.327
ID335557	335557	1	11573.597	63.604	41.759	0	7	7	2	1	-10921639	43514.381	44363	28200	57732	913802	9139.544	2.000	0.109	0.937
ID335556	335556	16	12448.225	65.717	30.523	0	7	7	2	1	-10921639	45728.333	43546	33272	61709	960295	7975.716	4.800	0.122	1.248
ID335559	335559	None	7541.140	68.973	45.296	0	7	7	2	1	-10921639	37322.238	38409	25405	49393	783767	7305.574	2.000	0.063	0.607
ID335558	335558	None	10754.763	38.125	44.524	0	7	7	2	1	-10921639	36512.619	36518	25900	49908	766765	6545.269	4.800	0.134	1.319
ID335555	335555	None	7291.955	9.520	29.735	0	7	7	2	1	-10921639	16257.095	14228	9414	26437	341399	5131.901	2.000	0.201	1.059
ID335554	335554	8	11531.924	68.933	14.718	0	7	7	2	1	-10921639	39768.286	39849	28995	52251	835134	6434.555	2.000	0.127	1.389
ID335565	335565	71	8918.500	82.579	51.023	0	7	7	2	1	-10921639	38887.238	38775	25061	49285	816632	6551.945	2.000	0.087	0.946
ID335564	335564	None	7278.029	70.714	49.643	0	7	7	2	1	-10921639	41501.238	42106	31295	53928	871526	5904.861	7.600	0.081	1.051
ID335567	335567	None	7099.538	37.944	55.138	0	7	7	2	1	-10921639	23648.905	21601	13648	35507	496627	6458.300	2.000	0.075	0.513
ID335566	335566	17	7755.795	56.002	51.794	0	7	7	2	1	-10921639	37549.476	36668	26502	51993	788539	6566.427	2.000	0.054	0.587
ID335561	335561	10	11522.182	78.166	46.639	0	7	7	2	1	-10921639	44611.714	42622	36217	59151	936846	6382.627	4.800	0.109	1.378
ID335560	335560	5	18202.145	59.159	45.608	0	7	7	2	1	-10921639	53647.429	56185	37850	65535	1126596	10951.348	2.000	0.162	1.369
ID335563	335563	18	7843.589	52.108	48.935	0	7	7	2	1	-10921639	36913.810	37743	27146	49414	775190	5682.787	2.000	0.080	0.964
ID335562	335562	None	8592.863	24.229	49.315	0	7	7	2	1	-10921639	16208.952	15561	7479	29704	340388	6034.063	2.000	0.238	1.034
ID335637	335637	None	9494.844	63.018	30.903	0	8	8	2	1	-10921639	32709.190	32842	21794	49607	686893	7076.080	2.000	0.094	0.795
ID335636	335636	None	9778.063	23.784	12.494	0	8	8	2	1	-10921639	26929.286	24739	20354	41934	565515	6175.380	4.800	0.157	1.185
ID335639	335639	None	7363.972	47.543	48.436	0	8	8	2	1	-10921639	36105.190	35701	28930	48253	758209	4577.868	2.000	0.078	1.148
ID335638	335638	5	15520.292	59.091	45.496	0	8	8	2	1	-10921639	58920.762	65535	40645	65535	1237336	9118.633	4.800	0.150	1.683
ID335645	335645	19	9715.276	53.746	55.193	0	8	8	2	1	-10921639	34633.333	33960	21515	50962	727300	7721.130	2.000	0.090	0.739
ID335644	335644	None	7902.088	43.474	53.267	0	8	8	2	1	-10921639	25601.857	24739	15948	37077	537639	6308.664	2.000	0.099	0.734
ID335646	335646	None	9020.066	61.109	58.618	0	8	8	2	1	-10921639	31821.667	32971	23621	43374	668255	5884.156	3.200	0.133	1.271
ID335641	335641	None	7180.627	80.257	47.822	0	8	8	2	1	-10921639	42022.190	42557	29726	54874	882466	6011.915	6.362	0.051	0.683
ID335640	335640	None	7203.399	64.357	47.958	0	8	8	2	1	-10921639	47580.048	47609	33788	59473	999181	7056.057	2.000	0.037	0.481
ID335643	335643	17	7367.175	55.688	51.338	0	8	8	2	1	-10921639	40636.286	41870	24524	54293	853362	8343.167	3.200	0.043	0.401
ID335642	335642	18	12584.600	52.635	49.959	0	8	8	2	1	-10921639	44113.190	42557	31531	62955	926377	8693.596	2.000	0.108	0.986
ID335573	335573	5	15321.958	58.945	45.657	0	9	9	2	1	-10921639	60225.810	65535	45954	65535	1264742	7280.229	4.800	0.152	2.182
ID335572	335572	None	8161.821	68.181	45.040	0	9	9	2	1	-10921639	43471.429	42858	32133	60290	912900	6742.567	2.000	0.055	0.669
ID335575	335575	None	7359.036	66.056	51.805	0	9	9	2	1	-10921639	38241.238	37184	28930	51821	803066	6411.780	2.000	0.057	0.641
ID335574	335574	18	9943.021	52.527	49.239	0	9	9	2	1	-10921639	40905.524	41053	28672	56163	859016	7794.106	2.000	0.084	0.817
ID335569	335569	None	7217.467	75.584	31.027	0	9	9	2	1	-10921639	32488.000	30499	23148	44642	682248	5941.147	7.600	0.100	0.993
ID335568	335568	69	7588.845	78.742	29.147	0	9	9	2	1	-10921639	24985.667	27512	11585	36991	524699	7781.616	2.000	0.098	0.575
ID335571	335571	None	7872.236	34.300	43.319	0	9	9	2	1	-10921639	30902.571	29898	18957	43138	648954	6431.496	2.000	0.115	0.993
ID335570	335570	57	10754.387	61.390	42.237	0	9	9	2	1	-10921639	50549.238	51048	32950	65535	1061534	10577.036	2.000	0.073	0.651
ID335576	335576	19	8463.585	52.820	54.877	0	9	9	2	1	-10921639	36344.714	34863	26115	50553	763239	6662.330	7.600	0.079	0.801
ID335653	335653	57	9777.694	61.634	42.145	0	10	10	2	1	-10921639	53059.048	55712	36776	65535	1114240	8896.551	7.600	0.084	0.921
ID335652	335652	None	7017.155	38.630	39.915	0	10	10	2	1	-10921639	29732.714	30112	21021	38108	624387	4281.123	4.800	0.116	1.446
ID335655	335655	None	10809.713	50.315	46.257	0	10	10	2	1	-10921639	37931.238	36346	23944	55389	796556	8284.104	7.600	0.109	0.898
ID335654	335654	None	8613.603	72.192	42.713	0	10	10	2	1	-10921639	42007.000	41397	33251	49135	882147	4963.173	4.800	0.094	1.450
ID335649	335649	None	7075.438	64.766	31.891	0	10	10	2	1	-10921639	34095.952	35787	19301	46598	716015	6202.555	2.000	0.063	0.653
ID335648	335648	69	7999.587	78.416	29.536	0	10	10	2	1	-10921639	25999.048	25233	14981	37120	545980	5657.949	2.000	0.110	0.907
ID335651	335651	None	10199.369	16.018	39.010	0	10	10	2	1	-10921639	13495.571	11907	4492	24481	283407	5894.925	2.000	0.368	1.232
ID335650	335650	None	15240.900	69.953	32.130	0	10	10	2	1	-10921639	39737.762	37399	26244	64782	834493	9571.996	2.000	0.131	0.964
ID335657	335657	66	10437.677	77.229	46.066	0	10	10	2	1	-10921639	43376.238	44105	31660	59301	910901	7324.373	2.000	0.087	0.949
ID335656	335656	5	14850.485	59.147	45.747	0	10	10	2	1	-10921639	57976.095	65535	30435	65535	1217498	11079.795	4.800	0.133	1.229
ID335659	335659	19	7209.909	53.208	54.186	0	10	10	2	1	-10921639	33094.048	31488	23127	45782	694975	5953.852	2.000	0.060	0.629
ID335658	335658	67	7981.361	69.088	48.033	0	10	10	2	1	-10921639	44290.333	42643	36625	54487	930097	5365.225	2.000	0.068	1.044
ID335647	335647	None	7173.225	50.429	29.905	0	10	10	2	1	-10921639	24783.048	24460	12359	33917	520444	5342.219	4.000	0.136	1.112
ID335601	335601	19	13221.971	53.874	53.860	0	11	11	2	1	-10921639	40245.333	39011	23793	55088	845152	8413.270	7.600	0.142	1.192
ID335600	335600	None	12244.612	36.627	49.883	0	11	11	2	1	-10921639	32154.476	30499	19323	54530	675244	9242.268	2.000	0.120	0.744
ID335602	335602	None	7943.259	49.353	56.197	0	11	11	2	1	-10921639	24923.143	23750	15647	38280	523386	7431.124	2.000	0.100	0.610
ID335597	335597	66	8765.157	77.912	46.251	0	11	11	2	1	-10921639	42545.190	41913	32606	55518	893449	7033.771	2.000	0.065	0.738
ID335596	335596	5	17336.352	59.059	45.948	0	11	11	2	1	-10921639	57630.048	61236	41160	65535	1210231	8845.774	4.800	0.171	1.902
ID335599	335599	67	10793.834	67.921	49.007	0	11	11	2	1	-10921639	47380.381	48834	34519	58162	994988	6485.717	4.800	0.110	1.450
ID335598	335598	None	7131.325	82.761	45.521	0	11	11	2	1	-10921639	36261.857	36733	23406	51241	761499	6750.145	2.000	0.056	0.574
ID335593	335593	57	8066.635	62.384	42.380	0	11	11	2	1	-10921639	46615.714	47480	26158	57431	978930	7966.389	7.600	0.069	0.754
ID335592	335592	None	10208.137	74.434	28.850	0	11	11	2	1	-10921639	40223.857	41268	32692	48791	844701	4818.086	7.600	0.146	2.123
ID335595	335595	None	8263.717	39.468	44.707	0	11	11	2	1	-10921639	34541.286	35207	24395	45244	725367	5630.412	2.000	0.097	1.089
ID335594	335594	None	7338.683	31.097	43.415	0	11	11	2	1	-10921639	28806.429	29059	18269	38194	604935	5896.038	4.800	0.124	1.078
ID335701	335701	None	7114.070	50.527	27.816	0	12	12	2	1	-10921639	25832.143	24975	19860	34261	542475	4027.967	4.800	0.125	1.429
ID335700	335700	None	7764.208	25.355	17.115	0	12	12	2	1	-10921639	29251.810	28178	21945	38452	614288	4423.672	4.800	0.112	1.336
ID335703	335703	57	8741.890	61.492	42.442	0	12	12	2	1	-10921639	44512.524	44943	26824	63557	934763	8721.854	2.000	0.069	0.658
ID335702	335702	54	9986.621	71.915	30.277	0	12	12	2	1	-10921639	40601.429	39591	28307	50897	852630	5699.168	4.800	0.142	1.773
ID335699	335699	None	7790.675	64.073	16.066	0	12	12	2	1	-10921639	31708.190	33014	20290	39978	665872	4984.302	2.000	0.103	1.186
ID335708	335708	None	11103.767	19.741	60.959	0	12	12	2	1	-10921639	10548.952	7372	2901	37614	221528	7989.515	2.000	0.407	0.764
ID335705	335705	None	11112.562	65.575	48.284	0	12	12	2	1	-10921639	48008.714	47007	38259	62998	1008183	7616.729	7.600	0.081	0.948
ID335704	335704	5	19038.041	59.096	46.069	0	12	12	2	1	-10921639	55598.286	58291	36131	65535	1167564	10058.486	3.200	0.178	1.673
ID335707	335707	None	7876.936	57.019	56.960	0	12	12	2	1	-10921639	28281.476	27791	17109	44664	593911	6794.511	2.000	0.079	0.612
ID335706	335706	None	8434.151	79.706	52.388	0	12	12	2	1	-10921639	39491.095	39613	29059	51263	829313	6303.163	2.000	0.078	0.903
ID335697	335697	35	12504.668	74.185	49.117	0	13	13	2	1	-10921639	42437.714	42944	28393	62009	891192	8351.025	2.000	0.103	0.952
ID335696	335696	None	7719.593	39.127	47.791	0	13	13	2	1	-10921639	33281.333	32928	25147	42450	698908	4871.804	4.800	0.107	1.321
ID335698	335698	None	11514.108	54.060	54.225	0	13	13	2	1	-10921639	37293.476	37721	26136	54594	783163	6418.064	2.000	0.136	1.396
ID335693	335693	40	7988.563	66.862	31.832	0	13	13	2	1	-10921639	29778.762	27103	19430	46254	625354	7459.681	2.000	0.059	0.445
ID335692	335692	54	10858.329	73.283	29.989	0	13	13	2	1	-10921639	41000.619	40752	29102	54659	861013	5981.188	4.800	0.139	1.668
ID335695	335695	5	17552.357	58.980	46.165	0	13	13	2	1	-10921639	57462.190	56658	42944	65535	1206706	7985.034	4.800	0.162	2.003
ID335694	335694	None	7881.194	45.316	44.968	0	13	13	2	1	-10921639	33604.810	34648	22762	42772	705701	5679.183	3.200	0.096	1.040
ID335691	335691	None	7005.548	56.247	13.252	0	13	13	2	1	-10921639	24382.810	24266	16227	33680	512039	4229.093	4.800	0.153	1.527
ID335729	335729	None	7150.304	67.882	65.356	0	14	14	2	1	-10921639	18086.143	17689	5652	25943	379809	5296.512	2.000	0.168	0.984
ID335728	335728	None	7098.663	39.697	58.429	0	14	14	2	1	-10921639	23521.000	22934	14314	32541	493941	4923.740	7.600	0.111	0.952
ID335725	335725	35	9097.844	75.744	49.239	0	14	14	2	1	-10921639	46218.571	45481	37635	60290	970590	4763.667	4.800	0.090	1.603
ID335724	335724	36	11303.387	50.899	49.470	0	14	14	2	1	-10921639	40435.810	40387	26179	53863	849152	7572.887	2.000	0.120	1.143
ID335727	335727	None	7355.525	42.864	54.200	0	14	14	2	1	-10921639	28271.190	28522	20010	37356	593695	5128.872	3.200	0.098	0.982
ID335726	335726	29	7976.159	56.234	53.086	0	14	14	2	1	-10921639	38696.810	38280	25384	48124	812633	5404.223	7.600	0.102	1.321
ID335721	335721	40	7481.217	67.343	30.730	0	14	14	2	1	-10921639	37290.429	38904	23858	47114	783099	6028.982	2.000	0.089	1.014
ID335720	335720	None	7548.447	67.895	13.322	0	14	14	2	1	-10921639	29534.190	28866	21278	41203	620218	5408.974	2.000	0.104	1.026
ID335723	335723	5	16554.816	59.382	46.641	0	14	14	2	1	-10921639	54383.429	56765	34196	65535	1142052	12089.788	2.000	0.141	1.112
ID335722	335722	None	7447.615	87.491	44.697	0	14	14	2	1	-10921639	33653.857	34798	23729	46297	706731	6022.052	4.800	0.090	0.920
ID335749	335749	None	14260.596	69.152	46.041	0	15	15	2	1	-10921639	47081.429	45868	33014	65535	988710	8804.451	2.000	0.113	1.090
ID335748	335748	None	8717.959	50.908	45.396	0	15	15	2	1	-10921639	42310.857	42536	28823	53347	888528	6242.884	4.800	0.103	1.271
ID335751	335751	5	17240.104	59.683	47.161	0	15	15	2	1	-10921639	57063.000	56679	43073	65535	1198323	7921.292	4.800	0.158	1.965
ID335750	335750	None	7017.639	84.107	45.824	0	15	15	2	1	-10921639	34881.095	34218	26845	41827	732503	4770.525	2.000	0.097	1.297
ID335745	335745	None	7418.305	53.440	28.359	0	15	15	2	1	-10921639	27089.048	26974	19903	33165	568870	4284.777	4.800	0.146	1.611
ID335744	335744	None	8297.811	17.138	27.183	0	15	15	2	1	-10921639	21297.952	20462	11692	35744	447257	5499.277	7.600	0.180	1.179
ID335747	335747	None	8002.326	74.081	42.774	0	15	15	2	1	-10921639	36122.619	36281	25470	47845	758575	5797.131	2.000	0.081	0.937
ID335746	335746	None	7287.377	72.399	28.196	0	15	15	2	1	-10921639	38208.619	37055	29919	49973	802381	5813.019	6.324	0.068	0.832
ID335757	335757	29	9167.142	54.913	51.799	0	15	15	2	1	-10921639	42141.000	43482	26007	54207	884961	7423.117	2.000	0.087	0.905
ID335756	335756	30	8827.434	87.420	50.363	0	15	15	2	1	-10921639	33510.429	33186	21407	45373	703719	5770.979	7.600	0.098	1.032
ID335753	335753	36	8510.084	51.305	49.519	0	15	15	2	1	-10921639	42288.333	42257	26802	57023	888055	8134.981	2.000	0.058	0.572
ID335752	335752	20	7752.552	31.954	48.997	0	15	15	2	1	-10921639	27778.810	27254	19946	40859	583355	5146.846	2.000	0.104	1.019
ID335755	335755	31	8415.130	37.348	50.058	0	15	15	2	1	-10921639	34358.048	33831	24374	42557	721519	5821.046	4.800	0.109	1.162
ID335754	335754	35	8258.709	75.770	48.677	0	15	15	2	1	-10921639	44289.333	44191	33165	52810	930076	4925.175	4.800	0.092	1.509
ID335743	335743	None	7904.952	78.977	15.592	0	15	15	2	1	-10921639	28080.905	26738	19022	37915	589699	4805.772	6.342	0.126	1.306
ID335742	335742	None	7737.850	68.801	16.508	0	15	15	2	1	-10921639	31115.524	32713	21085	43009	653426	5782.490	2.000	0.099	0.967
ID335717	335717	29	7719.656	54.467	51.732	0	16	16	2	1	-10921639	41633.238	41354	30198	51993	874298	5925.400	7.600	0.103	1.308
ID335716	335716	30	8174.696	86.713	50.153	0	16	16	2	1	-10921639	32234.238	31101	22654	46727	676919	6697.355	2.000	0.086	0.761
ID335719	335719	None	8208.160	83.227	55.978	0	16	16	2	1	-10921639	30365.381	33358	15368	44836	637673	7819.796	2.000	0.077	0.554
ID335718	335718	None	10690.823	79.628	52.024	0	16	16	2	1	-10921639	39003.762	39333	27641	55411	819079	7851.475	2.000	0.102	0.917
ID335713	335713	31	7267.932	37.710	48.291	0	16	16	2	1	-10921639	36667.143	37377	27383	51413	770010	6050.809	6.081	0.066	0.754
ID335712	335712	5	16292.686	59.830	47.109	0	16	16	2	1	-10921639	59316.810	61429	46061	65535	1245653	6720.380	4.800	0.156	2.378
ID335715	335715	20	10077.448	31.698	49.776	0	16	16	2	1	-10921639	29532.143	28371	18269	47028	620175	6816.925	2.000	0.143	1.083
ID335714	335714	None	7144.942	73.679	48.297	0	16	16	2	1	-10921639	44365.190	43546	37291	56486	931669	4911.350	6.305	0.065	1.110
ID335709	335709	21	8928.702	74.573	30.546	0	16	16	2	1	-10921639	37491.095	38603	28114	46964	787313	5163.832	4.800	0.134	1.716
ID335711	335711	None	8521.940	41.518	44.944	0	16	16	2	1	-10921639	41327.333	42429	33208	49930	867874	5512.574	4.800	0.109	1.468
ID335710	335710	None	12166.830	66.321	31.812	0	16	16	2	1	-10921639	37290.476	35636	24116	60720	783100	8865.427	2.000	0.106	0.809
ID335813	335813	None	9525.333	79.176	58.680	0	17	17	2	1	-10921639	26008.238	26222	13154	45094	546173	8888.000	2.000	0.116	0.607
ID335812	335812	20	9874.174	33.543	49.372	0	17	17	2	1	-10921639	37110.333	37291	24030	52058	779317	6819.486	2.000	0.097	0.960
ID335809	335809	22	8361.936	43.942	43.210	0	17	17	2	1	-10921639	33094.000	32649	21859	43869	694974	6574.312	2.000	0.110	1.001
ID335808	335808	21	7765.358	76.204	30.157	0	17	17	2	1	-10921639	29718.429	30263	20978	37356	624087	5415.167	2.000	0.106	1.050
ID335811	335811	23	7120.063	69.101	46.639	0	17	17	2	1	-10921639	40748.000	40602	27985	55131	855708	6228.570	2.000	0.049	0.615
ID335810	335810	5	16685.500	60.040	47.364	0	17	17	2	1	-10921639	58013.952	60655	42923	65535	1218293	8583.440	4.800	0.166	1.922
ID335807	335807	None	11641.140	70.973	16.084	0	17	17	2	1	-10921639	35843.333	34777	25341	46749	752710	5882.402	2.000	0.155	1.638
ID335783	335783	None	9475.790	66.682	30.351	0	18	18	2	1	-10921639	37982.381	36883	28028	49328	797630	6340.422	7.600	0.107	1.157
ID335782	335782	None	7035.199	62.469	10.618	0	18	18	2	1	-10921639	28447.333	28028	19817	36518	597394	4838.959	4.800	0.117	1.230
ID335793	335793	24	7925.947	61.881	54.903	0	18	18	2	1	-10921639	37412.238	36905	29941	46276	785657	4371.784	4.800	0.103	1.598
ID335792	335792	None	7963.597	53.684	52.543	0	18	18	2	1	-10921639	39304.714	40731	27576	46641	825399	6025.879	6.271	0.100	1.190
ID335789	335789	23	10369.530	68.699	47.195	0	18	18	2	1	-10921639	40787.810	40688	25964	60806	856544	8871.302	2.000	0.068	0.583
ID335788	335788	5	18798.494	59.914	47.243	0	18	18	2	1	-10921639	50956.571	46104	36109	65535	1070088	11186.262	2.000	0.155	1.220
ID335791	335791	None	7499.383	86.336	49.438	0	18	18	2	1	-10921639	32266.048	30693	20483	43181	677587	6344.485	2.000	0.099	0.914
ID335790	335790	None	7287.373	65.194	47.779	0	18	18	2	1	-10921639	45513.429	44234	35121	61795	955782	6600.078	2.000	0.037	0.488
ID335785	335785	None	8444.647	85.449	40.835	0	18	18	2	1	-10921639	25385.857	25190	11090	37829	533103	6163.323	2.000	0.142	1.026
ID335784	335784	None	8544.221	47.445	31.145	0	18	18	2	1	-10921639	21750.286	22611	10768	33122	456756	6123.268	2.000	0.173	1.050
ID335787	335787	None	8461.179	40.304	46.016	0	18	18	2	1	-10921639	37895.381	39097	24202	52918	795803	7440.633	2.000	0.054	0.519
ID335786	335786	22	10468.665	44.114	44.407	0	18	18	2	1	-10921639	39740.714	37721	27813	54852	834555	7399.354	2.000	0.101	0.983
ID335797	335797	5	17609.576	59.347	47.009	0	19	19	2	1	-10921639	52329.095	50811	37721	65535	1098911	10734.902	2.000	0.152	1.285
ID335796	335796	None	8214.638	80.885	44.796	0	19	19	2	1	-10921639	37912.667	37764	30241	47415	796166	4058.893	4.800	0.104	1.759
ID335799	335799	23	11125.162	68.837	47.566	0	19	19	2	1	-10921639	43781.714	41483	34605	59452	919416	7697.714	2.000	0.088	0.917
ID335798	335798	None	9212.302	50.160	48.268	0	19	19	2	1	-10921639	39785.714	40150	30241	48468	835500	5375.089	4.800	0.115	1.532
ID335795	335795	None	8275.611	76.868	32.155	0	19	19	2	1	-10921639	25788.048	26136	15948	34540	541549	5427.121	4.800	0.150	1.243
ID335794	335794	None	7010.963	75.884	14.624	0	19	19	2	1	-10921639	28138.095	29059	19258	36174	590900	4413.871	6.391	0.134	1.507
ID335805	335805	None	7135.087	49.958	55.753	0	19	19	2	1	-10921639	27392.000	25943	19387	40365	575232	5953.994	2.000	0.088	0.746
ID335804	335804	24	12703.001	62.470	53.299	0	19	19	2	1	-10921639	42523.714	43159	26265	61343	892998	9134.839	2.000	0.112	0.935
ID335806	335806	None	10027.739	7.000	80.000	0	19	19	2	1	-10921639	10188.429	7716	4062	29016	213957	6428.624	2.000	0.476	1.023
ID335801	335801	None	7831.628	30.813	49.045	0	19	19	2	1	-10921639	27062.381	26416	19774	33702	568310	3991.632	4.800	0.140	1.661
ID335800	335800	25	8376.943	74.202	48.267	0	19	19	2	1	-10921639	40340.571	40688	27813	50919	847152	7256.330	2.000	0.078	0.807
ID335803	335803	26	9232.427	64.693	51.869	0	19	19	2	1	-10921639	44203.333	43955	29210	58785	928270	8588.582	2.000	0.087	0.827
ID335802	335802	None	8951.511	78.684	51.156	0	19	19	2	1	-10921639	42168.571	41913	33509	56743	885540	5299.126	4.800	0.108	1.552
ID335733	335733	None	7736.604	70.371	35.718	0	20	20	2	1	-10921639	29585.381	29919	18807	39677	621293	6217.825	2.000	0.108	0.927
ID335732	335732	27	7188.541	71.873	26.644	0	20	20	2	1	-10921639	37803.238	39785	28307	45610	793868	5404.423	2.000	0.079	1.023
ID335735	335735	None	9675.819	48.527	46.740	0	20	20	2	1	-10921639	40688.524	41010	27555	52509	854459	6272.027	7.600	0.100	1.180
ID335734	335734	None	9353.251	38.229	44.437	0	20	20	2	1	-10921639	34325.143	34712	24911	44728	720828	5928.680	4.800	0.131	1.341
ID335731	335731	None	12212.350	67.221	26.140	0	20	20	2	1	-10921639	41760.190	43159	28694	53283	876964	8033.612	2.000	0.137	1.255
ID335730	335730	None	7067.484	77.869	13.086	0	20	20	2	1	-10921639	21512.810	21773	9779	32520	451769	6099.835	2.000	0.133	0.829
ID335741	335741	26	12072.225	65.972	51.987	0	20	20	2	1	-10921639	38874.810	39634	25577	57947	816371	8806.012	2.000	0.101	0.809
ID335740	335740	None	11433.021	54.388	52.449	0	20	20	2	1	-10921639	39868.714	37786	24460	52509	837243	7804.613	7.600	0.122	1.114
ID335737	335737	23	10590.783	68.097	46.875	0	20	20	2	1	-10921639	44267.905	43460	33208	56314	929626	6061.736	2.000	0.100	1.322
ID335736	335736	5	18198.312	59.479	46.916	0	20	20	2	1	-10921639	52206.286	54250	31359	65535	1096332	11664.029	2.000	0.160	1.235
ID335739	335739	28	8662.972	51.823	49.908	0	20	20	2	1	-10921639	41276.048	41676	28307	50983	866797	6217.847	7.600	0.086	1.056
ID335738	335738	25	12341.276	75.171	48.104	0	20	20	2	1	-10921639	46334.286	45416	33552	60183	973020	6356.234	4.800	0.138	1.774
ID335765	335765	25	7105.547	76.017	49.491	0	21	21	2	1	-10921639	38181.857	37442	28565	48640	801819	5203.248	7.600	0.073	0.994
ID335764	335764	23	10363.870	69.368	47.541	0	21	21	2	1	-10921639	44137.762	46233	30865	60225	926893	8601.259	2.000	0.081	0.772
ID335766	335766	28	12591.257	52.136	49.618	0	21	21	2	1	-10921639	42031.476	41440	28200	57625	882661	8529.213	2.000	0.108	0.963
ID335761	335761	None	7141.283	68.047	29.333	0	21	21	2	1	-10921639	38849.238	37893	32649	47351	815834	4274.486	7.600	0.086	1.445
ID335760	335760	27	7648.095	73.176	26.574	0	21	21	2	1	-10921639	38504.476	38624	29167	46040	808594	5010.936	7.600	0.103	1.432
ID335763	335763	5	20925.834	59.969	47.111	0	21	21	2	1	-10921639	53229.857	52058	35357	65535	1117827	10516.142	2.000	0.198	1.676
ID335762	335762	32	10258.175	65.155	42.996	0	21	21	2	1	-10921639	49386.333	49242	39677	64051	1037113	6381.277	4.800	0.094	1.330
ID335759	335759	None	9856.676	76.792	19.328	0	21	21	2	1	-10921639	25702.143	26179	13949	38409	539745	7097.632	2.000	0.162	1.010
ID335758	335758	None	7929.876	69.245	14.675	0	21	21	2	1	-10921639	28829.000	28049	20225	43009	605409	5489.054	4.800	0.106	1.007
ID335781	335781	None	8536.120	86.006	59.675	0	22	22	2	1	-10921639	21391.048	23514	8748	33616	449212	6702.347	4.800	0.188	1.009
ID335780	335780	None	7315.252	30.153	52.931	0	22	22	2	1	-10921639	25477.952	25534	14916	34368	535037	5949.339	6.322	0.130	0.987
ID335777	335777	None	8231.645	80.228	50.764	0	22	22	2	1	-10921639	35733.762	34777	25599	49350	750409	6089.576	2.000	0.075	0.815
ID335776	335776	28	8497.880	52.229	51.309	0	22	22	2	1	-10921639	37125.619	38151	22697	51112	779638	6790.355	3.200	0.076	0.774
ID335779	335779	None	9452.371	66.783	51.992	0	22	22	2	1	-10921639	38293.429	36840	29167	51864	804162	6878.256	2.000	0.096	0.971
ID335778	335778	33	7992.080	85.715	51.281	0	22	22	2	1	-10921639	31920.048	33423	20204	41483	670321	6365.338	2.000	0.101	0.922
ID335767	335767	None	10233.827	65.134	27.244	0	22	22	2	1	-10921639	32841.143	32799	21128	47415	689664	7019.091	2.000	0.117	0.983
ID335773	335773	None	8104.515	80.695	46.399	0	22	22	2	1	-10921639	32432.810	33251	20053	44771	681089	7182.601	2.000	0.085	0.710
ID335772	335772	34	13308.198	50.752	44.811	0	22	22	2	1	-10921639	41937.190	41827	29382	54207	880681	7373.172	2.000	0.153	1.507
ID335775	335775	23	9859.000	70.045	46.631	0	22	22	2	1	-10921639	48791.667	48404	36045	60376	1024625	6895.355	6.356	0.087	1.132
ID335774	335774	5	17471.814	59.748	46.972	0	22	22	2	1	-10921639	56747.762	57560	40150	65535	1191703	8736.366	3.200	0.158	1.768
ID335769	335769	None	9387.924	75.296	33.778	0	22	22	2	1	-10921639	26885.429	25749	15583	42214	564594	6905.132	2.000	0.127	0.875
ID335768	335768	27	8695.392	73.739	27.861	0	22	22	2	1	-10921639	34087.905	33509	23385	43654	715846	5845.856	3.200	0.118	1.231
ID335771	335771	32	8745.854	65.111	44.292	0	22	22	2	1	-10921639	47719.143	48339	34003	61171	1002102	8195.063	3.200	0.067	0.731
ID335770	335770	None	7097.956	39.003	42.786	0	22	22	2	1	-10921639	29104.381	29446	20032	41311	611192	4743.767	2.000	0.093	1.045
ID335815	335815	None	8206.189	49.755	25.076	0	23	23	2	1	-10921639	20566.048	20118	13906	33315	431887	5780.519	2.000	0.137	0.860
ID335814	335814	None	7588.001	68.864	15.786	0	23	23	2	1	-10921639	28683.714	28672	20333	37958	602358	4638.421	4.800	0.112	1.242
ID335821	335821	33	8949.878	85.763	50.309	0	23	23	2	1	-10921639	31884.190	32369	22719	41956	669568	5692.906	7.600	0.119	1.193
ID335820	335820	None	8669.733	67.435	49.991	0	23	23	2	1	-10921639	51395.571	52122	39849	58828	1079307	4716.253	4.800	0.111	2.175
ID335823	335823	None	7021.578	50.460	58.953	0	23	23	2	1	-10921639	25655.095	25878	16636	35636	538757	6165.454	2.000	0.086	0.661
ID335822	335822	None	7419.615	55.105	51.739	0	23	23	2	1	-10921639	36439.952	35873	25384	52316	765239	6999.403	2.000	0.083	0.800
ID335817	335817	None	7861.569	36.127	40.240	0	23	23	2	1	-10921639	25137.143	24803	16442	34755	527880	5422.511	2.000	0.137	1.114
ID335816	335816	114	8479.310	77.149	32.919	0	23	23	2	1	-10921639	27984.619	28200	18592	37958	587677	5588.503	7.600	0.149	1.299
ID335819	335819	5	16041.519	59.790	47.085	0	23	23	2	1	-10921639	55760.095	54422	38452	65535	1170962	9269.580	2.000	0.135	1.435
ID335818	335818	34	7444.693	52.504	44.373	0	23	23	2	1	-10921639	39921.762	39462	30865	51477	838357	5573.929	3.200	0.096	1.259
ID335829	335829	33	9367.438	85.982	50.845	0	24	24	2	1	-10921639	34080.762	32907	22568	45846	715696	5892.909	2.000	0.114	1.180
ID335828	335828	None	7752.960	32.826	48.613	0	24	24	2	1	-10921639	27788.143	29489	17947	39140	583551	6392.939	2.000	0.096	0.764
ID335830	335830	None	12167.136	60.233	64.444	0	24	24	2	1	-10921639	26228.238	23664	15927	42128	550793	7646.988	2.000	0.187	1.081
ID335825	335825	114	7108.246	77.177	34.022	0	24	24	2	1	-10921639	25027.619	24481	15905	32756	525580	4551.962	2.000	0.124	1.217
ID335824	335824	None	12838.568	71.154	32.151	0	24	24	2	1	-10921639	39973.000	38689	31101	53304	839433	7222.341	2.000	0.145	1.400
ID335827	335827	5	16464.373	59.313	47.151	0	24	24	2	1	-10921639	55478.619	57044	34003	65535	1165051	11126.742	2.000	0.139	1.216
ID335826	335826	None	7465.505	69.262	38.090	0	24	24	2	1	-10921639	33098.048	31574	21966	44127	695059	6379.528	3.200	0.095	0.903
ID335861	335861	None	8109.937	74.702	32.715	0	25	25	2	1	-10921639	28990.619	28457	16507	38624	608803	6845.813	4.800	0.120	0.905
ID335860	335860	None	9849.179	65.026	32.346	0	25	25	2	1	-10921639	30424.524	28866	22912	49457	638915	7198.112	2.000	0.091	0.706
ID335863	335863	5	15759.829	59.552	47.249	0	25	25	2	1	-10921639	56319.952	55497	39591	65535	1182719	8343.294	4.800	0.139	1.650
ID335862	335862	None	7081.403	37.617	38.813	0	25	25	2	1	-10921639	23018.524	22504	16550	33552	483389	4797.240	2.000	0.113	0.973
ID335859	335859	None	7512.378	71.638	29.264	0	25	25	2	1	-10921639	37356.000	36604	30886	45502	784476	3998.477	7.600	0.108	1.817
ID335858	335858	None	8498.907	67.240	15.957	0	25	25	2	1	-10921639	31584.333	31187	23535	40258	663271	5203.823	3.200	0.107	1.171
ID335865	335865	33	11399.200	85.562	50.844	0	25	25	2	1	-10921639	33912.810	35959	20591	49285	712169	8064.211	2.000	0.148	1.087
ID335864	335864	37	12648.420	69.156	47.278	0	25	25	2	1	-10921639	51311.667	51542	34282	65535	1077545	8587.472	2.000	0.098	1.063
ID335857	335857	None	7115.073	50.967	55.237	0	26	26	2	1	-10921639	30656.952	30843	20935	39333	643796	5907.902	7.600	0.093	0.884
ID335856	335856	33	9673.513	85.805	50.586	0	26	26	2	1	-10921639	35898.381	34046	24696	48038	753866	6521.978	4.800	0.130	1.263
ID335853	335853	37	11557.535	68.664	45.569	0	26	26	2	1	-10921639	47579.952	47179	35357	64438	999179	8276.892	2.000	0.085	0.900
ID335852	335852	None	7098.382	36.129	42.118	0	26	26	2	1	-10921639	24452.571	24417	15024	35959	513504	5732.273	4.800	0.110	0.842
ID335855	335855	None	8737.103	31.804	47.935	0	26	26	2	1	-10921639	26322.476	23965	19881	42837	552772	5719.336	7.600	0.137	1.110
ID335854	335854	5	16951.230	59.395	46.892	0	26	26	2	1	-10921639	55226.810	58764	35486	65535	1159763	10812.281	2.000	0.150	1.330
ID335849	335849	38	9387.875	13.143	18.422	0	26	26	2	1	-10921639	31708.143	31488	21902	42665	665871	6272.870	2.000	0.127	1.137
ID335851	335851	None	7248.553	70.153	33.959	0	26	26	2	1	-10921639	30953.905	30779	19452	40709	650032	5600.863	2.000	0.090	0.911
ID335850	335850	None	8743.575	65.923	26.056	0	26	26	2	1	-10921639	34405.238	34304	25040	43697	722510	5161.611	4.800	0.124	1.469
ID335831	335831	None	11510.350	58.630	8.972	0	27	27	2	1	-10921639	17577.571	15647	7673	35142	369129	7582.759	2.000	0.276	1.003
ID335837	335837	37	9293.354	69.432	46.823	0	27	27	2	1	-10921639	43896.238	42966	32606	63084	921821	7146.740	2.000	0.057	0.664
ID335836	335836	5	17013.561	59.365	47.028	0	27	27	2	1	-10921639	55956.619	58764	42020	65535	1175089	9670.855	4.800	0.152	1.530
ID335839	335839	33	14183.080	84.182	50.374	0	27	27	2	1	-10921639	45007.857	44513	35464	59473	945165	6966.227	4.800	0.152	1.705
ID335838	335838	39	10853.122	51.334	48.164	0	27	27	2	1	-10921639	42038.333	43396	27490	60655	882805	7207.318	2.000	0.108	1.133
ID335833	335833	38	7806.210	14.893	18.799	0	27	27	2	1	-10921639	32187.190	33573	22869	41268	675931	5481.017	4.800	0.095	1.022
ID335832	335832	None	15434.000	67.087	16.696	0	27	27	2	1	-10921639	37935.381	36174	24116	61021	796643	9803.497	2.000	0.157	1.048
ID335835	335835	None	7176.853	53.628	38.139	0	27	27	2	1	-10921639	31506.571	31660	20376	43525	661638	5362.701	6.351	0.094	1.014
ID335834	335834	None	8020.593	73.089	24.153	0	27	27	2	1	-10921639	25247.714	24739	17818	39075	530202	5660.063	7.600	0.129	1.023
ID335845	335845	39	8156.209	51.699	48.245	0	28	28	2	1	-10921639	41295.429	42880	32047	51177	867204	5812.683	3.200	0.083	1.093
ID335844	335844	37	8789.235	69.719	46.843	0	28	28	2	1	-10921639	43737.619	42901	33509	59043	918490	6977.000	7.600	0.068	0.794
ID335847	335847	None	7381.143	55.280	51.957	0	28	28	2	1	-10921639	32930.238	33423	21214	46040	691535	6546.117	7.600	0.070	0.658
ID335846	335846	None	8488.556	46.591	49.511	0	28	28	2	1	-10921639	37404.143	37528	24223	50747	785487	6504.865	2.000	0.093	0.977
ID335841	335841	None	7811.354	7.629	16.830	0	28	28	2	1	-10921639	31887.143	31703	23406	41354	669630	5047.593	2.000	0.098	1.126
ID335840	335840	None	8367.558	0.000	15.000	0	28	28	2	1	-10921639	32230.571	32971	23834	40494	676842	6264.723	3.200	0.130	1.188
ID335843	335843	5	17550.143	59.520	46.867	0	28	28	2	1	-10921639	53022.095	54551	35765	65535	1113464	10740.320	2.000	0.156	1.334
ID335842	335842	None	8356.863	45.303	36.865	0	28	28	2	1	-10921639	27255.810	27318	15905	37700	572372	5541.310	4.800	0.144	1.235
ID335848	335848	None	7850.585	66.485	51.570	0	28	28	2	1	-10921639	40767.429	42192	25255	51327	856116	7970.913	2.000	0.086	0.807
ID335876	335876	39	15805.204	50.952	48.972	0	29	29	2	1	-10921639	44857.238	45373	31144	59043	942002	8644.972	7.600	0.158	1.413
ID335873	335873	None	12199.270	40.577	47.245	0	29	29	2	1	-10921639	35502.381	34519	23729	52337	745550	7674.060	2.000	0.143	1.156
ID335872	335872	None	9482.821	65.526	46.224	0	29	29	2	1	-10921639	42891.095	40430	29597	62439	900713	8617.379	2.000	0.057	0.537
ID335875	335875	41	13204.603	73.110	47.973	0	29	29	2	1	-10921639	50448.857	51177	40387	64546	1059426	7002.535	2.000	0.122	1.567
ID335874	335874	5	18821.467	59.283	47.096	0	29	29	2	1	-10921639	50809.190	49178	29962	65535	1066993	12169.335	2.000	0.155	1.123
ID335869	335869	42	11661.540	60.359	42.064	0	29	29	2	1	-10921639	45879.810	44384	32606	61515	963476	8455.747	2.000	0.104	1.019
ID335868	335868	43	7320.812	76.156	32.960	0	29	29	2	1	-10921639	23106.476	22289	13584	37184	485236	5632.867	2.000	0.099	0.742
ID335871	335871	None	7568.169	53.810	45.219	0	29	29	2	1	-10921639	37858.571	36303	26136	53133	795030	7253.446	2.000	0.058	0.569
ID335870	335870	44	8068.731	48.028	42.783	0	29	29	2	1	-10921639	37085.762	36905	27275	46985	778801	5045.984	2.000	0.098	1.306
ID335867	335867	None	9184.944	10.714	25.223	0	29	29	2	1	-10921639	30480.952	29855	19666	42407	640100	5687.778	4.800	0.148	1.378
ID335866	335866	None	8588.476	72.345	15.874	0	29	29	2	1	-10921639	26684.714	26179	18850	37915	560379	4832.602	6.335	0.150	1.438
ID335877	335877	45	7100.667	68.395	16.245	0	30	30	2	1	-10921639	26643.810	26437	19323	34282	559520	3995.265	7.600	0.151	1.752
ID335879	335879	43	10391.999	76.018	32.786	0	30	30	2	1	-10921639	25278.381	25104	12230	42149	530846	6767.247	2.000	0.163	1.048
ID335878	335878	None	7304.365	7.505	18.562	0	30	30	2	1	-10921639	28662.190	28866	18850	41870	601906	5819.803	2.000	0.093	0.840
ID335885	335885	None	8077.064	69.075	48.749	0	30	30	2	1	-10921639	39312.048	39699	26373	54121	825553	7433.340	2.000	0.064	0.641
ID335884	335884	39	13694.571	50.859	49.207	0	30	30	2	1	-10921639	42980.190	41483	34519	59925	902584	7243.815	2.000	0.141	1.463
ID335886	335886	46	8575.580	55.950	52.053	0	30	30	2	1	-10921639	30216.857	30327	18785	46534	634554	6403.226	2.000	0.089	0.775
ID335881	335881	44	8513.037	48.802	44.065	0	30	30	2	1	-10921639	38508.381	38194	29812	47071	808676	5086.823	4.800	0.102	1.397
ID335880	335880	42	10380.551	60.257	41.335	0	30	30	2	1	-10921639	38101.000	39161	24159	59731	800121	8603.843	2.000	0.100	0.808
ID335883	335883	41	10922.597	73.985	47.323	0	30	30	2	1	-10921639	43650.524	42407	30241	54551	916661	6708.914	2.000	0.110	1.294
ID335882	335882	5	19598.842	59.839	47.054	0	30	30	2	1	-10921639	51482.714	51241	29661	65535	1081137	10874.601	2.000	0.175	1.412
ID335887	335887	None	7098.443	16.578	8.022	0	31	31	2	1	-10921639	18045.190	16270	7501	36281	378949	7635.697	2.000	0.095	0.411
ID335893	335893	44	8246.931	48.877	45.142	0	31	31	2	1	-10921639	35799.095	36023	24975	50639	751781	6957.491	7.600	0.076	0.730
ID335892	335892	47	8579.647	65.235	43.959	0	31	31	2	1	-10921639	45014.952	45825	33680	57259	945314	6390.036	4.800	0.078	1.015
ID335895	335895	41	7555.019	73.713	47.531	0	31	31	2	1	-10921639	43004.810	42192	34476	55131	903101	6598.522	2.000	0.072	0.872
ID335894	335894	5	17749.455	59.506	47.099	0	31	31	2	1	-10921639	48888.190	46878	31768	65535	1026652	11873.146	2.000	0.144	1.039
ID335889	335889	43	7748.423	76.269	33.237	0	31	31	2	1	-10921639	25003.095	25341	17410	36281	525065	4995.484	2.000	0.141	1.233
ID335888	335888	45	8744.064	67.477	15.872	0	31	31	2	1	-10921639	29200.524	28135	23729	37893	613211	4789.757	2.000	0.142	1.515
ID335891	335891	None	8132.969	34.553	43.826	0	31	31	2	1	-10921639	27232.381	27598	15733	37592	571880	5340.184	7.600	0.166	1.449
ID335890	335890	None	7298.323	45.128	39.900	0	31	31	2	1	-10921639	29796.143	29145	21644	35873	625719	4441.077	2.000	0.121	1.448
ID335897	335897	48	9851.730	69.153	51.398	0	31	31	2	1	-10921639	40334.429	41268	30091	50747	847023	5785.949	2.000	0.106	1.337
ID335896	335896	39	10252.953	51.447	49.154	0	31	31	2	1	-10921639	41375.429	41010	26738	55970	868884	7742.644	7.600	0.089	0.869
ID335899	335899	None	7394.260	62.754	53.091	0	31	31	2	1	-10921639	33079.619	32283	25083	50338	694672	5468.904	2.000	0.071	0.801
ID335898	335898	46	9453.726	55.385	52.098	0	31	31	2	1	-10921639	37724.429	37184	20526	51907	792213	7654.000	2.000	0.092	0.828
ID335909	335909	None	9109.272	67.872	30.166	0	32	32	2	1	-10921639	37252.619	36002	26007	51306	782305	6616.810	2.000	0.095	0.973
ID335908	335908	None	7091.129	51.074	26.538	0	32	32	2	1	-10921639	24561.000	23686	17324	34906	515781	4833.820	2.000	0.132	1.182
ID335911	335911	None	8792.485	29.056	37.980	0	32	32	2	1	-10921639	11499.619	9994	3653	25491	241492	5765.014	2.000	0.287	0.891
ID335910	335910	43	9287.060	76.140	32.865	0	32	32	2	1	-10921639	26239.571	26222	16679	40043	551031	6135.768	2.000	0.127	0.961
ID335907	335907	None	13569.974	67.935	4.906	0	32	32	2	1	-10921639	13865.190	10596	5588	39290	291169	8356.158	2.000	0.417	0.977
ID335917	335917	5	18675.311	59.650	47.216	0	32	32	2	1	-10921639	51095.857	51349	31617	65535	1073013	10796.888	2.000	0.165	1.343
ID335916	335916	109	9243.573	49.290	47.198	0	32	32	2	1	-10921639	42873.810	41719	31596	56077	900350	6469.901	2.000	0.085	1.033
ID335919	335919	48	10058.578	69.926	50.792	0	32	32	2	1	-10921639	45854.286	48963	29554	56658	962940	7941.941	4.800	0.100	1.046
ID335918	335918	41	8144.286	73.407	47.304	0	32	32	2	1	-10921639	44083.571	41633	35722	60204	925755	6547.010	2.000	0.055	0.705
ID335913	335913	None	9008.939	61.073	43.169	0	32	32	2	1	-10921639	46599.238	47415	36324	57603	978584	6992.969	2.000	0.074	0.918
ID335912	335912	None	8438.792	45.375	41.981	0	32	32	2	1	-10921639	35395.857	35593	25921	47866	743313	6241.287	2.000	0.093	0.966
ID335915	335915	None	7098.485	36.520	46.366	0	32	32	2	1	-10921639	32531.095	32778	25405	42020	683153	4240.977	4.800	0.114	1.575
ID335914	335914	47	8969.435	65.460	44.822	0	32	32	2	1	-10921639	49111.143	46555	42429	60333	1031334	5696.106	2.000	0.074	1.185
ID335921	335921	None	9061.303	79.261	52.113	0	32	32	2	1	-10921639	36561.667	36733	26136	50467	767795	6894.688	2.000	0.097	0.939
ID335920	335920	46	7690.024	55.500	51.821	0	32	32	2	1	-10921639	33945.667	32326	23234	45696	712859	6598.030	4.800	0.108	1.002
ID335922	335922	None	7671.346	49.244	72.021	0	32	32	2	1	-10921639	13048.286	12573	5201	22439	274014	4794.089	2.000	0.306	1.277
ID335905	335905	109	10991.646	50.640	47.597	0	33	33	2	1	-10921639	41273.000	39527	30091	53433	866733	7355.273	2.000	0.113	1.138
ID335904	335904	5	20306.613	59.809	47.113	0	33	33	2	1	-10921639	51798.952	47200	29597	65535	1087778	11366.659	2.000	0.181	1.395
ID335906	335906	46	7003.542	54.910	51.686	0	33	33	2	1	-10921639	32696.857	32584	19989	42171	686634	6083.670	7.600	0.079	0.783
ID335901	335901	43	9120.244	75.817	33.499	0	33	33	2	1	-10921639	22628.476	23514	8511	37700	475198	8108.690	2.000	0.147	0.714
ID335900	335900	None	10180.761	65.704	25.510	0	33	33	2	1	-10921639	34892.333	35658	27641	44578	732739	5091.434	6.310	0.160	1.888
ID335903	335903	49	10559.263	68.963	46.125	0	33	33	2	1	-10921639	47573.762	46405	37700	65535	999049	7628.537	2.000	0.071	0.827
ID335902	335902	47	7655.467	65.976	44.371	0	33	33	2	1	-10921639	45862.381	46405	33702	56013	963110	6535.900	7.600	0.060	0.794
ID335941	335941	None	7263.365	35.670	45.260	0	34	34	2	1	-10921639	28439.095	28006	18721	40408	597221	5240.899	2.000	0.100	0.990
ID335940	335940	None	7176.974	74.532	44.345	0	34	34	2	1	-10921639	38406.048	38388	28221	49908	806527	5217.832	6.370	0.092	1.243
ID335943	335943	50	8825.954	64.853	46.048	0	34	34	2	1	-10921639	48971.905	49049	34261	61838	1028410	6862.634	2.000	0.070	0.929
ID335942	335942	None	9764.888	48.940	46.402	0	34	34	2	1	-10921639	42168.429	39505	33509	54680	885537	6419.747	2.000	0.095	1.145
ID335937	335937	None	8425.371	17.768	18.954	0	34	34	2	1	-10921639	23153.619	22289	13025	39591	486226	5981.980	2.000	0.168	1.116
ID335936	335936	None	10328.871	68.582	16.503	0	34	34	2	1	-10921639	29062.381	26931	19516	41913	610310	6372.285	6.289	0.166	1.299
ID335939	335939	51	7948.597	66.530	29.773	0	34	34	2	1	-10921639	35450.143	35959	26716	47007	744453	5735.136	2.000	0.092	1.046
ID335938	335938	52	10127.217	72.874	27.237	0	34	34	2	1	-10921639	28036.905	27082	17539	43869	588775	7322.289	2.000	0.152	1.010
ID335948	335948	None	9570.087	74.134	54.180	0	34	34	2	1	-10921639	38170.524	39333	27447	47823	801581	6346.957	3.200	0.114	1.232
ID335945	335945	5	18408.938	59.573	47.094	0	34	34	2	1	-10921639	53220.714	52015	28028	65535	1117635	10843.650	2.000	0.162	1.365
ID335944	335944	49	9053.874	68.729	46.478	0	34	34	2	1	-10921639	43081.476	43353	28823	63643	904711	9871.973	2.000	0.048	0.399
ID335947	335947	53	8586.710	50.301	50.659	0	34	34	2	1	-10921639	38703.857	37958	30220	55174	812781	6591.570	4.800	0.106	1.127
ID335946	335946	None	8633.299	82.097	48.142	0	34	34	2	1	-10921639	36788.048	35572	29855	47738	772549	5120.869	2.000	0.100	1.305
ID335925	335925	None	7300.712	48.584	43.930	0	35	35	2	1	-10921639	34650.714	35099	23729	43654	727665	4900.519	4.800	0.104	1.334
ID335924	335924	51	8241.937	65.777	27.942	0	35	35	2	1	-10921639	35934.286	35787	27727	46362	754620	4720.051	6.368	0.097	1.348
ID335927	335927	5	17620.781	59.569	47.125	0	35	35	2	1	-10921639	53550.143	51778	34024	65535	1124553	9902.856	3.200	0.150	1.414
ID335926	335926	50	12198.356	65.106	44.111	0	35	35	2	1	-10921639	44963.810	44900	29898	61709	944240	9482.871	2.000	0.097	0.840
ID335923	335923	52	9743.502	71.779	26.681	0	35	35	2	1	-10921639	30171.905	29554	18828	43503	633610	7953.099	2.000	0.121	0.818
ID335929	335929	None	8188.032	65.751	48.696	0	35	35	2	1	-10921639	43712.048	41483	31080	61494	917953	8373.864	7.600	0.055	0.547
ID335928	335928	None	8554.217	72.895	47.622	0	35	35	2	1	-10921639	40047.810	38431	30435	53648	841004	7058.587	7.600	0.066	0.701
ID335930	335930	53	9383.238	50.133	50.112	0	35	35	2	1	-10921639	37426.571	38560	29618	51026	785958	5982.111	2.000	0.097	1.111
ID335933	335933	None	7511.006	68.539	46.128	0	36	36	2	1	-10921639	45795.905	46362	34863	57883	961714	6716.406	2.000	0.063	0.812
ID335932	335932	52	8273.955	73.317	27.514	0	36	36	2	1	-10921639	27384.905	28393	15755	35529	575083	6025.254	3.200	0.129	1.041
ID335935	335935	None	9615.052	66.876	52.531	0	36	36	2	1	-10921639	40067.190	38345	26330	55454	841411	9222.083	7.600	0.090	0.721
ID335934	335934	5	18108.680	59.505	47.258	0	36	36	2	1	-10921639	54233.952	54422	35099	65535	1138913	10023.173	4.800	0.162	1.513
ID335931	335931	None	7163.493	56.899	17.163	0	36	36	2	1	-10921639	20368.667	19752	11112	30413	427742	4856.673	7.600	0.134	0.990
ID335975	335975	51	12768.298	66.065	27.104	0	37	37	2	1	-10921639	37176.762	36260	25771	59495	780712	8317.790	2.000	0.136	1.072
ID335981	335981	55	14058.677	68.248	49.650	0	37	37	2	1	-10921639	48147.048	46125	33251	65535	1011088	9574.614	2.000	0.113	1.025
ID335980	335980	5	18163.070	59.900	46.867	0	37	37	2	1	-10921639	55119.381	59108	29554	65535	1157507	11021.103	2.000	0.169	1.446
ID335982	335982	None	9144.866	55.505	51.675	0	37	37	2	1	-10921639	31820.762	32627	16292	47609	668236	8312.744	2.000	0.085	0.597
ID335977	335977	None	7182.976	47.902	42.882	0	37	37	2	1	-10921639	33237.333	33895	23600	43202	697984	4897.029	4.800	0.090	1.126
ID335976	335976	None	7213.683	68.127	42.211	0	37	37	2	1	-10921639	36433.714	36819	27318	50725	765108	6424.234	2.000	0.065	0.692
ID335979	335979	56	9622.769	42.884	46.005	0	37	37	2	1	-10921639	34686.619	33874	25384	51198	728419	6279.939	7.600	0.107	1.071
ID335978	335978	None	10765.496	81.506	43.200	0	37	37	2	1	-10921639	31021.286	30349	18248	47952	651447	8584.713	7.600	0.142	0.899
ID335957	335957	None	8988.307	71.323	56.212	0	38	38	2	1	-10921639	30312.143	28286	19301	48984	636555	7327.184	2.000	0.071	0.548
ID335956	335956	None	9258.169	64.248	50.833	0	38	38	2	1	-10921639	46305.571	47114	32627	60118	972417	8694.233	2.000	0.058	0.585
ID335953	335953	5	15924.377	59.715	46.912	0	38	38	2	1	-10921639	58106.905	60032	37291	65535	1220245	8539.860	4.800	0.151	1.787
ID335952	335952	56	9027.346	42.841	47.004	0	38	38	2	1	-10921639	33539.381	33272	19731	46276	704327	6598.929	4.800	0.129	1.164
ID335955	335955	55	7676.433	69.138	50.253	0	38	38	2	1	-10921639	47222.619	50381	31467	57582	991675	6836.803	2.000	0.076	0.972
ID335954	335954	None	7590.300	68.221	47.933	0	38	38	2	1	-10921639	50968.810	52466	38839	58076	1070345	4929.822	7.600	0.076	1.465
ID335949	335949	None	8903.548	8.340	13.256	0	38	38	2	1	-10921639	28409.429	26652	20612	44750	596598	6578.801	2.000	0.101	0.789
ID335951	335951	None	7501.874	70.024	41.383	0	38	38	2	1	-10921639	36575.000	37506	22805	47372	768075	6407.254	4.800	0.100	1.037
ID335950	335950	51	9045.838	65.513	26.582	0	38	38	2	1	-10921639	31080.714	30757	21536	46727	652695	6290.133	3.200	0.125	1.095
ID335959	335959	51	10378.209	65.996	27.147	0	39	39	2	1	-10921639	32686.714	32047	23987	47093	686421	6278.468	2.000	0.133	1.223
ID335958	335958	None	7504.396	50.311	12.004	0	39	39	2	1	-10921639	9733.143	7221	4535	23148	204396	5330.899	2.000	0.277	0.791
ID335965	335965	None	7570.339	66.411	51.553	0	39	39	2	1	-10921639	37185.095	36905	21945	53605	780887	7262.056	3.200	0.082	0.772
ID335964	335964	None	7264.925	51.995	50.238	0	39	39	2	1	-10921639	31453.429	29532	24073	46641	660522	6441.622	2.000	0.052	0.480
ID335966	335966	None	8105.718	62.234	61.535	0	39	39	2	1	-10921639	23440.095	23299	11542	35894	492242	6101.371	2.000	0.143	0.962
ID335961	335961	None	9427.521	52.978	44.655	0	39	39	2	1	-10921639	35386.810	34347	25771	47673	743123	5783.608	2.000	0.104	1.152
ID335960	335960	None	9467.269	58.318	31.943	0	39	39	2	1	-10921639	29101.333	27211	20913	43138	611128	6167.270	2.000	0.124	1.039
ID335963	335963	5	16907.826	59.612	46.995	0	39	39	2	1	-10921639	57549.190	62439	37915	65535	1208533	9393.516	4.800	0.174	1.818
ID335962	335962	56	11103.254	42.476	46.473	0	39	39	2	1	-10921639	35804.333	35443	23944	54014	751891	7540.839	2.000	0.132	1.108
ID335997	335997	5	16545.883	59.328	47.091	0	40	40	2	1	-10921639	55104.952	54465	32606	65535	1157204	10074.075	2.000	0.146	1.395
ID335996	335996	None	7022.955	36.978	40.296	0	40	40	2	1	-10921639	25559.810	26351	13433	35357	536756	5749.055	4.800	0.124	0.984
ID335999	335999	None	7108.156	55.702	51.449	0	40	40	2	1	-10921639	34728.524	33745	25147	47071	729299	6462.726	2.000	0.061	0.619
ID335998	335998	None	9040.438	84.707	47.202	0	40	40	2	1	-10921639	26415.619	25857	13369	41203	554728	7401.123	2.000	0.153	0.945
ID335993	335993	None	8962.456	3.936	2.228	0	40	40	2	1	-10921639	29327.476	27275	23299	48103	615877	6163.129	2.000	0.092	0.804
ID335995	335995	51	10187.939	65.453	27.366	0	40	40	2	1	-10921639	35532.000	35894	26244	49027	746172	6626.242	6.064	0.125	1.188
ID335994	335994	None	8920.411	93.000	14.000	0	40	40	2	1	-10921639	13351.619	12015	3009	29102	280384	6812.828	2.000	0.297	0.898
ID335989	335989	5	15443.228	59.580	47.143	0	41	41	2	1	-10921639	57139.762	60032	41289	65535	1199935	8108.705	4.800	0.135	1.672
ID335988	335988	None	10386.571	43.079	46.939	0	41	41	2	1	-10921639	34454.333	34325	22439	47738	723541	6722.196	7.600	0.132	1.199
ID335991	335991	58	7258.083	80.853	49.744	0	41	41	2	1	-10921639	30810.667	31123	20333	44041	647024	6213.268	7.600	0.090	0.820
ID335990	335990	59	10052.989	68.218	46.843	0	41	41	2	1	-10921639	45626.048	44857	32606	61773	958147	7664.494	2.000	0.086	0.939
ID335985	335985	None	7706.217	43.387	32.110	0	41	41	2	1	-10921639	13592.905	12616	3310	32004	285451	7145.192	2.000	0.147	0.487
ID335984	335984	51	8562.543	66.280	27.516	0	41	41	2	1	-10921639	34386.667	33509	26480	46340	722120	5571.669	7.600	0.097	1.096
ID335987	335987	None	16360.625	73.271	46.320	0	41	41	2	1	-10921639	45994.619	39806	33917	65535	965887	11060.319	2.000	0.122	0.902
ID335986	335986	None	11394.474	64.021	31.646	0	41	41	2	1	-10921639	30867.857	28243	19795	55905	648225	9704.580	2.000	0.103	0.596
ID335983	335983	None	7005.351	8.036	25.312	0	41	41	2	1	-10921639	26796.286	26953	20032	33788	562722	4109.475	4.800	0.123	1.431
ID335992	335992	99	8464.768	15.472	64.710	0	41	41	2	1	-10921639	8839.571	7092	2987	20462	185631	5515.834	2.000	0.485	1.046
ID335973	335973	58	10730.751	79.317	49.209	0	42	42	2	1	-10921639	41856.429	41289	31187	51263	878985	6142.349	4.800	0.126	1.522
ID335972	335972	59	11954.693	69.129	46.861	0	42	42	2	1	-10921639	40237.333	39355	26416	61773	844984	8281.835	2.000	0.095	0.844
ID335974	335974	99	9305.092	15.560	64.886	0	42	42	2	1	-10921639	9608.429	7050	2514	24331	201777	5957.894	2.000	0.474	1.037
ID335969	335969	None	7183.790	76.157	46.359	0	42	42	2	1	-10921639	37881.000	37979	26996	50467	795501	6578.288	2.000	0.058	0.635
ID335968	335968	None	10183.172	60.923	43.937	0	42	42	2	1	-10921639	47635.095	48038	34712	64997	1000337	7663.887	6.080	0.094	1.070
ID335971	335971	5	17698.131	59.597	47.416	0	42	42	2	1	-10921639	53152.000	53390	33766	65535	1116192	9922.147	2.000	0.162	1.492
ID335970	335970	60	7009.124	53.078	46.630	0	42	42	2	1	-10921639	34399.095	33444	25620	47759	722381	5427.222	2.000	0.062	0.735
ID335967	335967	51	8704.907	65.588	26.988	0	42	42	2	1	-10921639	29175.000	28221	22547	42751	612675	6002.581	2.000	0.103	0.907
ID336020	336020	None	7852.003	39.902	75.072	0	43	43	2	1	-10921639	9307.381	8984	2557	23750	195455	4726.084	2.000	0.427	1.178
ID336017	336017	59	11441.162	69.386	47.396	0	43	43	2	1	-10921639	44815.333	45739	31381	57840	941122	8013.358	6.337	0.113	1.132
ID336016	336016	5	17815.613	59.497	47.279	0	43	43	2	1	-10921639	55023.048	56679	36711	65535	1155484	9576.451	4.800	0.177	1.729
ID336019	336019	58	7303.799	80.440	49.632	0	43	43	2	1	-10921639	33691.810	32692	24417	42966	707528	5206.473	2.000	0.084	0.998
ID336018	336018	None	7307.609	17.243	49.003	0	43	43	2	1	-10921639	8333.095	7587	2729	20591	174995	4338.520	2.000	0.416	1.129
ID336013	336013	None	7327.542	74.642	28.868	0	43	43	2	1	-10921639	23555.810	24008	10510	36045	494672	7153.735	2.000	0.108	0.644
ID336012	336012	61	9305.856	63.113	26.066	0	43	43	2	1	-10921639	29531.190	29532	19387	42450	620155	5602.495	6.020	0.145	1.338
ID336015	336015	60	8861.702	52.569	46.558	0	43	43	2	1	-10921639	35311.048	34626	24159	45309	741532	5710.479	2.000	0.107	1.197
ID336014	336014	62	11357.271	42.777	46.713	0	43	43	2	1	-10921639	34385.619	34110	21794	51692	722098	7179.870	4.800	0.144	1.208
ID336011	336011	63	8648.059	57.468	19.800	0	43	43	2	1	-10921639	29333.571	29081	23363	36948	616005	3737.143	4.800	0.170	2.281
ID336005	336005	64	12224.098	60.674	44.110	0	44	44	2	1	-10921639	55077.238	54938	42557	65535	1156622	7047.160	4.800	0.113	1.589
ID336004	336004	None	7832.320	39.385	43.867	0	44	44	2	1	-10921639	32679.524	32541	20440	47931	686270	6608.179	2.000	0.073	0.675
ID336007	336007	62	7993.956	42.937	47.151	0	44	44	2	1	-10921639	34088.905	32971	27727	46534	715867	5572.630	7.600	0.080	0.902
ID336006	336006	60	7403.175	51.101	46.453	0	44	44	2	1	-10921639	34200.429	34970	20720	44406	718209	6151.926	7.600	0.097	0.984
ID336001	336001	63	9125.825	56.026	19.946	0	44	44	2	1	-10921639	29914.048	30650	22611	38753	628195	4654.390	4.800	0.151	1.689
ID336000	336000	None	7094.436	4.570	3.384	0	44	44	2	1	-10921639	30822.857	30220	18699	43202	647280	5876.237	3.200	0.116	1.092
ID336003	336003	None	7415.362	71.187	32.362	0	44	44	2	1	-10921639	33143.048	33659	25663	38989	696004	3897.976	4.800	0.102	1.579
ID336002	336002	61	8888.428	62.739	26.683	0	44	44	2	1	-10921639	28528.095	28114	19108	43245	599090	6806.145	2.000	0.087	0.669
ID336009	336009	None	8798.371	72.793	48.217	0	44	44	2	1	-10921639	41025.238	40000	31875	59022	861530	6602.784	2.000	0.074	0.859
ID336008	336008	5	15006.067	59.592	47.533	0	44	44	2	1	-10921639	55761.048	59903	40623	65535	1170982	9204.882	4.800	0.128	1.379
ID336010	336010	65	7306.123	56.856	77.083	0	44	44	2	1	-10921639	8159.048	6383	2708	22654	171340	4951.169	2.000	0.347	0.849
ID336036	336036	65	7821.578	56.986	76.776	0	45	45	2	1	-10921639	7934.762	6319	1891	23148	166630	5423.746	2.000	0.367	0.785
ID336033	336033	64	15308.021	60.904	44.302	0	45	45	2	1	-10921639	50292.238	48554	38151	65535	1056137	8327.353	4.800	0.161	1.679
ID336032	336032	None	7800.722	64.430	32.787	0	45	45	2	1	-10921639	32738.952	32649	22375	43073	687518	5232.955	6.058	0.114	1.283
ID336035	336035	None	7539.277	76.193	46.906	0	45	45	2	1	-10921639	37448.000	34949	29704	53412	786408	5835.722	7.600	0.048	0.584
ID336034	336034	5	20133.434	59.881	47.027	0	45	45	2	1	-10921639	53114.190	52789	37850	65535	1115398	10533.318	4.800	0.188	1.596
ID336029	336029	None	7370.591	69.449	16.944	0	45	45	2	1	-10921639	28360.333	26867	23428	38861	595567	4607.914	6.332	0.107	1.186
ID336031	336031	61	8033.047	63.164	26.175	0	45	45	2	1	-10921639	28369.381	29468	17345	38624	595757	5711.425	2.000	0.117	1.040
ID336030	336030	68	9093.561	82.981	19.222	0	45	45	2	1	-10921639	12829.238	11004	5115	28672	269414	5998.566	2.000	0.282	0.942
ID336021	336021	68	7959.141	82.676	19.293	0	46	46	2	1	-10921639	13344.143	12337	5975	28758	280227	6345.628	2.000	0.227	0.778
ID336023	336023	64	12235.003	60.548	42.964	0	46	46	2	1	-10921639	46748.857	47071	32907	65535	981726	8669.959	3.200	0.108	1.051
ID336022	336022	61	10821.891	63.082	27.091	0	46	46	2	1	-10921639	33172.000	34820	19151	49650	696612	7335.909	2.000	0.135	1.079
ID336028	336028	None	11625.188	72.660	48.345	0	46	46	2	1	-10921639	47735.619	45760	33616	58764	1002448	7245.649	2.000	0.111	1.320
ID336025	336025	None	7673.780	43.681	47.043	0	46	46	2	1	-10921639	30923.143	29403	22869	39677	649386	4671.254	2.000	0.110	1.310
ID336024	336024	None	7213.569	36.574	45.447	0	46	46	2	1	-10921639	28211.714	27447	19623	35679	592446	4743.970	2.000	0.118	1.258
ID336027	336027	5	16581.162	59.533	47.524	0	46	46	2	1	-10921639	50031.381	46040	29769	65535	1050659	12233.303	2.000	0.141	1.012
ID336026	336026	None	8004.182	68.782	47.154	0	46	46	2	1	-10921639	41704.857	39763	24094	55540	875802	7927.271	2.000	0.074	0.722
ID336053	336053	70	8267.513	56.377	55.868	0	47	47	2	1	-10921639	27796.190	26652	15131	41977	583720	6763.221	2.000	0.108	0.803
ID336052	336052	None	7311.484	70.000	52.000	0	47	47	2	1	-10921639	39520.762	39570	30521	51821	829936	6193.289	2.000	0.094	1.096
ID336049	336049	None	7866.746	37.016	48.387	0	47	47	2	1	-10921639	26821.810	26888	18549	38667	563258	5605.410	2.000	0.116	0.991
ID336048	336048	91	8152.929	75.506	45.483	0	47	47	2	1	-10921639	40171.667	40322	27942	52187	843605	8052.605	2.000	0.077	0.709
ID336051	336051	None	7084.288	71.361	51.454	0	47	47	2	1	-10921639	43197.190	42966	30521	52918	907141	5952.497	7.600	0.085	1.136
ID336050	336050	5	18443.969	59.458	47.495	0	47	47	2	1	-10921639	49145.952	51477	27447	65535	1032065	12171.093	2.000	0.173	1.190
ID336045	336045	64	12645.513	60.102	42.405	0	47	47	2	1	-10921639	46469.476	44084	34282	61666	975859	8472.484	2.000	0.126	1.225
ID336044	336044	None	7497.189	43.814	36.182	0	47	47	2	1	-10921639	26159.619	25620	16894	34368	549352	5023.556	4.800	0.129	1.186
ID336047	336047	None	8202.536	65.444	45.341	0	47	47	2	1	-10921639	42875.857	40902	34304	55196	900393	6606.300	2.000	0.057	0.696
ID336046	336046	None	8560.562	49.485	43.940	0	47	47	2	1	-10921639	35112.429	34411	23707	47093	737361	6346.111	2.000	0.107	1.072
ID336043	336043	None	8113.048	64.740	27.761	0	47	47	2	1	-10921639	41407.095	40709	30607	50059	869549	4890.878	4.800	0.099	1.527
ID336042	336042	61	9489.825	62.937	26.890	0	47	47	2	1	-10921639	38705.000	39462	23987	50059	812805	7475.145	4.800	0.106	0.988
ID336037	336037	61	9453.400	62.581	27.231	0	48	48	2	1	-10921639	35613.952	35121	25986	52681	747893	5869.269	4.800	0.131	1.402
ID336039	336039	5	18010.934	59.730	47.271	0	48	48	2	1	-10921639	49387.476	48210	30800	65535	1037137	11140.341	2.000	0.154	1.184
ID336038	336038	64	9572.087	60.811	42.742	0	48	48	2	1	-10921639	43619.857	43869	30134	54358	916017	6576.510	7.600	0.087	1.057
ID336041	336041	70	10947.969	56.728	56.087	0	48	48	2	1	-10921639	27492.381	24889	16829	40150	577340	7112.830	2.000	0.152	1.017
ID336040	336040	91	7234.298	75.094	47.294	0	48	48	2	1	-10921639	38111.381	36668	29661	53047	800339	6026.426	2.000	0.053	0.633
ID336069	336069	None	9924.818	89.877	66.963	0	49	49	2	1	-10921639	10791.571	7243	4191	31230	226623	6870.094	2.000	0.375	0.857
ID336068	336068	76	11067.804	60.291	63.357	0	49	49	2	1	-10921639	25163.762	23772	15110	37915	528439	6284.110	2.000	0.220	1.443
ID336065	336065	73	9883.124	79.009	49.429	0	49	49	2	1	-10921639	43118.333	43697	28457	57797	905485	7740.365	7.600	0.081	0.838
ID336064	336064	5	13216.062	59.426	47.595	0	49	49	2	1	-10921639	54766.238	62934	32821	65535	1150091	12488.163	2.000	0.103	0.817
ID336067	336067	70	14837.626	57.020	56.237	0	49	49	2	1	-10921639	38503.381	37764	26373	55862	808571	8158.250	2.000	0.167	1.348
ID336066	336066	None	9771.290	73.182	54.674	0	49	49	2	1	-10921639	34871.905	35078	21837	48232	732310	6908.297	2.000	0.112	1.018
ID336055	336055	None	7224.583	10.138	18.930	0	49	49	2	1	-10921639	33623.143	34626	28243	40816	706086	3553.204	4.800	0.127	2.134
ID336054	336054	None	8814.678	0.000	17.000	0	49	49	2	1	-10921639	38454.048	38818	29482	46125	807535	5588.871	6.325	0.138	1.673
ID336061	336061	None	7716.255	77.171	45.019	0	49	49	2	1	-10921639	46010.810	47007	31553	55475	966227	6012.257	7.600	0.081	1.148
ID336060	336060	64	11625.287	60.783	43.819	0	49	49	2	1	-10921639	59871.571	63471	50209	65535	1257303	6144.777	4.800	0.099	1.758
ID336063	336063	None	8795.625	43.016	47.308	0	49	49	2	1	-10921639	38033.571	37829	26609	47609	798705	5280.081	7.600	0.115	1.485
ID336062	336062	None	10045.481	68.968	46.213	0	49	49	2	1	-10921639	43099.000	41203	32713	62977	905079	8069.873	2.000	0.071	0.710
ID336057	336057	61	8166.880	62.265	26.945	0	49	49	2	1	-10921639	34090.857	34992	24997	48296	715908	6148.690	2.000	0.089	0.908
ID336056	336056	75	8054.365	56.273	22.297	0	49	49	2	1	-10921639	29272.095	28049	19817	40279	614714	6160.726	3.200	0.113	0.963
ID336059	336059	None	9234.634	79.394	40.132	0	49	49	2	1	-10921639	34522.905	34519	20204	51520	724981	8322.784	2.000	0.086	0.658
ID336058	336058	None	7255.831	55.808	29.625	0	49	49	2	1	-10921639	29073.571	28522	22654	37893	610545	4314.214	2.000	0.111	1.347
ID336071	336071	None	7370.608	67.578	20.213	0	50	50	2	1	-10921639	28157.667	27082	16679	40559	591311	6736.666	2.000	0.073	0.572
ID336070	336070	None	7525.051	74.494	16.352	0	50	50	2	1	-10921639	29227.238	30800	18850	37034	613772	5075.286	7.600	0.130	1.329
ID336081	336081	76	11885.891	60.187	63.681	0	50	50	2	1	-10921639	24364.333	24223	9048	41956	511651	8770.516	2.000	0.214	0.980
ID336080	336080	70	13311.894	56.855	56.325	0	50	50	2	1	-10921639	36865.667	35185	27275	48597	774179	7101.290	4.800	0.169	1.502
ID336077	336077	None	9219.840	65.773	48.973	0	50	50	2	1	-10921639	41919.905	42386	30155	50360	880318	5275.203	7.600	0.111	1.591
ID336076	336076	None	8921.123	36.061	48.572	0	50	50	2	1	-10921639	31436.952	31080	20655	42257	660176	6068.663	7.600	0.131	1.199
ID336079	336079	None	8690.462	87.735	54.181	0	50	50	2	1	-10921639	19586.619	21042	7243	29038	411319	5802.600	4.800	0.236	1.288
ID336078	336078	73	11593.741	78.741	48.856	0	50	50	2	1	-10921639	45693.429	44298	33895	59516	959562	7190.473	6.379	0.105	1.212
ID336073	336073	61	13651.330	62.747	27.299	0	50	50	2	1	-10921639	38691.571	37936	21902	56786	812523	8925.386	2.000	0.147	1.108
ID336072	336072	75	15628.629	55.882	21.812	0	50	50	2	1	-10921639	38516.714	36410	24825	59817	808851	8941.732	2.000	0.170	1.252
ID336075	336075	5	18752.617	59.578	47.216	0	50	50	2	1	-10921639	50927.952	48103	29489	65535	1069487	11147.553	2.000	0.157	1.241
ID336074	336074	64	10564.014	61.053	43.017	0	50	50	2	1	-10921639	43056.048	42772	29124	58871	904177	8041.955	2.000	0.095	0.927
ID336101	336101	72	7793.944	77.292	45.868	0	51	51	2	1	-10921639	43166.524	43331	31961	54508	906497	5812.036	7.600	0.070	0.972
ID336100	336100	61	11876.581	62.358	27.534	0	51	51	2	1	-10921639	35386.762	33208	22590	53068	743122	9166.679	2.000	0.129	0.883
ID336103	336103	73	10118.366	79.086	48.886	0	51	51	2	1	-10921639	43160.381	42343	31832	62375	906368	7151.887	2.000	0.083	0.924
ID336102	336102	5	17738.475	59.625	47.029	0	51	51	2	1	-10921639	48672.048	45008	31961	65535	1022113	11907.010	2.000	0.166	1.166
ID336097	336097	None	8167.370	59.701	19.328	0	51	51	2	1	-10921639	27675.476	27705	16485	40924	581185	6817.686	7.600	0.087	0.653
ID336096	336096	None	7274.029	71.567	16.395	0	51	51	2	1	-10921639	30964.048	30284	24782	44105	650245	5523.307	2.000	0.087	0.900
ID336099	336099	74	7503.284	66.945	27.284	0	51	51	2	1	-10921639	36590.476	36238	26910	49500	768400	5523.420	3.200	0.094	1.142
ID336098	336098	75	8045.777	56.580	21.899	0	51	51	2	1	-10921639	28738.905	27705	19967	38517	603517	5114.527	7.600	0.118	1.186
ID336105	336105	None	7603.549	73.418	49.609	0	51	51	2	1	-10921639	42970.952	41354	32971	56550	902390	6234.458	2.000	0.080	1.022
ID336104	336104	None	7664.660	50.912	49.696	0	51	51	2	1	-10921639	28069.429	28371	17904	39720	589458	6236.750	2.000	0.094	0.776
ID336107	336107	76	13528.646	60.260	63.775	0	51	51	2	1	-10921639	22327.667	20763	10918	39054	468881	9022.592	2.000	0.265	1.038
ID336106	336106	70	14748.958	56.766	56.300	0	51	51	2	1	-10921639	34187.190	31639	24288	50854	717931	8403.406	2.000	0.182	1.252
ID336085	336085	75	15308.462	56.511	22.228	0	52	52	2	1	-10921639	36725.524	35615	22461	56851	771236	8932.322	2.000	0.204	1.395
ID336084	336084	77	8436.141	61.093	17.846	0	52	52	2	1	-10921639	31150.333	32391	21236	39656	654157	5555.822	4.800	0.135	1.332
ID336087	336087	64	9993.792	60.536	43.765	0	52	52	2	1	-10921639	42711.952	42643	28866	56937	896951	7512.807	2.000	0.109	1.115
ID336086	336086	74	7646.765	65.986	27.228	0	52	52	2	1	-10921639	34911.762	35615	23793	43847	733147	5567.424	2.000	0.094	1.083
ID336083	336083	None	7225.854	0.000	18.000	0	52	52	2	1	-10921639	29288.810	31209	20921	37420	615065	4195.554	4.800	0.146	1.778
ID336082	336082	None	7917.054	3.361	3.413	0	52	52	2	1	-10921639	27678.619	28844	17410	38775	581251	6105.207	2.000	0.117	0.951
ID336093	336093	73	10066.291	79.131	49.492	0	52	52	2	1	-10921639	37234.190	36002	28608	52767	781918	7006.508	2.000	0.106	1.021
ID336092	336092	None	11721.110	71.671	48.110	0	52	52	2	1	-10921639	46176.810	46577	34132	59796	969713	8553.856	2.000	0.113	1.092
ID336095	336095	76	8823.134	60.719	63.825	0	52	52	2	1	-10921639	26157.667	26222	16270	34605	549311	4935.891	4.800	0.169	1.531
ID336094	336094	70	15152.073	56.790	56.451	0	52	52	2	1	-10921639	34937.381	35937	20913	54702	733685	8651.775	2.000	0.200	1.349
ID336089	336089	78	13573.231	40.074	46.874	0	52	52	2	1	-10921639	41393.667	38646	26738	57646	869267	8728.741	2.000	0.140	1.168
ID336088	336088	72	10597.666	76.798	45.359	0	52	52	2	1	-10921639	41508.429	38968	27340	55174	871677	8495.559	7.600	0.118	1.029
ID336091	336091	5	17499.242	59.490	47.593	0	52	52	2	1	-10921639	43927.048	43353	25900	65535	922468	13692.526	2.000	0.154	0.858
ID336090	336090	None	7480.713	5.631	47.949	0	52	52	2	1	-10921639	9065.905	7565	3159	18592	190384	4191.585	2.000	0.458	1.359
ID336109	336109	None	9463.358	82.974	11.972	0	53	53	2	1	-10921639	11009.571	8146	4277	27060	231201	6243.757	2.000	0.342	0.898
ID336108	336108	None	10022.335	50.487	12.233	0	53	53	2	1	-10921639	15805.762	14637	5545	33852	331921	7700.963	2.000	0.255	0.833
ID336111	336111	77	10738.027	61.123	18.790	0	53	53	2	1	-10921639	31651.952	29855	18742	55583	664691	8421.014	2.000	0.098	0.673
ID336110	336110	79	11562.629	67.592	17.020	0	53	53	2	1	-10921639	34970.143	34820	20591	48791	734373	7734.386	2.000	0.132	1.056
ID336117	336117	78	7673.623	40.222	47.100	0	53	53	2	1	-10921639	32604.810	31939	20290	45481	684701	6209.519	2.000	0.072	0.706
ID336116	336116	72	8522.438	75.315	45.956	0	53	53	2	1	-10921639	43976.143	43568	33251	54272	923499	5935.165	4.800	0.105	1.402
ID336119	336119	5	16805.773	59.781	47.363	0	53	53	2	1	-10921639	46947.381	47673	32090	65535	985895	11143.399	2.000	0.146	1.074
ID336118	336118	None	8486.591	43.732	47.019	0	53	53	2	1	-10921639	36323.190	36346	27146	47845	762787	5132.806	6.335	0.102	1.305
ID336113	336113	61	12879.074	62.561	27.319	0	53	53	2	1	-10921639	41093.810	40344	28071	59903	862970	7913.418	2.000	0.150	1.354
ID336112	336112	75	11370.377	56.390	22.847	0	53	53	2	1	-10921639	30105.286	26996	20075	52036	632211	8750.680	2.000	0.131	0.799
ID336115	336115	64	13662.913	60.436	43.562	0	53	53	2	1	-10921639	47034.381	47673	29554	61021	987722	9505.372	3.200	0.127	1.112
ID336114	336114	None	7066.380	80.989	42.341	0	53	53	2	1	-10921639	27765.571	26716	14981	40279	583077	6585.771	7.600	0.077	0.601
ID336124	336124	76	12083.796	60.184	64.139	0	53	53	2	1	-10921639	24968.190	23342	15518	39333	524332	7096.373	2.000	0.209	1.217
ID336121	336121	None	8742.262	87.962	52.245	0	53	53	2	1	-10921639	23290.762	22203	14723	37098	489106	5132.641	7.600	0.173	1.336
ID336120	336120	73	11081.088	78.943	48.118	0	53	53	2	1	-10921639	41986.429	42880	31768	57431	881715	7104.807	7.600	0.117	1.243
ID336123	336123	70	12984.516	56.347	56.315	0	53	53	2	1	-10921639	30921.190	27748	20827	51198	649345	9093.994	2.000	0.158	0.926
ID336122	336122	80	9768.902	25.949	56.499	0	53	53	2	1	-10921639	12104.714	9672	5867	28006	254199	6216.212	2.000	0.374	1.059
ID336133	336133	5	18062.666	59.733	47.600	0	54	54	2	1	-10921639	46278.048	43697	27168	65535	971839	11884.856	2.000	0.165	1.104
ID336132	336132	78	9016.556	41.434	47.651	0	54	54	2	1	-10921639	36291.524	34304	24675	49457	762122	6905.333	2.000	0.085	0.827
ID336135	336135	None	9324.446	79.594	54.801	0	54	54	2	1	-10921639	30518.714	31939	19194	46211	640893	7430.632	2.000	0.110	0.814
ID336134	336134	73	12715.662	77.762	47.933	0	54	54	2	1	-10921639	44749.857	46534	29102	55475	939747	7329.875	7.600	0.132	1.428
ID336129	336129	61	10855.831	62.394	27.035	0	54	54	2	1	-10921639	35603.619	33766	23793	49607	747676	6494.989	2.000	0.136	1.308
ID336128	336128	75	15651.483	55.852	22.526	0	54	54	2	1	-10921639	37557.524	35400	25448	62117	788708	10145.518	2.000	0.158	1.012
ID336131	336131	None	9349.003	69.428	47.185	0	54	54	2	1	-10921639	36234.143	35980	24202	55174	760917	7954.247	2.000	0.078	0.657
ID336130	336130	None	7015.768	84.189	37.753	0	54	54	2	1	-10921639	19568.095	19967	10145	26716	410930	4215.683	3.200	0.184	1.441
ID336137	336137	70	12125.423	56.267	56.303	0	54	54	2	1	-10921639	35720.333	34024	25921	53068	750127	8337.232	2.000	0.120	0.917
ID336136	336136	80	9598.551	26.034	55.584	0	54	54	2	1	-10921639	11563.286	10252	2278	27082	242829	6676.141	2.000	0.377	0.948
ID336138	336138	76	12953.517	60.027	63.646	0	54	54	2	1	-10921639	28674.571	27942	16270	49436	602166	9053.215	2.000	0.170	0.920
ID336125	336125	None	9951.994	73.533	14.018	0	54	54	2	1	-10921639	28936.429	30091	17001	40000	607665	6680.514	7.600	0.161	1.199
ID336127	336127	77	7606.750	60.856	19.267	0	54	54	2	1	-10921639	31419.619	30478	19237	45911	659812	5755.999	7.600	0.083	0.841
ID336126	336126	79	13579.389	67.937	17.509	0	54	54	2	1	-10921639	34301.810	32047	19366	58635	720338	9829.372	2.000	0.152	0.922
ID336141	336141	61	14557.380	62.330	27.594	0	55	55	2	1	-10921639	39579.048	38796	23385	65535	831160	10401.035	2.000	0.139	0.931
ID336140	336140	75	14842.634	56.146	22.603	0	55	55	2	1	-10921639	39461.333	38968	22461	59688	828688	10009.226	7.600	0.153	1.046
ID336143	336143	72	9051.371	76.014	46.006	0	55	55	2	1	-10921639	44692.571	44041	33831	56786	938544	6196.469	7.600	0.087	1.157
ID336142	336142	None	8169.881	63.391	38.260	0	55	55	2	1	-10921639	32480.952	29941	19494	43331	682100	6778.925	2.000	0.098	0.854
ID336139	336139	79	13963.275	67.429	17.376	0	55	55	2	1	-10921639	40683.476	39355	26158	56980	854353	9511.785	2.000	0.146	1.088
ID336149	336149	None	9284.896	50.856	51.777	0	55	55	2	1	-10921639	30935.429	31338	20720	41483	649644	5959.919	3.200	0.122	1.125
ID336148	336148	None	7162.356	69.967	49.570	0	55	55	2	1	-10921639	37672.238	37034	28114	46276	791117	6053.465	7.600	0.081	0.935
ID336151	336151	76	17632.875	60.001	63.150	0	55	55	2	1	-10921639	33688.810	33831	22461	60140	707465	9621.976	2.000	0.239	1.349
ID336150	336150	70	13138.606	56.509	56.542	0	55	55	2	1	-10921639	35861.667	34175	19903	57603	753095	9260.600	3.200	0.162	1.079
ID336145	336145	None	8063.438	36.209	48.112	0	55	55	2	1	-10921639	32040.905	32735	21128	43095	672859	6630.019	2.000	0.093	0.821
ID336144	336144	5	16311.825	59.470	47.488	0	55	55	2	1	-10921639	47085.667	43611	34497	65535	988799	10107.957	2.000	0.152	1.230
ID336147	336147	73	9487.709	78.149	48.075	0	55	55	2	1	-10921639	44095.810	44578	35121	53562	926012	5836.428	7.600	0.116	1.571
ID336146	336146	78	13613.724	39.956	47.693	0	55	55	2	1	-10921639	37226.952	36797	21859	55303	781766	9142.074	2.000	0.138	0.985
ID336165	336165	79	8799.706	67.627	17.249	0	56	56	2	1	-10921639	31842.333	30843	23471	46512	668689	5962.852	2.000	0.114	1.090
ID336167	336167	75	22621.518	56.368	21.943	0	56	56	2	1	-10921639	45404.905	45524	21450	65535	953503	13133.711	2.000	0.251	1.388
ID336166	336166	77	10164.649	61.437	18.265	0	56	56	2	1	-10921639	33843.143	33745	22676	53541	710706	7508.261	2.000	0.122	0.981
ID336173	336173	5	18243.221	59.775	47.766	0	56	56	2	1	-10921639	50811.190	48318	37334	65535	1067035	10339.594	2.000	0.164	1.383
ID336172	336172	78	14960.703	40.518	46.967	0	56	56	2	1	-10921639	46676.048	47007	32971	61343	980197	7829.597	7.600	0.159	1.633
ID336175	336175	None	7104.994	71.908	50.141	0	56	56	2	1	-10921639	37257.714	37377	28565	46856	782412	4581.278	4.800	0.077	1.161
ID336174	336174	73	11313.558	78.242	47.876	0	56	56	2	1	-10921639	42085.524	42794	27576	55755	883796	7056.369	7.600	0.108	1.164
ID336169	336169	None	8825.494	65.703	28.096	0	56	56	2	1	-10921639	39438.810	40064	27318	48447	828215	5594.458	2.000	0.105	1.339
ID336168	336168	61	8919.439	63.165	27.955	0	56	56	2	1	-10921639	38700.857	39333	28995	48447	812718	5841.591	6.276	0.108	1.293
ID336171	336171	72	10494.767	75.243	44.915	0	56	56	2	1	-10921639	43055.905	41332	32563	62762	904174	7573.778	7.600	0.097	1.002
ID336170	336170	None	7134.900	67.547	42.181	0	56	56	2	1	-10921639	36357.000	36131	25147	51112	763497	6976.060	2.000	0.072	0.698
ID336177	336177	70	18489.170	56.400	56.022	0	56	56	2	1	-10921639	38834.095	34089	22138	65535	815516	11875.739	2.000	0.198	1.079
ID336176	336176	81	16467.822	79.766	55.145	0	56	56	2	1	-10921639	39042.667	35916	28457	57560	819896	9243.536	3.200	0.193	1.364
ID336178	336178	76	15347.462	60.018	63.427	0	56	56	2	1	-10921639	31854.571	28329	21966	53154	668946	9284.969	2.000	0.201	1.148
ID336164	336164	76	14223.297	60.077	63.293	0	57	57	2	1	-10921639	31372.571	30306	16808	50489	658824	8406.286	2.000	0.202	1.255
ID336161	336161	82	7745.315	25.898	54.078	0	57	57	2	1	-10921639	16922.333	16249	10102	27662	355369	5000.918	2.000	0.181	1.038
ID336160	336160	5	18560.314	59.660	47.398	0	57	57	2	1	-10921639	54158.143	52144	40731	65535	1137321	8718.513	4.800	0.184	1.934
ID336163	336163	70	15354.265	56.567	55.578	0	57	57	2	1	-10921639	34066.381	31209	19795	56013	715394	10953.783	2.000	0.177	0.935
ID336162	336162	81	9810.019	80.966	54.926	0	57	57	2	1	-10921639	31266.048	31939	18699	45330	656587	6545.938	4.800	0.147	1.227
ID336157	336157	83	7325.581	78.481	35.367	0	57	57	2	1	-10921639	28065.476	28135	20204	40279	589375	5195.929	2.000	0.102	1.003
ID336156	336156	None	8320.680	76.538	28.863	0	57	57	2	1	-10921639	30518.857	30736	18699	41354	640896	5856.908	2.000	0.128	1.185
ID336159	336159	78	12006.199	41.110	47.021	0	57	57	2	1	-10921639	39923.000	39398	30800	53627	838383	6464.520	4.800	0.130	1.420
ID336158	336158	72	13027.046	75.942	46.125	0	57	57	2	1	-10921639	49956.476	51456	34390	64997	1049086	8001.228	7.600	0.117	1.313
ID336153	336153	77	11021.251	61.126	18.810	0	57	57	2	1	-10921639	32157.476	30693	21450	48705	675307	6891.769	2.000	0.138	1.130
ID336152	336152	79	15044.957	67.369	16.225	0	57	57	2	1	-10921639	39903.524	37313	25921	55647	837974	8003.733	2.000	0.189	1.588
ID336155	336155	61	10164.935	63.994	27.813	0	57	57	2	1	-10921639	35906.524	36518	25061	47308	754037	6470.996	4.800	0.149	1.436
ID336154	336154	75	20460.041	56.173	21.553	0	57	57	2	1	-10921639	40752.048	41246	23729	65535	855793	12338.689	2.000	0.230	1.233
ID336181	336181	75	16223.715	56.646	21.051	0	58	58	2	1	-10921639	40326.143	38259	26050	57861	846849	9564.469	4.800	0.202	1.419
ID336180	336180	79	10845.859	67.087	17.132	0	58	58	2	1	-10921639	31445.143	30994	21773	52058	660348	6797.904	2.000	0.137	1.117
ID336183	336183	83	7539.220	77.716	34.423	0	58	58	2	1	-10921639	29452.190	29446	20526	39634	618496	5680.866	2.000	0.104	0.978
ID336182	336182	61	12878.550	65.553	28.401	0	58	58	2	1	-10921639	41814.429	41139	27684	63965	878103	8983.603	4.800	0.129	1.060
ID336179	336179	None	7556.609	74.649	15.727	0	58	58	2	1	-10921639	28621.286	28651	18635	38689	601047	5225.849	2.000	0.114	1.120
ID336189	336189	82	13921.518	26.665	54.097	0	58	58	2	1	-10921639	26257.952	24632	14594	46061	551417	8894.945	2.000	0.223	1.078
ID336188	336188	None	7415.987	77.785	47.962	0	58	58	2	1	-10921639	42405.905	42450	30155	57689	890524	7473.158	7.600	0.044	0.476
ID336190	336190	76	11563.254	59.922	62.419	0	58	58	2	1	-10921639	30363.286	31574	19022	42085	637629	6862.368	2.000	0.168	1.270
ID336185	336185	72	14050.029	75.287	45.246	0	58	58	2	1	-10921639	51359.762	50360	34390	65535	1078555	8730.399	7.600	0.113	1.193
ID336184	336184	84	9864.265	65.127	44.408	0	58	58	2	1	-10921639	42668.048	44771	30908	58334	896029	7825.631	3.200	0.092	0.920
ID336187	336187	5	17849.717	59.740	47.451	0	58	58	2	1	-10921639	54648.476	55196	33659	65535	1147618	9407.334	4.800	0.167	1.664
ID336186	336186	78	10570.821	41.753	46.923	0	58	58	2	1	-10921639	36287.476	35250	23729	47200	762037	6557.844	2.000	0.138	1.341
ID336197	336197	None	9042.441	37.728	46.333	0	59	59	2	1	-10921639	36215.810	35443	22955	47308	760532	6868.677	7.600	0.099	0.947
ID336196	336196	72	16361.030	74.437	45.245	0	59	59	2	1	-10921639	51564.571	52251	35443	65535	1082856	9380.131	4.800	0.157	1.493
ID336199	336199	78	9210.363	40.798	47.596	0	59	59	2	1	-10921639	36591.524	36819	25857	50145	768422	6728.805	7.600	0.101	0.997
ID336198	336198	5	19147.088	59.794	47.356	0	59	59	2	1	-10921639	51761.048	51155	32412	65535	1086982	10714.690	2.000	0.181	1.479
ID336193	336193	None	7285.663	9.860	22.911	0	59	59	2	1	-10921639	25710.286	27146	14852	33380	539916	4775.310	4.800	0.149	1.397
ID336192	336192	75	14959.220	57.518	20.941	0	59	59	2	1	-10921639	37723.381	37549	20225	56292	792191	10040.284	4.800	0.186	1.177
ID336195	336195	84	9349.757	66.075	44.622	0	59	59	2	1	-10921639	39071.286	36991	28844	50854	820497	6561.122	2.000	0.086	0.946
ID336194	336194	61	10456.614	65.325	27.998	0	59	59	2	1	-10921639	33918.952	31381	23492	50811	712298	7240.299	6.394	0.112	0.944
ID336191	336191	79	13459.396	67.090	17.255	0	59	59	2	1	-10921639	32546.429	31338	24008	55389	683475	8895.494	2.000	0.152	0.968
ID336201	336201	None	8001.548	79.057	54.461	0	59	59	2	1	-10921639	33212.667	33057	22031	42600	697466	5855.778	3.200	0.084	0.883
ID336200	336200	82	11754.642	26.700	53.350	0	59	59	2	1	-10921639	26427.810	24739	15411	44363	554984	7856.818	2.000	0.174	0.998
ID336202	336202	76	17930.250	59.641	62.422	0	59	59	2	1	-10921639	35761.238	30671	22719	56958	750986	10761.582	2.000	0.233	1.258
ID336205	336205	75	17036.072	57.058	21.759	0	60	60	2	1	-10921639	40457.286	43116	26136	57904	849603	9694.317	2.000	0.201	1.396
ID336204	336204	79	11218.402	66.820	17.682	0	60	60	2	1	-10921639	32130.810	29016	21859	47866	674747	7393.717	2.000	0.128	0.987
ID336207	336207	None	7172.272	72.833	30.469	0	60	60	2	1	-10921639	35324.286	36066	24825	46276	741810	5448.354	2.000	0.072	0.866
ID336206	336206	86	13023.534	62.181	28.570	0	60	60	2	1	-10921639	38812.429	40967	20096	57001	815061	9038.439	2.000	0.142	1.067
ID336203	336203	87	7129.192	59.207	14.094	0	60	60	2	1	-10921639	28374.524	28500	18871	36604	595865	5328.483	6.362	0.105	1.009
ID336213	336213	85	7971.551	36.738	48.527	0	60	60	2	1	-10921639	31967.095	29618	19946	47587	671309	7872.852	2.000	0.075	0.567
ID336212	336212	5	18448.520	59.794	47.646	0	60	60	2	1	-10921639	52114.238	53949	31531	65535	1094399	12190.218	2.000	0.159	1.176
ID336215	336215	82	12358.667	26.793	53.960	0	60	60	2	1	-10921639	30346.857	29038	21021	45782	637284	6452.582	2.000	0.174	1.394
ID336214	336214	None	12112.379	51.010	49.065	0	60	60	2	1	-10921639	36710.143	37163	23492	61838	770913	8758.625	2.000	0.110	0.833
ID336209	336209	84	13761.068	64.795	44.911	0	60	60	2	1	-10921639	52531.762	52101	41397	65535	1103167	7335.575	4.800	0.131	1.664
ID336208	336208	None	8680.590	33.695	44.482	0	60	60	2	1	-10921639	29629.476	28952	17496	41913	622219	6418.478	2.000	0.119	0.980
ID336211	336211	78	10461.936	41.884	47.509	0	60	60	2	1	-10921639	42096.905	41569	30499	55841	884035	6359.090	4.800	0.140	1.629
ID336210	336210	72	15560.981	74.409	45.435	0	60	60	2	1	-10921639	47425.429	47738	30392	65535	995934	9852.469	7.600	0.143	1.204
ID336216	336216	76	19965.809	59.251	62.069	0	60	60	2	1	-10921639	39240.190	34153	23449	61386	824044	11423.921	2.000	0.225	1.264
ID336260	336260	76	15564.343	59.580	62.251	0	61	61	2	1	-10921639	35371.381	30306	22697	55518	742799	9918.742	2.000	0.187	1.125
ID336257	336257	None	9593.600	78.611	54.465	0	61	61	2	1	-10921639	35884.143	33702	24546	47952	753567	7109.052	2.000	0.122	1.094
ID336256	336256	None	7011.866	55.438	54.625	0	61	61	2	1	-10921639	31772.667	32455	21579	41203	667226	5920.169	7.600	0.089	0.875
ID336259	336259	None	8256.469	57.868	56.940	0	61	61	2	1	-10921639	30331.476	31467	18527	41590	636961	6706.952	2.000	0.089	0.743
ID336258	336258	None	7359.365	4.912	56.416	0	61	61	2	1	-10921639	8348.429	7329	2493	20548	175317	4858.410	2.000	0.424	1.023
ID336245	336245	79	10596.700	66.610	17.377	0	61	61	2	1	-10921639	33411.238	30671	25169	53691	701636	7932.918	2.000	0.101	0.774
ID336244	336244	87	7059.960	59.289	14.967	0	61	61	2	1	-10921639	30564.905	30349	22117	39806	641863	4413.602	3.200	0.103	1.297
ID336247	336247	None	7647.147	51.838	24.230	0	61	61	2	1	-10921639	28999.905	27404	20290	41311	608998	5214.967	2.000	0.099	1.000
ID336246	336246	75	13917.175	56.959	23.082	0	61	61	2	1	-10921639	37356.048	36776	24030	58484	784477	10361.181	2.000	0.149	0.937
ID336253	336253	5	17728.057	59.966	47.576	0	61	61	2	1	-10921639	51219.619	55002	31660	65535	1075612	12898.332	2.000	0.153	1.055
ID336252	336252	78	7369.414	42.154	46.920	0	61	61	2	1	-10921639	38383.524	38968	29059	45158	806054	3975.356	4.800	0.101	1.772
ID336255	336255	82	10245.402	27.114	53.455	0	61	61	2	1	-10921639	27228.190	26459	19666	43697	571792	6299.501	2.000	0.157	1.175
ID336254	336254	85	9258.548	36.718	48.697	0	61	61	2	1	-10921639	34862.619	35851	23578	46792	732115	7283.966	4.800	0.119	1.017
ID336249	336249	None	7141.600	63.591	37.666	0	61	61	2	1	-10921639	30083.810	29532	21751	41010	631760	5724.534	2.000	0.076	0.744
ID336248	336248	86	18486.492	62.100	28.687	0	61	61	2	1	-10921639	48990.286	49328	35679	65535	1028796	9572.510	4.800	0.182	1.573
ID336251	336251	72	8704.229	74.047	45.797	0	61	61	2	1	-10921639	42760.000	42858	32498	51563	897960	5006.278	7.600	0.091	1.427
ID336250	336250	84	11176.182	64.428	45.896	0	61	61	2	1	-10921639	51226.667	49264	35164	65535	1075760	8083.322	2.000	0.085	0.996
ID336229	336229	5	19089.990	59.600	47.774	0	62	62	2	1	-10921639	54020.095	59086	28286	65535	1134422	13330.603	2.000	0.176	1.210
ID336228	336228	None	7162.220	53.807	47.750	0	62	62	2	1	-10921639	32784.905	33122	20677	43998	688483	6635.923	2.000	0.058	0.540
ID336230	336230	76	16931.518	59.678	61.935	0	62	62	2	1	-10921639	35451.238	34024	17431	58313	744476	11076.596	2.000	0.192	1.030
ID336225	336225	84	9742.136	63.263	45.200	0	62	62	2	1	-10921639	52208.190	52187	40150	62439	1096372	6874.732	7.600	0.099	1.369
ID336224	336224	None	7548.126	51.066	42.132	0	62	62	2	1	-10921639	30114.619	29468	22590	48038	632407	5707.167	2.000	0.083	0.805
ID336227	336227	78	12688.421	42.838	47.701	0	62	62	2	1	-10921639	36287.381	34712	25534	50704	762035	7578.087	2.000	0.149	1.245
ID336226	336226	72	15091.035	74.189	45.282	0	62	62	2	1	-10921639	46590.143	44041	28006	64094	978393	10394.830	7.600	0.146	1.139
ID336221	336221	None	9490.675	68.040	29.391	0	62	62	2	1	-10921639	37221.905	36604	28694	49221	781660	6511.620	2.000	0.115	1.179
ID336220	336220	89	7290.807	50.880	26.182	0	62	62	2	1	-10921639	31648.905	32692	23256	38022	664627	4600.984	2.000	0.102	1.272
ID336223	336223	None	8826.800	77.657	32.336	0	62	62	2	1	-10921639	32073.476	33509	16098	43675	673543	8352.118	2.000	0.101	0.705
ID336222	336222	86	11111.035	62.210	29.506	0	62	62	2	1	-10921639	36317.095	38065	22633	46168	762659	7491.455	2.000	0.145	1.230
ID336217	336217	79	8697.720	66.393	16.890	0	62	62	2	1	-10921639	32066.333	31144	23535	44685	673393	5906.283	6.320	0.110	1.079
ID336219	336219	None	8806.545	45.809	25.975	0	62	62	2	1	-10921639	29126.857	29425	19946	36862	611664	4538.864	4.800	0.147	1.648
ID336218	336218	75	12927.619	56.798	23.930	0	62	62	2	1	-10921639	32218.905	32434	15669	52423	676597	9800.656	2.000	0.137	0.790
ID336231	336231	None	8077.681	69.409	12.995	0	63	63	2	1	-10921639	27980.524	27834	20268	37313	587591	5599.037	7.600	0.141	1.236
ID336237	336237	84	13550.947	62.070	43.846	0	63	63	2	1	-10921639	57970.857	59667	40236	65535	1217388	8372.068	4.800	0.126	1.550
ID336236	336236	None	8020.489	72.103	43.042	0	63	63	2	1	-10921639	39509.333	40516	25298	49865	829696	6609.733	2.000	0.080	0.885
ID336239	336239	72	9121.515	74.862	46.897	0	63	63	2	1	-10921639	43882.048	43869	29167	56486	921523	6733.029	6.384	0.079	0.955
ID336238	336238	78	12767.838	43.072	47.119	0	63	63	2	1	-10921639	36177.857	36238	25642	53347	759735	7274.326	2.000	0.149	1.292
ID336233	336233	89	12959.959	51.082	24.379	0	63	63	2	1	-10921639	33888.286	33573	22719	49930	711654	8292.656	2.000	0.167	1.167
ID336232	336232	79	11850.119	66.159	17.037	0	63	63	2	1	-10921639	31260.857	29554	21343	49607	656478	7967.407	2.000	0.125	0.869
ID336235	336235	86	17782.488	61.750	29.142	0	63	63	2	1	-10921639	45249.429	43783	32004	65535	950238	9149.297	2.000	0.185	1.544
ID336234	336234	75	13640.969	56.869	23.613	0	63	63	2	1	-10921639	35571.000	33852	20978	55948	746991	9682.707	2.000	0.152	0.969
ID336241	336241	5	16717.467	59.828	47.589	0	63	63	2	1	-10921639	54427.476	59022	30843	65535	1142977	12659.354	2.000	0.135	1.024
ID336240	336240	85	12486.019	36.879	48.170	0	63	63	2	1	-10921639	36362.048	35894	28479	50639	763603	5975.258	4.800	0.159	1.672
ID336243	336243	76	15598.104	59.461	62.028	0	63	63	2	1	-10921639	32841.238	31123	19752	50983	689666	9517.400	2.000	0.228	1.281
ID336242	336242	88	13515.969	54.932	53.489	0	63	63	2	1	-10921639	36972.143	36217	25771	56743	776415	8417.299	2.000	0.143	1.099
ID336261	336261	None	9277.443	10.254	2.388	0	64	64	2	1	-10921639	23681.762	22246	14014	39484	497317	6618.840	2.000	0.139	0.873
ID336263	336263	75	13270.169	56.848	23.672	0	64	64	2	1	-10921639	35182.905	34067	21407	56829	738841	9464.284	2.000	0.128	0.843
ID336262	336262	89	13724.667	51.160	24.335	0	64	64	2	1	-10921639	36977.286	36303	24503	56786	776523	8030.914	2.000	0.178	1.392
ID336269	336269	None	11145.448	64.103	44.764	0	64	64	2	1	-10921639	54537.810	55325	38538	65535	1145294	7491.527	4.800	0.109	1.429
ID336268	336268	84	10795.830	62.419	44.099	0	64	64	2	1	-10921639	54592.000	55325	39591	65535	1146432	7954.084	7.600	0.103	1.278
ID336271	336271	78	10782.390	43.014	47.505	0	64	64	2	1	-10921639	35855.333	35013	25233	48597	752962	6308.003	4.800	0.145	1.436
ID336270	336270	143	15057.175	72.935	45.159	0	64	64	2	1	-10921639	54005.524	54723	38839	65535	1134116	8417.397	7.600	0.135	1.525
ID336265	336265	None	7660.138	76.836	29.263	0	64	64	2	1	-10921639	26013.286	25341	15690	36453	546279	6451.156	2.000	0.102	0.744
ID336264	336264	86	12030.089	61.660	29.494	0	64	64	2	1	-10921639	38701.952	36711	29016	60225	812741	7701.732	2.000	0.145	1.274
ID336267	336267	None	7532.997	64.335	38.045	0	64	64	2	1	-10921639	30422.667	29833	17625	39935	638876	6538.392	2.000	0.074	0.638
ID336266	336266	None	10449.982	54.286	36.223	0	64	64	2	1	-10921639	31674.381	30542	22783	43331	665162	5668.238	4.800	0.177	1.680
ID336277	336277	142	9211.326	89.000	80.000	0	64	64	2	1	-10921639	11481.952	9672	5647	25943	241121	5726.481	2.000	0.366	1.074
ID336276	336276	76	10573.960	59.212	61.724	0	64	64	2	1	-10921639	32485.000	32154	20139	43331	682185	7368.002	7.600	0.151	1.155
ID336273	336273	85	7854.772	36.974	48.816	0	64	64	2	1	-10921639	27738.857	26545	14271	37958	582516	6214.343	2.000	0.089	0.726
ID336272	336272	5	18721.271	59.899	47.522	0	64	64	2	1	-10921639	53149.143	52445	31166	65535	1116132	12753.771	2.000	0.171	1.219
ID336275	336275	88	11253.746	55.016	52.488	0	64	64	2	1	-10921639	37226.952	37399	28565	50231	781766	6538.772	4.800	0.150	1.488
ID336274	336274	None	8400.134	76.992	51.331	0	64	64	2	1	-10921639	41714.048	42450	32111	49758	875995	5489.039	4.800	0.104	1.433
ID336289	336289	76	16395.883	58.377	60.002	0	65	65	2	1	-10921639	39413.333	37893	27383	65062	827680	9714.415	4.800	0.195	1.323
ID336288	336288	90	10584.214	79.041	54.417	0	65	65	2	1	-10921639	35161.619	34734	23127	48404	738394	6341.930	4.800	0.137	1.334
ID336290	336290	142	10845.225	90.000	80.000	0	65	65	2	1	-10921639	15175.238	13928	7556	26652	318680	5668.667	2.000	0.383	1.482
ID336279	336279	75	7231.091	56.952	22.252	0	65	65	2	1	-10921639	30045.952	29016	21021	43675	630965	6055.116	6.370	0.081	0.747
ID336278	336278	None	7045.392	59.142	14.779	0	65	65	2	1	-10921639	26638.619	26007	17818	34454	559411	4425.621	4.800	0.109	1.181
ID336285	336285	78	8257.444	42.162	47.982	0	65	65	2	1	-10921639	37250.619	38044	23922	44728	782263	5997.408	4.800	0.100	1.131
ID336284	336284	85	7376.553	38.196	48.224	0	65	65	2	1	-10921639	36702.857	37227	25147	44728	770760	5526.437	6.354	0.100	1.204
ID336287	336287	88	11855.434	55.157	53.102	0	65	65	2	1	-10921639	37038.714	37657	29554	49199	777813	6140.574	4.800	0.163	1.694
ID336286	336286	5	19207.350	59.820	47.594	0	65	65	2	1	-10921639	54577.857	61322	31015	65535	1146135	12065.603	4.800	0.182	1.395
ID336281	336281	86	9208.688	61.481	29.356	0	65	65	2	1	-10921639	35111.333	36518	23836	51477	737338	6815.287	4.800	0.105	0.978
ID336280	336280	89	7828.977	51.785	24.362	0	65	65	2	1	-10921639	30704.190	31531	20075	38474	644788	5769.002	3.200	0.102	0.984
ID336283	336283	143	11066.774	72.189	45.533	0	65	65	2	1	-10921639	45797.952	46426	33487	63622	961757	7801.161	7.600	0.091	0.979
ID336282	336282	None	8051.884	65.991	28.622	0	65	65	2	1	-10921639	37768.524	38646	25706	43890	793139	5186.915	4.800	0.111	1.457
ID336293	336293	None	8157.986	64.000	29.000	0	66	66	2	1	-10921639	34664.095	35142	22547	43052	727946	5948.032	4.800	0.120	1.247
ID336292	336292	89	12682.552	51.526	24.965	0	66	66	2	1	-10921639	34946.524	33638	22074	50123	733877	7870.209	2.000	0.149	1.149
ID336295	336295	78	14955.138	42.488	46.862	0	66	66	2	1	-10921639	47215.619	47265	30693	65535	991528	9004.464	4.800	0.146	1.339
ID336294	336294	84	14325.765	61.861	44.055	0	66	66	2	1	-10921639	55866.429	55411	38259	65535	1173195	8922.249	4.800	0.128	1.417
ID336291	336291	75	10412.111	56.968	23.064	0	66	66	2	1	-10921639	32323.333	32133	21236	41870	678790	7286.253	2.000	0.136	1.062
ID336301	336301	90	17583.799	78.317	55.350	0	66	66	2	1	-10921639	41759.095	41203	21579	63084	876941	9782.275	4.800	0.198	1.413
ID336300	336300	88	12079.721	55.198	52.754	0	66	66	2	1	-10921639	37124.571	36991	25362	48124	779616	6529.765	4.800	0.160	1.565
ID336303	336303	94	10390.139	92.000	80.000	0	66	66	2	1	-10921639	22786.190	18441	14271	33530	478510	7265.663	4.800	0.292	1.416
ID336302	336302	76	13920.036	58.121	59.454	0	66	66	2	1	-10921639	34780.905	32262	23084	52294	730399	7582.006	2.000	0.178	1.389
ID336297	336297	None	8185.825	69.292	47.365	0	66	66	2	1	-10921639	46068.095	46147	28522	60569	967430	7357.770	2.000	0.068	0.798
ID336296	336296	5	18261.824	59.995	47.078	0	66	66	2	1	-10921639	55104.000	59237	35615	65535	1157184	11398.426	2.000	0.169	1.396
ID336299	336299	85	12541.689	37.987	48.955	0	66	66	2	1	-10921639	38075.476	37463	22783	54057	799585	9329.641	2.000	0.135	0.969
ID336298	336298	None	7915.069	73.577	47.495	0	66	66	2	1	-10921639	47099.857	46620	34583	60677	989097	6681.125	7.600	0.084	1.089
ID336325	336325	None	8019.058	68.120	44.304	0	67	67	2	1	-10921639	45474.476	45029	37205	56786	954964	5254.563	4.800	0.078	1.246
ID336324	336324	84	14837.965	61.636	43.713	0	67	67	2	1	-10921639	56425.381	57668	36260	65535	1184933	9911.309	4.800	0.142	1.418
ID336327	336327	5	17997.158	59.919	46.802	0	67	67	2	1	-10921639	55520.619	60698	31510	65535	1165933	11693.306	4.800	0.167	1.361
ID336326	336326	78	17710.605	42.859	47.062	0	67	67	2	1	-10921639	47738.571	50704	31101	63428	1002510	9078.172	4.800	0.201	1.762
ID336321	336321	None	9930.337	56.136	25.916	0	67	67	2	1	-10921639	35791.000	33745	24825	55862	751611	7243.371	4.800	0.104	0.928
ID336320	336320	89	16408.828	51.818	24.710	0	67	67	2	1	-10921639	42018.048	41741	28414	58420	882379	8591.438	2.000	0.176	1.463
ID336323	336323	None	10362.275	61.417	30.916	0	67	67	2	1	-10921639	32093.952	31252	19838	47265	673973	7644.848	2.000	0.134	0.989
ID336322	336322	None	9292.732	69.152	29.023	0	67	67	2	1	-10921639	38925.048	39097	29597	49500	817426	5270.824	2.000	0.105	1.407
ID336333	336333	76	17647.492	57.643	59.653	0	67	67	2	1	-10921639	35027.524	33788	20720	56464	735578	11386.576	2.000	0.219	1.107
ID336332	336332	90	24944.279	78.019	54.886	0	67	67	2	1	-10921639	48436.810	52617	25491	65535	1017173	14663.539	2.000	0.247	1.309
ID336334	336334	94	8075.885	93.000	79.000	0	67	67	2	1	-10921639	22326.714	22934	15325	30800	468861	4492.804	4.800	0.222	1.808
ID336329	336329	85	8591.271	38.306	49.168	0	67	67	2	1	-10921639	36862.524	35271	19366	49672	774113	7166.882	4.800	0.115	1.060
ID336328	336328	92	7713.768	76.626	47.891	0	67	67	2	1	-10921639	44269.810	43052	33831	54702	929666	5400.700	2.000	0.081	1.235
ID336331	336331	93	9318.052	29.216	54.067	0	67	67	2	1	-10921639	22980.667	21429	13132	36088	482594	6372.274	2.000	0.128	0.817
ID336330	336330	88	9487.171	54.594	51.478	0	67	67	2	1	-10921639	36927.095	35615	28758	47071	775469	5911.703	2.000	0.099	1.129
ID336319	336319	None	9086.356	76.063	22.904	0	67	67	2	1	-10921639	26575.238	24911	18549	40279	558080	5776.947	4.800	0.141	1.138
ID336309	336309	84	14052.029	61.511	43.478	0	68	68	2	1	-10921639	58438.571	62611	44277	65535	1227210	8106.553	4.800	0.129	1.651
ID336308	336308	None	8703.067	71.800	26.203	0	68	68	2	1	-10921639	37369.286	37227	22783	45954	784755	6176.546	7.600	0.120	1.294
ID336311	336311	78	17001.645	42.387	46.117	0	68	68	2	1	-10921639	57607.476	62138	37893	65535	1209757	9486.238	7.600	0.167	1.741
ID336310	336310	None	11135.483	28.779	45.696	0	68	68	2	1	-10921639	26937.571	25319	17474	41311	565689	6793.427	2.000	0.174	1.174
ID336305	336305	None	7799.092	9.627	18.733	0	68	68	2	1	-10921639	26472.857	26308	17560	38022	555930	6127.991	2.000	0.117	0.904
ID336304	336304	96	14635.851	64.624	17.883	0	68	68	2	1	-10921639	33288.429	30994	21085	57130	699057	10083.315	2.000	0.162	0.922
ID336307	336307	89	19731.959	51.221	25.278	0	68	68	2	1	-10921639	48027.286	46190	34777	65535	1008573	9960.544	4.800	0.207	1.654
ID336306	336306	None	10784.155	56.872	22.076	0	68	68	2	1	-10921639	32003.952	32412	16292	49092	672083	7751.507	2.000	0.123	0.907
ID336317	336317	90	25730.088	77.996	54.674	0	68	68	2	1	-10921639	50431.619	54100	28866	65535	1059064	14315.893	4.800	0.278	1.533
ID336316	336316	93	9492.202	29.913	54.336	0	68	68	2	1	-10921639	24029.810	22375	15819	39613	504626	5989.357	2.000	0.160	1.106
ID336318	336318	76	18159.264	57.726	58.989	0	68	68	2	1	-10921639	38278.190	34734	23062	58033	803842	9480.650	2.000	0.224	1.479
ID336313	336313	92	7464.268	76.470	48.028	0	68	68	2	1	-10921639	44241.095	43697	36260	51800	929063	4984.712	2.000	0.074	1.218
ID336312	336312	5	15016.614	59.597	46.772	0	68	68	2	1	-10921639	53900.381	56593	26136	65535	1131908	13050.960	2.000	0.122	0.901
ID336315	336315	88	10717.421	55.065	51.242	0	68	68	2	1	-10921639	37774.571	38044	24997	57087	793266	7684.975	2.000	0.099	0.882
ID336314	336314	85	19148.436	38.635	49.273	0	68	68	2	1	-10921639	54505.286	54078	36152	65535	1144611	10531.339	4.800	0.206	1.769
ID336335	336335	96	10201.200	64.399	17.960	0	69	69	2	1	-10921639	27234.429	25771	18054	44965	571923	7298.277	2.000	0.140	0.918
ID336341	336341	None	8122.950	70.675	45.684	0	69	69	2	1	-10921639	44999.667	44277	36690	55346	944993	5200.532	6.118	0.086	1.377
ID336340	336340	84	14459.713	61.641	43.068	0	69	69	2	1	-10921639	55094.714	54229	38581	65535	1156989	8223.219	4.800	0.136	1.606
ID336343	336343	5	15147.938	59.475	47.152	0	69	69	2	1	-10921639	51521.524	48124	28973	65535	1081952	10420.438	7.600	0.129	1.128
ID336342	336342	78	19230.531	43.897	47.001	0	69	69	2	1	-10921639	54455.095	60634	36023	65535	1143557	11444.659	4.800	0.187	1.497
ID336337	336337	89	17603.846	51.724	25.291	0	69	69	2	1	-10921639	43760.238	42128	31768	65492	918965	10033.357	2.000	0.192	1.407
ID336336	336336	None	7444.717	57.719	23.997	0	69	69	2	1	-10921639	33259.810	31854	22783	43267	698456	6821.876	7.600	0.089	0.797
ID336339	336339	None	9188.033	80.088	30.497	0	69	69	2	1	-10921639	23523.143	23664	11520	35013	493986	6634.079	2.000	0.168	1.021
ID336338	336338	95	7322.218	56.875	26.240	0	69	69	2	1	-10921639	35919.000	34497	23922	46942	754299	6200.781	2.000	0.083	0.893
ID336348	336348	76	18638.717	57.603	57.887	0	69	69	2	1	-10921639	41827.714	39140	25685	65148	878382	10288.946	4.800	0.241	1.577
ID336345	336345	88	8623.349	55.163	51.213	0	69	69	2	1	-10921639	32753.286	32219	20032	43783	687819	6908.431	2.000	0.093	0.806
ID336344	336344	85	20593.150	38.896	49.160	0	69	69	2	1	-10921639	53983.190	57883	34239	65535	1133647	11962.466	4.800	0.195	1.472
ID336347	336347	90	20628.213	77.861	54.512	0	69	69	2	1	-10921639	49776.476	49522	27555	65535	1045306	13663.938	3.200	0.209	1.257
ID336346	336346	93	10803.612	30.009	54.267	0	69	69	2	1	-10921639	24533.333	24675	13240	44084	515200	7453.112	2.000	0.141	0.814
ID336357	336357	78	14521.566	44.306	47.156	0	70	70	2	1	-10921639	50360.762	51284	34949	65535	1057576	8347.433	2.000	0.136	1.440
ID336356	336356	97	7113.827	66.889	45.443	0	70	70	2	1	-10921639	41823.571	39634	34884	55604	878295	5783.232	7.600	0.052	0.713
ID336359	336359	98	11678.111	72.022	47.674	0	70	70	2	1	-10921639	47976.143	44879	34347	65535	1007499	7657.105	6.284	0.098	1.121
ID336358	336358	5	16366.482	59.874	47.683	0	70	70	2	1	-10921639	54924.762	56915	35400	65535	1153420	10329.249	4.800	0.146	1.357
ID336353	336353	None	9117.156	69.085	26.980	0	70	70	2	1	-10921639	37262.714	36238	29188	50811	782517	5451.486	6.368	0.097	1.214
ID336352	336352	95	10386.707	57.158	25.325	0	70	70	2	1	-10921639	36743.952	37764	23944	49436	771623	6375.932	2.000	0.123	1.265
ID336355	336355	None	15120.116	82.759	43.938	0	70	70	2	1	-10921639	39520.714	39699	25620	64288	829935	9864.293	2.000	0.152	1.056
ID336354	336354	84	12983.963	61.625	43.081	0	70	70	2	1	-10921639	52065.048	53197	33122	65535	1093366	9588.717	4.800	0.118	1.149
ID336365	336365	None	9007.878	84.000	80.000	0	70	70	2	1	-10921639	19422.667	17183	13433	31574	407876	5410.281	2.000	0.219	1.290
ID336364	336364	76	16351.250	57.958	57.266	0	70	70	2	1	-10921639	36654.857	36152	21837	57711	769752	9409.180	2.000	0.196	1.279
ID336361	336361	93	10824.792	30.450	54.947	0	70	70	2	1	-10921639	24903.714	23277	15497	42386	522978	6737.384	2.000	0.198	1.224
ID336360	336360	85	19789.176	39.251	49.145	0	70	70	2	1	-10921639	50497.048	52853	30241	65535	1060438	12959.540	2.000	0.183	1.206
ID336363	336363	90	19908.488	77.755	54.588	0	70	70	2	1	-10921639	54066.238	59323	31682	65535	1135391	13156.568	7.600	0.189	1.304
ID336362	336362	None	9522.254	47.056	55.338	0	70	70	2	1	-10921639	28749.190	27082	20268	39269	603733	5258.113	2.000	0.151	1.432
ID336349	336349	None	8961.213	71.618	17.102	0	70	70	2	1	-10921639	26832.048	26738	15948	36969	563473	5419.145	4.800	0.184	1.539
ID336351	336351	89	18757.670	51.921	25.381	0	70	70	2	1	-10921639	42782.667	38689	28866	65535	898436	10748.058	2.000	0.187	1.256
ID336350	336350	96	9363.994	64.218	17.896	0	70	70	2	1	-10921639	28586.381	30005	16528	39699	600314	6755.980	2.000	0.118	0.896
ID336367	336367	95	14390.965	57.711	25.163	0	71	71	2	1	-10921639	44112.143	44105	24696	59215	926355	10494.379	4.800	0.164	1.185
ID336366	336366	None	10162.560	44.838	23.937	0	71	71	2	1	-10921639	27968.238	29016	17173	39226	587333	6254.991	2.000	0.146	1.141
ID336373	336373	78	17260.777	43.773	46.958	0	71	71	2	1	-10921639	54788.810	55927	34476	65535	1150565	11126.113	4.800	0.156	1.330
ID336372	336372	None	8445.301	62.943	45.650	0	71	71	2	1	-10921639	56799.762	58785	43030	65535	1192795	6403.818	4.800	0.074	1.218
ID336375	336375	98	10461.670	71.492	47.141	0	71	71	2	1	-10921639	52186.762	52423	38560	61300	1095922	6716.015	4.800	0.094	1.330
ID336374	336374	5	13665.216	59.707	47.404	0	71	71	2	1	-10921639	57461.095	59753	46727	65535	1206683	7606.985	4.800	0.109	1.481
ID336369	336369	None	8305.937	67.574	28.304	0	71	71	2	1	-10921639	41954.667	42343	27791	52273	881048	6326.606	6.356	0.082	1.005
ID336368	336368	89	23158.412	51.897	25.878	0	71	71	2	1	-10921639	47220.667	47673	28350	65535	991634	12667.736	2.000	0.228	1.382
ID336371	336371	97	7376.333	66.980	45.498	0	71	71	2	1	-10921639	46222.762	46233	28909	60462	970678	8881.797	2.000	0.040	0.402
ID336370	336370	84	10612.551	62.016	42.024	0	71	71	2	1	-10921639	49462.143	49199	31402	65535	1038705	9220.821	6.061	0.105	1.019
ID336381	336381	None	7656.761	75.000	80.000	0	71	71	2	1	-10921639	24843.571	24288	16740	31939	521715	4674.767	4.800	0.196	1.741
ID336380	336380	76	12718.792	57.844	56.635	0	71	71	2	1	-10921639	37999.762	36690	25491	53820	797995	7111.068	4.800	0.163	1.498
ID336382	336382	None	8370.148	86.000	80.000	0	71	71	2	1	-10921639	26676.667	28221	15273	32369	560210	5153.566	4.800	0.240	2.007
ID336377	336377	85	18024.670	39.693	49.288	0	71	71	2	1	-10921639	55454.048	57582	37506	65535	1164535	10098.822	4.800	0.170	1.595
ID336376	336376	None	8966.076	82.043	47.998	0	71	71	2	1	-10921639	38620.905	37356	26867	50897	811039	6315.844	2.000	0.093	1.045
ID336379	336379	90	19029.611	77.447	54.609	0	71	71	2	1	-10921639	54849.143	64804	29081	65535	1151832	14252.025	7.600	0.187	1.214
ID336378	336378	88	8373.364	55.433	50.604	0	71	71	2	1	-10921639	36568.810	35851	23664	51864	767945	8753.356	2.000	0.073	0.571
ID336389	336389	101	13662.362	74.496	26.542	0	72	72	2	1	-10921639	38968.143	38517	22740	54229	818331	8318.088	6.293	0.161	1.302
ID336388	336388	89	11642.596	52.327	25.883	0	72	72	2	1	-10921639	37645.619	36668	24180	55217	790558	8391.427	2.000	0.112	0.906
ID336391	336391	84	13689.384	61.051	43.278	0	72	72	2	1	-10921639	56018.857	59946	40258	65535	1176396	9252.169	4.800	0.129	1.388
ID336390	336390	None	7264.455	66.660	31.840	0	72	72	2	1	-10921639	33684.667	34175	22074	42923	707378	5601.614	2.000	0.085	0.944
ID336385	336385	None	7844.734	56.717	13.855	0	72	72	2	1	-10921639	26354.000	24846	19817	35937	553434	4440.944	2.000	0.125	1.317
ID336384	336384	None	7915.101	47.327	13.726	0	72	72	2	1	-10921639	16318.619	15690	7501	28157	342691	5665.947	2.000	0.186	0.904
ID336387	336387	95	13972.131	57.412	24.784	0	72	72	2	1	-10921639	41865.571	39978	29790	58871	879177	8706.384	2.000	0.137	1.162
ID336386	336386	96	12608.546	64.007	18.721	0	72	72	2	1	-10921639	36155.286	37721	24288	53949	759261	8090.706	2.000	0.148	1.149
ID336397	336397	93	14530.713	30.121	54.005	0	72	72	2	1	-10921639	30899.619	28715	17560	49736	648892	8592.523	2.000	0.196	1.178
ID336396	336396	88	10410.119	54.941	51.090	0	72	72	2	1	-10921639	43790.762	43138	31273	58420	919606	7201.455	2.000	0.086	0.960
ID336399	336399	None	8090.731	86.054	77.108	0	72	72	2	1	-10921639	24567.095	24653	13304	34583	515909	6232.455	4.800	0.169	1.137
ID336398	336398	90	15790.269	77.273	54.538	0	72	72	2	1	-10921639	56037.524	65535	34411	65535	1176788	12240.063	6.337	0.150	1.192
ID336393	336393	5	14736.763	59.804	47.511	0	72	72	2	1	-10921639	52324.095	55454	34454	65535	1098806	10863.438	2.000	0.119	1.024
ID336392	336392	78	15401.223	43.825	46.473	0	72	72	2	1	-10921639	54802.000	58549	33487	65535	1150842	11298.636	7.600	0.135	1.155
ID336395	336395	85	19879.771	39.814	49.052	0	72	72	2	1	-10921639	57263.714	65535	36131	65535	1202538	10359.865	4.800	0.202	1.857
ID336394	336394	98	9890.168	72.755	47.687	0	72	72	2	1	-10921639	53359.810	53197	43331	65535	1120556	6341.964	7.600	0.079	1.225
ID336383	336383	None	11436.340	59.017	8.105	0	72	72	2	1	-10921639	23227.238	24438	11112	39011	487772	7299.316	4.800	0.233	1.204
ID336421	336421	None	7277.994	69.953	77.850	0	73	73	2	1	-10921639	27655.000	28436	12444	36840	580755	6127.173	2.000	0.120	0.966
ID336420	336420	100	8118.099	88.012	76.633	0	73	73	2	1	-10921639	28469.762	28973	21493	35830	597865	4114.435	4.800	0.153	1.838
ID336417	336417	90	18426.490	77.190	54.057	0	73	73	2	1	-10921639	59646.429	65406	38624	65535	1252575	8788.836	4.800	0.202	2.280
ID336416	336416	93	13355.518	30.206	54.259	0	73	73	2	1	-10921639	32226.143	29425	19731	45567	676749	7897.144	2.000	0.196	1.335
ID336419	336419	None	7900.253	86.422	57.664	0	73	73	2	1	-10921639	26060.381	25233	16550	36840	547268	5969.806	2.000	0.118	0.920
ID336418	336418	None	8599.236	57.782	56.683	0	73	73	2	1	-10921639	33489.095	33186	20333	46749	703271	7254.702	2.000	0.091	0.766
ID336405	336405	101	12668.521	74.940	27.711	0	73	73	2	1	-10921639	34390.667	32928	19881	50596	722204	8389.106	2.000	0.153	1.088
ID336404	336404	89	18988.850	52.220	26.220	0	73	73	2	1	-10921639	45009.000	42063	28157	65535	945189	10356.571	2.000	0.192	1.400
ID336407	336407	84	13734.726	61.976	43.544	0	73	73	2	1	-10921639	56188.810	56700	40752	65535	1179965	8020.568	2.000	0.099	1.259
ID336406	336406	None	13249.384	61.100	31.754	0	73	73	2	1	-10921639	36287.429	34755	23449	52230	762036	8311.898	2.000	0.149	1.133
ID336401	336401	102	9544.267	66.433	14.894	0	73	73	2	1	-10921639	33647.762	32692	25147	49543	706603	6270.572	7.600	0.110	1.061
ID336400	336400	None	8047.913	58.000	0.000	0	73	73	2	1	-10921639	10362.381	9887	4300	20569	217610	4816.012	2.000	0.356	1.130
ID336403	336403	95	13722.207	57.697	24.873	0	73	73	2	1	-10921639	40477.714	37571	29575	60569	850032	8995.076	2.000	0.131	1.041
ID336402	336402	96	11270.452	63.796	18.657	0	73	73	2	1	-10921639	31492.286	30865	20763	53261	661338	9332.114	2.000	0.095	0.584
ID336413	336413	103	10261.436	82.598	47.372	0	73	73	2	1	-10921639	39052.952	35228	30220	55841	820112	7795.369	4.800	0.123	1.101
ID336412	336412	None	10147.498	75.019	47.138	0	73	73	2	1	-10921639	51860.190	51091	41074	65513	1089064	6696.047	4.800	0.092	1.305
ID336415	336415	88	13188.958	55.099	51.130	0	73	73	2	1	-10921639	43964.905	44449	32649	55239	923263	7812.172	2.000	0.138	1.368
ID336414	336414	85	19474.441	40.413	49.095	0	73	73	2	1	-10921639	50713.952	49844	30499	65535	1064993	13303.498	2.000	0.183	1.179
ID336409	336409	78	15792.504	44.434	47.051	0	73	73	2	1	-10921639	55669.000	55239	41354	65535	1169049	8706.283	7.600	0.145	1.620
ID336408	336408	None	9422.842	31.583	46.187	0	73	73	2	1	-10921639	28151.429	27082	18420	44556	591180	6581.350	2.000	0.117	0.894
ID336411	336411	None	9243.041	68.996	47.007	0	73	73	2	1	-10921639	47627.905	48038	37313	61042	1000186	7413.768	2.000	0.076	0.912
ID336410	336410	5	13977.521	59.645	47.064	0	73	73	2	1	-10921639	53515.429	53455	41375	65535	1123824	9319.212	2.000	0.103	1.071
ID336423	336423	102	23435.795	66.384	15.386	0	74	74	2	1	-10921639	48359.857	50983	24331	65535	1015557	13344.772	4.800	0.258	1.489
ID336422	336422	104	8722.520	48.058	13.550	0	74	74	2	1	-10921639	15716.667	14895	7436	28608	330050	5749.187	2.000	0.211	0.951
ID336429	336429	None	7160.767	68.206	45.022	0	74	74	2	1	-10921639	42326.190	43869	30865	52359	888850	7150.226	2.000	0.058	0.651
ID336428	336428	84	13516.910	61.589	43.840	0	74	74	2	1	-10921639	56151.048	59645	31295	65535	1179172	10561.506	7.600	0.109	1.045
ID336431	336431	5	16750.318	59.607	46.923	0	74	74	2	1	-10921639	54091.667	58678	33036	65535	1135925	11259.234	3.200	0.139	1.170
ID336430	336430	78	11832.077	44.342	46.691	0	74	74	2	1	-10921639	49005.667	49522	34992	59237	1029119	7745.876	4.800	0.135	1.508
ID336425	336425	95	10586.600	57.472	24.732	0	74	74	2	1	-10921639	39026.333	38280	28823	55368	819553	7430.244	2.000	0.088	0.849
ID336424	336424	96	7265.868	62.052	19.370	0	74	74	2	1	-10921639	33011.048	32627	26007	45545	693232	4795.320	7.600	0.088	1.116
ID336427	336427	101	11513.035	75.049	26.520	0	74	74	2	1	-10921639	35522.857	33852	25513	48576	745980	6659.028	3.200	0.139	1.299
ID336426	336426	89	16695.936	53.208	26.276	0	74	74	2	1	-10921639	41078.476	40129	25126	62396	862648	10699.671	2.000	0.159	1.052
ID336437	336437	88	10159.093	55.561	51.998	0	74	74	2	1	-10921639	39002.857	39656	29661	54551	819060	7173.166	2.000	0.113	1.107
ID336436	336436	103	12664.298	82.021	48.556	0	74	74	2	1	-10921639	48247.286	46319	35164	64911	1013193	9395.130	2.000	0.113	1.046
ID336439	336439	90	18804.684	77.352	53.956	0	74	74	2	1	-10921639	57907.524	65535	32197	65535	1216058	10954.167	4.800	0.193	1.713
ID336438	336438	93	11165.439	30.273	53.536	0	74	74	2	1	-10921639	32169.714	33702	20655	40795	675564	6638.638	4.800	0.182	1.491
ID336433	336433	None	7888.163	72.080	47.626	0	74	74	2	1	-10921639	47518.524	46190	36045	60354	997889	5874.317	7.600	0.072	1.080
ID336432	336432	None	8301.548	51.931	48.124	0	74	74	2	1	-10921639	34646.714	34734	25384	45717	727581	6100.664	2.000	0.083	0.869
ID336435	336435	85	20765.389	40.082	49.234	0	74	74	2	1	-10921639	51147.857	52380	34325	65277	1074105	10163.664	4.800	0.218	1.798
ID336434	336434	None	8511.276	17.376	48.975	0	74	74	2	1	-10921639	11438.381	10682	2901	24825	240206	6361.829	2.000	0.288	0.803
ID336441	336441	100	11338.875	88.656	75.808	0	74	74	2	1	-10921639	29588.476	29898	17904	43869	621358	6593.138	4.800	0.197	1.478
ID336440	336440	None	8004.699	48.352	62.736	0	74	74	2	1	-10921639	21819.905	21966	13971	34347	458218	5486.353	2.000	0.155	1.069
ID336443	336443	106	18828.717	73.000	80.000	0	74	74	2	1	-10921639	43693.143	38989	30908	65535	917556	11687.171	2.000	0.193	1.208
ID336442	336442	None	7901.405	50.000	80.000	0	74	74	2	1	-10921639	10738.190	9263	2858	19838	225502	5227.313	4.800	0.427	1.230
ID336453	336453	78	13895.652	44.480	47.027	0	75	75	2	1	-10921639	49098.810	48984	29167	65535	1031075	9304.167	4.800	0.129	1.208
ID336452	336452	84	15695.910	61.250	43.106	0	75	75	2	1	-10921639	54588.952	55088	40988	65535	1146368	8626.123	6.101	0.145	1.604
ID336455	336455	None	10154.573	67.800	47.288	0	75	75	2	1	-10921639	43938.190	43632	31768	57732	922702	6715.354	7.600	0.078	0.946
ID336454	336454	5	15706.550	59.792	47.093	0	75	75	2	1	-10921639	51868.476	47802	37377	65535	1089238	9929.189	2.000	0.128	1.181
ID336449	336449	101	13672.623	73.790	25.811	0	75	75	2	1	-10921639	38965.905	36840	26931	55518	818284	7985.352	2.000	0.145	1.234
ID336448	336448	89	20586.311	53.381	26.406	0	75	75	2	1	-10921639	47801.095	48834	28329	65535	1003823	12065.069	4.800	0.212	1.386
ID336451	336451	None	9149.268	60.095	32.138	0	75	75	2	1	-10921639	30919.048	32262	20956	43525	649300	6162.092	2.000	0.115	1.031
ID336450	336450	None	9352.721	79.758	27.284	0	75	75	2	1	-10921639	30216.905	30736	17044	41913	634555	7356.346	2.000	0.151	1.077
ID336461	336461	None	9547.588	93.000	54.000	0	75	75	2	1	-10921639	28903.952	28629	12896	41225	606983	7551.551	4.800	0.191	1.227
ID336460	336460	90	18556.330	77.380	53.729	0	75	75	2	1	-10921639	56645.381	64610	33229	65535	1189553	11859.521	4.800	0.199	1.587
ID336463	336463	107	7015.568	39.953	71.255	0	75	75	2	1	-10921639	9491.619	8339	3890	20849	199324	4530.035	2.000	0.329	1.038
ID336462	336462	108	7052.805	23.967	65.610	0	75	75	2	1	-10921639	11057.571	10875	2536	24846	232209	6159.203	2.000	0.199	0.597
ID336457	336457	85	20746.812	39.555	48.943	0	75	75	2	1	-10921639	52541.048	53068	31918	65535	1103362	11475.794	4.800	0.210	1.591
ID336456	336456	103	15583.129	82.368	47.526	0	75	75	2	1	-10921639	53166.381	53498	37764	65535	1116494	8750.148	3.200	0.133	1.431
ID336459	336459	93	12750.317	30.222	53.571	0	75	75	2	1	-10921639	32770.524	34390	19258	43331	688181	7568.023	4.800	0.206	1.479
ID336458	336458	105	15593.176	54.290	50.303	0	75	75	2	1	-10921639	49011.810	48382	32928	65535	1029248	9161.086	7.600	0.154	1.426
ID336464	336464	106	15764.647	74.000	80.000	0	75	75	2	1	-10921639	49464.286	50145	34446	65535	1038750	9163.302	7.600	0.169	1.562
ID336445	336445	102	25735.781	65.897	15.058	0	75	75	2	1	-10921639	50942.286	51477	33917	65535	1069788	12183.834	4.800	0.277	1.816
ID336444	336444	104	13995.243	48.181	13.247	0	75	75	2	1	-10921639	22001.095	21622	10811	43826	462023	9003.746	2.000	0.288	1.094
ID336447	336447	95	11550.594	57.425	24.850	0	75	75	2	1	-10921639	42059.048	40967	28329	57861	883240	8202.535	2.000	0.128	1.167
ID336446	336446	None	7964.838	8.902	20.666	0	75	75	2	1	-10921639	26386.905	25964	17195	39957	554125	6006.077	6.078	0.130	1.009
ID336493	336493	None	11117.519	25.336	41.126	0	76	76	2	1	-10921639	20742.238	20010	8533	42686	435587	8747.533	2.000	0.180	0.724
ID336492	336492	89	16135.821	53.348	26.145	0	76	76	2	1	-10921639	41548.286	41870	26115	64374	872514	10550.928	2.000	0.159	1.082
ID336495	336495	78	16232.390	44.385	46.777	0	76	76	2	1	-10921639	52447.952	53670	32240	65535	1101407	11647.541	4.800	0.153	1.192
ID336494	336494	84	13927.314	60.941	43.162	0	76	76	2	1	-10921639	58206.333	60612	41031	65535	1222333	8399.959	4.800	0.124	1.528
ID336489	336489	102	23562.707	65.278	15.193	0	76	76	2	1	-10921639	45485.857	42085	31918	65535	955203	11501.204	2.000	0.275	1.707
ID336488	336488	104	24356.010	47.666	13.520	0	76	76	2	1	-10921639	36613.857	36217	17410	63858	768891	14323.773	2.000	0.325	1.254
ID336491	336491	101	10618.704	72.617	24.997	0	76	76	2	1	-10921639	33973.190	32950	19494	48662	713437	7754.203	2.000	0.120	0.937
ID336490	336490	95	8930.822	57.575	24.369	0	76	76	2	1	-10921639	34918.000	35271	22246	47587	733278	8019.160	2.000	0.112	0.876
ID336501	336501	93	7263.429	29.915	53.882	0	76	76	2	1	-10921639	27090.048	27533	16851	35765	568891	4994.748	4.800	0.126	1.215
ID336500	336500	88	14606.407	56.733	52.568	0	76	76	2	1	-10921639	46422.381	48511	23922	65535	974870	12332.099	7.600	0.110	0.747
ID336503	336503	None	9328.189	57.837	55.905	0	76	76	2	1	-10921639	35823.762	33638	25040	50682	752299	8255.120	2.000	0.102	0.805
ID336502	336502	90	20222.502	77.159	53.654	0	76	76	2	1	-10921639	54979.095	61515	33788	65535	1154561	12413.636	4.800	0.206	1.516
ID336497	336497	103	18758.201	82.063	47.012	0	76	76	2	1	-10921639	51859.381	52187	37356	65535	1089047	10206.448	2.000	0.169	1.467
ID336496	336496	5	14285.368	60.164	46.841	0	76	76	2	1	-10921639	58597.286	65535	44857	65535	1230543	8539.964	4.800	0.131	1.591
ID336499	336499	105	12209.021	53.474	49.650	0	76	76	2	1	-10921639	48301.571	47544	29962	61214	1014333	8870.969	4.800	0.134	1.289
ID336498	336498	85	19167.189	39.646	48.731	0	76	76	2	1	-10921639	51940.143	56163	29661	65535	1090743	12027.765	4.800	0.196	1.414
ID336509	336509	106	16883.889	75.000	80.000	0	76	76	2	1	-10921639	50666.762	53971	29080	65535	1064002	11284.356	7.600	0.179	1.365
ID336508	336508	None	10635.606	90.538	77.325	0	76	76	2	1	-10921639	33588.333	34540	20505	51886	705355	8454.236	2.000	0.113	0.810
ID336505	336505	107	7928.197	39.989	70.958	0	76	76	2	1	-10921639	9098.619	8662	2987	23342	191071	4954.540	2.000	0.380	1.011
ID336504	336504	108	8202.441	23.720	65.728	0	76	76	2	1	-10921639	13342.095	11090	6426	28866	280184	5967.645	2.000	0.234	0.847
ID336507	336507	None	7212.025	68.021	72.893	0	76	76	2	1	-10921639	22293.810	22547	11284	31058	468170	4885.016	2.000	0.147	1.166
ID336506	336506	None	11173.958	84.337	72.176	0	76	76	2	1	-10921639	40131.762	41956	24567	55196	842767	7195.887	2.000	0.134	1.317
ID336485	336485	None	9387.619	50.000	80.000	0	77	77	2	1	-10921639	9751.476	8079	4535	19366	204781	5361.578	2.000	0.506	1.223
ID336484	336484	None	8232.597	82.504	70.605	0	77	77	2	1	-10921639	27314.143	27748	15604	35851	573597	5083.038	4.800	0.142	1.335
ID336487	336487	None	9279.077	80.000	80.000	0	77	77	2	1	-10921639	38883.000	39054	31893	46383	816543	4232.141	4.800	0.145	2.322
ID336486	336486	106	7938.688	75.000	80.000	0	77	77	2	1	-10921639	39734.095	40559	28798	46856	834416	4323.170	6.148	0.136	2.197
ID336481	336481	90	18191.707	76.835	53.740	0	77	77	2	1	-10921639	56757.048	65384	35744	65535	1191898	11349.452	4.800	0.181	1.536
ID336480	336480	93	13685.233	31.025	53.828	0	77	77	2	1	-10921639	29457.524	27469	18269	53412	618608	7951.089	2.000	0.197	1.220
ID336483	336483	107	7600.943	39.551	70.973	0	77	77	2	1	-10921639	8886.810	7200	1397	18678	186623	5056.571	2.000	0.378	0.965
ID336482	336482	108	15406.783	23.479	65.732	0	77	77	2	1	-10921639	18751.429	17818	6383	43955	393780	10848.222	2.000	0.386	0.962
ID336469	336469	89	10682.626	53.566	27.161	0	77	77	2	1	-10921639	37660.000	36948	25448	51735	790860	6500.551	7.600	0.138	1.405
ID336468	336468	95	10667.264	57.123	24.837	0	77	77	2	1	-10921639	34895.429	35486	22998	50403	732804	7191.903	2.000	0.111	0.969
ID336471	336471	84	16059.054	61.176	43.394	0	77	77	2	1	-10921639	54978.000	55948	38237	65535	1154538	10618.433	4.800	0.139	1.261
ID336470	336470	None	8646.368	75.149	29.202	0	77	77	2	1	-10921639	39765.286	42514	29210	48103	835071	6054.103	6.311	0.106	1.254
ID336465	336465	None	8535.874	10.000	0.000	0	77	77	2	1	-10921639	25510.905	24524	18468	38818	535729	5325.725	7.600	0.162	1.333
ID336467	336467	102	23199.301	65.109	15.336	0	77	77	2	1	-10921639	44553.429	43525	26759	65535	935622	13185.360	2.000	0.261	1.399
ID336466	336466	104	17067.945	48.325	13.309	0	77	77	2	1	-10921639	33308.857	30413	21236	50295	699486	9525.153	2.000	0.257	1.432
ID336477	336477	85	21586.512	39.309	48.882	0	77	77	2	1	-10921639	44679.333	44406	23664	65535	938266	14316.712	2.000	0.205	1.060
ID336476	336476	115	8122.433	69.515	48.026	0	77	77	2	1	-10921639	44534.952	44535	33981	52488	935234	5159.684	4.800	0.085	1.354
ID336479	336479	88	16451.328	57.331	53.171	0	77	77	2	1	-10921639	48433.619	47351	29145	65535	1017106	10862.679	2.000	0.144	1.124
ID336478	336478	105	12036.496	53.972	49.067	0	77	77	2	1	-10921639	49026.143	46555	38689	63772	1029549	7614.478	4.800	0.127	1.453
ID336473	336473	78	18970.744	44.520	46.587	0	77	77	2	1	-10921639	52751.810	59667	30929	65535	1107788	12354.794	4.800	0.199	1.416
ID336472	336472	None	8341.693	69.938	43.471	0	77	77	2	1	-10921639	36499.143	35357	25190	54916	766482	7590.982	2.000	0.081	0.722
ID336475	336475	103	16667.088	81.803	47.033	0	77	77	2	1	-10921639	52350.667	52101	34261	65535	1099364	9893.761	2.000	0.142	1.316
ID336474	336474	5	15499.844	59.745	46.778	0	77	77	2	1	-10921639	57841.905	59817	39011	65535	1214680	8719.824	4.800	0.149	1.720
ID336517	336517	89	10944.950	53.591	27.756	0	78	78	2	1	-10921639	36300.714	32821	26244	52251	762315	6954.978	4.800	0.146	1.327
ID336516	336516	None	7152.754	74.856	26.085	0	78	78	2	1	-10921639	34405.143	34777	26673	44535	722508	4938.879	4.800	0.111	1.392
ID336519	336519	84	15160.113	61.515	43.512	0	78	78	2	1	-10921639	54573.762	54508	32778	65535	1146049	10739.155	7.600	0.128	1.154
ID336518	336518	None	7332.505	18.420	38.483	0	78	78	2	1	-10921639	10869.143	9586	4578	22181	228252	5081.912	2.000	0.352	1.113
ID336513	336513	None	9996.140	73.841	16.062	0	78	78	2	1	-10921639	25565.048	26373	14422	39140	536866	6897.471	7.600	0.166	1.055
ID336512	336512	102	22099.195	64.592	15.649	0	78	78	2	1	-10921639	44405.952	39634	23922	65535	932525	13110.715	2.000	0.231	1.272
ID336515	336515	95	8848.594	57.193	24.432	0	78	78	2	1	-10921639	33033.524	34175	23729	45674	693704	6651.425	2.000	0.116	1.033
ID336514	336514	None	8023.308	8.473	19.797	0	78	78	2	1	-10921639	26413.476	24546	18291	34540	554683	4432.737	3.200	0.141	1.472
ID336525	336525	105	13608.022	54.224	48.940	0	78	78	2	1	-10921639	48059.048	47222	34648	65255	1009240	9629.149	4.800	0.141	1.234
ID336524	336524	85	21646.893	39.007	49.055	0	78	78	2	1	-10921639	46630.190	45201	27684	65535	979234	12701.348	2.000	0.201	1.228
ID336527	336527	93	9943.022	30.127	53.287	0	78	78	2	1	-10921639	25302.952	24352	16485	41418	531362	6506.520	2.000	0.141	0.960
ID336526	336526	None	8320.892	65.012	52.070	0	78	78	2	1	-10921639	32833.952	34368	23600	44642	689513	5979.970	2.000	0.075	0.761
ID336521	336521	5	16277.184	59.878	46.706	0	78	78	2	1	-10921639	55029.190	57431	34347	65535	1155613	10943.117	3.200	0.144	1.264
ID336520	336520	78	20624.740	44.070	47.117	0	78	78	2	1	-10921639	53567.714	53047	36324	65535	1124922	10813.685	4.800	0.204	1.680
ID336523	336523	103	18988.480	81.881	47.132	0	78	78	2	1	-10921639	53383.381	52703	34648	65535	1121051	9451.531	2.000	0.184	1.752
ID336522	336522	115	8699.331	68.742	46.565	0	78	78	2	1	-10921639	41340.619	42858	27490	54379	868153	7061.580	4.800	0.084	0.912
ID336532	336532	None	9220.092	82.000	80.000	0	78	78	2	1	-10921639	32737.429	33530	23449	44685	687486	5454.870	4.800	0.152	1.583
ID336529	336529	90	19798.934	76.941	53.229	0	78	78	2	1	-10921639	59305.619	65535	44879	65535	1245418	7836.251	4.800	0.214	2.672
ID336528	336528	88	15939.849	57.728	53.342	0	78	78	2	1	-10921639	48766.190	50510	32240	65535	1024090	10179.833	2.000	0.143	1.201
ID336531	336531	None	7773.825	77.099	78.802	0	78	78	2	1	-10921639	38929.095	40494	27103	44664	817511	5165.671	6.306	0.124	1.658
ID336530	336530	108	19731.473	24.042	65.694	0	78	78	2	1	-10921639	21081.000	18033	6770	51886	442701	12811.681	2.000	0.422	0.977
ID336511	336511	104	23610.076	48.070	13.905	0	78	78	2	1	-10921639	36581.143	34626	20139	65535	768204	13854.802	2.000	0.270	1.122
ID336510	336510	110	7196.058	38.980	9.828	0	78	78	2	1	-10921639	13137.238	12788	7221	21816	275882	4435.112	2.000	0.221	1.072
ID336549	336549	90	19704.525	76.477	53.298	0	79	79	2	1	-10921639	56891.048	56249	34519	65535	1194712	9316.588	4.800	0.205	2.080
ID336548	336548	93	15110.909	29.887	53.202	0	79	79	2	1	-10921639	32409.429	29769	21579	47179	680598	8030.979	2.000	0.206	1.377
ID336551	336551	None	8098.836	39.963	70.897	0	79	79	2	1	-10921639	8257.286	7092	2041	22203	173403	5152.376	2.000	0.414	0.939
ID336550	336550	108	16746.811	24.368	66.203	0	79	79	2	1	-10921639	20031.857	17947	5502	46469	420669	11128.024	2.000	0.406	1.040
ID336545	336545	105	10576.218	53.797	48.960	0	79	79	2	1	-10921639	43699.714	44750	29102	65277	917694	10431.185	7.600	0.093	0.714
ID336544	336544	85	19598.180	38.743	48.912	0	79	79	2	1	-10921639	47202.190	43589	29425	65535	991246	11325.155	2.000	0.172	1.225
ID336547	336547	88	13447.376	56.517	52.348	0	79	79	2	1	-10921639	45300.476	46835	27555	65535	951310	12043.528	2.000	0.070	0.491
ID336546	336546	None	10821.379	53.681	50.610	0	79	79	2	1	-10921639	47854.190	48533	36410	65535	1004938	8084.058	6.193	0.120	1.267
ID336553	336553	111	9315.733	50.000	80.000	0	79	79	2	1	-10921639	10027.810	8099	3804	25534	210584	5852.901	2.000	0.412	1.000
ID336552	336552	112	10738.794	93.000	74.000	0	79	79	2	1	-10921639	12686.905	10467	5309	38452	266425	8955.504	2.000	0.319	0.685
ID336533	336533	110	9681.147	38.284	10.747	0	79	79	2	1	-10921639	16426.000	14615	6104	33143	344946	6953.449	2.000	0.247	0.935
ID336535	336535	102	21565.633	64.408	15.545	0	79	79	2	1	-10921639	45998.524	46125	29210	65535	965969	11676.415	2.000	0.233	1.491
ID336534	336534	104	23250.051	48.039	13.915	0	79	79	2	1	-10921639	35978.381	30693	18355	65535	755546	13327.585	2.000	0.277	1.172
ID336541	336541	78	17689.449	44.338	47.226	0	79	79	2	1	-10921639	52243.190	52939	33014	65535	1097107	11019.090	2.000	0.146	1.211
ID336540	336540	113	11369.667	74.324	46.114	0	79	79	2	1	-10921639	49072.095	48726	36389	63686	1030514	7156.202	4.800	0.109	1.349
ID336543	336543	103	16695.951	81.606	46.837	0	79	79	2	1	-10921639	47540.048	44578	31295	65535	998341	11058.918	2.000	0.145	1.092
ID336542	336542	5	16684.461	59.955	47.001	0	79	79	2	1	-10921639	55434.571	56980	41848	65535	1164126	9940.726	2.000	0.146	1.423
ID336537	336537	95	10562.265	57.157	24.795	0	79	79	2	1	-10921639	33936.333	33014	21450	50833	712663	7309.283	2.000	0.110	0.920
ID336536	336536	None	9551.697	75.556	17.718	0	79	79	2	1	-10921639	25257.857	26953	11327	36238	530415	6874.441	3.200	0.179	1.115
ID336539	336539	84	16292.886	61.896	43.478	0	79	79	2	1	-10921639	54983.143	57818	31123	65535	1154646	11367.135	4.800	0.152	1.275
ID336538	336538	89	11405.483	53.249	26.905	0	79	79	2	1	-10921639	33115.571	31725	21300	53455	695427	8328.092	7.600	0.110	0.788
ID336613	336613	5	14990.901	59.707	46.899	0	80	80	2	1	-10921639	57300.524	62547	36238	65535	1203311	10416.609	4.800	0.136	1.320
ID336612	336612	78	17554.719	44.212	47.179	0	80	80	2	1	-10921639	51282.048	50338	35851	65535	1076923	8995.692	4.800	0.170	1.659
ID336615	336615	103	16782.111	81.452	46.677	0	80	80	2	1	-10921639	50026.286	47329	36346	65535	1050552	9934.193	2.000	0.147	1.293
ID336614	336614	113	14016.198	73.098	47.230	0	80	80	2	1	-10921639	49966.667	49070	32262	65535	1049300	9017.937	2.000	0.120	1.192
ID336609	336609	None	8327.941	51.267	31.135	0	80	80	2	1	-10921639	26958.143	26351	14057	42708	566121	7288.378	2.000	0.081	0.552
ID336608	336608	116	10130.169	72.946	27.943	0	80	80	2	1	-10921639	41587.095	40881	33444	52918	873329	5378.690	3.200	0.104	1.453
ID336611	336611	None	12489.312	61.651	45.899	0	80	80	2	1	-10921639	61248.333	65535	48683	65535	1286215	5825.594	4.800	0.115	2.168
ID336610	336610	84	12895.361	62.103	43.636	0	80	80	2	1	-10921639	59278.905	62912	46684	65535	1244857	6912.673	7.600	0.120	1.844
ID336621	336621	108	8593.156	24.239	65.854	0	80	80	2	1	-10921639	17667.524	16765	6663	31488	371018	6150.133	4.800	0.228	1.065
ID336620	336620	90	19310.768	76.792	53.241	0	80	80	2	1	-10921639	59673.000	65535	45502	65535	1253133	7251.403	4.800	0.211	2.869
ID336623	336623	112	16428.949	93.000	74.000	0	80	80	2	1	-10921639	15958.571	11778	6254	51886	335130	12028.906	2.000	0.455	0.830
ID336622	336622	None	8273.532	24.050	68.773	0	80	80	2	1	-10921639	15078.048	15303	6641	28071	316639	5846.943	2.000	0.243	1.010
ID336617	336617	105	14443.354	53.962	48.582	0	80	80	2	1	-10921639	47907.381	49822	30392	65535	1006055	10190.089	2.000	0.139	1.151
ID336616	336616	85	16842.455	38.753	48.488	0	80	80	2	1	-10921639	45107.190	40902	30370	65535	947251	11044.378	2.000	0.136	0.979
ID336619	336619	88	16867.701	56.682	52.818	0	80	80	2	1	-10921639	51455.048	51177	30370	65535	1080556	9959.186	7.600	0.165	1.463
ID336618	336618	93	15148.679	29.890	53.387	0	80	80	2	1	-10921639	30928.286	28522	17711	55131	649494	9533.040	2.000	0.204	1.100
ID336625	336625	None	7398.305	67.000	80.000	0	80	80	2	1	-10921639	17089.952	15432	6089	30714	358889	8057.510	2.000	0.161	0.590
ID336624	336624	111	7375.812	50.230	79.277	0	80	80	2	1	-10921639	12740.190	10682	2815	21042	267544	5833.004	2.000	0.304	1.019
ID336626	336626	203	14137.700	73.000	80.000	0	80	80	2	1	-10921639	47192.762	51048	35009	58184	991048	7387.349	4.800	0.198	2.113
ID336605	336605	102	20000.455	64.521	15.193	0	80	80	2	1	-10921639	54164.333	58399	34605	65535	1137451	10994.364	4.800	0.198	1.625
ID336604	336604	104	20644.459	47.750	14.026	0	80	80	2	1	-10921639	37608.810	35056	22310	63106	789785	11670.713	2.000	0.245	1.267
ID336607	336607	89	9919.654	53.389	26.765	0	80	80	2	1	-10921639	34495.143	34196	22783	46878	724398	7340.483	2.000	0.111	0.940
ID336606	336606	95	7700.585	57.086	24.924	0	80	80	2	1	-10921639	34040.810	33530	21364	43525	714857	6204.460	2.000	0.091	0.911
ID336603	336603	110	12230.925	38.264	10.558	0	80	80	2	1	-10921639	19092.333	20247	4556	38603	400939	8975.216	2.000	0.248	0.845
ID336577	336577	118	11334.663	78.000	80.000	0	81	81	2	1	-10921639	33943.857	33014	27331	44814	712821	4852.648	6.223	0.218	2.506
ID336576	336576	203	9990.625	72.000	80.000	0	81	81	2	1	-10921639	28230.571	27189	17925	38452	592842	5682.093	6.229	0.197	1.634
ID336578	336578	None	8561.772	85.000	80.000	0	81	81	2	1	-10921639	21676.571	20634	10972	33702	455208	6078.711	4.800	0.204	1.207
ID336557	336557	95	7936.420	57.311	25.209	0	81	81	2	1	-10921639	36105.190	36217	27103	48941	758209	6968.361	7.600	0.065	0.633
ID336556	336556	102	23438.633	64.812	15.048	0	81	81	2	1	-10921639	55595.286	55131	40258	65535	1167501	9626.631	4.800	0.260	2.382
ID336559	336559	None	8718.771	77.233	25.981	0	81	81	2	1	-10921639	34849.286	34927	23363	45481	731835	6467.220	2.000	0.091	0.902
ID336558	336558	None	7450.278	69.007	25.747	0	81	81	2	1	-10921639	34471.571	33552	26824	43654	723903	5199.454	7.600	0.092	1.112
ID336555	336555	104	14658.714	47.696	14.346	0	81	81	2	1	-10921639	31559.810	29317	15647	48748	662756	9284.727	2.000	0.199	1.126
ID336554	336554	110	10786.182	38.473	10.509	0	81	81	2	1	-10921639	19649.048	17925	6211	40967	412630	9232.346	2.000	0.206	0.726
ID336565	336565	78	12538.960	44.509	46.992	0	81	81	2	1	-10921639	44157.095	44707	30800	59796	927299	8830.460	6.091	0.125	1.114
ID336564	336564	103	19243.914	81.375	46.365	0	81	81	2	1	-10921639	54462.190	54250	37120	65535	1143706	10441.209	4.800	0.186	1.634
ID336567	336567	113	9085.835	72.778	46.628	0	81	81	2	1	-10921639	44327.095	44664	34949	57109	930869	5518.960	4.800	0.084	1.238
ID336566	336566	5	16028.713	59.943	47.084	0	81	81	2	1	-10921639	57763.095	60140	37872	65535	1213025	8836.113	4.800	0.152	1.721
ID336561	336561	212	8065.844	64.712	28.963	0	81	81	2	1	-10921639	32110.429	32068	19580	41999	674319	6249.561	3.200	0.089	0.838
ID336560	336560	89	17508.990	53.548	27.272	0	81	81	2	1	-10921639	43708.952	40215	27275	65535	917888	11012.770	2.000	0.159	1.086
ID336563	336563	84	14119.952	62.039	43.389	0	81	81	2	1	-10921639	54364.810	52574	35486	65535	1141661	8481.177	4.800	0.133	1.501
ID336562	336562	116	8569.050	73.986	28.907	0	81	81	2	1	-10921639	36239.238	35722	25943	48296	761024	6670.073	7.600	0.075	0.759
ID336573	336573	117	13081.061	23.366	71.470	0	81	81	2	1	-10921639	15712.524	13132	4965	34411	329963	8396.915	2.000	0.444	1.150
ID336572	336572	90	21210.787	76.096	52.947	0	81	81	2	1	-10921639	56233.952	60870	35507	65535	1180913	10608.852	4.800	0.218	1.895
ID336575	336575	111	8127.065	50.000	80.000	0	81	81	2	1	-10921639	9171.524	6853	2579	20655	192602	5502.612	2.000	0.413	0.975
ID336574	336574	112	11751.864	93.000	74.000	0	81	81	2	1	-10921639	12244.619	9220	4541	36066	257137	8658.020	2.000	0.419	0.835
ID336569	336569	105	14882.644	54.830	49.276	0	81	81	2	1	-10921639	49903.381	49457	31660	65535	1047971	10153.611	2.000	0.115	1.013
ID336568	336568	85	17215.057	38.741	47.955	0	81	81	2	1	-10921639	44891.048	41891	26050	65535	942712	10297.528	2.000	0.156	1.177
ID336571	336571	88	17042.723	56.825	52.977	0	81	81	2	1	-10921639	49435.571	49070	32262	65535	1038147	10915.284	2.000	0.153	1.200
ID336570	336570	93	18440.045	29.825	53.058	0	81	81	2	1	-10921639	33461.571	30027	21236	55518	702693	11054.151	2.000	0.243	1.183
ID336581	336581	104	18757.396	47.323	15.026	0	82	82	2	1	-10921639	33231.143	31166	18721	60268	697854	11832.276	2.000	0.246	1.108
ID336580	336580	None	10176.792	73.134	14.455	0	82	82	2	1	-10921639	31329.524	30327	18527	43417	657920	7542.913	2.000	0.142	1.033
ID336583	336583	95	7375.213	57.033	25.632	0	82	82	2	1	-10921639	30460.429	29962	21150	49607	639669	6634.019	2.000	0.063	0.547
ID336582	336582	102	21953.031	64.502	15.396	0	82	82	2	1	-10921639	55043.476	54809	36496	65535	1155913	10861.938	4.800	0.243	1.983
ID336579	336579	110	11053.681	38.186	10.662	0	82	82	2	1	-10921639	16262.190	15862	4255	40064	341506	8429.923	2.000	0.234	0.731
ID336589	336589	103	19481.133	81.859	45.983	0	82	82	2	1	-10921639	51254.476	50704	35658	65535	1076344	10834.753	2.000	0.176	1.415
ID336588	336588	84	12388.592	62.251	42.867	0	82	82	2	1	-10921639	55793.714	55432	43654	65535	1171668	7505.403	4.800	0.121	1.608
ID336591	336591	5	15019.612	60.018	46.719	0	82	82	2	1	-10921639	56009.762	60075	33766	65535	1176205	10142.227	2.000	0.130	1.266
ID336590	336590	78	11480.381	44.477	47.336	0	82	82	2	1	-10921639	47469.286	49371	37270	55346	996855	5703.057	4.800	0.122	1.812
ID336585	336585	116	10509.315	74.417	28.315	0	82	82	2	1	-10921639	38404.048	36969	25599	49844	806485	6752.093	7.600	0.121	1.227
ID336584	336584	89	12683.965	53.192	27.074	0	82	82	2	1	-10921639	33493.095	30499	21085	50145	703355	7528.059	2.000	0.178	1.347
ID336587	336587	None	7374.197	59.865	33.702	0	82	82	2	1	-10921639	27765.476	29339	19430	41504	583075	6220.162	7.600	0.081	0.667
ID336586	336586	212	11353.706	64.274	29.441	0	82	82	2	1	-10921639	36452.095	35185	24889	50553	765494	6857.420	2.000	0.135	1.262
ID336597	336597	90	19954.441	76.371	53.152	0	82	82	2	1	-10921639	56131.667	61451	36797	65535	1178765	10324.102	4.800	0.196	1.781
ID336596	336596	88	18366.158	57.075	53.106	0	82	82	2	1	-10921639	54241.143	56400	28866	65535	1139064	11509.760	4.800	0.168	1.353
ID336599	336599	117	11395.406	23.173	71.950	0	82	82	2	1	-10921639	15100.524	13777	7888	28629	317111	5842.151	2.000	0.405	1.490
ID336598	336598	None	7161.206	63.298	55.069	0	82	82	2	1	-10921639	30590.571	29339	20419	44234	642402	5703.969	2.000	0.085	0.844
ID336593	336593	85	19213.008	38.863	48.230	0	82	82	2	1	-10921639	48347.571	48210	33165	65535	1015299	10769.085	2.000	0.169	1.296
ID336592	336592	113	8199.755	72.589	47.002	0	82	82	2	1	-10921639	42854.381	42300	33487	52036	899942	4698.321	6.024	0.092	1.533
ID336595	336595	93	15987.650	30.268	53.183	0	82	82	2	1	-10921639	34444.952	31875	23213	54959	723344	8471.981	2.000	0.206	1.389
ID336594	336594	105	15994.429	54.652	50.292	0	82	82	2	1	-10921639	54989.333	55561	40043	65535	1154776	9773.718	2.000	0.139	1.374
ID336601	336601	None	7384.820	70.000	80.000	0	82	82	2	1	-10921639	17724.952	17195	11897	27598	372224	4382.596	4.800	0.229	1.505
ID336600	336600	112	13486.111	93.000	75.000	0	82	82	2	1	-10921639	13789.619	10231	5767	45932	289582	9873.374	2.000	0.424	0.832
ID336602	336602	118	12222.222	77.000	80.000	0	82	82	2	1	-10921639	30456.238	30521	19675	45416	639581	6838.767	2.000	0.232	1.676
ID336645	336645	93	7275.884	30.637	52.514	0	83	83	2	1	-10921639	27168.810	27447	13734	37141	570545	7142.660	2.000	0.094	0.655
ID336644	336644	119	12855.342	26.094	52.079	0	83	83	2	1	-10921639	33545.333	32670	23363	48232	704452	7491.296	2.000	0.162	1.248
ID336647	336647	90	15982.528	76.549	52.453	0	83	83	2	1	-10921639	57325.000	57302	41612	65535	1203825	7000.333	4.800	0.156	2.212
ID336646	336646	88	19727.363	57.071	53.144	0	83	83	2	1	-10921639	54859.381	58850	35013	65535	1152047	10407.152	4.800	0.198	1.744
ID336641	336641	5	14519.521	59.923	46.842	0	83	83	2	1	-10921639	58908.476	63364	43697	65535	1237078	8256.407	4.800	0.130	1.640
ID336640	336640	78	17977.389	44.118	47.162	0	83	83	2	1	-10921639	55452.952	54143	41246	65535	1164512	9267.180	4.800	0.164	1.685
ID336643	336643	85	13911.470	39.378	47.982	0	83	83	2	1	-10921639	43998.667	42514	26609	65535	923972	11753.935	2.000	0.115	0.772
ID336642	336642	113	7140.403	72.160	47.218	0	83	83	2	1	-10921639	43246.286	42579	30349	57775	908172	6300.429	2.000	0.060	0.774
ID336652	336652	None	7254.654	82.000	80.000	0	83	83	2	1	-10921639	18189.952	16249	10551	27060	381989	5234.910	5.973	0.197	1.142
ID336649	336649	112	15555.184	93.000	74.000	0	83	83	2	1	-10921639	15818.190	10918	6732	46770	332182	10757.130	2.000	0.483	0.957
ID336648	336648	117	17952.143	23.076	71.766	0	83	83	2	1	-10921639	18211.095	15432	5717	51929	382433	11528.753	2.000	0.430	0.949
ID336651	336651	118	7305.243	77.000	80.000	0	83	83	2	1	-10921639	21319.714	18377	15695	33122	447714	5849.746	2.000	0.169	1.056
ID336650	336650	111	8985.755	50.000	80.000	0	83	83	2	1	-10921639	11409.952	11628	4126	27404	239609	6413.387	2.000	0.463	1.125
ID336629	336629	104	21627.143	47.190	14.804	0	83	83	2	1	-10921639	39758.143	33938	24223	65535	834921	12548.817	2.000	0.245	1.245
ID336628	336628	110	10359.221	38.230	10.765	0	83	83	2	1	-10921639	18163.905	16550	9457	40215	381442	7993.074	2.000	0.198	0.752
ID336631	336631	None	7950.544	3.899	20.747	0	83	83	2	1	-10921639	31221.000	29618	23600	45373	655641	5796.395	2.000	0.084	0.833
ID336630	336630	102	22926.867	64.318	15.868	0	83	83	2	1	-10921639	52671.095	52531	34669	65535	1106093	10985.075	4.800	0.237	1.837
ID336627	336627	120	8795.522	59.000	0.000	0	83	83	2	1	-10921639	25958.095	24524	17866	44814	545120	6678.590	2.000	0.147	0.996
ID336637	336637	None	7038.474	49.371	41.500	0	83	83	2	1	-10921639	34247.429	33487	25556	46426	719196	4894.858	2.000	0.080	1.031
ID336636	336636	None	7253.550	83.756	28.795	0	83	83	2	1	-10921639	29748.143	29812	17259	42514	624711	6944.082	7.600	0.073	0.585
ID336639	336639	103	19288.395	81.926	46.084	0	83	83	2	1	-10921639	51365.048	50747	35615	65535	1078666	10361.371	2.000	0.180	1.512
ID336638	336638	84	14030.846	62.332	43.059	0	83	83	2	1	-10921639	57108.000	58484	34218	65535	1199268	9169.430	4.800	0.124	1.373
ID336633	336633	89	11182.823	53.246	27.277	0	83	83	2	1	-10921639	32414.381	30736	22869	50252	680702	7587.041	2.000	0.113	0.869
ID336632	336632	None	8671.280	80.868	25.993	0	83	83	2	1	-10921639	34560.714	34046	24309	48855	725775	6157.950	6.333	0.089	0.918
ID336635	336635	116	7357.898	73.777	27.712	0	83	83	2	1	-10921639	36265.952	36432	27103	48167	761585	4393.847	4.800	0.092	1.394
ID336634	336634	None	8158.299	64.583	27.105	0	83	83	2	1	-10921639	31974.286	33380	20935	42794	671460	6083.131	3.200	0.109	1.032
ID336653	336653	120	10085.835	59.000	0.000	0	84	84	2	1	-10921639	25834.762	24868	16550	38001	542530	5819.405	7.600	0.193	1.438
ID336655	336655	104	17759.156	47.240	14.701	0	84	84	2	1	-10921639	34693.762	34132	18592	55540	728569	11307.546	2.000	0.249	1.222
ID336654	336654	110	8546.580	38.232	10.629	0	84	84	2	1	-10921639	12030.905	10703	4062	26179	252649	6551.275	2.000	0.266	0.772
ID336661	336661	None	7364.372	23.288	44.004	0	84	84	2	1	-10921639	20774.857	19301	9715	32434	436272	5519.032	2.000	0.152	0.991
ID336660	336660	None	10069.807	37.418	41.249	0	84	84	2	1	-10921639	34483.000	34411	24309	46061	724143	5925.644	4.800	0.157	1.580
ID336663	336663	103	20574.365	81.975	46.101	0	84	84	2	1	-10921639	51885.000	48339	32971	65535	1089585	10976.715	7.600	0.196	1.552
ID336662	336662	84	15112.116	62.191	43.827	0	84	84	2	1	-10921639	53837.810	53971	34949	65535	1130594	9220.955	7.600	0.137	1.408
ID336657	336657	None	8317.480	0.000	19.000	0	84	84	2	1	-10921639	32178.095	31596	23332	42772	675740	5999.414	2.000	0.118	1.131
ID336656	336656	102	24573.719	64.082	16.471	0	84	84	2	1	-10921639	52451.000	53218	25771	65535	1101471	12480.413	4.800	0.266	1.767
ID336659	336659	89	15547.150	52.940	27.717	0	84	84	2	1	-10921639	33287.476	29726	21859	58613	699037	10069.580	2.000	0.156	0.894
ID336658	336658	116	12029.189	73.705	27.274	0	84	84	2	1	-10921639	36758.190	36023	21386	56421	771922	8220.350	2.000	0.121	0.964
ID336669	336669	None	8920.076	79.391	49.929	0	84	84	2	1	-10921639	46831.714	45846	35830	62396	983466	8321.758	7.600	0.057	0.609
ID336668	336668	121	14610.630	50.932	49.560	0	84	84	2	1	-10921639	40724.381	41375	23127	61773	855212	10627.711	2.000	0.122	0.836
ID336671	336671	93	11222.919	30.828	52.966	0	84	84	2	1	-10921639	28030.667	27899	17324	43740	588644	7152.219	2.000	0.165	1.108
ID336670	336670	119	9108.443	25.512	51.928	0	84	84	2	1	-10921639	29625.286	28715	21064	43417	622131	7057.351	2.000	0.117	0.880
ID336665	336665	5	15883.886	59.933	47.109	0	84	84	2	1	-10921639	54122.381	52875	39634	65535	1136570	9247.887	4.800	0.138	1.417
ID336664	336664	78	19812.100	43.952	46.881	0	84	84	2	1	-10921639	53417.000	55518	35894	65535	1121757	10607.425	4.800	0.196	1.651
ID336667	336667	85	14503.616	39.180	48.495	0	84	84	2	1	-10921639	40621.095	39720	24632	63557	853043	10316.895	2.000	0.132	0.916
ID336666	336666	113	12969.897	72.925	47.048	0	84	84	2	1	-10921639	44696.667	44384	33423	56872	938630	7179.393	2.000	0.136	1.488
ID336677	336677	111	10142.239	50.000	80.000	0	84	84	2	1	-10921639	10140.619	11133	1912	24331	212953	6835.873	2.000	0.501	0.990
ID336676	336676	112	15327.716	93.000	74.000	0	84	84	2	1	-10921639	15037.143	13218	3758	50338	315780	12143.132	2.000	0.430	0.745
ID336673	336673	90	18436.025	76.223	52.730	0	84	84	2	1	-10921639	48247.286	52187	24094	65535	1013193	12911.299	2.000	0.183	1.156
ID336672	336672	88	18954.246	57.019	53.186	0	84	84	2	1	-10921639	56017.000	59559	31209	65535	1176357	10817.857	4.800	0.194	1.680
ID336675	336675	117	11698.247	23.116	71.202	0	84	84	2	1	-10921639	16629.667	15303	6792	34261	349223	7366.312	2.000	0.291	1.018
ID336674	336674	126	8710.237	58.214	64.695	0	84	84	2	1	-10921639	13694.238	13820	4965	34497	287579	7664.490	2.000	0.208	0.615
ID336709	336709	103	18562.113	81.501	46.197	0	85	85	2	1	-10921639	51389.619	52187	34175	65535	1079182	10586.643	4.800	0.190	1.547
ID336708	336708	84	12526.160	62.110	44.891	0	85	85	2	1	-10921639	58141.667	61988	39785	65535	1220975	8132.811	4.800	0.106	1.373
ID336711	336711	5	13928.476	59.684	47.258	0	85	85	2	1	-10921639	58652.524	63385	42966	65535	1231703	8221.307	4.800	0.127	1.610
ID336710	336710	78	20773.559	44.273	46.888	0	85	85	2	1	-10921639	52767.381	51048	36303	65535	1108115	10365.949	2.000	0.197	1.673
ID336705	336705	89	13664.113	53.182	27.968	0	85	85	2	1	-10921639	31768.667	29102	20161	54702	667142	8921.894	2.000	0.155	0.954
ID336704	336704	None	7469.500	47.186	23.603	0	85	85	2	1	-10921639	22436.143	22826	15196	33423	471159	4983.839	2.000	0.150	1.172
ID336707	336707	None	13535.277	62.593	41.229	0	85	85	2	1	-10921639	48688.476	45653	32713	62934	1022458	9777.446	4.800	0.139	1.216
ID336706	336706	116	14423.564	72.388	27.902	0	85	85	2	1	-10921639	44641.476	43632	31574	65535	937471	8857.633	2.000	0.134	1.188
ID336717	336717	90	17823.988	75.621	52.604	0	85	85	2	1	-10921639	50721.190	50725	26545	65535	1065145	13013.284	2.000	0.166	1.112
ID336716	336716	88	19239.936	56.877	52.540	0	85	85	2	1	-10921639	52360.952	55927	24825	65535	1099580	12724.413	4.800	0.194	1.337
ID336719	336719	117	8543.431	22.892	70.500	0	85	85	2	1	-10921639	16881.571	17066	5781	28995	354513	7206.485	2.000	0.181	0.717
ID336718	336718	126	12429.708	58.667	64.592	0	85	85	2	1	-10921639	20045.095	19537	4986	40945	420947	9271.242	2.000	0.280	0.945
ID336713	336713	113	12835.908	72.326	47.676	0	85	85	2	1	-10921639	46321.048	44298	31682	62740	972742	8861.624	2.000	0.095	0.903
ID336712	336712	85	17463.420	39.460	48.036	0	85	85	2	1	-10921639	42394.810	40688	22009	63321	890291	12940.131	2.000	0.168	0.943
ID336715	336715	119	7358.506	25.469	52.391	0	85	85	2	1	-10921639	24515.857	22590	15131	36496	514833	5623.023	2.000	0.124	0.962
ID336714	336714	121	15440.744	51.411	49.513	0	85	85	2	1	-10921639	43609.810	43052	27684	65535	915806	10704.996	2.000	0.160	1.121
ID336721	336721	111	7549.056	50.000	80.000	0	85	85	2	1	-10921639	9501.095	9626	2772	19129	199523	4944.729	2.000	0.419	1.136
ID336720	336720	112	22444.545	93.000	74.000	0	85	85	2	1	-10921639	18552.524	14658	5526	58764	389603	15058.322	2.000	0.608	0.932
ID336722	336722	127	7533.596	81.000	80.000	0	85	85	2	1	-10921639	21344.381	20247	16034	29683	448232	4520.874	6.014	0.185	1.475
ID336701	336701	104	17998.945	47.052	14.805	0	85	85	2	1	-10921639	37331.429	36174	26287	57689	783960	9765.732	2.000	0.242	1.489
ID336700	336700	110	10269.604	38.017	10.641	0	85	85	2	1	-10921639	13627.667	13433	4728	32412	286181	7194.436	2.000	0.295	0.862
ID336703	336703	None	7201.569	0.000	24.000	0	85	85	2	1	-10921639	33087.381	34454	21493	46362	694835	5577.504	7.600	0.128	1.346
ID336702	336702	102	21367.299	63.940	16.590	0	85	85	2	1	-10921639	55412.190	59430	37829	65535	1163656	10726.728	4.800	0.215	1.830
ID336699	336699	None	7194.851	12.474	4.617	0	85	85	2	1	-10921639	24686.810	23772	18334	35507	518423	4104.180	4.800	0.140	1.478
ID336725	336725	104	16306.338	46.615	15.621	0	86	86	2	1	-10921639	39275.095	43267	16743	54444	824777	11070.109	2.000	0.199	1.176
ID336724	336724	110	12321.811	38.309	10.612	0	86	86	2	1	-10921639	17696.095	16184	5867	43546	371618	9471.094	2.000	0.283	0.824
ID336727	336727	None	7827.231	74.454	16.545	0	86	86	2	1	-10921639	32131.905	31445	22590	41762	674770	5894.882	2.000	0.095	0.946
ID336726	336726	102	21125.342	63.629	16.852	0	86	86	2	1	-10921639	56881.857	57152	35078	65535	1194519	9694.479	4.800	0.221	2.124
ID336723	336723	120	7432.666	58.000	0.000	0	86	86	2	1	-10921639	29368.143	27813	20358	38925	616731	5574.100	7.600	0.134	1.246
ID336733	336733	116	17137.635	72.085	27.969	0	86	86	2	1	-10921639	46996.476	43611	31488	65535	986926	9471.345	2.000	0.154	1.323
ID336732	336732	123	9412.130	57.354	27.736	0	86	86	2	1	-10921639	34185.000	32907	26867	49199	717885	6952.509	2.000	0.093	0.838
ID336735	336735	124	12995.453	27.753	36.012	0	86	86	2	1	-10921639	20750.286	19344	10854	40537	435756	8296.816	2.000	0.248	0.993
ID336734	336734	None	7390.758	75.813	29.294	0	86	86	2	1	-10921639	38164.476	36711	28500	56056	801454	6684.150	2.000	0.043	0.473
ID336729	336729	None	9216.424	0.000	21.000	0	86	86	2	1	-10921639	37019.714	36969	30045	42708	777414	4304.853	6.042	0.154	2.295
ID336728	336728	125	9002.390	60.961	20.276	0	86	86	2	1	-10921639	38084.667	38151	22848	55540	799778	10040.047	7.600	0.076	0.533
ID336731	336731	89	11993.034	53.253	28.517	0	86	86	2	1	-10921639	33688.667	32068	17796	56185	707462	9030.018	2.000	0.151	0.979
ID336730	336730	None	9261.938	44.112	23.945	0	86	86	2	1	-10921639	25723.571	25513	16765	34841	540195	5309.075	4.800	0.184	1.508
ID336741	336741	85	9855.689	39.324	48.011	0	86	86	2	1	-10921639	43566.714	41719	29317	58871	914901	8483.619	3.200	0.082	0.776
ID336740	336740	5	12312.474	59.819	47.506	0	86	86	2	1	-10921639	56741.524	60548	38388	65535	1191572	10363.807	7.600	0.088	0.886
ID336743	336743	None	12053.592	30.200	52.211	0	86	86	2	1	-10921639	32310.000	29962	23234	53218	678510	7918.936	2.000	0.127	0.920
ID336742	336742	121	14180.504	50.823	49.358	0	86	86	2	1	-10921639	50591.143	49844	33981	65535	1062414	8005.287	4.800	0.140	1.549
ID336737	336737	84	12509.798	62.005	44.257	0	86	86	2	1	-10921639	59203.238	61558	46878	65535	1243268	7181.849	7.600	0.111	1.642
ID336736	336736	None	9457.092	16.445	41.283	0	86	86	2	1	-10921639	12812.952	10746	4191	25620	269072	6784.100	2.000	0.351	0.982
ID336739	336739	78	17742.096	43.868	46.937	0	86	86	2	1	-10921639	60327.048	64481	45137	65535	1266868	6797.283	4.800	0.190	2.832
ID336738	336738	103	17131.070	81.800	46.239	0	86	86	2	1	-10921639	54873.619	57324	37958	65535	1152346	9532.212	4.800	0.168	1.656
ID336749	336749	None	9526.053	43.150	61.250	0	86	86	2	1	-10921639	26332.667	23793	20526	42106	552986	5505.618	2.000	0.131	1.112
ID336748	336748	None	7988.680	14.879	61.292	0	86	86	2	1	-10921639	12259.190	12444	4449	28393	257443	5931.565	2.000	0.221	0.749
ID336751	336751	117	15628.794	22.992	70.255	0	86	86	2	1	-10921639	27391.952	24889	14551	46491	575231	9184.535	2.000	0.253	1.203
ID336750	336750	126	8758.154	58.305	65.231	0	86	86	2	1	-10921639	16670.571	15690	7501	30177	350082	5877.337	2.000	0.198	0.936
ID336745	336745	90	17575.090	75.932	52.721	0	86	86	2	1	-10921639	53096.905	56077	27920	65535	1115035	12537.454	7.600	0.166	1.205
ID336744	336744	88	16738.408	57.021	52.804	0	86	86	2	1	-10921639	57174.571	63299	37399	65535	1200666	9430.658	4.800	0.156	1.638
ID336747	336747	122	11006.234	29.154	58.243	0	86	86	2	1	-10921639	29599.714	28264	18291	48275	621594	7537.732	2.000	0.139	0.958
ID336746	336746	None	7365.501	87.379	55.313	0	86	86	2	1	-10921639	26033.762	25792	20032	33122	546709	4010.039	4.800	0.137	1.567
ID336753	336753	111	10684.165	50.000	80.000	0	86	86	2	1	-10921639	9895.048	8500	3739	28930	207796	6527.233	2.000	0.535	1.056
ID336752	336752	112	21264.533	93.000	75.000	0	86	86	2	1	-10921639	19679.048	13691	6913	65535	413260	15207.825	2.000	0.431	0.780
ID336755	336755	None	9740.025	93.000	80.000	0	86	86	2	1	-10921639	14814.857	12460	7536	40236	311112	7642.068	2.000	0.208	0.668
ID336754	336754	127	7453.853	81.000	80.000	0	86	86	2	1	-10921639	15839.524	15368	9244	24374	332630	4634.630	2.000	0.226	1.259
ID336773	336773	110	13009.497	38.222	10.648	0	87	87	2	1	-10921639	17245.762	16894	3331	39613	362161	9423.599	2.000	0.287	0.816
ID336805	336805	111	10323.247	50.000	80.000	0	87	87	2	1	-10921639	10107.571	8902	2364	29253	212259	6531.753	2.000	0.499	1.030
ID336804	336804	112	18668.332	93.000	75.000	0	87	87	2	1	-10921639	17964.952	15626	6732	59602	377264	12460.091	2.000	0.451	0.896
ID336775	336775	104	13734.073	46.511	16.230	0	87	87	2	1	-10921639	37188.143	35035	23686	51198	780951	8191.472	4.800	0.183	1.407
ID336801	336801	90	18213.113	75.860	52.806	0	87	87	2	1	-10921639	52531.810	58699	27576	65535	1103168	12280.824	2.000	0.172	1.253
ID336768	336768	120	7505.333	57.266	0.565	0	87	87	2	1	-10921639	26874.143	25857	18828	36625	564357	6052.469	2.000	0.136	1.063
ID336800	336800	88	17488.709	56.725	52.675	0	87	87	2	1	-10921639	54430.476	55561	34454	65535	1143040	10588.900	4.800	0.168	1.476
ID336771	336771	None	7351.470	42.213	3.951	0	87	87	2	1	-10921639	10080.095	7888	3417	25362	211682	5482.012	2.000	0.241	0.714
ID336803	336803	117	10101.647	22.775	70.045	0	87	87	2	1	-10921639	24073.762	22547	14658	40580	505549	6346.754	2.000	0.165	1.074
ID336802	336802	122	13952.583	28.899	57.718	0	87	87	2	1	-10921639	29672.333	28715	19430	51606	623119	9206.452	2.000	0.171	0.942
ID336781	336781	123	7002.157	56.984	27.583	0	87	87	2	1	-10921639	30582.143	28909	22783	40236	642225	5294.460	2.000	0.074	0.795
ID336783	336783	116	21785.477	71.980	28.149	0	87	87	2	1	-10921639	52783.619	52187	37807	65535	1108456	10524.865	2.000	0.211	1.748
ID336777	336777	102	21099.992	63.456	17.398	0	87	87	2	1	-10921639	57894.095	64051	36969	65535	1215776	10165.238	4.800	0.230	2.133
ID336779	336779	125	7085.102	59.975	20.748	0	87	87	2	1	-10921639	33674.429	32670	20634	46448	707163	7713.050	7.600	0.060	0.497
ID336789	336789	124	8526.376	27.971	35.373	0	87	87	2	1	-10921639	17572.429	16937	10209	31746	369021	5938.503	2.000	0.194	0.959
ID336785	336785	None	7031.719	81.202	28.752	0	87	87	2	1	-10921639	30617.143	30070	24761	39828	642960	4531.017	2.000	0.088	1.091
ID336787	336787	None	8550.643	63.876	30.004	0	87	87	2	1	-10921639	34864.810	35013	24073	49543	732161	5704.577	2.000	0.101	1.121
ID336797	336797	121	10024.921	50.995	48.761	0	87	87	2	1	-10921639	39984.286	40537	30005	54594	839670	6769.573	2.000	0.088	0.956
ID336796	336796	5	13323.218	59.731	47.572	0	87	87	2	1	-10921639	53036.381	54121	34347	65535	1113764	8958.489	4.800	0.107	1.148
ID336799	336799	None	7018.558	25.786	51.849	0	87	87	2	1	-10921639	25293.762	25083	17646	36303	531169	5358.567	2.000	0.080	0.699
ID336798	336798	113	12786.574	71.662	49.032	0	87	87	2	1	-10921639	53749.619	54594	39376	65535	1128742	7334.147	7.600	0.119	1.556
ID336792	336792	128	7061.379	63.521	39.208	0	87	87	2	1	-10921639	33917.000	33981	23041	47222	712257	7494.861	2.000	0.078	0.657
ID336795	336795	103	16530.314	81.578	46.803	0	87	87	2	1	-10921639	47942.238	47523	31402	65535	1006787	11473.019	2.000	0.143	1.049
ID336794	336794	78	19864.850	43.177	47.260	0	87	87	2	1	-10921639	55605.619	60183	36604	65535	1167718	10343.200	3.200	0.184	1.673
ID336679	336679	110	11374.774	38.437	10.952	0	88	88	2	1	-10921639	15282.762	13498	4083	34949	320938	8294.226	2.000	0.302	0.854
ID336678	336678	120	10905.277	57.000	0.000	0	88	88	2	1	-10921639	25017.238	24094	14658	40709	525362	8205.957	2.000	0.225	1.118
ID336685	336685	128	10049.684	63.992	40.248	0	88	88	2	1	-10921639	40133.810	43374	23299	56443	842810	9471.377	2.000	0.082	0.639
ID336684	336684	None	8927.269	85.786	34.137	0	88	88	2	1	-10921639	27174.143	27813	16614	36518	570657	6311.024	2.000	0.161	1.194
ID336687	336687	103	15139.063	81.371	46.411	0	88	88	2	1	-10921639	46874.762	44943	31058	65535	984370	10648.698	2.000	0.125	0.980
ID336686	336686	84	8091.236	63.244	44.926	0	88	88	2	1	-10921639	52617.667	53283	43826	62934	1104971	5369.364	7.600	0.053	0.986
ID336681	336681	102	22373.449	63.105	17.390	0	88	88	2	1	-10921639	58915.619	65535	39871	65535	1237228	8367.734	4.800	0.259	2.900
ID336680	336680	104	16971.357	46.196	17.093	0	88	88	2	1	-10921639	32739.810	31187	15905	61300	687536	10804.543	2.000	0.212	1.062
ID336683	336683	116	20088.936	71.357	28.056	0	88	88	2	1	-10921639	48768.286	45567	32520	65535	1024134	11133.627	2.000	0.200	1.460
ID336682	336682	None	7360.260	0.000	22.000	0	88	88	2	1	-10921639	30182.714	32197	20217	36432	633837	4795.173	7.600	0.148	1.621
ID336693	336693	88	19369.482	56.776	52.957	0	88	88	2	1	-10921639	53953.524	54938	33423	65535	1133024	11367.919	4.800	0.194	1.543
ID336692	336692	None	8374.960	78.936	50.107	0	88	88	2	1	-10921639	45884.952	44793	28866	61558	963584	7651.569	7.600	0.058	0.661
ID336695	336695	122	14012.179	29.318	57.654	0	88	88	2	1	-10921639	27610.048	24675	16980	52574	579811	9573.776	2.000	0.196	0.945
ID336694	336694	90	17718.869	75.252	52.924	0	88	88	2	1	-10921639	48777.381	49113	24782	65535	1024325	13348.091	7.600	0.144	0.920
ID336689	336689	5	15795.029	59.513	47.173	0	88	88	2	1	-10921639	55858.190	55110	39226	65535	1173022	8343.074	4.800	0.142	1.665
ID336688	336688	78	19287.961	44.765	46.968	0	88	88	2	1	-10921639	56156.190	58527	41913	65535	1179280	9598.872	4.800	0.190	1.865
ID336691	336691	121	14046.821	51.107	48.811	0	88	88	2	1	-10921639	42954.619	41827	32154	58656	902047	8540.261	2.000	0.127	1.136
ID336690	336690	113	10418.533	72.130	47.238	0	88	88	2	1	-10921639	46960.714	46061	34132	65062	986175	8748.231	2.000	0.066	0.661
ID336697	336697	112	15947.478	93.000	76.000	0	88	88	2	1	-10921639	15746.857	13283	5566	46018	330684	11049.932	2.000	0.441	0.872
ID336696	336696	117	13361.021	23.158	70.242	0	88	88	2	1	-10921639	26617.286	24825	15669	43009	558963	8219.774	2.000	0.204	1.097
ID336698	336698	111	7282.248	50.000	80.000	0	88	88	2	1	-10921639	8884.048	8339	3696	18807	186565	4265.862	2.000	0.457	1.306
ID336772	336772	103	15678.402	80.919	46.053	0	89	89	2	1	-10921639	56911.571	62246	35529	65535	1195143	9755.145	3.200	0.133	1.372
ID336774	336774	78	16588.678	43.565	46.705	0	89	89	2	1	-10921639	61047.714	65535	44685	65535	1282002	6754.252	4.800	0.174	2.682
ID336769	336769	135	8207.687	61.639	42.251	0	89	89	2	1	-10921639	56493.714	57216	41676	65535	1186368	5776.576	4.800	0.090	1.622
ID336770	336770	84	10485.565	63.394	45.290	0	89	89	2	1	-10921639	60388.476	60591	48984	65535	1268158	5176.742	4.800	0.085	1.818
ID336780	336780	None	14319.885	71.005	49.584	0	89	89	2	1	-10921639	56728.381	60140	40172	65535	1191296	8603.254	4.800	0.130	1.521
ID336782	336782	88	16925.229	56.998	52.515	0	89	89	2	1	-10921639	55189.952	58656	33680	65535	1158989	10447.135	4.800	0.166	1.505
ID336776	336776	5	12927.614	59.416	47.415	0	89	89	2	1	-10921639	58608.571	62353	37012	65535	1230780	8498.065	4.800	0.107	1.328
ID336778	336778	121	10488.231	51.617	48.688	0	89	89	2	1	-10921639	47826.571	47866	34519	60354	1004358	6139.625	4.800	0.107	1.503
ID336788	336788	132	10997.718	15.056	61.398	0	89	89	2	1	-10921639	21030.810	20096	9478	40516	441647	7355.271	2.000	0.239	1.103
ID336791	336791	112	20283.926	93.000	75.000	0	89	89	2	1	-10921639	20517.286	16722	7823	52896	430863	12709.703	2.000	0.530	1.119
ID336790	336790	131	9378.959	43.016	61.143	0	89	89	2	1	-10921639	22148.476	20247	14100	39462	465118	6102.010	2.000	0.141	0.898
ID336784	336784	90	16367.498	75.434	53.104	0	89	89	2	1	-10921639	50327.095	53240	28414	65535	1056869	12009.119	7.600	0.131	0.972
ID336786	336786	122	15781.288	29.336	57.817	0	89	89	2	1	-10921639	34591.429	30607	21472	58270	726420	10715.235	2.000	0.167	0.922
ID336793	336793	111	10346.934	50.000	80.000	0	89	89	2	1	-10921639	12888.476	12782	4148	27512	270658	6184.046	2.000	0.419	1.232
ID336757	336757	110	10250.495	38.207	10.698	0	89	89	2	1	-10921639	18422.952	18635	8275	36152	386882	6917.370	7.600	0.244	1.045
ID336756	336756	120	13051.404	56.000	0.000	0	89	89	2	1	-10921639	32019.810	32412	15583	44277	672416	8696.000	4.800	0.274	1.583
ID336759	336759	None	9329.236	72.123	12.684	0	89	89	2	1	-10921639	30292.524	28823	19967	50080	636143	6667.876	2.000	0.108	0.884
ID336758	336758	None	8955.634	6.963	12.793	0	89	89	2	1	-10921639	31100.190	30413	22267	46598	653104	5395.663	4.800	0.125	1.284
ID336765	336765	116	17988.744	72.081	28.139	0	89	89	2	1	-10921639	59989.286	61343	50166	65535	1259775	5946.333	4.800	0.187	3.172
ID336764	336764	123	9925.809	57.022	27.931	0	89	89	2	1	-10921639	33975.333	33552	24460	48124	713482	6329.947	2.000	0.104	1.014
ID336767	336767	136	13329.767	15.866	41.998	0	89	89	2	1	-10921639	15364.667	12273	5781	39656	322658	8072.519	2.000	0.363	1.013
ID336766	336766	128	8765.808	63.477	39.506	0	89	89	2	1	-10921639	48754.857	49092	33380	59946	1023852	8012.759	4.800	0.095	1.057
ID336761	336761	102	18923.787	62.625	17.513	0	89	89	2	1	-10921639	58742.714	65535	37163	65535	1233597	10045.605	4.800	0.204	1.983
ID336760	336760	104	19085.635	46.155	17.045	0	89	89	2	1	-10921639	39726.429	37893	25405	61537	834255	10611.847	2.000	0.213	1.314
ID336763	336763	None	8293.330	81.281	24.684	0	89	89	2	1	-10921639	34946.524	33895	25362	45072	733877	4661.691	2.000	0.112	1.516
ID336762	336762	137	9970.319	0.000	24.000	0	89	89	2	1	-10921639	31403.095	27662	24458	46813	659465	6727.430	2.000	0.136	1.121
ID336837	336837	111	9716.050	50.000	80.000	0	90	90	2	1	-10921639	13139.524	13046	4105	25126	275930	5999.535	2.000	0.402	1.256
ID336836	336836	138	8654.536	74.000	79.000	0	90	90	2	1	-10921639	17038.952	16206	6168	30521	357818	6798.562	2.000	0.250	1.002
ID336833	336833	131	8909.290	43.425	61.746	0	90	90	2	1	-10921639	27628.381	26158	17388	41547	580196	6055.847	2.000	0.134	1.078
ID336832	336832	132	10515.146	14.898	62.021	0	90	90	2	1	-10921639	21761.714	20827	11821	40902	456996	7158.950	2.000	0.161	0.844
ID336835	336835	112	22597.139	93.000	76.000	0	90	90	2	1	-10921639	20994.000	17796	7194	59258	440874	14001.888	2.000	0.507	1.008
ID336834	336834	None	7427.873	50.604	68.640	0	90	90	2	1	-10921639	21010.381	20978	13949	33852	441218	5194.009	6.378	0.157	1.098
ID336807	336807	110	10773.401	38.456	10.792	0	90	90	2	1	-10921639	18003.190	16485	5953	36002	378067	8773.801	2.000	0.235	0.781
ID336806	336806	120	14147.277	55.940	0.528	0	90	90	2	1	-10921639	29852.476	30177	16098	44470	626902	9876.074	2.000	0.238	1.161
ID336813	336813	123	9234.668	57.144	27.518	0	90	90	2	1	-10921639	34623.190	34605	21193	46921	727087	7386.622	2.000	0.087	0.749
ID336812	336812	None	9588.577	51.398	24.433	0	90	90	2	1	-10921639	30233.333	30413	17152	43267	634900	7930.324	2.000	0.131	0.886
ID336815	336815	None	8477.825	85.315	33.730	0	90	90	2	1	-10921639	29794.143	29833	20526	37721	625677	5061.108	2.000	0.133	1.386
ID336814	336814	116	17577.250	71.369	28.412	0	90	90	2	1	-10921639	58341.476	65535	37184	65535	1225171	10104.658	4.800	0.179	1.753
ID336809	336809	102	19997.162	62.912	17.517	0	90	90	2	1	-10921639	59508.238	65535	41612	65535	1249673	8553.726	4.800	0.218	2.488
ID336808	336808	104	18815.598	45.736	17.195	0	90	90	2	1	-10921639	37217.810	35443	21515	58076	781574	10781.777	2.000	0.230	1.292
ID336811	336811	137	7273.377	0.000	23.000	0	90	90	2	1	-10921639	31671.095	33702	22589	41354	665093	6013.662	3.200	0.119	1.123
ID336810	336810	139	7006.314	77.788	19.183	0	90	90	2	1	-10921639	29183.190	29984	18635	36281	612847	5892.181	6.051	0.131	1.150
ID336821	336821	None	14606.897	40.892	47.464	0	90	90	2	1	-10921639	58551.333	62654	41074	65535	1229578	8059.142	4.800	0.132	1.695
ID336820	336820	103	15733.625	80.886	46.112	0	90	90	2	1	-10921639	51501.905	51391	33100	65535	1081540	10327.498	2.000	0.139	1.220
ID336823	336823	5	10558.446	59.344	47.420	0	90	90	2	1	-10921639	58685.333	62654	37163	65535	1232392	8483.760	7.600	0.084	1.074
ID336822	336822	78	15129.083	45.369	47.370	0	90	90	2	1	-10921639	61549.190	65535	49865	65535	1292533	5351.336	4.800	0.160	3.168
ID336817	336817	129	7082.521	23.754	39.568	0	90	90	2	1	-10921639	27662.286	26502	17388	37872	580908	5865.979	2.000	0.100	0.858
ID336816	336816	130	7560.371	27.670	35.324	0	90	90	2	1	-10921639	27569.190	27770	15432	42128	578953	6195.197	7.600	0.102	0.826
ID336819	336819	135	12029.735	62.250	41.930	0	90	90	2	1	-10921639	58705.762	61515	37034	65535	1232821	8105.151	4.800	0.117	1.518
ID336818	336818	136	12781.272	15.857	41.789	0	90	90	2	1	-10921639	16779.095	15131	6921	37958	352361	8063.467	2.000	0.324	1.019
ID336829	336829	88	16272.093	56.851	53.370	0	90	90	2	1	-10921639	57448.810	61214	40430	65535	1206425	8857.728	4.800	0.156	1.749
ID336828	336828	140	9424.091	78.473	50.551	0	90	90	2	1	-10921639	49741.571	49822	32090	64868	1044573	8715.435	2.000	0.068	0.732
ID336831	336831	122	7836.055	29.531	57.464	0	90	90	2	1	-10921639	30417.619	29726	22461	46040	638770	6625.982	2.000	0.087	0.735
ID336830	336830	90	14753.892	75.107	52.900	0	90	90	2	1	-10921639	45635.238	47716	26931	65535	958340	11153.488	2.000	0.122	0.887
ID336825	336825	121	10955.754	51.241	48.753	0	90	90	2	1	-10921639	42014.000	41590	25233	58656	882294	9557.916	2.000	0.092	0.742
ID336824	336824	113	11676.139	71.313	46.856	0	90	90	2	1	-10921639	57555.238	59151	40666	65535	1208660	7214.405	6.078	0.091	1.336
ID336827	336827	141	8197.198	26.072	51.306	0	90	90	2	1	-10921639	29055.143	29296	18549	40773	610158	6220.074	2.000	0.097	0.829
ID336826	336826	None	8191.353	88.534	50.342	0	90	90	2	1	-10921639	28242.571	28135	14959	41698	593094	6602.309	4.800	0.128	0.972
ID336839	336839	104	21376.521	45.670	17.587	0	91	91	2	1	-10921639	41103.143	40279	21859	65535	863166	13555.660	2.000	0.236	1.156
ID336838	336838	120	10387.457	56.000	0.000	0	91	91	2	1	-10921639	30463.476	31187	13906	38646	639733	5881.073	4.800	0.214	1.823
ID336845	336845	116	18336.301	71.418	28.388	0	91	91	2	1	-10921639	58248.286	65535	39914	65535	1223214	9703.147	4.800	0.189	1.912
ID336844	336844	123	7410.199	57.248	28.091	0	91	91	2	1	-10921639	35777.762	33852	27641	45524	751333	4159.252	4.800	0.092	1.449
ID336847	336847	129	23142.990	23.604	39.271	0	91	91	2	1	-10921639	40986.524	35959	24266	65535	860717	13783.622	2.000	0.262	1.233
ID336846	336846	130	7848.062	27.611	34.032	0	91	91	2	1	-10921639	26266.095	26394	17990	38323	551588	5971.638	2.000	0.116	0.917
ID336841	336841	139	7886.063	77.675	17.899	0	91	91	2	1	-10921639	29036.762	29489	20548	37248	609772	5008.683	4.800	0.134	1.372
ID336840	336840	102	19473.633	62.404	17.569	0	91	91	2	1	-10921639	55054.905	64374	31037	65535	1156153	12988.047	4.800	0.195	1.383
ID336843	336843	None	8994.575	58.986	22.958	0	91	91	2	1	-10921639	32363.286	31746	22418	46620	679629	6682.108	2.000	0.083	0.739
ID336842	336842	137	7485.199	0.000	23.000	0	91	91	2	1	-10921639	35574.429	35121	25623	45352	747063	5160.404	6.375	0.119	1.468
ID336853	336853	5	11217.906	59.342	47.630	0	91	91	2	1	-10921639	60880.810	65535	49779	65535	1278497	5712.829	7.600	0.103	1.996
ID336852	336852	113	13146.754	71.763	47.315	0	91	91	2	1	-10921639	57801.905	61558	41655	65535	1213840	8625.368	6.337	0.109	1.320
ID336855	336855	141	9429.416	25.833	51.185	0	91	91	2	1	-10921639	30591.381	29532	20182	46383	642419	6685.887	2.000	0.105	0.868
ID336854	336854	121	14811.785	51.368	48.822	0	91	91	2	1	-10921639	51626.952	50102	31982	65535	1084166	9952.885	2.000	0.122	1.131
ID336849	336849	136	10765.091	14.551	41.409	0	91	91	2	1	-10921639	21265.190	20483	10295	33895	446569	6262.835	4.800	0.254	1.374
ID336848	336848	128	14766.583	63.219	40.171	0	91	91	2	1	-10921639	45769.381	47738	28565	64288	961157	10879.857	2.000	0.136	1.004
ID336851	336851	78	15258.755	44.562	47.247	0	91	91	2	1	-10921639	58989.286	63235	41461	65535	1238775	8248.494	4.800	0.147	1.837
ID336850	336850	103	17320.604	80.592	45.991	0	91	91	2	1	-10921639	52943.333	50682	34734	65535	1111810	10777.743	4.800	0.165	1.390
ID336861	336861	131	8408.433	43.531	60.811	0	91	91	2	1	-10921639	25264.095	24030	17539	35765	530546	5259.388	2.000	0.147	1.233
ID336860	336860	122	11818.256	29.083	56.984	0	91	91	2	1	-10921639	34775.619	33079	25405	50059	730288	6464.608	2.000	0.146	1.367
ID336863	336863	None	7830.257	22.654	68.616	0	91	91	2	1	-10921639	28335.571	28264	19430	41870	595047	5752.118	2.000	0.104	0.927
ID336862	336862	132	10927.085	15.175	61.840	0	91	91	2	1	-10921639	25229.286	24868	13003	41504	529815	7501.590	2.000	0.172	0.988
ID336857	336857	88	14643.568	56.389	53.136	0	91	91	2	1	-10921639	55548.048	58506	36066	65535	1166509	9412.176	4.800	0.140	1.447
ID336856	336856	140	7141.585	79.061	51.136	0	91	91	2	1	-10921639	44229.952	44664	32262	56163	928829	6567.314	2.000	0.038	0.496
ID336859	336859	None	8454.336	66.031	54.068	0	91	91	2	1	-10921639	41811.333	42407	31961	55196	878038	6400.188	2.000	0.086	1.038
ID336858	336858	90	17655.680	75.053	52.892	0	91	91	2	1	-10921639	48965.810	48812	27426	65535	1028282	12949.002	2.000	0.130	0.872
ID336865	336865	138	7065.030	73.328	78.081	0	91	91	2	1	-10921639	11474.286	10618	4513	26652	240960	5565.614	2.000	0.196	0.677
ID336864	336864	112	24518.816	93.000	77.000	0	91	91	2	1	-10921639	27066.190	20870	9285	63536	568390	14723.316	2.000	0.438	1.120
ID336866	336866	111	14174.144	50.000	80.000	0	91	91	2	1	-10921639	15531.524	15669	6985	38517	326162	8750.900	2.000	0.449	1.100
ID336869	336869	None	8628.518	49.917	24.956	0	92	92	2	1	-10921639	30658.190	30091	21064	40365	643822	5913.821	3.200	0.108	1.013
ID336868	336868	102	17949.143	62.265	17.708	0	92	92	2	1	-10921639	58054.857	65535	37334	65535	1219152	10914.080	4.800	0.171	1.557
ID336871	336871	None	8670.583	7.108	28.944	0	92	92	2	1	-10921639	23402.286	24051	12273	35765	491448	5871.519	6.379	0.157	1.081
ID336870	336870	116	19714.504	71.129	28.172	0	92	92	2	1	-10921639	56564.619	63149	38839	65535	1187857	10235.171	4.800	0.186	1.737
ID336867	336867	104	16952.904	45.865	17.544	0	92	92	2	1	-10921639	35397.048	33423	15260	59860	743338	11855.515	2.000	0.190	0.952
ID336877	336877	78	14282.707	45.441	47.284	0	92	92	2	1	-10921639	60919.667	64718	45352	65535	1279313	6521.496	4.800	0.147	2.393
ID336876	336876	None	7252.920	62.707	46.285	0	92	92	2	1	-10921639	59786.524	61623	46899	65535	1255517	6067.549	4.800	0.058	1.076
ID336879	336879	133	16701.791	40.938	47.745	0	92	92	2	1	-10921639	51829.667	53734	31209	65535	1088423	12426.818	4.800	0.166	1.186
ID336878	336878	103	17075.480	80.788	46.471	0	92	92	2	1	-10921639	50013.048	49027	30865	65535	1050274	11432.771	3.200	0.164	1.230
ID336873	336873	129	9640.660	23.853	39.863	0	92	92	2	1	-10921639	31283.381	30521	20849	45395	656951	6433.980	2.000	0.126	1.086
ID336872	336872	130	9276.016	26.867	33.785	0	92	92	2	1	-10921639	28168.810	25921	20204	42386	591545	5787.736	4.800	0.135	1.158
ID336875	336875	None	8681.761	57.922	45.759	0	92	92	2	1	-10921639	59540.048	63041	48834	65535	1250341	6700.294	3.200	0.071	1.174
ID336874	336874	128	14314.985	62.846	39.869	0	92	92	2	1	-10921639	53784.476	53541	35916	65535	1129474	10297.060	2.000	0.126	1.165
ID336885	336885	None	7127.014	66.315	56.071	0	92	92	2	1	-10921639	33112.476	35400	21665	40709	695362	5940.879	7.600	0.103	1.039
ID336884	336884	88	15030.153	56.721	53.337	0	92	92	2	1	-10921639	59814.286	65535	42042	65535	1256100	8466.993	4.800	0.144	1.783
ID336887	336887	131	7570.914	43.380	60.529	0	92	92	2	1	-10921639	25975.524	25513	15368	41913	545486	7781.053	2.000	0.100	0.607
ID336886	336886	122	10221.239	29.396	57.772	0	92	92	2	1	-10921639	30301.857	28371	20892	44900	636339	7150.550	2.000	0.133	0.997
ID336881	336881	113	12611.423	71.116	47.899	0	92	92	2	1	-10921639	60877.714	64352	39806	65535	1278432	7179.310	6.316	0.128	1.924
ID336880	336880	121	11914.256	51.409	48.403	0	92	92	2	1	-10921639	48988.286	49436	35830	65535	1028754	8059.513	2.000	0.092	1.027
ID336883	336883	90	15876.416	75.244	53.034	0	92	92	2	1	-10921639	50321.000	50489	27340	65535	1056741	11726.575	2.000	0.115	0.883
ID336882	336882	134	10935.040	30.871	52.443	0	92	92	2	1	-10921639	33740.952	32541	23514	52144	708560	7777.911	2.000	0.122	0.945
ID336889	336889	None	8529.660	28.194	75.825	0	92	92	2	1	-10921639	20683.762	20892	11176	32326	434359	5954.167	7.600	0.156	0.937
ID336888	336888	132	11150.952	15.247	61.670	0	92	92	2	1	-10921639	27033.810	26523	15540	42278	567710	7551.858	2.000	0.167	1.026
ID336891	336891	112	21859.104	93.000	76.000	0	92	92	2	1	-10921639	19975.333	14207	6684	58420	419482	13066.076	2.000	0.522	1.049
ID336890	336890	None	7699.375	47.649	75.809	0	92	92	2	1	-10921639	12223.381	10381	4513	31939	256691	6914.885	2.000	0.151	0.463
ID336917	336917	None	8085.772	67.040	13.040	0	93	93	2	1	-10921639	33202.524	33100	19967	45158	697253	6916.852	7.600	0.079	0.707
ID336916	336916	147	10492.835	54.869	1.948	0	93	93	2	1	-10921639	29467.667	26888	18871	43310	618821	6000.298	2.000	0.142	1.223
ID336919	336919	104	15863.188	45.893	18.057	0	93	93	2	1	-10921639	38466.524	38302	25190	54981	807797	8746.189	2.000	0.191	1.413
ID336918	336918	None	7696.261	6.874	14.031	0	93	93	2	1	-10921639	37253.714	34949	30263	49607	782328	5548.779	4.800	0.099	1.206
ID336925	336925	None	7067.759	34.636	38.019	0	93	93	2	1	-10921639	31810.524	32864	18291	42557	668021	5062.783	7.600	0.098	1.117
ID336924	336924	116	18193.955	70.490	28.617	0	93	93	2	1	-10921639	58178.667	60569	45029	65535	1221752	7814.245	4.800	0.194	2.419
ID336927	336927	128	14659.734	63.073	39.941	0	93	93	2	1	-10921639	50732.381	48339	38581	65535	1065380	8269.477	7.600	0.138	1.484
ID336926	336926	129	12690.645	24.230	39.527	0	93	93	2	1	-10921639	34089.905	32434	19817	52402	715888	8408.923	2.000	0.153	1.077
ID336921	336921	None	8318.817	58.185	25.648	0	93	93	2	1	-10921639	38179.952	37893	22031	47845	801779	6759.222	2.000	0.089	0.922
ID336920	336920	102	21900.238	62.371	17.588	0	93	93	2	1	-10921639	55398.857	61730	31531	65535	1163376	12326.185	4.800	0.230	1.682
ID336923	336923	None	10426.643	54.144	27.925	0	93	93	2	1	-10921639	35234.190	33917	24782	49199	739918	7437.908	2.000	0.112	0.952
ID336922	336922	None	8189.728	76.201	25.998	0	93	93	2	1	-10921639	38015.095	37678	28221	46835	798317	5103.569	4.800	0.097	1.315
ID336933	336933	133	14984.712	40.387	47.582	0	93	93	2	1	-10921639	45409.095	46383	24696	65535	953591	13654.974	2.000	0.124	0.734
ID336932	336932	144	9869.915	73.811	46.658	0	93	93	2	1	-10921639	61505.190	65535	45287	65535	1291609	6248.390	6.356	0.085	1.544
ID336935	336935	113	8209.493	71.681	49.431	0	93	93	2	1	-10921639	62851.190	65535	52961	65535	1319875	4415.338	7.600	0.076	2.004
ID336934	336934	121	13051.031	51.706	48.847	0	93	93	2	1	-10921639	51992.333	51929	34669	65535	1091839	8331.162	4.800	0.113	1.267
ID336929	336929	103	16862.025	80.607	45.673	0	93	93	2	1	-10921639	52490.905	52789	34476	65535	1102309	10999.790	2.000	0.146	1.218
ID336928	336928	145	9184.574	11.006	41.056	0	93	93	2	1	-10921639	17965.381	18549	7200	27060	377273	5388.960	4.800	0.257	1.362
ID336931	336931	5	13540.768	59.973	47.263	0	93	93	2	1	-10921639	60034.286	64116	48619	65535	1260720	6380.725	4.800	0.125	2.085
ID336930	336930	78	16507.848	44.077	46.987	0	93	93	2	1	-10921639	59554.333	64137	42493	65535	1250641	8120.585	4.800	0.161	2.029
ID336941	336941	131	10624.581	43.996	60.475	0	93	93	2	1	-10921639	29838.238	29360	21407	42364	626603	5630.923	2.000	0.158	1.442
ID336940	336940	122	9827.798	29.938	57.197	0	93	93	2	1	-10921639	30380.476	28586	21128	47909	637990	6860.543	2.000	0.092	0.746
ID336943	336943	146	12852.208	22.874	68.044	0	93	93	2	1	-10921639	31479.952	31015	17560	47437	661079	7446.174	2.000	0.185	1.321
ID336942	336942	132	12768.469	14.898	61.105	0	93	93	2	1	-10921639	27965.190	25083	18742	51220	587269	7807.090	2.000	0.167	1.028
ID336937	336937	134	12856.975	30.997	52.593	0	93	93	2	1	-10921639	32669.333	31187	19409	49221	686056	8371.908	2.000	0.157	1.056
ID336936	336936	141	12961.588	25.282	51.180	0	93	93	2	1	-10921639	31878.095	29855	20354	52273	669440	8360.656	2.000	0.170	1.108
ID336939	336939	90	18298.473	75.245	53.167	0	93	93	2	1	-10921639	54224.810	56163	33745	65535	1138721	11224.817	3.200	0.156	1.301
ID336938	336938	88	17803.000	57.014	53.214	0	93	93	2	1	-10921639	59338.333	65535	39161	65535	1246105	8262.310	4.800	0.186	2.256
ID336945	336945	112	16329.436	93.000	76.000	0	93	93	2	1	-10921639	16418.476	12509	5405	40129	344788	9758.498	2.000	0.478	1.088
ID336944	336944	None	7899.387	48.798	69.249	0	93	93	2	1	-10921639	23398.238	22117	13111	36754	491363	5492.931	2.000	0.121	0.916
ID336946	336946	111	11325.353	50.000	80.000	0	93	93	2	1	-10921639	13641.476	12251	3546	35142	286471	8091.221	2.000	0.332	0.841
ID336901	336901	133	16189.184	39.805	47.356	0	94	94	2	1	-10921639	45998.571	42837	34497	65535	965970	9032.997	2.000	0.147	1.307
ID336900	336900	128	12351.121	63.154	39.796	0	94	94	2	1	-10921639	44882.905	47093	31854	56958	942541	7813.389	7.600	0.121	1.242
ID336903	336903	5	13456.122	59.967	47.387	0	94	94	2	1	-10921639	57119.238	59043	37678	65535	1199504	8784.616	3.200	0.118	1.375
ID336902	336902	78	18642.258	45.160	47.165	0	94	94	2	1	-10921639	55741.524	56271	41031	65535	1170572	8343.884	4.800	0.178	2.016
ID336897	336897	None	7343.503	57.234	27.645	0	94	94	2	1	-10921639	31757.333	33680	17431	40688	666904	6369.830	2.000	0.083	0.768
ID336896	336896	153	10740.418	57.592	22.509	0	94	94	2	1	-10921639	33517.810	33466	19537	52552	703874	8060.215	3.200	0.118	0.879
ID336899	336899	145	10928.502	9.217	40.482	0	94	94	2	1	-10921639	17847.571	17775	5480	34454	374799	7840.553	2.000	0.263	0.948
ID336898	336898	116	18791.020	70.783	28.503	0	94	94	2	1	-10921639	50604.476	49844	35164	65535	1062694	9865.171	4.800	0.194	1.665
ID336909	336909	90	19178.582	74.982	53.051	0	94	94	2	1	-10921639	49330.190	51950	29317	65535	1035934	12325.450	2.000	0.159	1.096
ID336908	336908	88	18311.846	56.986	52.576	0	94	94	2	1	-10921639	53775.429	56077	32219	65535	1129284	11310.801	4.800	0.173	1.400
ID336911	336911	None	9245.822	74.466	59.878	0	94	94	2	1	-10921639	23229.381	23020	13799	38947	487817	6390.958	2.000	0.163	1.020
ID336910	336910	122	11429.335	29.065	56.662	0	94	94	2	1	-10921639	29885.143	27146	17882	47200	627588	7665.733	2.000	0.146	0.993
ID336905	336905	103	12622.329	80.480	46.803	0	94	94	2	1	-10921639	46981.095	45051	35658	60999	986603	7542.466	2.000	0.124	1.370
ID336904	336904	144	13744.448	72.462	47.389	0	94	94	2	1	-10921639	58528.667	61580	40365	65535	1229102	8196.961	4.800	0.136	1.708
ID336907	336907	141	14335.475	25.837	51.120	0	94	94	2	1	-10921639	30927.190	26845	17925	52187	649471	9010.007	2.000	0.164	0.970
ID336906	336906	121	15385.240	51.335	48.932	0	94	94	2	1	-10921639	43563.524	42622	27920	65535	914834	9963.292	2.000	0.143	1.097
ID336913	336913	146	10943.967	22.995	67.983	0	94	94	2	1	-10921639	25576.286	24846	16786	40193	537102	6589.751	2.000	0.176	1.164
ID336912	336912	132	11556.831	15.039	60.975	0	94	94	2	1	-10921639	28554.667	28414	19924	45373	599648	6179.202	4.800	0.179	1.403
ID336915	336915	111	7424.811	50.000	80.000	0	94	94	2	1	-10921639	10210.952	10467	2557	20397	214430	4834.685	2.000	0.375	1.151
ID336914	336914	112	19674.363	93.000	76.000	0	94	94	2	1	-10921639	19408.333	16292	5910	49586	407575	11601.745	2.000	0.515	1.138
ID336893	336893	None	7915.901	0.000	5.000	0	94	94	2	1	-10921639	31764.190	30757	24458	42042	667048	4834.529	2.000	0.127	1.486
ID336892	336892	147	9995.652	55.157	1.958	0	94	94	2	1	-10921639	25026.619	24266	15110	45072	525559	6669.975	2.000	0.144	0.947
ID336895	336895	102	24462.334	61.986	17.766	0	94	94	2	1	-10921639	49307.714	47501	26673	65535	1035462	13288.758	2.000	0.248	1.475
ID336894	336894	104	12295.601	45.696	17.860	0	94	94	2	1	-10921639	32913.905	31854	22095	48275	691192	7566.074	2.000	0.151	1.143
ID336965	336965	141	11633.951	26.412	50.512	0	95	95	2	1	-10921639	31826.857	29210	18850	52380	668364	9890.588	2.000	0.128	0.728
ID336964	336964	121	16894.225	51.014	48.825	0	95	95	2	1	-10921639	47787.667	47329	34110	65535	1003541	8939.148	2.000	0.162	1.487
ID336967	336967	88	15547.625	57.062	52.528	0	95	95	2	1	-10921639	52628.000	56249	28479	65535	1105188	10743.716	2.000	0.140	1.203
ID336966	336966	198	8583.420	79.767	50.108	0	95	95	2	1	-10921639	42304.667	40387	30607	59559	888398	8397.514	2.000	0.051	0.492
ID336961	336961	133	14945.199	40.522	47.194	0	95	95	2	1	-10921639	47747.810	48404	32004	62461	1002704	9928.981	2.000	0.138	1.169
ID336960	336960	103	7169.925	80.553	46.029	0	95	95	2	1	-10921639	37727.381	37334	30155	50360	792275	6471.696	3.200	0.080	0.864
ID336963	336963	5	15789.861	59.466	48.030	0	95	95	2	1	-10921639	54324.095	55475	32778	65535	1140806	10387.736	4.800	0.142	1.303
ID336962	336962	78	19238.670	45.264	47.051	0	95	95	2	1	-10921639	54843.952	57044	37399	65535	1151723	9680.163	2.000	0.181	1.735
ID336973	336973	146	10918.547	23.495	68.634	0	95	95	2	1	-10921639	25740.095	25771	13089	41526	540542	8315.591	2.000	0.178	0.936
ID336972	336972	132	12317.535	14.733	61.323	0	95	95	2	1	-10921639	26751.286	25513	17345	41934	561777	7438.624	2.000	0.193	1.163
ID336974	336974	112	22393.227	93.000	76.000	0	95	95	2	1	-10921639	20431.571	15024	6812	58356	429063	13089.675	2.000	0.557	1.117
ID336969	336969	122	10130.962	29.257	55.969	0	95	95	2	1	-10921639	32893.381	32477	23492	42343	690761	5979.953	4.800	0.138	1.330
ID336968	336968	90	14253.522	75.294	52.784	0	95	95	2	1	-10921639	47359.905	47286	25878	65535	994558	12549.821	2.000	0.111	0.754
ID336971	336971	131	7962.932	44.146	60.247	0	95	95	2	1	-10921639	23704.143	22117	16055	35722	497787	5058.792	2.000	0.123	1.024
ID336970	336970	None	9400.792	57.323	55.486	0	95	95	2	1	-10921639	45184.905	44965	25728	65535	948883	11426.696	6.210	0.111	0.790
ID336949	336949	None	9966.422	6.628	12.838	0	95	95	2	1	-10921639	34142.238	33079	19645	52316	716987	7871.418	2.000	0.098	0.774
ID336948	336948	147	13618.063	54.238	2.032	0	95	95	2	1	-10921639	32182.143	30263	20569	50790	675825	8771.062	2.000	0.160	1.011
ID336951	336951	102	24349.533	62.009	17.833	0	95	95	2	1	-10921639	50658.714	48554	32735	65535	1063833	12674.251	3.200	0.238	1.535
ID336950	336950	104	13629.829	45.756	17.905	0	95	95	2	1	-10921639	36750.952	37420	20419	51671	771770	8705.871	2.000	0.163	1.183
ID336947	336947	None	7026.250	41.000	0.000	0	95	95	2	1	-10921639	10185.095	8748	3224	19237	213887	4868.138	2.000	0.394	1.182
ID336957	336957	128	11689.643	62.662	39.945	0	95	95	2	1	-10921639	44715.048	43374	32649	59301	939016	7717.683	4.800	0.129	1.320
ID336956	336956	129	13042.794	24.207	39.554	0	95	95	2	1	-10921639	32151.381	28565	21193	50596	675179	9306.302	2.000	0.150	0.901
ID336959	336959	144	12191.929	73.202	46.408	0	95	95	2	1	-10921639	57733.429	64632	38409	65535	1212402	9418.907	4.800	0.108	1.197
ID336958	336958	None	8059.770	28.675	46.269	0	95	95	2	1	-10921639	32097.143	32133	22934	44019	674040	5595.648	2.000	0.116	1.189
ID336953	336953	153	13623.463	58.069	21.485	0	95	95	2	1	-10921639	40244.381	39075	27942	65169	845132	10035.334	7.600	0.109	0.791
ID336952	336952	None	7477.579	11.495	18.602	0	95	95	2	1	-10921639	28181.095	27662	22203	40150	591803	4911.077	7.600	0.111	1.144
ID336955	336955	None	9411.088	78.641	30.586	0	95	95	2	1	-10921639	35469.571	34583	22203	54766	744861	8246.406	3.200	0.110	0.854
ID336954	336954	116	17634.836	70.682	28.925	0	95	95	2	1	-10921639	57860.381	58399	38775	65535	1215068	8651.642	4.800	0.169	1.930
ID336975	336975	147	18894.686	54.089	1.867	0	96	96	2	1	-10921639	32857.714	31424	16077	64825	690012	12773.711	2.000	0.196	0.842
ID336981	336981	None	7791.097	54.091	28.828	0	96	96	2	1	-10921639	28428.762	27017	21386	39914	597004	5399.473	7.600	0.091	0.882
ID336980	336980	153	15626.423	57.949	21.903	0	96	96	2	1	-10921639	37163.571	38753	21816	65535	780435	10702.668	2.000	0.140	0.855
ID336983	336983	116	18109.742	71.054	28.893	0	96	96	2	1	-10921639	60399.762	65535	42751	65535	1268395	7410.080	4.800	0.198	2.700
ID336982	336982	None	9705.911	64.245	29.095	0	96	96	2	1	-10921639	36024.333	35873	25405	49178	756511	5871.517	4.800	0.127	1.383
ID336977	336977	150	10707.739	34.511	14.588	0	96	96	2	1	-10921639	17130.286	15884	8597	35486	359736	7529.845	2.000	0.249	0.906
ID336976	336976	None	9242.189	69.005	13.402	0	96	96	2	1	-10921639	28604.857	27834	15669	43396	600702	7379.136	7.600	0.127	0.872
ID336979	336979	102	23418.830	61.835	17.894	0	96	96	2	1	-10921639	48216.714	45481	30435	65535	1012551	12537.642	2.000	0.231	1.442
ID336978	336978	104	17803.514	45.574	18.074	0	96	96	2	1	-10921639	36985.524	32993	17087	57259	776696	11473.781	2.000	0.213	1.134
ID336989	336989	78	17942.570	45.661	46.856	0	96	96	2	1	-10921639	54712.952	57517	33638	65535	1148972	10972.928	2.000	0.159	1.369
ID336988	336988	133	14870.756	41.360	47.368	0	96	96	2	1	-10921639	48862.381	52316	30886	65535	1026110	10899.682	4.800	0.162	1.252
ID336991	336991	None	9436.068	64.379	47.095	0	96	96	2	1	-10921639	53843.857	52058	41117	65535	1130721	7466.637	2.000	0.059	0.801
ID336990	336990	5	13601.190	59.707	47.332	0	96	96	2	1	-10921639	57526.667	60956	42708	65535	1208060	8213.517	3.200	0.108	1.367
ID336985	336985	129	15036.369	24.362	39.430	0	96	96	2	1	-10921639	37288.381	36840	19709	58227	783056	11012.682	2.000	0.178	1.024
ID336984	336984	None	8112.753	32.039	36.718	0	96	96	2	1	-10921639	31237.333	30241	24782	42192	655984	4689.178	2.000	0.098	1.190
ID336987	336987	144	12898.104	72.863	46.477	0	96	96	2	1	-10921639	56148.048	60698	35142	65535	1179109	10300.328	2.000	0.105	1.035
ID336986	336986	128	17119.061	62.975	40.086	0	96	96	2	1	-10921639	54397.714	57324	36862	65535	1142352	9580.126	7.600	0.152	1.501
ID336997	336997	90	14764.907	75.184	52.980	0	96	96	2	1	-10921639	42990.476	46147	22998	63493	902800	11513.349	2.000	0.132	0.872
ID336996	336996	88	18363.223	56.968	53.309	0	96	96	2	1	-10921639	56130.524	60827	33723	65535	1178741	10417.967	3.200	0.169	1.554
ID336999	336999	122	21692.262	29.201	56.818	0	96	96	2	1	-10921639	35822.762	31209	16055	63987	752278	13262.632	2.000	0.267	1.139
ID336998	336998	None	7715.802	64.865	55.392	0	96	96	2	1	-10921639	36459.381	35894	26201	46491	765647	5776.613	4.800	0.101	1.160
ID336993	336993	121	12307.066	50.831	48.645	0	96	96	2	1	-10921639	45944.429	45524	33831	63901	964833	9039.511	7.600	0.104	0.957
ID336992	336992	103	10043.458	80.474	46.582	0	96	96	2	1	-10921639	43680.286	44578	30198	54745	917286	6804.718	3.200	0.100	1.163
ID336995	336995	141	14093.221	26.664	50.858	0	96	96	2	1	-10921639	31835.048	29296	20182	55884	668536	9604.906	2.000	0.156	0.895
ID336994	336994	198	9127.188	79.138	49.960	0	96	96	2	1	-10921639	44028.286	44664	32821	64976	924594	7325.853	7.600	0.053	0.603
ID337005	337005	111	7213.708	51.000	80.000	0	96	96	2	1	-10921639	10355.048	9758	5394	24653	217456	4574.271	2.000	0.319	1.094
ID337004	337004	112	20287.758	93.000	76.000	0	96	96	2	1	-10921639	18915.048	15024	7154	54100	397216	12069.928	2.000	0.539	1.097
ID337001	337001	132	15142.537	14.848	61.290	0	96	96	2	1	-10921639	27650.905	25427	15088	50532	580669	9467.681	2.000	0.223	1.066
ID337000	337000	131	7139.961	43.998	60.130	0	96	96	2	1	-10921639	24795.238	24524	14658	38452	520700	5649.748	2.000	0.096	0.770
ID337003	337003	186	8489.183	50.098	68.693	0	96	96	2	1	-10921639	23494.429	23363	15798	36883	493383	5352.290	2.000	0.185	1.373
ID337002	337002	146	13263.689	23.295	68.204	0	96	96	2	1	-10921639	30360.286	26545	20591	47695	637566	7583.087	2.000	0.192	1.291
ID337029	337029	132	16271.015	15.065	60.802	0	97	97	2	1	-10921639	28385.905	26416	16292	48640	596104	8926.135	2.000	0.264	1.326
ID337028	337028	131	8865.182	43.686	60.077	0	97	97	2	1	-10921639	23635.524	21966	15647	36754	496346	6018.868	2.000	0.124	0.866
ID337031	337031	186	7761.289	49.506	67.508	0	97	97	2	1	-10921639	21860.857	21730	12831	29812	459078	4610.919	4.800	0.188	1.503
ID337030	337030	146	11243.013	23.334	68.303	0	97	97	2	1	-10921639	25601.810	23277	13971	42987	537638	7685.279	2.000	0.159	0.915
ID337025	337025	148	10126.618	66.916	52.525	0	97	97	2	1	-10921639	34893.381	35293	20505	53004	732761	9157.437	2.000	0.097	0.674
ID337024	337024	88	18841.295	56.805	53.200	0	97	97	2	1	-10921639	50953.524	51671	32133	65535	1070024	11252.708	2.000	0.175	1.347
ID337027	337027	122	14695.311	29.200	56.564	0	97	97	2	1	-10921639	30188.190	27039	16550	52058	633952	9507.081	2.000	0.211	1.106
ID337026	337026	90	14503.562	75.097	52.799	0	97	97	2	1	-10921639	47255.476	45244	33981	65535	992365	10597.577	2.000	0.126	0.997
ID337033	337033	111	7236.068	51.000	80.000	0	97	97	2	1	-10921639	8686.714	8159	4062	23406	182421	4495.941	2.000	0.388	1.079
ID337032	337032	112	12426.548	93.000	76.000	0	97	97	2	1	-10921639	14067.667	13283	6276	32993	295421	6864.211	2.000	0.474	1.317
ID337007	337007	149	8800.932	7.781	10.980	0	97	97	2	1	-10921639	32328.429	33659	20698	43955	678897	5732.785	7.600	0.131	1.306
ID337006	337006	147	19201.742	53.826	2.071	0	97	97	2	1	-10921639	36240.381	31789	22891	65535	761048	11625.804	2.000	0.195	1.017
ID337013	337013	116	19080.098	70.976	28.536	0	97	97	2	1	-10921639	60018.952	65535	49156	65535	1260398	6390.087	4.800	0.207	3.216
ID337012	337012	153	13039.524	57.770	22.301	0	97	97	2	1	-10921639	36764.238	35443	23449	54916	772049	8490.909	2.000	0.146	1.102
ID337015	337015	128	17138.340	63.292	39.669	0	97	97	2	1	-10921639	47109.048	45610	33766	65535	989290	9078.383	4.800	0.172	1.525
ID337014	337014	129	12033.935	24.899	39.850	0	97	97	2	1	-10921639	31838.286	30392	20333	47652	668604	7676.368	3.200	0.162	1.159
ID337009	337009	104	16069.363	45.509	18.210	0	97	97	2	1	-10921639	35911.810	34906	22590	52101	754148	9438.342	2.000	0.227	1.406
ID337008	337008	150	10419.952	34.782	14.866	0	97	97	2	1	-10921639	16903.857	14658	7544	36002	354981	6594.229	2.000	0.248	1.019
ID337011	337011	151	7163.029	0.000	21.000	0	97	97	2	1	-10921639	34292.810	34734	23694	42622	720149	4727.201	4.800	0.133	1.700
ID337010	337010	102	24810.654	61.824	18.001	0	97	97	2	1	-10921639	45053.952	39011	26093	65535	946133	14617.514	2.000	0.242	1.203
ID337021	337021	121	14318.902	51.516	48.173	0	97	97	2	1	-10921639	48867.476	46792	37463	65535	1026217	8786.917	4.800	0.125	1.231
ID337020	337020	133	13985.775	40.427	48.115	0	97	97	2	1	-10921639	40536.952	37764	23879	61601	851276	11769.499	2.000	0.116	0.719
ID337023	337023	141	22574.363	26.798	50.987	0	97	97	2	1	-10921639	38186.048	32047	22934	65535	801907	13193.622	2.000	0.242	1.128
ID337022	337022	144	10128.763	72.294	47.910	0	97	97	2	1	-10921639	54699.619	52789	44127	65535	1148692	6935.115	6.197	0.084	1.225
ID337017	337017	78	18093.125	45.543	46.943	0	97	97	2	1	-10921639	56919.762	63665	37420	65535	1195315	9803.639	4.800	0.181	1.776
ID337016	337016	None	7924.333	29.380	45.691	0	97	97	2	1	-10921639	32374.524	32369	23020	42235	679865	5715.754	7.600	0.095	0.985
ID337019	337019	103	9986.923	80.456	46.834	0	97	97	2	1	-10921639	40838.905	40580	30112	56872	857617	6654.815	2.000	0.091	1.020
ID337018	337018	5	15774.718	59.492	47.561	0	97	97	2	1	-10921639	55691.524	63579	40451	65535	1169522	10677.182	7.600	0.129	1.195
ID337037	337037	102	22948.387	61.923	17.854	0	98	98	2	1	-10921639	45596.381	42364	28178	65535	957524	12935.871	2.000	0.229	1.313
ID337036	337036	150	12777.877	34.626	14.869	0	98	98	2	1	-10921639	16283.810	12122	8683	41311	341960	8761.934	2.000	0.270	0.791
ID337039	337039	151	7384.891	0.000	21.000	0	98	98	2	1	-10921639	33581.190	33380	27392	43654	705205	4497.436	6.071	0.125	1.661
ID337038	337038	104	18387.350	45.769	18.712	0	98	98	2	1	-10921639	35902.667	34368	20870	59753	753956	10758.092	2.000	0.232	1.257
ID337035	337035	149	9479.106	8.845	11.825	0	98	98	2	1	-10921639	36417.333	35851	26566	51843	764764	5874.609	2.000	0.111	1.238
ID337034	337034	147	13301.979	54.016	1.917	0	98	98	2	1	-10921639	29240.429	28457	18699	46040	614049	8038.157	2.000	0.181	1.113
ID337045	337045	103	8728.646	80.442	45.600	0	98	98	2	1	-10921639	40291.381	38151	30714	53240	846119	7083.891	2.000	0.068	0.722
ID337044	337044	128	17000.760	63.559	39.350	0	98	98	2	1	-10921639	46138.714	43632	29403	65535	968913	11848.949	2.000	0.155	1.044
ID337047	337047	78	17588.770	45.242	46.954	0	98	98	2	1	-10921639	60227.762	63643	46792	65535	1264783	6320.596	4.800	0.184	2.965
ID337046	337046	133	13869.877	40.474	47.397	0	98	98	2	1	-10921639	38645.714	37442	20849	61773	811560	13200.724	2.000	0.116	0.609
ID337041	337041	116	16378.594	70.252	29.424	0	98	98	2	1	-10921639	62490.905	65535	46706	65535	1312309	5949.615	4.800	0.184	3.258
ID337040	337040	None	10356.489	43.546	27.283	0	98	98	2	1	-10921639	32479.905	31316	19709	47394	682078	7044.861	2.000	0.132	1.074
ID337043	337043	129	7625.982	25.172	39.008	0	98	98	2	1	-10921639	28755.238	28608	20956	41203	603860	4814.479	2.000	0.099	1.072
ID337042	337042	None	7784.589	76.952	31.311	0	98	98	2	1	-10921639	39035.571	39161	29640	49070	819747	5148.638	2.000	0.084	1.181
ID337053	337053	148	7207.196	66.482	52.044	0	98	98	2	1	-10921639	32578.048	31617	22504	45631	684139	6859.077	3.200	0.064	0.570
ID337052	337052	141	11481.350	27.019	51.032	0	98	98	2	1	-10921639	29076.762	26695	20118	48232	610612	7749.624	2.000	0.137	0.905
ID337055	337055	88	20032.938	56.917	53.369	0	98	98	2	1	-10921639	53849.048	51434	38581	65535	1130830	10029.415	3.200	0.192	1.727
ID337054	337054	None	11591.979	82.432	52.129	0	98	98	2	1	-10921639	40460.286	41074	29188	52574	849666	7065.551	2.000	0.123	1.255
ID337049	337049	None	12459.360	74.537	47.158	0	98	98	2	1	-10921639	54914.667	55884	33659	65535	1153208	10084.668	3.200	0.100	0.988
ID337048	337048	5	16489.410	60.015	47.244	0	98	98	2	1	-10921639	56867.429	59086	36518	65535	1194216	8580.348	4.800	0.160	1.828
ID337051	337051	144	11697.616	72.146	49.256	0	98	98	2	1	-10921639	59060.905	61386	45266	65535	1240279	7240.620	7.600	0.106	1.561
ID337050	337050	121	14663.578	51.255	48.216	0	98	98	2	1	-10921639	50086.619	49135	37850	65535	1051819	8434.423	2.000	0.125	1.321
ID337061	337061	112	14980.098	93.000	76.000	0	98	98	2	1	-10921639	14580.286	12444	6082	45029	306186	9862.758	2.000	0.454	0.924
ID337060	337060	146	10557.419	23.607	67.864	0	98	98	2	1	-10921639	27155.524	26802	16507	38087	570266	6839.308	4.800	0.182	1.225
ID337057	337057	122	23413.883	29.716	56.380	0	98	98	2	1	-10921639	37968.048	32885	21988	65535	797329	14015.907	2.000	0.277	1.176
ID337056	337056	90	15925.647	75.138	52.647	0	98	98	2	1	-10921639	45011.952	44943	18441	65535	945251	15752.821	2.000	0.121	0.619
ID337059	337059	132	10279.671	15.060	61.095	0	98	98	2	1	-10921639	24455.429	23707	15045	36668	513564	6235.649	2.000	0.185	1.223
ID337058	337058	131	7956.551	43.534	60.385	0	98	98	2	1	-10921639	24495.571	23965	17302	35701	514407	5200.809	7.600	0.131	1.094
ID337093	337093	152	9158.577	69.342	14.994	0	99	99	2	1	-10921639	30893.476	30478	20526	45524	648763	5853.106	4.800	0.120	1.130
ID337092	337092	150	11298.790	34.558	14.848	0	99	99	2	1	-10921639	15197.810	12294	6297	32348	319154	7256.333	2.000	0.309	0.989
ID337095	337095	102	22364.309	61.733	18.144	0	99	99	2	1	-10921639	45408.143	43353	28200	65535	953571	12803.739	2.000	0.236	1.356
ID337094	337094	104	20925.371	45.922	18.359	0	99	99	2	1	-10921639	39134.905	37958	24374	65535	821833	11922.615	2.000	0.250	1.315
ID337091	337091	147	15223.007	53.954	2.637	0	99	99	2	1	-10921639	27928.286	25233	15067	46942	586494	9648.831	2.000	0.237	1.111
ID337101	337101	103	7886.875	81.336	46.334	0	99	99	2	1	-10921639	37726.571	37227	23105	53283	792258	7261.836	7.600	0.058	0.571
ID337100	337100	128	21145.525	63.172	39.660	0	99	99	2	1	-10921639	53907.429	54164	34433	65535	1132056	10312.254	4.800	0.219	1.878
ID337103	337103	5	16047.315	60.140	47.277	0	99	99	2	1	-10921639	57791.810	60140	38925	65535	1213628	8724.635	7.600	0.143	1.654
ID337102	337102	78	17508.053	45.819	47.071	0	99	99	2	1	-10921639	53790.667	57195	32756	65535	1129604	10715.132	4.800	0.174	1.487
ID337097	337097	116	17851.350	70.419	29.454	0	99	99	2	1	-10921639	60360.857	65535	43116	65535	1267578	7597.154	4.800	0.193	2.567
ID337096	337096	153	11466.562	58.128	22.450	0	99	99	2	1	-10921639	36031.429	35464	20053	56937	756660	8232.201	2.000	0.115	0.900
ID337099	337099	129	10396.104	25.061	39.975	0	99	99	2	1	-10921639	29842.238	29984	20569	46512	626687	6701.272	2.000	0.122	0.970
ID337098	337098	None	7736.341	26.192	35.908	0	99	99	2	1	-10921639	26260.000	24761	17968	42923	551460	6091.195	2.000	0.079	0.634
ID337109	337109	90	18292.533	75.769	52.850	0	99	99	2	1	-10921639	45424.381	46534	24761	65535	953912	14439.412	2.000	0.152	0.831
ID337108	337108	88	20669.010	56.907	53.314	0	99	99	2	1	-10921639	52957.619	53347	34368	65535	1112110	11008.349	3.200	0.190	1.539
ID337111	337111	131	10457.888	44.131	59.931	0	99	99	2	1	-10921639	26837.238	24460	17646	38151	563582	5987.739	2.000	0.161	1.245
ID337110	337110	122	23360.787	29.555	56.795	0	99	99	2	1	-10921639	38748.952	35207	21515	65535	813728	13687.663	2.000	0.286	1.259
ID337105	337105	121	15872.907	51.055	48.219	0	99	99	2	1	-10921639	48553.286	46125	34669	65535	1019619	9812.089	2.000	0.119	1.052
ID337104	337104	133	14303.612	40.745	47.853	0	99	99	2	1	-10921639	42948.429	41268	23514	65083	901917	10587.396	2.000	0.128	0.920
ID337107	337107	141	8356.608	27.200	51.180	0	99	99	2	1	-10921639	27791.095	26738	19709	39978	583613	6061.194	2.000	0.118	0.967
ID337106	337106	144	15136.942	72.284	48.994	0	99	99	2	1	-10921639	56210.429	58592	36260	65535	1180419	10164.949	7.600	0.137	1.333
ID337113	337113	132	13036.828	15.226	61.185	0	99	99	2	1	-10921639	30188.238	27748	22289	47673	633953	7571.996	2.000	0.186	1.251
ID337112	337112	154	11795.467	57.162	59.711	0	99	99	2	1	-10921639	33699.952	31789	19688	49371	707699	8429.142	2.000	0.140	0.985
ID337115	337115	112	12752.416	93.000	76.000	0	99	99	2	1	-10921639	10838.905	9134	2873	40107	227617	8721.099	2.000	0.486	0.813
ID337114	337114	146	7281.764	24.504	67.772	0	99	99	2	1	-10921639	20705.333	20354	12724	30327	434812	5112.638	2.000	0.133	0.953
ID337117	337117	None	9065.760	48.335	12.347	0	100	100	2	1	-10921639	29035.762	29425	19795	39032	609751	5647.871	4.800	0.158	1.400
ID337116	337116	147	11769.623	53.387	2.686	0	100	100	2	1	-10921639	26120.714	23965	15669	42493	548535	7958.752	2.000	0.194	1.064
ID337119	337119	150	10647.437	34.570	14.847	0	100	100	2	1	-10921639	14200.952	9887	7243	31918	298220	7500.562	2.000	0.284	0.838
ID337118	337118	None	9054.364	6.806	12.688	0	100	100	2	1	-10921639	37290.524	38538	27318	48490	783101	6210.487	2.000	0.104	1.135
ID337125	337125	None	12955.265	71.771	30.818	0	100	100	2	1	-10921639	60015.000	65535	41311	65535	1260315	7687.521	4.800	0.126	1.744
ID337124	337124	116	13799.746	69.839	29.596	0	100	100	2	1	-10921639	60558.524	65535	38904	65535	1271729	7769.195	6.313	0.134	1.844
ID337127	337127	128	17243.662	63.511	39.582	0	100	100	2	1	-10921639	52723.238	53713	33766	65535	1107188	10295.207	4.800	0.159	1.406
ID337126	337126	129	12733.300	25.890	39.150	0	100	100	2	1	-10921639	41295.524	41354	28629	52703	867206	7906.181	7.600	0.159	1.431
ID337121	337121	102	20932.357	61.490	18.435	0	100	100	2	1	-10921639	41148.095	39656	21493	65535	864110	14196.318	2.000	0.224	1.062
ID337120	337120	152	9016.325	70.623	15.714	0	100	100	2	1	-10921639	31661.286	32047	21042	45094	664887	6031.126	2.000	0.122	1.146
ID337123	337123	153	15982.573	57.667	22.521	0	100	100	2	1	-10921639	38492.190	36518	24503	63149	808336	10505.610	2.000	0.181	1.122
ID337122	337122	104	18904.301	45.910	18.868	0	100	100	2	1	-10921639	36936.286	33401	22439	61859	775662	10721.322	2.000	0.210	1.195
ID337133	337133	78	17191.066	45.250	47.516	0	100	100	2	1	-10921639	52464.286	53648	25900	65535	1101750	13025.811	2.000	0.150	1.052
ID337132	337132	133	10363.412	41.163	47.575	0	100	100	2	1	-10921639	41712.000	38839	28543	58399	875952	8816.662	6.361	0.093	0.801
ID337135	337135	159	10623.593	62.780	48.039	0	100	100	2	1	-10921639	54852.095	57496	38989	65535	1151894	8958.161	6.078	0.086	0.971
ID337134	337134	121	16953.447	51.139	48.231	0	100	100	2	1	-10921639	54858.333	54702	35443	65535	1152025	9401.285	4.800	0.156	1.579
ID337129	337129	None	9079.740	62.000	45.000	0	100	100	2	1	-10921639	56773.333	61408	37678	65535	1192240	9026.213	6.390	0.059	0.701
ID337128	337128	174	7551.429	55.392	44.247	0	100	100	2	1	-10921639	42641.571	42171	27082	57517	895473	8895.230	7.600	0.077	0.682
ID337131	337131	5	11400.281	59.620	47.138	0	100	100	2	1	-10921639	59480.619	64180	38603	65535	1249093	8220.600	7.600	0.088	1.172
ID337130	337130	103	16112.042	80.734	46.332	0	100	100	2	1	-10921639	47150.095	45911	30800	65535	990152	10962.716	2.000	0.144	1.085
ID337141	337141	122	23267.643	29.809	56.962	0	100	100	2	1	-10921639	40395.857	37635	21300	65535	848313	13708.552	2.000	0.246	1.164
ID337140	337140	158	7652.983	16.215	56.068	0	100	100	2	1	-10921639	23446.429	22504	12939	39527	492375	6891.164	2.000	0.095	0.588
ID337143	337143	154	11007.969	57.349	59.711	0	100	100	2	1	-10921639	35298.667	35744	18119	49715	741272	8029.209	2.000	0.137	1.060
ID337142	337142	131	8558.772	44.875	59.754	0	100	100	2	1	-10921639	27380.714	27813	18570	36819	574995	5731.824	2.000	0.126	1.065
ID337137	337137	141	11711.519	27.449	50.943	0	100	100	2	1	-10921639	33806.381	32692	19494	53885	709934	8664.214	2.000	0.148	1.004
ID337136	337136	144	11630.100	72.711	48.676	0	100	100	2	1	-10921639	62722.190	65535	51391	65535	1317166	4644.627	4.800	0.115	2.792
ID337139	337139	90	12734.703	75.676	52.708	0	100	100	2	1	-10921639	43590.190	41418	26093	65535	915394	11974.769	2.000	0.095	0.634
ID337138	337138	88	21418.088	57.098	52.992	0	100	100	2	1	-10921639	55855.333	60806	32735	65535	1172962	11039.398	4.800	0.218	1.812
ID337145	337145	155	9768.719	50.116	67.082	0	100	100	2	1	-10921639	26858.667	23901	20354	39720	564032	5518.459	6.381	0.140	1.196
ID337144	337144	132	12942.489	15.505	61.494	0	100	100	2	1	-10921639	29957.952	27770	16851	47909	629117	9265.094	2.000	0.187	1.017
ID337147	337147	None	7058.633	12.704	76.720	0	100	100	2	1	-10921639	11660.524	11692	4750	21107	244871	4826.053	2.000	0.254	0.980
ID337146	337146	112	7982.542	93.000	76.000	0	100	100	2	1	-10921639	9420.714	7759	4924	24116	197835	5189.183	2.000	0.410	1.056
ID337089	337089	155	7487.226	50.366	67.353	0	101	101	2	1	-10921639	27184.143	27877	17925	40494	570867	6204.259	6.300	0.115	0.904
ID337088	337088	132	7401.153	15.455	61.069	0	101	101	2	1	-10921639	26852.524	26781	20440	35916	563903	4781.757	4.800	0.133	1.319
ID337090	337090	None	7331.953	24.911	68.209	0	101	101	2	1	-10921639	22307.143	22117	16077	29038	468450	4209.200	2.000	0.150	1.379
ID337063	337063	150	10604.710	34.601	14.914	0	101	101	2	1	-10921639	12860.095	10338	4986	32176	270062	6945.908	2.000	0.326	0.910
ID337062	337062	147	10729.785	53.595	3.057	0	101	101	2	1	-10921639	28715.429	27856	18678	40408	603024	5805.253	2.000	0.175	1.475
ID337069	337069	156	8197.894	54.889	29.254	0	101	101	2	1	-10921639	30974.333	29790	23191	46233	650461	5598.034	2.000	0.090	0.917
ID337068	337068	None	8801.329	48.277	24.341	0	101	101	2	1	-10921639	36220.905	36819	29489	43654	760639	4220.792	4.800	0.126	1.920
ID337071	337071	129	10379.731	25.932	40.138	0	101	101	2	1	-10921639	36213.714	34540	24803	49113	760488	7361.826	4.800	0.134	1.163
ID337070	337070	116	14890.721	69.897	29.512	0	101	101	2	1	-10921639	60317.952	65535	44621	65535	1266677	7595.517	4.800	0.145	2.006
ID337065	337065	102	19524.982	61.467	18.527	0	101	101	2	1	-10921639	42780.762	40773	24782	65535	898396	13317.347	2.000	0.193	1.037
ID337064	337064	104	14935.567	46.029	18.808	0	101	101	2	1	-10921639	33027.476	30908	21042	57173	693577	9442.740	2.000	0.161	0.970
ID337067	337067	153	7581.802	57.999	22.051	0	101	101	2	1	-10921639	34545.333	33552	24761	46168	725452	5554.215	7.600	0.086	0.981
ID337066	337066	None	7826.749	0.000	21.000	0	101	101	2	1	-10921639	34251.238	33745	26508	43396	719276	5169.625	2.000	0.103	1.241
ID337077	337077	103	16000.688	80.337	46.644	0	101	101	2	1	-10921639	52153.000	50897	33723	65535	1095213	9325.897	3.200	0.150	1.456
ID337076	337076	157	8684.896	69.223	47.428	0	101	101	2	1	-10921639	49667.810	48597	36518	61601	1043024	7341.998	2.000	0.064	0.815
ID337079	337079	121	7962.662	51.455	48.343	0	101	101	2	1	-10921639	42204.476	42429	30306	54143	886294	7103.626	2.000	0.051	0.581
ID337078	337078	78	18611.367	45.906	47.792	0	101	101	2	1	-10921639	54267.714	55819	38173	65535	1139622	9176.456	4.800	0.178	1.790
ID337073	337073	128	19122.559	63.345	39.560	0	101	101	2	1	-10921639	53870.571	55325	38216	65535	1131282	9203.478	4.800	0.193	1.891
ID337072	337072	None	8874.856	34.170	39.752	0	101	101	2	1	-10921639	30627.286	29747	20526	39806	643173	5774.253	2.000	0.116	1.099
ID337075	337075	174	7399.020	56.281	44.736	0	101	101	2	1	-10921639	43308.762	45072	25319	58506	909484	7875.600	7.600	0.067	0.691
ID337074	337074	None	10433.165	86.336	44.326	0	101	101	2	1	-10921639	31837.095	31811	20333	43890	668579	7413.896	3.200	0.135	1.023
ID337085	337085	158	7309.552	15.224	56.028	0	101	101	2	1	-10921639	23990.810	23342	12831	33294	503807	5276.241	2.000	0.111	0.906
ID337084	337084	90	19323.625	75.961	52.920	0	101	101	2	1	-10921639	49906.476	51155	26974	65535	1048036	12421.265	2.000	0.173	1.186
ID337087	337087	131	11138.765	44.975	59.534	0	101	101	2	1	-10921639	26925.143	25190	14637	49607	565428	8260.911	2.000	0.152	0.859
ID337086	337086	122	15890.059	30.143	57.255	0	101	101	2	1	-10921639	34857.524	33143	22310	54616	732008	8321.644	2.000	0.219	1.504
ID337081	337081	144	10321.183	72.977	48.632	0	101	101	2	1	-10921639	56123.238	57431	42600	65535	1178588	5637.054	4.800	0.092	1.673
ID337080	337080	159	12214.718	61.197	47.823	0	101	101	2	1	-10921639	58064.000	60892	32154	65535	1219344	9106.110	7.600	0.110	1.269
ID337083	337083	88	19940.535	56.962	52.730	0	101	101	2	1	-10921639	51229.857	50467	28995	65535	1075827	12180.052	2.000	0.189	1.338
ID337082	337082	141	7527.636	27.777	51.453	0	101	101	2	1	-10921639	26909.952	25835	19387	42472	565109	5837.705	2.000	0.092	0.777
ID337157	337157	157	7611.036	69.767	47.040	0	102	102	2	1	-10921639	49026.238	49801	36281	59581	1029551	6739.367	3.200	0.057	0.781
ID337156	337156	160	13463.634	63.150	47.021	0	102	102	2	1	-10921639	59373.143	62805	44298	65535	1246836	7303.703	4.800	0.122	1.774
ID337159	337159	133	8296.918	41.115	47.905	0	102	102	2	1	-10921639	34038.571	35142	18484	47501	714810	8360.552	2.000	0.077	0.586
ID337158	337158	103	17923.258	80.304	47.201	0	102	102	2	1	-10921639	52587.143	48791	37614	65535	1104330	9942.502	2.000	0.162	1.473
ID337153	337153	116	15477.853	69.958	29.626	0	102	102	2	1	-10921639	60222.619	63407	43482	65535	1264675	7065.827	4.800	0.157	2.319
ID337152	337152	156	7042.002	55.002	29.365	0	102	102	2	1	-10921639	27384.810	26652	19065	40859	575081	5328.161	2.000	0.086	0.813
ID337155	337155	128	16197.582	63.278	39.727	0	102	102	2	1	-10921639	51176.619	50145	40773	65535	1074709	7155.631	4.800	0.168	2.059
ID337154	337154	None	10410.052	26.184	36.864	0	102	102	2	1	-10921639	34668.238	34476	20053	50059	728033	7503.454	2.000	0.119	0.985
ID337165	337165	88	17683.455	56.808	52.813	0	102	102	2	1	-10921639	48908.429	48984	27340	65535	1027077	12161.501	2.000	0.153	1.070
ID337164	337164	None	11513.179	68.125	51.769	0	102	102	2	1	-10921639	42547.333	40752	26287	65535	893494	9574.799	4.800	0.110	0.883
ID337167	337167	158	11551.027	15.592	55.614	0	102	102	2	1	-10921639	28270.238	28114	16786	43568	593675	7171.462	2.000	0.179	1.197
ID337166	337166	90	15856.845	76.296	52.865	0	102	102	2	1	-10921639	45732.429	42214	25620	65535	960381	12129.930	2.000	0.112	0.757
ID337161	337161	121	13326.673	52.097	48.090	0	102	102	2	1	-10921639	51088.571	51005	34261	65535	1072860	10250.333	2.000	0.098	0.886
ID337160	337160	78	17473.727	46.042	47.683	0	102	102	2	1	-10921639	53618.810	54100	35078	65535	1125995	9704.832	2.000	0.164	1.560
ID337163	337163	144	10729.075	74.806	47.899	0	102	102	2	1	-10921639	57184.619	56958	39957	65535	1200877	6383.362	4.800	0.087	1.427
ID337162	337162	159	12094.675	59.962	47.712	0	102	102	2	1	-10921639	59150.095	65535	39613	65535	1242152	8617.956	4.800	0.101	1.256
ID337169	337169	131	10730.331	45.250	59.014	0	102	102	2	1	-10921639	26867.952	26759	15669	40258	564227	6441.205	7.600	0.177	1.255
ID337168	337168	122	8533.662	30.775	57.142	0	102	102	2	1	-10921639	27379.667	26330	20462	38452	574973	5036.827	2.000	0.124	1.197
ID337171	337171	155	7138.830	51.000	67.000	0	102	102	2	1	-10921639	25344.905	24352	17689	36840	532243	5160.710	2.000	0.107	0.947
ID337170	337170	None	9218.316	60.954	60.158	0	102	102	2	1	-10921639	30248.667	28758	21064	43353	635222	6179.627	2.000	0.118	1.030
ID337149	337149	104	14726.983	46.009	19.093	0	102	102	2	1	-10921639	32274.190	30693	22224	56056	677758	8553.585	2.000	0.182	1.162
ID337148	337148	150	8464.911	34.518	14.553	0	102	102	2	1	-10921639	14630.714	12702	8468	27211	307245	5584.849	2.000	0.254	1.061
ID337151	337151	153	7770.740	57.630	22.024	0	102	102	2	1	-10921639	34805.333	35529	21386	43826	730912	5307.080	7.600	0.093	1.120
ID337150	337150	102	20405.941	61.102	18.721	0	102	102	2	1	-10921639	43219.857	40279	25814	65535	907617	12327.848	2.000	0.189	1.114
ID337189	337189	122	7806.397	30.714	56.430	0	103	103	2	1	-10921639	26554.905	26351	17711	38431	557653	5519.353	2.000	0.126	1.074
ID337188	337188	158	7352.361	16.022	55.431	0	103	103	2	1	-10921639	23036.905	22224	16098	34884	483775	5280.509	2.000	0.135	1.038
ID337190	337190	131	7800.766	45.174	58.687	0	103	103	2	1	-10921639	24313.286	23127	12595	37313	510579	6195.189	2.000	0.101	0.720
ID337185	337185	None	12867.566	54.437	48.853	0	103	103	2	1	-10921639	54110.095	55153	37915	65535	1136312	9085.384	7.600	0.106	1.138
ID337184	337184	144	11628.890	74.127	47.697	0	103	103	2	1	-10921639	61256.333	62676	50295	65535	1286383	4640.193	4.800	0.119	2.807
ID337187	337187	90	14450.999	76.562	52.663	0	103	103	2	1	-10921639	45022.238	42128	29339	65535	945467	12241.476	2.000	0.115	0.759
ID337186	337186	88	14680.408	57.056	52.734	0	103	103	2	1	-10921639	51338.286	52380	30693	65019	1078104	9822.234	4.800	0.154	1.394
ID337173	337173	150	12706.119	34.703	14.710	0	103	103	2	1	-10921639	15421.762	12444	5695	36690	323857	8591.242	2.000	0.325	0.880
ID337172	337172	None	7171.963	3.124	6.822	0	103	103	2	1	-10921639	30285.429	29597	20612	38925	635994	5189.755	2.000	0.076	0.821
ID337175	337175	116	16940.443	69.287	29.195	0	103	103	2	1	-10921639	58630.048	60634	45502	65535	1231231	7266.432	4.800	0.168	2.322
ID337174	337174	102	16724.127	61.085	18.461	0	103	103	2	1	-10921639	43753.000	40988	32004	65535	918813	9435.439	4.800	0.176	1.391
ID337181	337181	103	13667.381	80.247	46.966	0	103	103	2	1	-10921639	54282.000	53283	39183	65535	1139922	7036.099	4.800	0.125	1.714
ID337180	337180	78	17214.910	46.668	47.467	0	103	103	2	1	-10921639	53486.762	53111	38044	65535	1123222	9442.861	4.800	0.165	1.606
ID337183	337183	159	14796.347	60.029	47.816	0	103	103	2	1	-10921639	56854.095	57603	43116	65535	1193936	8103.259	2.000	0.122	1.521
ID337182	337182	133	8271.167	41.296	47.959	0	103	103	2	1	-10921639	35084.762	35916	21687	45846	736780	6783.347	2.000	0.101	0.952
ID337177	337177	None	8697.426	21.402	39.354	0	103	103	2	1	-10921639	29356.095	28694	16528	45137	616478	7082.614	2.000	0.107	0.799
ID337176	337176	None	7727.739	28.180	35.180	0	103	103	2	1	-10921639	28617.143	28522	18828	38947	600960	5325.317	2.000	0.117	1.127
ID337179	337179	160	10395.249	64.139	46.171	0	103	103	2	1	-10921639	50088.476	50811	36002	65535	1051858	7363.024	2.000	0.083	1.048
ID337178	337178	128	18983.574	63.793	39.725	0	103	103	2	1	-10921639	48164.381	44707	32283	65535	1011452	11016.951	2.000	0.167	1.250
ID337191	337191	150	11645.982	34.603	14.651	0	104	104	2	1	-10921639	14926.524	12810	5330	36066	313457	7898.281	2.000	0.317	0.910
ID337197	337197	116	18151.012	68.935	29.132	0	104	104	2	1	-10921639	51519.524	53326	35744	65535	1081910	9903.780	2.000	0.169	1.508
ID337196	337196	None	7777.868	55.214	29.091	0	104	104	2	1	-10921639	32775.714	31359	22676	40709	688290	4951.192	2.000	0.107	1.277
ID337199	337199	None	9708.838	76.062	44.464	0	104	104	2	1	-10921639	45556.524	44320	25900	65535	956687	11804.043	2.000	0.054	0.393
ID337198	337198	128	12469.878	63.017	39.455	0	104	104	2	1	-10921639	41341.476	37936	25599	60827	868171	10529.887	3.200	0.117	0.823
ID337193	337193	102	15048.027	60.890	18.861	0	104	104	2	1	-10921639	36877.905	34777	23858	65535	774436	10189.801	2.000	0.132	0.845
ID337192	337192	None	7357.208	65.634	15.992	0	104	104	2	1	-10921639	31201.571	29661	24245	40902	655233	5067.806	4.800	0.109	1.213
ID337195	337195	None	8973.006	57.186	22.400	0	104	104	2	1	-10921639	37995.524	37764	26953	48812	797906	5716.168	2.000	0.091	1.110
ID337194	337194	None	7937.358	41.178	22.132	0	104	104	2	1	-10921639	25498.381	26007	16700	34906	535466	5238.278	4.800	0.173	1.435
ID337205	337205	161	9172.415	75.698	47.955	0	104	104	2	1	-10921639	60912.476	63965	48210	65535	1279162	5332.405	6.356	0.065	1.400
ID337204	337204	144	9614.311	72.753	48.041	0	104	104	2	1	-10921639	59145.762	61150	43933	65535	1242061	6782.220	4.800	0.077	1.241
ID337207	337207	None	7158.759	28.988	50.920	0	104	104	2	1	-10921639	26044.905	25298	19043	38839	546943	4942.363	2.000	0.087	0.843
ID337206	337206	None	8546.173	67.955	49.968	0	104	104	2	1	-10921639	50788.571	52359	36475	61902	1066560	7487.619	2.000	0.066	0.835
ID337201	337201	103	9857.989	80.979	46.059	0	104	104	2	1	-10921639	48411.048	48404	37420	59215	1016632	7178.470	4.800	0.095	1.169
ID337200	337200	160	9994.509	64.222	45.360	0	104	104	2	1	-10921639	56891.048	58119	41762	65535	1194712	7354.662	4.800	0.077	1.106
ID337203	337203	159	13986.384	60.182	48.426	0	104	104	2	1	-10921639	58630.048	62332	39247	65535	1231231	8577.985	4.800	0.125	1.520
ID337202	337202	78	14875.139	47.492	47.422	0	104	104	2	1	-10921639	45642.476	43439	34153	65535	958492	9183.902	4.800	0.151	1.300
ID337209	337209	88	14690.064	57.380	53.078	0	104	104	2	1	-10921639	48672.000	49650	32950	64976	1022112	9990.409	2.000	0.142	1.208
ID337208	337208	90	11981.079	76.331	52.400	0	104	104	2	1	-10921639	48081.524	47480	29855	65535	1009712	10308.545	2.000	0.084	0.726
ID337211	337211	131	8114.523	44.753	58.933	0	104	104	2	1	-10921639	23054.381	22375	16249	35400	484142	5954.930	2.000	0.109	0.761
ID337210	337210	None	9170.689	79.909	55.408	0	104	104	2	1	-10921639	36042.762	35121	24116	50682	756898	6579.519	2.000	0.082	0.831
ID337221	337221	164	12541.838	69.487	47.522	0	105	105	2	1	-10921639	50977.000	51649	36088	65535	1070517	8396.060	2.000	0.105	1.154
ID337220	337220	78	18274.166	46.983	47.358	0	105	105	2	1	-10921639	48415.000	47995	32412	65535	1016715	9391.660	2.000	0.190	1.647
ID337223	337223	163	12746.710	53.206	48.712	0	105	105	2	1	-10921639	46716.000	45631	28952	63321	981036	8541.746	3.200	0.119	1.161
ID337222	337222	161	12055.847	75.834	48.232	0	105	105	2	1	-10921639	50128.476	49586	34540	64094	1052698	8236.869	2.000	0.085	0.957
ID337217	337217	128	11030.739	62.719	39.394	0	105	105	2	1	-10921639	38828.905	38689	20548	50639	815407	8931.437	6.417	0.132	1.012
ID337216	337216	116	14587.748	69.686	29.606	0	105	105	2	1	-10921639	57732.286	59065	47415	65535	1212378	6362.959	4.800	0.137	2.180
ID337219	337219	103	13072.167	81.151	45.732	0	105	105	2	1	-10921639	43022.190	42966	28758	55389	903466	8101.907	2.000	0.131	1.232
ID337218	337218	None	8745.698	26.357	40.829	0	105	105	2	1	-10921639	31183.095	31682	22095	45395	654845	6203.133	3.200	0.109	0.987
ID337228	337228	None	7224.954	32.325	58.154	0	105	105	2	1	-10921639	26969.238	27103	18226	33014	566354	4287.252	4.800	0.123	1.378
ID337225	337225	None	9853.048	66.862	52.112	0	105	105	2	1	-10921639	41689.619	42171	30478	54207	875482	6932.572	7.600	0.113	1.222
ID337224	337224	159	14089.257	60.428	48.552	0	105	105	2	1	-10921639	54085.476	53928	29833	65535	1135795	11002.714	4.800	0.120	1.054
ID337227	337227	90	15502.396	76.797	52.570	0	105	105	2	1	-10921639	42352.857	42708	22783	65535	889410	12632.851	2.000	0.140	0.825
ID337226	337226	88	11071.116	56.858	52.604	0	105	105	2	1	-10921639	45783.619	44857	34239	65535	961456	7976.519	7.600	0.100	1.041
ID337213	337213	None	7657.148	68.977	16.353	0	105	105	2	1	-10921639	26618.286	26394	17496	39118	558984	5772.213	2.000	0.111	0.920
ID337212	337212	150	10849.254	34.635	14.641	0	105	105	2	1	-10921639	13421.048	10596	5480	33530	281842	7462.746	2.000	0.323	0.878
ID337215	337215	None	7213.310	3.242	25.734	0	105	105	2	1	-10921639	26427.810	25427	17324	38302	554984	5406.362	2.000	0.081	0.733
ID337214	337214	102	10898.093	61.009	18.904	0	105	105	2	1	-10921639	33808.333	33122	23084	52101	709975	7765.610	7.600	0.099	0.782
ID337249	337249	None	7111.933	62.603	64.801	0	106	106	2	1	-10921639	26641.667	26373	16464	35808	559475	5363.393	6.344	0.122	1.078
ID337248	337248	90	12207.465	77.062	52.342	0	106	106	2	1	-10921639	45241.238	45029	31768	64610	950066	9480.333	7.600	0.075	0.668
ID337250	337250	None	10368.261	48.531	70.184	0	106	106	2	1	-10921639	23721.714	23600	15454	36539	498156	6548.861	3.200	0.190	1.155
ID337229	337229	None	9643.979	57.565	11.717	0	106	106	2	1	-10921639	29988.571	29618	18871	41504	629760	6134.786	2.000	0.133	1.149
ID337231	337231	None	7149.153	73.630	18.263	0	106	106	2	1	-10921639	24291.762	25104	14959	34777	510127	5934.664	2.000	0.111	0.817
ID337230	337230	150	11946.204	34.720	14.944	0	106	106	2	1	-10921639	14050.333	11176	6254	33165	295057	7760.395	2.000	0.348	0.935
ID337237	337237	128	11830.862	62.767	39.360	0	106	106	2	1	-10921639	38293.524	39763	22396	53498	804164	8296.899	4.800	0.154	1.233
ID337236	337236	162	12036.510	71.865	32.857	0	106	106	2	1	-10921639	38756.048	36926	23858	59688	813877	10428.998	2.000	0.098	0.666
ID337239	337239	160	7995.069	63.184	45.477	0	106	106	2	1	-10921639	44565.667	43654	28823	61107	935879	8722.685	3.200	0.049	0.473
ID337238	337238	None	8223.469	77.612	40.614	0	106	106	2	1	-10921639	33685.714	32799	20827	45481	707400	6661.820	2.000	0.099	0.912
ID337233	337233	None	8116.120	54.661	20.133	0	106	106	2	1	-10921639	32244.333	30843	20225	44105	677131	6636.324	2.000	0.074	0.672
ID337232	337232	102	17218.854	60.945	18.822	0	106	106	2	1	-10921639	39912.714	35679	24675	65019	838167	10241.368	2.000	0.165	1.104
ID337235	337235	None	12335.436	67.080	30.304	0	106	106	2	1	-10921639	45257.429	44427	30112	59688	950406	8288.558	2.000	0.108	1.068
ID337234	337234	None	9191.710	42.956	25.143	0	106	106	2	1	-10921639	28536.286	27791	16550	37012	599262	5800.095	2.000	0.138	1.196
ID337245	337245	163	8482.696	53.019	49.198	0	106	106	2	1	-10921639	44070.238	45545	28952	54659	925475	6905.817	2.000	0.077	0.912
ID337244	337244	161	14123.181	74.548	48.371	0	106	106	2	1	-10921639	51932.000	50983	37571	65535	1090572	9003.079	2.000	0.114	1.184
ID337247	337247	88	10723.781	56.917	52.468	0	106	106	2	1	-10921639	52035.238	52337	36711	64696	1092740	6453.474	7.600	0.103	1.500
ID337246	337246	159	13197.371	59.569	48.762	0	106	106	2	1	-10921639	56430.524	59860	39032	65535	1185041	8973.878	7.600	0.106	1.205
ID337241	337241	78	19053.445	45.805	47.011	0	106	106	2	1	-10921639	51461.190	54100	38989	65535	1080685	9180.482	4.800	0.190	1.787
ID337240	337240	103	7807.763	81.153	46.298	0	106	106	2	1	-10921639	41288.286	39011	31381	53992	867054	7268.219	2.000	0.068	0.726
ID337243	337243	None	7103.772	86.722	46.973	0	106	106	2	1	-10921639	27815.619	27082	16657	42514	584128	6357.096	2.000	0.083	0.674
ID337242	337242	164	12644.409	68.244	46.785	0	106	106	2	1	-10921639	47476.524	45846	33960	60118	997007	7305.523	2.000	0.109	1.281
ID337253	337253	None	7231.391	49.293	25.927	0	107	107	2	1	-10921639	28437.000	27146	21988	42042	597177	5632.327	2.000	0.085	0.792
ID337252	337252	102	12169.034	60.480	18.488	0	107	107	2	1	-10921639	34890.238	34089	21364	56658	732695	9138.656	2.000	0.148	0.984
ID337255	337255	None	7208.978	55.931	30.182	0	107	107	2	1	-10921639	26421.714	26158	17925	37055	554856	4806.558	2.000	0.095	0.951
ID337254	337254	None	7567.482	65.200	26.144	0	107	107	2	1	-10921639	33308.952	32391	26351	44019	699488	5103.759	2.000	0.086	1.038
ID337251	337251	150	12843.302	34.701	14.741	0	107	107	2	1	-10921639	14737.190	11628	6039	35314	309481	8000.022	2.000	0.413	1.078
ID337261	337261	None	7891.687	70.279	46.842	0	107	107	2	1	-10921639	45832.619	47544	37205	55217	962485	6123.418	2.000	0.064	0.894
ID337260	337260	160	13124.641	63.824	46.090	0	107	107	2	1	-10921639	49223.667	50123	28371	65535	1033697	10128.715	2.000	0.100	0.886
ID337263	337263	None	11211.847	43.671	47.723	0	107	107	2	1	-10921639	46709.905	49951	26759	60849	980908	9386.407	6.310	0.107	0.961
ID337262	337262	161	10002.031	73.805	47.480	0	107	107	2	1	-10921639	52289.143	52251	37227	65535	1098072	7867.944	4.800	0.090	1.097
ID337257	337257	None	7673.374	75.017	32.176	0	107	107	2	1	-10921639	37792.000	37184	23643	55411	793632	8310.131	6.397	0.060	0.517
ID337256	337256	162	10327.288	72.094	31.985	0	107	107	2	1	-10921639	40955.714	42020	26416	56142	860070	7881.106	2.000	0.090	0.855
ID337259	337259	None	8447.842	57.907	44.013	0	107	107	2	1	-10921639	42324.143	41311	29403	58721	888807	8478.055	2.000	0.057	0.541
ID337258	337258	128	10286.006	63.041	39.812	0	107	107	2	1	-10921639	38050.905	37055	27404	48296	799069	6496.510	2.000	0.111	1.173
ID337268	337268	None	7558.880	52.122	64.116	0	107	107	2	1	-10921639	24024.571	25255	15561	34110	504516	4523.871	2.000	0.149	1.378
ID337265	337265	159	14190.007	59.334	48.505	0	107	107	2	1	-10921639	55547.143	57861	33616	65535	1166490	10104.668	2.000	0.120	1.176
ID337264	337264	163	9156.246	53.238	48.999	0	107	107	2	1	-10921639	45952.429	46125	32348	61236	965001	7094.574	4.800	0.094	1.112
ID337267	337267	None	8980.682	93.000	61.000	0	107	107	2	1	-10921639	14234.762	12595	7286	39032	298930	7742.573	2.000	0.208	0.634
ID337266	337266	90	14131.458	77.114	52.150	0	107	107	2	1	-10921639	47577.810	47200	31187	65535	999134	9899.408	2.000	0.116	0.997
ID337285	337285	None	7108.752	65.854	51.307	0	108	108	2	1	-10921639	41185.952	41053	29446	53971	864905	6498.754	2.000	0.062	0.745
ID337284	337284	165	8201.858	34.046	50.401	0	108	108	2	1	-10921639	29184.190	29339	18721	43697	612868	6353.864	2.000	0.124	1.016
ID337286	337286	90	13012.779	77.427	51.479	0	108	108	2	1	-10921639	49782.524	48511	34024	65406	1045433	7381.262	4.800	0.125	1.503
ID337281	337281	161	10109.640	72.398	46.735	0	108	108	2	1	-10921639	52736.429	53498	42472	61881	1107465	5273.110	4.800	0.087	1.606
ID337280	337280	78	13922.314	46.439	47.165	0	108	108	2	1	-10921639	44544.238	42837	30027	62353	935429	7965.105	4.800	0.145	1.414
ID337283	337283	163	14813.628	52.953	49.169	0	108	108	2	1	-10921639	53355.762	52402	30048	65535	1120471	9345.136	2.000	0.126	1.280
ID337282	337282	159	12525.293	59.393	48.329	0	108	108	2	1	-10921639	59383.333	62955	48146	65535	1247050	7123.327	4.800	0.104	1.577
ID337269	337269	150	11274.380	34.707	14.805	0	108	108	2	1	-10921639	13624.524	12036	5459	28393	286115	6685.347	2.000	0.415	1.196
ID337271	337271	None	7896.878	71.039	17.253	0	108	108	2	1	-10921639	29058.286	29704	17152	35142	610224	4982.825	4.800	0.149	1.515
ID337270	337270	None	7291.531	13.638	15.852	0	108	108	2	1	-10921639	29448.190	28780	20827	39312	618412	5924.754	2.000	0.087	0.799
ID337277	337277	None	7533.897	48.669	40.391	0	108	108	2	1	-10921639	28867.857	26845	20096	42622	606225	6668.025	2.000	0.087	0.691
ID337276	337276	None	7179.806	27.088	40.385	0	108	108	2	1	-10921639	31242.429	29704	26480	45029	656091	4967.823	2.000	0.093	1.075
ID337279	337279	160	12052.168	63.718	45.901	0	108	108	2	1	-10921639	49178.714	49650	31445	65535	1032753	10034.830	2.000	0.067	0.619
ID337278	337278	None	7061.416	70.777	43.239	0	108	108	2	1	-10921639	40623.000	40172	28801	57560	853083	8151.434	3.200	0.053	0.505
ID337273	337273	None	8043.585	50.086	22.179	0	108	108	2	1	-10921639	32144.238	31187	21343	44320	675029	6260.320	7.600	0.080	0.764
ID337272	337272	102	13552.163	60.158	18.998	0	108	108	2	1	-10921639	36150.333	35185	22848	64976	759157	9842.545	2.000	0.124	0.811
ID337275	337275	128	11821.429	62.966	39.228	0	108	108	2	1	-10921639	37749.905	36948	28608	51026	792748	7046.113	4.800	0.150	1.400
ID337274	337274	166	15849.970	70.158	30.056	0	108	108	2	1	-10921639	52124.381	52466	38839	65535	1094612	7120.015	4.800	0.157	1.984
ID337287	337287	102	11938.454	60.061	18.985	0	109	109	2	1	-10921639	32132.095	29769	23234	49822	674774	7630.961	2.000	0.124	0.927
ID337297	337297	165	7308.788	34.519	49.938	0	109	109	2	1	-10921639	27649.810	26287	20612	40322	580646	5661.643	2.000	0.098	0.869
ID337296	337296	163	10693.962	53.109	49.118	0	109	109	2	1	-10921639	45832.667	46018	26888	58936	962486	8217.706	6.317	0.106	1.065
ID337298	337298	90	8423.021	78.426	51.819	0	109	109	2	1	-10921639	47031.238	49479	30585	55325	987656	6821.520	2.000	0.089	1.132
ID337293	337293	159	15364.701	59.252	48.482	0	109	109	2	1	-10921639	58951.429	59989	44320	65535	1237980	6848.314	4.800	0.146	2.190
ID337292	337292	78	11818.693	46.455	47.150	0	109	109	2	1	-10921639	43868.476	44642	31166	60698	921238	7002.665	4.800	0.133	1.469
ID337295	337295	169	8744.825	76.538	47.798	0	109	109	2	1	-10921639	51109.952	52122	39742	65535	1073309	6280.676	2.000	0.068	1.036
ID337294	337294	161	12514.380	71.150	47.689	0	109	109	2	1	-10921639	53861.381	53326	41096	65535	1131089	8364.089	4.800	0.107	1.249
ID337289	337289	166	12223.999	71.650	29.967	0	109	109	2	1	-10921639	48125.476	49672	30972	64804	1010635	9220.018	4.800	0.132	1.216
ID337288	337288	None	11141.221	65.737	26.566	0	109	109	2	1	-10921639	41161.286	40021	29747	52101	864387	6465.498	4.800	0.122	1.389
ID337291	337291	160	9165.089	64.080	46.153	0	109	109	2	1	-10921639	43270.952	41225	26824	57775	908690	8348.513	2.000	0.056	0.551
ID337290	337290	128	14715.054	62.968	39.713	0	109	109	2	1	-10921639	38943.429	38667	21730	57496	817812	8835.764	2.000	0.167	1.260
ID337313	337313	168	9735.193	76.146	53.110	0	110	110	2	1	-10921639	39218.762	41289	27727	52896	823594	8089.660	2.000	0.086	0.768
ID337312	337312	163	11108.998	53.228	49.890	0	110	110	2	1	-10921639	44773.381	45137	25190	65535	940241	9647.451	2.000	0.087	0.746
ID337301	337301	None	7318.222	57.617	26.772	0	110	110	2	1	-10921639	27983.571	26287	19344	42149	587655	6021.239	2.000	0.084	0.721
ID337300	337300	167	9806.812	82.906	19.734	0	110	110	2	1	-10921639	11858.048	9285	5416	31080	249019	6615.557	2.000	0.312	0.852
ID337303	337303	128	11652.004	62.613	39.720	0	110	110	2	1	-10921639	42211.524	41827	30112	54293	886442	7036.265	4.800	0.130	1.378
ID337302	337302	None	12214.878	72.779	31.704	0	110	110	2	1	-10921639	39097.905	38925	25577	56464	821056	8721.448	2.000	0.126	1.007
ID337299	337299	None	7842.607	7.628	10.029	0	110	110	2	1	-10921639	32042.952	31338	23987	44427	672902	4585.398	2.000	0.106	1.344
ID337309	337309	159	16403.963	59.071	48.044	0	110	110	2	1	-10921639	56769.333	54444	44406	65535	1192156	7588.006	4.800	0.144	1.883
ID337308	337308	78	18091.756	45.984	47.110	0	110	110	2	1	-10921639	47972.857	46620	35185	65535	1007430	10084.238	2.000	0.159	1.305
ID337311	337311	161	11836.327	72.139	48.673	0	110	110	2	1	-10921639	51229.810	51327	31101	65535	1075826	9373.264	4.800	0.110	1.082
ID337310	337310	169	7067.982	75.614	48.003	0	110	110	2	1	-10921639	44060.952	43546	32197	62224	925280	7706.235	2.000	0.021	0.233
ID337305	337305	None	8313.218	35.350	45.417	0	110	110	2	1	-10921639	32514.714	31144	22504	46018	682809	6438.240	2.000	0.107	0.977
ID337304	337304	None	11222.787	42.148	43.070	0	110	110	2	1	-10921639	35246.333	34110	22783	52187	740173	8340.228	2.000	0.107	0.820
ID337307	337307	None	8021.217	80.780	45.900	0	110	110	2	1	-10921639	34072.381	33895	23965	44814	715520	6374.144	2.000	0.084	0.832
ID337306	337306	160	12758.456	64.283	46.306	0	110	110	2	1	-10921639	48536.857	47308	29618	64374	1019274	9010.903	2.000	0.096	0.940
ID337317	337317	167	8284.142	82.857	20.053	0	111	111	2	1	-10921639	11154.857	8425	5266	28565	234252	5860.563	2.000	0.243	0.744
ID337316	337316	None	7168.459	0.000	20.000	0	111	111	2	1	-10921639	30652.095	29769	24177	38989	643694	4454.621	2.000	0.109	1.349
ID337319	337319	160	13070.380	64.058	46.401	0	111	111	2	1	-10921639	46771.333	48769	30542	65535	982198	9731.449	2.000	0.096	0.846
ID337318	337318	128	9761.643	62.728	39.734	0	111	111	2	1	-10921639	36120.524	35013	23621	49049	758531	6895.960	2.000	0.087	0.839
ID337315	337315	170	10049.021	61.054	17.749	0	111	111	2	1	-10921639	37511.714	36776	28157	45846	787746	5013.564	4.800	0.137	1.802
ID337314	337314	None	7028.597	17.307	10.971	0	111	111	2	1	-10921639	25310.095	26244	16313	31015	531512	4113.550	3.200	0.133	1.444
ID337325	337325	161	12578.656	72.828	50.052	0	111	111	2	1	-10921639	52557.333	52101	38280	65535	1103704	8001.388	7.600	0.092	1.106
ID337324	337324	163	14057.015	52.976	49.940	0	111	111	2	1	-10921639	46708.905	43202	33788	65535	980887	8408.346	2.000	0.120	1.193
ID337326	337326	168	10624.743	76.266	51.986	0	111	111	2	1	-10921639	44496.048	45739	26953	63278	934417	9813.840	2.000	0.072	0.610
ID337321	337321	169	8331.325	75.531	48.252	0	111	111	2	1	-10921639	48355.762	49178	30779	63278	1015471	8139.246	2.000	0.053	0.599
ID337320	337320	78	13100.576	45.590	47.257	0	111	111	2	1	-10921639	47577.857	46340	34390	65169	999135	7411.687	4.800	0.138	1.553
ID337323	337323	165	8557.368	35.326	49.525	0	111	111	2	1	-10921639	28462.619	26609	18828	44298	597715	6752.589	2.000	0.107	0.812
ID337322	337322	159	16142.437	60.018	48.802	0	111	111	2	1	-10921639	53479.667	51284	39097	65535	1123073	9511.092	2.000	0.125	1.246
ID337365	337365	128	16655.232	62.379	40.236	0	112	112	2	1	-10921639	42300.667	40731	25491	61214	888314	10665.028	2.000	0.186	1.244
ID337364	337364	267	9449.395	70.538	28.255	0	112	112	2	1	-10921639	40063.238	40451	24932	60140	841328	8343.509	2.000	0.077	0.686
ID337367	337367	78	15495.532	45.713	47.314	0	112	112	2	1	-10921639	47054.810	46190	30693	65535	988151	8979.015	4.800	0.169	1.515
ID337366	337366	160	11447.534	64.057	46.465	0	112	112	2	1	-10921639	42208.429	39699	27877	64653	886377	9402.780	2.000	0.088	0.723
ID337361	337361	None	8118.313	7.578	9.835	0	112	112	2	1	-10921639	29881.048	29081	22310	53390	627502	7511.416	2.000	0.073	0.540
ID337363	337363	None	7341.750	49.011	25.337	0	112	112	2	1	-10921639	33467.619	33229	24932	41590	702820	4323.895	4.800	0.123	1.696
ID337362	337362	170	8508.536	59.949	18.539	0	112	112	2	1	-10921639	31315.095	30671	21407	41956	657617	6777.147	2.000	0.088	0.750
ID337373	337373	None	8020.571	77.158	57.311	0	112	112	2	1	-10921639	25535.238	24159	17796	41289	536240	5745.487	2.000	0.094	0.760
ID337372	337372	161	12610.964	73.433	50.527	0	112	112	2	1	-10921639	49118.429	50639	29038	65535	1031487	11189.009	2.000	0.094	0.753
ID337369	337369	165	9148.696	35.085	48.986	0	112	112	2	1	-10921639	33796.000	33616	25104	47351	709716	6097.956	2.000	0.106	1.065
ID337368	337368	169	11006.814	74.779	47.369	0	112	112	2	1	-10921639	45769.190	46254	28866	65535	961153	10885.392	2.000	0.061	0.486
ID337371	337371	163	13381.548	54.309	49.970	0	112	112	2	1	-10921639	48155.095	49629	30112	63557	1011257	8878.476	4.800	0.128	1.234
ID337370	337370	159	15833.057	59.425	48.608	0	112	112	2	1	-10921639	52880.714	53433	39548	65535	1110495	9682.984	2.000	0.136	1.310
ID337349	337349	170	7905.747	59.176	19.201	0	113	113	2	1	-10921639	32696.952	32455	22697	41891	686636	4865.267	2.000	0.093	1.140
ID337351	337351	None	8095.397	52.837	28.085	0	113	113	2	1	-10921639	33884.143	34390	24997	41461	711567	4250.407	4.800	0.120	1.708
ID337350	337350	172	13877.025	46.185	23.377	0	113	113	2	1	-10921639	34854.476	33638	18656	54057	731944	8784.113	2.000	0.178	1.197
ID337360	337360	163	12549.092	54.228	50.120	0	113	113	2	1	-10921639	46853.238	46878	30177	65019	983918	8316.526	4.800	0.132	1.312
ID337357	337357	171	7183.398	72.503	47.789	0	113	113	2	1	-10921639	47223.857	46878	40172	55755	991701	4650.499	4.800	0.073	1.386
ID337356	337356	78	16376.010	45.835	47.519	0	113	113	2	1	-10921639	49298.381	46727	35228	65535	1035266	8882.674	4.800	0.167	1.587
ID337359	337359	None	9235.985	80.612	48.801	0	113	113	2	1	-10921639	39735.571	38989	27039	54315	834447	6743.211	6.307	0.106	1.130
ID337358	337358	159	16278.919	59.649	48.996	0	113	113	2	1	-10921639	52112.143	49865	37872	65535	1094355	9624.383	2.000	0.130	1.245
ID337353	337353	128	9669.248	63.255	39.504	0	113	113	2	1	-10921639	37869.667	36324	24395	48189	795263	6605.141	2.000	0.105	1.089
ID337352	337352	267	8044.737	70.063	29.506	0	113	113	2	1	-10921639	35132.810	35142	27146	45631	737789	5369.636	7.600	0.095	1.134
ID337355	337355	160	12684.810	63.937	46.401	0	113	113	2	1	-10921639	47998.476	46663	32498	64589	1007968	8718.469	7.600	0.108	1.076
ID337354	337354	None	11338.659	74.921	41.383	0	113	113	2	1	-10921639	37712.048	36281	29446	52230	791953	6663.827	3.200	0.155	1.515
ID337333	337333	163	9614.931	54.351	50.178	0	114	114	2	1	-10921639	41044.571	43589	20354	53820	861936	8042.652	4.800	0.106	0.975
ID337332	337332	171	9298.848	71.762	49.380	0	114	114	2	1	-10921639	49020.952	48898	39333	61064	1029440	5851.499	7.600	0.084	1.296
ID337335	337335	None	10018.171	74.983	51.811	0	114	114	2	1	-10921639	45212.476	46040	32778	57474	949462	6948.799	7.600	0.100	1.182
ID337334	337334	None	8164.101	35.888	51.196	0	114	114	2	1	-10921639	32014.238	32670	22654	41160	672299	5668.395	4.800	0.133	1.328
ID337329	337329	78	12868.271	45.125	46.867	0	114	114	2	1	-10921639	46125.571	45696	28715	65535	968637	8141.706	7.600	0.124	1.254
ID337328	337328	128	8666.634	62.436	40.909	0	114	114	2	1	-10921639	38682.381	40473	24653	51800	812330	6609.675	4.800	0.113	1.189
ID337331	337331	159	15973.494	59.702	49.188	0	114	114	2	1	-10921639	47489.857	45266	33895	65535	997287	10044.472	2.000	0.128	1.077
ID337330	337330	160	14433.410	63.911	46.718	0	114	114	2	1	-10921639	46171.571	46125	28329	65535	969603	9865.938	2.000	0.108	0.910
ID337327	337327	172	13145.835	45.343	23.732	0	114	114	2	1	-10921639	37571.810	35722	27361	57281	789008	6995.137	4.800	0.193	1.737
ID337336	337336	None	9115.692	59.867	58.026	0	114	114	2	1	-10921639	29240.524	30456	18334	38259	614051	5654.220	7.600	0.153	1.370
ID337348	337348	163	10079.417	54.772	52.129	0	115	115	2	1	-10921639	42963.905	43826	29274	56056	902242	7719.061	4.800	0.099	1.006
ID337345	337345	78	18187.688	44.205	47.137	0	115	115	2	1	-10921639	53622.810	53799	37098	65535	1126079	8492.977	4.800	0.184	1.966
ID337344	337344	160	11243.729	63.517	45.893	0	115	115	2	1	-10921639	49086.571	52832	29016	65535	1030818	10726.541	2.000	0.097	0.806
ID337347	337347	171	14234.860	70.642	48.856	0	115	115	2	1	-10921639	56131.524	54508	45717	65535	1178762	6991.899	4.800	0.122	1.749
ID337346	337346	159	17261.215	59.768	49.163	0	115	115	2	1	-10921639	52554.286	52681	37012	65535	1103640	10075.729	2.000	0.138	1.263
ID337341	337341	None	11498.721	62.208	28.736	0	115	115	2	1	-10921639	35827.810	34153	22783	51434	752384	7997.202	2.000	0.121	0.968
ID337340	337340	None	8495.753	34.778	25.068	0	115	115	2	1	-10921639	10821.095	8640	5330	27469	227243	5785.728	2.000	0.281	0.821
ID337343	337343	128	9211.442	62.977	40.019	0	115	115	2	1	-10921639	38305.810	38560	27748	52187	804422	6965.474	2.000	0.089	0.897
ID337342	337342	None	11169.667	67.288	29.929	0	115	115	2	1	-10921639	40617.905	40645	30284	51778	852976	6558.853	4.800	0.134	1.463
ID337337	337337	None	7383.795	49.011	13.834	0	115	115	2	1	-10921639	22022.667	21236	15647	29081	462476	3998.865	3.200	0.162	1.536
ID337339	337339	172	13004.399	45.824	23.872	0	115	115	2	1	-10921639	36511.476	35830	22891	56163	766741	7753.841	2.000	0.151	1.235
ID337338	337338	None	7146.973	56.512	23.157	0	115	115	2	1	-10921639	28271.238	26287	20677	36711	593696	4867.269	2.000	0.100	1.060
ID337381	337381	None	7637.147	77.870	48.498	0	116	116	2	1	-10921639	41841.952	42042	25147	55131	878681	8179.391	2.000	0.060	0.583
ID337380	337380	171	10625.177	69.741	47.823	0	116	116	2	1	-10921639	50256.476	49479	39118	62977	1055386	6140.760	2.000	0.099	1.475
ID337383	337383	None	7885.157	54.770	49.033	0	116	116	2	1	-10921639	45281.095	45739	31015	53197	950903	6438.048	2.000	0.069	0.911
ID337382	337382	None	8271.438	36.914	49.300	0	116	116	2	1	-10921639	33497.429	32563	25921	45395	703446	4906.366	4.800	0.105	1.299
ID337377	337377	128	9165.726	62.421	40.421	0	116	116	2	1	-10921639	36823.667	35314	20612	50059	773297	8641.134	4.800	0.121	0.921
ID337376	337376	None	8205.244	51.019	27.598	0	116	116	2	1	-10921639	32935.381	33251	24223	47243	691643	5467.954	4.800	0.120	1.287
ID337379	337379	78	11219.557	43.907	47.405	0	116	116	2	1	-10921639	48950.333	49844	35507	63471	1027957	6807.102	4.800	0.120	1.544
ID337378	337378	None	9899.225	41.857	45.279	0	116	116	2	1	-10921639	43873.714	44127	30048	57388	921348	8073.069	7.600	0.114	1.113
ID337375	337375	None	11774.863	69.251	27.180	0	116	116	2	1	-10921639	38727.524	37485	23858	59946	813278	8254.006	2.000	0.106	0.896
ID337374	337374	172	13136.084	45.688	23.136	0	116	116	2	1	-10921639	32278.286	32025	17302	52832	677844	8524.283	2.000	0.169	1.096
ID337385	337385	173	10536.682	74.147	51.358	0	116	116	2	1	-10921639	53734.286	52724	36238	65535	1128420	6734.293	7.600	0.093	1.364
ID337384	337384	159	15418.897	60.309	49.006	0	116	116	2	1	-10921639	53885.952	54293	34927	65535	1131605	10132.580	2.000	0.118	1.124
ID337389	337389	None	12714.233	65.196	30.174	0	117	117	2	1	-10921639	40625.048	38151	26072	59731	853126	8749.910	2.000	0.132	1.083
ID337388	337388	172	16944.252	45.839	23.656	0	117	117	2	1	-10921639	37539.190	34734	25663	65535	788323	9934.136	2.000	0.192	1.216
ID337391	337391	None	11024.489	39.704	40.090	0	117	117	2	1	-10921639	32812.524	32176	21945	44793	689063	6842.309	2.000	0.140	1.179
ID337390	337390	None	9644.774	72.248	30.210	0	117	117	2	1	-10921639	40524.810	40731	30456	50618	851021	5303.645	6.360	0.111	1.532
ID337387	337387	None	7902.938	9.225	16.905	0	117	117	2	1	-10921639	29407.381	28823	23213	43568	617555	4829.142	3.200	0.099	1.100
ID337386	337386	None	7306.288	0.000	10.000	0	117	117	2	1	-10921639	28662.476	28371	19232	42364	601912	5510.391	4.000	0.125	1.155
ID337397	337397	None	7538.559	73.906	48.321	0	117	117	2	1	-10921639	45202.286	45631	28930	58270	949248	7363.693	2.000	0.045	0.525
ID337396	337396	78	14069.888	45.139	47.926	0	117	117	2	1	-10921639	50930.952	51800	36324	61752	1069550	6271.564	4.800	0.179	2.471
ID337399	337399	163	7633.949	55.062	53.102	0	117	117	2	1	-10921639	31891.333	31252	19602	48404	669718	6968.005	2.000	0.062	0.532
ID337398	337398	159	17057.465	60.470	48.969	0	117	117	2	1	-10921639	47934.095	47286	32305	65535	1006616	10595.407	2.000	0.161	1.258
ID337393	337393	128	9517.677	61.789	42.030	0	117	117	2	1	-10921639	40861.524	39548	32090	52552	858092	7080.195	4.800	0.139	1.412
ID337392	337392	None	7175.534	47.095	40.248	0	117	117	2	1	-10921639	30604.810	30048	20247	41913	642701	5410.417	2.000	0.098	1.008
ID337395	337395	171	11344.307	69.656	46.977	0	117	117	2	1	-10921639	44459.143	44814	30714	58850	933642	7701.399	2.000	0.096	1.009
ID337394	337394	160	8130.683	64.084	46.996	0	117	117	2	1	-10921639	40159.381	40258	26502	58871	843347	7937.539	7.600	0.041	0.397
ID337400	337400	173	11116.937	74.156	52.682	0	117	117	2	1	-10921639	46393.619	46684	33659	56851	974266	8110.744	3.200	0.111	1.140
ID337440	337440	None	7233.835	33.423	76.569	0	118	118	2	1	-10921639	8565.286	7135	2536	20376	179871	5620.309	2.000	0.328	0.753
ID337429	337429	None	9735.821	50.648	36.766	0	118	118	2	1	-10921639	31936.476	31918	22762	43095	670666	5463.004	4.800	0.148	1.503
ID337428	337428	175	12491.267	68.920	29.966	0	118	118	2	1	-10921639	45156.238	44363	34949	65535	948281	8080.253	2.000	0.101	1.028
ID337431	337431	128	8346.901	61.283	43.120	0	118	118	2	1	-10921639	41288.381	42450	27512	51563	867056	7326.265	7.600	0.099	1.016
ID337430	337430	None	8759.206	31.415	41.946	0	118	118	2	1	-10921639	22238.571	21945	11241	36883	467010	7127.751	6.387	0.156	0.840
ID337425	337425	None	7633.687	41.583	26.711	0	118	118	2	1	-10921639	19764.714	20333	9005	28286	415059	5280.562	2.000	0.172	1.097
ID337427	337427	176	7566.769	73.991	28.447	0	118	118	2	1	-10921639	37532.095	38839	19623	51198	788174	7123.860	4.800	0.085	0.824
ID337426	337426	177	7339.200	48.743	28.171	0	118	118	2	1	-10921639	27693.905	29511	19065	35314	581572	4951.645	2.000	0.109	1.102
ID337437	337437	173	12411.739	74.000	51.000	0	118	118	2	1	-10921639	53998.476	51757	36561	65535	1133968	9511.577	6.274	0.111	1.133
ID337436	337436	159	16975.672	60.332	49.367	0	118	118	2	1	-10921639	47412.143	45588	29532	65535	995655	12204.602	2.000	0.137	0.937
ID337439	337439	163	9895.519	54.795	53.245	0	118	118	2	1	-10921639	34895.381	33788	22504	60591	732803	8167.276	2.000	0.068	0.547
ID337438	337438	None	10138.344	81.179	52.176	0	118	118	2	1	-10921639	40070.333	37678	27254	52660	841477	8006.595	3.200	0.086	0.797
ID337433	337433	171	12874.478	70.230	46.915	0	118	118	2	1	-10921639	49722.238	50145	31639	65535	1044167	9727.831	2.000	0.089	0.832
ID337432	337432	160	13659.081	64.162	46.572	0	118	118	2	1	-10921639	48416.190	47544	35013	65535	1016740	10360.754	7.600	0.088	0.757
ID337435	337435	None	7007.552	52.490	48.967	0	118	118	2	1	-10921639	39470.571	40107	27318	50876	828882	6044.009	2.000	0.055	0.687
ID337434	337434	78	13434.216	44.061	47.621	0	118	118	2	1	-10921639	49930.905	50790	36088	65535	1048549	8588.203	4.800	0.139	1.416
ID337413	337413	176	9022.452	73.587	28.018	0	119	119	2	1	-10921639	40148.095	40494	21773	54551	843110	8254.950	7.600	0.107	0.943
ID337415	337415	175	10727.252	68.317	29.804	0	119	119	2	1	-10921639	43698.619	42815	31725	55948	917671	7235.415	2.000	0.108	1.176
ID337414	337414	177	7832.272	48.633	29.121	0	119	119	2	1	-10921639	32403.048	32348	22740	44298	680464	4937.442	3.200	0.105	1.242
ID337424	337424	None	7748.581	75.005	55.381	0	119	119	2	1	-10921639	37748.952	39032	24825	48812	792728	6533.389	4.800	0.117	1.208
ID337421	337421	None	11549.894	73.910	47.985	0	119	119	2	1	-10921639	53939.095	53820	39548	65535	1132721	8895.600	2.000	0.077	0.862
ID337420	337420	178	13938.744	47.624	47.896	0	119	119	2	1	-10921639	47443.857	47179	27168	65535	996321	9871.926	2.000	0.116	0.996
ID337423	337423	163	15572.638	55.395	53.086	0	119	119	2	1	-10921639	41530.905	40709	25513	65470	872149	11087.898	2.000	0.134	0.887
ID337422	337422	159	17158.998	60.351	49.060	0	119	119	2	1	-10921639	45456.143	39333	28694	65535	954579	12316.121	2.000	0.129	0.842
ID337417	337417	None	9825.910	62.341	40.570	0	119	119	2	1	-10921639	41257.667	42321	24503	50532	866411	7308.948	2.000	0.111	1.126
ID337416	337416	None	9651.756	70.643	29.992	0	119	119	2	1	-10921639	47312.714	47909	35336	57302	993567	6310.242	4.800	0.099	1.357
ID337419	337419	171	12207.154	70.048	47.203	0	119	119	2	1	-10921639	59799.905	61558	47114	65535	1255798	6185.440	4.800	0.111	1.936
ID337418	337418	78	11896.281	44.010	47.190	0	119	119	2	1	-10921639	45986.333	45739	35894	65535	965713	7704.368	7.600	0.104	1.126
ID337412	337412	163	13727.285	55.216	53.173	0	120	120	2	1	-10921639	41005.857	39118	26587	63020	861123	8940.146	2.000	0.116	0.951
ID337409	337409	None	8394.156	52.493	49.216	0	120	120	2	1	-10921639	43812.238	44320	30585	58785	920057	7213.420	2.000	0.073	0.830
ID337408	337408	171	9630.868	69.802	47.150	0	120	120	2	1	-10921639	54146.810	52638	43224	65535	1137083	6385.000	4.800	0.084	1.317
ID337411	337411	None	11206.131	64.920	50.775	0	120	120	2	1	-10921639	51415.048	52466	33014	65535	1079716	9573.497	3.200	0.093	0.912
ID337410	337410	159	12960.873	60.325	49.057	0	120	120	2	1	-10921639	52182.667	50682	34626	65535	1095836	10611.260	2.000	0.091	0.818
ID337405	337405	78	14901.075	42.898	46.969	0	120	120	2	1	-10921639	49926.857	48382	35078	63643	1048464	8559.127	4.800	0.145	1.479
ID337404	337404	128	13133.450	61.970	43.538	0	120	120	2	1	-10921639	54631.905	53734	44535	65535	1147270	7030.681	4.800	0.108	1.513
ID337407	337407	None	9284.386	63.903	47.233	0	120	120	2	1	-10921639	57650.524	59495	39871	65535	1210661	8153.394	2.000	0.053	0.711
ID337406	337406	178	11513.000	46.938	47.351	0	120	120	2	1	-10921639	50827.524	51370	37743	65535	1067378	7455.961	2.000	0.091	1.134
ID337401	337401	None	7092.953	4.597	15.165	0	120	120	2	1	-10921639	32527.000	31811	23041	41934	683067	5347.290	4.800	0.082	0.921
ID337403	337403	175	15382.309	69.026	29.911	0	120	120	2	1	-10921639	43851.190	46813	27985	62977	920875	9644.072	2.000	0.154	1.213
ID337402	337402	None	9095.521	62.763	26.473	0	120	120	2	1	-10921639	34137.000	33229	24331	44599	716877	6095.041	4.800	0.138	1.360
ID337445	337445	None	7968.321	64.428	29.514	0	121	121	2	1	-10921639	38611.762	36754	26373	57668	810847	7265.870	4.800	0.105	1.007
ID337444	337444	None	7571.208	29.198	29.725	0	121	121	2	1	-10921639	9237.667	7673	3095	26974	193991	5411.565	2.000	0.325	0.838
ID337447	337447	None	9049.494	33.072	42.731	0	121	121	2	1	-10921639	23332.619	23170	11219	33315	489985	6027.242	2.000	0.165	1.095
ID337446	337446	182	8985.017	71.099	39.614	0	121	121	2	1	-10921639	34357.095	32627	23256	50661	721499	6499.617	2.000	0.098	0.946
ID337441	337441	None	7462.012	49.004	24.307	0	121	121	2	1	-10921639	29982.524	28801	19086	42128	629633	5676.964	2.000	0.093	0.895
ID337443	337443	175	13948.515	68.849	29.404	0	121	121	2	1	-10921639	43297.524	41504	32219	65535	909248	9672.600	2.000	0.115	0.926
ID337442	337442	None	7665.368	56.501	27.563	0	121	121	2	1	-10921639	29046.000	28522	18248	41311	609966	6552.768	2.000	0.096	0.773
ID337453	337453	None	12834.561	82.251	48.503	0	121	121	2	1	-10921639	38610.762	40043	23406	56034	810826	9187.092	2.000	0.134	0.996
ID337452	337452	159	14879.302	60.672	48.728	0	121	121	2	1	-10921639	52371.143	58527	31939	65535	1099794	12383.573	2.000	0.102	0.783
ID337455	337455	None	7605.984	74.610	56.868	0	121	121	2	1	-10921639	27687.619	28350	13175	39634	581440	6359.589	2.000	0.112	0.878
ID337454	337454	163	16179.263	54.840	53.143	0	121	121	2	1	-10921639	43487.857	41418	28264	65535	913245	9507.212	2.000	0.143	1.141
ID337449	337449	171	7495.179	70.848	47.184	0	121	121	2	1	-10921639	50732.238	51112	36776	57259	1065377	5790.314	6.100	0.076	1.235
ID337448	337448	128	10526.761	62.115	43.925	0	121	121	2	1	-10921639	51454.952	51134	35830	63213	1080554	7702.205	7.600	0.101	1.226
ID337451	337451	179	9047.166	73.592	48.184	0	121	121	2	1	-10921639	48461.095	48640	35679	58656	1017683	7978.047	2.000	0.065	0.737
ID337450	337450	178	13079.265	45.516	47.498	0	121	121	2	1	-10921639	51626.905	50360	37893	65535	1084165	8771.438	6.320	0.130	1.352
ID337456	337456	None	7831.068	49.016	63.009	0	121	121	2	1	-10921639	19894.714	19409	10660	27447	417789	4771.575	2.000	0.179	1.268
ID337477	337477	179	14777.028	72.776	47.711	0	122	122	2	1	-10921639	57336.333	57926	41268	65535	1204063	7468.951	4.800	0.131	1.783
ID337476	337476	None	14784.991	52.814	48.373	0	122	122	2	1	-10921639	46293.429	46534	33122	65535	972162	9391.161	2.000	0.124	1.089
ID337479	337479	None	8798.731	42.103	49.618	0	122	122	2	1	-10921639	35500.333	37184	18742	51993	745507	8544.228	3.200	0.095	0.724
ID337478	337478	159	16670.250	60.679	48.887	0	122	122	2	1	-10921639	52101.952	53734	33272	65535	1094141	11392.423	2.000	0.133	1.074
ID337473	337473	178	14658.635	46.261	47.409	0	122	122	2	1	-10921639	49881.857	49715	34820	65535	1047519	8941.642	2.000	0.143	1.398
ID337472	337472	128	8396.095	61.809	43.136	0	122	122	2	1	-10921639	44918.857	46018	29640	55540	943296	7013.723	4.800	0.103	1.200
ID337475	337475	None	7937.821	34.964	47.773	0	122	122	2	1	-10921639	24976.524	23664	16335	36045	524507	5457.536	2.000	0.133	1.075
ID337474	337474	180	8143.010	64.216	47.116	0	122	122	2	1	-10921639	51536.762	52617	39591	63041	1082272	6008.661	4.800	0.062	1.004
ID337481	337481	163	10969.300	54.659	52.959	0	122	122	2	1	-10921639	35956.810	37205	20569	50274	755093	8434.857	2.000	0.119	0.904
ID337480	337480	None	7165.286	80.739	50.253	0	122	122	2	1	-10921639	34097.000	32627	26007	46770	716037	6053.703	2.000	0.053	0.570
ID337469	337469	181	12047.262	55.833	25.215	0	122	122	2	1	-10921639	35015.143	32584	23686	48361	735318	7175.558	2.000	0.158	1.334
ID337471	337471	182	10029.269	71.111	41.460	0	122	122	2	1	-10921639	32030.476	30413	18936	51714	672640	8249.575	2.000	0.126	0.868
ID337470	337470	None	7943.208	76.685	28.336	0	122	122	2	1	-10921639	32866.762	33960	19795	45653	690202	7256.431	4.800	0.121	0.976
ID337461	337461	178	11811.412	46.539	47.137	0	123	123	2	1	-10921639	48998.524	48533	39290	65148	1028969	6578.176	7.600	0.114	1.520
ID337460	337460	None	9495.099	75.965	31.880	0	123	123	2	1	-10921639	33727.619	32627	19817	48038	708280	7599.676	2.000	0.103	0.832
ID337463	337463	None	11554.640	43.685	48.190	0	123	123	2	1	-10921639	48104.952	48533	35916	61988	1010204	6639.207	6.323	0.115	1.497
ID337462	337462	180	16106.199	63.447	46.599	0	123	123	2	1	-10921639	54337.238	54121	38194	65535	1141082	8743.145	4.800	0.163	1.741
ID337457	337457	None	8710.012	53.664	17.844	0	123	123	2	1	-10921639	26528.143	26330	15389	41397	557091	6572.561	2.000	0.125	0.894
ID337459	337459	None	9427.870	72.411	29.278	0	123	123	2	1	-10921639	38441.952	37807	26609	51048	807281	6625.147	2.000	0.103	1.080
ID337458	337458	181	9687.350	56.245	24.335	0	123	123	2	1	-10921639	31099.143	30929	20849	45567	653082	6237.642	2.000	0.121	1.073
ID337468	337468	None	7212.789	86.320	54.468	0	123	123	2	1	-10921639	22093.238	21321	11176	30542	463958	5410.274	4.800	0.154	1.090
ID337465	337465	159	17814.084	60.831	48.892	0	123	123	2	1	-10921639	49876.714	50489	30456	65535	1047411	11558.384	2.000	0.155	1.156
ID337464	337464	179	8668.662	73.462	48.692	0	123	123	2	1	-10921639	46825.476	47845	33251	61107	983335	6621.206	4.800	0.094	1.218
ID337467	337467	163	7666.432	55.053	52.473	0	123	123	2	1	-10921639	36067.333	35400	28329	46835	757414	5366.424	4.800	0.095	1.168
ID337466	337466	None	7733.770	83.322	50.114	0	123	123	2	1	-10921639	31114.476	30757	23320	39290	653404	4751.976	7.600	0.119	1.390
ID337485	337485	None	8829.674	54.242	21.809	0	124	124	2	1	-10921639	33520.905	33401	24846	44234	703939	4608.690	6.265	0.127	1.642
ID337484	337484	None	7945.113	45.410	22.207	0	124	124	2	1	-10921639	24004.143	25040	9027	37571	504087	7370.736	2.000	0.128	0.740
ID337487	337487	None	7658.797	46.289	28.950	0	124	124	2	1	-10921639	29372.524	29962	20376	36410	616823	5133.345	7.600	0.124	1.259
ID337486	337486	None	11378.239	72.413	23.612	0	124	124	2	1	-10921639	34670.238	33229	21364	50446	728075	7159.576	2.000	0.136	1.163
ID337483	337483	184	7909.841	43.864	14.978	0	124	124	2	1	-10921639	12719.714	11219	5738	27146	267114	5446.935	2.000	0.196	0.765
ID337482	337482	None	7951.458	0.785	9.646	0	124	124	2	1	-10921639	32425.762	31273	18162	44449	680941	8271.283	6.257	0.116	0.817
ID337493	337493	179	10686.529	73.444	47.791	0	124	124	2	1	-10921639	43623.048	43331	31553	55776	916084	7096.920	6.008	0.100	1.122
ID337492	337492	None	8118.431	69.222	47.217	0	124	124	2	1	-10921639	40390.667	37979	31359	54916	848204	6411.290	4.800	0.079	0.924
ID337495	337495	159	18313.789	60.656	48.960	0	124	124	2	1	-10921639	47674.190	46340	29704	65535	1001158	12235.021	2.000	0.141	0.964
ID337494	337494	None	7935.764	81.764	47.813	0	124	124	2	1	-10921639	32544.286	30413	23170	44298	683430	5296.784	4.800	0.115	1.266
ID337489	337489	None	12371.035	74.887	29.016	0	124	124	2	1	-10921639	41913.667	42192	30456	49758	880187	6194.862	4.800	0.171	1.978
ID337488	337488	None	8167.631	67.694	28.997	0	124	124	2	1	-10921639	37911.667	36066	27963	50854	796145	5994.709	4.800	0.100	1.145
ID337491	337491	178	16553.277	45.625	46.985	0	124	124	2	1	-10921639	50346.524	49371	35830	65535	1057277	9360.036	4.800	0.157	1.461
ID337490	337490	183	7199.844	61.516	30.664	0	124	124	2	1	-10921639	30559.857	31574	20763	42128	641757	5704.100	4.800	0.101	0.980
ID337497	337497	None	8235.119	74.207	52.896	0	124	124	2	1	-10921639	30901.619	31746	17539	41891	648934	6939.988	2.000	0.111	0.888
ID337496	337496	163	8487.847	55.458	52.445	0	124	124	2	1	-10921639	37191.143	37463	22504	47308	781014	6719.733	4.800	0.101	1.014
ID337498	337498	185	9203.192	80.368	53.991	0	124	124	2	1	-10921639	29485.095	29554	19215	43245	619187	6450.114	2.000	0.115	0.945
ID337509	337509	None	7804.967	51.484	59.915	0	125	125	2	1	-10921639	27369.476	27297	19280	36195	574759	5288.816	4.800	0.133	1.213
ID337508	337508	185	9267.725	80.367	54.550	0	125	125	2	1	-10921639	30314.238	29124	19494	41160	636599	6528.814	2.000	0.126	1.036
ID337505	337505	179	11860.748	72.424	47.265	0	125	125	2	1	-10921639	50431.429	51843	36389	61709	1059060	7210.329	7.600	0.114	1.426
ID337504	337504	178	15413.233	45.379	47.094	0	125	125	2	1	-10921639	50077.429	50446	35593	65513	1051626	9917.184	4.800	0.151	1.324
ID337507	337507	163	7601.146	55.217	53.201	0	125	125	2	1	-10921639	36897.476	34368	29962	51177	774847	5940.987	2.000	0.074	0.853
ID337506	337506	159	17199.777	61.061	48.588	0	125	125	2	1	-10921639	54119.429	60354	32477	65535	1136508	12602.860	3.200	0.138	1.042
ID337501	337501	183	9450.502	61.791	28.941	0	125	125	2	1	-10921639	33562.857	33401	23600	47480	704820	6337.266	2.000	0.098	0.948
ID337500	337500	None	10477.276	65.604	23.303	0	125	125	2	1	-10921639	32046.905	30929	22052	52939	672985	8129.746	5.986	0.133	0.928
ID337503	337503	None	9369.138	79.831	45.735	0	125	125	2	1	-10921639	35040.667	35787	26802	46190	735854	6218.682	2.000	0.120	1.205
ID337502	337502	None	9980.932	47.242	38.487	0	125	125	2	1	-10921639	33589.381	33573	19344	46985	705377	7772.730	2.000	0.120	0.928
ID337499	337499	184	8125.757	43.681	15.120	0	125	125	2	1	-10921639	13302.143	11348	6018	26373	279345	5808.165	2.000	0.184	0.713
ID337511	337511	243	7522.705	44.952	22.824	0	126	126	2	1	-10921639	23274.381	24159	14508	31510	488762	5027.652	4.800	0.166	1.319
ID337510	337510	None	8183.631	73.523	13.686	0	126	126	2	1	-10921639	15046.333	13648	8060	26996	315973	5358.999	2.000	0.247	1.114
ID337517	337517	187	10515.756	70.322	47.446	0	126	126	2	1	-10921639	44233.095	41031	32090	60290	928895	8465.850	2.000	0.090	0.864
ID337516	337516	178	16127.196	45.615	46.562	0	126	126	2	1	-10921639	51456.000	53068	36045	65535	1080576	9280.826	4.800	0.156	1.495
ID337519	337519	159	18049.254	61.001	48.653	0	126	126	2	1	-10921639	54177.667	57539	32778	65535	1137731	11495.258	2.000	0.159	1.294
ID337518	337518	None	8536.579	50.192	49.093	0	126	126	2	1	-10921639	37210.619	35937	25384	53691	781423	7079.861	2.000	0.063	0.621
ID337513	337513	None	8180.422	60.862	30.756	0	126	126	2	1	-10921639	32447.238	32133	22418	46770	681392	5959.317	2.000	0.081	0.820
ID337512	337512	189	7872.631	54.882	23.555	0	126	126	2	1	-10921639	32785.810	32391	25792	40881	688502	4463.629	4.800	0.099	1.320
ID337515	337515	None	7479.511	38.391	44.587	0	126	126	2	1	-10921639	34494.190	33294	25212	45029	724378	5649.257	4.800	0.105	1.163
ID337514	337514	244	7278.739	63.025	41.821	0	126	126	2	1	-10921639	37409.190	38001	27705	46534	785593	4788.691	3.200	0.090	1.294
ID337541	337541	187	13593.815	70.727	47.409	0	127	127	2	1	-10921639	54324.952	53906	36926	65535	1140824	8123.547	4.800	0.128	1.513
ID337540	337540	188	11944.085	65.804	47.413	0	127	127	2	1	-10921639	53665.857	52359	35722	65535	1126983	9953.635	2.000	0.079	0.788
ID337543	337543	159	17343.848	61.134	48.815	0	127	127	2	1	-10921639	56214.571	62332	36131	65535	1180506	11081.293	3.200	0.157	1.377
ID337542	337542	None	8679.518	54.016	48.977	0	127	127	2	1	-10921639	36484.905	34239	28393	53154	766183	7144.098	2.000	0.065	0.621
ID337537	337537	244	8961.134	62.934	41.095	0	127	127	2	1	-10921639	36506.429	36754	20505	49951	766635	8172.286	2.000	0.094	0.765
ID337536	337536	None	7627.317	40.496	40.225	0	127	127	2	1	-10921639	29155.524	30155	19409	40623	612266	5426.649	4.800	0.135	1.274
ID337539	337539	178	11998.699	44.623	47.206	0	127	127	2	1	-10921639	50355.714	50768	38001	64030	1057470	6927.101	7.600	0.128	1.654
ID337538	337538	None	12473.469	33.263	41.794	0	127	127	2	1	-10921639	23241.619	22633	9435	44621	488074	9283.585	2.000	0.221	0.907
ID337544	337544	None	7290.096	59.781	61.616	0	127	127	2	1	-10921639	23238.524	23385	11843	32713	488009	5718.576	3.200	0.151	1.067
ID337533	337533	189	7048.205	54.993	22.917	0	127	127	2	1	-10921639	32699.048	33552	26050	41784	686680	4370.563	3.200	0.097	1.323
ID337532	337532	243	7671.040	45.455	22.172	0	127	127	2	1	-10921639	18713.571	18656	10123	28651	392985	5579.362	2.000	0.197	1.102
ID337535	337535	190	10389.640	68.376	30.938	0	127	127	2	1	-10921639	37726.524	36389	25857	49156	792257	6997.536	4.800	0.136	1.291
ID337534	337534	183	9973.767	60.845	27.971	0	127	127	2	1	-10921639	35360.095	34175	23664	44900	742562	6353.480	3.200	0.113	1.126
[truncated: 3,727 more rows]
