# Supplementary material for: Progressive enhancement of kinetic proofreading in T cell antigen discrimination from receptor activation to DAG generation
Source: eLife. 2022 Sep 20;11:e75263. doi: 10.7554/eLife.75263 (PMC9536835; doi:10.7554/eLife.75263)
Supplement: Figure 5—source data 1. — Each data table is the TrackMate ‘spot-statistics’ output of one cell over four cycles of blue-light illumination (frames 0–40, 100–140, 200–240, and 300–340, with 3 s interval between frames). We calculated the lifetime of TrackIDs that existed at the start of each period of blue-light illumination that did not last for the full period and fit the resulting lifetime distributions using custom Python scripts available at https://github.com/dbritain/KP-paper (copy archived at swh:1:rev:167fa456901903740f0f3ee6a3e5324bc45207ea, Britain, 2022). [file elife-75263-fig5-data1.zip › Fig5SourceData/ZAP/zap3/cell6.csv]

Label	ID	TRACK_ID	QUALITY	POSITION_X	POSITION_Y	POSITION_Z	POSITION_T	FRAME	RADIUS	VISIBILITY	MANUAL_COLOR	MEAN_INTENSITY	MEDIAN_INTENSITY	MIN_INTENSITY	MAX_INTENSITY	TOTAL_INTENSITY	STANDARD_DEVIATION	ESTIMATED_DIAMETER	CONTRAST	SNR
ID352741	352741	None	8405.271	22.149	51.499	0	0	0	2	1	-10921639	50998.143	51002	38279	65535	1070961	7693.402	2.000	0.054	0.676
ID352740	352740	None	10125.418	42.886	45.583	0	0	0	2	1	-10921639	37749.000	37249	26058	54482	792729	8203.788	2.000	0.115	0.951
ID352743	352743	None	9388.232	28.655	60.819	0	0	0	2	1	-10921639	42518.905	45128	27283	54677	892897	8006.484	4.800	0.112	1.067
ID352742	352742	0	8676.002	27.026	54.010	0	0	0	2	1	-10921639	55436.571	55039	44543	65535	1164168	5832.092	7.600	0.072	1.271
ID352737	352737	None	7148.002	31.500	42.070	0	0	0	2	1	-10921639	47518.095	47439	35718	60774	997880	7156.007	3.200	0.061	0.767
ID352736	352736	1	10995.511	20.640	35.157	0	0	0	2	1	-10921639	56102.143	56320	44515	65535	1178145	7063.827	2.000	0.077	1.131
ID352739	352739	None	8226.106	16.001	45.710	0	0	0	2	1	-10921639	42183.619	42817	30902	50835	885856	5705.275	4.800	0.095	1.283
ID352738	352738	None	11642.593	24.244	44.392	0	0	0	2	1	-10921639	54825.476	53396	41370	65535	1151335	7922.850	3.200	0.100	1.263
ID352749	352749	None	7550.841	22.818	72.392	0	0	0	2	1	-10921639	40690.714	38975	22104	52923	854505	8678.900	7.600	0.094	0.808
ID352748	352748	None	8255.347	9.895	70.157	0	0	0	2	1	-10921639	32668.857	33296	19376	45518	686046	6623.991	3.200	0.100	0.894
ID352750	352750	None	7208.573	18.522	75.483	0	0	0	2	1	-10921639	38860.000	41314	20156	54454	816060	9020.255	4.800	0.089	0.702
ID352745	352745	None	8689.646	18.077	63.587	0	0	0	2	1	-10921639	58096.095	57767	46937	65535	1220018	5471.901	7.600	0.071	1.409
ID352744	352744	None	7889.625	20.912	62.480	0	0	0	2	1	-10921639	57728.762	58881	44432	65535	1212304	5753.024	4.800	0.062	1.176
ID352747	352747	2	7176.664	21.411	68.197	0	0	0	2	1	-10921639	52888.619	53591	40534	64198	1110661	7274.647	2.000	0.044	0.615
ID352746	352746	None	9749.620	3.127	67.242	0	0	0	2	1	-10921639	14838.143	13001	5790	35857	311601	6689.898	2.000	0.273	0.952
ID352735	352735	None	7222.891	21.313	31.148	0	0	0	2	1	-10921639	54883.810	54538	37026	63419	1152560	6404.485	4.800	0.059	0.948
ID352734	352734	None	8551.938	28.168	30.368	0	0	0	2	1	-10921639	43591.429	44794	33018	54371	915420	5925.483	3.200	0.075	1.028
ID352725	352725	None	11783.360	9.955	72.606	0	1	1	2	1	-10921639	26452.714	27366	9604	45156	555507	9780.748	2.000	0.165	0.765
ID352724	352724	2	7410.145	21.987	69.542	0	1	1	2	1	-10921639	40994.333	41564	27171	55874	860881	6797.132	4.000	0.112	1.219
ID352721	352721	1	9327.271	20.761	35.736	0	1	1	2	1	-10921639	47826.952	46854	38112	59716	1004366	5894.593	2.000	0.079	1.192
ID352723	352723	3	8913.404	16.090	65.706	0	1	1	2	1	-10921639	48971.238	50919	36581	62918	1028396	7165.581	6.372	0.081	1.021
ID352722	352722	0	7479.999	26.929	52.053	0	1	1	2	1	-10921639	43926.762	44098	33714	54538	922462	6024.826	2.000	0.049	0.686
ID352757	352757	1	10558.156	20.919	35.004	0	2	2	2	1	-10921639	49445.714	47216	39616	65535	1038360	6432.418	2.000	0.086	1.219
ID352756	352756	None	7614.997	28.121	23.841	0	2	2	2	1	-10921639	36802.524	37333	27116	46687	772853	4769.336	5.968	0.086	1.223
ID352759	352759	0	7350.293	28.435	51.934	0	2	2	2	1	-10921639	47730.143	47828	37026	55679	1002333	5167.546	4.800	0.072	1.247
ID352758	352758	None	9475.388	30.603	39.295	0	2	2	2	1	-10921639	45440.810	45657	27728	58992	954257	7295.977	4.800	0.091	1.041
ID352764	352764	None	15073.927	0.000	85.000	0	2	2	2	1	-10921639	21039.286	19794	7516	47299	441825	11375.279	2.000	0.436	1.124
ID352761	352761	3	9166.224	17.376	65.035	0	2	2	2	1	-10921639	49229.619	50250	36971	59410	1033822	6902.219	4.800	0.082	1.083
ID352760	352760	None	8002.000	19.950	61.849	0	2	2	2	1	-10921639	51204.952	52366	38251	63753	1075304	6995.634	4.800	0.067	0.917
ID352763	352763	64	8572.815	18.912	74.433	0	2	2	2	1	-10921639	32395.857	32461	22661	43151	680313	5446.995	7.600	0.110	1.183
ID352762	352762	65	7358.323	21.845	71.682	0	2	2	2	1	-10921639	33368.762	33018	21074	42483	700744	6264.231	4.800	0.108	1.043
ID352717	352717	None	7636.272	43.716	45.332	0	3	3	2	1	-10921639	37698.619	38279	22633	52088	791671	6970.980	7.600	0.074	0.748
ID352716	352716	None	9122.631	32.784	39.138	0	3	3	2	1	-10921639	44552.476	44933	29565	55317	935602	6895.730	6.366	0.073	0.877
ID352719	352719	65	7796.566	21.724	71.207	0	3	3	2	1	-10921639	38075.190	40841	22076	46743	799579	8320.833	7.600	0.086	0.723
ID352718	352718	None	7680.966	21.817	66.684	0	3	3	2	1	-10921639	46789.000	46743	31960	61080	982569	7799.909	2.000	0.069	0.778
ID352720	352720	64	8176.651	19.183	72.930	0	3	3	2	1	-10921639	37334.000	37472	24721	47216	784014	6163.007	4.800	0.118	1.278
ID352715	352715	1	8795.045	20.521	35.498	0	3	3	2	1	-10921639	48360.048	47633	39643	64755	1015561	6613.962	2.000	0.081	1.098
ID352751	352751	None	8137.166	16.540	23.490	0	4	4	2	1	-10921639	35325.667	32572	26002	49220	741839	6529.748	2.000	0.097	0.960
ID352753	352753	1	9472.361	19.937	35.476	0	4	4	2	1	-10921639	42989.619	40117	34911	59744	902782	7444.631	2.000	0.061	0.664
ID352752	352752	None	9117.697	28.200	30.869	0	4	4	2	1	-10921639	38796.286	37388	29259	58881	814722	6826.675	2.000	0.067	0.715
ID352755	352755	None	8091.686	16.641	65.579	0	4	4	2	1	-10921639	50487.667	50083	33714	60217	1060241	6390.423	7.600	0.066	0.975
ID352754	352754	None	8926.228	25.194	44.471	0	4	4	2	1	-10921639	46521.238	45907	35802	57990	976946	6016.877	7.600	0.089	1.259
ID352729	352729	None	7072.551	28.845	52.592	0	5	5	2	1	-10921639	44023.571	42594	37750	57600	924495	5258.464	2.000	0.062	0.972
ID352769	352769	None	7047.440	7.857	29.864	0	6	6	2	1	-10921639	26582.619	26865	17455	36080	558235	5291.688	2.000	0.108	0.981
ID352771	352771	None	9040.509	17.920	56.594	0	6	6	2	1	-10921639	42166.143	41564	32349	57127	885489	6286.946	2.000	0.068	0.857
ID352770	352770	4	9158.893	24.898	44.396	0	6	6	2	1	-10921639	48044.333	48329	40228	57739	1008931	4995.737	4.800	0.093	1.636
ID352713	352713	4	10655.252	25.069	44.090	0	7	7	2	1	-10921639	46245.429	45740	34827	58992	971154	7580.093	3.200	0.095	1.056
ID352712	352712	None	8513.512	20.093	36.345	0	7	7	2	1	-10921639	43180.429	43374	34298	53396	906789	5931.044	2.000	0.079	1.072
ID352714	352714	None	7250.164	15.428	62.910	0	7	7	2	1	-10921639	35793.571	36665	23886	49276	751665	6496.887	4.800	0.081	0.824
ID352768	352768	None	7546.537	22.663	66.000	0	8	8	2	1	-10921639	37839.190	38780	26085	52171	794623	6165.807	4.800	0.094	1.051
ID352767	352767	None	8074.622	27.196	52.990	0	8	8	2	1	-10921639	49179.286	48552	40172	59772	1032765	5328.239	7.600	0.079	1.359
ID352766	352766	4	8981.007	24.567	45.070	0	8	8	2	1	-10921639	44038.238	44488	30679	53814	924803	6968.303	2.000	0.076	0.891
ID352765	352765	4	9929.084	25.658	44.366	0	9	9	2	1	-10921639	44947.619	43625	35412	58463	943900	7054.020	2.000	0.078	0.919
ID352733	352733	None	8200.729	16.559	65.927	0	10	10	2	1	-10921639	38324.333	39476	27004	47940	804811	5588.258	2.000	0.095	1.193
ID352732	352732	4	10278.596	24.223	44.013	0	10	10	2	1	-10921639	48212.810	48886	34799	56152	1012469	5629.834	4.800	0.108	1.671
ID352731	352731	None	7377.358	20.000	35.000	0	10	10	2	1	-10921639	38874.619	37890	29593	52366	816367	6967.847	2.000	0.053	0.563
ID352730	352730	None	8008.168	17.368	26.482	0	10	10	2	1	-10921639	35182.429	33992	25807	51420	738831	7035.220	2.000	0.086	0.794
ID352728	352728	None	9596.964	28.216	53.703	0	11	11	2	1	-10921639	47347.143	46687	37166	59772	994290	6156.074	4.800	0.079	1.127
ID352727	352727	None	8023.518	34.492	50.297	0	11	11	2	1	-10921639	39134.333	38418	29482	51670	821821	5553.025	6.389	0.074	0.974
ID352726	352726	4	8210.226	24.017	44.143	0	11	11	2	1	-10921639	43184.381	41898	31570	55401	906872	6720.230	2.000	0.059	0.714
ID352797	352797	5	7398.082	21.560	63.051	0	12	12	2	1	-10921639	42054.810	41286	33185	52032	883151	5256.769	7.600	0.072	1.069
ID352796	352796	6	9800.045	26.044	52.928	0	12	12	2	1	-10921639	49258.810	46993	41342	61303	1034435	5457.341	4.800	0.090	1.491
ID352795	352795	None	8684.667	36.477	23.683	0	12	12	2	1	-10921639	31815.048	29677	22132	47327	668116	6627.186	2.000	0.096	0.838
ID352781	352781	5	7406.571	22.096	63.891	0	13	13	2	1	-10921639	34437.333	35996	21074	46798	723184	6954.829	4.800	0.088	0.801
ID352780	352780	6	9132.258	25.773	51.973	0	13	13	2	1	-10921639	47819.048	47745	35133	59159	1004200	6866.706	3.200	0.076	0.987
ID352779	352779	59	7135.728	34.931	46.479	0	13	13	2	1	-10921639	39071.952	37639	30595	52199	820511	7153.194	2.000	0.045	0.474
ID352778	352778	None	7933.056	19.941	35.245	0	13	13	2	1	-10921639	38031.381	37444	27060	57099	798659	6706.750	2.000	0.059	0.629
ID352775	352775	55	9493.879	25.123	43.360	0	14	14	2	1	-10921639	48207.524	47550	33407	56320	1012358	6153.528	4.800	0.089	1.284
ID352774	352774	None	7132.117	9.726	32.361	0	14	14	2	1	-10921639	32594.667	30735	27366	43318	684488	4766.893	3.200	0.086	1.088
ID352777	352777	None	11679.346	28.246	53.612	0	14	14	2	1	-10921639	48562.810	47272	38029	61804	1019819	7633.343	2.000	0.097	1.129
ID352776	352776	59	8769.412	36.157	46.016	0	14	14	2	1	-10921639	45058.905	43931	34270	57155	946237	6416.113	2.000	0.058	0.766
ID352773	352773	None	9334.367	31.086	55.875	0	15	15	2	1	-10921639	38320.429	38864	27227	51642	804729	6768.072	2.000	0.108	1.101
ID352772	352772	55	8097.415	24.092	43.961	0	15	15	2	1	-10921639	43363.238	42511	36553	56848	910628	5219.457	2.000	0.070	1.089
ID352789	352789	None	7083.466	48.090	14.643	0	16	16	2	1	-10921639	26369.143	25668	21019	34048	553752	3971.703	6.340	0.128	1.503
ID352791	352791	None	7941.526	35.537	50.939	0	16	16	2	1	-10921639	38284.476	37555	23636	50724	803974	8460.735	2.000	0.084	0.703
ID352790	352790	47	7012.935	9.286	32.961	0	16	16	2	1	-10921639	26708.524	26336	16147	36553	560879	6246.285	2.000	0.079	0.626
ID352793	352793	None	8453.917	27.511	55.701	0	16	16	2	1	-10921639	43408.476	45017	29872	53257	911578	7656.624	6.353	0.066	0.704
ID352792	352792	None	7311.728	18.849	55.493	0	16	16	2	1	-10921639	41860.048	42539	33992	53424	879061	5107.616	6.183	0.072	1.102
ID352794	352794	None	8263.808	15.739	67.872	0	16	16	2	1	-10921639	21304.952	19738	10634	38140	447404	6890.343	2.000	0.112	0.624
ID352788	352788	None	7258.018	24.366	60.742	0	17	17	2	1	-10921639	38915.619	38864	23524	49248	817228	7187.763	7.600	0.067	0.676
ID352787	352787	None	7899.970	25.726	52.497	0	17	17	2	1	-10921639	47478.476	49137	39031	57879	997048	6262.669	2.000	0.060	0.854
ID352786	352786	47	8443.592	9.792	31.649	0	17	17	2	1	-10921639	33045.476	32656	24777	43402	693955	5103.602	3.200	0.120	1.383
ID352809	352809	None	7829.602	27.116	54.996	0	18	18	2	1	-10921639	47290.048	46937	39365	59410	993091	5585.271	6.015	0.061	0.980
ID352808	352808	41	7768.857	36.317	46.853	0	18	18	2	1	-10921639	46266.667	46325	38057	56598	971600	4637.282	7.600	0.075	1.390
ID352805	352805	None	7040.129	8.913	74.594	0	19	19	2	1	-10921639	9589.667	7683	2811	23357	201383	5016.234	2.000	0.306	0.895
ID352804	352804	None	7104.644	22.720	63.579	0	19	19	2	1	-10921639	28099.238	29844	16481	40423	590084	7056.472	7.600	0.114	0.817
ID352801	352801	None	7101.651	34.533	16.295	0	19	19	2	1	-10921639	33229.571	32711	21687	43819	697821	5773.350	2.000	0.090	0.952
ID352803	352803	14	12478.431	27.972	51.863	0	19	19	2	1	-10921639	46368.714	44265	34771	64950	973743	8047.705	2.000	0.092	0.974
ID352802	352802	41	7046.551	35.501	46.287	0	19	19	2	1	-10921639	41458.333	41202	31041	52756	870625	5734.305	2.000	0.053	0.725
ID352783	352783	None	9086.091	40.904	45.286	0	20	20	2	1	-10921639	37047.762	38920	19905	47661	778003	7942.917	2.000	0.097	0.822
ID352782	352782	None	8296.570	22.028	36.526	0	20	20	2	1	-10921639	43087.619	43096	32878	53424	904840	5435.518	7.600	0.081	1.184
ID352785	352785	None	7510.916	22.138	54.939	0	20	20	2	1	-10921639	48788.238	48413	38641	60412	1024553	5762.713	4.800	0.071	1.121
ID352784	352784	14	7368.744	26.903	52.950	0	20	20	2	1	-10921639	46875.190	47661	34883	55095	984379	5468.357	6.358	0.070	1.126
ID352800	352800	14	7526.369	27.415	54.755	0	21	21	2	1	-10921639	44512.714	44933	35523	53424	934767	5804.570	7.600	0.076	1.079
ID352799	352799	None	7550.278	38.850	45.970	0	21	21	2	1	-10921639	40910.762	41537	25389	50473	859126	7131.298	6.334	0.069	0.736
ID352798	352798	None	7181.067	36.018	46.315	0	21	21	2	1	-10921639	43897.619	45128	36720	52700	921850	4700.944	2.000	0.063	1.102
ID352812	352812	None	7008.034	24.150	58.653	0	22	22	2	1	-10921639	37595.095	39087	20490	48135	789497	7878.231	4.800	0.083	0.728
ID352811	352811	None	8023.197	17.000	57.000	0	22	22	2	1	-10921639	42349.143	42984	29677	54037	889332	5512.631	6.346	0.105	1.463
ID352810	352810	7	7925.224	8.181	23.895	0	22	22	2	1	-10921639	28332.571	27923	15952	42288	594984	6244.226	6.387	0.105	0.866
ID352807	352807	None	8312.729	35.696	48.878	0	23	23	2	1	-10921639	38934.238	39616	23803	49360	817619	7133.114	6.260	0.090	0.903
ID352806	352806	7	12754.972	8.854	23.525	0	23	23	2	1	-10921639	35510.000	35245	23636	49248	745710	6950.515	2.000	0.164	1.442
ID352817	352817	8	8101.817	18.235	57.801	0	24	24	2	1	-10921639	41930.238	40312	33908	51615	880535	5040.536	4.800	0.110	1.651
ID352816	352816	7	8153.481	9.122	23.017	0	24	24	2	1	-10921639	28698.429	28118	18624	42483	602667	6585.458	4.800	0.116	0.904
ID352813	352813	None	8633.612	25.349	45.101	0	25	25	2	1	-10921639	46200.333	45991	38363	58157	970207	5556.245	2.000	0.079	1.221
ID352815	352815	None	12062.705	3.034	82.085	0	25	25	2	1	-10921639	12572.476	9966	3841	37221	264022	8047.177	2.000	0.377	0.855
ID352814	352814	8	7408.815	17.000	57.000	0	25	25	2	1	-10921639	39314.619	38920	28257	48858	825607	4757.961	4.800	0.107	1.595
ID352821	352821	None	7531.601	15.711	60.112	0	26	26	2	1	-10921639	30858.000	31820	20462	43318	648018	6989.115	6.305	0.099	0.797
ID352820	352820	8	7044.195	16.720	56.316	0	26	26	2	1	-10921639	37444.095	36692	24109	51392	786326	5952.006	2.000	0.083	0.965
ID352819	352819	9	10776.775	37.066	47.128	0	26	26	2	1	-10921639	42146.429	41202	33853	58463	885075	5801.992	4.800	0.117	1.520
ID352818	352818	10	7493.150	25.560	43.097	0	26	26	2	1	-10921639	45195.571	45935	35022	56932	949107	6295.874	7.600	0.073	0.978
ID352823	352823	9	7158.286	38.950	47.608	0	27	27	2	1	-10921639	32928.714	32739	21854	43402	691503	6184.618	7.600	0.111	1.063
ID352822	352822	10	12444.026	25.780	41.291	0	27	27	2	1	-10921639	47783.381	46659	36776	65535	1003451	7756.740	2.000	0.106	1.178
ID352828	352828	9	9063.314	37.503	48.520	0	28	28	2	1	-10921639	35494.095	35189	18207	53758	745376	9740.559	2.000	0.099	0.654
ID352827	352827	10	10796.057	25.634	41.091	0	28	28	2	1	-10921639	47435.905	46659	35607	60440	996154	8290.339	2.000	0.084	0.884
ID352832	352832	None	7644.892	16.099	60.072	0	29	29	2	1	-10921639	30040.048	31097	16091	43597	630841	7259.498	2.000	0.097	0.731
ID352831	352831	9	7573.828	37.564	48.794	0	29	29	2	1	-10921639	34543.381	35829	20378	46576	725411	7166.457	6.067	0.116	1.002
ID352830	352830	10	12232.955	26.045	41.583	0	29	29	2	1	-10921639	49412.571	48775	32823	65535	1037664	9594.903	3.200	0.092	0.870
ID352837	352837	None	7782.302	29.088	52.593	0	30	30	2	1	-10921639	40164.476	40117	27895	50083	843454	6544.762	2.000	0.087	0.980
ID352836	352836	10	12539.861	25.538	42.069	0	30	30	2	1	-10921639	46195.095	43179	35328	65145	970097	8212.184	2.000	0.109	1.104
ID352835	352835	None	7815.839	8.321	29.300	0	30	30	2	1	-10921639	27021.381	26113	14198	37778	567449	6169.257	4.800	0.146	1.115
ID352825	352825	None	9294.136	38.267	46.669	0	31	31	2	1	-10921639	37034.381	37388	20462	49638	777722	6890.831	2.000	0.107	1.036
ID352824	352824	10	13069.887	25.713	41.806	0	31	31	2	1	-10921639	50652.190	50223	37388	65535	1063696	9215.494	2.000	0.104	1.034
ID352826	352826	None	7827.468	15.389	57.795	0	31	31	2	1	-10921639	30090.381	33908	11553	39616	631898	8099.789	4.800	0.124	0.820
ID352829	352829	10	11641.698	25.925	41.264	0	32	32	2	1	-10921639	47576.476	48079	36776	63502	999106	7785.246	2.000	0.087	0.976
ID352833	352833	10	8446.389	25.634	41.480	0	33	33	2	1	-10921639	43916.190	43318	32990	58213	922240	6555.284	2.000	0.060	0.757
ID352834	352834	None	7536.138	19.669	47.156	0	33	33	2	1	-10921639	41381.476	42956	27979	52840	869011	6691.489	2.000	0.079	0.910
ID352841	352841	10	8622.986	25.821	41.614	0	34	34	2	1	-10921639	47927.762	48886	39393	57572	1006483	5703.986	4.800	0.082	1.271
ID352840	352840	None	12183.519	7.038	27.768	0	34	34	2	1	-10921639	28620.143	28452	15729	44682	601023	7846.787	2.000	0.195	1.192
ID352843	352843	None	7733.048	29.558	53.016	0	34	34	2	1	-10921639	37125.857	38836	19209	50807	779643	7711.600	2.000	0.081	0.719
ID352842	352842	None	7323.001	39.227	44.217	0	34	34	2	1	-10921639	35438.333	35106	26364	45518	744205	5309.987	7.600	0.090	1.097
ID352839	352839	10	11191.812	25.316	41.640	0	35	35	2	1	-10921639	48968.476	48190	32377	65535	1028338	9129.093	2.000	0.081	0.807
ID352838	352838	None	7163.502	11.628	24.719	0	35	35	2	1	-10921639	28385.524	27199	21046	37054	596096	4736.495	3.200	0.117	1.252
ID352845	352845	10	11478.294	25.720	41.673	0	36	36	2	1	-10921639	48440.714	46882	37026	63669	1017255	7614.611	7.600	0.096	1.117
ID352844	352844	None	7207.810	7.891	28.044	0	36	36	2	1	-10921639	23017.857	23608	11275	33296	483375	5630.519	2.000	0.136	0.980
ID352847	352847	11	9281.967	22.955	53.786	0	36	36	2	1	-10921639	41285.952	38975	31375	55150	867005	7249.064	2.000	0.068	0.727
ID352846	352846	None	7222.217	38.616	46.586	0	36	36	2	1	-10921639	33879.333	35440	16592	46241	711466	7561.941	4.800	0.099	0.804
ID352852	352852	None	7504.761	18.008	65.176	0	37	37	2	1	-10921639	22149.381	21269	13836	31264	465137	4861.136	4.800	0.180	1.392
ID352849	352849	None	8388.992	28.515	47.402	0	37	37	2	1	-10921639	43079.667	41008	27561	56403	904673	7705.620	6.400	0.064	0.677
ID352848	352848	None	7609.442	42.038	39.135	0	37	37	2	1	-10921639	29638.429	30345	17845	39476	622407	5719.749	2.000	0.099	0.929
ID352851	352851	None	9146.518	29.734	53.237	0	37	37	2	1	-10921639	36510.714	37138	25417	49527	766725	6555.273	7.600	0.106	1.071
ID352850	352850	11	7104.511	23.143	53.060	0	37	37	2	1	-10921639	43083.667	43263	32461	51336	904757	5163.327	6.028	0.071	1.106
ID352864	352864	None	7160.792	29.209	71.956	0	38	38	2	1	-10921639	9569.905	7962	3981	28229	200968	5390.081	2.000	0.273	0.761
ID352861	352861	None	7792.410	21.195	51.821	0	38	38	2	1	-10921639	39903.333	40312	26141	56876	837970	6677.490	7.600	0.063	0.704
ID352860	352860	None	9883.289	35.276	47.118	0	38	38	2	1	-10921639	41316.429	39810	30679	52784	867645	6836.257	2.000	0.078	0.878
ID352863	352863	None	7200.752	17.202	56.681	0	38	38	2	1	-10921639	30661.762	31097	15478	40395	643897	6691.778	7.600	0.091	0.767
ID352862	352862	12	7821.091	27.033	53.397	0	38	38	2	1	-10921639	39666.048	39755	30317	51364	832987	5561.445	7.600	0.084	1.102
ID352859	352859	13	9383.361	28.534	43.462	0	38	38	2	1	-10921639	47227.857	47717	34075	63391	991785	8378.231	2.000	0.070	0.738
ID352858	352858	None	7691.003	23.370	43.902	0	38	38	2	1	-10921639	42263.048	42817	30039	55791	887524	6774.322	2.000	0.073	0.852
ID352857	352857	12	7666.178	26.633	52.926	0	39	39	2	1	-10921639	43435.048	43151	30512	55540	912136	6432.210	6.359	0.099	1.213
ID352856	352856	13	7177.720	28.428	41.614	0	39	39	2	1	-10921639	46091.667	45406	36776	56988	967925	5217.341	2.000	0.058	0.963
ID352869	352869	None	8858.674	28.896	53.018	0	40	40	2	1	-10921639	38557.667	38975	24332	48302	809711	6943.149	4.800	0.097	0.982
ID352868	352868	None	9261.011	37.623	43.221	0	40	40	2	1	-10921639	40339.429	40172	27310	54343	847128	6285.412	6.263	0.113	1.308
ID352870	352870	None	7803.942	19.772	54.408	0	40	40	2	1	-10921639	40841.952	41648	28619	49220	857681	4954.339	7.600	0.082	1.253
ID352867	352867	15	7781.852	18.483	34.843	0	40	40	2	1	-10921639	34833.810	33853	23385	47272	731510	6764.658	2.000	0.084	0.796
ID352865	352865	None	7933.031	27.246	30.546	0	41	41	2	1	-10921639	34868.095	34465	27672	49527	732230	5872.269	2.000	0.088	0.960
ID352866	352866	15	9799.853	18.822	34.803	0	41	41	2	1	-10921639	37568.714	36776	20323	49610	788943	6648.272	2.000	0.103	1.058
ID352871	352871	16	8286.727	24.873	52.775	0	42	42	2	1	-10921639	39204.619	38669	28313	50334	823297	5763.246	3.200	0.084	1.056
ID352853	352853	17	7728.413	6.828	28.620	0	43	43	2	1	-10921639	19790.952	20267	8324	31208	415610	5816.881	2.000	0.140	0.838
ID352855	352855	None	7492.830	17.737	55.713	0	43	43	2	1	-10921639	31764.714	30595	23830	43402	667059	5368.370	2.000	0.095	1.026
ID352854	352854	16	8786.237	23.829	52.314	0	43	43	2	1	-10921639	39423.476	37862	30178	57934	827893	6853.055	2.000	0.071	0.766
ID352873	352873	17	7134.416	7.010	29.078	0	44	44	2	1	-10921639	22947.524	22550	9716	33240	481898	5529.625	2.000	0.125	0.922
ID352872	352872	None	7779.247	15.575	27.908	0	44	44	2	1	-10921639	36392.857	36052	27923	48218	764250	6139.213	4.800	0.096	1.036
ID352877	352877	None	9050.208	25.411	82.439	0	45	45	2	1	-10921639	10865.143	8825	3758	25111	228168	6248.478	2.000	0.393	0.980
ID352876	352876	18	7863.899	16.669	57.766	0	45	45	2	1	-10921639	32006.048	32238	24972	38029	672127	4285.133	4.800	0.154	1.991
ID352875	352875	None	9042.627	27.991	52.251	0	45	45	2	1	-10921639	38391.952	39365	27060	48023	806231	6533.730	3.200	0.106	1.125
ID352874	352874	None	8031.820	35.308	46.796	0	45	45	2	1	-10921639	35928.714	34966	25863	47689	754503	5737.732	3.200	0.093	1.063
ID352879	352879	None	7864.108	11.261	61.242	0	46	46	2	1	-10921639	14244.143	12806	5874	32043	299127	6603.132	2.000	0.193	0.698
ID352878	352878	18	7244.244	16.498	58.995	0	46	46	2	1	-10921639	25913.143	27394	12082	37945	544176	7660.142	2.000	0.103	0.630
ID352885	352885	19	7335.483	17.861	65.973	0	47	47	2	1	-10921639	16951.286	16035	9187	26670	355977	4996.271	2.000	0.195	1.106
ID352884	352884	None	7609.832	26.315	52.512	0	47	47	2	1	-10921639	39009.762	39254	30122	51141	819205	4979.108	4.800	0.108	1.522
ID352881	352881	None	8408.900	24.482	43.503	0	47	47	2	1	-10921639	45048.429	44710	33741	58881	946017	6302.677	4.800	0.085	1.118
ID352880	352880	None	8001.681	16.712	27.936	0	47	47	2	1	-10921639	34799.333	35328	27199	44265	730786	4181.382	4.800	0.118	1.751
ID352883	352883	None	9548.421	31.997	51.078	0	47	47	2	1	-10921639	34935.810	35133	21241	47661	733652	6919.027	2.000	0.100	0.914
ID352882	352882	None	8452.197	36.838	45.639	0	47	47	2	1	-10921639	37608.381	37166	26197	49916	789776	6556.081	7.600	0.109	1.123
ID352888	352888	19	8416.954	17.994	65.459	0	48	48	2	1	-10921639	19759.095	20295	14170	24721	414941	3662.579	4.800	0.249	2.148
ID352887	352887	None	8364.109	17.524	56.414	0	48	48	2	1	-10921639	33573.000	34827	19849	39114	705033	4891.772	4.800	0.120	1.469
ID352886	352886	None	8347.159	24.492	54.604	0	48	48	2	1	-10921639	36164.810	37277	17010	47801	759461	8586.077	3.200	0.114	0.860
ID352889	352889	None	7860.572	23.288	42.840	0	49	49	2	1	-10921639	42790.619	42706	31709	55985	898603	6105.878	2.000	0.072	0.939
ID352891	352891	19	8510.467	17.697	65.325	0	49	49	2	1	-10921639	22712.810	22411	12221	30902	476969	5400.768	6.349	0.209	1.456
ID352890	352890	None	8882.083	26.060	53.133	0	49	49	2	1	-10921639	38248.952	38864	27617	53118	803228	6584.774	3.200	0.109	1.138
ID352893	352893	None	7221.138	16.365	57.158	0	50	50	2	1	-10921639	30504.000	30540	20573	41035	640584	5462.618	4.800	0.114	1.147
ID352892	352892	20	7612.959	38.019	45.751	0	50	50	2	1	-10921639	31752.857	33491	18040	40618	666810	5812.297	2.000	0.111	1.094
ID352901	352901	None	7246.487	10.907	38.422	0	51	51	2	1	-10921639	18731.714	18931	8073	33268	393366	6399.330	2.000	0.090	0.482
ID352900	352900	None	7920.193	4.895	26.775	0	51	51	2	1	-10921639	20456.524	20490	10467	30985	429587	6284.254	6.390	0.157	0.885
ID352903	352903	21	9489.753	25.323	53.000	0	51	51	2	1	-10921639	37745.048	38502	26085	49889	792646	6449.901	2.000	0.102	1.083
ID352902	352902	20	9368.896	36.291	45.685	0	51	51	2	1	-10921639	39883.476	40228	30874	48302	837553	5569.933	6.366	0.121	1.543
ID352904	352904	19	9953.535	17.936	64.682	0	51	51	2	1	-10921639	26181.000	27032	17344	34855	549801	5598.900	4.800	0.220	1.688
ID352899	352899	22	7493.433	33.206	20.360	0	51	51	2	1	-10921639	30558.381	31069	21130	41202	641726	6669.315	6.297	0.091	0.768
ID352909	352909	21	9613.467	25.409	52.907	0	52	52	2	1	-10921639	40489.190	41230	26781	55373	850273	6338.299	4.800	0.123	1.400
ID352908	352908	20	7235.101	36.046	44.811	0	52	52	2	1	-10921639	37179.000	36748	26865	49638	780759	5608.171	2.000	0.060	0.748
ID352911	352911	19	10646.590	17.653	66.060	0	52	52	2	1	-10921639	25460.952	27060	16926	39003	534680	5954.556	4.800	0.234	1.621
ID352910	352910	None	7426.217	16.988	57.464	0	52	52	2	1	-10921639	31788.619	31431	23385	42316	667561	4398.306	6.314	0.118	1.529
ID352905	352905	22	7917.712	32.835	19.103	0	52	52	2	1	-10921639	30649.810	30957	22021	43012	643646	4893.465	6.403	0.122	1.364
ID352907	352907	23	9796.386	26.780	39.220	0	52	52	2	1	-10921639	42687.143	43068	26809	57071	896430	7928.773	2.000	0.085	0.841
ID352906	352906	None	7564.382	16.788	33.388	0	52	52	2	1	-10921639	34306.095	34131	29036	45378	720428	4428.247	4.800	0.113	1.576
ID352895	352895	24	9589.911	10.952	38.649	0	53	53	2	1	-10921639	22943.476	22411	8992	36163	481813	7793.797	2.000	0.161	0.816
ID352894	352894	22	7167.620	33.362	19.361	0	53	53	2	1	-10921639	30765.190	30484	20935	41091	646069	5391.346	4.800	0.111	1.144
ID352897	352897	None	7855.854	18.976	56.250	0	53	53	2	1	-10921639	35704.714	35106	23301	44321	749799	4930.187	3.200	0.104	1.364
ID352896	352896	23	7369.056	27.542	39.578	0	53	53	2	1	-10921639	40896.143	39337	33463	55512	858819	5581.469	6.403	0.066	0.910
ID352898	352898	19	11848.413	17.868	66.066	0	53	53	2	1	-10921639	25332.381	25055	16453	43903	531980	6868.866	2.000	0.186	1.155
ID352917	352917	None	7428.444	26.424	52.945	0	54	54	2	1	-10921639	36107.714	36971	21297	47884	758262	6860.413	7.600	0.090	0.867
ID352916	352916	None	7407.122	31.326	50.774	0	54	54	2	1	-10921639	32537.571	32851	19348	41731	683289	6615.158	2.000	0.081	0.736
ID352919	352919	None	8128.305	5.203	78.839	0	54	54	2	1	-10921639	8996.905	7015	2589	27617	188935	6003.557	2.000	0.286	0.667
ID352918	352918	19	7768.808	17.973	65.624	0	54	54	2	1	-10921639	26562.714	27812	17873	33547	557817	5077.704	6.359	0.140	1.286
ID352913	352913	22	8378.188	33.874	19.225	0	54	54	2	1	-10921639	28299.381	27004	19710	41397	594287	5906.253	2.000	0.115	0.986
ID352912	352912	None	8621.283	20.908	18.135	0	54	54	2	1	-10921639	20591.714	19515	7321	36498	432426	6818.545	2.000	0.140	0.744
ID352915	352915	23	8626.166	27.195	39.144	0	54	54	2	1	-10921639	40530.333	40451	30679	53062	851137	6236.788	2.000	0.076	0.920
ID352914	352914	24	9973.463	10.422	38.265	0	54	54	2	1	-10921639	25242.286	26085	12834	41425	530088	7872.586	2.000	0.173	0.946
ID352933	352933	None	8173.727	16.904	32.062	0	55	55	2	1	-10921639	31791.286	30039	22188	42038	667617	6192.352	2.000	0.071	0.677
ID352935	352935	None	9290.947	25.737	41.996	0	55	55	2	1	-10921639	45184.857	43903	34855	55568	948882	5476.420	4.800	0.098	1.474
ID352934	352934	24	11557.132	11.869	38.154	0	55	55	2	1	-10921639	28030.190	26475	13390	51253	588634	8311.524	2.000	0.133	0.789
ID352937	352937	None	8057.389	19.964	62.214	0	55	55	2	1	-10921639	29918.048	29259	20406	41230	628279	5384.676	7.600	0.101	1.020
ID352936	352936	25	7374.312	38.869	45.662	0	55	55	2	1	-10921639	33028.095	32516	23942	41843	693590	6002.302	2.000	0.092	0.924
ID352938	352938	19	9047.987	17.595	64.962	0	55	55	2	1	-10921639	26768.190	27004	13780	34911	562132	5702.618	6.330	0.159	1.286
ID352925	352925	None	12625.911	9.332	40.291	0	56	56	2	1	-10921639	25738.190	24972	14114	42734	540502	8541.977	2.000	0.230	1.126
ID352924	352924	None	12680.958	26.996	39.235	0	56	56	2	1	-10921639	45964.333	43346	32990	60830	965251	8561.278	2.000	0.104	1.012
ID352927	352927	19	10431.124	17.930	64.846	0	56	56	2	1	-10921639	26301.571	26113	12862	43096	552333	7375.073	2.000	0.179	1.081
ID352926	352926	25	7464.479	38.645	45.361	0	56	56	2	1	-10921639	35328.286	36915	21381	44933	741894	6599.658	4.800	0.105	1.013
ID352921	352921	None	7535.414	23.840	23.117	0	56	56	2	1	-10921639	30062.476	28953	21158	45768	631312	6159.268	2.000	0.077	0.695
ID352920	352920	22	7204.806	32.974	19.878	0	56	56	2	1	-10921639	31063.429	31626	21158	40757	652332	4697.440	4.800	0.086	1.045
ID352923	352923	24	9688.553	13.679	38.233	0	56	56	2	1	-10921639	34170.952	33185	25974	44655	717590	5463.020	2.000	0.132	1.454
ID352922	352922	None	8581.531	30.262	32.511	0	56	56	2	1	-10921639	38002.238	37555	28146	52255	798047	6621.028	2.000	0.067	0.717
ID352932	352932	None	9896.839	26.796	52.316	0	57	57	2	1	-10921639	35496.619	35106	22076	45657	745429	7081.475	2.000	0.108	0.974
ID352929	352929	None	9494.857	16.866	31.750	0	57	57	2	1	-10921639	42620.905	43513	32544	59048	895039	6588.459	2.000	0.076	0.909
ID352928	352928	22	7146.248	34.854	19.618	0	57	57	2	1	-10921639	31804.524	31264	23441	39114	667895	4059.022	4.800	0.108	1.534
ID352931	352931	25	9691.527	38.593	45.674	0	57	57	2	1	-10921639	31918.524	32711	13585	46770	670289	9230.125	2.000	0.115	0.712
ID352930	352930	None	7828.974	41.100	38.550	0	57	57	2	1	-10921639	30156.810	31319	16787	43597	633293	6376.812	2.000	0.081	0.710
ID352945	352945	26	7269.048	16.825	57.722	0	58	58	2	1	-10921639	31467.810	31960	22299	40172	660824	4693.404	4.800	0.127	1.511
ID352944	352944	None	7257.808	24.816	53.133	0	58	58	2	1	-10921639	40005.381	41982	23858	46381	840113	5779.191	6.393	0.096	1.211
ID352947	352947	27	9082.748	20.634	69.756	0	58	58	2	1	-10921639	18493.095	17566	8880	29788	388355	5907.974	4.800	0.254	1.267
ID352946	352946	19	12001.811	18.151	64.955	0	58	58	2	1	-10921639	26944.524	26002	13919	48246	565835	8297.726	2.000	0.185	1.016
ID352941	352941	None	10590.854	17.178	35.638	0	58	58	2	1	-10921639	45870.190	47132	32795	58268	963274	7676.823	2.000	0.086	0.942
ID352940	352940	None	8598.479	45.761	23.858	0	58	58	2	1	-10921639	18026.476	16341	8268	31820	378556	5825.449	2.000	0.172	0.908
ID352943	352943	28	12056.601	36.830	38.925	0	58	58	2	1	-10921639	40482.571	40868	29398	51726	850134	6965.945	4.800	0.150	1.519
ID352942	352942	29	13422.950	25.747	38.392	0	58	58	2	1	-10921639	51607.952	52060	38502	63920	1083767	7341.496	4.800	0.125	1.565
ID352939	352939	None	7376.177	39.195	19.632	0	58	58	2	1	-10921639	26216.667	25000	17149	37194	550550	5611.041	2.000	0.094	0.799
ID352949	352949	30	10877.815	46.329	28.797	0	59	59	2	1	-10921639	26322.619	25250	14504	42455	552775	7710.593	2.000	0.145	0.865
ID352948	352948	None	11253.204	27.996	19.867	0	59	59	2	1	-10921639	33828.905	33352	23079	59354	710407	8387.700	2.000	0.110	0.801
ID352951	352951	31	10509.014	16.421	31.719	0	59	59	2	1	-10921639	45407.714	44321	32155	62138	953562	7837.043	3.200	0.104	1.090
ID352950	352950	None	7202.153	50.910	29.159	0	59	59	2	1	-10921639	16537.714	15117	8491	26698	347292	5216.647	2.000	0.172	0.929
ID352956	352956	27	7774.853	20.229	69.924	0	59	59	2	1	-10921639	16565.619	15534	10384	26614	347878	5167.928	2.000	0.201	1.072
ID352953	352953	28	12780.667	37.069	39.162	0	59	59	2	1	-10921639	42436.714	41286	24443	57016	891171	7879.493	2.000	0.132	1.255
ID352952	352952	29	9842.231	26.242	39.210	0	59	59	2	1	-10921639	44300.524	44766	33825	57433	930311	6496.478	2.000	0.090	1.127
ID352955	352955	19	9036.812	18.075	64.755	0	59	59	2	1	-10921639	25866.762	26921	17539	34604	543202	4959.349	4.800	0.186	1.636
ID352954	352954	26	11496.563	17.139	56.888	0	59	59	2	1	-10921639	32601.238	33379	18235	45434	684626	7197.685	4.800	0.183	1.401
ID352965	352965	None	7403.556	22.751	51.668	0	60	60	2	1	-10921639	41283.286	41509	31932	54287	866949	5762.877	2.000	0.072	0.964
ID352964	352964	None	7336.166	4.698	46.847	0	60	60	2	1	-10921639	37540.857	37639	25083	44543	788358	4763.610	3.200	0.087	1.265
ID352967	352967	27	12122.963	19.983	69.530	0	60	60	2	1	-10921639	24477.476	24081	12667	44181	514027	8484.665	3.200	0.229	1.073
ID352966	352966	19	10685.354	18.120	64.074	0	60	60	2	1	-10921639	31192.048	32349	17817	42594	655033	6871.552	2.000	0.155	1.221
ID352961	352961	29	11226.349	25.932	38.702	0	60	60	2	1	-10921639	47949.095	46158	39421	65535	1006931	6952.843	2.000	0.085	1.083
ID352960	352960	None	7484.414	18.520	34.696	0	60	60	2	1	-10921639	47425.333	47383	35662	59410	995932	6614.122	2.000	0.062	0.840
ID352963	352963	32	9782.644	8.119	40.174	0	60	60	2	1	-10921639	42366.429	43151	24081	58240	889695	8114.119	2.000	0.088	0.842
ID352962	352962	28	10792.838	36.987	39.333	0	60	60	2	1	-10921639	42150.286	42010	32628	52450	885156	5861.583	4.800	0.129	1.644
ID352957	352957	33	8713.566	19.996	20.163	0	60	60	2	1	-10921639	37681.476	37890	25445	52311	791311	6329.374	4.800	0.099	1.070
ID352959	352959	31	8288.578	17.339	31.846	0	60	60	2	1	-10921639	50005.190	50250	36247	62249	1050109	6495.066	4.800	0.065	0.939
ID352958	352958	30	10053.920	46.192	29.500	0	60	60	2	1	-10921639	27033.429	27116	14977	50000	567702	7886.860	2.000	0.144	0.865
ID352973	352973	29	9386.724	25.834	39.043	0	61	61	2	1	-10921639	44925.048	43959	36999	59131	943426	5799.102	4.800	0.088	1.253
ID352972	352972	31	9208.715	17.211	32.105	0	61	61	2	1	-10921639	46884.381	46074	36247	61219	984572	5953.427	2.000	0.071	1.037
ID352975	352975	28	9041.289	36.180	39.807	0	61	61	2	1	-10921639	42216.571	41871	32739	56542	886548	5712.727	6.364	0.089	1.211
ID352974	352974	32	9712.690	7.368	40.089	0	61	61	2	1	-10921639	42240.619	42177	25668	56793	887053	7519.105	2.000	0.099	1.015
ID352969	352969	33	8374.701	19.827	20.363	0	61	61	2	1	-10921639	37470.524	37305	27283	50167	786881	5618.750	2.000	0.082	1.016
ID352968	352968	36	8533.948	38.120	12.722	0	61	61	2	1	-10921639	30717.381	30261	23190	40339	645065	4845.404	2.000	0.124	1.395
ID352971	352971	None	7624.311	22.734	30.762	0	61	61	2	1	-10921639	42200.714	40423	31431	55512	886215	6315.138	4.800	0.071	0.886
ID352970	352970	30	10317.416	46.464	30.159	0	61	61	2	1	-10921639	28465.095	27171	17706	42233	597767	6284.882	2.000	0.141	1.118
ID352981	352981	27	12149.998	19.694	70.026	0	61	61	2	1	-10921639	28250.286	28591	14226	40590	593256	7189.898	4.800	0.203	1.326
ID352980	352980	19	8129.076	18.093	63.586	0	61	61	2	1	-10921639	26235.333	26531	15757	40451	550942	6366.938	4.800	0.131	0.957
ID352977	352977	34	7839.681	21.211	49.166	0	61	61	2	1	-10921639	48310.905	49833	37110	65033	1014529	6543.350	2.000	0.065	0.902
ID352976	352976	None	7281.542	38.866	48.058	0	61	61	2	1	-10921639	28238.381	29231	12193	36303	593006	6022.218	3.200	0.126	1.052
ID352979	352979	35	11808.529	35.247	54.711	0	61	61	2	1	-10921639	29293.619	30428	10245	50974	615166	10045.574	3.200	0.160	0.803
ID352978	352978	None	7652.699	28.543	52.432	0	61	61	2	1	-10921639	42194.095	40868	31291	55568	886076	7100.760	2.000	0.061	0.686
ID352983	352983	30	7639.970	46.518	31.283	0	62	62	2	1	-10921639	26526.857	25891	12277	35746	557064	6681.680	4.800	0.135	0.944
ID352982	352982	36	13657.697	38.506	12.901	0	62	62	2	1	-10921639	37152.381	34994	25000	61024	780200	8477.959	6.305	0.160	1.207
ID352992	352992	27	9398.628	20.000	69.509	0	62	62	2	1	-10921639	31958.429	32071	22271	43151	671127	6183.885	4.800	0.146	1.314
ID352989	352989	34	11924.435	21.509	48.518	0	62	62	2	1	-10921639	49022.857	48497	31960	63447	1029480	8381.547	2.000	0.099	1.059
ID352988	352988	37	7836.233	38.856	40.765	0	62	62	2	1	-10921639	36476.333	35857	28758	46937	766003	5190.932	4.800	0.094	1.205
ID352991	352991	19	8311.774	18.695	63.784	0	62	62	2	1	-10921639	32323.048	33157	24137	39616	678784	4718.988	4.800	0.153	1.820
ID352990	352990	35	12241.914	35.722	53.700	0	62	62	2	1	-10921639	30757.333	28313	14782	47550	645904	9318.833	2.000	0.166	0.939
ID352985	352985	31	7225.795	17.258	32.848	0	62	62	2	1	-10921639	47412.000	48107	38196	55122	995652	4573.177	4.800	0.068	1.317
ID352984	352984	None	7443.156	7.858	33.196	0	62	62	2	1	-10921639	38494.048	38502	30568	45907	808375	5498.895	2.000	0.078	1.014
ID352987	352987	None	7678.465	23.452	39.799	0	62	62	2	1	-10921639	49733.476	50752	40423	58853	1044403	5116.364	4.800	0.075	1.350
ID352986	352986	32	8867.036	7.216	39.601	0	62	62	2	1	-10921639	40212.238	38725	32962	53201	844457	5642.902	2.000	0.095	1.231
ID353005	353005	36	15385.115	38.801	12.690	0	63	63	2	1	-10921639	39247.190	40061	29259	56988	824191	7902.209	4.800	0.192	1.602
ID353007	353007	40	7568.103	12.300	31.687	0	63	63	2	1	-10921639	44044.905	43569	36999	56208	924943	4877.161	2.000	0.085	1.415
ID353006	353006	None	7054.767	33.515	19.115	0	63	63	2	1	-10921639	31535.476	31653	23496	41063	662245	4914.358	2.000	0.090	1.064
ID353013	353013	35	10438.209	36.036	53.949	0	63	63	2	1	-10921639	28016.952	30568	16007	36108	588356	6417.612	4.800	0.203	1.471
ID353012	353012	34	8690.651	21.263	50.061	0	63	63	2	1	-10921639	42363.857	42929	32266	54232	889641	6855.227	2.000	0.073	0.839
ID353015	353015	38	7270.134	14.282	62.166	0	63	63	2	1	-10921639	27433.667	24833	14421	41230	576107	8076.154	2.000	0.069	0.439
ID353014	353014	39	12123.688	16.968	57.661	0	63	63	2	1	-10921639	36626.190	36136	24666	50362	769150	7861.095	2.000	0.133	1.095
ID353009	353009	30	10953.829	46.303	31.947	0	63	63	2	1	-10921639	28730.286	26865	17010	42010	603336	6482.592	3.200	0.163	1.244
ID353008	353008	31	7901.650	17.395	31.879	0	63	63	2	1	-10921639	45142.429	45295	36553	58825	947991	5461.123	2.000	0.061	0.949
ID353011	353011	37	8797.768	39.153	41.031	0	63	63	2	1	-10921639	38780.476	39393	30902	45852	814390	4132.455	4.800	0.118	1.978
ID353010	353010	32	10511.533	8.386	39.699	0	63	63	2	1	-10921639	40160.571	39532	25334	58714	843372	8017.930	2.000	0.086	0.797
ID353017	353017	27	8648.315	20.506	69.366	0	63	63	2	1	-10921639	32464.714	32238	16397	48385	681759	8277.428	2.000	0.107	0.757
ID353016	353016	19	12404.309	18.721	63.122	0	63	63	2	1	-10921639	36766.762	35356	23775	56487	772102	8804.294	2.000	0.123	0.914
ID353018	353018	None	7903.945	18.065	75.038	0	63	63	2	1	-10921639	24615.333	27060	10217	33797	516922	6795.577	7.600	0.130	0.832
ID353029	353029	36	19882.588	38.517	12.577	0	64	64	2	1	-10921639	43608.571	40117	24276	65535	915780	12683.321	2.000	0.211	1.197
ID353031	353031	31	11066.135	17.758	32.078	0	64	64	2	1	-10921639	50974.381	48079	41342	65535	1070462	7765.158	7.600	0.070	0.863
ID353030	353030	40	13193.275	12.024	31.373	0	64	64	2	1	-10921639	47731.571	47745	30484	65535	1002363	9576.639	2.000	0.099	0.894
ID353037	353037	39	9305.912	18.311	58.311	0	64	64	2	1	-10921639	39810.429	40924	28062	54788	836019	6417.480	2.000	0.111	1.238
ID353036	353036	35	11149.899	36.111	55.262	0	64	64	2	1	-10921639	29564.095	30289	18569	41453	620846	6780.441	4.800	0.191	1.400
ID353039	353039	27	13015.567	20.359	68.171	0	64	64	2	1	-10921639	43484.095	43151	32043	55484	913166	7545.395	7.600	0.153	1.530
ID353038	353038	38	7403.436	15.541	62.683	0	64	64	2	1	-10921639	32651.571	33407	18847	47355	685683	7315.237	2.000	0.071	0.594
ID353033	353033	37	9090.243	39.266	41.410	0	64	64	2	1	-10921639	38525.810	38641	28508	48719	809042	5651.877	4.800	0.109	1.344
ID353032	353032	32	9210.395	7.382	40.629	0	64	64	2	1	-10921639	42524.143	41759	32210	54510	893007	6503.737	2.000	0.085	1.023
ID353035	353035	34	8997.510	21.234	49.775	0	64	64	2	1	-10921639	49814.286	48469	37082	63447	1046100	6401.800	7.600	0.073	1.056
ID353034	353034	None	8157.999	24.207	43.282	0	64	64	2	1	-10921639	49402.095	47717	41843	60468	1037444	4819.967	4.800	0.096	1.788
ID352997	352997	32	12365.971	8.208	40.064	0	65	65	2	1	-10921639	46238.762	45072	34799	60134	971014	7382.993	2.000	0.115	1.288
ID352996	352996	None	7003.952	47.271	33.003	0	65	65	2	1	-10921639	26306.952	26364	15061	38057	552446	6181.281	2.000	0.104	0.803
ID352999	352999	34	8322.419	20.142	50.772	0	65	65	2	1	-10921639	48940.619	48274	37890	59994	1027753	5705.940	4.800	0.085	1.350
ID352998	352998	37	9043.178	38.925	40.590	0	65	65	2	1	-10921639	38525.857	38140	25306	48775	809043	6339.308	2.000	0.098	1.085
ID352993	352993	36	16435.465	38.156	12.970	0	65	65	2	1	-10921639	46096.857	44209	33741	61498	968034	7494.727	4.800	0.183	1.907
ID352995	352995	31	11003.774	18.639	32.799	0	65	65	2	1	-10921639	46758.429	46965	35106	65089	981927	7267.111	2.000	0.102	1.193
ID352994	352994	40	7290.156	10.378	30.750	0	65	65	2	1	-10921639	40738.619	40618	32962	53062	855511	5399.283	4.800	0.072	1.012
ID353004	353004	27	14238.341	20.671	68.589	0	65	65	2	1	-10921639	40894.905	41954	21798	63057	858793	9859.329	4.800	0.161	1.152
ID353001	353001	39	12982.765	17.578	57.779	0	65	65	2	1	-10921639	46056.048	45351	33212	56320	967177	7167.548	2.000	0.131	1.491
ID353000	353000	35	14226.922	36.294	55.717	0	65	65	2	1	-10921639	31116.381	29732	16648	45545	653444	8695.031	2.000	0.224	1.309
ID353003	353003	None	7790.999	17.837	63.863	0	65	65	2	1	-10921639	41080.476	39866	31347	54399	862690	5670.063	7.600	0.073	0.983
ID353002	353002	38	11353.560	14.053	62.753	0	65	65	2	1	-10921639	35041.905	37528	18708	48858	735880	9428.629	2.000	0.124	0.818
ID353028	353028	27	8690.597	21.036	69.226	0	66	66	2	1	-10921639	38499.286	36692	31152	52450	808485	5797.737	6.387	0.097	1.177
ID353025	353025	35	15442.565	37.532	56.487	0	66	66	2	1	-10921639	28987.381	28229	12054	49610	608735	11524.887	2.000	0.231	0.945
ID353024	353024	None	9450.535	29.984	54.708	0	66	66	2	1	-10921639	34979.667	35857	20462	49638	734573	8214.003	2.000	0.094	0.730
ID353027	353027	38	10411.676	14.194	63.214	0	66	66	2	1	-10921639	41812.333	40005	27088	57990	878059	9353.839	2.000	0.097	0.789
ID353026	353026	39	11899.396	17.578	59.424	0	66	66	2	1	-10921639	50027.810	47884	38558	65535	1050584	8746.533	4.800	0.101	1.052
ID353021	353021	40	11259.044	11.487	31.552	0	66	66	2	1	-10921639	47709.048	45907	35969	65535	1001890	8525.355	7.600	0.096	0.982
ID353020	353020	36	18538.855	38.623	13.281	0	66	66	2	1	-10921639	48468.810	48691	30317	65535	1017845	10465.767	4.800	0.191	1.488
ID353023	353023	34	11419.878	20.079	49.359	0	66	66	2	1	-10921639	53336.714	53536	39616	65535	1120071	7927.029	2.000	0.092	1.137
ID353022	353022	31	7342.660	18.872	31.496	0	66	66	2	1	-10921639	50372.333	51280	39616	59103	1057819	4857.584	4.800	0.082	1.577
ID353019	353019	None	8768.893	19.744	12.790	0	66	66	2	1	-10921639	28984.667	28424	16369	44682	608678	5874.852	2.000	0.115	1.014
ID353045	353045	None	8486.227	24.162	53.203	0	67	67	2	1	-10921639	45708.571	45211	36136	64783	959880	6211.112	2.000	0.066	0.905
ID353044	353044	34	12741.479	19.709	49.156	0	67	67	2	1	-10921639	54838.810	56570	41815	65535	1151615	8592.535	4.800	0.122	1.389
ID353047	353047	39	11729.498	17.331	59.018	0	67	67	2	1	-10921639	51276.667	50919	33129	65535	1076810	8435.195	2.000	0.089	0.996
ID353046	353046	35	9970.454	37.990	56.648	0	67	67	2	1	-10921639	25701.048	27756	13084	37416	539722	7239.769	2.000	0.166	1.012
ID353041	353041	31	9182.441	17.061	31.129	0	67	67	2	1	-10921639	52245.571	50835	38808	60523	1097157	5283.486	4.800	0.093	1.688
ID353040	353040	36	19001.059	38.351	13.407	0	67	67	2	1	-10921639	51289.857	51253	34966	65535	1077087	9017.546	4.800	0.209	1.968
ID353043	353043	42	12229.463	23.090	40.394	0	67	67	2	1	-10921639	48565.571	46409	36414	63447	1019877	8130.423	2.000	0.109	1.170
ID353042	353042	43	8733.538	10.054	39.885	0	67	67	2	1	-10921639	43990.381	42455	36776	57016	923798	5879.006	7.600	0.070	0.978
ID353049	353049	None	7663.302	26.849	70.281	0	67	67	2	1	-10921639	28877.381	30289	15451	36832	606425	5795.964	4.800	0.131	1.150
ID353048	353048	27	8213.580	20.664	69.520	0	67	67	2	1	-10921639	40534.381	41258	30122	50974	851222	6466.855	4.800	0.097	1.106
ID353061	353061	27	8536.834	20.222	68.140	0	68	68	2	1	-10921639	49991.857	48970	39532	60189	1049829	6017.033	3.200	0.071	1.101
ID353060	353060	38	7311.646	14.752	62.025	0	68	68	2	1	-10921639	51573.524	51865	33574	65535	1083044	7378.513	6.001	0.059	0.775
ID353057	353057	44	8288.510	21.307	51.692	0	68	68	2	1	-10921639	57914.476	57099	44460	65535	1216204	5753.489	4.800	0.069	1.303
ID353056	353056	34	7262.108	18.575	48.186	0	68	68	2	1	-10921639	51719.286	52171	38613	60328	1086105	5682.121	7.600	0.061	1.039
ID353059	353059	39	10319.916	17.709	57.162	0	68	68	2	1	-10921639	54092.429	54148	35467	65535	1135941	8336.024	2.000	0.065	0.795
ID353058	353058	35	10417.630	36.730	56.100	0	68	68	2	1	-10921639	29592.000	27644	16453	47522	621432	7713.742	6.371	0.179	1.165
ID353053	353053	43	7521.987	10.306	39.736	0	68	68	2	1	-10921639	43441.667	43430	31264	56236	912275	6373.077	3.200	0.058	0.753
ID353052	353052	None	8219.833	13.048	37.150	0	68	68	2	1	-10921639	44848.095	45545	35384	58658	941810	5933.497	7.600	0.065	0.918
ID353055	353055	None	7425.846	47.076	42.257	0	68	68	2	1	-10921639	21392.476	22299	10523	30568	449242	5268.733	4.800	0.171	1.187
ID353054	353054	42	8102.770	22.218	40.999	0	68	68	2	1	-10921639	48125.238	49137	32294	60885	1010630	7718.059	2.000	0.046	0.549
ID353051	353051	None	7846.111	21.213	18.477	0	68	68	2	1	-10921639	40041.095	39476	26085	52784	840863	6670.686	4.800	0.085	0.937
ID353050	353050	36	18735.537	37.726	13.638	0	68	68	2	1	-10921639	52257.619	54148	35996	65535	1097410	9242.467	4.800	0.188	1.787
ID353093	353093	44	10503.502	21.347	52.109	0	69	69	2	1	-10921639	60674.524	62027	48023	65535	1274165	5198.046	4.800	0.096	2.054
ID353092	353092	None	7176.065	29.531	50.772	0	69	69	2	1	-10921639	40782.286	39254	27728	59215	856428	7450.924	7.600	0.051	0.535
ID353095	353095	39	11803.580	17.935	57.656	0	69	69	2	1	-10921639	55396.952	56654	44515	65535	1163336	6911.851	2.000	0.097	1.422
ID353094	353094	35	15997.253	36.301	56.619	0	69	69	2	1	-10921639	36480.286	38446	18931	56626	766086	9821.307	3.200	0.207	1.272
ID353089	353089	None	7153.550	47.514	31.522	0	69	69	2	1	-10921639	31018.381	31069	18541	41481	651386	6206.269	2.000	0.091	0.833
ID353088	353088	None	9147.773	34.231	19.743	0	69	69	2	1	-10921639	38572.238	38224	27338	48803	810017	6037.045	2.000	0.089	1.039
ID353091	353091	45	7874.390	39.314	42.565	0	69	69	2	1	-10921639	32768.429	33185	25501	48135	688137	5121.276	2.000	0.103	1.192
ID353090	353090	None	12702.764	19.333	33.491	0	69	69	2	1	-10921639	54927.524	55234	41008	65535	1153478	7472.084	2.000	0.101	1.348
ID353097	353097	27	8959.583	20.128	69.465	0	69	69	2	1	-10921639	48159.762	49025	37361	58992	1011355	5271.769	6.056	0.084	1.416
ID353096	353096	38	8017.940	14.036	62.969	0	69	69	2	1	-10921639	48427.667	47244	36748	62890	1016981	6835.086	4.800	0.061	0.814
ID353098	353098	None	7643.262	30.873	70.669	0	69	69	2	1	-10921639	30270.667	32238	13223	42344	635684	7439.640	4.800	0.118	0.862
ID353085	353085	36	17144.982	38.071	13.803	0	69	69	2	1	-10921639	46473.619	45518	34159	65535	975946	8950.202	2.000	0.174	1.541
ID353084	353084	None	7012.330	46.678	2.775	0	69	69	2	1	-10921639	13108.095	11637	6792	29844	275270	5449.205	2.000	0.199	0.800
ID353087	353087	None	8720.479	10.560	19.864	0	69	69	2	1	-10921639	32447.571	31097	21520	47633	681399	7025.471	7.600	0.070	0.602
ID353086	353086	46	9373.198	14.460	17.676	0	69	69	2	1	-10921639	36567.762	35328	26893	50417	767923	6828.865	7.600	0.092	0.898
ID353063	353063	46	9446.064	14.763	18.287	0	70	70	2	1	-10921639	35637.143	34521	26976	48246	748380	6313.924	2.000	0.111	1.126
ID353062	353062	36	20272.027	37.978	14.038	0	70	70	2	1	-10921639	47958.333	43903	31208	65535	1007125	10656.899	2.000	0.201	1.507
ID353069	353069	39	7330.597	17.880	57.678	0	70	70	2	1	-10921639	52542.619	51893	39866	63029	1103395	6969.413	2.000	0.040	0.580
ID353068	353068	35	8927.550	36.878	56.235	0	70	70	2	1	-10921639	27188.381	28034	14003	36887	570956	6802.796	2.000	0.138	0.969
ID353071	353071	None	8752.370	18.486	71.744	0	70	70	2	1	-10921639	38491.524	35245	19961	55763	808322	9914.775	2.000	0.081	0.584
ID353070	353070	38	10333.479	13.598	62.187	0	70	70	2	1	-10921639	53100.667	53730	39421	65535	1115114	6471.365	4.800	0.090	1.352
ID353065	353065	45	7364.625	38.494	41.631	0	70	70	2	1	-10921639	32638.429	32294	20824	44348	685407	5919.213	3.200	0.079	0.807
ID353064	353064	43	11375.811	10.053	39.887	0	70	70	2	1	-10921639	44712.905	42372	30763	59521	938971	8087.837	2.000	0.093	0.942
ID353067	353067	48	8114.841	23.519	53.441	0	70	70	2	1	-10921639	56636.476	55985	44348	65535	1189366	7287.551	7.600	0.064	0.930
ID353066	353066	None	11550.073	19.223	48.470	0	70	70	2	1	-10921639	55578.619	56375	41008	65535	1167151	8223.000	4.800	0.101	1.236
ID353077	353077	None	10307.670	23.192	40.947	0	71	71	2	1	-10921639	49736.000	49805	38029	61024	1044456	7397.228	2.000	0.078	0.976
ID353076	353076	43	7735.517	11.184	39.653	0	71	71	2	1	-10921639	44532.619	42901	34577	57016	935185	6501.164	2.000	0.059	0.763
ID353079	353079	49	8908.017	19.233	51.096	0	71	71	2	1	-10921639	59912.286	61971	45378	65535	1258158	6589.384	6.392	0.065	1.110
ID353078	353078	None	11363.722	46.293	46.867	0	71	71	2	1	-10921639	24311.619	24638	11024	37917	510544	7246.547	2.000	0.211	1.168
ID353073	353073	46	11623.498	15.190	18.943	0	71	71	2	1	-10921639	45377.095	43151	34911	57628	952919	7127.802	4.800	0.116	1.328
ID353072	353072	36	11101.549	38.152	14.096	0	71	71	2	1	-10921639	45762.810	46102	30345	58101	961019	7604.960	6.117	0.106	1.158
ID353075	353075	116	7942.953	19.028	32.136	0	71	71	2	1	-10921639	52578.476	51837	46019	63224	1104148	4959.660	7.600	0.071	1.401
ID353074	353074	None	7347.526	16.062	30.299	0	71	71	2	1	-10921639	49689.714	49360	38808	60941	1043484	6783.129	2.000	0.046	0.643
ID353081	353081	35	10928.061	36.574	56.377	0	71	71	2	1	-10921639	36123.667	34660	24109	52394	758597	7205.066	4.800	0.155	1.345
ID353080	353080	48	9179.115	24.819	53.450	0	71	71	2	1	-10921639	57386.857	57712	38224	65535	1205124	7677.031	7.600	0.069	0.962
ID353083	353083	None	7035.640	21.589	64.754	0	71	71	2	1	-10921639	50770.095	51976	31598	63586	1066172	9060.386	3.200	0.047	0.502
ID353082	353082	38	9503.799	13.748	61.246	0	71	71	2	1	-10921639	59415.238	60412	44460	65535	1247720	6163.227	6.067	0.073	1.314
ID353157	353157	None	7378.189	50.188	48.317	0	72	72	2	1	-10921639	21477.286	22132	10996	32711	451023	5113.809	2.000	0.149	1.087
ID353156	353156	None	8521.225	43.651	45.921	0	72	72	2	1	-10921639	28560.571	26865	15868	41926	599772	6817.354	7.600	0.140	1.026
ID353159	353159	49	9166.155	20.343	50.209	0	72	72	2	1	-10921639	59777.095	63224	48162	65535	1255319	6639.095	7.600	0.074	1.243
ID353158	353158	50	11514.766	30.829	49.209	0	72	72	2	1	-10921639	47323.333	46464	34632	65535	993790	7236.832	2.000	0.093	1.110
ID353153	353153	43	12417.761	10.092	40.753	0	72	72	2	1	-10921639	49444.429	51893	32071	65535	1038333	9539.410	4.800	0.112	1.043
ID353152	353152	51	7781.479	20.424	33.917	0	72	72	2	1	-10921639	51617.333	51280	38418	64254	1083964	5914.441	2.000	0.055	0.907
ID353155	353155	None	7999.079	37.842	41.831	0	72	72	2	1	-10921639	40269.095	39727	30540	51169	845651	5508.209	4.800	0.093	1.240
ID353154	353154	None	7878.659	28.368	42.136	0	72	72	2	1	-10921639	46901.667	45935	38112	60106	984935	5672.004	2.000	0.062	0.971
ID353161	353161	35	12688.102	36.475	56.288	0	72	72	2	1	-10921639	40566.190	40145	32071	55596	851890	7217.585	2.000	0.129	1.285
ID353160	353160	48	9678.033	25.108	52.938	0	72	72	2	1	-10921639	56221.476	57405	41035	65535	1180651	7708.526	4.800	0.083	1.120
ID353163	353163	52	11327.529	18.182	68.992	0	72	72	2	1	-10921639	58325.381	59660	48051	65535	1224833	6608.114	4.800	0.091	1.476
ID353162	353162	38	9202.243	14.391	61.168	0	72	72	2	1	-10921639	55505.619	56013	41564	65535	1165618	8448.373	6.339	0.066	0.819
ID353149	353149	46	15562.185	14.648	19.106	0	72	72	2	1	-10921639	48133.286	46576	36748	64449	1010799	8097.702	4.800	0.157	1.612
ID353148	353148	36	13726.172	37.922	14.538	0	72	72	2	1	-10921639	47880.048	47578	36303	61943	1005481	7684.638	2.000	0.132	1.457
ID353151	353151	None	9226.149	12.060	32.536	0	72	72	2	1	-10921639	46208.429	45184	36136	62389	970377	7961.829	2.000	0.064	0.696
ID353150	353150	116	7396.036	19.117	30.319	0	72	72	2	1	-10921639	51236.714	53675	36024	63781	1075971	6980.513	2.000	0.059	0.817
ID353101	353101	54	11049.420	46.167	27.039	0	73	73	2	1	-10921639	41259.429	41230	31375	54955	866448	6205.891	2.000	0.114	1.365
ID353100	353100	46	12666.429	14.597	19.627	0	73	73	2	1	-10921639	44679.810	42121	34131	63975	938276	8492.803	2.000	0.101	0.969
ID353103	353103	51	8611.901	20.168	34.508	0	73	73	2	1	-10921639	49973.333	51420	37472	64894	1049440	7709.929	4.800	0.072	0.875
ID353102	353102	None	8719.041	47.498	33.520	0	73	73	2	1	-10921639	34837.857	35969	26252	49248	731595	6613.435	2.000	0.110	1.043
ID353099	353099	36	15076.326	37.670	14.721	0	73	73	2	1	-10921639	51866.571	49332	38140	65535	1089198	9028.342	6.095	0.129	1.315
ID353109	353109	38	8021.799	14.296	61.180	0	73	73	2	1	-10921639	57780.476	58658	43569	65535	1213390	7088.778	7.600	0.062	0.950
ID353108	353108	35	16178.154	36.282	55.931	0	73	73	2	1	-10921639	44109.762	41787	27700	56431	926305	8492.092	2.000	0.189	1.651
ID353111	353111	53	11132.067	23.517	71.594	0	73	73	2	1	-10921639	44516.714	46436	21046	59326	934851	11212.427	7.600	0.128	0.899
ID353110	353110	52	7048.487	18.805	68.437	0	73	73	2	1	-10921639	60247.571	60635	51531	65535	1265199	4412.949	4.800	0.045	1.165
ID353105	353105	49	8735.592	20.229	50.069	0	73	73	2	1	-10921639	60674.619	65535	44181	65535	1274167	6689.093	4.800	0.066	1.121
ID353104	353104	None	8546.373	29.545	40.009	0	73	73	2	1	-10921639	47129.714	46130	38474	61164	989724	5990.618	4.800	0.075	1.096
ID353107	353107	48	7748.175	24.849	53.248	0	73	73	2	1	-10921639	58554.810	60301	40896	65535	1229651	6455.988	4.800	0.066	1.121
ID353106	353106	50	7480.133	30.355	49.835	0	73	73	2	1	-10921639	46329.000	44849	39504	56598	972909	4577.736	2.000	0.063	1.206
ID353125	353125	None	7799.354	23.818	68.645	0	74	74	2	1	-10921639	40175.095	43652	21492	56292	843677	9629.435	4.800	0.092	0.700
ID353124	353124	None	8720.804	16.929	66.350	0	74	74	2	1	-10921639	54312.476	54649	39449	64950	1140562	5642.422	4.800	0.073	1.311
ID353127	353127	53	7762.038	22.472	71.451	0	74	74	2	1	-10921639	41985.905	42817	31681	52979	881704	6170.662	7.600	0.074	0.938
ID353126	353126	56	9173.646	18.830	70.507	0	74	74	2	1	-10921639	44066.048	42789	29593	64950	925387	9929.302	6.311	0.067	0.558
ID353121	353121	48	10564.010	23.854	53.818	0	74	74	2	1	-10921639	55538.619	57990	43290	65479	1166311	7126.136	7.600	0.084	1.207
ID353120	353120	49	10156.242	20.480	50.605	0	74	74	2	1	-10921639	57120.429	60830	38001	65535	1199529	8915.165	2.000	0.067	0.805
ID353123	353123	57	10237.170	17.892	58.050	0	74	74	2	1	-10921639	56933.476	56320	46325	65535	1195603	5892.770	6.278	0.089	1.585
ID353122	353122	35	11397.471	36.491	56.089	0	74	74	2	1	-10921639	36779.810	38613	19209	48162	772376	8524.772	7.600	0.145	1.096
ID353117	353117	None	7611.084	20.314	47.478	0	74	74	2	1	-10921639	54500.762	55651	39532	65535	1144516	6984.293	6.142	0.061	0.895
ID353116	353116	None	8171.083	38.462	41.106	0	74	74	2	1	-10921639	38915.667	38224	32099	49053	817229	5363.388	7.600	0.084	1.126
ID353119	353119	50	11367.627	30.107	50.207	0	74	74	2	1	-10921639	51471.476	51058	40145	65284	1080901	6409.623	4.800	0.095	1.391
ID353118	353118	None	8328.021	51.619	47.688	0	74	74	2	1	-10921639	15287.619	14588	5790	26559	321040	6435.087	2.000	0.225	0.873
ID353113	353113	36	13543.162	38.057	15.659	0	74	74	2	1	-10921639	45857.000	45044	32461	62500	962997	8327.534	3.200	0.129	1.255
ID353112	353112	58	9034.875	33.321	14.955	0	74	74	2	1	-10921639	39374.286	38697	28396	54760	826860	7492.934	2.000	0.070	0.685
ID353115	353115	54	12345.764	45.497	27.344	0	74	74	2	1	-10921639	40331.524	40534	27979	57795	846962	8365.110	2.000	0.134	1.137
ID353114	353114	46	9976.987	14.296	20.702	0	74	74	2	1	-10921639	43046.429	42956	30763	54955	903975	7087.189	2.000	0.092	1.022
ID353133	353133	54	11026.537	45.755	27.409	0	75	75	2	1	-10921639	38024.667	37778	25139	52672	798518	8106.511	2.000	0.109	0.922
ID353132	353132	None	8163.478	25.075	26.954	0	75	75	2	1	-10921639	42265.762	40451	32266	54705	887581	5819.019	2.000	0.063	0.863
ID353135	353135	None	7849.970	20.487	32.186	0	75	75	2	1	-10921639	47046.238	46381	36665	55985	987971	5540.880	3.200	0.064	1.028
ID353134	353134	62	7167.016	39.984	30.846	0	75	75	2	1	-10921639	35386.619	35245	26225	45462	743119	5978.001	2.000	0.067	0.745
ID353129	353129	36	13351.236	37.387	14.704	0	75	75	2	1	-10921639	46614.000	43708	32127	64727	978894	9739.946	2.000	0.096	0.840
ID353128	353128	58	9232.108	33.085	15.280	0	75	75	2	1	-10921639	40967.810	40479	30317	54009	860324	7268.492	2.000	0.065	0.687
ID353131	353131	63	7268.050	18.493	23.893	0	75	75	2	1	-10921639	42005.952	41787	30623	51893	882125	6514.942	7.600	0.050	0.612
ID353130	353130	46	9757.288	14.410	20.809	0	75	75	2	1	-10921639	41213.190	41008	29788	58407	865477	7244.581	4.800	0.092	0.954
ID353141	353141	48	8195.805	24.729	52.337	0	75	75	2	1	-10921639	57500.762	57043	45545	65535	1207516	6519.652	4.800	0.066	1.088
ID353140	353140	49	9630.154	19.862	50.594	0	75	75	2	1	-10921639	59374.143	63920	42455	65535	1246857	7363.929	3.200	0.066	1.000
ID353143	353143	35	12551.591	36.549	55.597	0	75	75	2	1	-10921639	38613.333	38530	19905	53647	810880	9348.752	2.000	0.157	1.119
ID353142	353142	None	7307.790	42.620	53.959	0	75	75	2	1	-10921639	24225.333	23274	16119	36832	508732	5404.818	4.800	0.152	1.180
ID353137	353137	None	7297.942	36.197	35.122	0	75	75	2	1	-10921639	36892.571	35996	29454	48998	774744	5217.755	2.000	0.065	0.859
ID353136	353136	60	11561.481	48.228	32.503	0	75	75	2	1	-10921639	38817.476	37639	23441	54593	815167	7600.500	7.600	0.149	1.326
ID353139	353139	None	9936.016	20.062	45.279	0	75	75	2	1	-10921639	54523.286	55624	39838	65535	1144989	8109.171	2.000	0.057	0.731
ID353138	353138	61	11246.644	10.429	40.848	0	75	75	2	1	-10921639	41101.619	42177	27867	56152	863134	8491.061	2.000	0.102	0.896
ID353145	353145	None	7138.506	13.942	60.685	0	75	75	2	1	-10921639	50573.952	48803	39254	65535	1062053	7012.001	7.600	0.046	0.639
ID353144	353144	57	9389.778	17.607	57.665	0	75	75	2	1	-10921639	58995.000	63948	43569	65535	1238895	7549.670	7.600	0.064	0.935
ID353147	353147	56	14031.523	19.907	70.994	0	75	75	2	1	-10921639	48044.476	48079	30902	65535	1008934	9577.484	2.000	0.116	1.044
ID353146	353146	None	8049.482	19.135	67.082	0	75	75	2	1	-10921639	51676.857	50139	43597	64922	1085214	5360.073	2.000	0.049	0.908
ID353221	353221	60	8061.922	47.015	33.191	0	76	76	2	1	-10921639	39578.524	40813	25278	46687	831149	5268.209	6.367	0.105	1.423
ID353220	353220	62	7934.030	40.162	30.064	0	76	76	2	1	-10921639	37587.238	36776	30261	47244	789332	4970.125	2.000	0.083	1.163
ID353223	353223	None	10795.901	37.458	39.568	0	76	76	2	1	-10921639	44941.000	45128	34270	62027	943761	7153.872	2.000	0.094	1.077
ID353222	353222	61	14204.815	10.574	39.834	0	76	76	2	1	-10921639	50348.619	51587	37973	65535	1057321	7708.339	4.800	0.137	1.570
ID353217	353217	46	13989.846	14.118	20.891	0	76	76	2	1	-10921639	47390.857	46158	35300	65535	995208	8323.111	2.000	0.107	1.100
ID353216	353216	113	10291.604	38.168	17.667	0	76	76	2	1	-10921639	41893.238	40033	27450	65535	879758	8583.592	6.373	0.071	0.647
ID353219	353219	54	15885.727	45.545	27.593	0	76	76	2	1	-10921639	42943.095	42929	24526	65535	901805	10994.375	2.000	0.148	1.006
ID353218	353218	63	7518.436	18.021	22.607	0	76	76	2	1	-10921639	47059.429	46659	40339	56459	988248	5168.308	4.800	0.088	1.468
ID353229	353229	None	8664.757	13.246	68.249	0	76	76	2	1	-10921639	39497.571	38196	27004	53201	829449	6979.184	7.600	0.086	0.900
ID353228	353228	57	9129.902	16.537	58.115	0	76	76	2	1	-10921639	58203.524	58797	49193	65535	1222274	5703.593	7.600	0.066	1.255
ID353230	353230	56	11403.538	20.837	70.278	0	76	76	2	1	-10921639	49700.143	50752	33463	60941	1043703	7632.293	6.305	0.112	1.310
ID353225	353225	49	8659.979	19.920	49.978	0	76	76	2	1	-10921639	60031.714	62834	47912	65535	1260666	6236.337	2.000	0.060	1.083
ID353224	353224	None	7248.267	27.456	45.116	0	76	76	2	1	-10921639	47380.238	47216	39783	55484	994985	4674.866	4.800	0.074	1.393
ID353227	353227	35	14606.917	36.823	55.681	0	76	76	2	1	-10921639	43358.190	41704	27032	65535	910522	9254.241	4.800	0.167	1.344
ID353226	353226	None	7314.325	21.391	52.738	0	76	76	2	1	-10921639	59969.381	62834	48664	65535	1259357	6652.741	7.600	0.050	0.863
ID353215	353215	58	7104.057	33.674	15.608	0	76	76	2	1	-10921639	44321.810	44126	35662	58268	930758	5779.391	2.000	0.054	0.783
ID353214	353214	None	8754.768	29.464	3.027	0	76	76	2	1	-10921639	15160.476	14031	6598	29705	318370	6164.617	2.000	0.214	0.866
ID353165	353165	113	10091.784	37.626	18.457	0	77	77	2	1	-10921639	42509.667	43040	23914	56542	892703	8392.975	3.200	0.089	0.824
ID353164	353164	58	9100.965	33.421	15.660	0	77	77	2	1	-10921639	41080.476	38251	28675	61164	862690	8353.218	2.000	0.059	0.549
ID353167	353167	None	7070.319	23.564	21.837	0	77	77	2	1	-10921639	41193.238	39393	31514	56236	865058	7535.184	2.000	0.052	0.544
ID353166	353166	46	13636.076	14.436	21.638	0	77	77	2	1	-10921639	47198.714	45907	31876	65535	991173	11360.566	2.000	0.095	0.719
ID353173	353173	68	10651.862	38.868	41.185	0	77	77	2	1	-10921639	41258.238	41843	32934	56988	866423	6256.148	2.000	0.105	1.257
ID353172	353172	61	11974.936	11.082	39.789	0	77	77	2	1	-10921639	48866.333	48190	35551	60885	1026193	7173.507	2.000	0.110	1.351
ID353175	353175	None	7058.972	5.019	47.625	0	77	77	2	1	-10921639	26011.238	25139	17149	40813	546236	6005.882	7.600	0.090	0.712
ID353174	353174	None	7822.391	20.307	44.993	0	77	77	2	1	-10921639	50766.000	48385	37973	65033	1066086	7018.641	2.000	0.045	0.630
ID353169	353169	54	14325.154	45.115	27.544	0	77	77	2	1	-10921639	41435.905	40145	28006	62194	870154	9541.334	2.000	0.124	0.955
ID353168	353168	63	12214.167	18.450	22.991	0	77	77	2	1	-10921639	50979.619	49527	38057	65535	1070572	7502.178	6.331	0.099	1.222
ID353171	353171	60	7121.097	46.882	33.030	0	77	77	2	1	-10921639	35440.905	33602	29426	44348	744259	5147.179	3.200	0.092	1.164
ID353170	353170	62	7354.643	40.255	30.499	0	77	77	2	1	-10921639	36932.333	35412	28090	49471	775579	6563.622	6.424	0.060	0.640
ID353181	353181	56	12497.996	20.089	71.065	0	77	77	2	1	-10921639	43539.619	42984	31347	60161	914332	8442.197	2.000	0.106	0.987
ID353180	353180	57	8148.526	17.382	57.376	0	77	77	2	1	-10921639	61121.429	62277	54120	65535	1283550	4645.505	4.800	0.071	1.751
ID353177	353177	49	8217.912	20.725	49.700	0	77	77	2	1	-10921639	60209.333	61386	47383	65535	1264396	5952.415	6.340	0.059	1.134
ID353176	353176	None	9042.143	29.812	49.391	0	77	77	2	1	-10921639	47845.476	47578	33129	59076	1004755	6614.983	2.000	0.075	1.015
ID353179	353179	35	13873.041	37.340	56.304	0	77	77	2	1	-10921639	45416.905	43736	34103	58435	953755	6561.535	4.800	0.163	1.937
ID353178	353178	109	7126.994	47.812	50.651	0	77	77	2	1	-10921639	19601.429	18374	11108	30261	411630	5299.174	7.600	0.149	0.960
ID353199	353199	58	10699.811	32.904	16.146	0	78	78	2	1	-10921639	43253.381	41537	30763	62890	908321	7906.901	2.000	0.081	0.818
ID353205	353205	61	13137.158	11.737	39.803	0	78	78	2	1	-10921639	44600.429	43931	31041	65535	936609	8250.236	2.000	0.109	1.064
ID353204	353204	60	7452.233	46.825	33.195	0	78	78	2	1	-10921639	38085.714	38418	30261	47439	799800	5098.757	2.000	0.081	1.121
ID353207	353207	70	7126.374	19.803	47.571	0	78	78	2	1	-10921639	54258.000	54705	38558	62583	1139418	5925.226	4.800	0.061	1.048
ID353206	353206	68	12015.458	38.327	40.017	0	78	78	2	1	-10921639	46814.143	46186	34911	61414	983097	7221.630	4.800	0.110	1.287
ID353201	353201	46	15808.716	14.291	21.134	0	78	78	2	1	-10921639	52593.048	53758	29955	65535	1104454	11192.498	2.000	0.132	1.099
ID353200	353200	72	8391.122	37.233	15.851	0	78	78	2	1	-10921639	43521.238	43179	30763	54454	913946	6121.499	2.000	0.076	1.009
ID353203	353203	54	10141.425	44.967	28.067	0	78	78	2	1	-10921639	42412.714	43151	29816	55763	890667	6772.140	2.000	0.095	1.092
ID353202	353202	63	14349.227	18.666	23.219	0	78	78	2	1	-10921639	52072.000	51475	32489	65535	1093512	9681.553	2.000	0.115	1.109
ID353213	353213	None	11165.442	21.741	69.713	0	78	78	2	1	-10921639	42611.714	42762	21659	60078	894846	10130.787	7.600	0.113	0.853
ID353212	353212	69	10093.987	18.744	65.973	0	78	78	2	1	-10921639	52934.952	51782	40061	65535	1111634	6579.216	7.600	0.083	1.237
ID353209	353209	None	8148.005	29.207	52.858	0	78	78	2	1	-10921639	49128.905	49193	38140	59076	1031707	5931.635	2.000	0.066	1.031
ID353208	353208	109	7450.212	47.978	51.788	0	78	78	2	1	-10921639	23711.048	24220	14170	31124	497932	3896.290	4.800	0.187	1.919
ID353211	353211	57	10771.927	16.359	57.352	0	78	78	2	1	-10921639	57923.810	60384	34493	65535	1216400	9186.781	2.000	0.084	0.974
ID353210	353210	35	14407.464	37.024	56.278	0	78	78	2	1	-10921639	45007.286	46214	35635	60551	945153	7163.200	4.800	0.162	1.754
ID353189	353189	66	7600.830	23.031	40.973	0	79	79	2	1	-10921639	45937.905	45740	35746	65535	964696	7120.682	2.000	0.040	0.494
ID353188	353188	61	8351.260	12.412	39.436	0	79	79	2	1	-10921639	46506.667	45462	35829	57489	976640	6176.858	4.800	0.090	1.248
ID353191	353191	67	10719.299	20.079	45.076	0	79	79	2	1	-10921639	54207.714	52617	36665	65535	1138362	8630.014	2.000	0.068	0.796
ID353190	353190	68	14438.487	38.528	40.835	0	79	79	2	1	-10921639	45320.048	45184	22244	65340	951721	10773.595	3.200	0.149	1.089
ID353185	353185	63	15419.463	18.873	24.016	0	79	79	2	1	-10921639	57052.762	56041	45824	65535	1198108	7670.320	4.800	0.138	1.802
ID353184	353184	46	17068.236	14.041	21.612	0	79	79	2	1	-10921639	53472.000	55206	31013	65535	1122912	10639.618	2.000	0.145	1.271
ID353187	353187	None	7633.333	20.476	33.912	0	79	79	2	1	-10921639	44812.429	45935	34604	53897	941061	6152.861	2.000	0.072	0.981
ID353186	353186	54	10360.995	45.163	28.150	0	79	79	2	1	-10921639	40469.381	41481	26809	53313	849857	7549.686	2.000	0.097	0.944
ID353197	353197	69	7681.227	19.441	65.208	0	79	79	2	1	-10921639	55163.476	56403	42956	63669	1158433	5522.141	4.800	0.072	1.333
ID353196	353196	57	10360.850	16.305	57.724	0	79	79	2	1	-10921639	61516.524	65535	44571	65535	1291847	6677.318	4.800	0.091	1.542
ID353198	353198	56	11934.954	19.846	71.627	0	79	79	2	1	-10921639	45455.381	47773	25222	58046	954563	9749.761	4.800	0.124	1.027
ID353193	353193	70	11515.730	20.612	49.110	0	79	79	2	1	-10921639	58161.048	58018	41871	65535	1221382	7471.346	2.000	0.086	1.234
ID353192	353192	71	10041.672	30.087	48.183	0	79	79	2	1	-10921639	48714.000	47884	37890	61359	1022994	5913.692	2.000	0.081	1.239
ID353195	353195	35	18573.260	36.344	56.985	0	79	79	2	1	-10921639	45863.714	43875	27450	65535	963138	11558.421	2.000	0.174	1.178
ID353194	353194	None	7918.701	46.508	54.549	0	79	79	2	1	-10921639	19857.286	19432	8491	35774	417003	7276.978	2.000	0.151	0.717
ID353183	353183	72	7161.935	38.055	14.487	0	79	79	2	1	-10921639	35321.524	33045	27394	47132	741752	6024.040	2.000	0.074	0.806
ID353182	353182	None	8524.246	26.134	2.872	0	79	79	2	1	-10921639	15379.095	14671	5178	31598	322961	5953.135	2.000	0.233	0.975
ID353261	353261	None	7213.662	28.166	18.578	0	80	80	2	1	-10921639	44276.762	44738	35746	55373	929812	4853.905	4.800	0.085	1.423
ID353260	353260	72	9426.310	37.065	15.162	0	80	80	2	1	-10921639	40134.000	39699	27394	52311	842814	7022.668	2.000	0.088	0.924
ID353263	353263	63	12163.044	18.620	24.162	0	80	80	2	1	-10921639	55122.429	55624	42594	65535	1157571	7777.795	7.600	0.097	1.257
ID353262	353262	46	14017.213	14.617	22.031	0	80	80	2	1	-10921639	55525.571	56487	44293	65535	1166037	7033.074	4.800	0.122	1.715
ID353259	353259	73	8729.339	23.156	3.703	0	80	80	2	1	-10921639	13373.143	11720	6737	30039	280836	5688.116	2.000	0.260	0.971
ID353269	353269	67	10055.990	20.333	45.388	0	80	80	2	1	-10921639	54919.667	56876	39449	65535	1153313	7934.884	2.000	0.073	0.947
ID353268	353268	66	9528.156	23.294	40.719	0	80	80	2	1	-10921639	46595.524	45323	33964	62194	978506	7848.826	2.000	0.065	0.725
ID353271	353271	71	10834.164	30.251	49.193	0	80	80	2	1	-10921639	52231.143	50056	42233	65535	1096854	7086.423	3.200	0.072	0.996
ID353270	353270	70	10324.502	20.394	49.439	0	80	80	2	1	-10921639	58701.857	59465	38001	65535	1232739	7447.599	4.800	0.081	1.185
ID353265	353265	None	7277.190	45.516	33.490	0	80	80	2	1	-10921639	41418.571	41035	30345	51698	869790	5958.214	7.600	0.086	1.106
ID353264	353264	54	13807.891	44.465	28.534	0	80	80	2	1	-10921639	45851.810	44989	26976	65535	962888	10416.105	2.000	0.119	0.939
ID353267	353267	68	18307.285	38.248	40.223	0	80	80	2	1	-10921639	51187.714	48051	36024	65535	1074942	9847.496	2.000	0.162	1.447
ID353266	353266	61	12666.507	11.992	39.453	0	80	80	2	1	-10921639	45631.667	43402	31041	60663	958265	8778.353	3.200	0.122	1.127
ID353276	353276	None	7261.963	15.146	74.051	0	80	80	2	1	-10921639	25140.190	26781	9020	36275	527944	7957.774	2.000	0.116	0.658
ID353273	353273	35	16558.938	37.131	56.526	0	80	80	2	1	-10921639	48845.286	46548	34939	65535	1025751	9811.813	4.800	0.172	1.459
ID353272	353272	57	10767.110	16.897	57.130	0	80	80	2	1	-10921639	61455.619	65535	47383	65535	1290568	6000.228	6.032	0.099	1.849
ID353275	353275	56	9403.790	20.079	70.747	0	80	80	2	1	-10921639	48190.381	48023	32099	63085	1011998	9270.073	3.200	0.097	0.922
ID353274	353274	69	9577.877	19.055	65.916	0	80	80	2	1	-10921639	58349.286	57405	46910	65535	1225335	6375.091	4.800	0.082	1.381
ID353312	353312	56	7169.009	19.376	71.279	0	81	81	2	1	-10921639	43967.905	42511	33435	59354	923326	6438.906	6.385	0.058	0.749
ID353293	353293	73	7142.397	21.462	3.301	0	81	81	2	1	-10921639	13943.381	12305	7266	24805	292811	4947.157	2.000	0.235	1.072
ID353295	353295	46	15224.815	14.483	21.815	0	81	81	2	1	-10921639	51718.048	52060	34716	65535	1086079	9856.270	4.800	0.143	1.315
ID353294	353294	72	9465.432	37.452	15.195	0	81	81	2	1	-10921639	39851.619	40479	28563	55846	836884	6497.049	2.000	0.099	1.103
ID353301	353301	66	8772.436	22.669	41.107	0	81	81	2	1	-10921639	47848.238	47160	36275	63725	1004813	7361.293	2.000	0.053	0.654
ID353300	353300	68	9297.549	37.869	40.021	0	81	81	2	1	-10921639	44016.952	44905	34604	55401	924356	6071.424	4.800	0.102	1.342
ID353303	353303	70	10508.894	20.234	47.803	0	81	81	2	1	-10921639	61090.952	65535	45378	65535	1282910	5933.143	4.800	0.086	1.638
ID353302	353302	67	10471.973	20.141	45.495	0	81	81	2	1	-10921639	58407.667	57405	45267	65535	1226561	7104.288	4.800	0.080	1.224
ID353297	353297	54	11243.493	44.033	28.928	0	81	81	2	1	-10921639	41952.857	43625	32405	57016	881010	6874.780	3.200	0.103	1.144
ID353296	353296	63	10158.514	17.670	24.080	0	81	81	2	1	-10921639	52028.333	50223	38140	65535	1092595	7924.500	2.000	0.082	1.000
ID353299	353299	61	13945.081	11.976	39.629	0	81	81	2	1	-10921639	49070.619	47244	36637	65535	1030483	8290.417	2.000	0.128	1.348
ID353298	353298	None	7048.564	18.747	29.712	0	81	81	2	1	-10921639	46424.429	44682	39560	63252	974913	5698.800	7.600	0.043	0.674
ID353309	353309	101	7788.620	29.666	60.293	0	81	81	2	1	-10921639	37144.524	37194	23107	51726	780035	6541.025	2.000	0.082	0.861
ID353308	353308	None	7303.862	13.790	60.421	0	81	81	2	1	-10921639	54856.000	51420	44126	65535	1151976	6748.906	6.366	0.067	1.023
ID353311	353311	102	8057.862	22.271	66.781	0	81	81	2	1	-10921639	52900.429	52895	42344	64337	1110909	5969.469	3.200	0.060	1.006
ID353310	353310	69	7130.911	17.462	65.571	0	81	81	2	1	-10921639	50128.619	49889	29538	64031	1052701	8455.954	2.000	0.041	0.469
ID353305	353305	None	7649.955	6.121	51.221	0	81	81	2	1	-10921639	26483.190	26113	15367	37695	556147	6499.246	2.000	0.116	0.846
ID353304	353304	71	14009.597	29.940	49.274	0	81	81	2	1	-10921639	53800.762	53174	40423	65535	1129816	8832.473	2.000	0.099	1.101
ID353307	353307	57	8209.973	17.506	56.398	0	81	81	2	1	-10921639	62117.000	65535	49387	65535	1304457	5154.660	4.800	0.076	1.692
ID353306	353306	35	14503.516	37.116	56.494	0	81	81	2	1	-10921639	48171.571	48747	37221	62082	1011603	6931.523	4.800	0.147	1.785
ID353231	353231	46	14580.658	14.100	22.299	0	82	82	2	1	-10921639	55084.048	59632	35495	65535	1156765	10351.992	2.000	0.121	1.151
ID353237	353237	61	8461.999	12.312	38.985	0	82	82	2	1	-10921639	41390.762	40841	25696	51809	869206	5793.689	7.600	0.098	1.280
ID353236	353236	None	11430.557	45.692	34.772	0	82	82	2	1	-10921639	39826.381	40590	25389	57489	836354	9120.736	3.200	0.116	0.911
ID353239	353239	66	11988.443	22.780	40.606	0	82	82	2	1	-10921639	53208.095	52895	40868	65535	1117370	7560.083	2.000	0.093	1.192
ID353238	353238	68	14495.791	37.695	40.471	0	82	82	2	1	-10921639	48094.762	46102	35356	63836	1009990	9149.461	2.000	0.137	1.264
ID353233	353233	None	7740.147	31.195	27.639	0	82	82	2	1	-10921639	38753.905	38892	28981	47077	813832	5231.185	2.000	0.095	1.283
ID353232	353232	63	10963.825	18.352	25.004	0	82	82	2	1	-10921639	59175.238	61164	46436	65535	1242680	6383.191	4.800	0.093	1.573
ID353235	353235	None	7851.611	19.802	32.933	0	82	82	2	1	-10921639	49577.048	49889	42038	57016	1041118	4842.199	6.356	0.080	1.521
ID353234	353234	54	12824.154	43.992	28.456	0	82	82	2	1	-10921639	42998.810	41815	28647	65535	902975	9574.415	2.000	0.101	0.822
ID353245	353245	101	9021.623	31.005	60.905	0	82	82	2	1	-10921639	40149.857	41119	25779	50278	843147	6583.882	4.800	0.098	1.092
ID353244	353244	None	7257.234	15.433	56.761	0	82	82	2	1	-10921639	59585.000	65535	43040	65535	1251285	8019.024	6.376	0.052	0.740
ID353247	353247	56	8758.064	21.079	71.746	0	82	82	2	1	-10921639	44048.810	45378	28146	58519	925025	8602.467	4.800	0.090	0.848
ID353246	353246	102	7643.925	22.182	66.605	0	82	82	2	1	-10921639	55544.190	54733	43207	65535	1166428	6249.260	6.387	0.059	0.993
ID353241	353241	71	14489.334	30.098	49.619	0	82	82	2	1	-10921639	55183.524	53368	40674	65535	1158854	7642.170	2.000	0.121	1.558
ID353240	353240	67	11216.284	20.010	46.140	0	82	82	2	1	-10921639	60685.286	63391	45490	65535	1274391	5854.214	6.331	0.104	1.948
ID353243	353243	None	7029.419	51.185	55.597	0	82	82	2	1	-10921639	16899.524	16926	6737	29732	354890	5733.610	2.000	0.149	0.764
ID353242	353242	35	15488.250	36.810	56.328	0	82	82	2	1	-10921639	55032.286	54343	35662	65535	1155678	7841.158	4.800	0.162	1.961
ID353253	353253	68	15607.175	37.905	40.980	0	83	83	2	1	-10921639	51923.524	50195	37054	65535	1090394	8519.381	4.800	0.149	1.580
ID353252	353252	None	7402.720	28.878	41.084	0	83	83	2	1	-10921639	43560.952	43151	33602	53925	914780	6176.456	6.391	0.059	0.783
ID353255	353255	67	10713.979	19.979	46.171	0	83	83	2	1	-10921639	62534.810	65535	47411	65535	1313231	5330.941	4.800	0.101	2.155
ID353254	353254	None	7206.126	0.000	42.000	0	83	83	2	1	-10921639	21311.429	21631	12305	30874	447540	5096.713	2.000	0.173	1.234
ID353249	353249	46	15839.409	14.140	23.134	0	83	83	2	1	-10921639	53905.524	55122	37333	65535	1132016	9395.463	3.200	0.130	1.322
ID353248	353248	None	8449.352	36.968	15.548	0	83	83	2	1	-10921639	40486.667	42372	27283	55429	850220	7716.532	7.600	0.073	0.711
ID353251	353251	61	11228.617	13.040	38.802	0	83	83	2	1	-10921639	43275.857	41063	33379	65535	908793	8203.237	2.000	0.086	0.833
ID353250	353250	63	12613.912	18.435	25.943	0	83	83	2	1	-10921639	53225.381	52784	41731	65535	1117733	7486.477	7.600	0.095	1.233
ID353257	353257	35	15858.695	36.816	56.071	0	83	83	2	1	-10921639	53613.810	52032	38112	65535	1125890	8759.093	3.200	0.134	1.444
ID353256	353256	71	12637.023	30.474	49.501	0	83	83	2	1	-10921639	53983.714	50445	44488	65535	1133658	7836.868	4.800	0.102	1.277
ID353258	353258	74	9029.495	14.877	58.945	0	83	83	2	1	-10921639	62008.429	65535	47912	65535	1302177	5530.058	6.381	0.079	1.647
ID353285	353285	68	15436.062	38.201	41.732	0	84	84	2	1	-10921639	52296.000	49749	43012	65535	1098216	7813.028	4.800	0.144	1.683
ID353284	353284	None	7371.179	9.043	39.572	0	84	84	2	1	-10921639	35057.762	36080	24137	47299	736213	7060.580	2.000	0.083	0.763
ID353287	353287	71	15103.984	30.125	49.552	0	84	84	2	1	-10921639	55822.524	58797	41370	65535	1172273	8929.081	2.000	0.122	1.363
ID353286	353286	67	12474.699	19.337	46.859	0	84	84	2	1	-10921639	56529.190	58185	43123	65535	1187113	8621.407	3.200	0.093	1.117
ID353281	353281	63	10678.847	18.592	26.353	0	84	84	2	1	-10921639	47785.952	47661	35802	60301	1003505	6913.068	2.000	0.106	1.324
ID353280	353280	46	15610.466	14.367	23.644	0	84	84	2	1	-10921639	49455.048	49499	31960	65535	1038556	10992.005	2.000	0.125	1.001
ID353283	353283	61	11756.297	13.091	38.981	0	84	84	2	1	-10921639	45367.762	45907	32043	61191	952723	7601.969	2.000	0.108	1.163
ID353282	353282	None	7853.486	22.697	34.871	0	84	84	2	1	-10921639	43322.238	44014	29565	56876	909767	6823.373	3.200	0.048	0.582
ID353292	353292	None	8661.995	21.900	66.441	0	84	84	2	1	-10921639	54451.667	52533	40339	65535	1143485	7420.194	2.000	0.051	0.717
ID353289	353289	35	17075.682	37.223	56.433	0	84	84	2	1	-10921639	58617.190	60551	46603	65535	1230961	7576.497	4.800	0.166	2.200
ID353288	353288	None	7211.509	18.730	55.500	0	84	84	2	1	-10921639	60348.571	60106	45128	65535	1267320	5820.923	7.600	0.052	1.016
ID353291	353291	None	8971.878	28.824	62.040	0	84	84	2	1	-10921639	43655.190	42233	32489	62249	916759	7382.567	6.415	0.069	0.758
ID353290	353290	74	8775.916	15.755	58.172	0	84	84	2	1	-10921639	62030.952	65535	48719	65535	1302650	5151.347	4.800	0.076	1.696
ID353277	353277	None	7541.763	21.437	6.057	0	84	84	2	1	-10921639	14388.619	14114	4649	26837	302161	6170.920	2.000	0.173	0.687
ID353279	353279	75	9536.039	47.190	22.773	0	84	84	2	1	-10921639	33413.952	32461	25501	50028	701693	5370.538	2.000	0.115	1.284
ID353278	353278	None	7408.445	35.467	21.272	0	84	84	2	1	-10921639	40611.190	41731	33129	47661	852835	4693.728	2.000	0.075	1.208
ID353317	353317	61	11035.470	13.638	38.502	0	85	85	2	1	-10921639	48374.524	48469	34270	63168	1015865	7297.080	2.000	0.101	1.216
ID353316	353316	63	12072.581	18.789	26.941	0	85	85	2	1	-10921639	47408.143	46520	37917	65535	995571	7176.309	7.600	0.106	1.261
ID353319	353319	None	7066.236	34.112	47.360	0	85	85	2	1	-10921639	44947.619	46548	32349	56793	943900	6217.755	2.000	0.055	0.756
ID353318	353318	68	15150.904	38.233	41.763	0	85	85	2	1	-10921639	52970.857	52422	36331	65535	1112388	8553.504	2.000	0.133	1.454
ID353313	353313	76	10110.202	36.547	15.495	0	85	85	2	1	-10921639	39986.762	39894	27895	53842	839722	7591.338	2.000	0.105	0.999
ID353315	353315	46	16852.457	14.241	23.955	0	85	85	2	1	-10921639	51291.190	48329	35273	65535	1077115	9547.267	2.000	0.152	1.419
ID353314	353314	75	12177.119	47.177	22.509	0	85	85	2	1	-10921639	35067.190	32433	22689	57155	736411	8710.779	2.000	0.130	0.924
ID353324	353324	74	7685.116	15.899	58.036	0	85	85	2	1	-10921639	62398.190	65535	51392	65535	1310362	5389.262	7.600	0.062	1.359
ID353321	353321	71	11429.689	29.915	49.510	0	85	85	2	1	-10921639	54780.333	54343	45462	65535	1150387	6110.594	4.800	0.093	1.530
ID353320	353320	67	10750.881	19.037	47.860	0	85	85	2	1	-10921639	58845.238	59076	46520	65535	1235750	6449.621	4.800	0.090	1.510
ID353323	353323	35	11904.487	37.001	56.495	0	85	85	2	1	-10921639	47832.286	49387	34326	55791	1004478	6647.495	7.600	0.135	1.712
ID353322	353322	None	7113.241	10.096	54.583	0	85	85	2	1	-10921639	41471.619	40952	28730	58909	870904	6724.415	5.984	0.070	0.804
ID353325	353325	76	9120.740	37.026	15.404	0	86	86	2	1	-10921639	40894.905	40312	31626	52923	858793	6233.418	7.600	0.097	1.161
ID353327	353327	46	17612.746	14.241	24.215	0	86	86	2	1	-10921639	52371.619	52533	36219	65535	1099804	10605.602	2.000	0.157	1.338
ID353326	353326	75	17924.756	47.190	22.256	0	86	86	2	1	-10921639	41038.143	38363	24137	65535	861801	10166.620	2.000	0.200	1.347
ID353333	353333	77	9806.948	9.985	46.928	0	86	86	2	1	-10921639	44805.810	45072	32934	53090	940922	5761.157	4.800	0.108	1.512
ID353332	353332	67	10412.876	19.522	46.099	0	86	86	2	1	-10921639	61536.429	65535	48385	65535	1292265	5628.032	4.800	0.097	1.942
ID353335	353335	None	7734.448	22.078	54.830	0	86	86	2	1	-10921639	62178.000	65061	52394	65535	1305738	4456.677	4.800	0.067	1.753
ID353334	353334	71	11863.239	30.199	49.824	0	86	86	2	1	-10921639	58166.286	59187	46687	65535	1221492	5749.802	4.800	0.107	1.958
ID353329	353329	None	7726.586	44.765	30.957	0	86	86	2	1	-10921639	41246.333	40534	31069	51197	866173	6095.555	2.000	0.061	0.783
ID353328	353328	63	12916.692	19.036	26.501	0	86	86	2	1	-10921639	48515.143	45211	35133	65535	1018818	9502.183	2.000	0.091	0.849
ID353331	353331	68	14818.479	38.495	41.740	0	86	86	2	1	-10921639	54175.762	54399	36859	65535	1137691	8676.477	4.800	0.129	1.429
ID353330	353330	61	11954.177	13.447	38.511	0	86	86	2	1	-10921639	50193.571	50501	31375	65535	1054065	9194.932	6.068	0.097	0.965
ID353337	353337	74	8728.328	15.900	58.183	0	86	86	2	1	-10921639	61600.048	65535	42344	65535	1293601	6153.184	3.200	0.068	1.267
ID353336	353336	35	15042.422	37.729	55.983	0	86	86	2	1	-10921639	52545.333	52311	36470	65535	1103452	8986.443	4.800	0.127	1.317
ID353338	353338	78	8071.011	19.118	70.772	0	86	86	2	1	-10921639	46380.667	47439	32990	59688	973994	6797.893	2.000	0.068	0.866
ID353349	353349	74	9571.662	15.353	58.070	0	87	87	2	1	-10921639	58739.143	61303	43346	65535	1233522	7637.872	7.600	0.071	1.015
ID353348	353348	35	14550.100	36.937	56.779	0	87	87	2	1	-10921639	53460.000	53201	33352	64421	1122660	8318.557	4.800	0.147	1.643
ID353351	353351	78	10259.342	19.919	70.111	0	87	87	2	1	-10921639	46576.810	46910	33407	61804	978113	7347.613	7.600	0.087	1.018
ID353350	353350	79	7067.477	29.115	61.548	0	87	87	2	1	-10921639	43021.286	42400	31291	51642	903447	5694.451	3.200	0.077	1.074
ID353345	353345	67	11887.759	19.966	45.786	0	87	87	2	1	-10921639	60149.714	61359	47995	65535	1263144	6118.346	4.800	0.109	1.928
ID353344	353344	68	12891.466	38.386	41.331	0	87	87	2	1	-10921639	51247.429	49025	35189	65535	1076196	9019.487	4.800	0.119	1.210
ID353347	353347	71	7189.953	29.248	48.767	0	87	87	2	1	-10921639	50540.762	51141	36692	59799	1061356	5722.374	3.200	0.054	0.909
ID353346	353346	77	8337.838	11.552	47.274	0	87	87	2	1	-10921639	43985.238	44126	34716	51197	923690	4350.121	4.800	0.101	1.848
ID353341	353341	46	15190.466	14.160	24.458	0	87	87	2	1	-10921639	47426.762	44126	32628	65535	995962	11261.292	2.000	0.107	0.813
ID353340	353340	75	20335.682	46.204	22.975	0	87	87	2	1	-10921639	43487.952	39866	30317	65535	913247	11783.790	2.000	0.194	1.200
ID353343	353343	61	11280.856	13.116	38.313	0	87	87	2	1	-10921639	45236.524	42706	36470	62249	949967	7663.355	2.000	0.092	0.993
ID353342	353342	None	7828.528	44.041	33.506	0	87	87	2	1	-10921639	46502.619	47828	31542	54120	976555	5458.860	4.800	0.092	1.435
ID353339	353339	76	8902.729	37.268	15.975	0	87	87	2	1	-10921639	38254.143	38446	27589	53118	803337	5430.183	4.800	0.099	1.271
ID353357	353357	61	11521.822	13.125	38.607	0	88	88	2	1	-10921639	43373.905	38780	33602	64644	910852	8518.984	2.000	0.098	0.907
ID353356	353356	None	10218.135	19.133	27.147	0	88	88	2	1	-10921639	44024.857	43235	32572	60663	924522	7801.379	2.000	0.072	0.761
ID353359	353359	67	10758.098	19.689	45.501	0	88	88	2	1	-10921639	57968.857	58686	45935	65535	1217346	6558.693	2.000	0.082	1.338
ID353358	353358	68	12057.159	37.496	41.378	0	88	88	2	1	-10921639	51150.571	51308	35161	65451	1074162	9016.464	2.000	0.104	1.066
ID353353	353353	None	8852.924	33.106	20.989	0	88	88	2	1	-10921639	43522.476	42038	36247	53174	913972	5436.215	4.800	0.096	1.409
ID353352	353352	76	9385.322	36.533	15.391	0	88	88	2	1	-10921639	36924.333	36024	24526	55011	775411	7380.517	3.200	0.105	0.951
ID353355	353355	46	16145.596	14.262	24.522	0	88	88	2	1	-10921639	49465.619	46770	31041	65535	1038778	10131.910	2.000	0.153	1.292
ID353354	353354	75	19517.125	46.461	22.964	0	88	88	2	1	-10921639	42859.619	39421	26085	65535	900052	11239.783	2.000	0.204	1.293
ID353365	353365	80	9317.974	22.283	65.267	0	88	88	2	1	-10921639	56458.905	57517	41008	65535	1185637	7111.311	7.600	0.077	1.137
ID353364	353364	79	9812.614	29.427	60.978	0	88	88	2	1	-10921639	47351.190	45963	38140	64282	994375	6320.001	2.000	0.081	1.127
ID353366	353366	78	8769.575	19.172	70.180	0	88	88	2	1	-10921639	45550.810	45490	30317	55874	956567	7780.932	2.000	0.086	0.925
ID353361	353361	35	11345.554	36.728	56.448	0	88	88	2	1	-10921639	48784.238	51197	36414	59883	1024469	6978.628	2.000	0.108	1.367
ID353360	353360	71	8079.952	29.815	48.976	0	88	88	2	1	-10921639	49907.000	50390	40145	59967	1048047	6064.688	2.000	0.070	1.080
ID353363	353363	None	7116.624	50.794	58.613	0	88	88	2	1	-10921639	15772.714	16759	4816	27839	331227	6800.947	2.000	0.156	0.625
ID353362	353362	74	8424.430	16.006	57.894	0	88	88	2	1	-10921639	61409.190	65535	49220	65535	1289593	5932.054	3.200	0.065	1.255
ID353413	353413	35	13805.906	36.722	56.362	0	89	89	2	1	-10921639	51796.238	50668	39198	65535	1087721	7838.349	4.800	0.127	1.494
ID353412	353412	None	7385.200	24.076	52.318	0	89	89	2	1	-10921639	61460.762	61776	51169	65535	1290676	4468.102	4.800	0.062	1.615
ID353415	353415	79	11537.654	29.064	61.136	0	89	89	2	1	-10921639	50364.429	50362	43652	62583	1057653	5417.738	4.800	0.122	2.023
ID353414	353414	74	7481.941	15.276	57.751	0	89	89	2	1	-10921639	60678.667	65200	45657	65535	1274252	6851.669	7.600	0.059	0.981
ID353409	353409	68	15699.450	38.176	40.977	0	89	89	2	1	-10921639	56282.429	55484	39003	65535	1181931	7210.300	4.800	0.144	1.959
ID353408	353408	83	7574.497	25.822	39.038	0	89	89	2	1	-10921639	47857.476	48190	34855	55345	1005007	5895.609	2.000	0.070	1.055
ID353411	353411	71	12275.470	29.731	48.925	0	89	89	2	1	-10921639	53920.048	52338	41175	65535	1132321	7565.200	7.600	0.094	1.223
ID353410	353410	67	9840.928	19.500	46.406	0	89	89	2	1	-10921639	57807.143	59660	36832	65535	1213950	8665.782	4.800	0.072	0.894
ID353417	353417	None	10235.619	17.043	66.846	0	89	89	2	1	-10921639	54714.190	56264	34688	65535	1148998	8015.404	2.000	0.078	0.983
ID353416	353416	80	7745.602	22.364	65.733	0	89	89	2	1	-10921639	54592.143	55095	44376	65535	1146435	5843.380	2.000	0.055	0.974
ID353418	353418	78	9384.266	20.883	70.090	0	89	89	2	1	-10921639	49375.429	52561	34827	58463	1036884	7677.152	7.600	0.082	0.970
ID353405	353405	46	13762.317	14.277	24.050	0	89	89	2	1	-10921639	52566.571	51113	33992	65535	1103898	8737.564	2.000	0.107	1.164
ID353404	353404	75	21430.766	46.029	23.315	0	89	89	2	1	-10921639	48183.810	44543	31236	65535	1011860	12707.190	2.000	0.195	1.237
ID353407	353407	61	11508.299	13.405	38.496	0	89	89	2	1	-10921639	48109.476	46576	31793	63892	1010299	8500.248	4.800	0.094	0.976
ID353406	353406	82	10806.271	44.345	34.138	0	89	89	2	1	-10921639	47520.857	46743	34911	60468	997938	6874.609	6.254	0.095	1.200
ID353401	353401	None	12152.830	21.000	0.000	0	89	89	2	1	-10921639	17027.714	15144	8741	34716	357582	8034.204	2.000	0.321	1.031
ID353403	353403	84	7683.259	30.790	20.273	0	89	89	2	1	-10921639	42668.667	43263	30540	50752	896042	5369.500	4.800	0.087	1.275
ID353402	353402	76	11787.604	37.119	15.464	0	89	89	2	1	-10921639	42265.810	44098	26893	53814	887582	6801.197	4.800	0.147	1.589
ID353381	353381	35	9672.010	36.942	57.519	0	90	90	2	1	-10921639	45308.333	46798	32210	62138	951475	7751.457	4.800	0.081	0.872
ID353380	353380	74	7177.595	15.703	57.811	0	90	90	2	1	-10921639	62805.190	65535	51949	65535	1318909	4450.712	4.800	0.061	1.618
ID353383	353383	81	13938.284	18.774	69.777	0	90	90	2	1	-10921639	52136.905	52311	28368	65535	1094875	10627.390	2.000	0.111	0.978
ID353382	353382	79	10908.752	28.244	61.189	0	90	90	2	1	-10921639	50437.381	50056	40423	62389	1059185	6383.369	2.000	0.085	1.233
ID353377	353377	67	10255.714	20.478	44.888	0	90	90	2	1	-10921639	60909.333	65451	46743	65535	1279096	6753.087	4.800	0.087	1.445
ID353376	353376	68	13844.950	38.152	40.304	0	90	90	2	1	-10921639	52138.286	52171	35802	65535	1094904	8663.301	2.000	0.124	1.324
ID353379	353379	None	7534.107	35.989	50.438	0	90	90	2	1	-10921639	45200.857	44153	36219	57517	949218	5521.304	2.000	0.071	1.083
ID353378	353378	71	8149.095	29.704	48.983	0	90	90	2	1	-10921639	49710.857	50083	36609	61776	1043928	6643.228	2.000	0.071	0.993
ID353367	353367	76	7658.717	36.474	15.604	0	90	90	2	1	-10921639	38920.952	37695	29259	51030	817340	4731.507	2.000	0.073	1.120
ID353373	353373	82	10233.989	43.901	34.538	0	90	90	2	1	-10921639	43745.095	43736	28897	61776	918647	8115.904	2.000	0.077	0.772
ID353372	353372	None	8839.115	21.167	34.647	0	90	90	2	1	-10921639	52325.095	52784	35356	62333	1098827	7031.702	2.000	0.067	0.931
ID353375	353375	83	9503.542	26.541	38.883	0	90	90	2	1	-10921639	47803.095	48524	34159	63975	1003865	7086.285	7.600	0.084	1.041
ID353374	353374	61	8119.950	13.154	39.115	0	90	90	2	1	-10921639	44005.095	43875	31208	55651	924107	6043.266	4.800	0.075	1.011
ID353369	353369	75	19329.053	46.551	22.843	0	90	90	2	1	-10921639	44827.000	44515	24276	65535	941367	12728.070	2.000	0.186	1.104
ID353368	353368	84	7689.115	31.015	19.653	0	90	90	2	1	-10921639	43059.762	42567	34437	55234	904255	5543.358	6.326	0.060	0.882
ID353371	353371	85	9986.248	19.515	27.366	0	90	90	2	1	-10921639	53228.000	51169	35885	65535	1117788	9196.537	2.000	0.069	0.749
ID353370	353370	46	12266.631	14.580	25.206	0	90	90	2	1	-10921639	54718.143	56459	38084	65535	1149081	8709.015	2.000	0.086	0.998
ID353389	353389	85	8556.794	18.380	28.302	0	91	91	2	1	-10921639	53227.952	53563	39950	65006	1117787	6000.171	7.600	0.071	1.169
ID353388	353388	46	14814.119	14.435	24.703	0	91	91	2	1	-10921639	50361.810	48246	34410	65535	1057598	10826.734	2.000	0.117	0.977
ID353391	353391	82	13806.484	43.435	35.337	0	91	91	2	1	-10921639	50576.571	50473	37639	65535	1062108	8572.766	2.000	0.118	1.243
ID353390	353390	86	8393.513	23.872	34.006	0	91	91	2	1	-10921639	50945.190	49527	41954	65535	1069849	6423.531	2.000	0.060	0.899
ID353385	353385	None	7126.817	28.810	19.241	0	91	91	2	1	-10921639	45402.238	44153	37555	57127	953447	5673.625	6.297	0.052	0.796
ID353384	353384	76	8784.018	37.822	15.374	0	91	91	2	1	-10921639	40798.048	40451	30679	51420	856759	6595.386	4.800	0.109	1.215
ID353387	353387	75	19653.625	45.945	22.982	0	91	91	2	1	-10921639	50289.000	47494	37778	65535	1056069	10091.625	2.000	0.190	1.589
ID353386	353386	84	9148.505	32.211	20.714	0	91	91	2	1	-10921639	47543.381	47327	33157	65173	998411	7252.451	7.600	0.076	0.923
ID353397	353397	35	8243.842	36.458	56.164	0	91	91	2	1	-10921639	46404.571	45796	36943	62277	974496	5957.024	5.990	0.063	0.925
ID353396	353396	71	10582.033	29.038	48.559	0	91	91	2	1	-10921639	54160.048	51448	48302	65535	1137361	5824.921	2.000	0.077	1.337
ID353399	353399	79	8029.563	29.136	61.415	0	91	91	2	1	-10921639	47972.905	46381	40312	58519	1007431	6125.653	2.000	0.067	0.985
ID353398	353398	74	8784.931	14.921	58.552	0	91	91	2	1	-10921639	58907.476	62333	37973	65535	1237057	8000.473	2.000	0.061	0.851
ID353393	353393	83	10672.360	28.316	39.352	0	91	91	2	1	-10921639	48912.857	48664	40479	61247	1027170	6103.572	2.000	0.090	1.323
ID353392	353392	61	11539.998	14.363	38.836	0	91	91	2	1	-10921639	47111.095	47494	36219	60969	989333	7413.334	2.000	0.115	1.309
ID353395	353395	67	12078.600	19.855	45.136	0	91	91	2	1	-10921639	60992.905	64644	45267	65535	1280851	6621.790	4.800	0.113	1.865
ID353394	353394	68	10745.953	37.791	40.951	0	91	91	2	1	-10921639	51907.571	54259	40145	60217	1090059	6401.726	6.352	0.107	1.566
ID353400	353400	81	11324.010	18.862	69.142	0	91	91	2	1	-10921639	58237.714	60161	43792	65535	1222992	6911.048	4.800	0.100	1.538
ID353421	353421	75	20639.193	45.996	22.699	0	92	92	2	1	-10921639	48481.952	44710	28285	65535	1018121	11547.569	2.000	0.197	1.381
ID353420	353420	None	7022.727	39.771	16.208	0	92	92	2	1	-10921639	39717.714	42010	26141	48413	834072	6812.362	7.600	0.074	0.808
ID353423	353423	86	7433.638	24.637	33.293	0	92	92	2	1	-10921639	51230.095	51615	33797	63975	1075832	7759.440	6.356	0.055	0.689
ID353422	353422	46	15409.068	14.846	25.215	0	92	92	2	1	-10921639	50466.619	46965	34883	65535	1059799	9607.665	2.000	0.119	1.113
ID353419	353419	76	8206.544	37.259	14.416	0	92	92	2	1	-10921639	39578.571	39198	29092	49527	831150	7106.742	7.600	0.081	0.832
ID353429	353429	35	13233.334	36.977	55.678	0	92	92	2	1	-10921639	51981.762	51392	38864	65535	1091617	8190.040	2.000	0.106	1.215
ID353428	353428	67	9776.368	20.856	44.957	0	92	92	2	1	-10921639	57198.571	56626	47522	65535	1201170	6918.649	2.000	0.074	1.132
ID353431	353431	81	7857.358	18.702	70.114	0	92	92	2	1	-10921639	47628.238	48664	33519	61414	1000193	7840.928	7.600	0.061	0.702
ID353430	353430	87	7885.183	18.212	66.276	0	92	92	2	1	-10921639	58371.810	59744	48302	65535	1225808	6025.926	2.000	0.051	0.946
ID353425	353425	61	13061.986	13.824	38.693	0	92	92	2	1	-10921639	46912.238	47633	34187	63586	985157	8474.964	2.000	0.107	1.074
ID353424	353424	82	12593.336	44.274	34.899	0	92	92	2	1	-10921639	45260.524	44376	35356	63892	950471	7404.429	2.000	0.108	1.192
ID353427	353427	68	14459.604	37.407	41.312	0	92	92	2	1	-10921639	57420.000	59549	40256	65535	1205820	8142.845	4.800	0.131	1.630
ID353426	353426	83	10947.630	28.328	39.194	0	92	92	2	1	-10921639	51538.952	53034	41759	62249	1082318	6555.617	2.000	0.092	1.318
ID353453	353453	61	7303.884	14.566	37.489	0	93	93	2	1	-10921639	45114.762	45323	32711	56403	947410	5713.421	2.000	0.071	1.052
ID353452	353452	82	14174.373	44.551	35.014	0	93	93	2	1	-10921639	49818.190	50139	34020	65535	1046182	8436.712	4.800	0.136	1.412
ID353455	353455	68	13970.422	37.409	41.305	0	93	93	2	1	-10921639	58767.000	63112	43096	65535	1234107	7871.052	7.600	0.129	1.708
ID353454	353454	83	11658.739	28.048	38.998	0	93	93	2	1	-10921639	53613.667	53201	42177	65200	1125887	7365.610	2.000	0.103	1.359
ID353449	353449	89	8288.311	28.882	19.923	0	93	93	2	1	-10921639	44429.286	44710	33714	55011	933015	5828.921	5.987	0.087	1.219
ID353448	353448	76	15224.635	37.925	15.864	0	93	93	2	1	-10921639	49659.143	47689	39449	65535	1042842	7168.820	4.800	0.149	1.792
ID353451	353451	46	14431.713	15.124	25.041	0	93	93	2	1	-10921639	49675.190	48302	34465	65535	1043179	8806.268	2.000	0.109	1.112
ID353450	353450	75	18602.389	45.737	23.016	0	93	93	2	1	-10921639	46885.857	44460	35273	65535	984603	9885.873	2.000	0.185	1.480
ID353461	353461	87	7798.081	17.000	66.000	0	93	93	2	1	-10921639	58658.190	59298	43096	65535	1231822	7212.144	7.600	0.053	0.813
ID353460	353460	88	10067.053	36.555	58.439	0	93	93	2	1	-10921639	51036.619	52116	31208	65173	1071769	9252.576	4.800	0.092	0.926
ID353463	353463	None	7856.337	26.396	69.982	0	93	93	2	1	-10921639	31143.048	32266	18012	45184	654004	7756.674	2.000	0.084	0.621
ID353462	353462	81	12147.439	19.841	69.323	0	93	93	2	1	-10921639	59347.619	59883	46130	65535	1246300	6519.778	4.800	0.118	1.917
ID353457	353457	71	8653.658	28.705	48.734	0	93	93	2	1	-10921639	54063.143	52867	43123	65535	1135326	6194.119	7.600	0.061	1.002
ID353456	353456	67	10662.562	20.495	44.621	0	93	93	2	1	-10921639	59498.810	62194	42427	65535	1249475	7429.096	4.800	0.089	1.315
ID353459	353459	35	11455.010	36.471	55.122	0	93	93	2	1	-10921639	58005.857	57544	46158	65535	1218123	5360.036	4.800	0.099	1.957
ID353458	353458	None	7398.617	17.308	50.872	0	93	93	2	1	-10921639	58139.905	62862	41035	65535	1220938	8833.777	3.200	0.044	0.553
ID353445	353445	90	9970.928	25.397	67.337	0	94	94	2	1	-10921639	45293.571	45406	33881	58714	951165	6521.527	2.000	0.090	1.151
ID353444	353444	88	7537.378	36.225	57.948	0	94	94	2	1	-10921639	42992.238	44070	28563	56459	902837	7359.510	6.333	0.054	0.594
ID353447	353447	None	8467.617	2.435	70.259	0	94	94	2	1	-10921639	17720.190	18346	7321	28062	372124	6164.833	2.000	0.186	0.901
ID353446	353446	81	12752.133	19.195	68.959	0	94	94	2	1	-10921639	56588.810	59187	41926	65535	1188365	8633.078	2.000	0.099	1.181
ID353441	353441	71	11289.427	29.091	48.481	0	94	94	2	1	-10921639	53422.857	52338	42455	65535	1121880	7757.113	7.600	0.088	1.118
ID353440	353440	67	10528.713	20.282	45.022	0	94	94	2	1	-10921639	51744.571	51726	37054	65535	1086636	7846.496	2.000	0.080	0.980
ID353443	353443	91	8918.977	15.103	58.023	0	94	94	2	1	-10921639	60450.714	65535	41063	65535	1269465	8517.201	3.200	0.065	0.864
ID353442	353442	None	8358.510	21.918	50.371	0	94	94	2	1	-10921639	58619.714	60663	44460	65535	1231014	7257.508	3.200	0.055	0.844
ID353437	353437	None	7769.203	13.992	39.449	0	94	94	2	1	-10921639	42369.000	42260	35746	55791	889749	4829.128	4.800	0.078	1.262
ID353436	353436	82	11212.214	44.083	34.688	0	94	94	2	1	-10921639	50034.286	49694	37945	65535	1050720	6729.594	2.000	0.087	1.195
ID353439	353439	68	13487.094	37.419	40.544	0	94	94	2	1	-10921639	61792.286	65535	51809	65535	1297638	4915.986	4.800	0.137	3.038
ID353438	353438	83	10286.722	27.498	39.084	0	94	94	2	1	-10921639	51647.810	50585	37388	65535	1084604	6592.769	6.370	0.092	1.318
ID353433	353433	89	10910.256	29.214	20.183	0	94	94	2	1	-10921639	46545.095	45156	35356	65535	977447	7539.117	4.800	0.100	1.123
ID353432	353432	76	11804.021	37.561	14.892	0	94	94	2	1	-10921639	46640.571	46019	30401	60774	979452	7795.432	4.800	0.131	1.383
ID353435	353435	46	13037.424	14.804	25.104	0	94	94	2	1	-10921639	44539.381	43430	33268	64449	935327	8668.780	2.000	0.107	0.996
ID353434	353434	75	18893.746	45.968	23.084	0	94	94	2	1	-10921639	45900.810	44153	27338	65535	963917	10281.344	2.000	0.177	1.344
ID353485	353485	46	15315.318	15.197	25.257	0	95	95	2	1	-10921639	46653.762	43402	28146	65535	979729	9621.491	2.000	0.130	1.119
ID353484	353484	75	19746.262	45.850	23.127	0	95	95	2	1	-10921639	47096.714	45184	30261	65535	989031	10507.854	2.000	0.200	1.491
ID353487	353487	82	12925.386	44.729	34.177	0	95	95	2	1	-10921639	47491.571	47633	34549	65451	997323	7929.766	2.000	0.112	1.208
ID353486	353486	None	7340.542	40.849	27.390	0	95	95	2	1	-10921639	38246.000	38363	30345	48858	803166	5596.120	2.000	0.071	0.908
ID353483	353483	89	9829.317	31.163	20.163	0	95	95	2	1	-10921639	48097.476	46882	31960	59577	1010047	6572.942	4.800	0.093	1.240
ID353482	353482	76	17625.285	38.450	15.063	0	95	95	2	1	-10921639	49554.429	48942	29899	65535	1040643	9428.947	4.800	0.182	1.618
ID353493	353493	88	7479.375	36.189	57.975	0	95	95	2	1	-10921639	41999.143	41008	32294	55373	881982	6316.973	2.000	0.062	0.778
ID353492	353492	91	7795.661	15.078	57.643	0	95	95	2	1	-10921639	60768.857	65535	45044	65535	1276146	7942.402	2.000	0.055	0.801
ID353495	353495	90	11139.747	25.185	65.879	0	95	95	2	1	-10921639	54216.952	54733	35941	65535	1138556	7361.363	6.052	0.088	1.186
ID353494	353494	92	7218.431	56.381	61.520	0	95	95	2	1	-10921639	11497.476	10412	4259	22355	241447	5106.305	2.000	0.288	1.007
ID353489	353489	67	11746.641	21.056	43.855	0	95	95	2	1	-10921639	55986.905	56737	43680	65535	1175725	7169.943	2.000	0.089	1.275
ID353488	353488	68	15461.678	36.692	40.935	0	95	95	2	1	-10921639	58268.476	58129	44627	65535	1223638	7218.510	4.800	0.142	2.010
ID353491	353491	35	7704.772	35.915	54.991	0	95	95	2	1	-10921639	46811.571	47466	37333	58046	983043	6073.364	7.600	0.065	0.944
ID353490	353490	71	8916.472	29.211	48.671	0	95	95	2	1	-10921639	52445.905	51448	42789	65535	1101364	6075.200	2.000	0.067	1.079
ID353496	353496	81	12212.938	19.080	68.694	0	95	95	2	1	-10921639	55329.333	55429	33602	65535	1161916	9224.657	2.000	0.101	1.104
ID353477	353477	91	7994.917	15.783	58.274	0	96	96	2	1	-10921639	62741.571	65535	53034	65535	1317573	4528.929	4.800	0.066	1.726
ID353476	353476	35	10377.006	35.874	56.080	0	96	96	2	1	-10921639	49017.476	50306	35607	58686	1029367	6352.710	4.800	0.099	1.385
ID353479	353479	90	7535.122	23.945	66.007	0	96	96	2	1	-10921639	49595.571	52617	33212	60245	1041507	7685.842	3.200	0.058	0.707
ID353478	353478	92	9905.081	54.551	62.153	0	96	96	2	1	-10921639	12571.238	10495	3897	26280	263996	6753.136	2.000	0.343	0.951
ID353473	353473	None	7525.933	11.879	46.705	0	96	96	2	1	-10921639	42753.524	42511	33908	55039	897824	5154.076	4.800	0.075	1.158
ID353472	353472	67	9079.301	19.745	44.418	0	96	96	2	1	-10921639	53363.238	52227	38418	65535	1120628	7195.120	6.253	0.067	0.927
ID353475	353475	71	7357.275	28.663	49.773	0	96	96	2	1	-10921639	50897.333	51420	38530	62862	1068844	6493.689	2.000	0.048	0.715
ID353474	353474	None	7873.188	34.054	48.832	0	96	96	2	1	-10921639	44491.667	44515	32266	55930	934325	6785.314	2.000	0.049	0.616
ID353481	353481	None	7202.641	2.289	69.433	0	96	96	2	1	-10921639	14717.476	13752	8296	26447	309067	5405.440	2.000	0.167	0.778
ID353480	353480	81	12656.568	19.093	68.153	0	96	96	2	1	-10921639	60270.333	64365	44655	65535	1265677	7099.552	4.800	0.114	1.741
ID353469	353469	93	10656.396	13.905	39.001	0	96	96	2	1	-10921639	48888.905	47717	39198	60941	1026667	5779.371	6.081	0.092	1.425
ID353468	353468	None	7106.484	18.756	34.497	0	96	96	2	1	-10921639	47812.571	47968	38892	61080	1004064	5382.866	2.000	0.055	0.922
ID353471	353471	68	16228.604	37.005	40.890	0	96	96	2	1	-10921639	57229.048	57377	39170	65535	1201810	7752.431	4.800	0.142	1.839
ID353470	353470	83	11222.971	26.971	39.531	0	96	96	2	1	-10921639	51141.190	52255	39309	65423	1073965	7728.371	2.000	0.097	1.169
ID353465	353465	None	7067.542	28.411	21.844	0	96	96	2	1	-10921639	42035.000	41202	30790	53897	882735	5960.599	2.000	0.058	0.770
ID353464	353464	76	13600.862	38.213	15.296	0	96	96	2	1	-10921639	45299.000	48079	31264	61052	951279	8705.117	7.600	0.144	1.312
ID353467	353467	82	11392.088	44.642	34.305	0	96	96	2	1	-10921639	47307.333	47912	33658	64727	993454	8012.654	6.132	0.108	1.155
ID353466	353466	75	15237.656	45.544	22.870	0	96	96	2	1	-10921639	46907.000	45629	38196	65535	985047	7204.808	4.800	0.163	1.823
ID353517	353517	82	9811.377	44.048	33.754	0	97	97	2	1	-10921639	47914.524	47077	39616	62305	1006205	5114.820	4.800	0.101	1.718
ID353516	353516	46	9104.184	14.803	25.198	0	97	97	2	1	-10921639	39818.429	38029	30456	56514	836187	6986.891	2.000	0.078	0.827
ID353519	353519	83	12893.054	27.498	39.188	0	97	97	2	1	-10921639	51667.524	50250	39560	65535	1085018	7744.075	2.000	0.100	1.211
ID353518	353518	93	8619.422	13.253	38.916	0	97	97	2	1	-10921639	41491.524	39365	31403	53619	871322	6682.205	2.000	0.069	0.806
ID353513	353513	76	14000.297	38.239	15.418	0	97	97	2	1	-10921639	49523.857	50946	30206	62444	1040001	8752.562	4.800	0.147	1.451
ID353512	353512	None	9248.678	21.352	12.205	0	97	97	2	1	-10921639	19470.190	20406	7628	33853	408874	7802.035	2.000	0.173	0.737
ID353515	353515	75	16200.475	45.466	22.762	0	97	97	2	1	-10921639	42020.476	38864	25529	65535	882430	10491.737	2.000	0.159	1.100
ID353514	353514	89	10919.689	31.208	21.686	0	97	97	2	1	-10921639	44873.429	45044	28313	58407	942342	6705.945	4.800	0.116	1.392
ID353525	353525	None	8338.839	36.209	57.928	0	97	97	2	1	-10921639	41507.381	43458	27839	53842	871655	7712.145	2.000	0.089	0.881
ID353524	353524	91	10023.958	15.980	57.961	0	97	97	2	1	-10921639	61397.286	65479	46576	65535	1289343	6104.492	4.800	0.087	1.613
ID353527	353527	94	9776.768	20.798	73.476	0	97	97	2	1	-10921639	41292.619	41982	27255	56180	867145	7238.151	7.600	0.083	0.871
ID353526	353526	81	12724.752	19.474	68.684	0	97	97	2	1	-10921639	56054.571	55763	32990	65535	1177146	10268.537	2.000	0.105	1.037
ID353521	353521	67	10406.887	19.585	44.318	0	97	97	2	1	-10921639	56436.286	57517	44710	65535	1185162	6774.944	7.600	0.081	1.249
ID353520	353520	68	16663.730	37.186	40.713	0	97	97	2	1	-10921639	57547.286	57043	40562	65535	1208493	7133.171	4.800	0.162	2.249
ID353523	353523	35	10180.460	35.505	54.891	0	97	97	2	1	-10921639	47227.810	46993	33045	63419	991784	8860.929	6.408	0.070	0.702
ID353522	353522	None	7249.417	22.301	50.085	0	97	97	2	1	-10921639	60177.381	60050	51475	65535	1263725	5133.671	3.200	0.047	1.048
ID353509	353509	None	8790.253	51.814	62.974	0	98	98	2	1	-10921639	11712.095	9994	4927	25362	245954	5712.851	2.000	0.306	0.960
ID353508	353508	91	8166.147	16.076	57.313	0	98	98	2	1	-10921639	60917.333	65535	42149	65535	1279264	6762.303	3.200	0.057	0.980
ID353511	353511	94	9616.764	21.410	73.823	0	98	98	2	1	-10921639	41451.857	41537	25835	58769	870489	9739.434	5.981	0.091	0.712
ID353510	353510	81	9910.017	19.830	68.004	0	98	98	2	1	-10921639	61653.095	65535	44933	65535	1294715	5688.121	4.800	0.084	1.684
ID353505	353505	68	14172.900	36.680	40.424	0	98	98	2	1	-10921639	58650.381	64644	40674	65535	1231658	8815.133	4.800	0.129	1.520
ID353504	353504	83	12909.030	27.870	38.360	0	98	98	2	1	-10921639	50316.762	48524	35022	65535	1056652	9114.093	2.000	0.094	0.949
ID353507	353507	35	10288.453	35.227	55.315	0	98	98	2	1	-10921639	52309.190	51475	42483	65535	1098493	5797.039	4.800	0.087	1.445
ID353506	353506	None	7904.507	27.592	49.867	0	98	98	2	1	-10921639	53939.762	53953	36163	65200	1132735	6778.613	2.000	0.053	0.796
ID353501	353501	46	11312.133	15.044	25.281	0	98	98	2	1	-10921639	43859.333	42873	32433	60468	921046	7928.729	2.000	0.104	1.046
ID353500	353500	75	17637.912	45.195	22.751	0	98	98	2	1	-10921639	43286.476	42344	31041	65535	909016	9707.866	2.000	0.173	1.318
ID353503	353503	95	7434.560	23.888	34.977	0	98	98	2	1	-10921639	47286.190	46937	36331	58909	993010	6198.260	2.000	0.050	0.725
ID353502	353502	82	10760.620	43.601	34.099	0	98	98	2	1	-10921639	49344.952	51336	35551	59131	1036244	6913.171	6.084	0.119	1.518
ID353497	353497	None	9475.121	19.584	10.540	0	98	98	2	1	-10921639	18937.190	17316	11859	32099	397681	5597.051	2.000	0.230	1.263
ID353499	353499	89	9589.055	32.735	20.858	0	98	98	2	1	-10921639	42183.571	40841	33908	62862	885855	7006.118	2.000	0.078	0.875
ID353498	353498	76	16259.334	38.358	15.616	0	98	98	2	1	-10921639	51067.095	51726	36776	61609	1072409	7455.694	4.800	0.186	2.146
ID353541	353541	91	7543.333	15.533	57.045	0	99	99	2	1	-10921639	60746.286	65479	47661	65535	1275672	6228.326	3.200	0.055	1.011
ID353540	353540	35	12033.615	35.637	55.158	0	99	99	2	1	-10921639	47555.381	47606	33686	65535	998663	8454.525	2.000	0.090	0.925
ID353543	353543	None	8913.333	19.033	65.482	0	99	99	2	1	-10921639	59331.810	62305	43652	65535	1245968	6913.584	3.200	0.060	0.964
ID353542	353542	96	7228.634	35.753	57.843	0	99	99	2	1	-10921639	41596.143	42789	27366	59215	873519	9070.715	6.295	0.074	0.630
ID353537	353537	83	11652.141	27.580	39.734	0	99	99	2	1	-10921639	51728.714	52116	34799	65535	1086303	8789.814	2.000	0.089	0.957
ID353536	353536	95	7714.788	24.478	35.120	0	99	99	2	1	-10921639	48073.714	47717	39922	59632	1009548	5595.450	2.000	0.063	1.018
ID353539	353539	None	7398.844	20.119	47.062	0	99	99	2	1	-10921639	56710.714	59939	43123	65535	1190925	7858.904	7.600	0.045	0.615
ID353538	353538	68	15260.911	36.251	40.519	0	99	99	2	1	-10921639	59208.381	61080	41843	65535	1243376	6922.556	4.800	0.162	2.379
ID353545	353545	94	10296.268	21.245	74.215	0	99	99	2	1	-10921639	36285.429	38725	23162	50752	761994	8018.407	2.000	0.116	0.944
ID353544	353544	81	10478.686	20.158	67.870	0	99	99	2	1	-10921639	60330.095	65535	38307	65535	1266932	8062.908	6.089	0.085	1.168
ID353533	353533	46	9673.555	15.190	25.900	0	99	99	2	1	-10921639	42296.381	42066	31431	57266	888224	6197.226	2.000	0.085	1.064
ID353532	353532	75	16124.185	44.968	22.802	0	99	99	2	1	-10921639	41181.286	38502	27032	65535	864807	10502.700	3.200	0.152	1.035
ID353535	353535	82	11962.022	43.778	33.176	0	99	99	2	1	-10921639	48143.952	49582	35078	63419	1011023	7105.403	7.600	0.120	1.457
ID353534	353534	97	7057.612	19.819	29.649	0	99	99	2	1	-10921639	43518.524	43764	32043	54510	913889	5336.123	2.000	0.067	1.017
ID353529	353529	76	13897.666	38.855	15.346	0	99	99	2	1	-10921639	46140.762	42873	34827	65006	968956	8895.243	4.800	0.138	1.255
ID353528	353528	None	12257.760	17.274	9.043	0	99	99	2	1	-10921639	18607.190	17845	6180	37277	390751	7796.082	2.000	0.272	1.019
ID353531	353531	89	11820.350	32.677	22.158	0	99	99	2	1	-10921639	49950.857	48998	37639	64699	1048968	7760.800	2.000	0.098	1.144
ID353530	353530	None	9863.698	30.176	21.093	0	99	99	2	1	-10921639	47694.476	45740	34911	64699	1001584	8329.674	7.600	0.091	0.954
ID353573	353573	None	9421.013	16.156	7.049	0	100	100	2	1	-10921639	14297.143	12472	8240	24638	300240	5417.056	2.000	0.305	1.233
ID353575	353575	89	8484.195	32.041	22.378	0	100	100	2	1	-10921639	43921.524	42483	35969	60440	922352	6212.831	6.318	0.065	0.861
ID353574	353574	76	13136.820	38.237	16.058	0	100	100	2	1	-10921639	47937.048	47912	36303	59243	1006678	6543.054	4.800	0.139	1.783
ID353581	353581	None	8410.069	24.981	55.032	0	100	100	2	1	-10921639	59069.095	60078	46993	65535	1240451	5087.995	4.800	0.075	1.618
ID353580	353580	68	14606.003	36.232	40.719	0	100	100	2	1	-10921639	60880.095	64616	50724	65535	1278482	5910.836	4.800	0.144	2.592
ID353583	353583	96	9016.158	36.778	58.824	0	100	100	2	1	-10921639	31921.238	32433	16453	48998	670346	8651.407	2.000	0.082	0.560
ID353582	353582	91	9854.876	15.376	56.882	0	100	100	2	1	-10921639	56533.048	61303	35356	65535	1187194	10104.299	4.800	0.071	0.744
ID353577	353577	46	8323.349	14.939	26.949	0	100	100	2	1	-10921639	41378.762	42010	28340	54092	868954	6692.886	7.600	0.082	0.939
ID353576	353576	75	15498.003	44.665	22.578	0	100	100	2	1	-10921639	44495.476	41537	33519	65423	934405	9381.040	7.600	0.146	1.212
ID353579	353579	82	10467.131	42.988	33.611	0	100	100	2	1	-10921639	45826.571	45267	29148	61999	962358	9090.783	7.600	0.093	0.858
ID353578	353578	97	7171.725	18.984	29.041	0	100	100	2	1	-10921639	39814.476	39337	28897	53146	836104	5946.211	2.000	0.058	0.733
ID353585	353585	None	8331.377	18.126	63.686	0	100	100	2	1	-10921639	58717.762	60607	47578	65535	1233073	6068.035	4.800	0.063	1.154
ID353584	353584	None	9933.928	26.842	63.149	0	100	100	2	1	-10921639	51707.381	51225	38363	63057	1085855	6230.683	7.600	0.088	1.337
ID353587	353587	94	10996.486	21.672	74.303	0	100	100	2	1	-10921639	40338.143	41314	28424	54120	847101	7799.390	3.200	0.111	1.036
ID353586	353586	81	8938.433	20.409	67.707	0	100	100	2	1	-10921639	60308.714	60579	46241	65535	1266483	5817.720	7.600	0.072	1.396
ID353572	353572	94	13399.631	22.157	72.874	0	101	101	2	1	-10921639	46425.810	49833	32127	62890	974942	9273.266	4.800	0.137	1.210
ID353569	353569	None	7807.173	35.514	55.454	0	101	101	2	1	-10921639	42802.619	41926	30345	57656	898855	6415.241	3.200	0.072	0.891
ID353568	353568	None	7489.814	19.318	49.939	0	101	101	2	1	-10921639	61578.810	64254	47717	65535	1293155	5477.255	4.800	0.067	1.410
ID353571	353571	81	9783.945	19.161	67.041	0	101	101	2	1	-10921639	55125.048	54037	44181	65535	1157626	7425.183	4.800	0.074	1.021
ID353570	353570	91	7621.407	15.571	57.172	0	101	101	2	1	-10921639	63306.333	65535	54232	65535	1329433	3492.482	4.800	0.068	2.297
ID353559	353559	76	13236.190	37.959	15.992	0	101	101	2	1	-10921639	48052.333	49721	34103	59799	1009099	6729.374	4.800	0.154	1.910
ID353565	353565	None	7349.500	15.934	40.325	0	101	101	2	1	-10921639	45862.381	42929	36331	61386	963110	6820.998	4.800	0.063	0.799
ID353564	353564	None	10173.597	27.560	39.383	0	101	101	2	1	-10921639	49574.190	49721	35078	61386	1041058	7064.981	2.000	0.090	1.164
ID353567	353567	None	8590.632	30.942	46.196	0	101	101	2	1	-10921639	44064.714	42483	30846	61275	925359	7534.719	2.000	0.067	0.732
ID353566	353566	68	13531.428	35.941	40.915	0	101	101	2	1	-10921639	55191.381	56737	43374	65535	1159019	6740.256	4.800	0.121	1.769
ID353561	353561	89	12413.311	32.008	21.787	0	101	101	2	1	-10921639	53597.857	54148	43736	64504	1125555	6677.749	2.000	0.110	1.587
ID353560	353560	None	7251.575	27.411	21.161	0	101	101	2	1	-10921639	41992.476	41982	25918	56347	881842	7849.071	3.200	0.068	0.678
ID353563	353563	46	8190.167	14.893	26.711	0	101	101	2	1	-10921639	43298.429	42260	30930	59799	909267	6593.064	7.600	0.068	0.835
ID353562	353562	75	15264.010	44.295	23.072	0	101	101	2	1	-10921639	42330.762	38920	30122	65535	888946	9775.160	2.000	0.133	1.019
ID353589	353589	75	10017.401	44.807	22.557	0	102	102	2	1	-10921639	40810.048	38363	30985	55791	857011	6603.346	2.000	0.103	1.150
ID353588	353588	89	7142.665	31.542	22.442	0	102	102	2	1	-10921639	46891.000	46214	39421	56041	984711	4345.387	4.800	0.084	1.677
ID353591	353591	82	8909.495	43.638	33.383	0	102	102	2	1	-10921639	44288.714	43875	32795	55429	930063	6507.440	2.000	0.088	1.103
ID353590	353590	46	10555.111	15.147	26.992	0	102	102	2	1	-10921639	41959.476	41397	29899	59271	881149	7418.318	3.200	0.093	0.961
ID353597	353597	94	8231.707	21.615	72.579	0	102	102	2	1	-10921639	40095.476	38864	23524	56681	842005	9344.697	7.600	0.075	0.596
ID353596	353596	81	8306.812	20.464	68.079	0	102	102	2	1	-10921639	58875.619	61581	46214	65535	1236388	6454.566	4.800	0.074	1.263
ID353593	353593	68	7952.099	36.549	40.632	0	102	102	2	1	-10921639	48004.619	48664	33853	61637	1008097	5987.224	4.800	0.085	1.256
ID353592	353592	98	7425.677	13.849	39.095	0	102	102	2	1	-10921639	41191.810	41202	32266	52645	865028	5842.190	7.600	0.080	1.041
ID353595	353595	91	10210.132	14.977	57.105	0	102	102	2	1	-10921639	55054.810	54566	42233	65535	1156151	7339.721	2.000	0.071	0.994
ID353594	353594	None	9653.243	44.671	42.690	0	102	102	2	1	-10921639	35255.381	35635	19599	50390	740363	8829.924	2.000	0.111	0.797
ID353549	353549	82	7933.681	44.956	33.319	0	103	103	2	1	-10921639	39783.952	39810	32823	51726	835463	5332.853	6.353	0.077	1.071
ID353548	353548	46	10500.656	14.923	27.089	0	103	103	2	1	-10921639	38543.095	38808	24888	57350	809405	7051.020	2.000	0.101	1.005
ID353551	353551	99	12914.588	28.416	39.626	0	103	103	2	1	-10921639	52460.381	52700	40117	65535	1101668	7860.031	4.800	0.103	1.248
ID353550	353550	98	10568.731	14.703	39.852	0	103	103	2	1	-10921639	40450.667	37054	32015	59131	849464	7361.617	2.000	0.071	0.728
ID353547	353547	75	11369.107	44.333	23.201	0	103	103	2	1	-10921639	39021.667	37500	28062	55484	819455	7218.491	2.000	0.115	1.116
ID353546	353546	None	7494.807	29.345	22.165	0	103	103	2	1	-10921639	40464.095	39978	29732	55373	849746	6753.219	4.800	0.070	0.779
ID353557	353557	100	9120.742	19.199	66.405	0	103	103	2	1	-10921639	53928.000	52338	44404	65535	1132488	7198.879	2.000	0.058	0.827
ID353556	353556	91	8908.890	15.422	56.137	0	103	103	2	1	-10921639	57430.524	58407	45434	65535	1206041	6774.573	2.000	0.061	0.976
ID353558	353558	None	10001.180	22.111	70.282	0	103	103	2	1	-10921639	51722.000	52895	36943	60885	1086162	6922.104	7.600	0.087	1.197
ID353553	353553	None	7239.987	39.010	47.948	0	103	103	2	1	-10921639	38191.667	36748	27644	50139	802025	5465.810	2.000	0.065	0.852
ID353552	353552	68	7500.038	35.859	40.681	0	103	103	2	1	-10921639	44457.048	42121	39003	55791	933598	4934.405	6.013	0.077	1.284
ID353555	353555	None	8770.335	10.012	55.850	0	103	103	2	1	-10921639	39506.857	39755	26614	54621	829644	8446.631	2.000	0.074	0.644
ID353554	353554	None	9353.342	19.189	50.495	0	103	103	2	1	-10921639	59562.429	65395	41787	65535	1250811	8075.286	2.000	0.071	0.983
ID353605	353605	None	8359.133	22.856	73.063	0	104	104	2	1	-10921639	35700.810	36080	19710	51782	749717	8241.652	2.000	0.100	0.786
ID353604	353604	None	7386.525	22.802	68.086	0	104	104	2	1	-10921639	49305.286	49360	33853	62472	1035411	7105.159	2.000	0.052	0.681
ID353601	353601	99	11586.566	28.085	40.404	0	104	104	2	1	-10921639	51056.476	50417	37444	64477	1072186	7852.315	7.600	0.105	1.238
ID353600	353600	98	12910.294	14.543	39.728	0	104	104	2	1	-10921639	42939.048	38780	33741	61247	901720	8576.437	2.000	0.116	1.042
ID353603	353603	100	9716.744	18.991	66.421	0	104	104	2	1	-10921639	53676.048	52004	40339	65535	1127197	6647.653	2.000	0.061	0.933
ID353602	353602	91	8661.061	16.846	55.740	0	104	104	2	1	-10921639	61897.048	65535	49889	65535	1299838	5459.779	4.800	0.071	1.506
ID353599	353599	46	9332.546	15.665	26.482	0	104	104	2	1	-10921639	41232.905	41175	29203	53925	865891	6947.500	3.200	0.102	1.100
ID353598	353598	75	11327.300	44.113	23.099	0	104	104	2	1	-10921639	40754.381	40646	28647	57043	855842	7439.124	2.000	0.091	0.918
ID353607	353607	46	7239.830	14.670	27.285	0	105	105	2	1	-10921639	37900.238	38920	27617	46214	795905	5323.783	2.000	0.090	1.178
ID353606	353606	75	8541.245	43.754	23.055	0	105	105	2	1	-10921639	37058.333	34716	28424	56069	778225	6646.287	2.000	0.075	0.782
ID353616	353616	100	9182.575	19.819	66.667	0	105	105	2	1	-10921639	55778.619	55317	44794	65535	1171351	5488.800	4.800	0.093	1.726
ID353613	353613	None	7493.077	19.267	52.008	0	105	105	2	1	-10921639	59518.476	59994	47633	65535	1249888	5129.112	7.600	0.061	1.343
ID353612	353612	None	10080.589	17.070	47.543	0	105	105	2	1	-10921639	53479.905	55735	37277	65535	1123078	8415.630	2.000	0.069	0.826
ID353615	353615	None	7141.827	35.420	55.669	0	105	105	2	1	-10921639	38429.143	39282	28563	48636	807012	6007.490	3.200	0.093	1.088
ID353614	353614	91	10429.283	15.886	55.675	0	105	105	2	1	-10921639	60717.143	63725	41676	65535	1275060	6186.791	7.600	0.096	1.718
ID353609	353609	None	7451.109	25.045	34.287	0	105	105	2	1	-10921639	44775.286	44321	36748	55095	940281	5127.166	7.600	0.072	1.173
ID353608	353608	103	7819.094	19.998	28.769	0	105	105	2	1	-10921639	39753.476	39532	27867	59354	834823	7349.610	7.600	0.044	0.461
ID353611	353611	None	8885.895	35.972	41.041	0	105	105	2	1	-10921639	45982.952	47160	32795	54566	965642	5260.930	6.423	0.083	1.337
ID353610	353610	99	10395.456	27.579	40.209	0	105	105	2	1	-10921639	50116.524	50612	35718	65535	1052447	7406.787	2.000	0.101	1.237
ID353637	353637	99	9821.822	27.835	40.618	0	106	106	2	1	-10921639	52130.238	54426	35217	65535	1094735	8597.562	2.000	0.064	0.725
ID353636	353636	98	7845.716	14.224	39.810	0	106	106	2	1	-10921639	36317.190	36609	21937	49332	762661	7365.047	2.000	0.089	0.808
ID353639	353639	100	9028.596	19.470	66.107	0	106	106	2	1	-10921639	55402.190	55262	44738	65535	1163446	5724.951	3.200	0.076	1.369
ID353638	353638	None	7672.834	12.506	65.306	0	106	106	2	1	-10921639	42951.048	42984	25306	54148	901972	7053.837	7.600	0.065	0.741
ID353633	353633	None	8667.391	25.254	24.933	0	106	106	2	1	-10921639	37991.571	35607	31069	53174	797823	6335.413	2.000	0.084	0.930
ID353632	353632	75	9776.985	43.955	23.704	0	106	106	2	1	-10921639	40730.476	37806	30039	53118	855340	7616.985	2.000	0.090	0.884
ID353635	353635	None	9690.672	10.757	31.882	0	106	106	2	1	-10921639	28270.143	27422	16620	45378	593673	7168.567	2.000	0.113	0.800
ID353634	353634	103	7155.878	19.984	28.601	0	106	106	2	1	-10921639	40982.476	40367	30623	57684	860632	6205.904	2.000	0.060	0.742
ID353640	353640	None	7426.073	0.000	70.000	0	106	106	2	1	-10921639	11542.476	9938	4633	23747	242392	5143.907	2.000	0.236	0.856
ID353621	353621	104	9319.990	18.890	50.350	0	107	107	2	1	-10921639	61283.143	63085	49276	65535	1286946	5159.996	4.800	0.080	1.763
ID353620	353620	105	8620.354	35.038	40.727	0	107	107	2	1	-10921639	46913.667	45991	35718	56459	985187	6056.049	2.000	0.075	1.078
ID353623	353623	None	7532.797	25.046	60.791	0	107	107	2	1	-10921639	49580.857	50585	38168	57238	1041198	4827.807	2.000	0.067	1.295
ID353622	353622	None	8565.318	30.091	53.710	0	107	107	2	1	-10921639	52209.810	52338	38864	60857	1096406	6464.873	2.000	0.065	0.980
ID353617	353617	46	10894.442	16.037	27.103	0	107	107	2	1	-10921639	44243.667	43235	35718	55679	929117	5580.403	4.800	0.123	1.735
ID353619	353619	98	9370.448	14.117	39.944	0	107	107	2	1	-10921639	38103.000	35969	27561	51086	800163	6132.407	4.800	0.109	1.219
ID353618	353618	99	11733.787	28.814	39.478	0	107	107	2	1	-10921639	51779.000	52645	40256	65535	1087359	7649.011	2.000	0.103	1.260
ID353624	353624	100	10502.105	18.856	65.306	0	107	107	2	1	-10921639	55695.238	53675	42038	65535	1169600	6182.155	4.800	0.088	1.460
ID353649	353649	None	8359.033	15.320	71.099	0	108	108	2	1	-10921639	29990.952	29565	17678	42901	629810	7856.421	2.000	0.099	0.685
ID353648	353648	100	10744.271	19.360	65.522	0	108	108	2	1	-10921639	56425.571	57377	44432	65535	1184937	6860.607	4.800	0.098	1.469
ID353645	353645	104	8568.856	18.030	49.950	0	108	108	2	1	-10921639	59930.952	60857	48246	65535	1258550	4625.190	4.800	0.077	1.854
ID353644	353644	None	7369.194	43.929	41.634	0	108	108	2	1	-10921639	33892.524	35189	22438	45713	711743	6720.116	4.800	0.095	0.872
ID353647	353647	None	7056.425	14.126	65.178	0	108	108	2	1	-10921639	39663.429	40117	25055	49527	832932	7585.501	2.000	0.074	0.725
ID353646	353646	None	7346.239	38.024	50.310	0	108	108	2	1	-10921639	36001.667	36859	23079	43847	756035	6637.992	2.000	0.077	0.776
ID353641	353641	46	8838.495	14.189	26.874	0	108	108	2	1	-10921639	34209.429	34382	24248	51503	718398	6944.484	2.000	0.085	0.775
ID353643	353643	105	10595.494	35.793	40.786	0	108	108	2	1	-10921639	48372.000	49638	35217	65535	1015812	8011.960	2.000	0.069	0.780
ID353642	353642	99	12399.177	28.900	39.713	0	108	108	2	1	-10921639	53963.762	55651	40562	65535	1133239	7284.700	2.000	0.097	1.306
ID353629	353629	100	14186.440	18.359	65.215	0	109	109	2	1	-10921639	51182.476	51698	30484	65535	1074832	9159.396	3.200	0.119	1.186
ID353628	353628	104	10100.747	18.733	51.037	0	109	109	2	1	-10921639	56806.095	56626	45935	65535	1192928	6738.302	4.800	0.088	1.367
ID353631	353631	None	9065.229	0.892	77.297	0	109	109	2	1	-10921639	16817.429	16230	4983	29371	353166	7593.089	4.800	0.295	1.009
ID353630	353630	106	9933.914	24.503	70.478	0	109	109	2	1	-10921639	35006.095	37277	17873	48858	735128	8810.259	3.200	0.141	0.985
ID353625	353625	None	8025.478	17.954	25.648	0	109	109	2	1	-10921639	37148.429	36887	28814	46353	780117	4811.108	7.600	0.092	1.300
ID353627	353627	None	7559.853	23.289	45.032	0	109	109	2	1	-10921639	47836.381	47940	36247	57238	1004564	6149.729	3.200	0.062	0.911
ID353626	353626	99	10340.375	29.072	39.473	0	109	109	2	1	-10921639	50227.952	49053	41759	65006	1054787	6025.999	4.800	0.087	1.333
ID353669	353669	107	9015.849	22.840	47.181	0	110	110	2	1	-10921639	50751.571	49861	39532	65535	1065783	6815.991	6.322	0.076	1.048
ID353668	353668	None	7101.788	44.165	40.658	0	110	110	2	1	-10921639	28117.762	30178	19543	38001	590473	6526.641	2.000	0.080	0.638
ID353671	353671	None	7137.913	26.016	53.454	0	110	110	2	1	-10921639	49339.571	49916	41008	60523	1036131	5290.119	2.000	0.065	1.135
ID353670	353670	104	10520.373	17.476	51.983	0	110	110	2	1	-10921639	50410.857	50835	38502	64699	1058628	7248.302	3.200	0.086	1.102
ID353665	353665	108	7321.236	9.721	30.866	0	110	110	2	1	-10921639	29245.952	29677	17149	37862	614165	5875.497	7.600	0.116	1.037
ID353667	353667	None	8292.642	36.467	40.777	0	110	110	2	1	-10921639	48460.714	48246	36609	59354	1017675	5133.140	7.600	0.091	1.575
ID353666	353666	99	9404.028	28.846	39.811	0	110	110	2	1	-10921639	49847.429	51503	38641	59855	1046796	5965.290	3.200	0.087	1.339
ID353673	353673	100	10564.047	18.301	65.048	0	110	110	2	1	-10921639	48630.429	48858	33964	63864	1021239	7803.045	2.000	0.084	0.962
ID353672	353672	None	7725.474	25.283	61.854	0	110	110	2	1	-10921639	48719.143	46882	38418	60635	1023102	5917.660	4.800	0.077	1.177
ID353674	353674	106	9175.247	24.889	69.452	0	110	110	2	1	-10921639	38913.000	39783	24610	47828	817173	7314.726	4.800	0.129	1.218
ID353653	353653	None	7109.216	20.669	42.682	0	111	111	2	1	-10921639	45178.143	44627	37806	53786	948741	4875.737	2.000	0.063	1.106
ID353652	353652	169	10753.523	34.232	41.706	0	111	111	2	1	-10921639	47249.048	47299	35718	65535	992230	7554.127	2.000	0.084	0.971
ID353655	353655	104	9022.791	18.558	51.330	0	111	111	2	1	-10921639	51854.476	50807	40785	64560	1088944	7244.814	7.600	0.049	0.675
ID353654	353654	107	8317.140	21.931	47.857	0	111	111	2	1	-10921639	48993.714	48497	36525	65535	1028868	8055.110	2.000	0.038	0.446
ID353651	353651	99	11185.240	28.976	39.561	0	111	111	2	1	-10921639	47522.095	45963	33018	63335	997964	7997.533	2.000	0.086	0.939
ID353650	353650	108	7341.668	10.783	31.197	0	111	111	2	1	-10921639	31091.333	31375	22856	41564	652918	4727.265	7.600	0.093	1.120
ID353657	353657	100	9440.655	19.394	65.465	0	111	111	2	1	-10921639	46958.762	46854	37166	57350	986134	5935.015	7.600	0.089	1.295
ID353656	353656	None	7548.896	12.539	61.680	0	111	111	2	1	-10921639	35487.286	36581	18708	45991	745233	7037.768	6.086	0.091	0.841
ID353658	353658	106	10376.872	23.697	70.514	0	111	111	2	1	-10921639	30929.667	30568	12611	49666	649523	10035.827	2.000	0.128	0.700
ID353661	353661	169	9661.453	35.149	41.086	0	112	112	2	1	-10921639	43607.333	42233	31570	56514	915754	7529.222	2.000	0.062	0.672
ID353660	353660	99	10380.611	28.662	40.057	0	112	112	2	1	-10921639	47436.000	46492	35802	58825	996156	7702.751	2.000	0.074	0.853
ID353663	353663	100	12511.775	18.960	65.149	0	112	112	2	1	-10921639	46399.190	45768	30039	65535	974383	8643.169	2.000	0.090	0.883
ID353662	353662	104	8194.414	18.540	51.102	0	112	112	2	1	-10921639	52314.571	51809	42929	64477	1098606	5738.371	2.000	0.056	0.971
ID353664	353664	None	8309.237	36.977	70.793	0	112	112	2	1	-10921639	11192.476	8379	3897	29593	235042	6007.403	2.000	0.262	0.775
ID353659	353659	None	12186.015	14.449	28.282	0	112	112	2	1	-10921639	37457.333	36665	17650	54983	786604	9711.622	7.600	0.134	0.913
ID353692	353692	100	7633.545	20.015	66.329	0	113	113	2	1	-10921639	41850.619	43513	28675	57043	878863	6715.861	4.800	0.088	1.010
ID353689	353689	99	12699.670	28.892	39.798	0	113	113	2	1	-10921639	46314.333	47077	30623	65535	972601	9249.688	2.000	0.089	0.820
ID353688	353688	None	7632.936	11.983	30.505	0	113	113	2	1	-10921639	29585.286	29092	20629	40674	621291	5540.795	7.600	0.105	1.012
ID353691	353691	145	7888.175	18.513	57.242	0	113	113	2	1	-10921639	53084.714	53925	39142	64839	1114779	6194.470	2.000	0.065	1.043
ID353690	353690	104	7258.291	17.348	50.914	0	113	113	2	1	-10921639	48390.429	47439	34187	64671	1016199	7803.109	7.600	0.055	0.645
ID353685	353685	145	7213.720	18.418	57.027	0	114	114	2	1	-10921639	51314.857	51726	39365	63808	1077612	5277.809	6.040	0.067	1.216
ID353684	353684	104	12246.565	17.598	51.023	0	114	114	2	1	-10921639	49054.571	47912	34131	64922	1030146	8992.589	2.000	0.095	0.945
ID353687	353687	100	11136.924	19.554	64.888	0	114	114	2	1	-10921639	46979.905	46770	36720	63781	986578	7272.169	7.600	0.115	1.331
ID353686	353686	None	9324.323	23.448	61.584	0	114	114	2	1	-10921639	45029.762	44933	29426	62277	945625	7643.570	2.000	0.092	0.997
ID353683	353683	99	8738.463	29.330	39.864	0	114	114	2	1	-10921639	42164.905	41035	33491	56570	885463	6258.429	2.000	0.078	0.976
ID353682	353682	None	7272.428	38.885	37.161	0	114	114	2	1	-10921639	38963.333	40562	26614	52533	818230	6386.313	6.152	0.068	0.778
ID353681	353681	100	10672.854	19.327	64.669	0	115	115	2	1	-10921639	45137.095	45573	31431	59354	947879	8359.606	4.800	0.109	1.063
ID353680	353680	None	8767.904	24.747	53.964	0	115	115	2	1	-10921639	50809.952	50891	39978	60802	1067009	5914.377	2.000	0.066	1.063
ID353677	353677	99	8492.847	28.888	39.794	0	115	115	2	1	-10921639	43160.619	43374	31236	63447	906373	7688.557	7.600	0.050	0.532
ID353676	353676	None	7340.989	24.164	38.966	0	115	115	2	1	-10921639	49828.952	49360	35635	62862	1046408	6433.565	2.000	0.055	0.807
ID353679	353679	None	8037.366	17.518	50.575	0	115	115	2	1	-10921639	48877.000	47411	38753	63975	1026417	6686.470	2.000	0.070	0.956
ID353678	353678	104	8123.597	17.518	50.575	0	115	115	2	1	-10921639	48877.000	47411	38753	63975	1026417	6686.470	2.000	0.070	0.956
ID353675	353675	None	7545.147	13.641	17.099	0	115	115	2	1	-10921639	13483.190	12917	6041	25584	283147	4990.025	2.000	0.250	1.081
ID353693	353693	99	11236.748	28.832	39.659	0	116	116	2	1	-10921639	44785.762	43652	33435	62333	940501	8418.995	2.000	0.091	0.886
ID353695	353695	104	7871.612	18.003	50.224	0	116	116	2	1	-10921639	47071.333	48469	36581	56848	988498	5715.083	4.800	0.082	1.249
ID353694	353694	None	7268.377	38.437	45.098	0	116	116	2	1	-10921639	38946.095	38307	30067	49861	817868	5541.342	2.000	0.071	0.937
ID353697	353697	None	7938.369	28.011	55.009	0	116	116	2	1	-10921639	40497.238	39393	29899	58352	850442	7620.620	2.000	0.063	0.627
ID353696	353696	None	8117.338	26.377	51.877	0	116	116	2	1	-10921639	47479.667	45907	39059	58129	997073	5048.319	7.600	0.073	1.282
ID353698	353698	100	9534.823	19.143	64.271	0	116	116	2	1	-10921639	41077.714	40952	26614	52533	862632	6851.566	6.102	0.095	1.040
ID353701	353701	99	7399.905	29.098	39.545	0	117	117	2	1	-10921639	43143.333	41286	33630	58658	906010	6113.826	2.000	0.053	0.710
ID353700	353700	None	8094.574	26.668	26.403	0	117	117	2	1	-10921639	37697.333	36163	28173	55624	791644	7034.288	6.394	0.068	0.686
ID353703	353703	110	8819.881	34.801	40.811	0	117	117	2	1	-10921639	43472.095	43402	35050	52645	912914	5829.726	2.000	0.080	1.106
ID353702	353702	None	8512.811	22.582	40.929	0	117	117	2	1	-10921639	47490.333	45685	37472	65535	997297	6292.057	2.000	0.075	1.050
ID353699	353699	111	7113.570	32.386	20.101	0	117	117	2	1	-10921639	34112.571	34911	22466	43068	716364	6044.214	7.600	0.098	1.011
ID353705	353705	100	12218.651	18.364	64.191	0	117	117	2	1	-10921639	43086.286	45434	28006	61136	904812	8401.966	6.343	0.129	1.171
ID353704	353704	None	8780.701	21.847	46.909	0	117	117	2	1	-10921639	50837.762	51949	36247	61470	1067593	7298.764	6.097	0.067	0.876
ID353713	353713	100	14332.269	18.917	64.746	0	118	118	2	1	-10921639	48313.476	49554	27227	62583	1014583	10896.610	4.800	0.145	1.125
ID353712	353712	112	8089.544	34.538	54.443	0	118	118	2	1	-10921639	33051.952	32683	19989	51392	694091	8904.248	2.000	0.074	0.511
ID353709	353709	110	9154.583	34.389	40.733	0	118	118	2	1	-10921639	49525.238	47299	31987	63502	1040030	8139.635	2.000	0.050	0.580
ID353708	353708	99	11056.797	28.998	39.941	0	118	118	2	1	-10921639	51257.905	50195	36999	65535	1076416	8194.914	7.600	0.075	0.870
ID353711	353711	None	10169.000	26.938	53.379	0	118	118	2	1	-10921639	57438.524	56904	48831	65535	1206209	4413.979	4.800	0.101	2.397
ID353710	353710	104	7280.680	16.960	50.173	0	118	118	2	1	-10921639	51195.714	50696	39198	62890	1075110	7389.186	6.330	0.048	0.629
ID353707	353707	None	7792.556	24.907	29.797	0	118	118	2	1	-10921639	38524.524	37973	27617	55874	809015	6396.746	2.000	0.061	0.691
ID353706	353706	111	7075.264	31.608	20.505	0	118	118	2	1	-10921639	38767.190	38892	30930	48413	814111	4979.052	7.600	0.089	1.266
ID353719	353719	112	10056.607	35.027	54.569	0	119	119	2	1	-10921639	32328.190	32878	20211	49527	678892	8580.863	2.000	0.120	0.805
ID353718	353718	104	9296.870	17.737	49.996	0	119	119	2	1	-10921639	49641.952	48858	42121	64727	1042481	5967.420	2.000	0.066	1.037
ID353721	353721	100	15459.881	18.946	64.009	0	119	119	2	1	-10921639	43885.619	41731	30094	63391	921598	8434.744	2.000	0.158	1.418
ID353720	353720	None	7925.750	20.640	56.857	0	119	119	2	1	-10921639	47727.619	46631	37945	65535	1002280	6195.118	2.000	0.056	0.821
ID353717	353717	100	9183.857	19.067	64.351	0	120	120	2	1	-10921639	36470.952	35189	24916	47661	765890	7273.903	6.290	0.109	0.984
ID353716	353716	None	7728.079	23.248	54.937	0	120	120	2	1	-10921639	49114.238	50306	39476	59994	1031399	5989.636	2.000	0.052	0.808
ID353715	353715	104	9859.221	17.311	49.843	0	120	120	2	1	-10921639	50850.905	49833	37388	62890	1067869	6882.569	7.600	0.080	1.099
ID353714	353714	99	11153.740	29.192	39.786	0	120	120	2	1	-10921639	49740.095	49387	36442	65535	1044542	8054.456	2.000	0.079	0.908
ID353725	353725	100	7847.459	18.571	62.560	0	121	121	2	1	-10921639	39327.905	38920	30763	50195	825886	5513.713	4.800	0.121	1.540
ID353724	353724	None	7758.642	24.217	50.796	0	121	121	2	1	-10921639	55472.381	54928	46910	65535	1164920	5152.595	6.385	0.064	1.302
ID353723	353723	104	9644.619	18.290	50.129	0	121	121	2	1	-10921639	50316.714	52923	32294	65535	1056651	8905.014	2.000	0.065	0.686
ID353722	353722	99	12691.846	28.603	39.513	0	121	121	2	1	-10921639	48190.476	47968	29510	65535	1012000	9899.601	2.000	0.097	0.858
ID353727	353727	None	7232.045	14.535	27.703	0	122	122	2	1	-10921639	29393.095	28313	23775	42372	617255	4801.445	2.000	0.102	1.135
ID353726	353726	None	7372.568	33.312	21.339	0	122	122	2	1	-10921639	31837.714	31626	20601	42149	668592	6436.443	3.200	0.122	1.079
ID353729	353729	114	9172.210	35.350	41.119	0	122	122	2	1	-10921639	47086.048	46910	36804	58575	988807	6237.253	2.000	0.090	1.243
ID353728	353728	99	11565.372	28.931	39.877	0	122	122	2	1	-10921639	47774.143	45017	37388	65535	1003257	8779.435	2.000	0.075	0.763
ID353731	353731	100	8605.008	18.412	63.704	0	122	122	2	1	-10921639	29362.571	30011	14142	40729	616614	7809.008	7.600	0.137	0.905
ID353730	353730	104	8020.464	17.787	49.091	0	122	122	2	1	-10921639	45773.524	46464	36748	54705	961244	5013.567	2.000	0.074	1.251
ID353733	353733	114	9791.741	34.838	39.942	0	123	123	2	1	-10921639	41708.905	41537	28619	57906	875887	8067.787	2.000	0.079	0.758
ID353732	353732	99	11696.248	29.089	39.774	0	123	123	2	1	-10921639	43723.905	41453	30540	64894	918202	9002.748	2.000	0.081	0.724
ID353735	353735	104	7137.228	18.380	48.684	0	123	123	2	1	-10921639	44397.286	46074	30122	56793	932343	6994.015	2.000	0.046	0.556
ID353734	353734	None	7790.312	13.713	47.224	0	123	123	2	1	-10921639	38666.381	39031	23441	49721	811994	6135.739	4.800	0.086	1.000
ID353737	353737	100	9124.186	18.472	63.469	0	123	123	2	1	-10921639	31396.238	32990	15451	39616	659321	7669.521	4.800	0.141	1.011
ID353736	353736	None	8184.194	26.195	53.769	0	123	123	2	1	-10921639	43800.905	43819	33519	58046	919819	6341.545	2.000	0.066	0.856
ID353741	353741	None	14307.385	19.058	80.257	0	124	124	2	1	-10921639	17058.714	16147	5345	41091	358233	8561.987	2.000	0.403	1.145
ID353740	353740	100	10098.393	19.099	64.042	0	124	124	2	1	-10921639	26059.000	27728	12917	40841	547239	8657.009	7.600	0.147	0.769
ID353739	353739	115	8098.337	22.013	52.781	0	124	124	2	1	-10921639	46387.286	48162	33129	57767	974133	6891.943	2.000	0.066	0.836
ID353738	353738	None	7394.123	34.523	35.676	0	124	124	2	1	-10921639	40827.333	41063	33045	51587	857374	5047.659	4.800	0.086	1.280
ID353752	353752	115	10821.722	21.211	51.161	0	125	125	2	1	-10921639	52846.238	51921	39950	65535	1109771	7090.569	2.000	0.078	1.081
ID353751	353751	None	8693.451	29.432	39.574	0	125	125	2	1	-10921639	43627.238	43040	29621	60301	916172	7293.151	2.000	0.060	0.672
ID353749	353749	None	7747.734	20.112	58.227	0	126	126	2	1	-10921639	43977.143	43652	37834	52004	923520	4537.662	2.000	0.085	1.513
ID353748	353748	None	7011.619	33.602	40.260	0	126	126	2	1	-10921639	41586.857	41871	31653	51893	873324	5524.124	4.800	0.085	1.178
ID353750	353750	117	9819.936	19.210	61.874	0	126	126	2	1	-10921639	34033.048	35133	20434	46436	714694	7893.614	4.800	0.152	1.136
ID353743	353743	None	7375.631	25.403	38.385	0	127	127	2	1	-10921639	41320.476	39449	30512	57210	867730	6601.849	2.000	0.054	0.636
ID353742	353742	None	7177.354	19.213	18.880	0	127	127	2	1	-10921639	20375.667	19989	13140	26308	427889	3705.423	4.800	0.202	1.852
ID353745	353745	None	7051.812	17.575	49.585	0	127	127	2	1	-10921639	40841.857	39783	33352	58407	857679	6438.342	2.000	0.038	0.465
ID353744	353744	None	7169.495	25.247	45.815	0	127	127	2	1	-10921639	47520.714	47578	35941	55317	997935	5641.687	6.297	0.061	0.970
ID353747	353747	117	8865.597	18.917	62.899	0	127	127	2	1	-10921639	28344.571	29538	15172	41286	595236	6420.316	4.800	0.150	1.151
ID353746	353746	None	7505.438	34.535	53.615	0	127	127	2	1	-10921639	27596.619	25918	13613	44181	579529	7934.045	6.030	0.094	0.597
ID353756	353756	117	8235.673	18.635	63.472	0	128	128	2	1	-10921639	26285.667	26002	13418	36108	551999	5936.962	4.800	0.128	1.006
ID353753	353753	None	9061.862	34.064	21.241	0	128	128	2	1	-10921639	27046.571	28591	13725	41230	567978	7517.119	2.000	0.125	0.798
ID353755	353755	None	7342.396	27.288	41.668	0	128	128	2	1	-10921639	45165.143	45044	36470	55512	948468	5705.395	2.000	0.050	0.759
ID353754	353754	None	10425.904	35.962	40.242	0	128	128	2	1	-10921639	42728.333	41230	33741	57628	897295	7401.679	2.000	0.095	1.002
ID353765	353765	None	9195.314	21.766	52.846	0	129	129	2	1	-10921639	45868.952	45156	35161	59326	963248	6857.951	2.000	0.083	1.025
ID353757	353757	None	7526.810	42.085	30.814	0	130	130	2	1	-10921639	28359.048	28675	16063	40172	595540	5351.265	7.600	0.112	1.066
ID353759	353759	None	9085.256	35.443	40.801	0	130	130	2	1	-10921639	42066.762	41397	29955	58658	883402	6562.966	2.000	0.077	0.917
ID353758	353758	None	9137.099	26.030	38.769	0	130	130	2	1	-10921639	40540.857	41871	28535	52171	851358	5865.317	2.000	0.092	1.159
ID353761	353761	118	7455.490	15.459	57.511	0	130	130	2	1	-10921639	23027.000	22522	9047	38947	483567	9153.694	2.000	0.118	0.530
ID353760	353760	None	7327.866	17.599	49.453	0	130	130	2	1	-10921639	38572.238	37639	27672	50585	810017	6438.123	2.000	0.068	0.765
ID353762	353762	None	8444.123	18.707	62.062	0	130	130	2	1	-10921639	25583.000	27394	14281	39727	537243	8278.250	2.000	0.154	0.826
ID353773	353773	None	8117.606	19.763	57.582	0	131	131	2	1	-10921639	40925.524	43875	28313	50501	859436	6626.766	3.200	0.101	1.133
ID353772	353772	118	8267.677	14.481	57.324	0	131	131	2	1	-10921639	26194.190	26002	10913	41258	550078	8695.908	2.000	0.131	0.698
ID353764	353764	None	8991.708	23.386	55.879	0	132	132	2	1	-10921639	39045.619	37695	27116	51531	819958	6842.736	2.000	0.082	0.867
ID353763	353763	None	7696.919	26.538	52.197	0	132	132	2	1	-10921639	40468.143	39337	31097	51726	849831	5966.813	2.000	0.077	0.968
ID353767	353767	119	9045.964	17.444	48.861	0	134	134	2	1	-10921639	36253.524	37778	22940	52060	761324	7679.579	2.000	0.090	0.781
ID353766	353766	None	10582.186	36.759	41.333	0	134	134	2	1	-10921639	41263.381	38725	33908	57350	866531	6599.533	2.000	0.104	1.173
ID353769	353769	120	8361.389	14.706	59.257	0	134	134	2	1	-10921639	28198.619	29593	14170	39142	592171	7335.725	3.200	0.110	0.759
ID353768	353768	None	8481.521	27.138	54.056	0	134	134	2	1	-10921639	44203.952	46436	35579	52840	928283	5071.217	6.345	0.108	1.698
ID353771	353771	None	7830.189	40.954	74.632	0	134	134	2	1	-10921639	9864.095	7850	3897	26364	207146	5838.282	2.000	0.301	0.783
ID353770	353770	121	7290.814	19.835	59.612	0	134	134	2	1	-10921639	31803.190	31403	19961	44515	667867	6779.529	6.364	0.115	0.967
ID353775	353775	119	8078.252	17.220	49.181	0	135	135	2	1	-10921639	35833.286	36386	23914	46687	752499	5803.665	2.000	0.102	1.140
ID353774	353774	None	7067.212	19.855	25.958	0	135	135	2	1	-10921639	25201.333	23803	18207	40117	529228	5184.955	2.000	0.093	0.826
ID353777	353777	120	7034.169	14.851	58.445	0	135	135	2	1	-10921639	28199.952	27979	20434	35690	592199	4554.836	7.600	0.130	1.426
ID353776	353776	None	7664.027	24.023	56.640	0	135	135	2	1	-10921639	34835.048	39365	18123	46937	731536	8221.639	4.800	0.096	0.743
ID353778	353778	121	7436.959	20.984	59.228	0	135	135	2	1	-10921639	33498.714	33853	24693	41954	703473	4827.822	7.600	0.111	1.382
ID353784	353784	None	8414.106	11.603	84.715	0	136	136	2	1	-10921639	14077.190	11776	8017	26420	295621	5782.262	2.000	0.251	0.978
ID353783	353783	None	7232.521	23.478	54.395	0	136	136	2	1	-10921639	43735.905	43235	35440	56041	918454	5324.315	7.600	0.059	0.920
ID353782	353782	None	7657.697	25.627	39.852	0	136	136	2	1	-10921639	40613.905	41119	29231	48524	852892	5438.974	4.800	0.097	1.326
ID353781	353781	None	7067.336	18.907	62.319	0	137	137	2	1	-10921639	26098.667	26475	15506	36748	548072	5799.470	7.600	0.107	0.869
ID353780	353780	None	7811.624	20.159	55.089	0	137	137	2	1	-10921639	39424.619	37249	31319	52366	827917	6156.663	2.000	0.054	0.658
ID353779	353779	None	7166.247	20.758	25.971	0	137	137	2	1	-10921639	25083.095	24916	13530	32683	526745	5096.789	3.200	0.117	1.034
ID353788	353788	122	7140.608	11.592	84.628	0	138	138	2	1	-10921639	10228.714	8992	2561	24777	214803	5528.376	2.000	0.271	0.789
ID353785	353785	None	8335.014	25.546	39.313	0	138	138	2	1	-10921639	40133.952	40841	26420	51280	842813	6622.299	4.800	0.099	1.093
ID353787	353787	123	8635.061	16.520	48.849	0	138	138	2	1	-10921639	36457.810	37110	23468	46687	765614	5360.953	4.800	0.104	1.277
ID353786	353786	None	7361.289	38.434	42.927	0	138	138	2	1	-10921639	37747.667	38196	29036	44710	792701	4462.354	7.600	0.096	1.488
ID353789	353789	None	7426.328	20.209	26.046	0	139	139	2	1	-10921639	27050.571	28786	13752	41954	568062	6705.803	2.000	0.082	0.612
ID353791	353791	122	8250.434	11.644	84.696	0	139	139	2	1	-10921639	10987.000	9632	5150	25306	230727	5851.023	2.000	0.322	0.914
ID353790	353790	123	7176.269	17.058	49.622	0	139	139	2	1	-10921639	35976.619	35746	22355	47494	755509	7173.870	6.311	0.060	0.569
ID353792	353792	None	7242.722	25.260	39.751	0	140	140	2	1	-10921639	40454.762	40200	28480	54454	849550	5991.067	2.000	0.055	0.703
ID353793	353793	None	8215.919	34.528	23.697	0	141	141	2	1	-10921639	32276.619	31319	18374	40952	677809	6015.285	7.600	0.134	1.267
ID353794	353794	None	7062.481	23.325	56.321	0	141	141	2	1	-10921639	38264.762	37945	28953	47049	803560	4373.642	4.800	0.106	1.682
ID353797	353797	None	7356.645	20.376	58.400	0	142	142	2	1	-10921639	35086.905	34994	27644	46882	736825	4962.745	2.000	0.084	1.092
ID353796	353796	None	7918.381	25.468	39.164	0	142	142	2	1	-10921639	42679.286	43430	31208	51308	896265	5658.454	4.800	0.096	1.324
ID353795	353795	None	10323.613	20.168	25.186	0	142	142	2	1	-10921639	31397.571	31653	17232	40590	659349	6664.744	7.600	0.156	1.273
ID353798	353798	None	8385.766	37.227	46.912	0	144	144	2	1	-10921639	30737.333	30234	17316	44933	645484	6847.242	2.000	0.091	0.748
ID353805	353805	127	8264.216	25.936	39.158	0	145	145	2	1	-10921639	42041.619	42038	29899	57489	882874	6992.363	2.000	0.066	0.746
ID353804	353804	None	7634.517	10.766	30.916	0	145	145	2	1	-10921639	21324.857	21130	11052	35078	447822	4725.267	6.104	0.161	1.255
ID353806	353806	None	7489.579	19.216	59.891	0	145	145	2	1	-10921639	28181.381	28842	13669	37472	591809	6728.229	4.800	0.124	0.927
ID353799	353799	None	7902.334	15.239	19.881	0	146	146	2	1	-10921639	16619.857	17065	7600	30818	349017	5594.477	2.000	0.178	0.898
ID353801	353801	None	7386.191	15.908	38.181	0	146	146	2	1	-10921639	27282.476	28563	16926	37416	572932	6096.860	2.000	0.101	0.821
ID353800	353800	None	8362.854	26.500	32.202	0	146	146	2	1	-10921639	35630.571	34215	26030	47633	748242	5873.509	2.000	0.091	1.012
ID353803	353803	None	7427.134	30.016	44.683	0	146	146	2	1	-10921639	38007.524	38140	24332	52533	798158	6919.691	2.000	0.065	0.670
ID353802	353802	127	7378.989	26.319	39.175	0	146	146	2	1	-10921639	42460.619	42066	31598	51308	891673	5158.226	4.800	0.089	1.339
ID353807	353807	126	7563.892	36.820	46.740	0	147	147	2	1	-10921639	36258.952	35941	24888	46937	761438	6265.840	7.600	0.106	1.106
ID353809	353809	124	7371.401	19.797	58.868	0	147	147	2	1	-10921639	33492.143	33324	18847	44655	703335	6292.769	7.600	0.090	0.880
ID353808	353808	125	7353.583	34.504	54.790	0	147	147	2	1	-10921639	30124.810	30011	17177	41119	632621	6613.338	4.800	0.107	0.880
ID353810	353810	None	7344.810	52.371	84.467	0	147	147	2	1	-10921639	10257.762	8686	3312	21046	215413	4986.938	2.000	0.386	1.146
ID353813	353813	127	13519.222	26.308	39.705	0	148	148	2	1	-10921639	47421.476	45518	35273	65535	995851	9332.946	2.000	0.103	0.948
ID353812	353812	128	8357.647	27.097	31.197	0	148	148	2	1	-10921639	37779.524	37194	30930	52032	793370	5069.612	4.800	0.091	1.240
ID353815	353815	126	7391.772	37.193	46.914	0	148	148	2	1	-10921639	34790.048	35690	21993	45935	730591	6659.039	7.600	0.076	0.741
ID353814	353814	None	9598.479	29.749	44.940	0	148	148	2	1	-10921639	45646.333	46047	33268	59605	958573	6472.834	3.200	0.088	1.138
ID353811	353811	129	7090.638	15.326	19.664	0	148	148	2	1	-10921639	16129.429	15813	7655	25167	338718	4751.502	2.000	0.184	1.055
ID353817	353817	124	7317.833	19.250	60.065	0	148	148	2	1	-10921639	32578.762	33352	22772	42455	684154	5665.671	7.600	0.099	1.039
ID353816	353816	125	10202.584	34.176	53.019	0	148	148	2	1	-10921639	41848.286	42539	31904	55150	878814	5580.567	4.800	0.111	1.492
ID353824	353824	125	8580.016	34.175	54.077	0	149	149	2	1	-10921639	37750.381	37528	24332	51197	792758	6613.336	2.000	0.097	1.006
ID353821	353821	127	10523.209	25.682	40.024	0	149	149	2	1	-10921639	46264.048	44599	35022	57099	971545	5906.332	4.800	0.102	1.453
ID353820	353820	128	7684.250	25.975	31.987	0	149	149	2	1	-10921639	34780.762	36024	25389	49861	730396	5916.373	6.261	0.080	0.869
ID353823	353823	None	7830.623	36.154	48.832	0	149	149	2	1	-10921639	37065.000	36275	28452	47606	778365	5609.779	2.000	0.069	0.851
ID353822	353822	None	7323.065	29.162	46.965	0	149	149	2	1	-10921639	44095.143	45211	32795	52700	925998	5778.952	2.000	0.071	1.011
ID353819	353819	None	7586.903	20.275	26.753	0	149	149	2	1	-10921639	27990.476	29259	20879	35829	587800	4977.331	2.000	0.122	1.223
ID353818	353818	129	10591.896	15.270	19.528	0	149	149	2	1	-10921639	17379.476	14838	10189	39170	364969	7414.473	2.000	0.240	0.907
ID353829	353829	129	13407.506	15.013	19.406	0	150	150	2	1	-10921639	19376.048	16286	7572	38892	406897	8493.715	2.000	0.315	1.092
ID353831	353831	None	7846.220	23.969	46.223	0	150	150	2	1	-10921639	40338.048	39755	29899	55540	847099	6785.656	3.200	0.066	0.733
ID353830	353830	127	11373.921	25.320	39.765	0	150	150	2	1	-10921639	44154.714	43290	28925	62027	927249	8767.782	2.000	0.090	0.832
ID353836	353836	None	7622.903	19.447	60.152	0	150	150	2	1	-10921639	30623.190	28647	16926	45239	643087	7562.062	4.800	0.124	0.895
ID353833	353833	None	7136.019	18.089	48.644	0	150	150	2	1	-10921639	37596.619	36108	29231	49527	789529	5842.723	2.000	0.065	0.786
ID353832	353832	None	7878.582	37.799	45.992	0	150	150	2	1	-10921639	32220.857	32266	19599	41008	676638	5709.201	2.000	0.103	1.058
ID353835	353835	125	11180.422	34.660	53.624	0	150	150	2	1	-10921639	36912.429	37639	22355	52478	775161	8654.537	6.371	0.129	0.977
ID353834	353834	None	10067.783	4.661	53.746	0	150	150	2	1	-10921639	13948.619	11275	5567	25891	292921	6604.058	2.000	0.329	1.045
ID353828	353828	125	7223.375	34.335	55.330	0	151	151	2	1	-10921639	35669.000	34688	25139	46965	749049	6725.615	2.000	0.079	0.779
ID353825	353825	129	10610.123	15.255	19.090	0	151	151	2	1	-10921639	15344.571	12862	6403	32962	322236	7251.160	2.000	0.263	0.882
ID353827	353827	127	8336.532	26.041	38.725	0	151	151	2	1	-10921639	42704.476	40868	37361	51113	896794	4470.330	3.200	0.089	1.558
ID353826	353826	130	9183.042	19.975	27.051	0	151	151	2	1	-10921639	32788.286	32489	23914	40868	688554	5057.358	4.800	0.139	1.578
ID353837	353837	129	13426.025	15.027	19.090	0	152	152	2	1	-10921639	18609.762	17928	8658	42789	390805	8643.371	2.000	0.303	1.002
ID353839	353839	130	8918.244	19.899	27.744	0	152	152	2	1	-10921639	36074.619	35857	31152	44432	757567	4426.108	4.800	0.126	1.827
ID353838	353838	None	7859.802	35.238	24.787	0	152	152	2	1	-10921639	31185.333	31904	22104	41035	654892	5652.888	3.200	0.097	0.977
ID353841	353841	125	11191.811	34.039	54.871	0	152	152	2	1	-10921639	41039.381	39810	30456	51113	861827	6587.121	3.200	0.132	1.456
ID353840	353840	127	9827.909	25.458	39.416	0	152	152	2	1	-10921639	44984.714	44070	34298	58630	944679	6926.322	4.800	0.090	1.069
ID353845	353845	None	7598.146	25.479	31.323	0	153	153	2	1	-10921639	37779.429	36637	29732	52394	793368	5937.165	7.600	0.084	0.988
ID353844	353844	130	8186.298	20.531	27.113	0	153	153	2	1	-10921639	31862.905	30039	21464	49193	669121	6397.236	4.800	0.096	0.874
ID353846	353846	125	8910.323	33.971	55.575	0	153	153	2	1	-10921639	32993.667	31737	17956	44599	692867	7904.222	4.800	0.116	0.869
ID353843	353843	None	7573.528	31.562	24.970	0	153	153	2	1	-10921639	33212.476	31681	26225	42567	697462	4831.937	7.600	0.098	1.227
ID353842	353842	129	10304.381	15.173	19.673	0	153	153	2	1	-10921639	22328.381	22355	10913	39170	468896	7158.378	2.000	0.198	1.031
ID353852	353852	132	10045.158	12.756	64.605	0	154	154	2	1	-10921639	20321.238	19125	10551	35022	426746	7366.685	2.000	0.223	1.005
ID353847	353847	131	7173.551	11.045	24.370	0	154	154	2	1	-10921639	19899.667	22355	8964	30150	417893	5717.785	2.000	0.147	0.893
ID353849	353849	None	8020.177	38.255	45.038	0	154	154	2	1	-10921639	35251.476	33519	29538	47689	740281	4585.778	7.600	0.102	1.424
ID353848	353848	130	7124.342	20.390	27.497	0	154	154	2	1	-10921639	31409.476	30067	23357	44070	659599	5431.589	2.000	0.088	0.936
ID353851	353851	125	9589.745	34.339	55.230	0	154	154	2	1	-10921639	33940.143	32544	23385	48079	712743	7270.331	6.354	0.086	0.736
ID353850	353850	133	10192.021	33.730	50.138	0	154	154	2	1	-10921639	36208.524	37110	20156	48524	760379	7891.836	2.000	0.110	0.907
ID353860	353860	132	8504.160	11.419	66.025	0	155	155	2	1	-10921639	16460.762	16592	6570	26364	345676	6312.725	2.000	0.254	1.057
ID353857	353857	133	7253.880	32.989	49.025	0	155	155	2	1	-10921639	39338.476	37722	28702	48942	826108	6141.349	2.000	0.076	0.907
ID353856	353856	None	9656.307	43.044	32.387	0	155	155	2	1	-10921639	26945.857	25918	15061	37082	565863	7050.037	4.800	0.188	1.209
ID353859	353859	134	8274.289	17.948	59.161	0	155	155	2	1	-10921639	33257.476	32349	23107	43875	698407	5660.090	3.200	0.107	1.139
ID353858	353858	125	14376.523	34.326	54.947	0	155	155	2	1	-10921639	43438.905	42789	31208	65535	912217	8488.585	4.800	0.146	1.306
ID353853	353853	None	8471.722	33.557	24.601	0	155	155	2	1	-10921639	35504.619	36832	19627	44794	745597	6825.888	6.239	0.114	1.067
ID353855	353855	130	7403.011	20.501	28.391	0	155	155	2	1	-10921639	36335.905	35969	27784	46687	763054	4680.492	6.265	0.091	1.299
ID353854	353854	131	9442.042	9.651	25.518	0	155	155	2	1	-10921639	23179.524	22216	14170	35440	486770	6471.856	3.200	0.167	1.025
ID353861	353861	131	11628.341	8.577	24.048	0	156	156	2	1	-10921639	25230.381	25278	12388	40117	529838	7128.298	2.000	0.211	1.232
ID353863	353863	None	8711.883	34.776	57.715	0	156	156	2	1	-10921639	29810.667	33435	12806	45044	626024	9980.054	2.000	0.113	0.605
ID353862	353862	133	8661.025	33.652	49.675	0	156	156	2	1	-10921639	40754.429	39560	29148	59827	855843	7866.948	2.000	0.070	0.678
ID353865	353865	132	10872.312	12.443	65.585	0	156	156	2	1	-10921639	15534.095	14894	4287	35523	326216	8598.367	2.000	0.281	0.793
ID353864	353864	134	9135.533	18.187	60.888	0	156	156	2	1	-10921639	32957.952	32962	16091	43819	692117	7327.901	4.800	0.135	1.072
ID353873	353873	134	8277.666	18.998	60.873	0	157	157	2	1	-10921639	35915.571	36832	19905	47940	754227	6676.028	4.800	0.127	1.216
ID353872	353872	125	12676.026	33.424	55.311	0	157	157	2	1	-10921639	41678.333	41592	26670	56542	875245	8681.275	3.200	0.115	0.993
ID353875	353875	None	7430.303	10.362	84.299	0	157	157	2	1	-10921639	12072.762	10718	6208	21631	253528	4574.432	2.000	0.313	1.257
ID353874	353874	132	16189.763	11.757	64.976	0	157	157	2	1	-10921639	21605.857	17427	9716	49610	453723	10159.138	2.000	0.326	1.046
ID353869	353869	None	7048.943	40.961	46.276	0	157	157	2	1	-10921639	30035.952	30512	15144	38391	630755	6777.281	3.200	0.098	0.792
ID353868	353868	135	8635.773	11.759	30.990	0	157	157	2	1	-10921639	27706.762	28925	17733	37862	581842	5018.123	4.800	0.155	1.486
ID353871	353871	133	9618.625	33.849	50.682	0	157	157	2	1	-10921639	44475.619	43625	29343	56681	933988	7208.172	2.000	0.073	0.843
ID353870	353870	None	13056.060	20.529	46.978	0	157	157	2	1	-10921639	54205.143	52979	41954	65535	1138308	7977.013	2.000	0.096	1.190
ID353867	353867	131	12755.088	7.570	23.534	0	157	157	2	1	-10921639	26655.571	26030	11414	46854	559767	8782.572	2.000	0.198	1.003
ID353866	353866	None	9949.350	34.222	22.905	0	157	157	2	1	-10921639	37853.762	36720	29315	51225	794929	6277.650	7.600	0.105	1.144
ID353877	353877	135	8429.811	10.900	30.807	0	158	158	2	1	-10921639	24877.810	23858	18875	38057	522434	4844.225	2.000	0.141	1.268
ID353876	353876	131	10357.783	6.612	24.178	0	158	158	2	1	-10921639	25950.190	26308	17873	35467	544954	5759.901	4.800	0.199	1.495
ID353879	353879	133	11058.495	33.978	50.637	0	158	158	2	1	-10921639	47013.048	45824	37444	58435	987274	6404.852	2.000	0.105	1.396
ID353878	353878	None	8695.064	18.119	49.139	0	158	158	2	1	-10921639	46543.619	46687	36943	55317	977416	5399.896	4.800	0.092	1.451
ID353881	353881	125	8113.224	33.521	55.408	0	158	158	2	1	-10921639	39264.381	40145	25807	50195	824552	6737.530	2.000	0.094	1.003
ID353880	353880	None	7283.019	20.018	55.064	0	158	158	2	1	-10921639	41467.524	42177	31097	53118	870818	5530.425	2.000	0.057	0.804
ID353885	353885	125	8159.977	34.612	55.054	0	159	159	2	1	-10921639	34900.048	33992	19237	50779	732901	8103.465	2.000	0.067	0.539
ID353884	353884	None	7271.499	26.040	53.799	0	159	159	2	1	-10921639	44594.857	43986	34660	54148	936492	4999.250	4.800	0.067	1.114
ID353887	353887	None	7538.047	8.731	65.186	0	159	159	2	1	-10921639	16866.524	16676	9354	32294	354197	5008.692	3.200	0.182	1.039
ID353886	353886	136	9393.802	17.148	58.145	0	159	159	2	1	-10921639	39587.857	39031	28006	54399	831345	6437.152	6.219	0.106	1.182
ID353883	353883	133	10379.918	33.254	50.774	0	159	159	2	1	-10921639	45133.286	45017	31681	63335	947799	7676.337	2.000	0.078	0.856
ID353882	353882	131	12641.941	5.908	24.716	0	159	159	2	1	-10921639	23278.810	22132	11302	43068	488855	7838.197	2.000	0.219	1.068
ID353909	353909	136	8837.334	18.501	59.278	0	160	160	2	1	-10921639	43539.619	43263	31319	54482	914332	5536.829	4.800	0.089	1.280
ID353908	353908	None	8326.506	21.957	56.159	0	160	160	2	1	-10921639	45886.190	45184	34549	57489	963610	5250.638	2.000	0.066	1.089
ID353911	353911	None	8168.913	9.053	67.307	0	160	160	2	1	-10921639	12992.667	12193	4315	26085	272846	5182.195	2.000	0.269	1.062
ID353910	353910	137	9412.721	11.038	59.832	0	160	160	2	1	-10921639	25959.476	24359	15311	37750	545149	6451.551	3.200	0.154	1.075
ID353905	353905	133	7749.889	33.952	50.357	0	160	160	2	1	-10921639	43717.333	42984	35022	55763	918064	6252.709	2.000	0.065	0.854
ID353904	353904	None	8662.680	39.768	44.745	0	160	160	2	1	-10921639	35568.333	35802	21659	48998	746935	7679.988	2.000	0.074	0.638
ID353907	353907	None	7064.291	1.589	56.277	0	160	160	2	1	-10921639	21747.762	20517	14365	37472	456703	6067.100	6.375	0.095	0.623
ID353906	353906	125	8530.098	34.471	55.366	0	160	160	2	1	-10921639	41262.143	39866	27422	50139	866505	6242.017	6.128	0.078	0.962
ID353903	353903	138	7260.206	35.150	24.626	0	160	160	2	1	-10921639	33443.143	32600	23552	45935	702306	5843.423	2.000	0.078	0.826
ID353902	353902	131	14335.833	4.666	24.094	0	160	160	2	1	-10921639	24888.286	23468	15673	46743	522654	7824.632	2.000	0.290	1.432
ID353893	353893	139	8896.459	42.739	37.087	0	161	161	2	1	-10921639	27757.048	28201	15701	42622	582898	7011.799	2.000	0.111	0.791
ID353892	353892	140	8189.685	27.784	32.903	0	161	161	2	1	-10921639	36969.476	36386	28090	56431	776359	6997.200	2.000	0.062	0.618
ID353895	353895	141	8419.167	13.845	42.735	0	161	161	2	1	-10921639	34096.476	33658	24888	50640	716026	6591.582	2.000	0.068	0.659
ID353894	353894	142	9062.885	11.088	37.583	0	161	161	2	1	-10921639	30852.762	29510	22912	41342	647908	5423.700	4.800	0.135	1.355
ID353889	353889	138	7546.892	34.024	23.662	0	161	161	2	1	-10921639	38018.048	36748	29927	45963	798379	3864.723	3.200	0.080	1.451
ID353888	353888	131	13434.763	3.686	24.077	0	161	161	2	1	-10921639	22186.571	19543	11581	36331	465918	7914.792	2.000	0.279	1.223
ID353891	353891	None	8870.213	11.322	30.196	0	161	161	2	1	-10921639	28518.143	29593	13808	40674	598881	6975.370	2.000	0.145	1.037
ID353890	353890	143	7789.155	19.700	26.948	0	161	161	2	1	-10921639	36297.381	35996	26002	45657	762245	4876.968	4.800	0.117	1.562
ID353901	353901	144	15387.826	8.982	69.344	0	161	161	2	1	-10921639	19727.333	16703	8017	45573	414274	9617.446	2.000	0.335	1.029
ID353900	353900	137	7783.283	11.637	61.063	0	161	161	2	1	-10921639	26977.667	27338	15061	41648	566531	6025.671	2.000	0.129	1.021
ID353897	353897	133	7314.987	34.379	49.810	0	161	161	2	1	-10921639	43526.476	43458	28619	57043	914056	6599.197	2.000	0.069	0.852
ID353896	353896	None	7662.930	11.697	48.165	0	161	161	2	1	-10921639	36191.429	35467	26754	45184	760020	4930.312	4.800	0.100	1.330
ID353899	353899	136	12602.197	17.854	59.292	0	161	161	2	1	-10921639	43709.333	45545	30568	52672	917896	6301.720	4.800	0.150	1.804
ID353898	353898	125	10097.750	33.772	55.518	0	161	161	2	1	-10921639	41316.524	39031	31041	58992	867647	7653.416	2.000	0.095	0.936
ID353924	353924	None	9982.956	37.864	71.862	0	162	162	2	1	-10921639	11689.429	9465	5400	29176	245478	6325.046	2.000	0.356	0.970
ID353921	353921	125	7778.433	33.764	54.995	0	162	162	2	1	-10921639	39658.095	41342	24387	50362	832820	7051.163	6.410	0.078	0.809
ID353920	353920	224	7702.952	40.154	45.643	0	162	162	2	1	-10921639	38332.333	39365	29899	50390	804979	5360.856	2.000	0.074	0.981
ID353923	353923	144	17925.828	10.536	70.477	0	162	162	2	1	-10921639	30440.333	30818	13363	48524	639247	9430.629	4.800	0.373	1.755
ID353922	353922	136	15458.834	16.895	58.484	0	162	162	2	1	-10921639	46889.810	44376	31876	64337	984686	8584.407	3.200	0.152	1.440
ID353917	353917	139	7388.095	43.010	37.210	0	162	162	2	1	-10921639	27169.810	27672	12750	35328	570566	6539.113	2.000	0.104	0.782
ID353916	353916	140	7316.994	28.170	33.259	0	162	162	2	1	-10921639	40485.238	39059	32544	50473	850190	4996.668	2.000	0.065	0.987
ID353919	353919	141	11948.373	14.030	42.183	0	162	162	2	1	-10921639	43140.571	43012	32405	59883	905952	7714.585	7.600	0.115	1.150
ID353918	353918	142	7489.120	11.071	38.010	0	162	162	2	1	-10921639	31023.667	31848	18708	46409	651497	6258.754	2.000	0.091	0.831
ID353913	353913	131	10939.638	4.097	24.848	0	162	162	2	1	-10921639	26928.619	26559	14504	38864	565501	6505.159	4.800	0.206	1.417
ID353912	353912	151	8351.677	13.766	19.042	0	162	162	2	1	-10921639	25531.238	25668	14560	33686	536156	4855.265	4.800	0.182	1.620
ID353915	353915	143	7165.522	20.215	28.586	0	162	162	2	1	-10921639	37295.714	37249	32015	50250	783210	4345.419	4.800	0.087	1.367
ID353914	353914	None	7105.878	32.131	27.067	0	162	162	2	1	-10921639	39876.810	39309	31431	53396	837413	4931.112	4.800	0.080	1.196
ID353925	353925	151	7260.432	14.754	18.224	0	163	163	2	1	-10921639	22470.190	22188	16035	30651	471874	4863.552	4.800	0.162	1.291
ID353927	353927	138	9280.227	34.951	24.781	0	163	163	2	1	-10921639	38413.238	37138	27422	55150	806678	6008.338	4.800	0.101	1.169
ID353926	353926	131	8257.062	4.429	24.230	0	163	163	2	1	-10921639	27848.667	27227	18931	37110	584822	5732.382	4.800	0.139	1.184
ID353933	353933	224	7461.361	39.881	45.556	0	163	163	2	1	-10921639	43000.048	42622	31152	57851	903001	5380.537	4.800	0.076	1.134
ID353932	353932	141	10507.974	14.043	42.938	0	163	163	2	1	-10921639	39534.667	37639	29426	52979	830228	6830.798	2.000	0.104	1.088
ID353935	353935	136	15759.869	16.617	58.753	0	163	163	2	1	-10921639	47372.286	45768	33658	65535	994818	9192.835	4.800	0.175	1.537
ID353934	353934	133	11880.057	33.765	50.189	0	163	163	2	1	-10921639	49498.857	49777	35440	65535	1039476	7889.862	2.000	0.091	1.042
ID353929	353929	147	14985.545	10.184	30.298	0	163	163	2	1	-10921639	37159.048	35495	23134	57294	780340	8898.246	2.000	0.187	1.319
ID353928	353928	143	8676.521	20.055	27.286	0	163	163	2	1	-10921639	37571.381	37778	27143	50083	788999	6414.695	4.800	0.095	1.014
ID353931	353931	139	8942.854	43.153	37.587	0	163	163	2	1	-10921639	30958.714	30122	19125	44599	650133	7372.773	2.000	0.097	0.743
ID353930	353930	142	15184.933	10.932	37.672	0	163	163	2	1	-10921639	37262.524	33769	22383	60356	782513	10282.528	2.000	0.144	0.910
ID353937	353937	144	17989.262	10.605	70.948	0	163	163	2	1	-10921639	36313.190	33574	25250	55985	762577	8981.109	7.600	0.268	1.707
ID353936	353936	None	8838.112	56.173	65.676	0	163	163	2	1	-10921639	9970.048	7711	3145	25334	209371	6148.747	2.000	0.351	0.842
ID353941	353941	146	7873.506	19.235	25.048	0	164	164	2	1	-10921639	31734.238	31765	21882	43541	666419	5481.546	2.000	0.087	0.924
ID353940	353940	131	7895.938	5.635	25.495	0	164	164	2	1	-10921639	28294.048	29732	16091	36776	594175	5738.067	2.000	0.125	1.094
ID353943	353943	139	11759.308	43.568	35.862	0	164	164	2	1	-10921639	33917.667	34716	20323	52199	712271	9474.457	2.000	0.120	0.766
ID353942	353942	147	15345.506	10.002	31.150	0	164	164	2	1	-10921639	38471.476	37054	23134	54120	807901	8532.661	2.000	0.194	1.463
ID353939	353939	138	7695.463	33.990	23.061	0	164	164	2	1	-10921639	38259.333	38029	30818	45545	803446	4357.615	2.000	0.093	1.490
ID353938	353938	151	10247.758	14.111	18.871	0	164	164	2	1	-10921639	24240.048	23190	13474	37472	509041	6467.609	2.000	0.169	1.081
ID353949	353949	None	7101.169	52.399	84.817	0	164	164	2	1	-10921639	9927.810	8908	3814	18485	208484	4464.725	2.000	0.340	1.127
ID353948	353948	144	15509.284	10.654	70.389	0	164	164	2	1	-10921639	34591.143	31820	19989	49721	726414	9390.454	2.000	0.218	1.317
ID353945	353945	133	11924.208	33.937	50.145	0	164	164	2	1	-10921639	51555.048	51420	42233	65535	1082656	7329.372	6.386	0.091	1.179
ID353944	353944	None	7910.953	18.830	49.824	0	164	164	2	1	-10921639	41759.429	39254	32294	55624	876948	7035.168	2.000	0.052	0.590
ID353947	353947	136	17061.879	17.462	58.616	0	164	164	2	1	-10921639	49130.190	49972	23246	65535	1031734	12921.425	6.335	0.165	1.077
ID353946	353946	125	9159.388	33.539	55.325	0	164	164	2	1	-10921639	45765.524	44070	34771	59131	961076	6936.567	2.000	0.076	0.928
ID353957	353957	136	17497.715	17.995	59.253	0	165	165	2	1	-10921639	56970.619	58881	42177	65535	1196383	7991.826	4.800	0.171	2.086
ID353956	353956	125	9684.374	33.293	54.939	0	165	165	2	1	-10921639	46082.476	47578	34521	62667	967732	7929.998	2.000	0.078	0.839
ID353959	353959	144	19098.611	10.802	70.236	0	165	165	2	1	-10921639	38517.857	35690	24081	57322	808875	9964.928	4.800	0.257	1.579
ID353958	353958	148	18281.188	11.636	59.887	0	165	165	2	1	-10921639	34463.952	33714	19933	63001	723743	11920.981	2.000	0.211	1.007
ID353953	353953	139	9498.351	43.743	36.236	0	165	165	2	1	-10921639	34212.048	33881	21882	52366	718453	7859.471	2.000	0.101	0.796
ID353952	353952	147	15257.221	10.232	31.603	0	165	165	2	1	-10921639	38244.810	37472	20601	58046	803141	9997.895	2.000	0.170	1.112
ID353955	353955	133	14812.070	34.202	50.197	0	165	165	2	1	-10921639	53894.952	53619	38335	65535	1131794	8017.844	3.200	0.130	1.548
ID353954	353954	149	8338.192	25.658	44.324	0	165	165	2	1	-10921639	49146.190	48803	39087	56292	1032070	4728.266	4.800	0.091	1.741
ID353951	353951	146	7236.104	19.307	25.638	0	165	165	2	1	-10921639	37312.905	36275	27589	55540	783571	6357.580	3.200	0.084	0.912
ID353950	353950	138	8235.685	34.043	22.473	0	165	165	2	1	-10921639	37876.286	40256	25835	46687	795402	6120.380	4.800	0.108	1.205
ID353965	353965	150	7287.701	13.124	44.112	0	166	166	2	1	-10921639	33099.714	33714	23301	47188	695094	6224.159	2.000	0.071	0.709
ID353964	353964	139	11424.873	43.125	36.268	0	166	166	2	1	-10921639	41972.857	40896	31236	55763	881430	5923.962	4.800	0.122	1.540
ID353967	353967	133	12460.135	34.462	50.431	0	166	166	2	1	-10921639	50665.476	48998	37500	65535	1063975	8222.445	2.000	0.097	1.088
ID353966	353966	149	10742.209	25.424	45.899	0	166	166	2	1	-10921639	48873.000	47884	37500	60941	1026333	6394.416	4.800	0.093	1.296
ID353961	353961	138	8409.545	32.557	21.671	0	166	166	2	1	-10921639	37790.095	38112	27227	52171	793592	5355.958	4.800	0.101	1.292
ID353960	353960	151	8551.327	14.232	19.709	0	166	166	2	1	-10921639	31161.476	30540	21575	43123	654391	5765.087	4.800	0.124	1.196
ID353963	353963	147	13900.881	10.035	31.681	0	166	166	2	1	-10921639	45999.000	46409	28981	59660	965979	8581.989	4.800	0.150	1.402
ID353962	353962	146	12148.937	19.400	25.761	0	166	166	2	1	-10921639	45594.571	45796	32099	59187	957486	7414.246	2.000	0.127	1.391
ID353973	353973	None	7012.453	52.130	84.202	0	166	166	2	1	-10921639	10373.143	8992	5345	23218	217836	4608.137	2.000	0.276	0.973
ID353972	353972	None	8911.792	9.418	81.316	0	166	166	2	1	-10921639	26635.667	27088	16509	37500	559349	5064.638	4.800	0.178	1.588
ID353969	353969	136	12656.302	18.111	58.623	0	166	166	2	1	-10921639	47820.286	45434	34215	58296	1004226	7277.349	4.800	0.140	1.616
ID353968	353968	125	10434.592	33.799	55.402	0	166	166	2	1	-10921639	45080.190	42288	33101	57906	946684	6639.868	2.000	0.079	0.999
ID353971	353971	144	16714.186	10.048	70.339	0	166	166	2	1	-10921639	39250.952	36163	25501	64031	824270	9066.169	2.000	0.206	1.479
ID353970	353970	148	19368.176	11.206	59.876	0	166	166	2	1	-10921639	30673.714	28146	11943	64588	644148	13115.662	2.000	0.259	0.961
ID353985	353985	148	12493.796	11.268	59.337	0	167	167	2	1	-10921639	30944.143	31041	14254	46798	649827	10320.938	2.000	0.153	0.798
ID353984	353984	136	14340.888	17.289	58.381	0	167	167	2	1	-10921639	54246.190	53452	37890	65535	1139170	7719.943	4.800	0.126	1.574
ID353987	353987	None	8531.202	2.845	79.204	0	167	167	2	1	-10921639	23443.286	23775	13251	29732	492309	4493.880	4.800	0.197	1.716
ID353986	353986	144	16534.217	10.123	70.044	0	167	167	2	1	-10921639	37218.810	33936	27116	65535	781595	9574.171	2.000	0.195	1.269
ID353975	353975	138	7079.066	33.172	21.127	0	167	167	2	1	-10921639	33913.667	34382	20016	42929	712187	5476.060	2.000	0.078	0.895
ID353974	353974	151	7277.622	15.094	18.621	0	167	167	2	1	-10921639	23180.952	23970	13836	32823	486800	5486.878	2.000	0.109	0.834
ID353981	353981	None	7267.681	40.443	45.794	0	167	167	2	1	-10921639	43620.619	43458	34410	53897	916033	4991.531	3.200	0.080	1.293
ID353980	353980	150	7555.166	13.647	44.163	0	167	167	2	1	-10921639	40165.810	40395	30150	49972	843482	5510.565	2.000	0.075	1.020
ID353983	353983	133	11668.489	34.227	50.491	0	167	167	2	1	-10921639	51867.905	49721	40395	65535	1089226	7671.507	2.000	0.082	1.019
ID353982	353982	None	7567.534	19.983	47.185	0	167	167	2	1	-10921639	44548.524	44794	34688	61665	935519	7213.615	7.600	0.055	0.641
ID353977	353977	146	9118.245	20.509	26.536	0	167	167	2	1	-10921639	40766.333	40618	29705	52088	856093	6588.387	7.600	0.085	0.974
ID353976	353976	None	8120.455	5.599	26.330	0	167	167	2	1	-10921639	27226.905	25389	19404	40005	571765	5687.084	6.306	0.116	0.997
ID353979	353979	139	13484.073	43.021	36.244	0	167	167	2	1	-10921639	43358.095	43290	26308	64059	910520	9438.228	2.000	0.112	0.925
ID353978	353978	147	14957.075	10.771	32.050	0	167	167	2	1	-10921639	46818.190	43541	35941	64310	983182	8439.937	2.000	0.127	1.253
ID354021	354021	146	7849.197	19.771	27.950	0	168	168	2	1	-10921639	42549.429	40646	34549	52561	893538	5075.513	3.200	0.077	1.206
ID354023	354023	139	16757.988	42.743	36.455	0	168	168	2	1	-10921639	44443.857	42177	30289	65535	933321	11178.397	2.000	0.153	1.053
ID354022	354022	147	14534.341	10.328	31.914	0	168	168	2	1	-10921639	45110.667	45239	28201	58853	947324	9472.288	2.000	0.145	1.204
ID354029	354029	148	13299.211	12.095	58.340	0	168	168	2	1	-10921639	42102.571	42817	23775	57823	884154	9295.801	2.000	0.142	1.124
ID354028	354028	152	8632.826	18.317	50.805	0	168	168	2	1	-10921639	45212.714	46854	29705	60189	949467	8637.681	2.000	0.055	0.541
ID354031	354031	144	16272.127	9.800	69.885	0	168	168	2	1	-10921639	36624.762	33714	24471	59577	769120	8445.063	6.328	0.215	1.536
ID354030	354030	136	14657.881	17.429	58.539	0	168	168	2	1	-10921639	53888.238	53897	33964	65535	1131653	9209.428	4.800	0.147	1.497
ID354025	354025	None	8307.528	22.969	39.231	0	168	168	2	1	-10921639	45586.571	46687	29899	55150	957318	6104.268	2.000	0.074	1.029
ID354024	354024	153	9465.100	13.584	37.121	0	168	168	2	1	-10921639	40578.048	39309	29148	58547	852139	8182.789	2.000	0.065	0.605
ID354027	354027	133	9235.361	33.838	50.268	0	168	168	2	1	-10921639	47222.571	48107	34020	58936	991674	6340.673	2.000	0.090	1.235
ID354026	354026	150	11295.711	13.836	43.786	0	168	168	2	1	-10921639	39105.095	38808	27644	57600	821207	7926.942	2.000	0.105	0.937
ID353989	353989	147	7417.734	10.897	31.789	0	169	169	2	1	-10921639	43360.762	44404	33018	55178	910576	6132.882	4.800	0.071	0.936
ID353988	353988	None	7416.791	34.190	24.591	0	169	169	2	1	-10921639	39599.667	37890	30512	48580	831593	5683.384	2.000	0.065	0.851
ID353991	353991	139	14387.255	42.436	36.785	0	169	169	2	1	-10921639	44288.762	43374	32015	65535	930064	9593.530	2.000	0.137	1.109
ID353990	353990	153	10792.896	13.631	37.393	0	169	169	2	1	-10921639	45130.571	44126	36470	60050	947742	7172.451	2.000	0.092	1.062
ID353997	353997	136	13361.677	17.385	58.663	0	169	169	2	1	-10921639	57042.190	57405	38558	65535	1197886	8134.159	4.800	0.126	1.568
ID353996	353996	148	12074.253	11.318	58.018	0	169	169	2	1	-10921639	41577.762	43263	20740	58185	873133	10603.065	2.000	0.127	0.882
ID353998	353998	144	16767.709	10.130	69.230	0	169	169	2	1	-10921639	37813.952	35662	22940	58658	794093	9355.371	2.000	0.202	1.356
ID353993	353993	152	12341.525	18.643	49.226	0	169	169	2	1	-10921639	56535.714	56152	46659	65535	1187250	5919.204	4.800	0.127	2.156
ID353992	353992	150	9741.197	14.045	43.690	0	169	169	2	1	-10921639	41716.905	39616	29621	62862	876055	7327.136	2.000	0.072	0.767
ID353995	353995	None	10026.045	34.231	54.806	0	169	169	2	1	-10921639	50591.238	49415	39560	62472	1062416	6470.197	4.800	0.088	1.269
ID353994	353994	133	13367.664	33.686	50.300	0	169	169	2	1	-10921639	52304.048	51615	37500	65535	1098385	8123.251	2.000	0.121	1.391
ID354020	354020	144	13559.791	10.750	69.414	0	170	170	2	1	-10921639	34031.762	33463	22076	50668	714667	7444.894	2.000	0.200	1.522
ID354017	354017	152	7319.247	18.342	50.166	0	170	170	2	1	-10921639	48937.905	48747	29844	62055	1027696	7702.007	7.600	0.047	0.568
ID354016	354016	139	19479.318	42.951	36.906	0	170	170	2	1	-10921639	49872.762	46325	33714	65535	1047328	11146.364	2.000	0.169	1.294
ID354019	354019	136	11841.450	17.850	59.919	0	170	170	2	1	-10921639	57935.667	60440	39727	65535	1216649	7894.316	4.800	0.108	1.431
ID354018	354018	133	11559.217	34.122	50.212	0	170	170	2	1	-10921639	48934.190	49193	38196	65535	1027618	8028.453	2.000	0.086	0.963
ID354013	354013	147	7346.222	11.101	32.186	0	170	170	2	1	-10921639	49175.286	48218	35774	61832	1032681	7175.076	6.338	0.058	0.757
ID354012	354012	None	8546.364	10.790	29.451	0	170	170	2	1	-10921639	45967.095	46687	31431	57684	965309	7611.642	2.000	0.053	0.606
ID354015	354015	153	9192.518	14.440	37.459	0	170	170	2	1	-10921639	43464.143	45072	29092	57600	912747	8165.724	2.000	0.078	0.766
ID354014	354014	None	7745.181	13.754	33.586	0	170	170	2	1	-10921639	49753.286	47940	37583	61943	1044819	6396.351	2.000	0.058	0.848
ID354011	354011	None	9058.912	19.654	28.302	0	170	170	2	1	-10921639	45687.381	45017	32544	58547	959435	7112.320	7.600	0.078	0.929
ID354010	354010	154	9842.150	6.169	24.445	0	170	170	2	1	-10921639	30155.238	30846	13530	49833	633260	9303.914	4.800	0.129	0.742
ID354005	354005	155	11147.989	34.584	55.772	0	171	171	2	1	-10921639	44011.524	42038	30540	61693	924242	9831.331	6.380	0.097	0.790
ID354004	354004	133	12548.044	33.269	50.560	0	171	171	2	1	-10921639	48619.857	48858	32015	65535	1021017	9975.784	2.000	0.083	0.751
ID354007	354007	136	10221.668	17.027	58.216	0	171	171	2	1	-10921639	60760.952	65535	44293	65535	1275980	6218.474	4.800	0.088	1.579
ID354006	354006	None	8467.669	41.032	55.667	0	171	171	2	1	-10921639	29647.714	30094	12305	49471	622602	8822.980	3.200	0.094	0.580
ID354001	354001	139	18297.982	42.591	37.107	0	171	171	2	1	-10921639	50117.952	48302	31041	65535	1052477	10862.166	3.200	0.177	1.390
ID354000	354000	147	9604.681	10.771	31.790	0	171	171	2	1	-10921639	46371.476	46993	38418	55651	973801	5753.245	2.000	0.094	1.384
ID354003	354003	152	7708.776	17.878	50.716	0	171	171	2	1	-10921639	48912.857	49193	35885	65535	1027170	6968.015	3.200	0.044	0.598
ID354002	354002	153	12515.854	15.539	37.896	0	171	171	2	1	-10921639	48548.143	49694	29899	64866	1019511	9634.609	3.200	0.110	0.999
ID353999	353999	154	9711.822	7.254	25.515	0	171	171	2	1	-10921639	34878.857	34215	21102	46158	732456	7544.074	2.000	0.109	0.911
ID354009	354009	144	7130.384	10.212	69.662	0	171	171	2	1	-10921639	25976.810	26002	16230	36943	545513	5365.972	4.800	0.140	1.190
ID354008	354008	156	12774.611	19.744	60.949	0	171	171	2	1	-10921639	52587.714	54705	29565	65535	1104342	11442.568	2.000	0.087	0.734
ID354037	354037	133	15458.531	33.376	50.674	0	172	172	2	1	-10921639	53856.286	55456	41620	65535	1130982	8380.827	2.000	0.134	1.519
ID354036	354036	157	8993.093	13.403	38.065	0	172	172	2	1	-10921639	44161.381	42316	33435	61359	927389	8435.381	2.000	0.059	0.579
ID354039	354039	None	7584.552	15.000	58.000	0	172	172	2	1	-10921639	57310.000	58992	40952	65535	1203510	7388.280	4.800	0.064	0.939
ID354038	354038	155	8186.419	35.111	56.069	0	172	172	2	1	-10921639	40444.238	42233	30401	51809	849329	6442.965	2.000	0.082	0.947
ID354033	354033	158	12719.526	19.198	26.306	0	172	172	2	1	-10921639	47770.095	46882	30735	65145	1003172	9836.884	2.000	0.110	0.963
ID354032	354032	154	12191.685	7.979	25.047	0	172	172	2	1	-10921639	40880.429	41008	23357	52533	858489	7456.545	2.000	0.140	1.347
ID354035	354035	139	17805.268	41.907	37.194	0	172	172	2	1	-10921639	49758.571	50334	36553	65535	1044930	9552.079	2.000	0.163	1.462
ID354034	354034	147	9045.085	11.618	32.341	0	172	172	2	1	-10921639	48399.857	48441	37444	64003	1016397	7558.100	6.191	0.081	0.961
ID354041	354041	None	9463.000	5.735	63.960	0	172	172	2	1	-10921639	28213.238	29120	15729	38307	592478	6436.430	2.000	0.138	1.060
ID354040	354040	156	11514.459	19.580	59.922	0	172	172	2	1	-10921639	57976.857	64449	34075	65535	1217514	10071.730	6.222	0.094	0.986
ID354042	354042	159	8208.258	21.332	73.056	0	172	172	2	1	-10921639	13016.667	10885	6820	31403	273350	6182.900	2.000	0.224	0.770
ID354061	354061	157	11644.134	13.721	37.946	0	173	173	2	1	-10921639	44034.190	44710	29176	65479	924718	8590.994	2.000	0.083	0.784
ID354060	354060	162	10153.997	19.761	26.726	0	173	173	2	1	-10921639	49954.762	51058	37973	63391	1049050	7159.659	4.800	0.094	1.202
ID354063	354063	163	11352.424	14.323	43.778	0	173	173	2	1	-10921639	45299.000	43819	29009	62389	951279	9045.941	2.000	0.094	0.861
ID354062	354062	139	18899.918	41.925	37.834	0	173	173	2	1	-10921639	49245.524	48691	32266	65535	1034156	10887.532	2.000	0.166	1.288
ID354057	354057	None	8341.756	45.215	14.140	0	173	173	2	1	-10921639	14759.810	14448	7071	28229	309956	5568.259	2.000	0.232	0.999
ID354059	354059	158	10028.764	19.286	25.733	0	173	173	2	1	-10921639	50059.524	50835	37305	63391	1051250	7233.511	4.800	0.097	1.222
ID354058	354058	154	11714.912	7.625	24.780	0	173	173	2	1	-10921639	44348.333	43485	35941	56431	931315	6190.437	7.600	0.122	1.560
ID354069	354069	156	12967.999	19.828	60.011	0	173	173	2	1	-10921639	58204.905	64226	38112	65535	1222303	9146.032	4.800	0.112	1.277
ID354068	354068	None	8865.305	11.126	59.072	0	173	173	2	1	-10921639	43474.619	41759	31486	57405	912967	7639.758	2.000	0.075	0.793
ID354071	354071	159	9764.325	20.994	73.539	0	173	173	2	1	-10921639	14570.238	13251	5233	31848	305975	7666.197	2.000	0.248	0.755
ID354070	354070	160	13663.731	8.661	68.328	0	173	173	2	1	-10921639	27991.857	24693	16091	43986	587829	7651.493	3.200	0.231	1.375
ID354065	354065	161	7653.628	19.465	51.524	0	173	173	2	1	-10921639	51537.667	50473	38780	65535	1082291	6685.618	3.200	0.051	0.753
ID354064	354064	133	10906.278	33.497	50.299	0	173	173	2	1	-10921639	49388.762	46826	37361	65535	1037164	8788.149	2.000	0.072	0.757
ID354067	354067	None	9241.455	17.438	58.088	0	173	173	2	1	-10921639	61366.714	65535	44265	65535	1288701	6193.662	4.800	0.077	1.411
ID354066	354066	155	9432.888	34.297	55.986	0	173	173	2	1	-10921639	46963.905	46074	36748	59967	986242	6157.093	4.800	0.094	1.307
ID354053	354053	156	11095.039	19.788	59.724	0	174	174	2	1	-10921639	57580.524	61804	39003	65535	1209191	9101.132	2.000	0.085	0.995
ID354052	354052	155	7403.140	33.926	55.885	0	174	174	2	1	-10921639	40992.905	40117	27310	54009	860851	6911.429	6.367	0.085	0.931
ID354055	354055	160	9756.364	8.375	68.252	0	174	174	2	1	-10921639	20655.381	19209	7015	35245	433763	7180.556	2.000	0.177	0.867
ID354054	354054	None	8232.303	25.953	60.120	0	174	174	2	1	-10921639	44035.571	44460	28842	54566	924747	6376.216	4.800	0.084	1.073
ID354049	354049	164	7064.944	51.899	49.462	0	174	174	2	1	-10921639	15373.714	14309	7850	32322	322848	5731.749	2.000	0.152	0.709
ID354048	354048	None	9024.924	20.946	47.125	0	174	174	2	1	-10921639	46138.095	45267	32155	63669	968900	7353.442	2.000	0.054	0.646
ID354051	354051	161	7738.494	19.597	51.592	0	174	174	2	1	-10921639	52532.048	51253	36470	65535	1103173	6807.708	2.000	0.047	0.694
ID354050	354050	133	11166.287	32.783	50.412	0	174	174	2	1	-10921639	46692.238	43903	36136	65535	980537	8908.628	2.000	0.070	0.685
ID354056	354056	159	13932.416	21.224	73.180	0	174	174	2	1	-10921639	19759.190	15395	10439	40506	414943	8330.084	2.000	0.342	1.210
ID354045	354045	162	10816.044	19.806	27.193	0	174	174	2	1	-10921639	47740.762	47160	33407	57767	1002556	6738.665	4.800	0.112	1.427
ID354044	354044	154	11663.159	7.189	24.926	0	174	174	2	1	-10921639	39302.762	38558	24916	53452	825358	8384.574	2.000	0.111	0.933
ID354047	354047	163	10227.983	14.067	43.748	0	174	174	2	1	-10921639	44820.381	44209	33045	59967	941228	7296.737	7.600	0.077	0.880
ID354046	354046	139	17019.926	41.693	37.785	0	174	174	2	1	-10921639	49761.286	48218	37667	65535	1044987	9359.653	2.000	0.152	1.404
ID354043	354043	165	8279.407	32.755	23.822	0	174	174	2	1	-10921639	42715.095	41648	32405	56264	897017	5827.745	6.290	0.087	1.177
ID354117	354117	165	7336.768	33.665	22.100	0	175	175	2	1	-10921639	42099.952	42427	33018	53201	884099	5023.418	4.800	0.112	1.693
ID354116	354116	None	8392.689	43.323	15.716	0	175	175	2	1	-10921639	20992.048	19933	11302	32266	440833	5394.652	2.000	0.151	1.021
ID354119	354119	162	9616.188	19.863	26.893	0	175	175	2	1	-10921639	44697.048	44098	31681	59799	938638	7119.862	7.600	0.090	1.033
ID354118	354118	154	7734.023	6.969	25.365	0	175	175	2	1	-10921639	35711.429	36859	20462	43652	749940	5787.833	4.800	0.109	1.214
ID354125	354125	133	7204.478	32.938	49.732	0	175	175	2	1	-10921639	41228.952	40896	32349	52394	865808	5363.986	2.000	0.061	0.888
ID354124	354124	163	10609.507	14.472	43.671	0	175	175	2	1	-10921639	43937.476	42455	30651	65535	922687	8467.078	7.600	0.081	0.778
ID354127	354127	155	11537.104	33.543	55.590	0	175	175	2	1	-10921639	41722.190	41481	26169	59967	876166	9848.543	2.000	0.102	0.783
ID354126	354126	164	9546.311	52.163	49.986	0	175	175	2	1	-10921639	18495.857	16620	9660	28480	388413	6156.109	2.000	0.222	1.093
ID354121	354121	167	13227.026	10.966	32.762	0	175	175	2	1	-10921639	50226.524	48552	35941	64532	1054757	9074.686	2.000	0.103	1.033
ID354120	354120	168	7814.981	52.117	31.889	0	175	175	2	1	-10921639	18127.333	18624	9521	29983	380674	5518.463	2.000	0.175	0.978
ID354123	354123	139	15952.193	41.453	37.868	0	175	175	2	1	-10921639	50584.714	46325	39365	65535	1062279	9567.529	2.000	0.132	1.231
ID354122	354122	157	10061.432	13.907	37.825	0	175	175	2	1	-10921639	46464.190	44738	36303	57879	975748	6364.564	2.000	0.079	1.070
ID354132	354132	159	19911.232	21.137	73.269	0	175	175	2	1	-10921639	24081.000	21353	8602	52672	505701	11909.859	2.000	0.375	1.102
ID354129	354129	156	10570.170	19.514	59.625	0	175	175	2	1	-10921639	57999.476	58742	45017	65535	1217989	7398.893	7.600	0.091	1.312
ID354128	354128	166	10222.057	16.790	57.775	0	175	175	2	1	-10921639	60239.810	61804	43680	65535	1265036	6395.968	7.600	0.084	1.454
ID354131	354131	None	12014.526	10.382	69.575	0	175	175	2	1	-10921639	21860.333	21325	10078	37333	459067	8160.354	4.800	0.267	1.128
ID354130	354130	None	7770.617	35.638	65.281	0	175	175	2	1	-10921639	16992.429	15033	11553	28285	356841	4834.950	2.000	0.190	1.122
ID354085	354085	159	25217.113	21.509	73.551	0	176	176	2	1	-10921639	28850.857	27422	6570	65535	605868	17799.118	2.000	0.433	0.979
ID354084	354084	None	7273.249	40.236	64.922	0	176	176	2	1	-10921639	14419.238	13390	8574	26002	302804	4470.767	2.000	0.205	1.100
ID354081	354081	None	7012.736	60.319	48.354	0	176	176	2	1	-10921639	14721.476	13725	6263	28563	309151	5632.004	2.000	0.185	0.817
ID354080	354080	170	7916.353	20.713	47.212	0	176	176	2	1	-10921639	46740.000	48691	32294	60718	981540	7476.288	2.000	0.047	0.565
ID354083	354083	166	8799.667	16.320	57.427	0	176	176	2	1	-10921639	57925.048	59298	44989	65535	1216426	7859.980	2.000	0.058	0.803
ID354082	354082	155	9137.396	33.567	55.055	0	176	176	2	1	-10921639	45114.524	44209	33435	58797	947405	7220.974	2.000	0.082	0.948
ID354077	354077	157	7361.383	13.957	37.967	0	176	176	2	1	-10921639	45408.952	44126	36414	55540	953588	5716.951	3.200	0.051	0.773
ID354076	354076	167	10599.096	10.989	31.816	0	176	176	2	1	-10921639	49270.714	49749	30067	65535	1034685	8055.009	4.800	0.103	1.139
ID354079	354079	163	10513.061	14.481	43.037	0	176	176	2	1	-10921639	48639.714	49304	36303	65535	1021434	7594.721	2.000	0.086	1.011
ID354078	354078	139	17700.928	41.268	37.928	0	176	176	2	1	-10921639	48542.905	45211	33407	65535	1019401	10848.243	2.000	0.145	1.131
ID354073	354073	162	10922.662	19.907	28.086	0	176	176	2	1	-10921639	47819.143	47689	29872	60078	1004202	7476.046	6.359	0.102	1.181
ID354072	354072	154	12119.450	6.996	25.501	0	176	176	2	1	-10921639	44300.619	44543	30428	59354	930313	7637.470	2.000	0.122	1.260
ID354075	354075	168	8609.701	52.644	30.954	0	176	176	2	1	-10921639	18682.667	17956	8992	33658	392336	6576.385	2.000	0.184	0.882
ID354074	354074	171	7886.233	31.251	29.022	0	176	176	2	1	-10921639	41047.333	41230	28563	51837	861994	6366.335	3.200	0.075	0.896
ID354113	354113	156	11008.600	19.781	59.638	0	177	177	2	1	-10921639	58549.571	64198	39560	65535	1229541	8935.528	4.800	0.095	1.135
ID354112	354112	166	9574.567	16.967	57.875	0	177	177	2	1	-10921639	62024.381	65535	45685	65535	1302512	6007.212	4.800	0.080	1.534
ID354115	354115	159	21787.129	21.736	73.833	0	177	177	2	1	-10921639	25494.286	24777	8045	55122	535380	13075.758	2.000	0.417	1.147
ID354114	354114	173	7206.866	10.918	72.287	0	177	177	2	1	-10921639	17087.810	16481	9270	26002	358844	4359.047	2.000	0.188	1.239
ID354101	354101	154	7336.362	7.779	25.990	0	177	177	2	1	-10921639	36260.238	33964	28118	48246	761465	5868.286	2.000	0.066	0.770
ID354100	354100	None	8943.084	33.422	21.944	0	177	177	2	1	-10921639	39306.667	39922	29259	49972	825440	6118.200	2.000	0.097	1.135
ID354103	354103	171	7388.706	31.068	29.212	0	177	177	2	1	-10921639	41030.190	41481	32656	49889	861634	4644.852	2.000	0.075	1.238
ID354102	354102	162	11129.275	19.989	27.398	0	177	177	2	1	-10921639	46838.000	45490	33547	59799	983598	7775.150	7.600	0.106	1.156
ID354099	354099	172	9056.144	6.801	21.364	0	177	177	2	1	-10921639	32505.810	31236	21659	45907	682622	6809.772	4.800	0.115	0.982
ID354109	354109	170	7925.709	21.081	47.833	0	177	177	2	1	-10921639	46725.333	46381	35495	58046	981232	6044.223	2.000	0.065	0.937
ID354108	354108	163	7927.995	15.240	43.323	0	177	177	2	1	-10921639	43964.048	44070	30011	55206	923245	5389.230	4.800	0.096	1.424
ID354111	354111	155	14323.182	33.640	55.052	0	177	177	2	1	-10921639	45430.143	42984	31848	65535	954033	9720.727	2.000	0.120	1.002
ID354110	354110	None	11187.029	32.734	49.960	0	177	177	2	1	-10921639	47152.238	48469	30595	62333	990197	8237.818	2.000	0.077	0.819
ID354105	354105	157	7489.842	13.411	37.989	0	177	177	2	1	-10921639	42867.619	41342	34326	59493	900220	6466.727	2.000	0.063	0.781
ID354104	354104	168	8640.997	52.095	31.149	0	177	177	2	1	-10921639	19267.238	17733	12138	30484	404612	5442.238	2.000	0.194	1.149
ID354107	354107	174	9733.048	26.417	40.917	0	177	177	2	1	-10921639	42684.619	41258	30846	53508	896377	6815.906	2.000	0.081	0.939
ID354106	354106	139	17408.285	41.335	37.916	0	177	177	2	1	-10921639	48594.619	48413	32990	65535	1020487	9235.174	4.800	0.174	1.558
ID354087	354087	154	7756.572	8.120	26.783	0	178	178	2	1	-10921639	39574.476	38335	32182	50724	831064	5714.594	2.000	0.084	1.073
ID354086	354086	172	8799.440	8.182	20.738	0	178	178	2	1	-10921639	33968.143	32851	24025	42205	713331	5961.776	4.800	0.130	1.312
ID354093	354093	155	13666.167	32.935	54.611	0	178	178	2	1	-10921639	45435.381	47606	29259	65061	954143	9951.802	4.800	0.129	1.041
ID354092	354092	170	9525.880	20.552	47.805	0	178	178	2	1	-10921639	48355.952	46743	36414	64866	1015475	9008.601	2.000	0.066	0.666
ID354095	354095	156	10537.849	18.636	59.262	0	178	178	2	1	-10921639	61779.143	65535	45017	65535	1297362	5919.395	4.800	0.103	1.951
ID354094	354094	166	11813.374	16.591	57.774	0	178	178	2	1	-10921639	60669.476	65535	44655	65535	1274059	6987.359	4.800	0.103	1.629
ID354089	354089	171	8243.443	31.607	27.793	0	178	178	2	1	-10921639	42456.476	39810	35467	55930	891586	6227.541	7.600	0.072	0.922
ID354088	354088	162	12486.900	19.394	27.290	0	178	178	2	1	-10921639	46669.667	44961	30401	63252	980063	8463.072	2.000	0.103	1.028
ID354091	354091	174	9745.833	27.138	40.308	0	178	178	2	1	-10921639	45683.286	45601	29593	62945	959349	8442.850	2.000	0.083	0.833
ID354090	354090	139	9586.365	41.463	37.921	0	178	178	2	1	-10921639	42439.286	41954	32600	55289	891225	6321.068	2.000	0.082	1.017
ID354097	354097	159	25341.992	22.008	73.097	0	178	178	2	1	-10921639	30615.333	24304	15840	62556	642922	13393.767	2.000	0.428	1.371
ID354096	354096	None	7423.111	24.489	60.434	0	178	178	2	1	-10921639	44067.286	44682	31319	56403	925413	6503.627	7.600	0.065	0.829
ID354098	354098	173	8369.663	10.708	73.670	0	178	178	2	1	-10921639	16646.429	15117	6598	30011	349575	6370.031	2.000	0.205	0.888
ID354183	354183	None	7989.734	41.935	14.690	0	179	179	2	1	-10921639	28051.476	27561	18791	39198	589081	5308.735	2.000	0.100	0.963
ID354189	354189	139	9219.831	41.002	37.952	0	179	179	2	1	-10921639	46384.619	45768	39337	61748	974077	5111.831	4.800	0.087	1.446
ID354188	354188	None	7556.578	13.761	33.458	0	179	179	2	1	-10921639	44826.810	45211	33908	56097	941363	5664.957	4.800	0.075	1.109
ID354191	354191	170	9246.669	20.994	47.959	0	179	179	2	1	-10921639	50499.762	49554	37026	65535	1060495	7143.701	7.600	0.072	0.946
ID354190	354190	174	11287.683	26.030	40.852	0	179	179	2	1	-10921639	48717.952	49248	37890	65535	1023077	6586.452	6.403	0.097	1.302
ID354185	354185	154	9251.249	8.276	26.094	0	179	179	2	1	-10921639	39696.429	39226	28953	51364	833625	6484.683	3.200	0.102	1.136
ID354184	354184	172	9207.794	7.808	20.187	0	179	179	2	1	-10921639	29061.714	29872	18207	48441	610296	7392.926	4.800	0.118	0.828
ID354187	354187	162	9206.378	20.237	28.814	0	179	179	2	1	-10921639	47776.619	47689	36525	64477	1003309	5748.494	4.800	0.074	1.140
ID354186	354186	171	7770.388	31.856	27.466	0	179	179	2	1	-10921639	43591.381	44543	31180	53313	915419	5891.913	4.800	0.082	1.125
ID354197	354197	173	17812.637	11.174	74.209	0	179	179	2	1	-10921639	26410.238	26976	11804	47105	554615	10491.166	2.000	0.348	1.300
ID354196	354196	159	26807.615	22.034	73.041	0	179	179	2	1	-10921639	31508.952	30512	16397	65535	661688	14372.934	2.000	0.444	1.349
ID354193	354193	155	13019.854	32.963	53.850	0	179	179	2	1	-10921639	42794.762	42706	21381	64254	898690	9811.773	6.017	0.127	0.985
ID354192	354192	None	7221.278	41.879	48.145	0	179	179	2	1	-10921639	33921.667	34326	16035	44376	712355	7250.467	3.200	0.080	0.689
ID354195	354195	156	10268.132	19.669	59.403	0	179	179	2	1	-10921639	61136.048	65535	48051	65535	1283857	5647.376	6.354	0.088	1.746
ID354194	354194	166	10564.544	16.762	57.737	0	179	179	2	1	-10921639	62114.476	65535	45434	65535	1304404	6168.891	6.040	0.098	1.800
ID354145	354145	173	15722.979	11.871	73.262	0	180	180	2	1	-10921639	27725.381	24471	16007	44766	582233	8990.396	2.000	0.298	1.416
ID354144	354144	156	9941.465	19.090	59.938	0	180	180	2	1	-10921639	60523.571	65535	46659	65535	1270995	6337.378	4.800	0.095	1.655
ID354146	354146	159	30131.600	22.146	72.908	0	180	180	2	1	-10921639	33752.095	31124	12472	65535	708794	16247.951	2.000	0.476	1.339
ID354133	354133	None	7586.559	40.197	15.687	0	180	180	2	1	-10921639	29458.048	30289	18875	40451	618619	6302.278	2.000	0.106	0.895
ID354135	354135	175	9017.003	33.314	21.774	0	180	180	2	1	-10921639	41097.810	40757	31375	50390	863054	5681.564	7.600	0.096	1.268
ID354134	354134	176	14806.114	8.506	22.512	0	180	180	2	1	-10921639	48406.429	47550	35245	65256	1016535	9156.594	2.000	0.129	1.212
ID354141	354141	None	10894.578	63.000	50.000	0	180	180	2	1	-10921639	18812.429	18652	9632	33602	395061	5715.609	4.800	0.337	1.659
ID354140	354140	174	12885.646	26.797	40.090	0	180	180	2	1	-10921639	47430.619	45963	34270	65535	996043	8558.627	2.000	0.103	1.039
ID354143	354143	177	11549.307	13.376	57.973	0	180	180	2	1	-10921639	46461.524	48246	25696	65535	975692	12519.617	2.000	0.085	0.583
ID354142	354142	155	13584.756	32.165	53.988	0	180	180	2	1	-10921639	45800.000	46464	34716	60217	961800	7659.902	2.000	0.135	1.424
ID354137	354137	171	7403.444	31.564	27.823	0	180	180	2	1	-10921639	43149.857	42901	26948	54092	906147	6458.199	7.600	0.071	0.884
ID354136	354136	154	9659.344	7.064	26.195	0	180	180	2	1	-10921639	45402.286	46854	29371	56904	953448	7200.236	2.000	0.082	0.954
ID354139	354139	139	10509.393	40.741	38.244	0	180	180	2	1	-10921639	42821.143	41815	34883	59048	899244	6464.237	2.000	0.101	1.214
ID354138	354138	162	10600.096	19.846	29.572	0	180	180	2	1	-10921639	54075.095	55651	44989	65535	1135577	5671.702	4.800	0.104	1.796
ID354149	354149	175	7876.847	33.160	20.080	0	181	181	2	1	-10921639	36362.333	34632	25863	51086	763609	6106.751	2.000	0.071	0.793
ID354148	354148	None	7649.883	42.020	16.606	0	181	181	2	1	-10921639	32377.238	32099	20879	43374	679922	5540.925	6.379	0.092	0.982
ID354151	354151	154	15272.338	7.288	26.243	0	181	181	2	1	-10921639	46574.238	44655	35913	62918	978059	8634.985	3.200	0.152	1.420
ID354150	354150	176	11187.151	8.745	20.852	0	181	181	2	1	-10921639	39622.190	38446	29315	55095	832066	7320.120	2.000	0.106	1.038
ID354147	354147	None	8241.580	13.647	16.283	0	181	181	2	1	-10921639	29435.571	31264	17399	42233	618147	7568.493	4.800	0.119	0.830
ID354157	354157	174	9534.667	26.003	40.686	0	181	181	2	1	-10921639	49368.762	49025	33686	62110	1036744	6526.897	2.000	0.076	1.066
ID354156	354156	139	11936.224	40.795	37.942	0	181	181	2	1	-10921639	43291.810	41871	33686	61414	909128	7475.107	2.000	0.102	1.071
ID354159	354159	None	7912.720	49.406	44.922	0	181	181	2	1	-10921639	31326.000	31681	23107	39532	657846	5088.136	6.402	0.107	1.189
ID354158	354158	None	7406.886	14.852	43.090	0	181	181	2	1	-10921639	40624.429	40367	32015	55512	853113	5969.586	7.600	0.060	0.775
ID354153	354153	162	9082.886	20.178	30.482	0	181	181	2	1	-10921639	48810.714	47912	37806	64254	1025025	6727.883	2.000	0.063	0.855
ID354152	354152	171	9903.205	31.004	29.442	0	181	181	2	1	-10921639	44188.000	44655	31904	58240	927948	7082.790	2.000	0.083	0.956
ID354155	354155	None	8714.162	12.643	38.034	0	181	181	2	1	-10921639	43845.952	42539	30846	62806	920765	7728.368	2.000	0.060	0.646
ID354154	354154	None	7134.423	11.496	33.310	0	181	181	2	1	-10921639	43938.619	45211	32711	52867	922711	6030.790	2.000	0.074	1.001
ID354165	354165	173	12450.224	11.546	72.414	0	181	181	2	1	-10921639	22613.333	19849	9771	35356	474880	7144.454	2.000	0.274	1.362
ID354164	354164	178	8221.744	24.766	58.901	0	181	181	2	1	-10921639	48378.476	48190	32238	63335	1015948	8454.090	6.043	0.076	0.808
ID354166	354166	159	26346.043	21.164	73.015	0	181	181	2	1	-10921639	33217.810	31319	13307	65535	697574	14198.360	2.000	0.414	1.370
ID354161	354161	155	12762.010	32.877	53.788	0	181	181	2	1	-10921639	41084.381	42205	24137	55262	862772	10400.839	2.000	0.136	0.944
ID354160	354160	None	7618.378	39.602	47.541	0	181	181	2	1	-10921639	37957.143	36971	29315	46910	797100	6116.997	4.800	0.099	1.117
ID354163	354163	156	10091.148	19.931	59.506	0	181	181	2	1	-10921639	58300.333	65089	38224	65535	1224307	8762.848	4.800	0.088	1.079
ID354162	354162	177	11322.038	12.698	58.730	0	181	181	2	1	-10921639	42712.429	43207	27505	58936	896961	8535.519	2.000	0.101	0.918
ID354181	354181	173	11237.508	12.170	72.565	0	182	182	2	1	-10921639	20110.429	18624	10996	35718	422319	7150.297	2.000	0.276	1.217
ID354180	354180	None	11429.097	8.409	62.492	0	182	182	2	1	-10921639	24693.571	24888	10606	41147	518565	8625.003	4.800	0.238	1.102
ID354182	354182	159	20564.156	20.894	72.502	0	182	182	2	1	-10921639	31911.905	31375	9743	55902	670150	12794.038	2.000	0.338	1.259
ID354177	354177	155	15737.416	32.717	53.391	0	182	182	2	1	-10921639	44368.333	42233	22355	64616	931735	11023.138	2.000	0.128	0.914
ID354176	354176	179	7245.065	21.346	51.135	0	182	182	2	1	-10921639	56942.667	58380	43875	65535	1195796	5837.383	6.360	0.060	1.097
ID354179	354179	178	7219.310	25.729	59.683	0	182	182	2	1	-10921639	38092.333	40479	21297	50195	799939	9696.805	4.800	0.078	0.570
ID354178	354178	156	12334.997	19.538	59.276	0	182	182	2	1	-10921639	59269.476	64644	46659	65535	1244659	7644.999	4.800	0.101	1.424
ID354167	354167	175	7561.253	33.861	21.315	0	182	182	2	1	-10921639	38467.571	39003	28563	52394	807819	6677.592	7.600	0.071	0.764
ID354173	354173	None	9880.154	16.151	39.378	0	182	182	2	1	-10921639	45542.810	43263	34771	64115	956399	8157.735	2.000	0.052	0.552
ID354172	354172	139	11309.647	40.333	37.920	0	182	182	2	1	-10921639	44341.810	41982	33714	60384	931178	7124.716	2.000	0.100	1.135
ID354175	354175	206	7706.741	63.000	49.000	0	182	182	2	1	-10921639	20725.524	20573	14811	30011	435236	4638.243	4.800	0.196	1.462
ID354174	354174	180	8780.985	20.050	47.145	0	182	182	2	1	-10921639	49842.190	50167	35885	64727	1046686	7497.234	2.000	0.063	0.783
ID354169	354169	154	9294.101	7.343	26.285	0	182	182	2	1	-10921639	40038.429	40256	29231	51642	840807	6292.673	4.800	0.111	1.272
ID354168	354168	176	7882.002	8.524	22.197	0	182	182	2	1	-10921639	38558.857	37555	30289	49025	809736	5164.626	4.800	0.099	1.350
ID354171	354171	162	7559.841	19.873	29.709	0	182	182	2	1	-10921639	45728.524	45907	39616	55262	960299	3880.592	4.800	0.074	1.624
ID354170	354170	207	12046.633	31.632	27.309	0	182	182	2	1	-10921639	51523.095	51086	41035	63279	1081985	6771.826	2.000	0.111	1.516
ID354245	354245	159	27588.303	20.730	72.778	0	183	183	2	1	-10921639	45272.524	45184	18012	65535	950723	15792.983	2.000	0.324	1.402
ID354244	354244	178	9117.354	25.198	59.748	0	183	183	2	1	-10921639	39375.619	39866	23496	54788	826888	8034.537	7.600	0.094	0.842
ID354241	354241	155	13537.628	33.015	53.850	0	183	183	2	1	-10921639	37654.905	39449	22132	59799	790753	10075.845	4.800	0.151	0.982
ID354240	354240	179	8819.549	22.045	51.024	0	183	183	2	1	-10921639	57407.952	58964	44682	65535	1205567	6364.515	7.600	0.081	1.355
ID354243	354243	156	11679.969	18.867	58.316	0	183	183	2	1	-10921639	58993.667	60607	48441	65535	1238867	6267.859	7.600	0.108	1.831
ID354242	354242	177	8438.961	13.139	57.728	0	183	183	2	1	-10921639	38427.810	36136	22633	53953	806984	9716.944	2.000	0.048	0.365
ID354237	354237	174	13437.594	25.932	39.987	0	183	183	2	1	-10921639	55331.905	55345	43123	65535	1161970	6962.053	7.600	0.114	1.631
ID354236	354236	139	14673.525	40.284	37.910	0	183	183	2	1	-10921639	45888.762	43875	34326	65535	963664	8194.240	2.000	0.139	1.363
ID354239	354239	206	8346.600	63.000	49.000	0	183	183	2	1	-10921639	22997.190	22383	12651	33797	482941	6817.667	2.000	0.188	1.067
ID354238	354238	180	10634.407	19.933	47.785	0	183	183	2	1	-10921639	56536.952	56932	43179	65535	1187276	6562.983	4.800	0.094	1.484
ID354233	354233	176	13580.550	8.897	22.548	0	183	183	2	1	-10921639	44012.952	43235	28897	65535	924272	8712.021	6.380	0.122	1.098
ID354235	354235	207	9221.711	32.424	27.289	0	183	183	2	1	-10921639	46599.476	46047	37026	62194	978589	6231.244	4.800	0.080	1.111
ID354234	354234	154	10058.401	7.988	25.778	0	183	183	2	1	-10921639	41496.810	39059	30373	64783	871433	7672.462	6.347	0.088	0.878
ID354215	354215	None	7190.091	33.232	21.305	0	184	184	2	1	-10921639	40431.000	39449	30763	51475	849051	6308.782	2.000	0.071	0.854
ID354214	354214	None	9527.844	42.572	16.123	0	184	184	2	1	-10921639	36223.143	35050	26976	46937	760686	5940.750	4.800	0.139	1.485
ID354221	354221	None	8585.815	8.602	41.940	0	184	184	2	1	-10921639	32044.476	30846	25306	43625	672934	5280.412	2.000	0.120	1.298
ID354220	354220	174	7426.411	27.303	40.360	0	184	184	2	1	-10921639	46285.238	47884	35106	56848	971990	5356.082	4.800	0.083	1.321
ID354223	354223	None	7071.027	50.272	43.581	0	184	184	2	1	-10921639	30938.905	31013	20768	38391	649717	3945.846	7.600	0.117	1.649
ID354222	354222	190	9359.341	36.962	43.907	0	184	184	2	1	-10921639	42403.524	44348	30957	59131	890474	7137.825	7.600	0.083	0.906
ID354217	354217	154	13446.381	7.985	26.624	0	184	184	2	1	-10921639	43250.714	43430	23162	65535	908265	9987.726	2.000	0.112	0.873
ID354216	354216	176	12807.308	9.088	22.596	0	184	184	2	1	-10921639	46415.286	45573	33129	65535	974721	8663.618	6.319	0.106	1.023
ID354219	354219	139	10493.600	39.837	38.373	0	184	184	2	1	-10921639	43106.238	41370	32182	56487	905231	6730.796	2.000	0.106	1.231
ID354218	354218	162	9186.474	21.395	30.235	0	184	184	2	1	-10921639	47858.810	48135	35106	60189	1005035	6885.835	2.000	0.079	1.014
ID354229	354229	177	11536.568	13.830	57.973	0	184	184	2	1	-10921639	48834.571	49582	35300	62834	1025526	8198.542	4.800	0.121	1.283
ID354228	354228	155	19216.621	32.908	53.480	0	184	184	2	1	-10921639	44718.238	41731	32015	65535	939083	10828.125	2.000	0.193	1.337
ID354231	354231	None	9803.667	12.326	72.241	0	184	184	2	1	-10921639	22137.429	20183	13056	38586	464886	6490.802	2.000	0.201	1.141
ID354230	354230	185	14064.091	20.525	59.927	0	184	184	2	1	-10921639	51683.619	51921	34493	65535	1085356	11728.772	2.000	0.120	0.943
ID354225	354225	186	14020.183	0.000	48.000	0	184	184	2	1	-10921639	19564.714	17761	9448	40256	410859	9066.926	2.000	0.333	1.079
ID354224	354224	180	7164.961	19.391	45.959	0	184	184	2	1	-10921639	45025.857	43569	33686	59076	945543	7494.935	3.200	0.052	0.594
ID354227	354227	179	9149.826	20.576	51.230	0	184	184	2	1	-10921639	55224.524	53981	44849	65535	1159715	5758.880	2.000	0.074	1.328
ID354226	354226	None	7063.835	22.997	49.492	0	184	184	2	1	-10921639	50250.476	51615	34215	60134	1055260	7571.603	7.600	0.051	0.643
ID354232	354232	159	23242.469	21.462	72.589	0	184	184	2	1	-10921639	42682.000	40729	21213	65535	896322	12591.524	4.800	0.294	1.542
ID354213	354213	159	19500.701	21.063	72.617	0	185	185	2	1	-10921639	33563.762	31264	13864	61219	704839	12832.496	2.000	0.253	1.058
ID354212	354212	185	14649.695	20.282	59.644	0	185	185	2	1	-10921639	54962.190	59799	31848	65535	1154206	12238.676	4.800	0.122	0.976
ID354209	354209	155	18442.613	32.821	52.828	0	185	185	2	1	-10921639	45695.286	48190	19877	65535	959601	11729.455	2.000	0.195	1.270
ID354208	354208	179	11557.459	20.494	50.117	0	185	185	2	1	-10921639	56214.952	57461	34549	65535	1180514	9746.293	2.000	0.088	0.935
ID354211	354211	178	7639.837	26.137	59.202	0	185	185	2	1	-10921639	37875.000	37750	24137	51197	795375	7656.585	2.000	0.056	0.527
ID354210	354210	177	8807.369	13.956	56.707	0	185	185	2	1	-10921639	44386.810	45685	26670	58909	932123	8788.934	2.000	0.073	0.685
ID354199	354199	176	15365.253	8.955	22.477	0	185	185	2	1	-10921639	43511.952	43263	25529	65535	913751	11779.473	2.000	0.127	0.832
ID354198	354198	181	8282.979	41.871	18.102	0	185	185	2	1	-10921639	35328.286	35746	25724	48413	741894	6749.844	7.600	0.068	0.662
ID354205	354205	174	8849.244	26.162	40.208	0	185	185	2	1	-10921639	51256.571	51670	39087	61776	1076388	5445.356	7.600	0.090	1.555
ID354204	354204	139	13651.628	39.340	38.554	0	185	185	2	1	-10921639	43024.190	40451	31208	65535	903508	10284.664	2.000	0.105	0.798
ID354207	354207	186	15362.567	0.000	48.000	0	185	185	2	1	-10921639	22048.857	16564	12963	44794	463026	8867.957	2.000	0.334	1.245
ID354206	354206	190	9470.325	35.770	43.482	0	185	185	2	1	-10921639	40122.095	38864	31793	53591	842564	6960.428	3.200	0.085	0.907
ID354201	354201	154	14867.200	7.796	26.706	0	185	185	2	1	-10921639	44361.667	44181	27867	63252	931595	10112.031	2.000	0.126	0.983
ID354200	354200	184	8534.042	33.969	26.098	0	185	185	2	1	-10921639	43498.524	44153	33240	55846	913469	6548.360	3.200	0.070	0.864
ID354203	354203	None	7283.838	12.159	36.175	0	185	185	2	1	-10921639	40499.857	40367	26893	58519	850497	6228.398	7.600	0.060	0.739
ID354202	354202	162	11267.125	21.088	30.133	0	185	185	2	1	-10921639	50703.762	50473	38057	64087	1064779	7190.473	3.200	0.101	1.290
ID354247	354247	181	9134.136	41.835	18.011	0	186	186	2	1	-10921639	37893.381	38975	28034	54371	795761	6649.010	2.000	0.103	1.061
ID354246	354246	182	10515.672	24.047	3.866	0	186	186	2	1	-10921639	15369.810	13641	7488	30234	322766	6354.109	2.000	0.314	1.155
ID354253	354253	None	7115.294	20.145	36.034	0	186	186	2	1	-10921639	47433.381	47522	33658	58825	996101	5822.670	3.200	0.069	1.048
ID354252	354252	183	8967.744	51.604	31.708	0	186	186	2	1	-10921639	18282.381	17344	7544	41425	383930	8207.891	2.000	0.154	0.596
ID354255	354255	174	10781.711	26.265	40.292	0	186	186	2	1	-10921639	48676.857	47383	36331	65535	1022214	7702.385	3.200	0.079	0.929
ID354254	354254	139	12313.021	39.245	38.262	0	186	186	2	1	-10921639	46737.286	44822	38864	61776	981483	6863.135	4.800	0.117	1.431
ID354249	354249	184	11122.062	33.574	26.198	0	186	186	2	1	-10921639	45872.952	46520	31542	58213	963332	7750.299	2.000	0.103	1.110
ID354248	354248	176	8620.636	8.883	22.692	0	186	186	2	1	-10921639	41319.095	39560	30902	54482	867701	6929.919	2.000	0.074	0.818
ID354251	354251	162	7514.913	20.645	30.365	0	186	186	2	1	-10921639	46189.714	47160	29565	59326	969984	6549.213	4.000	0.066	0.874
ID354250	354250	154	16187.119	7.814	26.726	0	186	186	2	1	-10921639	45154.333	47021	29816	65535	948241	10408.039	2.000	0.136	1.036
ID354261	354261	177	11035.815	14.460	57.272	0	186	186	2	1	-10921639	44556.476	44042	24304	65395	935686	10295.120	4.800	0.104	0.813
ID354260	354260	155	15670.611	32.444	52.912	0	186	186	2	1	-10921639	50446.762	49415	35273	65535	1059382	8854.920	4.800	0.149	1.482
ID354263	354263	178	8753.564	24.908	59.367	0	186	186	2	1	-10921639	44582.952	44488	29760	60885	936242	8667.923	6.358	0.069	0.668
ID354262	354262	185	12241.912	20.341	58.864	0	186	186	2	1	-10921639	57136.238	60746	39532	65535	1199861	8501.304	2.000	0.098	1.201
ID354257	354257	186	13030.151	0.000	49.000	0	186	186	2	1	-10921639	20054.286	17817	13275	46715	421140	8088.620	2.000	0.278	1.079
ID354256	354256	187	10808.346	8.995	42.211	0	186	186	2	1	-10921639	31604.190	30707	17733	45211	663688	7316.162	2.000	0.138	1.046
ID354259	354259	None	8360.924	60.188	50.470	0	186	186	2	1	-10921639	20920.524	20128	11219	33602	439331	5589.454	2.000	0.168	1.077
ID354258	354258	179	10019.756	19.924	50.377	0	186	186	2	1	-10921639	55249.762	54399	45211	65535	1160245	6311.382	4.800	0.090	1.450
ID354264	354264	159	20193.244	20.938	72.023	0	186	186	2	1	-10921639	38724.857	37277	20406	60746	813222	11202.873	2.000	0.246	1.367
ID354309	354309	None	8996.711	25.194	31.846	0	187	187	2	1	-10921639	44091.190	41871	32906	59354	925915	7093.763	2.000	0.049	0.586
ID354308	354308	183	8625.065	51.100	31.268	0	187	187	2	1	-10921639	21257.238	19543	9214	38586	446402	6319.661	2.000	0.141	0.831
ID354311	354311	139	16648.525	38.792	38.809	0	187	187	2	1	-10921639	53224.000	52505	36665	65535	1117704	9155.474	2.000	0.148	1.500
ID354310	354310	188	8736.659	45.924	33.963	0	187	187	2	1	-10921639	31622.905	32099	21882	42539	664081	6028.345	2.000	0.104	0.985
ID354305	354305	154	12843.755	7.268	26.446	0	187	187	2	1	-10921639	44842.905	45184	32294	59020	941701	7649.325	4.800	0.129	1.344
ID354304	354304	184	9436.334	34.955	25.355	0	187	187	2	1	-10921639	45166.381	46158	32572	57739	948494	7543.918	3.200	0.077	0.860
ID354307	354307	162	7982.245	20.705	30.494	0	187	187	2	1	-10921639	46912.333	46743	35440	61052	985159	5865.774	2.000	0.074	1.103
ID354306	354306	None	8369.559	32.337	27.834	0	187	187	2	1	-10921639	46904.476	46659	33435	59967	984994	6331.699	7.600	0.069	0.954
ID354317	354317	177	15195.263	14.710	58.027	0	187	187	2	1	-10921639	53857.667	55540	35635	65535	1131011	9153.891	4.800	0.147	1.511
ID354316	354316	155	18408.207	32.241	53.061	0	187	187	2	1	-10921639	54181.190	54399	39810	65535	1137805	8950.297	4.800	0.172	1.779
ID354319	354319	189	12748.695	12.543	71.383	0	187	187	2	1	-10921639	26647.619	24749	16063	45713	559600	8075.885	2.000	0.212	1.155
ID354318	354318	185	10023.044	20.352	58.363	0	187	187	2	1	-10921639	59513.333	59744	47606	65535	1249780	5874.439	6.307	0.085	1.586
ID354313	354313	187	7079.434	9.047	41.647	0	187	187	2	1	-10921639	30367.381	33630	18262	38418	637715	6732.560	2.000	0.095	0.780
ID354312	354312	174	13986.606	25.668	39.724	0	187	187	2	1	-10921639	54279.333	53814	38808	65535	1139866	9290.292	2.000	0.113	1.183
ID354315	354315	186	11139.927	0.000	50.000	0	187	187	2	1	-10921639	19855.048	16982	12677	39003	416956	6499.513	2.000	0.246	1.206
ID354314	354314	190	11358.756	34.937	43.980	0	187	187	2	1	-10921639	47943.619	45768	33769	58964	1006816	6531.960	2.000	0.095	1.277
ID354320	354320	159	13736.826	20.277	71.481	0	187	187	2	1	-10921639	40780.952	39059	31152	53174	856400	6270.362	4.800	0.179	1.978
ID354301	354301	None	7104.033	13.760	18.407	0	187	187	2	1	-10921639	28035.524	27032	15339	42288	588746	7354.127	2.000	0.096	0.667
ID354300	354300	182	8625.236	23.897	4.509	0	187	187	2	1	-10921639	14879.238	13530	5790	27505	312464	5422.871	2.000	0.299	1.264
ID354303	354303	176	9249.244	8.710	22.705	0	187	187	2	1	-10921639	40348.810	37890	32349	60746	847325	7523.102	2.000	0.080	0.795
ID354302	354302	181	14271.588	42.173	18.991	0	187	187	2	1	-10921639	41370.857	41035	28758	65535	868788	9284.486	2.000	0.132	1.038
ID354277	354277	186	7541.991	0.000	51.000	0	188	188	2	1	-10921639	13466.381	12054	7106	26113	282794	5157.676	2.000	0.232	0.982
ID354276	354276	179	8515.266	20.264	49.859	0	188	188	2	1	-10921639	49867.333	50083	33435	65535	1047214	7490.062	6.328	0.075	0.930
ID354279	354279	155	16035.545	32.355	52.860	0	188	188	2	1	-10921639	56930.857	60022	43847	65535	1195548	8437.479	3.200	0.139	1.642
ID354278	354278	None	8364.434	46.466	51.481	0	188	188	2	1	-10921639	25742.048	27088	10551	36386	540583	6443.874	2.000	0.152	1.056
ID354273	354273	139	14015.406	38.648	38.683	0	188	188	2	1	-10921639	50106.000	48998	34855	65535	1052226	8968.658	2.000	0.115	1.154
ID354272	354272	None	11415.484	25.032	38.286	0	188	188	2	1	-10921639	56063.762	59438	41704	65535	1177339	8264.304	7.600	0.085	1.061
ID354275	354275	190	10068.411	34.459	44.048	0	188	188	2	1	-10921639	44235.667	44766	30122	60189	928949	8513.791	2.000	0.061	0.600
ID354274	354274	174	10813.740	26.348	40.378	0	188	188	2	1	-10921639	57610.857	57628	46715	65535	1209828	6446.213	4.800	0.100	1.623
ID354281	354281	185	11109.021	20.606	57.986	0	188	188	2	1	-10921639	59921.667	62389	45044	65535	1258355	7238.704	4.800	0.095	1.439
ID354280	354280	177	13660.783	15.008	57.576	0	188	188	2	1	-10921639	49460.333	51615	30846	65535	1038667	9815.184	6.363	0.138	1.222
ID354283	354283	159	16554.660	20.659	72.223	0	188	188	2	1	-10921639	46895.143	47856	31626	60245	984798	8301.675	4.800	0.225	2.075
ID354282	354282	189	14246.008	12.080	71.811	0	188	188	2	1	-10921639	24608.429	23496	11414	48357	516777	9311.683	2.000	0.236	1.010
ID354269	354269	162	10591.448	21.817	30.048	0	188	188	2	1	-10921639	48572.048	45462	35078	62249	1020013	7173.939	7.600	0.085	1.064
ID354268	354268	154	17384.514	7.596	26.067	0	188	188	2	1	-10921639	51243.476	48998	37639	65535	1076113	8462.025	4.800	0.174	1.793
ID354271	354271	188	7106.311	45.612	34.042	0	188	188	2	1	-10921639	30572.905	30234	20239	45824	642031	6103.169	2.000	0.074	0.687
ID354270	354270	183	8808.620	51.518	31.115	0	188	188	2	1	-10921639	19540.476	18374	7628	40618	410350	8055.990	2.000	0.146	0.617
ID354265	354265	181	14645.781	41.984	18.936	0	188	188	2	1	-10921639	42655.476	40952	30484	65535	895765	9199.083	2.000	0.123	1.015
ID354267	354267	184	8511.590	33.614	25.598	0	188	188	2	1	-10921639	45168.952	48107	31987	54287	948548	7328.778	2.000	0.075	0.862
ID354266	354266	None	7838.383	33.335	21.043	0	188	188	2	1	-10921639	39895.286	39671	29788	51531	837801	6366.796	2.000	0.071	0.825
ID354285	354285	176	9742.741	8.658	22.238	0	189	189	2	1	-10921639	38446.476	38391	24248	53981	807376	8304.661	2.000	0.078	0.672
ID354284	354284	181	15861.953	41.233	18.089	0	189	189	2	1	-10921639	50575.286	49777	36943	65535	1062081	7937.450	2.000	0.158	1.742
ID354287	354287	154	18532.375	7.754	26.987	0	189	189	2	1	-10921639	48798.810	46492	35551	65535	1024775	9635.725	2.000	0.169	1.467
ID354286	354286	184	9975.683	34.022	26.032	0	189	189	2	1	-10921639	48414.333	48079	39755	57127	1016701	4942.880	4.800	0.101	1.802
ID354293	354293	190	9481.166	34.298	43.736	0	189	189	2	1	-10921639	44124.381	44348	32322	57155	926612	7606.673	2.000	0.074	0.801
ID354292	354292	None	12467.674	0.000	44.000	0	189	189	2	1	-10921639	24930.810	25501	17206	35857	523547	5921.416	4.800	0.296	1.922
ID354295	354295	155	15305.248	32.254	52.828	0	189	189	2	1	-10921639	55826.571	55178	42734	65535	1172358	8518.600	3.200	0.127	1.474
ID354294	354294	179	7921.833	19.079	50.372	0	189	189	2	1	-10921639	51174.476	52255	35885	62695	1074664	8572.824	6.101	0.053	0.604
ID354289	354289	139	14846.482	38.036	38.878	0	189	189	2	1	-10921639	45785.381	44209	31709	65535	961493	8863.685	2.000	0.131	1.198
ID354288	354288	None	10291.874	25.826	32.091	0	189	189	2	1	-10921639	51683.429	50417	41620	65535	1085352	6436.518	2.000	0.076	1.135
ID354291	354291	191	8045.764	15.074	40.663	0	189	189	2	1	-10921639	44236.952	44905	31876	55234	928976	6413.143	3.200	0.094	1.185
ID354290	354290	174	10921.119	25.724	39.915	0	189	189	2	1	-10921639	50950.429	52394	38196	65535	1069959	8471.244	2.000	0.082	0.913
ID354297	354297	185	10817.763	19.769	58.007	0	189	189	2	1	-10921639	60193.381	61776	47856	65535	1264061	6174.981	4.800	0.097	1.729
ID354296	354296	177	8667.262	15.403	57.879	0	189	189	2	1	-10921639	48340.190	49666	26754	60997	1015144	9327.097	4.800	0.104	0.976
ID354299	354299	192	14860.781	11.331	73.992	0	189	189	2	1	-10921639	21221.476	20601	7071	50334	445651	10637.100	2.000	0.278	0.868
ID354298	354298	159	20421.676	20.458	72.485	0	189	189	2	1	-10921639	47417.381	47299	29732	65535	995765	10707.881	4.800	0.234	1.679
ID354337	354337	192	10648.229	9.552	73.163	0	190	190	2	1	-10921639	18450.762	17706	8045	33491	387466	6855.719	2.000	0.257	1.100
ID354336	354336	159	22417.578	20.779	72.328	0	190	190	2	1	-10921639	50677.286	48218	34549	65535	1064223	10415.022	7.600	0.239	1.876
ID354325	354325	193	8588.658	32.000	28.000	0	190	190	2	1	-10921639	52846.048	53201	41119	59493	1109767	5113.824	4.800	0.090	1.707
ID354324	354324	154	15460.269	7.246	26.248	0	190	190	2	1	-10921639	47620.190	47160	29677	65535	1000024	9778.033	4.800	0.154	1.300
ID354327	354327	139	13989.229	37.686	38.909	0	190	190	2	1	-10921639	48309.762	46743	34911	65535	1014505	8451.024	2.000	0.121	1.231
ID354326	354326	162	11116.888	22.049	30.485	0	190	190	2	1	-10921639	57316.429	59271	38418	65535	1203645	7298.912	4.800	0.097	1.391
ID354321	354321	181	15412.435	41.570	18.976	0	190	190	2	1	-10921639	50039.619	50724	33240	65535	1050832	9287.570	4.800	0.144	1.360
ID354323	354323	None	8383.086	56.681	24.960	0	190	190	2	1	-10921639	15539.333	13919	7043	25751	326326	5418.202	2.000	0.242	1.117
ID354322	354322	176	8316.151	8.068	22.344	0	190	190	2	1	-10921639	36440.524	37194	20879	50501	765251	8771.580	2.000	0.074	0.573
ID354333	354333	155	14093.786	32.059	53.228	0	190	190	2	1	-10921639	60330.000	61887	45907	65535	1266930	6184.920	4.800	0.130	2.248
ID354332	354332	179	8324.175	19.279	50.080	0	190	190	2	1	-10921639	52280.190	52088	39059	65535	1097884	6938.072	6.003	0.053	0.762
ID354335	354335	185	9418.010	20.546	58.616	0	190	190	2	1	-10921639	57774.000	59799	43875	65535	1213254	7752.573	4.800	0.080	1.105
ID354334	354334	177	13826.940	15.164	58.039	0	190	190	2	1	-10921639	56126.143	59382	33908	65535	1178649	10565.346	7.600	0.120	1.138
ID354329	354329	191	7751.477	15.965	42.229	0	190	190	2	1	-10921639	48336.095	47578	37722	57739	1015058	5669.606	4.800	0.076	1.207
ID354328	354328	174	11800.664	25.857	39.864	0	190	190	2	1	-10921639	56478.714	57572	38530	65535	1186053	7836.602	7.600	0.097	1.271
ID354331	354331	None	11757.256	47.314	44.951	0	190	190	2	1	-10921639	41272.714	41926	29287	58575	866727	7396.745	3.200	0.118	1.177
ID354330	354330	None	7608.413	2.299	44.933	0	190	190	2	1	-10921639	19529.857	18207	7182	35551	410127	6168.775	2.000	0.134	0.747
ID354373	354373	154	14322.705	8.023	26.382	0	191	191	2	1	-10921639	47424.048	47661	36163	65535	995905	8871.350	6.049	0.138	1.294
ID354372	354372	181	14350.028	41.559	19.068	0	191	191	2	1	-10921639	45841.238	47272	29705	60551	962666	9515.473	2.000	0.134	1.140
ID354375	354375	162	10384.471	21.939	31.806	0	191	191	2	1	-10921639	55353.190	55067	46687	65535	1162417	6418.979	2.000	0.069	1.118
ID354374	354374	193	12956.442	32.813	26.743	0	191	191	2	1	-10921639	51234.143	50083	41202	63614	1075917	6218.966	4.800	0.138	1.999
ID354381	354381	179	11421.714	19.175	50.039	0	191	191	2	1	-10921639	53263.762	52923	41314	65535	1118539	7661.510	2.000	0.087	1.109
ID354380	354380	None	8775.580	33.758	43.048	0	191	191	2	1	-10921639	46330.333	47049	32377	57879	972937	6955.957	2.000	0.073	0.904
ID354383	354383	177	13135.869	14.739	57.370	0	191	191	2	1	-10921639	55575.762	57377	39783	65535	1167091	7706.363	4.800	0.134	1.699
ID354382	354382	155	14459.534	31.986	52.955	0	191	191	2	1	-10921639	56782.381	56988	42817	65535	1192430	7409.532	2.000	0.124	1.688
ID354377	354377	174	11222.693	25.899	39.854	0	191	191	2	1	-10921639	53038.286	54928	38029	63864	1113804	7195.354	2.000	0.091	1.227
ID354376	354376	139	10311.963	38.269	38.834	0	191	191	2	1	-10921639	42175.524	39282	31514	59382	885686	7924.532	2.000	0.078	0.774
ID354379	354379	None	8871.689	47.078	42.259	0	191	191	2	1	-10921639	41321.762	42066	30930	50891	867757	5156.330	4.800	0.101	1.464
ID354378	354378	191	9415.495	16.071	42.170	0	191	191	2	1	-10921639	45251.190	44933	30595	57266	950275	7170.847	4.800	0.089	1.029
ID354385	354385	194	7271.371	11.027	61.970	0	191	191	2	1	-10921639	25064.667	23691	12555	37194	526358	7859.322	2.000	0.105	0.608
ID354384	354384	185	10925.208	19.983	58.661	0	191	191	2	1	-10921639	56898.952	58213	39170	65535	1194878	7974.933	4.800	0.089	1.166
ID354387	354387	159	19750.828	20.782	72.631	0	191	191	2	1	-10921639	51057.857	52867	27812	65535	1072215	11686.950	4.800	0.220	1.576
ID354386	354386	None	12334.830	7.459	72.195	0	191	191	2	1	-10921639	17708.238	16648	5261	35718	371873	8518.030	2.000	0.301	0.962
ID354341	354341	176	13294.198	8.568	23.199	0	192	192	2	1	-10921639	43065.143	43123	28619	65535	904368	9510.460	2.000	0.123	0.992
ID354340	354340	None	7508.771	15.106	20.593	0	192	192	2	1	-10921639	32021.905	30902	22578	41564	672460	4971.975	2.000	0.109	1.261
ID354343	354343	193	11076.011	32.549	27.774	0	192	192	2	1	-10921639	48350.714	47801	39365	59465	1015365	6784.931	2.000	0.102	1.321
ID354342	354342	154	12335.815	8.917	26.549	0	192	192	2	1	-10921639	45149.238	43736	32155	65535	948134	8125.517	2.000	0.106	1.061
ID354339	354339	181	12214.519	41.592	18.989	0	192	192	2	1	-10921639	45123.905	47105	25167	56542	947602	8801.221	4.800	0.137	1.239
ID354338	354338	195	7676.810	35.379	19.018	0	192	192	2	1	-10921639	38722.143	37388	28396	50696	813165	6008.158	4.800	0.084	0.995
ID354349	354349	155	12912.175	31.616	53.093	0	192	192	2	1	-10921639	57087.238	57879	35523	65535	1198832	8543.641	6.125	0.114	1.364
ID354348	354348	179	13813.969	20.610	49.067	0	192	192	2	1	-10921639	56864.619	55791	47661	65535	1194157	6140.968	4.800	0.126	2.074
ID354351	354351	185	9118.838	20.385	59.233	0	192	192	2	1	-10921639	54004.857	53313	44488	65535	1134102	6010.291	2.000	0.063	1.060
ID354350	354350	177	15574.758	14.674	58.139	0	192	192	2	1	-10921639	56704.143	57043	37388	65535	1190787	8723.057	4.800	0.148	1.680
ID354345	354345	197	8975.396	52.343	31.053	0	192	192	2	1	-10921639	27159.238	26948	19710	42010	570344	5797.875	3.200	0.121	1.009
ID354344	354344	162	11311.892	22.716	31.100	0	192	192	2	1	-10921639	55075.952	56180	40479	65535	1156595	6981.848	4.800	0.098	1.414
ID354347	354347	174	7264.333	26.343	40.452	0	192	192	2	1	-10921639	47573.857	47578	37750	60078	999051	5928.537	4.800	0.065	0.979
ID354346	354346	139	11465.121	37.486	38.554	0	192	192	2	1	-10921639	44906.476	44933	30735	64393	943036	8973.341	2.000	0.074	0.688
ID354353	354353	159	20576.004	21.137	72.694	0	192	192	2	1	-10921639	42202.000	44627	17455	64783	886242	13160.982	2.000	0.238	1.233
ID354352	354352	194	9171.152	10.473	62.285	0	192	192	2	1	-10921639	22977.952	21715	8129	39671	482537	9335.332	2.000	0.157	0.667
ID354369	354369	None	8116.544	29.657	60.656	0	193	193	2	1	-10921639	38105.571	40061	24833	48636	800217	7746.341	4.800	0.107	0.951
ID354368	354368	185	11106.217	21.153	59.693	0	193	193	2	1	-10921639	59501.524	65535	41592	65535	1249532	8872.169	6.348	0.092	1.131
ID354371	354371	159	17945.098	21.311	72.473	0	193	193	2	1	-10921639	45797.476	44822	31514	65535	961747	9300.164	4.800	0.195	1.604
ID354370	354370	194	8206.373	9.643	62.183	0	193	193	2	1	-10921639	24587.429	25139	10690	37862	516336	7029.582	2.000	0.116	0.728
ID354357	354357	154	15106.912	8.896	26.401	0	193	193	2	1	-10921639	48979.048	49749	36163	65535	1028560	8946.450	6.327	0.132	1.280
ID354356	354356	176	9877.799	8.653	22.156	0	193	193	2	1	-10921639	40574.095	39894	27171	53786	852056	7937.294	2.000	0.089	0.832
ID354359	354359	162	10530.238	22.543	31.542	0	193	193	2	1	-10921639	52553.238	52979	36804	65535	1103618	7199.581	3.200	0.097	1.296
ID354358	354358	193	10135.658	32.610	26.424	0	193	193	2	1	-10921639	49660.429	51225	36581	58129	1042869	6620.505	4.800	0.114	1.533
ID354355	354355	195	13041.693	34.455	19.960	0	193	193	2	1	-10921639	45505.619	46492	31681	57628	955618	8304.837	4.800	0.139	1.338
ID354354	354354	181	12905.393	41.086	18.698	0	193	193	2	1	-10921639	49237.667	48664	31765	59660	1033991	6721.330	4.800	0.159	2.012
ID354365	354365	179	11531.555	20.585	48.214	0	193	193	2	1	-10921639	53658.905	52867	41397	65535	1126837	7427.726	2.000	0.085	1.134
ID354364	354364	196	8050.069	34.419	43.446	0	193	193	2	1	-10921639	46169.810	44460	38001	58268	969566	5889.734	2.000	0.066	0.974
ID354367	354367	177	14184.920	14.421	57.673	0	193	193	2	1	-10921639	54723.524	60134	31709	65535	1149194	11407.914	4.800	0.125	1.064
ID354366	354366	155	15355.766	31.924	52.847	0	193	193	2	1	-10921639	55399.571	55262	41008	65535	1163391	8569.369	2.000	0.126	1.450
ID354361	354361	None	7490.210	12.536	31.886	0	193	193	2	1	-10921639	42513.667	42511	34103	52979	892787	5399.210	2.000	0.067	0.991
ID354360	354360	197	8532.596	51.900	30.967	0	193	193	2	1	-10921639	27252.000	26698	19543	40868	572292	5625.358	2.000	0.102	0.895
ID354363	354363	174	11533.376	26.198	40.522	0	193	193	2	1	-10921639	49700.286	47272	37862	65535	1043706	7608.078	2.000	0.088	1.059
ID354362	354362	None	7275.867	44.033	31.969	0	193	193	2	1	-10921639	33464.429	31681	24582	43875	702753	5515.960	3.200	0.073	0.828
ID354497	354497	198	11044.110	3.391	65.914	0	194	194	2	1	-10921639	18754.238	18958	6013	32878	393839	7684.106	2.000	0.256	0.996
ID354496	354496	None	7154.333	12.512	63.190	0	194	194	2	1	-10921639	33795.619	35133	24526	46937	709708	6623.323	2.000	0.074	0.700
ID354499	354499	159	18869.363	21.634	73.328	0	194	194	2	1	-10921639	47649.333	47661	30846	65535	1000636	9655.916	4.800	0.208	1.697
ID354498	354498	None	10748.795	12.978	71.900	0	194	194	2	1	-10921639	17973.429	17010	8825	37249	377442	7566.413	2.000	0.215	0.842
ID354485	354485	193	9414.287	31.659	27.405	0	194	194	2	1	-10921639	49979.905	49499	33268	65451	1049578	7678.304	7.600	0.079	0.957
ID354484	354484	154	14983.891	9.336	26.672	0	194	194	2	1	-10921639	44557.952	43179	25529	65535	935717	9916.222	2.000	0.136	1.075
ID354487	354487	197	7917.280	51.576	30.799	0	194	194	2	1	-10921639	27568.905	27505	17678	42594	578947	6030.447	6.391	0.112	0.921
ID354486	354486	199	8144.022	30.714	29.872	0	194	194	2	1	-10921639	50780.619	51336	39476	61887	1066393	6363.744	2.000	0.073	1.090
ID354481	354481	None	7514.083	15.008	20.477	0	194	194	2	1	-10921639	31615.000	30094	20601	42455	663915	6498.955	4.800	0.103	0.905
ID354480	354480	181	17538.240	40.268	19.390	0	194	194	2	1	-10921639	53949.333	52923	40145	65535	1132936	8049.504	4.800	0.182	2.060
ID354483	354483	176	8246.896	9.851	21.591	0	194	194	2	1	-10921639	37104.667	38001	23803	46965	779198	6428.955	6.060	0.092	0.977
ID354482	354482	195	8823.352	34.362	20.537	0	194	194	2	1	-10921639	44511.429	42956	36887	57489	934740	6235.389	4.000	0.092	1.202
ID354493	354493	155	13944.386	31.826	52.630	0	194	194	2	1	-10921639	56876.429	56876	39532	65535	1194405	8831.361	2.000	0.110	1.277
ID354492	354492	179	8946.812	19.914	49.701	0	194	194	2	1	-10921639	57457.048	58463	46269	65535	1206598	5486.413	4.800	0.090	1.730
ID354495	354495	185	8932.307	20.547	59.147	0	194	194	2	1	-10921639	58704.667	61108	41509	65535	1232798	7503.250	7.600	0.059	0.879
ID354494	354494	177	15971.381	14.248	57.650	0	194	194	2	1	-10921639	54079.238	60718	29955	65535	1135664	12733.800	3.200	0.137	1.027
ID354489	354489	174	11439.213	26.132	39.698	0	194	194	2	1	-10921639	52490.810	53341	42845	65535	1102307	6588.343	2.000	0.093	1.354
ID354488	354488	162	11151.646	22.441	32.105	0	194	194	2	1	-10921639	54781.810	52450	45935	65535	1150418	6084.006	4.800	0.107	1.741
ID354491	354491	196	12185.260	34.504	42.821	0	194	194	2	1	-10921639	49808.952	51642	38224	60830	1045988	7719.077	7.600	0.111	1.288
ID354490	354490	200	7452.233	45.690	41.901	0	194	194	2	1	-10921639	39692.476	39365	33157	51921	833542	4893.274	6.333	0.081	1.219
ID354405	354405	198	11716.663	2.994	66.994	0	195	195	2	1	-10921639	28879.952	28480	18262	40479	606479	6235.324	4.800	0.200	1.545
ID354404	354404	185	10850.717	20.796	60.108	0	195	195	2	1	-10921639	61474.190	65535	49248	65535	1290958	5746.670	4.800	0.104	2.024
ID354406	354406	159	19176.740	21.450	73.029	0	195	195	2	1	-10921639	48289.810	46548	30902	65535	1014086	10172.406	2.000	0.193	1.533
ID354401	354401	179	12698.680	20.837	48.252	0	195	195	2	1	-10921639	53677.333	54788	40924	65535	1127224	7839.981	2.000	0.100	1.244
ID354400	354400	None	7259.901	8.324	45.974	0	195	195	2	1	-10921639	30021.524	30345	17511	39421	630452	5756.643	4.800	0.134	1.229
ID354403	354403	177	15043.034	14.126	57.785	0	195	195	2	1	-10921639	56698.857	60607	36776	65535	1190676	10117.400	4.800	0.143	1.399
ID354402	354402	155	12496.386	31.703	53.146	0	195	195	2	1	-10921639	51837.333	52283	38613	65535	1088584	7967.293	2.000	0.093	1.112
ID354389	354389	195	16016.675	34.155	20.737	0	195	195	2	1	-10921639	51704.714	49165	34994	65535	1085799	9824.148	2.000	0.141	1.300
ID354388	354388	181	17376.318	40.214	19.211	0	195	195	2	1	-10921639	57915.810	57322	43179	65535	1216232	7666.835	4.800	0.172	2.216
ID354391	354391	193	8627.085	31.994	27.373	0	195	195	2	1	-10921639	48614.524	49165	31236	59438	1020905	6717.848	6.428	0.074	1.002
ID354390	354390	154	14143.606	9.376	26.849	0	195	195	2	1	-10921639	47209.286	49109	32127	65535	991395	9833.063	2.000	0.136	1.147
ID354397	354397	200	8142.730	46.003	41.905	0	195	195	2	1	-10921639	41224.857	41175	32210	51809	865722	5259.234	7.600	0.075	1.090
ID354396	354396	174	10395.334	26.386	40.294	0	195	195	2	1	-10921639	51214.190	49193	38975	65535	1075498	7688.734	2.000	0.068	0.853
ID354399	354399	196	8480.939	33.832	43.637	0	195	195	2	1	-10921639	47647.952	46993	29231	61720	1000607	6418.382	4.800	0.081	1.118
ID354398	354398	None	7564.653	17.134	42.915	0	195	195	2	1	-10921639	42229.905	41175	31291	57489	886828	7984.836	2.000	0.034	0.345
ID354393	354393	197	7586.134	51.713	31.314	0	195	195	2	1	-10921639	28653.381	29287	17483	42066	601721	6689.156	2.000	0.091	0.713
ID354392	354392	199	7872.327	29.647	30.825	0	195	195	2	1	-10921639	48125.286	46492	40117	63975	1010631	6275.168	2.000	0.050	0.737
ID354395	354395	204	10146.994	37.997	38.829	0	195	195	2	1	-10921639	43560.905	43123	30039	52672	914779	6966.825	2.000	0.091	1.043
ID354394	354394	162	12719.223	22.974	31.901	0	195	195	2	1	-10921639	53812.429	53368	39810	65395	1130061	6566.548	4.800	0.126	1.834
ID354407	354407	201	8556.825	60.857	14.364	0	196	196	2	1	-10921639	17409.952	16592	9075	27728	365609	5272.502	2.000	0.239	1.272
ID354413	354413	197	10380.703	51.670	31.137	0	196	196	2	1	-10921639	30509.286	30067	16982	44849	640695	8041.244	2.000	0.126	0.848
ID354412	354412	199	8713.790	30.357	30.304	0	196	196	2	1	-10921639	51671.667	51030	39643	62444	1085105	7620.391	3.200	0.063	0.809
ID354415	354415	202	7678.652	32.022	34.079	0	196	196	2	1	-10921639	45703.333	44488	34716	65535	959770	6781.189	2.000	0.041	0.535
ID354414	354414	162	10743.684	23.344	32.050	0	196	196	2	1	-10921639	53115.286	54510	41592	63920	1115421	6746.813	4.800	0.104	1.487
ID354409	354409	195	10687.758	33.683	20.776	0	196	196	2	1	-10921639	50747.524	50278	41704	62110	1065698	5887.679	4.800	0.104	1.618
ID354408	354408	181	15829.013	40.057	19.750	0	196	196	2	1	-10921639	53344.667	54287	33018	65535	1120238	9661.489	2.000	0.136	1.323
ID354411	354411	193	10151.377	31.794	27.278	0	196	196	2	1	-10921639	52079.905	51113	39643	63586	1093678	7355.085	7.600	0.084	1.101
ID354410	354410	203	12980.593	9.571	23.509	0	196	196	2	1	-10921639	48366.571	48524	35384	61860	1015698	7071.353	6.318	0.131	1.584
ID354421	354421	155	11022.367	31.435	52.687	0	196	196	2	1	-10921639	49252.333	47578	34966	65535	1034299	9175.794	2.000	0.063	0.634
ID354420	354420	179	7902.148	21.577	47.389	0	196	196	2	1	-10921639	51774.905	51642	41230	61999	1087273	6353.679	4.800	0.063	0.967
ID354423	354423	185	9178.725	20.233	59.827	0	196	196	2	1	-10921639	60532.810	63948	42567	65535	1271189	6986.520	4.800	0.081	1.297
ID354422	354422	177	14590.731	13.980	57.478	0	196	196	2	1	-10921639	58700.810	65535	32572	65535	1232717	10699.398	4.800	0.132	1.283
ID354417	354417	174	13263.025	26.866	40.653	0	196	196	2	1	-10921639	50702.571	48580	39643	65535	1064754	8829.523	2.000	0.102	1.067
ID354416	354416	204	7197.337	38.153	38.641	0	196	196	2	1	-10921639	43807.429	42984	33853	54148	919956	5012.215	4.800	0.081	1.312
ID354419	354419	None	7279.794	10.004	47.063	0	196	196	2	1	-10921639	34180.143	35467	23496	43931	717783	5069.797	4.800	0.112	1.356
ID354418	354418	196	9661.735	33.962	43.116	0	196	196	2	1	-10921639	46167.143	44209	37194	55150	969510	5872.895	2.000	0.087	1.257
ID354425	354425	205	11442.469	3.437	70.074	0	196	196	2	1	-10921639	32080.238	30289	23413	44376	673685	6455.424	4.800	0.158	1.359
ID354424	354424	None	9459.169	9.682	61.824	0	196	196	2	1	-10921639	31437.286	31375	19070	42622	660183	7048.265	2.000	0.117	0.934
ID354426	354426	159	20437.277	21.927	72.742	0	196	196	2	1	-10921639	50132.524	48775	38391	65535	1052783	9679.007	2.000	0.202	1.741
ID354437	354437	202	8029.531	32.675	34.137	0	197	197	2	1	-10921639	47705.095	48023	35718	60273	1001807	6475.230	2.000	0.055	0.767
ID354436	354436	162	9823.709	23.111	32.533	0	197	197	2	1	-10921639	48199.571	48858	37528	59048	1012191	6842.814	2.000	0.078	1.022
ID354439	354439	174	9039.901	27.302	39.887	0	197	197	2	1	-10921639	47746.190	49861	32683	59298	1002670	6902.026	3.200	0.065	0.842
ID354438	354438	204	11274.976	37.930	38.737	0	197	197	2	1	-10921639	46359.476	48469	29621	65451	973549	8398.788	6.351	0.091	0.919
ID354433	354433	154	12601.479	10.019	27.709	0	197	197	2	1	-10921639	43656.238	43513	32238	61414	916781	8613.209	2.000	0.103	0.947
ID354432	354432	193	9968.545	32.198	26.961	0	197	197	2	1	-10921639	49026.810	47355	40256	65173	1029563	6835.733	2.000	0.081	1.071
ID354435	354435	None	8578.146	43.364	31.561	0	197	197	2	1	-10921639	38022.143	37472	25974	51392	798465	6647.792	2.000	0.096	1.006
ID354434	354434	199	8608.559	30.172	30.343	0	197	197	2	1	-10921639	51849.333	52422	40980	65535	1088836	6376.898	6.286	0.067	1.025
ID354445	354445	159	19299.068	22.235	72.694	0	197	197	2	1	-10921639	49915.095	51002	36247	65535	1048217	9424.983	4.800	0.194	1.718
ID354444	354444	205	11239.722	4.031	68.992	0	197	197	2	1	-10921639	36578.476	34744	28647	47578	768148	5675.192	6.373	0.143	1.608
ID354441	354441	177	10951.542	13.950	57.367	0	197	197	2	1	-10921639	61361.429	65535	44348	65535	1288590	6843.438	4.800	0.101	1.639
ID354440	354440	155	12425.049	31.294	52.888	0	197	197	2	1	-10921639	56336.857	55150	45518	65535	1183074	6755.232	2.000	0.095	1.450
ID354443	354443	None	7284.098	28.145	60.503	0	197	197	2	1	-10921639	39237.810	41898	22578	51141	823994	7764.120	4.800	0.100	0.916
ID354442	354442	185	9142.385	20.780	59.567	0	197	197	2	1	-10921639	57416.095	59688	37528	65535	1205738	9419.199	2.000	0.067	0.761
ID354429	354429	181	18923.848	40.117	20.017	0	197	197	2	1	-10921639	54898.429	54482	42121	65535	1152867	8818.947	4.800	0.176	1.864
ID354428	354428	None	8520.651	22.953	19.873	0	197	197	2	1	-10921639	31737.000	32934	19794	40256	666477	6019.177	2.000	0.112	1.058
ID354431	354431	203	9096.525	10.842	23.390	0	197	197	2	1	-10921639	45337.333	43903	35579	58658	952084	5474.961	4.800	0.101	1.525
ID354430	354430	195	12087.643	33.818	20.854	0	197	197	2	1	-10921639	49877.952	48970	39114	64783	1047437	7824.825	4.800	0.117	1.338
ID354427	354427	201	7922.578	61.126	12.538	0	197	197	2	1	-10921639	16022.190	13502	7990	29009	336466	6062.091	2.000	0.153	0.701
ID354469	354469	174	7119.141	26.744	40.225	0	198	198	2	1	-10921639	47070.048	46409	33964	65535	988471	6413.692	2.000	0.042	0.597
ID354468	354468	None	7486.630	63.000	39.000	0	198	198	2	1	-10921639	13160.762	12694	7080	24304	276376	4789.969	2.000	0.316	1.321
ID354471	354471	245	7247.766	43.265	45.254	0	198	198	2	1	-10921639	43050.524	43290	33324	51448	904061	5204.046	2.000	0.072	1.113
ID354470	354470	246	7097.579	45.300	40.827	0	198	198	2	1	-10921639	43058.429	42177	31570	58602	904227	5466.364	7.600	0.064	0.952
ID354465	354465	162	7339.109	22.784	32.602	0	198	198	2	1	-10921639	46852.571	45963	39031	61915	983904	5158.431	4.800	0.059	1.019
ID354464	354464	None	7281.116	51.384	31.249	0	198	198	2	1	-10921639	31397.524	31041	26113	42678	659348	4440.561	2.000	0.089	1.154
ID354467	354467	204	10845.355	38.308	38.817	0	198	198	2	1	-10921639	48686.190	46576	39114	65535	1022410	7232.597	2.000	0.079	0.980
ID354466	354466	202	9889.300	33.363	33.835	0	198	198	2	1	-10921639	46261.381	43652	35969	62556	971489	7540.904	2.000	0.070	0.807
ID354477	354477	None	8233.324	11.713	60.783	0	198	198	2	1	-10921639	51411.810	52144	34243	65535	1079648	9091.447	4.800	0.071	0.751
ID354476	354476	185	7431.997	20.570	58.593	0	198	198	2	1	-10921639	60377.762	65535	45518	65535	1267933	6600.006	6.315	0.062	1.060
ID354479	354479	159	18798.025	22.823	71.716	0	198	198	2	1	-10921639	54036.810	52561	34994	65535	1134773	9835.975	4.800	0.190	1.751
ID354478	354478	205	7498.526	3.358	69.015	0	198	198	2	1	-10921639	33397.952	33073	25111	45211	701357	4836.997	4.800	0.094	1.192
ID354473	354473	209	10226.274	0.000	50.000	0	198	198	2	1	-10921639	19928.476	16676	12286	31264	418498	6389.042	2.000	0.215	1.103
ID354472	354472	247	8583.205	30.172	46.900	0	198	198	2	1	-10921639	48301.762	47439	38530	65535	1014337	6685.958	4.800	0.070	0.941
ID354475	354475	177	9066.090	13.346	57.197	0	198	198	2	1	-10921639	59736.095	65451	38558	65535	1254458	7617.205	4.800	0.072	1.053
ID354474	354474	155	11468.475	31.486	52.950	0	198	198	2	1	-10921639	52009.619	49443	41425	65535	1092202	8119.602	2.000	0.082	0.975
ID354461	354461	195	15609.560	33.742	20.976	0	198	198	2	1	-10921639	57283.476	58073	36999	65535	1202953	8609.454	4.800	0.139	1.623
ID354460	354460	181	15640.011	39.634	20.406	0	198	198	2	1	-10921639	55499.095	59744	36386	65535	1165481	10480.237	4.800	0.145	1.340
ID354463	354463	193	12879.180	31.945	27.708	0	198	198	2	1	-10921639	56926.619	57906	39031	65535	1195459	7823.869	7.600	0.108	1.420
ID354462	354462	154	10590.016	9.946	27.127	0	198	198	2	1	-10921639	43576.810	42372	34020	59493	915113	6798.684	2.000	0.095	1.110
ID354459	354459	248	8960.060	18.117	2.191	0	198	198	2	1	-10921639	11721.381	10941	4148	29649	246149	6525.403	2.000	0.238	0.690
ID354533	354533	195	10633.531	33.858	20.448	0	199	199	2	1	-10921639	46028.048	45184	34382	64894	966589	7906.946	4.800	0.109	1.142
ID354532	354532	None	7120.659	40.843	13.137	0	199	199	2	1	-10921639	27685.524	29036	16258	36804	581396	6654.428	3.200	0.105	0.789
ID354535	354535	None	8546.014	9.441	24.974	0	199	199	2	1	-10921639	39158.286	38892	23496	57990	822324	8726.923	2.000	0.065	0.549
ID354534	354534	181	15956.865	39.415	20.159	0	199	199	2	1	-10921639	51771.095	49332	38530	65535	1087193	8668.262	2.000	0.144	1.503
ID354531	354531	248	9695.859	17.981	2.369	0	199	199	2	1	-10921639	13300.286	11247	5456	31013	279306	6157.158	2.000	0.288	0.967
ID354541	354541	210	9023.088	59.482	40.215	0	199	199	2	1	-10921639	16224.762	15840	6486	27895	340720	6069.775	2.000	0.274	1.149
ID354540	354540	174	10999.985	27.092	39.646	0	199	199	2	1	-10921639	49938.952	50417	37528	65340	1048718	8075.762	2.000	0.084	0.958
ID354543	354543	None	8805.355	16.875	43.106	0	199	199	2	1	-10921639	42137.000	40729	32433	60523	884877	6460.872	2.000	0.069	0.844
ID354542	354542	246	8012.342	45.780	42.026	0	199	199	2	1	-10921639	37258.429	34632	31013	51253	782427	5954.998	2.000	0.063	0.745
ID354537	354537	193	12321.709	32.572	28.005	0	199	199	2	1	-10921639	53974.381	54593	39449	65535	1133462	7153.073	4.800	0.115	1.560
ID354536	354536	154	8209.572	10.110	28.034	0	199	199	2	1	-10921639	40590.048	41147	28842	54148	852391	6284.682	6.358	0.072	0.873
ID354539	354539	204	10708.775	38.621	38.471	0	199	199	2	1	-10921639	47957.000	47105	38029	63614	1007097	7165.306	6.362	0.100	1.216
ID354538	354538	162	12830.428	23.089	32.301	0	199	199	2	1	-10921639	47349.810	45100	35969	65535	994346	8333.803	2.000	0.100	1.031
ID354549	354549	None	7488.697	17.092	55.336	0	199	199	2	1	-10921639	58983.095	64560	40395	65535	1238645	8689.036	2.000	0.048	0.623
ID354548	354548	155	10853.600	31.618	52.453	0	199	199	2	1	-10921639	50600.524	50223	40033	65535	1062611	7626.055	2.000	0.083	1.022
ID354551	354551	185	7005.421	19.954	59.654	0	199	199	2	1	-10921639	60904.095	64727	45490	65535	1278986	6313.332	7.600	0.056	1.024
ID354550	354550	177	9744.249	13.913	57.444	0	199	199	2	1	-10921639	60935.905	65535	45573	65535	1279654	7194.398	6.070	0.080	1.250
ID354545	354545	245	7394.269	42.825	46.210	0	199	199	2	1	-10921639	35930.048	35328	25111	45406	754531	5402.327	2.000	0.082	1.003
ID354544	354544	208	7468.005	34.219	43.196	0	199	199	2	1	-10921639	46238.762	46603	37388	55150	971014	5141.298	3.200	0.066	1.121
ID354547	354547	209	9837.000	0.000	50.000	0	199	199	2	1	-10921639	21459.810	18429	11479	31041	450656	6775.777	2.000	0.192	1.021
ID354546	354546	247	9847.841	30.197	46.778	0	199	199	2	1	-10921639	48280.381	47216	35607	61609	1013888	7126.352	7.600	0.070	0.892
ID354552	354552	159	17864.551	22.344	71.988	0	199	199	2	1	-10921639	47974.190	47606	32210	65535	1007458	10885.699	2.000	0.155	1.181
ID354447	354447	195	12324.682	34.537	20.984	0	200	200	2	1	-10921639	50168.286	49582	36999	65535	1053534	7258.426	2.000	0.103	1.285
ID354446	354446	181	15338.025	39.102	20.201	0	200	200	2	1	-10921639	49089.095	47188	35050	65535	1030871	8940.217	2.000	0.131	1.272
ID354453	354453	209	7031.367	0.000	50.000	0	200	200	2	1	-10921639	24520.333	23580	15423	34131	514927	5361.166	6.006	0.142	1.137
ID354452	354452	208	7601.455	34.741	43.603	0	200	200	2	1	-10921639	41984.619	42260	29621	57851	881677	7662.308	7.600	0.050	0.522
ID354455	354455	177	10063.188	15.161	56.851	0	200	200	2	1	-10921639	60972.952	65451	49193	65535	1280432	6147.029	4.800	0.085	1.555
ID354454	354454	155	11163.111	31.244	52.576	0	200	200	2	1	-10921639	50584.524	51531	40200	65535	1062275	7517.573	7.600	0.082	1.025
ID354449	354449	211	8335.156	30.023	38.318	0	200	200	2	1	-10921639	44362.952	44293	28702	56264	931622	7301.249	2.000	0.052	0.600
ID354448	354448	193	10175.632	31.959	27.684	0	200	200	2	1	-10921639	51809.429	51726	41370	65535	1087998	6943.715	6.039	0.083	1.138
ID354451	354451	210	7032.038	60.280	41.041	0	200	200	2	1	-10921639	14379.524	13947	8129	24666	301970	4542.517	2.000	0.197	1.041
ID354450	354450	174	11297.661	26.254	40.830	0	200	200	2	1	-10921639	46382.048	45657	33797	65535	974023	9059.618	2.000	0.077	0.733
ID354457	354457	None	9568.858	12.498	61.571	0	200	200	2	1	-10921639	43013.429	42929	25529	60523	903282	10041.673	3.200	0.100	0.779
ID354456	354456	185	8112.430	20.679	59.982	0	200	200	2	1	-10921639	61684.952	65535	49527	65535	1295384	5114.750	4.800	0.074	1.672
ID354458	354458	159	13434.529	22.187	71.726	0	200	200	2	1	-10921639	48447.524	46798	37583	63920	1017398	7711.403	4.800	0.124	1.385
ID354501	354501	195	11550.627	35.403	20.892	0	201	201	2	1	-10921639	51458.238	50557	40117	65535	1080623	7265.285	6.339	0.093	1.211
ID354500	354500	181	14198.800	38.375	20.412	0	201	201	2	1	-10921639	52518.762	50557	35635	65535	1102894	9227.116	4.800	0.131	1.320
ID354503	354503	193	9475.162	31.354	27.959	0	201	201	2	1	-10921639	47641.476	46297	38947	65535	1000471	6943.750	7.600	0.065	0.839
ID354502	354502	None	8908.242	9.721	23.859	0	201	201	2	1	-10921639	38089.762	35941	30763	54009	799885	5933.018	7.600	0.079	0.936
ID354509	354509	155	9067.928	31.161	51.995	0	201	201	2	1	-10921639	48204.762	47856	32210	65535	1012300	7323.129	7.600	0.054	0.672
ID354508	354508	None	7163.668	20.494	48.497	0	201	201	2	1	-10921639	48533.619	48107	34326	58909	1019206	5517.321	4.800	0.070	1.158
ID354511	354511	177	10632.153	14.666	56.821	0	201	201	2	1	-10921639	61862.619	65535	45601	65535	1299115	5898.389	4.800	0.101	1.922
ID354510	354510	None	10181.529	26.801	54.155	0	201	201	2	1	-10921639	51557.524	50779	38029	65535	1082708	7560.517	2.000	0.058	0.745
ID354505	354505	None	7339.382	14.530	38.019	0	201	201	2	1	-10921639	39489.667	39393	28368	49053	829283	5144.355	7.600	0.082	1.169
ID354504	354504	None	8554.019	10.920	28.771	0	201	201	2	1	-10921639	38866.476	36915	30540	51921	816196	6257.576	2.000	0.084	0.960
ID354507	354507	174	7170.639	25.999	40.441	0	201	201	2	1	-10921639	44866.619	43569	31653	63920	942199	8093.861	3.200	0.042	0.447
ID354506	354506	211	7821.638	30.313	38.143	0	201	201	2	1	-10921639	42823.762	42706	31848	57489	899299	6387.610	2.000	0.055	0.699
ID354516	354516	None	7134.423	61.000	88.000	0	201	201	2	1	-10921639	18640.048	17483	9761	30317	391441	5631.389	2.000	0.118	0.697
ID354513	354513	None	8495.972	19.263	62.964	0	201	201	2	1	-10921639	53925.333	54092	41509	65535	1132432	7127.549	7.600	0.065	0.929
ID354512	354512	None	7142.086	20.599	57.465	0	201	201	2	1	-10921639	60027.762	63252	43652	65535	1260583	7081.058	6.351	0.058	0.922
ID354515	354515	159	11756.697	22.292	72.201	0	201	201	2	1	-10921639	43127.429	43179	26197	61999	905676	8020.667	7.600	0.114	1.104
ID354514	354514	None	7391.544	5.412	69.526	0	201	201	2	1	-10921639	18762.333	18207	9242	28229	394009	5135.092	6.325	0.190	1.169
ID354517	354517	181	12167.920	38.290	20.101	0	202	202	2	1	-10921639	47544.714	47049	38057	59298	998439	6146.380	4.800	0.136	1.857
ID354519	354519	None	7771.111	51.104	31.064	0	202	202	2	1	-10921639	28685.095	28034	17594	40896	602387	5808.058	2.000	0.092	0.830
ID354518	354518	None	8175.596	32.446	21.595	0	202	202	2	1	-10921639	43191.048	41871	33714	55373	907012	5766.615	2.000	0.070	0.976
ID354525	354525	212	14241.091	24.390	71.889	0	202	202	2	1	-10921639	46506.714	47049	31626	60997	976641	9240.432	3.200	0.138	1.221
ID354524	354524	None	8575.658	24.984	60.073	0	202	202	2	1	-10921639	54026.000	55456	44181	65535	1134546	5686.439	2.000	0.071	1.257
ID354521	354521	208	7363.173	34.681	42.481	0	202	202	2	1	-10921639	42309.381	42149	27895	52756	888497	5849.147	2.000	0.066	0.898
ID354520	354520	174	7198.589	25.651	40.425	0	202	202	2	1	-10921639	43167.238	43513	32071	53146	906512	6213.532	7.600	0.051	0.674
ID354523	354523	177	8995.178	16.033	56.486	0	202	202	2	1	-10921639	59307.714	58825	46269	65535	1245462	5871.229	4.800	0.097	1.788
ID354522	354522	155	8983.504	30.924	52.131	0	202	202	2	1	-10921639	51585.429	51364	41258	65535	1083294	6283.167	6.402	0.065	0.998
ID354527	354527	208	14027.322	34.077	42.643	0	203	203	2	1	-10921639	46985.190	46269	31626	61442	986689	8817.696	4.800	0.129	1.220
ID354526	354526	181	10587.502	38.580	20.748	0	203	203	2	1	-10921639	45215.333	43931	35495	58964	949522	6347.954	4.800	0.118	1.509
ID354529	354529	177	7574.306	14.839	56.950	0	203	203	2	1	-10921639	55118.524	54510	43207	65535	1157489	6559.226	6.103	0.056	0.886
ID354528	354528	155	7807.928	31.813	51.364	0	203	203	2	1	-10921639	42340.048	44794	26559	58575	889141	7666.556	2.000	0.049	0.518
ID354530	354530	212	11181.599	22.849	71.033	0	203	203	2	1	-10921639	46199.048	45657	34716	59939	970180	7258.731	7.600	0.109	1.254
ID354565	354565	None	8646.505	19.888	43.650	0	204	204	2	1	-10921639	47803.143	45685	39170	59577	1003866	5954.595	6.323	0.071	1.071
ID354564	354564	None	8975.600	36.507	36.657	0	204	204	2	1	-10921639	49539.905	49193	40757	64783	1040338	5873.308	7.600	0.085	1.325
ID354567	354567	None	7526.794	11.299	54.159	0	204	204	2	1	-10921639	38855.810	40813	25417	49276	815972	7887.641	4.800	0.083	0.759
ID354566	354566	155	8809.812	31.501	51.311	0	204	204	2	1	-10921639	49541.333	47272	36720	65535	1040368	8104.825	2.000	0.058	0.673
ID354563	354563	None	7463.376	10.672	28.096	0	204	204	2	1	-10921639	39997.333	38697	32377	50585	839944	5363.061	2.000	0.064	0.901
ID354562	354562	181	9734.113	38.184	20.228	0	204	204	2	1	-10921639	46136.714	47383	34604	56292	968871	6343.643	4.800	0.120	1.563
ID354572	354572	None	10184.150	18.071	72.684	0	204	204	2	1	-10921639	38142.762	39226	18402	51336	800998	8985.035	4.800	0.153	1.128
ID354569	354569	213	9227.075	20.148	57.251	0	204	204	2	1	-10921639	58497.762	58547	48162	65535	1228453	5753.147	4.800	0.075	1.425
ID354568	354568	None	7049.964	28.302	53.927	0	204	204	2	1	-10921639	53532.857	51642	43569	62611	1124190	5470.748	7.600	0.043	0.807
ID354571	354571	None	7200.075	14.225	62.787	0	204	204	2	1	-10921639	44974.048	45378	30679	57712	944455	7527.374	7.600	0.059	0.666
ID354570	354570	214	7191.603	11.995	61.163	0	204	204	2	1	-10921639	42911.238	44989	30150	55401	901136	6456.950	6.025	0.066	0.825
ID354561	354561	215	7091.983	26.247	70.488	0	205	205	2	1	-10921639	36974.810	37639	24332	46492	776471	5483.319	7.600	0.071	0.891
ID354560	354560	214	7470.969	12.127	61.551	0	205	205	2	1	-10921639	38163.810	40033	27450	49387	801440	7090.719	7.600	0.080	0.793
ID354557	354557	155	8939.913	31.409	51.276	0	205	205	2	1	-10921639	49737.429	48636	35273	65535	1044486	6856.950	6.057	0.064	0.871
ID354556	354556	216	9141.532	21.674	49.819	0	205	205	2	1	-10921639	50649.381	48886	42483	65535	1063637	6635.193	2.000	0.055	0.792
ID354559	354559	213	9548.283	20.552	57.300	0	205	205	2	1	-10921639	55175.524	53786	45685	65535	1158686	6399.472	2.000	0.064	1.038
ID354558	354558	None	9489.986	14.968	55.631	0	205	205	2	1	-10921639	46081.095	46353	30846	65089	967703	9050.605	2.000	0.065	0.617
ID354553	354553	181	11309.081	37.578	20.776	0	205	205	2	1	-10921639	43718.714	43959	31904	63140	918093	7174.534	2.000	0.122	1.321
ID354555	354555	None	7719.545	44.201	41.820	0	205	205	2	1	-10921639	35541.810	34103	27839	43959	746378	5119.788	7.600	0.092	1.169
ID354554	354554	None	11210.048	33.627	42.256	0	205	205	2	1	-10921639	46848.667	45239	34298	61136	983822	8129.099	2.000	0.082	0.875
ID354573	354573	181	9467.499	38.977	20.290	0	206	206	2	1	-10921639	36585.000	35551	29677	48051	768285	5513.136	3.200	0.111	1.331
ID354575	354575	216	9992.588	21.486	49.282	0	206	206	2	1	-10921639	51936.762	51086	39142	65535	1090672	7260.582	4.800	0.083	1.096
ID354574	354574	219	7216.237	31.926	29.256	0	206	206	2	1	-10921639	40506.524	40228	31598	49220	850637	4868.789	3.200	0.061	0.963
ID354577	354577	None	8149.213	19.468	65.632	0	206	206	2	1	-10921639	46260.095	47689	31264	60774	971462	7682.220	2.000	0.059	0.676
ID354576	354576	213	10030.633	20.687	57.222	0	206	206	2	1	-10921639	56450.857	57238	42316	65535	1185468	6806.808	4.800	0.071	1.099
ID354578	354578	215	7450.861	25.844	70.742	0	206	206	2	1	-10921639	33546.476	35050	17149	47856	704476	8359.384	4.800	0.088	0.646
ID354605	354605	None	9175.659	31.751	53.983	0	207	207	2	1	-10921639	48556.143	47355	30651	63753	1019679	8788.548	7.600	0.090	0.916
ID354604	354604	217	7397.203	10.332	53.810	0	207	207	2	1	-10921639	32021.952	33769	19794	42984	672461	7623.484	2.000	0.102	0.777
ID354607	354607	None	10413.808	14.735	63.119	0	207	207	2	1	-10921639	47677.238	47745	34994	57767	1001222	5420.174	4.800	0.111	1.758
ID354606	354606	213	7916.833	21.482	56.939	0	207	207	2	1	-10921639	54369.524	52784	45378	65535	1141760	6713.443	3.200	0.058	0.884
ID354601	354601	218	8341.296	14.730	34.182	0	207	207	2	1	-10921639	42582.476	44432	33630	49916	894232	5040.592	4.800	0.091	1.404
ID354600	354600	219	7860.099	32.058	29.193	0	207	207	2	1	-10921639	40909.476	39031	32544	51308	859099	5503.207	2.000	0.070	0.969
ID354603	354603	216	12767.443	21.761	49.541	0	207	207	2	1	-10921639	57092.571	57712	45044	65535	1198944	7057.360	2.000	0.113	1.641
ID354602	354602	None	7501.340	37.285	37.461	0	207	207	2	1	-10921639	43814.190	43959	34493	55456	920098	5665.387	7.600	0.075	1.072
ID354581	354581	None	7381.918	21.754	35.814	0	208	208	2	1	-10921639	43157.905	43458	31347	54037	906316	5602.470	2.000	0.058	0.849
ID354580	354580	218	7258.499	14.895	33.298	0	208	208	2	1	-10921639	41422.571	40339	32544	54955	869874	5706.531	2.000	0.057	0.781
ID354583	354583	216	11985.279	21.537	49.745	0	208	208	2	1	-10921639	56921.524	58463	43625	65535	1195352	7596.783	7.600	0.088	1.208
ID354582	354582	None	7853.494	44.890	40.234	0	208	208	2	1	-10921639	30464.238	30094	18875	45545	639749	6474.463	6.234	0.115	0.972
ID354579	354579	None	7752.742	6.772	29.764	0	208	208	2	1	-10921639	25108.429	27255	9994	40172	527277	7413.319	2.000	0.091	0.564
ID354585	354585	217	7194.586	12.180	54.178	0	208	208	2	1	-10921639	38252.762	38836	23190	48775	803308	6809.565	6.265	0.077	0.802
ID354584	354584	220	9900.930	30.123	52.638	0	208	208	2	1	-10921639	54263.381	52979	40005	65535	1139531	6471.297	4.800	0.096	1.465
ID354587	354587	221	8299.159	22.859	70.833	0	208	208	2	1	-10921639	39120.952	41202	20712	45907	821540	6061.295	6.038	0.128	1.463
ID354586	354586	213	8053.613	20.468	57.263	0	208	208	2	1	-10921639	54023.429	53703	43931	65535	1134492	6400.468	3.200	0.068	1.072
ID354589	354589	216	11543.930	20.764	49.784	0	209	209	2	1	-10921639	52781.238	54454	40729	65535	1108406	7240.691	2.000	0.086	1.152
ID354588	354588	None	7328.209	38.694	20.622	0	209	209	2	1	-10921639	32300.476	31653	22244	45796	678310	6065.773	2.000	0.084	0.826
ID354591	354591	221	7426.447	22.826	70.099	0	209	209	2	1	-10921639	35340.190	37862	19376	45184	742144	7377.182	7.600	0.089	0.780
ID354590	354590	220	7217.365	31.134	50.977	0	209	209	2	1	-10921639	49046.714	48803	41481	57934	1029981	5220.238	2.000	0.052	0.924
ID354597	354597	None	7481.814	26.168	60.897	0	210	210	2	1	-10921639	43196.333	44321	26113	52589	907123	6614.573	4.800	0.072	0.882
ID354596	354596	213	8036.144	20.388	57.799	0	210	210	2	1	-10921639	51894.286	51921	40980	64532	1089780	6264.574	2.000	0.058	0.911
ID354599	354599	221	7277.589	23.148	71.080	0	210	210	2	1	-10921639	26732.381	28925	11609	37611	561380	7380.240	2.000	0.099	0.654
ID354598	354598	None	8054.464	13.112	62.114	0	210	210	2	1	-10921639	34019.810	33073	23051	48274	714416	7149.249	4.800	0.089	0.781
ID354593	354593	223	9241.404	34.242	42.630	0	210	210	2	1	-10921639	47315.429	46325	37695	64226	993624	5875.545	4.800	0.075	1.120
ID354592	354592	222	8333.156	31.895	28.789	0	210	210	2	1	-10921639	40645.667	40339	28925	56626	853559	6566.628	2.000	0.063	0.737
ID354595	354595	None	8496.189	26.362	53.262	0	210	210	2	1	-10921639	52623.333	52171	44126	64282	1105090	4866.235	4.800	0.068	1.383
ID354594	354594	216	15538.650	20.746	49.869	0	210	210	2	1	-10921639	53169.714	52756	40339	65535	1116564	8639.097	2.000	0.126	1.374
ID354613	354613	221	7724.905	21.799	70.697	0	211	211	2	1	-10921639	25259.619	24499	10746	39059	530452	8392.985	2.000	0.104	0.567
ID354612	354612	213	7837.881	21.151	57.039	0	211	211	2	1	-10921639	50050.381	49193	40451	62472	1051058	5861.931	2.000	0.060	0.971
ID354609	354609	222	7284.667	31.048	28.485	0	211	211	2	1	-10921639	38500.667	38224	28925	48942	808514	5434.877	7.600	0.067	0.890
ID354608	354608	None	7593.298	12.702	21.351	0	211	211	2	1	-10921639	27009.429	28480	12778	39643	567198	7520.021	2.000	0.121	0.773
ID354611	354611	216	7102.700	19.927	49.886	0	211	211	2	1	-10921639	48399.810	48135	39671	58658	1016396	5661.873	4.800	0.078	1.244
ID354610	354610	223	12502.173	34.246	42.544	0	211	211	2	1	-10921639	47534.048	47105	34966	64031	998215	9441.253	3.200	0.093	0.860
ID354615	354615	223	13908.636	33.851	42.659	0	212	212	2	1	-10921639	47107.286	45824	30735	65535	989253	9633.158	2.000	0.106	0.937
ID354614	354614	222	7351.581	31.737	28.962	0	212	212	2	1	-10921639	37469.238	38920	26809	48664	786854	5488.570	2.000	0.077	0.979
ID354617	354617	None	8646.198	14.209	54.272	0	212	212	2	1	-10921639	39338.524	39059	25167	49443	826109	7240.342	2.000	0.090	0.896
ID354616	354616	216	8977.290	21.432	50.332	0	212	212	2	1	-10921639	49964.048	49944	38001	63474	1049245	6105.269	2.000	0.078	1.184
ID354618	354618	None	9703.708	8.068	81.830	0	212	212	2	1	-10921639	10139.762	7906	3229	26809	212935	6358.411	2.000	0.401	0.913
ID354621	354621	None	7075.328	32.586	52.079	0	213	213	2	1	-10921639	41024.857	40980	28034	56681	861522	6559.077	4.800	0.103	1.164
ID354620	354620	234	8401.917	14.173	34.869	0	213	213	2	1	-10921639	36142.286	36247	26336	46436	758988	5993.904	6.052	0.101	1.107
ID354623	354623	None	8255.372	24.021	58.123	0	213	213	2	1	-10921639	50413.429	50473	42984	61609	1058682	5270.287	6.347	0.070	1.249
ID354622	354622	213	8760.253	20.394	57.209	0	213	213	2	1	-10921639	50266.476	48135	41286	63447	1055596	6299.687	2.000	0.072	1.066
ID354624	354624	None	7456.087	25.135	60.523	0	213	213	2	1	-10921639	37949.190	39978	19487	52338	796933	10091.970	2.000	0.068	0.481
ID354619	354619	None	8226.738	31.331	21.796	0	213	213	2	1	-10921639	35248.714	35690	24499	46297	740223	5927.261	4.800	0.101	1.096
ID354629	354629	None	9242.609	27.007	59.346	0	214	214	2	1	-10921639	37644.286	38418	26976	53285	790530	7044.439	2.000	0.096	0.933
ID354628	354628	213	9745.970	20.774	57.043	0	214	214	2	1	-10921639	49327.714	48719	40757	65535	1035882	6408.589	4.800	0.074	1.066
ID354631	354631	None	9371.326	34.000	88.000	0	214	214	2	1	-10921639	11792.952	10958	4788	24526	247652	6260.258	2.000	0.357	0.992
ID354630	354630	None	8254.547	19.217	63.487	0	214	214	2	1	-10921639	37583.238	36859	29565	47466	789248	5352.298	6.355	0.087	1.125
ID354625	354625	234	8172.920	14.066	33.697	0	214	214	2	1	-10921639	37870.952	39337	28730	49749	795290	5753.966	4.800	0.106	1.261
ID354627	354627	216	8337.943	21.068	49.685	0	214	214	2	1	-10921639	49709.476	51615	38474	59465	1043899	5934.895	6.350	0.069	1.083
ID354626	354626	None	11498.150	32.423	42.008	0	214	214	2	1	-10921639	46799.667	45351	31542	58797	982793	6608.763	4.800	0.119	1.508
ID354637	354637	None	8343.146	31.933	54.612	0	215	215	2	1	-10921639	36529.238	37277	19599	50668	767114	9276.402	4.800	0.102	0.726
ID354636	354636	216	7747.567	21.281	50.295	0	215	215	2	1	-10921639	43511.857	42093	32294	62333	913749	8083.083	2.000	0.050	0.517
ID354653	354653	None	7587.112	13.876	33.520	0	216	216	2	1	-10921639	35281.762	34437	24109	49916	740917	6151.438	6.377	0.081	0.862
ID354655	354655	None	8727.901	26.156	53.818	0	216	216	2	1	-10921639	44487.619	43792	29510	55846	934240	6695.923	2.000	0.059	0.744
ID354654	354654	216	10800.076	21.524	49.827	0	216	216	2	1	-10921639	47492.857	46436	35384	61470	997350	6538.433	3.200	0.086	1.148
ID354656	354656	None	11087.986	20.645	57.534	0	216	216	2	1	-10921639	45439.476	42678	33574	64421	954229	8936.789	2.000	0.078	0.733
ID354652	354652	None	8035.677	16.755	65.236	0	217	217	2	1	-10921639	25533.952	25835	15506	35217	536213	5196.393	4.800	0.151	1.289
ID354651	354651	216	10285.838	21.023	50.141	0	217	217	2	1	-10921639	45244.571	43179	33463	61860	950136	7493.811	7.600	0.070	0.795
ID354633	354633	None	7067.504	34.586	49.493	0	218	218	2	1	-10921639	34799.190	34827	21575	43764	730783	5879.694	7.600	0.097	1.044
ID354632	354632	225	11526.459	13.367	33.801	0	218	218	2	1	-10921639	39469.810	39616	24860	57795	828866	8702.605	7.600	0.124	1.000
ID354635	354635	None	8577.292	19.584	56.011	0	218	218	2	1	-10921639	47869.333	48858	39727	60022	1005256	5503.591	4.800	0.100	1.579
ID354634	354634	216	9628.636	20.787	50.037	0	218	218	2	1	-10921639	46978.619	46854	36052	65535	986551	6822.881	2.000	0.066	0.856
ID354639	354639	225	9873.606	14.215	33.805	0	219	219	2	1	-10921639	37617.762	36247	23357	50585	789973	6370.419	7.600	0.116	1.232
ID354638	354638	None	9946.859	24.459	31.499	0	219	219	2	1	-10921639	44248.857	43903	35022	54955	929226	6076.240	4.800	0.108	1.414
ID354641	354641	216	7272.155	20.864	49.642	0	219	219	2	1	-10921639	48808.048	49025	37277	57016	1024969	4660.618	2.000	0.066	1.293
ID354640	354640	None	8837.070	34.408	42.628	0	219	219	2	1	-10921639	39392.952	39755	30234	54566	827252	6788.346	2.000	0.075	0.805
ID354643	354643	None	9480.689	16.217	57.962	0	219	219	2	1	-10921639	37197.571	36832	22912	51197	781149	8379.861	2.000	0.102	0.818
ID354642	354642	226	10026.799	25.189	52.629	0	219	219	2	1	-10921639	49832.857	47105	37221	62055	1046490	6779.714	2.000	0.080	1.084
ID354645	354645	None	7322.241	18.865	28.865	0	220	220	2	1	-10921639	35828.048	36275	25807	45935	752389	5313.999	2.000	0.071	0.894
ID354644	354644	None	8762.674	4.005	14.394	0	220	220	2	1	-10921639	10001.952	8212	3396	24721	210041	5941.509	2.000	0.374	0.917
ID354647	354647	None	7937.886	38.205	46.152	0	220	220	2	1	-10921639	30965.286	30512	19320	41759	650271	6159.154	3.200	0.096	0.879
ID354646	354646	225	9231.282	13.085	34.230	0	220	220	2	1	-10921639	33635.429	33853	22271	50529	706344	6342.887	6.389	0.116	1.100
ID354649	354649	226	7633.509	25.430	53.269	0	220	220	2	1	-10921639	47974.238	47633	36247	60690	1007459	6372.869	2.000	0.046	0.662
ID354648	354648	216	8737.004	20.977	50.002	0	220	220	2	1	-10921639	46639.333	47272	35718	58268	979426	6765.164	2.000	0.070	0.903
ID354650	354650	None	7684.854	18.996	56.467	0	220	220	2	1	-10921639	43852.667	43263	33018	57294	920906	5717.302	3.200	0.061	0.876
ID354661	354661	None	7683.653	23.284	59.467	0	221	221	2	1	-10921639	38716.714	38530	27310	51197	813051	6099.730	7.600	0.090	1.047
ID354660	354660	216	8761.148	21.233	49.877	0	221	221	2	1	-10921639	46154.000	48357	35467	61024	969234	6232.458	2.000	0.073	1.005
ID354657	354657	None	7187.453	33.781	21.996	0	221	221	2	1	-10921639	28970.333	28146	22578	40896	608377	4408.233	4.800	0.132	1.533
ID354659	354659	None	8780.229	24.994	38.725	0	221	221	2	1	-10921639	41056.619	39421	31681	56041	862189	6847.994	2.000	0.062	0.704
ID354658	354658	227	7472.756	43.752	32.378	0	221	221	2	1	-10921639	27006.905	25640	15089	38057	567145	6004.167	2.000	0.120	0.964
ID354663	354663	225	8583.952	13.858	34.828	0	222	222	2	1	-10921639	35755.190	35802	24638	46576	750859	6318.023	2.000	0.088	0.915
ID354662	354662	227	8570.123	43.884	32.280	0	222	222	2	1	-10921639	26577.238	27561	15033	39226	558122	7046.459	2.000	0.115	0.780
ID354668	354668	228	8121.009	20.880	56.634	0	222	222	2	1	-10921639	41995.190	40312	33101	59521	881899	6347.666	7.600	0.068	0.837
ID354665	354665	216	8758.724	21.262	50.128	0	222	222	2	1	-10921639	44097.810	44153	30679	63363	926054	7336.277	2.000	0.058	0.655
ID354664	354664	None	8219.725	34.653	43.336	0	222	222	2	1	-10921639	39260.286	40005	28786	53591	824466	6254.047	4.800	0.099	1.132
ID354667	354667	None	10933.062	26.805	53.891	0	222	222	2	1	-10921639	48601.381	47606	36609	65535	1020629	7031.193	3.200	0.094	1.182
ID354666	354666	229	7233.331	15.587	54.024	0	222	222	2	1	-10921639	35812.048	35885	24387	43346	752053	5696.305	4.800	0.096	1.099
ID354669	354669	225	10476.809	13.650	34.288	0	223	223	2	1	-10921639	43880.429	43680	32767	55262	921489	5583.321	7.600	0.114	1.611
ID354671	354671	229	7103.406	14.951	55.233	0	223	223	2	1	-10921639	31343.286	32099	19543	41370	658209	6897.997	4.800	0.099	0.817
ID354670	354670	216	10393.828	21.276	49.970	0	223	223	2	1	-10921639	46453.619	46659	34020	62166	975526	7255.657	2.000	0.084	0.987
ID354673	354673	None	7480.681	27.742	61.658	0	223	223	2	1	-10921639	30880.619	29927	15228	43096	648493	7589.867	7.600	0.098	0.729
ID354672	354672	228	11738.386	21.245	56.286	0	223	223	2	1	-10921639	49953.429	49025	38446	65145	1049022	6962.698	2.000	0.098	1.282
ID354677	354677	229	8370.969	15.495	55.425	0	224	224	2	1	-10921639	32961.905	35690	18931	44460	692200	7435.399	4.800	0.122	0.961
ID354676	354676	216	10043.463	20.995	49.887	0	224	224	2	1	-10921639	43780.952	43485	29732	56069	919400	6413.040	2.000	0.090	1.123
ID354678	354678	228	7812.212	21.308	57.099	0	224	224	2	1	-10921639	40721.238	40089	31152	54566	855146	6221.839	2.000	0.080	0.974
ID354675	354675	230	7170.320	34.027	42.780	0	224	224	2	1	-10921639	40015.905	39476	32043	53118	840334	4896.737	6.091	0.085	1.282
ID354674	354674	None	7056.712	12.627	36.678	0	224	224	2	1	-10921639	36174.095	36553	24081	47773	759656	6172.050	7.600	0.055	0.612
ID354693	354693	None	7604.827	8.598	41.017	0	225	225	2	1	-10921639	23838.381	23552	11330	33157	500606	6272.169	2.000	0.137	0.914
ID354695	354695	216	10339.896	20.992	49.887	0	225	225	2	1	-10921639	41960.714	40729	29927	53341	881175	6353.063	7.600	0.098	1.179
ID354694	354694	230	8942.883	34.645	42.981	0	225	225	2	1	-10921639	35365.381	33602	26197	48552	742673	6042.112	2.000	0.097	1.039
ID354696	354696	None	9452.878	18.508	59.330	0	225	225	2	1	-10921639	37206.810	38307	24081	53424	781343	7691.239	4.800	0.135	1.151
ID354692	354692	216	14978.125	20.974	49.852	0	226	226	2	1	-10921639	44545.952	43318	31459	65535	935465	9258.644	2.000	0.124	1.061
ID354689	354689	None	7370.491	31.731	29.500	0	226	226	2	1	-10921639	37797.952	37806	30317	47439	793757	5005.240	4.800	0.096	1.326
ID354691	354691	230	7035.202	34.304	43.481	0	226	226	2	1	-10921639	35751.143	35078	26893	48051	750774	5765.436	2.000	0.073	0.846
ID354690	354690	231	9551.516	24.274	38.708	0	226	226	2	1	-10921639	44514.190	45406	33463	54733	934798	6252.180	2.000	0.096	1.245
ID354679	354679	231	8056.776	23.892	39.257	0	227	227	2	1	-10921639	43075.762	44181	27756	55234	904591	6223.740	4.800	0.071	0.917
ID354681	354681	None	7095.147	37.482	46.668	0	227	227	2	1	-10921639	31674.714	30428	18318	43263	665169	6097.209	3.200	0.082	0.786
ID354680	354680	230	8226.498	34.305	43.008	0	227	227	2	1	-10921639	37064.905	34994	25529	53146	778363	6501.641	2.000	0.065	0.699
ID354683	354683	None	7017.088	24.827	61.489	0	227	227	2	1	-10921639	31747.524	33686	19265	40506	666698	5497.003	7.600	0.122	1.254
ID354682	354682	216	13864.578	21.907	48.810	0	227	227	2	1	-10921639	53501.190	52923	42511	65535	1123525	6624.624	4.800	0.128	1.831
ID354725	354725	None	7495.233	3.873	62.814	0	228	228	2	1	-10921639	11039.952	9409	4816	22912	231839	4829.907	2.000	0.263	0.951
ID354724	354724	232	7490.224	19.979	56.535	0	228	228	2	1	-10921639	39586.429	40479	28062	50752	831315	6084.117	6.067	0.089	1.066
ID354721	354721	None	7233.155	12.738	38.044	0	228	228	2	1	-10921639	35910.238	35412	28535	49749	754115	5549.795	2.000	0.063	0.772
ID354720	354720	233	7369.280	23.938	32.887	0	228	228	2	1	-10921639	42599.714	42901	32349	50891	894594	5389.067	2.000	0.066	0.977
ID354723	354723	216	12777.797	21.372	49.509	0	228	228	2	1	-10921639	49103.810	50000	34493	65535	1031180	9189.927	2.000	0.106	1.027
ID354722	354722	231	7602.575	24.006	38.751	0	228	228	2	1	-10921639	43440.286	43541	34020	54343	912246	5663.162	2.000	0.069	0.990
ID354685	354685	235	7671.331	25.955	39.288	0	229	229	2	1	-10921639	41691.762	41704	32210	50111	875527	5918.555	7.600	0.071	0.928
ID354684	354684	233	9440.883	23.816	33.517	0	229	229	2	1	-10921639	41553.810	41147	23691	59855	872630	7716.977	2.000	0.083	0.827
ID354687	354687	None	8085.251	29.958	54.585	0	229	229	2	1	-10921639	34274.381	34966	18402	47801	719762	8065.509	7.600	0.105	0.804
ID354686	354686	216	9612.463	21.416	49.833	0	229	229	2	1	-10921639	42411.524	42483	33324	59020	890642	7665.194	2.000	0.085	0.869
ID354688	354688	232	8294.311	19.931	57.161	0	229	229	2	1	-10921639	35041.952	33964	25974	44376	735881	5369.328	2.000	0.104	1.227
ID354705	354705	None	8052.974	23.699	64.483	0	230	230	2	1	-10921639	26572.000	24833	17149	36637	558012	4984.229	7.600	0.160	1.472
ID354704	354704	216	13127.237	20.962	49.958	0	230	230	2	1	-10921639	47373.571	46826	31626	65535	994845	8683.483	2.000	0.111	1.086
ID354701	354701	235	7243.646	24.191	39.682	0	230	230	2	1	-10921639	43486.667	43652	34688	56069	913220	6031.282	2.000	0.059	0.809
ID354700	354700	236	9811.149	14.263	34.913	0	230	230	2	1	-10921639	44427.952	44098	31626	55178	932987	6922.922	4.800	0.096	1.122
ID354703	354703	None	11302.443	41.094	45.867	0	230	230	2	1	-10921639	23244.381	21520	13001	43569	488132	8567.759	2.000	0.141	0.670
ID354702	354702	None	11050.260	25.344	45.936	0	230	230	2	1	-10921639	46709.524	45518	38808	61303	980900	7100.647	2.000	0.102	1.222
ID354697	354697	None	7027.164	30.264	23.932	0	230	230	2	1	-10921639	29451.429	29343	21381	43012	618480	5747.795	2.000	0.088	0.827
ID354699	354699	233	8940.953	23.845	33.131	0	230	230	2	1	-10921639	43432.333	43680	34549	57628	912079	6251.333	2.000	0.073	0.946
[truncated: 944 more rows]
